# Supplementary material for: Signal Partitioning Algorithm for Highly Efficient Gaussian Mixture Modeling in Mass Spectrometry
Source: PLoS One. 2015 Jul 31;10(7):e0134256. doi: 10.1371/journal.pone.0134256 (PMC4521892; doi:10.1371/journal.pone.0134256)
Supplement: S2 File — (ZIP) [file pone.0134256.s002.zip]

Archive with 26 entries (24 files):
- S2_File/
- S2_File/Dataset_2_high_resolution.txt
- S2_File/m_files/
- S2_File/m_files/bindata.m
- S2_File/m_files/dyn_pr_split_w.m
- S2_File/m_files/dyn_pr_split_w_aux.m
- S2_File/m_files/emcor.m
- S2_File/m_files/fill_red.m
- S2_File/m_files/find_ranges.m
- S2_File/m_files/find_segment.m
- S2_File/m_files/find_split_peaks.m
- S2_File/m_files/find_split_segment.m
- S2_File/m_files/f_par_mcv.m
- S2_File/m_files/gmm_decomp_segment.m
- S2_File/m_files/gmm_decomp_split_segment.m
- S2_File/m_files/ms_data_1.mat
- S2_File/m_files/ms_data_2.mat
- S2_File/m_files/ms_gmm.m
- S2_File/m_files/ms_gmm_demo.m
- S2_File/m_files/ms_gmm_params.m
- S2_File/m_files/my_EM_iter.m
- S2_File/m_files/my_qu_ix_w.m
- S2_File/m_files/plot_gmm.m
- S2_File/m_files/plot_res_new_scale.m
- S2_File/m_files/qua_scal.m
- S2_File/m_files/readme.txt
