# Supplementary material for: Signal Partitioning Algorithm for Highly Efficient Gaussian Mixture Modeling in Mass Spectrometry
Source: PLoS One. 2015 Jul 31;10(7):e0134256. doi: 10.1371/journal.pone.0134256 (PMC4521892; doi:10.1371/journal.pone.0134256)
Supplement: S2 File — (ZIP) [file pone.0134256.s002.zip › S2_File/Dataset_2_high_resolution.txt]

% Manuscript: Signal partitioning algorithm for highly efficient Gaussian mixture modeling in mass spectrometry 
% by Andrzej Polanski, Michal Marczyk, Monika Pietrowska, Piotr Widlak and Joanna Polanska
% submitted to PLOS ONE

% Average spectrum for Example 2
% first column: m/z values
% second column: signal intensity

  7.9975200e+002	  6.7269006e+001	
  7.9977000e+002	  6.2308734e+001	
  7.9978800e+002	  5.7395715e+001	
  7.9980600e+002	  5.3219837e+001	
  7.9982400e+002	  4.9083330e+001	
  7.9984200e+002	  4.5689262e+001	
  7.9986000e+002	  4.2465105e+001	
  7.9987800e+002	  3.9565181e+001	
  7.9989600e+002	  3.7214671e+001	
  7.9991400e+002	  3.5279339e+001	
  7.9993200e+002	  3.3805683e+001	
  7.9995000e+002	  3.2903398e+001	
  7.9996800e+002	  3.2573153e+001	
  7.9998600e+002	  3.2675366e+001	
  8.0000400e+002	  3.2575914e+001	
  8.0002200e+002	  3.2487864e+001	
  8.0004000e+002	  3.2223623e+001	
  8.0005800e+002	  3.1787155e+001	
  8.0007600e+002	  3.1535029e+001	
  8.0009400e+002	  3.1435844e+001	
  8.0011200e+002	  3.1442168e+001	
  8.0013000e+002	  3.1602503e+001	
  8.0014800e+002	  3.1707211e+001	
  8.0016600e+002	  3.1904467e+001	
  8.0018400e+002	  3.1836859e+001	
  8.0020200e+002	  3.2085779e+001	
  8.0022000e+002	  3.1998486e+001	
  8.0023800e+002	  3.2400659e+001	
  8.0025600e+002	  3.2726005e+001	
  8.0027400e+002	  3.3288870e+001	
  8.0029200e+002	  3.4107959e+001	
  8.0031000e+002	  3.5072596e+001	
  8.0032800e+002	  3.6460518e+001	
  8.0034600e+002	  3.8281521e+001	
  8.0036400e+002	  4.0688282e+001	
  8.0038200e+002	  4.4150047e+001	
  8.0040000e+002	  4.8378791e+001	
  8.0041800e+002	  5.4074021e+001	
  8.0043600e+002	  6.0682715e+001	
  8.0045400e+002	  6.8134770e+001	
  8.0047200e+002	  7.5548702e+001	
  8.0049000e+002	  8.1902196e+001	
  8.0050800e+002	  8.5791520e+001	
  8.0052600e+002	  8.7561395e+001	
  8.0054400e+002	  8.7033626e+001	
  8.0056200e+002	  8.5614840e+001	
  8.0058000e+002	  8.2786844e+001	
  8.0059800e+002	  8.0192892e+001	
  8.0061600e+002	  7.8355231e+001	
  8.0063400e+002	  7.7351846e+001	
  8.0065200e+002	  7.6469202e+001	
  8.0067000e+002	  7.5429519e+001	
  8.0068800e+002	  7.3106445e+001	
  8.0070600e+002	  6.9927627e+001	
  8.0072400e+002	  6.6209549e+001	
  8.0074200e+002	  6.2520777e+001	
  8.0076000e+002	  5.8156906e+001	
  8.0077800e+002	  5.4252661e+001	
  8.0079600e+002	  5.0540863e+001	
  8.0081400e+002	  4.7231684e+001	
  8.0083200e+002	  4.3969670e+001	
  8.0085000e+002	  4.1200018e+001	
  8.0086800e+002	  3.8508974e+001	
  8.0088600e+002	  3.6560237e+001	
  8.0090400e+002	  3.4773883e+001	
  8.0092200e+002	  3.3366499e+001	
  8.0094000e+002	  3.2728544e+001	
  8.0095800e+002	  3.2336837e+001	
  8.0097600e+002	  3.2469781e+001	
  8.0099400e+002	  3.2680087e+001	
  8.0101200e+002	  3.2552532e+001	
  8.0103100e+002	  3.2364183e+001	
  8.0104900e+002	  3.1932348e+001	
  8.0106700e+002	  3.1597381e+001	
  8.0108500e+002	  3.1160736e+001	
  8.0110300e+002	  3.1136285e+001	
  8.0112100e+002	  3.1062531e+001	
  8.0113900e+002	  3.1396918e+001	
  8.0115700e+002	  3.1723868e+001	
  8.0117500e+002	  3.2044181e+001	
  8.0119300e+002	  3.2307576e+001	
  8.0121100e+002	  3.2377500e+001	
  8.0122900e+002	  3.2474280e+001	
  8.0124700e+002	  3.2613281e+001	
  8.0126500e+002	  3.2580680e+001	
  8.0128300e+002	  3.3018795e+001	
  8.0130100e+002	  3.3537523e+001	
  8.0131900e+002	  3.4135528e+001	
  8.0133700e+002	  3.5280319e+001	
  8.0135500e+002	  3.6731662e+001	
  8.0137300e+002	  3.8967443e+001	
  8.0139100e+002	  4.2176101e+001	
  8.0140900e+002	  4.6086002e+001	
  8.0142700e+002	  5.1690197e+001	
  8.0144500e+002	  5.7909500e+001	
  8.0146300e+002	  6.5070325e+001	
  8.0148100e+002	  7.2121899e+001	
  8.0149900e+002	  7.8862958e+001	
  8.0151700e+002	  8.4290206e+001	
  8.0153500e+002	  8.8361199e+001	
  8.0155300e+002	  9.0349976e+001	
  8.0157100e+002	  8.9892620e+001	
  8.0158900e+002	  8.7068365e+001	
  8.0160700e+002	  8.2578631e+001	
  8.0162500e+002	  7.6737452e+001	
  8.0164300e+002	  7.1344319e+001	
  8.0166100e+002	  6.6154990e+001	
  8.0167900e+002	  6.1540997e+001	
  8.0169700e+002	  5.7089921e+001	
  8.0171500e+002	  5.3267982e+001	
  8.0173300e+002	  4.9753930e+001	
  8.0175100e+002	  4.7070325e+001	
  8.0176900e+002	  4.4590433e+001	
  8.0178700e+002	  4.2864784e+001	
  8.0180500e+002	  4.1296041e+001	
  8.0182300e+002	  3.9736962e+001	
  8.0184100e+002	  3.8117445e+001	
  8.0185900e+002	  3.6411125e+001	
  8.0187700e+002	  3.4743776e+001	
  8.0189500e+002	  3.3311183e+001	
  8.0191300e+002	  3.2026500e+001	
  8.0193100e+002	  3.0954438e+001	
  8.0194900e+002	  3.0086403e+001	
  8.0196700e+002	  2.9937469e+001	
  8.0198500e+002	  2.9722710e+001	
  8.0200300e+002	  2.9653320e+001	
  8.0202100e+002	  2.9565715e+001	
  8.0203900e+002	  2.9327618e+001	
  8.0205700e+002	  2.9095934e+001	
  8.0207500e+002	  2.8873558e+001	
  8.0209300e+002	  2.8874137e+001	
  8.0211100e+002	  2.8918942e+001	
  8.0213000e+002	  2.9074868e+001	
  8.0214800e+002	  2.9598094e+001	
  8.0216600e+002	  2.9841313e+001	
  8.0218400e+002	  3.0209816e+001	
  8.0220200e+002	  3.0536231e+001	
  8.0222000e+002	  3.0632031e+001	
  8.0223800e+002	  3.1067029e+001	
  8.0225600e+002	  3.1393667e+001	
  8.0227400e+002	  3.1839220e+001	
  8.0229200e+002	  3.2554892e+001	
  8.0231000e+002	  3.3358660e+001	
  8.0232800e+002	  3.4549414e+001	
  8.0234600e+002	  3.6046453e+001	
  8.0236400e+002	  3.8194362e+001	
  8.0238200e+002	  4.0923796e+001	
  8.0240000e+002	  4.4572930e+001	
  8.0241800e+002	  4.9094330e+001	
  8.0243600e+002	  5.5195074e+001	
  8.0245400e+002	  6.2275375e+001	
  8.0247200e+002	  7.0803189e+001	
  8.0249000e+002	  8.0010511e+001	
  8.0250800e+002	  8.9114951e+001	
  8.0252600e+002	  9.6227230e+001	
  8.0254400e+002	  1.0113228e+002	
  8.0256200e+002	  1.0114270e+002	
  8.0258000e+002	  9.7856812e+001	
  8.0259800e+002	  9.1816906e+001	
  8.0261600e+002	  8.4201621e+001	
  8.0263400e+002	  7.6304191e+001	
  8.0265200e+002	  6.9188928e+001	
  8.0267000e+002	  6.3219792e+001	
  8.0268800e+002	  5.8225315e+001	
  8.0270600e+002	  5.3688149e+001	
  8.0272400e+002	  5.0239656e+001	
  8.0274200e+002	  4.7284550e+001	
  8.0276000e+002	  4.4471028e+001	
  8.0277800e+002	  4.2090188e+001	
  8.0279600e+002	  4.0157440e+001	
  8.0281500e+002	  3.8186478e+001	
  8.0283300e+002	  3.6475794e+001	
  8.0285100e+002	  3.4777624e+001	
  8.0286900e+002	  3.3241482e+001	
  8.0288700e+002	  3.1816372e+001	
  8.0290500e+002	  3.0802833e+001	
  8.0292300e+002	  3.0065203e+001	
  8.0294100e+002	  2.9492629e+001	
  8.0295900e+002	  2.9215250e+001	
  8.0297700e+002	  2.9130361e+001	
  8.0299500e+002	  2.9150091e+001	
  8.0301300e+002	  2.9078297e+001	
  8.0303100e+002	  2.8959026e+001	
  8.0304900e+002	  2.8860241e+001	
  8.0306700e+002	  2.8635149e+001	
  8.0308500e+002	  2.8589275e+001	
  8.0310300e+002	  2.8755846e+001	
  8.0312100e+002	  2.9016924e+001	
  8.0313900e+002	  2.9671358e+001	
  8.0315700e+002	  3.0550216e+001	
  8.0317500e+002	  3.1465951e+001	
  8.0319300e+002	  3.2414377e+001	
  8.0321100e+002	  3.3142164e+001	
  8.0322900e+002	  3.3887142e+001	
  8.0324700e+002	  3.4116599e+001	
  8.0326500e+002	  3.4477887e+001	
  8.0328300e+002	  3.4670467e+001	
  8.0330100e+002	  3.5302677e+001	
  8.0331900e+002	  3.6036120e+001	
  8.0333700e+002	  3.7160914e+001	
  8.0335600e+002	  3.8716252e+001	
  8.0337400e+002	  4.0973010e+001	
  8.0339200e+002	  4.4329132e+001	
  8.0341000e+002	  4.8771523e+001	
  8.0342800e+002	  5.4268027e+001	
  8.0344600e+002	  6.1680355e+001	
  8.0346400e+002	  7.0008150e+001	
  8.0348200e+002	  7.9227275e+001	
  8.0350000e+002	  8.7932793e+001	
  8.0351800e+002	  9.5116421e+001	
  8.0353600e+002	  9.8999599e+001	
  8.0355400e+002	  9.8218189e+001	
  8.0357200e+002	  9.3710863e+001	
  8.0359000e+002	  8.7418786e+001	
  8.0360800e+002	  7.9603260e+001	
  8.0362600e+002	  7.2129782e+001	
  8.0364400e+002	  6.5062486e+001	
  8.0366200e+002	  5.8995457e+001	
  8.0368000e+002	  5.3834499e+001	
  8.0369800e+002	  4.9451254e+001	
  8.0371600e+002	  4.5730147e+001	
  8.0373400e+002	  4.2606111e+001	
  8.0375200e+002	  4.0079678e+001	
  8.0377000e+002	  3.7880372e+001	
  8.0378800e+002	  3.5964192e+001	
  8.0380700e+002	  3.4402708e+001	
  8.0382500e+002	  3.2904423e+001	
  8.0384300e+002	  3.1558500e+001	
  8.0386100e+002	  3.0364762e+001	
  8.0387900e+002	  2.9372868e+001	
  8.0389700e+002	  2.8569456e+001	
  8.0391500e+002	  2.8072373e+001	
  8.0393300e+002	  2.7913241e+001	
  8.0395100e+002	  2.7889280e+001	
  8.0396900e+002	  2.7936712e+001	
  8.0398700e+002	  2.8100566e+001	
  8.0400500e+002	  2.8055316e+001	
  8.0402300e+002	  2.8005523e+001	
  8.0404100e+002	  2.7919254e+001	
  8.0405900e+002	  2.7744399e+001	
  8.0407700e+002	  2.7699773e+001	
  8.0409500e+002	  2.7611678e+001	
  8.0411300e+002	  2.7724669e+001	
  8.0413100e+002	  2.8088941e+001	
  8.0414900e+002	  2.8413352e+001	
  8.0416700e+002	  2.9030330e+001	
  8.0418500e+002	  2.9764085e+001	
  8.0420300e+002	  3.0521935e+001	
  8.0422200e+002	  3.1106801e+001	
  8.0424000e+002	  3.1711753e+001	
  8.0425800e+002	  3.2443326e+001	
  8.0427600e+002	  3.3234579e+001	
  8.0429400e+002	  3.4079678e+001	
  8.0431200e+002	  3.5365564e+001	
  8.0433000e+002	  3.6627489e+001	
  8.0434800e+002	  3.8626019e+001	
  8.0436600e+002	  4.1042667e+001	
  8.0438400e+002	  4.4493965e+001	
  8.0440200e+002	  4.9081726e+001	
  8.0442000e+002	  5.4670022e+001	
  8.0443800e+002	  6.1312965e+001	
  8.0445600e+002	  6.8786443e+001	
  8.0447400e+002	  7.6626598e+001	
  8.0449200e+002	  8.3974213e+001	
  8.0451000e+002	  8.9193738e+001	
  8.0452800e+002	  9.2824121e+001	
  8.0454600e+002	  9.2960852e+001	
  8.0456400e+002	  9.1290607e+001	
  8.0458200e+002	  8.7711709e+001	
  8.0460100e+002	  8.3446711e+001	
  8.0461900e+002	  7.9104262e+001	
  8.0463700e+002	  7.5446889e+001	
  8.0465500e+002	  7.1625796e+001	
  8.0467300e+002	  6.8019775e+001	
  8.0469100e+002	  6.4183583e+001	
  8.0470900e+002	  6.0167283e+001	
  8.0472700e+002	  5.5977687e+001	
  8.0474500e+002	  5.2020888e+001	
  8.0476300e+002	  4.8309847e+001	
  8.0478100e+002	  4.4856946e+001	
  8.0479900e+002	  4.1905714e+001	
  8.0481700e+002	  3.9341068e+001	
  8.0483500e+002	  3.6883356e+001	
  8.0485300e+002	  3.5119806e+001	
  8.0487100e+002	  3.3500779e+001	
  8.0488900e+002	  3.2448537e+001	
  8.0490700e+002	  3.1774596e+001	
  8.0492500e+002	  3.1683828e+001	
  8.0494400e+002	  3.1845544e+001	
  8.0496200e+002	  3.2335145e+001	
  8.0498000e+002	  3.2472721e+001	
  8.0499800e+002	  3.2435131e+001	
  8.0501600e+002	  3.1811117e+001	
  8.0503400e+002	  3.1370196e+001	
  8.0505200e+002	  3.0749254e+001	
  8.0507000e+002	  3.0384893e+001	
  8.0508800e+002	  3.0026856e+001	
  8.0510600e+002	  2.9833296e+001	
  8.0512400e+002	  2.9830045e+001	
  8.0514200e+002	  2.9862067e+001	
  8.0516000e+002	  3.0250390e+001	
  8.0517800e+002	  3.0605932e+001	
  8.0519600e+002	  3.1257427e+001	
  8.0521400e+002	  3.1933506e+001	
  8.0523200e+002	  3.2303078e+001	
  8.0525100e+002	  3.2894758e+001	
  8.0526900e+002	  3.3404712e+001	
  8.0528700e+002	  3.3796241e+001	
  8.0530500e+002	  3.4255957e+001	
  8.0532300e+002	  3.4856723e+001	
  8.0534100e+002	  3.5826794e+001	
  8.0535900e+002	  3.7547544e+001	
  8.0537700e+002	  4.0116777e+001	
  8.0539500e+002	  4.3826482e+001	
  8.0541300e+002	  4.8887766e+001	
  8.0543100e+002	  5.5457133e+001	
  8.0544900e+002	  6.3841625e+001	
  8.0546700e+002	  7.4528571e+001	
  8.0548500e+002	  8.6688060e+001	
  8.0550300e+002	  9.9997684e+001	
  8.0552100e+002	  1.1172195e+002	
  8.0553900e+002	  1.1901505e+002	
  8.0555800e+002	  1.1936249e+002	
  8.0557600e+002	  1.1503795e+002	
  8.0559400e+002	  1.0698722e+002	
  8.0561200e+002	  9.7888345e+001	
  8.0563000e+002	  8.8750189e+001	
  8.0564800e+002	  8.0493163e+001	
  8.0566600e+002	  7.2896406e+001	
  8.0568400e+002	  6.6361867e+001	
  8.0570200e+002	  6.0451076e+001	
  8.0572000e+002	  5.5408899e+001	
  8.0573800e+002	  5.0617779e+001	
  8.0575600e+002	  4.6794638e+001	
  8.0577400e+002	  4.3302142e+001	
  8.0579200e+002	  4.0231239e+001	
  8.0581000e+002	  3.7493742e+001	
  8.0582800e+002	  3.5211598e+001	
  8.0584700e+002	  3.3499577e+001	
  8.0586500e+002	  3.1932971e+001	
  8.0588300e+002	  3.1048501e+001	
  8.0590100e+002	  3.0725916e+001	
  8.0591900e+002	  3.1154322e+001	
  8.0593700e+002	  3.2252438e+001	
  8.0595500e+002	  3.3094553e+001	
  8.0597300e+002	  3.3786888e+001	
  8.0599100e+002	  3.3937291e+001	
  8.0600900e+002	  3.3395226e+001	
  8.0602700e+002	  3.2611411e+001	
  8.0604500e+002	  3.1666949e+001	
  8.0606300e+002	  3.0889770e+001	
  8.0608100e+002	  3.0272347e+001	
  8.0609900e+002	  2.9677504e+001	
  8.0611800e+002	  2.9298535e+001	
  8.0613600e+002	  2.9117802e+001	
  8.0615400e+002	  2.9283748e+001	
  8.0617200e+002	  2.9398165e+001	
  8.0619000e+002	  2.9851378e+001	
  8.0620800e+002	  3.0433483e+001	
  8.0622600e+002	  3.1350198e+001	
  8.0624400e+002	  3.2484568e+001	
  8.0626200e+002	  3.3862424e+001	
  8.0628000e+002	  3.5190264e+001	
  8.0629800e+002	  3.6355365e+001	
  8.0631600e+002	  3.7443237e+001	
  8.0633400e+002	  3.8678439e+001	
  8.0635200e+002	  4.0116555e+001	
  8.0637100e+002	  4.2412328e+001	
  8.0638900e+002	  4.5814412e+001	
  8.0640700e+002	  5.0888968e+001	
  8.0642500e+002	  5.7323877e+001	
  8.0644300e+002	  6.5454906e+001	
  8.0646100e+002	  7.3926602e+001	
  8.0647900e+002	  8.2906382e+001	
  8.0649700e+002	  9.1321783e+001	
  8.0651500e+002	  9.8176858e+001	
  8.0653300e+002	  1.0200949e+002	
  8.0655100e+002	  1.0291476e+002	
  8.0656900e+002	  1.0046787e+002	
  8.0658700e+002	  9.7136329e+001	
  8.0660500e+002	  9.3919788e+001	
  8.0662400e+002	  9.2183183e+001	
  8.0664200e+002	  9.2255645e+001	
  8.0666000e+002	  9.3380573e+001	
  8.0667800e+002	  9.3353939e+001	
  8.0669600e+002	  9.1391841e+001	
  8.0671400e+002	  8.7271367e+001	
  8.0673200e+002	  8.1490892e+001	
  8.0675000e+002	  7.4858104e+001	
  8.0676800e+002	  6.8433172e+001	
  8.0678600e+002	  6.2260010e+001	
  8.0680400e+002	  5.6727386e+001	
  8.0682200e+002	  5.1680577e+001	
  8.0684000e+002	  4.7646016e+001	
  8.0685800e+002	  4.4190309e+001	
  8.0687700e+002	  4.2065203e+001	
  8.0689500e+002	  4.1002004e+001	
  8.0691300e+002	  4.1322140e+001	
  8.0693100e+002	  4.3059903e+001	
  8.0694900e+002	  4.5679330e+001	
  8.0696700e+002	  4.7920055e+001	
  8.0698500e+002	  4.8811606e+001	
  8.0700300e+002	  4.7978978e+001	
  8.0702100e+002	  4.6229457e+001	
  8.0703900e+002	  4.3668775e+001	
  8.0705700e+002	  4.1328954e+001	
  8.0707500e+002	  3.9073487e+001	
  8.0709300e+002	  3.7562197e+001	
  8.0711200e+002	  3.6042667e+001	
  8.0713000e+002	  3.4779450e+001	
  8.0714800e+002	  3.4096646e+001	
  8.0716600e+002	  3.3790941e+001	
  8.0718400e+002	  3.3400882e+001	
  8.0720200e+002	  3.3359907e+001	
  8.0722000e+002	  3.3527146e+001	
  8.0723800e+002	  3.3814368e+001	
  8.0725600e+002	  3.4287801e+001	
  8.0727400e+002	  3.4635951e+001	
  8.0729200e+002	  3.5247272e+001	
  8.0731000e+002	  3.5830000e+001	
  8.0732900e+002	  3.6576360e+001	
  8.0734700e+002	  3.7740970e+001	
  8.0736500e+002	  3.9743197e+001	
  8.0738300e+002	  4.2850844e+001	
  8.0740100e+002	  4.6925355e+001	
  8.0741900e+002	  5.2687302e+001	
  8.0743700e+002	  5.9244154e+001	
  8.0745500e+002	  6.6316751e+001	
  8.0747300e+002	  7.3222821e+001	
  8.0749100e+002	  7.9577740e+001	
  8.0750900e+002	  8.3521534e+001	
  8.0752700e+002	  8.5872534e+001	
  8.0754600e+002	  8.4834810e+001	
  8.0756400e+002	  8.2251147e+001	
  8.0758200e+002	  7.7738387e+001	
  8.0760000e+002	  7.3596936e+001	
  8.0761800e+002	  6.9851868e+001	
  8.0763600e+002	  6.7574444e+001	
  8.0765400e+002	  6.5662450e+001	
  8.0767200e+002	  6.4232218e+001	
  8.0769000e+002	  6.2300851e+001	
  8.0770800e+002	  5.9750367e+001	
  8.0772600e+002	  5.6820336e+001	
  8.0774400e+002	  5.3568699e+001	
  8.0776300e+002	  4.9779183e+001	
  8.0778100e+002	  4.6115085e+001	
  8.0779900e+002	  4.2967888e+001	
  8.0781700e+002	  3.9905714e+001	
  8.0783500e+002	  3.7595110e+001	
  8.0785300e+002	  3.5401149e+001	
  8.0787100e+002	  3.3992429e+001	
  8.0788900e+002	  3.3384670e+001	
  8.0790700e+002	  3.3730236e+001	
  8.0792500e+002	  3.4817842e+001	
  8.0794300e+002	  3.6423774e+001	
  8.0796200e+002	  3.7848795e+001	
  8.0798000e+002	  3.8358705e+001	
  8.0799800e+002	  3.7866165e+001	
  8.0801600e+002	  3.6785686e+001	
  8.0803400e+002	  3.5419454e+001	
  8.0805200e+002	  3.4266824e+001	
  8.0807000e+002	  3.3079232e+001	
  8.0808800e+002	  3.2124260e+001	
  8.0810600e+002	  3.1432815e+001	
  8.0812400e+002	  3.0957289e+001	
  8.0814200e+002	  3.0771033e+001	
  8.0816100e+002	  3.1055360e+001	
  8.0817900e+002	  3.2139892e+001	
  8.0819700e+002	  3.4947000e+001	
  8.0821500e+002	  4.0259119e+001	
  8.0823300e+002	  4.8939295e+001	
  8.0825100e+002	  6.0089877e+001	
  8.0826900e+002	  7.0766223e+001	
  8.0828700e+002	  7.8343384e+001	
  8.0830500e+002	  8.1160424e+001	
  8.0832300e+002	  8.0858861e+001	
  8.0834100e+002	  7.8090188e+001	
  8.0836000e+002	  7.4847593e+001	
  8.0837800e+002	  7.2288425e+001	
  8.0839600e+002	  7.1181000e+001	
  8.0841400e+002	  7.1709393e+001	
  8.0843200e+002	  7.3932615e+001	
  8.0845000e+002	  7.7291186e+001	
  8.0846800e+002	  8.1676702e+001	
  8.0848600e+002	  8.5256669e+001	
  8.0850400e+002	  8.8363604e+001	
  8.0852200e+002	  8.8830802e+001	
  8.0854000e+002	  8.7581036e+001	
  8.0855900e+002	  8.4266690e+001	
  8.0857700e+002	  8.0830000e+001	
  8.0859500e+002	  7.7649401e+001	
  8.0861300e+002	  7.8711219e+001	
  8.0863100e+002	  8.5678796e+001	
  8.0864900e+002	  1.0005042e+002	
  8.0866700e+002	  1.1892023e+002	
  8.0868500e+002	  1.3757836e+002	
  8.0870300e+002	  1.4909402e+002	
  8.0872100e+002	  1.5285695e+002	
  8.0874000e+002	  1.4853485e+002	
  8.0875800e+002	  1.3950577e+002	
  8.0877600e+002	  1.2731261e+002	
  8.0879400e+002	  1.1526148e+002	
  8.0881200e+002	  1.0302343e+002	
  8.0883000e+002	  9.2368726e+001	
  8.0884800e+002	  8.2712689e+001	
  8.0886600e+002	  7.5470227e+001	
  8.0888400e+002	  6.9655948e+001	
  8.0890200e+002	  6.6679241e+001	
  8.0892100e+002	  6.5891373e+001	
  8.0893900e+002	  6.6979780e+001	
  8.0895700e+002	  6.8594130e+001	
  8.0897500e+002	  6.9246738e+001	
  8.0899300e+002	  6.7427961e+001	
  8.0901100e+002	  6.4136864e+001	
  8.0902900e+002	  5.9604641e+001	
  8.0904700e+002	  5.5398878e+001	
  8.0906500e+002	  5.1381909e+001	
  8.0908300e+002	  4.7927983e+001	
  8.0910200e+002	  4.5154990e+001	
  8.0912000e+002	  4.2613504e+001	
  8.0913800e+002	  4.0801140e+001	
  8.0915600e+002	  3.9520732e+001	
  8.0917400e+002	  3.8671581e+001	
  8.0919200e+002	  3.8820113e+001	
  8.0921000e+002	  4.0128847e+001	
  8.0922800e+002	  4.3282546e+001	
  8.0924600e+002	  4.7554892e+001	
  8.0926400e+002	  5.2338574e+001	
  8.0928300e+002	  5.5830000e+001	
  8.0930100e+002	  5.7804614e+001	
  8.0931900e+002	  5.7891418e+001	
  8.0933700e+002	  5.7287400e+001	
  8.0935500e+002	  5.6475616e+001	
  8.0937300e+002	  5.6912885e+001	
  8.0939100e+002	  5.9016434e+001	
  8.0940900e+002	  6.4207188e+001	
  8.0942700e+002	  7.2967577e+001	
  8.0944500e+002	  8.5126130e+001	
  8.0946400e+002	  9.8100432e+001	
  8.0948200e+002	  1.0883392e+002	
  8.0950000e+002	  1.1443905e+002	
  8.0951800e+002	  1.1508480e+002	
  8.0953600e+002	  1.1108649e+002	
  8.0955400e+002	  1.0412582e+002	
  8.0957200e+002	  9.5993008e+001	
  8.0959000e+002	  8.8307977e+001	
  8.0960800e+002	  8.2102926e+001	
  8.0962700e+002	  7.9121676e+001	
  8.0964500e+002	  8.0219080e+001	
  8.0966300e+002	  8.4819846e+001	
  8.0968100e+002	  9.0284684e+001	
  8.0969900e+002	  9.4948604e+001	
  8.0971700e+002	  9.6478555e+001	
  8.0973500e+002	  9.5575068e+001	
  8.0975300e+002	  9.1707389e+001	
  8.0977100e+002	  8.6523182e+001	
  8.0979000e+002	  8.0346813e+001	
  8.0980800e+002	  7.3727787e+001	
  8.0982600e+002	  6.7303835e+001	
  8.0984400e+002	  6.1607001e+001	
  8.0986200e+002	  5.6849152e+001	
  8.0988000e+002	  5.3319111e+001	
  8.0989800e+002	  5.0756959e+001	
  8.0991600e+002	  5.0003162e+001	
  8.0993400e+002	  4.9881085e+001	
  8.0995300e+002	  5.0488754e+001	
  8.0997100e+002	  5.0245669e+001	
  8.0998900e+002	  4.9339064e+001	
  8.1000700e+002	  4.7549459e+001	
  8.1002500e+002	  4.5357770e+001	
  8.1004300e+002	  4.3014519e+001	
  8.1006100e+002	  4.1016523e+001	
  8.1007900e+002	  3.9379637e+001	
  8.1009700e+002	  3.8144613e+001	
  8.1011600e+002	  3.7165368e+001	
  8.1013400e+002	  3.6403732e+001	
  8.1015200e+002	  3.5931011e+001	
  8.1017000e+002	  3.5712199e+001	
  8.1018800e+002	  3.6030241e+001	
  8.1020600e+002	  3.6807865e+001	
  8.1022400e+002	  3.8372111e+001	
  8.1024200e+002	  4.1004988e+001	
  8.1026000e+002	  4.3837705e+001	
  8.1027900e+002	  4.6757182e+001	
  8.1029700e+002	  4.8629760e+001	
  8.1031500e+002	  5.0086180e+001	
  8.1033300e+002	  5.0796597e+001	
  8.1035100e+002	  5.1762793e+001	
  8.1036900e+002	  5.3274351e+001	
  8.1038700e+002	  5.7919254e+001	
  8.1040500e+002	  6.6632343e+001	
  8.1042300e+002	  8.2314123e+001	
  8.1044200e+002	  1.0464860e+002	
  8.1046000e+002	  1.3089222e+002	
  8.1047800e+002	  1.5474707e+002	
  8.1049600e+002	  1.7191204e+002	
  8.1051400e+002	  1.7909825e+002	
  8.1053200e+002	  1.7670734e+002	
  8.1055000e+002	  1.6588750e+002	
  8.1056800e+002	  1.5265154e+002	
  8.1058700e+002	  1.3801180e+002	
  8.1060500e+002	  1.2623698e+002	
  8.1062300e+002	  1.1904819e+002	
  8.1064100e+002	  1.2024286e+002	
  8.1065900e+002	  1.3194704e+002	
  8.1067700e+002	  1.5328820e+002	
  8.1069500e+002	  1.7731965e+002	
  8.1071300e+002	  1.9788086e+002	
  8.1073100e+002	  2.0877976e+002	
  8.1075000e+002	  2.0924883e+002	
  8.1076800e+002	  2.0047544e+002	
  8.1078600e+002	  1.8641767e+002	
  8.1080400e+002	  1.6974003e+002	
  8.1082200e+002	  1.5317183e+002	
  8.1084000e+002	  1.3736975e+002	
  8.1085800e+002	  1.2332953e+002	
  8.1087600e+002	  1.1176155e+002	
  8.1089500e+002	  1.0322598e+002	
  8.1091300e+002	  9.7140115e+001	
  8.1093100e+002	  9.3421235e+001	
  8.1094900e+002	  9.0817574e+001	
  8.1096700e+002	  8.8066405e+001	
  8.1098500e+002	  8.3545940e+001	
  8.1100300e+002	  7.8479312e+001	
  8.1102100e+002	  7.2273816e+001	
  8.1104000e+002	  6.6889413e+001	
  8.1105800e+002	  6.1563800e+001	
  8.1107600e+002	  5.7337817e+001	
  8.1109400e+002	  5.3295328e+001	
  8.1111200e+002	  5.0361154e+001	
  8.1113000e+002	  4.7564780e+001	
  8.1114800e+002	  4.5504298e+001	
  8.1116600e+002	  4.3580190e+001	
  8.1118500e+002	  4.2194896e+001	
  8.1120300e+002	  4.1239701e+001	
  8.1122100e+002	  4.0771656e+001	
  8.1123900e+002	  4.0942947e+001	
  8.1125700e+002	  4.1098161e+001	
  8.1127500e+002	  4.1478333e+001	
  8.1129300e+002	  4.2133212e+001	
  8.1131100e+002	  4.2387432e+001	
  8.1133000e+002	  4.2934441e+001	
  8.1134800e+002	  4.3976707e+001	
  8.1136600e+002	  4.5918853e+001	
  8.1138400e+002	  4.9089698e+001	
  8.1140200e+002	  5.5435755e+001	
  8.1142000e+002	  6.5066673e+001	
  8.1143800e+002	  7.8342716e+001	
  8.1145600e+002	  9.3902418e+001	
  8.1147500e+002	  1.0916973e+002	
  8.1149300e+002	  1.2063283e+002	
  8.1151100e+002	  1.2729364e+002	
  8.1152900e+002	  1.2715913e+002	
  8.1154700e+002	  1.2323338e+002	
  8.1156500e+002	  1.1517209e+002	
  8.1158300e+002	  1.0618585e+002	
  8.1160100e+002	  9.6734913e+001	
  8.1162000e+002	  8.9759587e+001	
  8.1163800e+002	  8.5361555e+001	
  8.1165600e+002	  8.5820692e+001	
  8.1167400e+002	  9.0826259e+001	
  8.1169200e+002	  9.9462299e+001	
  8.1171000e+002	  1.0765724e+002	
  8.1172800e+002	  1.1299795e+002	
  8.1174700e+002	  1.1435104e+002	
  8.1176500e+002	  1.1214858e+002	
  8.1178300e+002	  1.0684421e+002	
  8.1180100e+002	  1.0003434e+002	
  8.1181900e+002	  9.2595733e+001	
  8.1183700e+002	  8.4846390e+001	
  8.1185500e+002	  7.7587182e+001	
  8.1187300e+002	  7.1450764e+001	
  8.1189200e+002	  6.6666548e+001	
  8.1191000e+002	  6.3349352e+001	
  8.1192800e+002	  6.1077273e+001	
  8.1194600e+002	  5.9670779e+001	
  8.1196400e+002	  5.7957957e+001	
  8.1198200e+002	  5.5901795e+001	
  8.1200000e+002	  5.3404445e+001	
  8.1201900e+002	  5.0737763e+001	
  8.1203700e+002	  4.8203625e+001	
  8.1205500e+002	  4.5790228e+001	
  8.1207300e+002	  4.3564869e+001	
  8.1209100e+002	  4.1861533e+001	
  8.1210900e+002	  4.0340222e+001	
  8.1212700e+002	  3.9253775e+001	
  8.1214500e+002	  3.8281210e+001	
  8.1216400e+002	  3.7636619e+001	
  8.1218200e+002	  3.7132054e+001	
  8.1220000e+002	  3.6778070e+001	
  8.1221800e+002	  3.6506926e+001	
  8.1223600e+002	  3.6605977e+001	
  8.1225400e+002	  3.6831826e+001	
  8.1227200e+002	  3.7344364e+001	
  8.1229100e+002	  3.8093707e+001	
  8.1230900e+002	  3.8869951e+001	
  8.1232700e+002	  3.9818465e+001	
  8.1234500e+002	  4.1529105e+001	
  8.1236300e+002	  4.3771256e+001	
  8.1238100e+002	  4.7118960e+001	
  8.1239900e+002	  5.1711887e+001	
  8.1241800e+002	  5.8499265e+001	
  8.1243600e+002	  6.6026633e+001	
  8.1245400e+002	  7.4799715e+001	
  8.1247200e+002	  8.3633501e+001	
  8.1249000e+002	  9.1226429e+001	
  8.1250800e+002	  9.6331760e+001	
  8.1252600e+002	  9.8772191e+001	
  8.1254500e+002	  9.7854897e+001	
  8.1256300e+002	  9.5185721e+001	
  8.1258100e+002	  9.0796375e+001	
  8.1259900e+002	  8.6396116e+001	
  8.1261700e+002	  8.2643745e+001	
  8.1263500e+002	  8.0991360e+001	
  8.1265300e+002	  8.1964637e+001	
  8.1267200e+002	  8.7302142e+001	
  8.1269000e+002	  9.6288157e+001	
  8.1270800e+002	  1.0667203e+002	
  8.1272600e+002	  1.1557636e+002	
  8.1274400e+002	  1.2027729e+002	
  8.1276200e+002	  1.1995208e+002	
  8.1278000e+002	  1.1624055e+002	
  8.1279900e+002	  1.0948938e+002	
  8.1281700e+002	  1.0153619e+002	
  8.1283500e+002	  9.2827328e+001	
  8.1285300e+002	  8.5376208e+001	
  8.1287100e+002	  7.8357725e+001	
  8.1288900e+002	  7.3332205e+001	
  8.1290700e+002	  6.9701064e+001	
  8.1292600e+002	  6.7726139e+001	
  8.1294400e+002	  6.6375896e+001	
  8.1296200e+002	  6.4893288e+001	
  8.1298000e+002	  6.2632833e+001	
  8.1299800e+002	  5.9437625e+001	
  8.1301600e+002	  5.5745468e+001	
  8.1303400e+002	  5.2523404e+001	
  8.1305300e+002	  4.9592037e+001	
  8.1307100e+002	  4.7200196e+001	
  8.1308900e+002	  4.5084666e+001	
  8.1310700e+002	  4.3251236e+001	
  8.1312500e+002	  4.1761546e+001	
  8.1314300e+002	  4.0457088e+001	
  8.1316100e+002	  3.9288469e+001	
  8.1318000e+002	  3.8531510e+001	
  8.1319800e+002	  3.7820870e+001	
  8.1321600e+002	  3.7244511e+001	
  8.1323400e+002	  3.6790763e+001	
  8.1325200e+002	  3.6476774e+001	
  8.1327000e+002	  3.6448671e+001	
  8.1328800e+002	  3.6732463e+001	
  8.1330700e+002	  3.7040885e+001	
  8.1332500e+002	  3.7824255e+001	
  8.1334300e+002	  3.9345121e+001	
  8.1336100e+002	  4.1651984e+001	
  8.1337900e+002	  4.4799002e+001	
  8.1339700e+002	  4.9659823e+001	
  8.1341500e+002	  5.5309981e+001	
  8.1343400e+002	  6.2144836e+001	
  8.1345200e+002	  6.9615330e+001	
  8.1347000e+002	  7.6730548e+001	
  8.1348800e+002	  8.2996704e+001	
  8.1350600e+002	  8.7710195e+001	
  8.1352400e+002	  9.0277424e+001	
  8.1354300e+002	  9.0331225e+001	
  8.1356100e+002	  8.8166526e+001	
  8.1357900e+002	  8.4528437e+001	
  8.1359700e+002	  7.9812096e+001	
  8.1361500e+002	  7.4865096e+001	
  8.1363300e+002	  7.0589409e+001	
  8.1365100e+002	  6.7465550e+001	
  8.1367000e+002	  6.6012960e+001	
  8.1368800e+002	  6.6907852e+001	
  8.1370600e+002	  6.9174052e+001	
  8.1372400e+002	  7.3204249e+001	
  8.1374200e+002	  7.7630294e+001	
  8.1376000e+002	  8.2803144e+001	
  8.1377900e+002	  8.7606823e+001	
  8.1379700e+002	  9.0771612e+001	
  8.1381500e+002	  9.1696789e+001	
  8.1383300e+002	  9.0313499e+001	
  8.1385100e+002	  8.6918942e+001	
  8.1386900e+002	  8.2476818e+001	
  8.1388700e+002	  7.7488710e+001	
  8.1390600e+002	  7.2897386e+001	
  8.1392400e+002	  6.8984635e+001	
  8.1394200e+002	  6.5941611e+001	
  8.1396000e+002	  6.2862825e+001	
  8.1397800e+002	  5.9726317e+001	
  8.1399600e+002	  5.6428050e+001	
  8.1401500e+002	  5.3313767e+001	
  8.1403300e+002	  5.0395226e+001	
  8.1405100e+002	  4.7893110e+001	
  8.1406900e+002	  4.5737273e+001	
  8.1408700e+002	  4.4160958e+001	
  8.1410500e+002	  4.2505189e+001	
  8.1412400e+002	  4.1374115e+001	
  8.1414200e+002	  4.0316795e+001	
  8.1416000e+002	  3.9768316e+001	
  8.1417800e+002	  3.9318933e+001	
  8.1419600e+002	  3.9174721e+001	
  8.1421400e+002	  3.9700797e+001	
  8.1423200e+002	  4.0465238e+001	
  8.1425100e+002	  4.1203403e+001	
  8.1426900e+002	  4.2204516e+001	
  8.1428700e+002	  4.2802120e+001	
  8.1430500e+002	  4.3702311e+001	
  8.1432300e+002	  4.4326638e+001	
  8.1434100e+002	  4.5586425e+001	
  8.1436000e+002	  4.7410546e+001	
  8.1437800e+002	  5.0298757e+001	
  8.1439600e+002	  5.4451922e+001	
  8.1441400e+002	  5.9514319e+001	
  8.1443200e+002	  6.4912439e+001	
  8.1445000e+002	  7.0557342e+001	
  8.1446900e+002	  7.5655592e+001	
  8.1448700e+002	  8.0297911e+001	
  8.1450500e+002	  8.3702980e+001	
  8.1452300e+002	  8.5945085e+001	
  8.1454100e+002	  8.6485191e+001	
  8.1455900e+002	  8.5465684e+001	
  8.1457800e+002	  8.2775041e+001	
  8.1459600e+002	  7.9532134e+001	
  8.1461400e+002	  7.5123013e+001	
  8.1463200e+002	  7.0849330e+001	
  8.1465000e+002	  6.7089743e+001	
  8.1466800e+002	  6.4229368e+001	
  8.1468700e+002	  6.2649267e+001	
  8.1470500e+002	  6.2599697e+001	
  8.1472300e+002	  6.3650648e+001	
  8.1474100e+002	  6.5490402e+001	
  8.1475900e+002	  6.7206476e+001	
  8.1477700e+002	  6.8621966e+001	
  8.1479600e+002	  6.9150314e+001	
  8.1481400e+002	  6.8988198e+001	
  8.1483200e+002	  6.7198058e+001	
  8.1485000e+002	  6.4425110e+001	
  8.1486800e+002	  6.1140382e+001	
  8.1488600e+002	  5.8542511e+001	
  8.1490400e+002	  5.6497305e+001	
  8.1492300e+002	  5.5450675e+001	
  8.1494100e+002	  5.4960941e+001	
  8.1495900e+002	  5.4939162e+001	
  8.1497700e+002	  5.3954126e+001	
  8.1499500e+002	  5.2442435e+001	
  8.1501400e+002	  5.0362980e+001	
  8.1503200e+002	  4.7917428e+001	
  8.1505000e+002	  4.5514185e+001	
  8.1506800e+002	  4.3494188e+001	
  8.1508600e+002	  4.1920322e+001	
  8.1510400e+002	  4.0504075e+001	
  8.1512300e+002	  3.9356433e+001	
  8.1514100e+002	  3.8547277e+001	
  8.1515900e+002	  3.7758874e+001	
  8.1517700e+002	  3.7515566e+001	
  8.1519500e+002	  3.7178729e+001	
  8.1521300e+002	  3.7276845e+001	
  8.1523200e+002	  3.7373269e+001	
  8.1525000e+002	  3.7683027e+001	
  8.1526800e+002	  3.8147954e+001	
  8.1528600e+002	  3.8540106e+001	
  8.1530400e+002	  3.9325391e+001	
  8.1532200e+002	  4.0060794e+001	
  8.1534100e+002	  4.1298891e+001	
  8.1535900e+002	  4.3595065e+001	
  8.1537700e+002	  4.6733755e+001	
  8.1539500e+002	  5.1131475e+001	
  8.1541300e+002	  5.6282947e+001	
  8.1543100e+002	  6.2472988e+001	
  8.1545000e+002	  6.9153031e+001	
  8.1546800e+002	  7.6010644e+001	
  8.1548600e+002	  8.2858905e+001	
  8.1550400e+002	  8.9328508e+001	
  8.1552200e+002	  9.4085067e+001	
  8.1554000e+002	  9.6445642e+001	
  8.1555900e+002	  9.5474413e+001	
  8.1557700e+002	  9.1999822e+001	
  8.1559500e+002	  8.6309179e+001	
  8.1561300e+002	  7.9893511e+001	
  8.1563100e+002	  7.3080123e+001	
  8.1565000e+002	  6.6633189e+001	
  8.1566800e+002	  6.1179887e+001	
  8.1568600e+002	  5.6926825e+001	
  8.1570400e+002	  5.3772458e+001	
  8.1572200e+002	  5.1956754e+001	
  8.1574000e+002	  5.1141139e+001	
  8.1575900e+002	  5.1867768e+001	
  8.1577700e+002	  5.3703113e+001	
  8.1579500e+002	  5.5844921e+001	
  8.1581300e+002	  5.7871999e+001	
  8.1583100e+002	  5.8766846e+001	
  8.1584900e+002	  5.8414956e+001	
  8.1586800e+002	  5.6883178e+001	
  8.1588600e+002	  5.4820202e+001	
  8.1590400e+002	  5.2618492e+001	
  8.1592200e+002	  5.0599385e+001	
  8.1594000e+002	  4.9173473e+001	
  8.1595900e+002	  4.7829243e+001	
  8.1597700e+002	  4.6528259e+001	
  8.1599500e+002	  4.4785107e+001	
  8.1601300e+002	  4.3175522e+001	
  8.1603100e+002	  4.1435131e+001	
  8.1604900e+002	  3.9801541e+001	
  8.1606800e+002	  3.8357057e+001	
  8.1608600e+002	  3.7596401e+001	
  8.1610400e+002	  3.6542021e+001	
  8.1612200e+002	  3.6007660e+001	
  8.1614000e+002	  3.5712555e+001	
  8.1615900e+002	  3.5548390e+001	
  8.1617700e+002	  3.5501982e+001	
  8.1619500e+002	  3.5775976e+001	
  8.1621300e+002	  3.6052421e+001	
  8.1623100e+002	  3.6871287e+001	
  8.1624900e+002	  3.7529283e+001	
  8.1626800e+002	  3.8477709e+001	
  8.1628600e+002	  3.9326593e+001	
  8.1630400e+002	  4.0545183e+001	
  8.1632200e+002	  4.2225181e+001	
  8.1634000e+002	  4.4103238e+001	
  8.1635900e+002	  4.6859751e+001	
  8.1637700e+002	  5.0438828e+001	
  8.1639500e+002	  5.5193783e+001	
  8.1641300e+002	  6.1452144e+001	
  8.1643100e+002	  6.8794237e+001	
  8.1644900e+002	  7.7815348e+001	
  8.1646800e+002	  8.7673050e+001	
  8.1648600e+002	  9.8682225e+001	
  8.1650400e+002	  1.0918283e+002	
  8.1652200e+002	  1.1842017e+002	
  8.1654000e+002	  1.2397029e+002	
  8.1655900e+002	  1.2473224e+002	
  8.1657700e+002	  1.2049802e+002	
  8.1659500e+002	  1.1286456e+002	
  8.1661300e+002	  1.0299261e+002	
  8.1663100e+002	  9.3168886e+001	
  8.1664900e+002	  8.3935020e+001	
  8.1666800e+002	  7.6021244e+001	
  8.1668600e+002	  6.9400481e+001	
  8.1670400e+002	  6.3860420e+001	
  8.1672200e+002	  5.9468356e+001	
  8.1674000e+002	  5.6345834e+001	
  8.1675900e+002	  5.3944016e+001	
  8.1677700e+002	  5.2420122e+001	
  8.1679500e+002	  5.1495079e+001	
  8.1681300e+002	  5.0849463e+001	
  8.1683100e+002	  4.9432014e+001	
  8.1685000e+002	  4.8242150e+001	
  8.1686800e+002	  4.6509197e+001	
  8.1688600e+002	  4.5067118e+001	
  8.1690400e+002	  4.3812586e+001	
  8.1692200e+002	  4.3505367e+001	
  8.1694000e+002	  4.3561974e+001	
  8.1695900e+002	  4.3712867e+001	
  8.1697700e+002	  4.3320803e+001	
  8.1699500e+002	  4.2720839e+001	
  8.1701300e+002	  4.1525320e+001	
  8.1703100e+002	  4.0156950e+001	
  8.1705000e+002	  3.8774952e+001	
  8.1706800e+002	  3.7774061e+001	
  8.1708600e+002	  3.6957957e+001	
  8.1710400e+002	  3.6330379e+001	
  8.1712200e+002	  3.5786398e+001	
  8.1714100e+002	  3.5543892e+001	
  8.1715900e+002	  3.5306952e+001	
  8.1717700e+002	  3.5348862e+001	
  8.1719500e+002	  3.5035541e+001	
  8.1721300e+002	  3.5089921e+001	
  8.1723200e+002	  3.5012871e+001	
  8.1725000e+002	  3.5317686e+001	
  8.1726800e+002	  3.5489690e+001	
  8.1728600e+002	  3.5925177e+001	
  8.1730400e+002	  3.6571505e+001	
  8.1732300e+002	  3.7526388e+001	
  8.1734100e+002	  3.8880461e+001	
  8.1735900e+002	  4.0957021e+001	
  8.1737700e+002	  4.3656572e+001	
  8.1739500e+002	  4.7672650e+001	
  8.1741300e+002	  5.3000134e+001	
  8.1743200e+002	  5.9864472e+001	
  8.1745000e+002	  6.8155347e+001	
  8.1746800e+002	  7.7003919e+001	
  8.1748600e+002	  8.5484122e+001	
  8.1750400e+002	  9.3145994e+001	
  8.1752300e+002	  9.8082706e+001	
  8.1754100e+002	  1.0076738e+002	
  8.1755900e+002	  9.9634347e+001	
  8.1757700e+002	  9.6134681e+001	
  8.1759500e+002	  8.9643388e+001	
  8.1761400e+002	  8.2455975e+001	
  8.1763200e+002	  7.4625084e+001	
  8.1765000e+002	  6.7594531e+001	
  8.1766800e+002	  6.1399813e+001	
  8.1768600e+002	  5.6069790e+001	
  8.1770500e+002	  5.1382399e+001	
  8.1772300e+002	  4.8033269e+001	
  8.1774100e+002	  4.5066361e+001	
  8.1775900e+002	  4.2795707e+001	
  8.1777700e+002	  4.0779228e+001	
  8.1779600e+002	  3.9341157e+001	
  8.1781400e+002	  3.8104084e+001	
  8.1783200e+002	  3.6923663e+001	
  8.1785000e+002	  3.5719637e+001	
  8.1786800e+002	  3.4539126e+001	
  8.1788700e+002	  3.3537523e+001	
  8.1790500e+002	  3.2885405e+001	
  8.1792300e+002	  3.2531911e+001	
  8.1794100e+002	  3.2799893e+001	
  8.1795900e+002	  3.2775175e+001	
  8.1797800e+002	  3.2778382e+001	
  8.1799600e+002	  3.2608560e+001	
  8.1801400e+002	  3.2119049e+001	
  8.1803200e+002	  3.1698214e+001	
  8.1805000e+002	  3.1287044e+001	
  8.1806900e+002	  3.0861845e+001	
  8.1808700e+002	  3.0828041e+001	
  8.1810500e+002	  3.0723734e+001	
  8.1812300e+002	  3.0776734e+001	
  8.1814100e+002	  3.0889413e+001	
  8.1816000e+002	  3.1110497e+001	
  8.1817800e+002	  3.1458870e+001	
  8.1819600e+002	  3.1690910e+001	
  8.1821400e+002	  3.2191378e+001	
  8.1823200e+002	  3.2763640e+001	
  8.1825100e+002	  3.3334209e+001	
  8.1826900e+002	  3.4011535e+001	
  8.1828700e+002	  3.4822340e+001	
  8.1830500e+002	  3.6015232e+001	
  8.1832400e+002	  3.7115664e+001	
  8.1834200e+002	  3.8710729e+001	
  8.1836000e+002	  4.1049659e+001	
  8.1837800e+002	  4.3707344e+001	
  8.1839600e+002	  4.7818777e+001	
  8.1841500e+002	  5.3373536e+001	
  8.1843300e+002	  6.0679330e+001	
  8.1845100e+002	  7.0117178e+001	
  8.1846900e+002	  8.0921614e+001	
  8.1848700e+002	  9.2134637e+001	
  8.1850600e+002	  1.0125783e+002	
  8.1852400e+002	  1.0736196e+002	
  8.1854200e+002	  1.0882479e+002	
  8.1856000e+002	  1.0605322e+002	
  8.1857800e+002	  1.0003064e+002	
  8.1859700e+002	  9.2551597e+001	
  8.1861500e+002	  8.4008462e+001	
  8.1863300e+002	  7.6100254e+001	
  8.1865100e+002	  6.8987173e+001	
  8.1866900e+002	  6.3013094e+001	
  8.1868800e+002	  5.7665880e+001	
  8.1870600e+002	  5.3086893e+001	
  8.1872400e+002	  4.9207456e+001	
  8.1874200e+002	  4.5742262e+001	
  8.1876000e+002	  4.2629849e+001	
  8.1877900e+002	  3.9999822e+001	
  8.1879700e+002	  3.7733354e+001	
  8.1881500e+002	  3.5765911e+001	
  8.1883300e+002	  3.4139580e+001	
  8.1885200e+002	  3.2747205e+001	
  8.1887000e+002	  3.1681423e+001	
  8.1888800e+002	  3.0797221e+001	
  8.1890600e+002	  3.0500289e+001	
  8.1892400e+002	  3.0431345e+001	
  8.1894300e+002	  3.0694651e+001	
  8.1896100e+002	  3.0866343e+001	
  8.1897900e+002	  3.0885628e+001	
  8.1899700e+002	  3.0793613e+001	
  8.1901500e+002	  3.0502071e+001	
  8.1903400e+002	  3.0145771e+001	
  8.1905200e+002	  2.9821405e+001	
  8.1907000e+002	  2.9699906e+001	
  8.1908800e+002	  2.9680043e+001	
  8.1910700e+002	  2.9566249e+001	
  8.1912500e+002	  2.9776511e+001	
  8.1914300e+002	  3.0047388e+001	
  8.1916100e+002	  3.0428406e+001	
  8.1917900e+002	  3.1030553e+001	
  8.1919800e+002	  3.1167105e+001	
  8.1921600e+002	  3.1450185e+001	
  8.1923400e+002	  3.1660045e+001	
  8.1925200e+002	  3.1951543e+001	
  8.1927000e+002	  3.2482475e+001	
  8.1928900e+002	  3.3130094e+001	
  8.1930700e+002	  3.4077896e+001	
  8.1932500e+002	  3.5460696e+001	
  8.1934300e+002	  3.7102214e+001	
  8.1936200e+002	  3.9816506e+001	
  8.1938000e+002	  4.3161137e+001	
  8.1939800e+002	  4.7762482e+001	
  8.1941600e+002	  5.3329978e+001	
  8.1943400e+002	  5.9851200e+001	
  8.1945300e+002	  6.7608115e+001	
  8.1947100e+002	  7.5458335e+001	
  8.1948900e+002	  8.2888389e+001	
  8.1950700e+002	  8.8727431e+001	
  8.1952600e+002	  9.1718390e+001	
  8.1954400e+002	  9.2079277e+001	
  8.1956200e+002	  8.8960495e+001	
  8.1958000e+002	  8.4066895e+001	
  8.1959800e+002	  7.7440208e+001	
  8.1961700e+002	  7.0856188e+001	
  8.1963500e+002	  6.4515031e+001	
  8.1965300e+002	  5.8860019e+001	
  8.1967100e+002	  5.3869283e+001	
  8.1968900e+002	  4.9645304e+001	
  8.1970800e+002	  4.6069612e+001	
  8.1972600e+002	  4.2917428e+001	
  8.1974400e+002	  4.0258941e+001	
  8.1976200e+002	  3.8015455e+001	
  8.1978100e+002	  3.5912573e+001	
  8.1979900e+002	  3.4137042e+001	
  8.1981700e+002	  3.2696032e+001	
  8.1983500e+002	  3.1283971e+001	
  8.1985300e+002	  3.0217254e+001	
  8.1987200e+002	  2.9390505e+001	
  8.1989000e+002	  2.8679419e+001	
  8.1990800e+002	  2.8496816e+001	
  8.1992600e+002	  2.8491204e+001	
  8.1994500e+002	  2.8569144e+001	
  8.1996300e+002	  2.8713802e+001	
  8.1998100e+002	  2.8873113e+001	
  8.1999900e+002	  2.8850933e+001	
  8.2001700e+002	  2.8714381e+001	
  8.2003600e+002	  2.8601612e+001	
  8.2005400e+002	  2.8520510e+001	
  8.2007200e+002	  2.8480693e+001	
  8.2009000e+002	  2.8593685e+001	
  8.2010900e+002	  2.8552977e+001	
  8.2012700e+002	  2.9132009e+001	
  8.2014500e+002	  2.9428094e+001	
  8.2016300e+002	  2.9897653e+001	
  8.2018200e+002	  3.0531822e+001	
  8.2020000e+002	  3.1022536e+001	
  8.2021800e+002	  3.1601390e+001	
  8.2023600e+002	  3.2362357e+001	
  8.2025400e+002	  3.3113170e+001	
  8.2027300e+002	  3.4074957e+001	
  8.2029100e+002	  3.5192090e+001	
  8.2030900e+002	  3.6424175e+001	
  8.2032700e+002	  3.7995769e+001	
  8.2034600e+002	  4.0327484e+001	
  8.2036400e+002	  4.2816996e+001	
  8.2038200e+002	  4.6109918e+001	
  8.2040000e+002	  5.0351356e+001	
  8.2041800e+002	  5.5481628e+001	
  8.2043700e+002	  6.1211865e+001	
  8.2045500e+002	  6.7859573e+001	
  8.2047300e+002	  7.4300940e+001	
  8.2049100e+002	  8.0589231e+001	
  8.2051000e+002	  8.4904022e+001	
  8.2052800e+002	  8.7709571e+001	
  8.2054600e+002	  8.7822028e+001	
  8.2056400e+002	  8.6364584e+001	
  8.2058300e+002	  8.3655057e+001	
  8.2060100e+002	  8.0963613e+001	
  8.2061900e+002	  7.7487864e+001	
  8.2063700e+002	  7.4007660e+001	
  8.2065500e+002	  6.9609852e+001	
  8.2067400e+002	  6.5209371e+001	
  8.2069200e+002	  6.0534672e+001	
  8.2071000e+002	  5.6050595e+001	
  8.2072800e+002	  5.1812185e+001	
  8.2074700e+002	  4.7946555e+001	
  8.2076500e+002	  4.4460384e+001	
  8.2078300e+002	  4.1248564e+001	
  8.2080100e+002	  3.8645348e+001	
  8.2082000e+002	  3.6075714e+001	
  8.2083800e+002	  3.4064713e+001	
  8.2085600e+002	  3.2370374e+001	
  8.2087400e+002	  3.1040707e+001	
  8.2089200e+002	  3.0068276e+001	
  8.2091100e+002	  2.9529506e+001	
  8.2092900e+002	  2.9335456e+001	
  8.2094700e+002	  2.9090856e+001	
  8.2096500e+002	  2.9052866e+001	
  8.2098400e+002	  2.9055226e+001	
  8.2100200e+002	  2.8880640e+001	
  8.2102000e+002	  2.8755222e+001	
  8.2103800e+002	  2.9048991e+001	
  8.2105700e+002	  2.9402129e+001	
  8.2107500e+002	  3.0004721e+001	
  8.2109300e+002	  3.0529907e+001	
  8.2111100e+002	  3.0830758e+001	
  8.2113000e+002	  3.1186478e+001	
  8.2114800e+002	  3.1321605e+001	
  8.2116600e+002	  3.1689707e+001	
  8.2118400e+002	  3.1812987e+001	
  8.2120300e+002	  3.1858148e+001	
  8.2122100e+002	  3.2163542e+001	
  8.2123900e+002	  3.2339598e+001	
  8.2125700e+002	  3.2518594e+001	
  8.2127500e+002	  3.2806930e+001	
  8.2129400e+002	  3.3383468e+001	
  8.2131200e+002	  3.4350065e+001	
  8.2133000e+002	  3.5530798e+001	
  8.2134800e+002	  3.7330334e+001	
  8.2136700e+002	  3.9890349e+001	
  8.2138500e+002	  4.3199483e+001	
  8.2140300e+002	  4.7671447e+001	
  8.2142100e+002	  5.2447824e+001	
  8.2144000e+002	  5.8314034e+001	
  8.2145800e+002	  6.4178105e+001	
  8.2147600e+002	  6.9479179e+001	
  8.2149400e+002	  7.4086804e+001	
  8.2151300e+002	  7.7292700e+001	
  8.2153100e+002	  7.8118024e+001	
  8.2154900e+002	  7.6906204e+001	
  8.2156700e+002	  7.4029083e+001	
  8.2158600e+002	  7.0778426e+001	
  8.2160400e+002	  6.6806930e+001	
  8.2162200e+002	  6.2881931e+001	
  8.2164000e+002	  5.9002494e+001	
  8.2165900e+002	  5.5252973e+001	
  8.2167700e+002	  5.1757182e+001	
  8.2169500e+002	  4.8136686e+001	
  8.2171300e+002	  4.4909767e+001	
  8.2173100e+002	  4.2165813e+001	
  8.2175000e+002	  3.9604463e+001	
  8.2176800e+002	  3.7310159e+001	
  8.2178600e+002	  3.5066316e+001	
  8.2180400e+002	  3.3242774e+001	
  8.2182300e+002	  3.1615374e+001	
  8.2184100e+002	  3.0333764e+001	
  8.2185900e+002	  2.9242774e+001	
  8.2187700e+002	  2.8557476e+001	
  8.2189600e+002	  2.8221084e+001	
  8.2191400e+002	  2.8167550e+001	
  8.2193200e+002	  2.8046408e+001	
  8.2195000e+002	  2.8056117e+001	
  8.2196900e+002	  2.7912484e+001	
  8.2198700e+002	  2.7715272e+001	
  8.2200500e+002	  2.7538681e+001	
  8.2202300e+002	  2.7346502e+001	
  8.2204200e+002	  2.7434864e+001	
  8.2206000e+002	  2.7457177e+001	
  8.2207800e+002	  2.7550884e+001	
  8.2209600e+002	  2.7697101e+001	
  8.2211500e+002	  2.8064089e+001	
  8.2213300e+002	  2.8519129e+001	
  8.2215100e+002	  2.8780697e+001	
  8.2216900e+002	  2.9315949e+001	
  8.2218800e+002	  2.9993408e+001	
  8.2220600e+002	  3.0552265e+001	
  8.2222400e+002	  3.1428940e+001	
  8.2224200e+002	  3.2439362e+001	
  8.2226100e+002	  3.3602458e+001	
  8.2227900e+002	  3.4835612e+001	
  8.2229700e+002	  3.5882020e+001	
  8.2231500e+002	  3.7023249e+001	
  8.2233400e+002	  3.8230259e+001	
  8.2235200e+002	  4.0165323e+001	
  8.2237000e+002	  4.2463056e+001	
  8.2238800e+002	  4.5680533e+001	
  8.2240700e+002	  4.9496281e+001	
  8.2242500e+002	  5.4628246e+001	
  8.2244300e+002	  6.0394736e+001	
  8.2246100e+002	  6.6801675e+001	
  8.2248000e+002	  7.3181535e+001	
  8.2249800e+002	  7.8603839e+001	
  8.2251600e+002	  8.2620273e+001	
  8.2253400e+002	  8.4300628e+001	
  8.2255300e+002	  8.3480559e+001	
  8.2257100e+002	  8.1499978e+001	
  8.2258900e+002	  7.9150715e+001	
  8.2260700e+002	  7.7331715e+001	
  8.2262600e+002	  7.5696611e+001	
  8.2264400e+002	  7.4012560e+001	
  8.2266200e+002	  7.1078787e+001	
  8.2268000e+002	  6.7578854e+001	
  8.2269900e+002	  6.3210618e+001	
  8.2271700e+002	  5.8909767e+001	
  8.2273500e+002	  5.4581437e+001	
  8.2275300e+002	  5.0328464e+001	
  8.2277200e+002	  4.6510845e+001	
  8.2279000e+002	  4.2817174e+001	
  8.2280800e+002	  3.9690732e+001	
  8.2282600e+002	  3.7360353e+001	
  8.2284500e+002	  3.5512315e+001	
  8.2286300e+002	  3.4331314e+001	
  8.2288100e+002	  3.3931234e+001	
  8.2289900e+002	  3.4385650e+001	
  8.2291800e+002	  3.4937380e+001	
  8.2293600e+002	  3.5555917e+001	
  8.2295400e+002	  3.5497573e+001	
  8.2297300e+002	  3.4739812e+001	
  8.2299100e+002	  3.3549503e+001	
  8.2300900e+002	  3.2572975e+001	
  8.2302700e+002	  3.1406716e+001	
  8.2304600e+002	  3.0653098e+001	
  8.2306400e+002	  3.0033938e+001	
  8.2308200e+002	  2.9668508e+001	
  8.2310000e+002	  2.9471385e+001	
  8.2311900e+002	  2.9200864e+001	
  8.2313700e+002	  2.9446889e+001	
  8.2315500e+002	  2.9421859e+001	
  8.2317300e+002	  2.9587049e+001	
  8.2319200e+002	  2.9989578e+001	
  8.2321000e+002	  3.0418073e+001	
  8.2322800e+002	  3.0787423e+001	
  8.2324600e+002	  3.1307620e+001	
  8.2326500e+002	  3.1842204e+001	
  8.2328300e+002	  3.2532935e+001	
  8.2330100e+002	  3.3381419e+001	
  8.2331900e+002	  3.4333408e+001	
  8.2333800e+002	  3.5729479e+001	
  8.2335600e+002	  3.7693359e+001	
  8.2337400e+002	  4.0761101e+001	
  8.2339200e+002	  4.4429698e+001	
  8.2341100e+002	  4.9140204e+001	
  8.2342900e+002	  5.4367122e+001	
  8.2344700e+002	  6.0480648e+001	
  8.2346600e+002	  6.6507638e+001	
  8.2348400e+002	  7.2547722e+001	
  8.2350200e+002	  7.7715940e+001	
  8.2352000e+002	  8.1542422e+001	
  8.2353900e+002	  8.2761814e+001	
  8.2355700e+002	  8.2686233e+001	
  8.2357500e+002	  8.0279695e+001	
  8.2359300e+002	  7.6723689e+001	
  8.2361200e+002	  7.2390015e+001	
  8.2363000e+002	  6.8241170e+001	
  8.2364800e+002	  6.3932392e+001	
  8.2366600e+002	  5.9747517e+001	
  8.2368500e+002	  5.5699996e+001	
  8.2370300e+002	  5.2162651e+001	
  8.2372100e+002	  4.8823053e+001	
  8.2374000e+002	  4.6008017e+001	
  8.2375800e+002	  4.3068677e+001	
  8.2377600e+002	  4.0482964e+001	
  8.2379400e+002	  3.8139580e+001	
  8.2381300e+002	  3.5999154e+001	
  8.2383100e+002	  3.4145237e+001	
  8.2384900e+002	  3.2570881e+001	
  8.2386700e+002	  3.1761101e+001	
  8.2388600e+002	  3.1397141e+001	
  8.2390400e+002	  3.1217432e+001	
  8.2392200e+002	  3.1262638e+001	
  8.2394000e+002	  3.1184519e+001	
  8.2395900e+002	  3.0880595e+001	
  8.2397700e+002	  3.0168886e+001	
  8.2399500e+002	  2.9650871e+001	
  8.2401400e+002	  2.9148132e+001	
  8.2403200e+002	  2.8493609e+001	
  8.2405000e+002	  2.8006502e+001	
  8.2406800e+002	  2.7873113e+001	
  8.2408700e+002	  2.7803991e+001	
  8.2410500e+002	  2.7853783e+001	
  8.2412300e+002	  2.7868882e+001	
  8.2414100e+002	  2.8232441e+001	
  8.2416000e+002	  2.8661337e+001	
  8.2417800e+002	  2.9177838e+001	
  8.2419600e+002	  2.9684363e+001	
  8.2421500e+002	  3.0441545e+001	
  8.2423300e+002	  3.1220193e+001	
  8.2425100e+002	  3.1862735e+001	
  8.2426900e+002	  3.2554002e+001	
  8.2428800e+002	  3.3431078e+001	
  8.2430600e+002	  3.4330067e+001	
  8.2432400e+002	  3.5769251e+001	
  8.2434200e+002	  3.7492807e+001	
  8.2436100e+002	  3.9950296e+001	
  8.2437900e+002	  4.3100477e+001	
  8.2439700e+002	  4.7506881e+001	
  8.2441600e+002	  5.2964014e+001	
  8.2443400e+002	  5.9766045e+001	
  8.2445200e+002	  6.7422794e+001	
  8.2447000e+002	  7.5198949e+001	
  8.2448900e+002	  8.1567007e+001	
  8.2450700e+002	  8.6395849e+001	
  8.2452500e+002	  8.8229234e+001	
  8.2454300e+002	  8.8096735e+001	
  8.2456200e+002	  8.7018260e+001	
  8.2458000e+002	  8.6967532e+001	
  8.2459800e+002	  8.9379459e+001	
  8.2461700e+002	  9.5649045e+001	
  8.2463500e+002	  1.0353115e+002	
  8.2465300e+002	  1.1005260e+002	
  8.2467100e+002	  1.1195297e+002	
  8.2469000e+002	  1.0970503e+002	
  8.2470800e+002	  1.0356625e+002	
  8.2472600e+002	  9.5876587e+001	
  8.2474400e+002	  8.7334031e+001	
  8.2476300e+002	  7.8898276e+001	
  8.2478100e+002	  7.0984189e+001	
  8.2479900e+002	  6.4247985e+001	
  8.2481800e+002	  5.8340044e+001	
  8.2483600e+002	  5.3484078e+001	
  8.2485400e+002	  4.9771211e+001	
  8.2487200e+002	  4.7262415e+001	
  8.2489100e+002	  4.6147731e+001	
  8.2490900e+002	  4.5818688e+001	
  8.2492700e+002	  4.5664499e+001	
  8.2494600e+002	  4.4621476e+001	
  8.2496400e+002	  4.3015009e+001	
  8.2498200e+002	  4.0961698e+001	
  8.2500000e+002	  3.8784171e+001	
  8.2501900e+002	  3.7003652e+001	
  8.2503700e+002	  3.5237385e+001	
  8.2505500e+002	  3.4217031e+001	
  8.2507300e+002	  3.3054291e+001	
  8.2509200e+002	  3.2411125e+001	
  8.2511000e+002	  3.2006547e+001	
  8.2512800e+002	  3.1635683e+001	
  8.2514700e+002	  3.1535608e+001	
  8.2516500e+002	  3.1660981e+001	
  8.2518300e+002	  3.1657195e+001	
  8.2520100e+002	  3.2068142e+001	
  8.2522000e+002	  3.2258941e+001	
  8.2523800e+002	  3.2632120e+001	
  8.2525600e+002	  3.3009665e+001	
  8.2527500e+002	  3.3450452e+001	
  8.2529300e+002	  3.4045473e+001	
  8.2531100e+002	  3.4733710e+001	
  8.2532900e+002	  3.6301786e+001	
  8.2534800e+002	  3.8172449e+001	
  8.2536600e+002	  4.0573776e+001	
  8.2538400e+002	  4.4196767e+001	
  8.2540300e+002	  4.8859351e+001	
  8.2542100e+002	  5.4722621e+001	
  8.2543900e+002	  6.1715762e+001	
  8.2545700e+002	  6.9482163e+001	
  8.2547600e+002	  7.6636129e+001	
  8.2549400e+002	  8.2531466e+001	
  8.2551200e+002	  8.5411927e+001	
  8.2553100e+002	  8.6049971e+001	
  8.2554900e+002	  8.3697947e+001	
  8.2556700e+002	  8.0456910e+001	
  8.2558500e+002	  7.7275509e+001	
  8.2560400e+002	  7.5900236e+001	
  8.2562200e+002	  7.5945932e+001	
  8.2564000e+002	  7.6872222e+001	
  8.2565900e+002	  7.7212978e+001	
  8.2567700e+002	  7.6466664e+001	
  8.2569500e+002	  7.4250746e+001	
  8.2571300e+002	  7.0872712e+001	
  8.2573200e+002	  6.6555561e+001	
  8.2575000e+002	  6.2219614e+001	
  8.2576800e+002	  5.7476596e+001	
  8.2578700e+002	  5.3118425e+001	
  8.2580500e+002	  4.9036298e+001	
  8.2582300e+002	  4.5538903e+001	
  8.2584100e+002	  4.2571683e+001	
  8.2586000e+002	  4.0574845e+001	
  8.2587800e+002	  3.9196900e+001	
  8.2589600e+002	  3.8542066e+001	
  8.2591500e+002	  3.8211909e+001	
  8.2593300e+002	  3.7807910e+001	
  8.2595100e+002	  3.7061818e+001	
  8.2596900e+002	  3.5978043e+001	
  8.2598800e+002	  3.4866388e+001	
  8.2600600e+002	  3.3938449e+001	
  8.2602400e+002	  3.3067652e+001	
  8.2604300e+002	  3.2505367e+001	
  8.2606100e+002	  3.2009308e+001	
  8.2607900e+002	  3.1687258e+001	
  8.2609800e+002	  3.1742395e+001	
  8.2611600e+002	  3.2030597e+001	
  8.2613400e+002	  3.2315904e+001	
  8.2615200e+002	  3.2782613e+001	
  8.2617100e+002	  3.3139224e+001	
  8.2618900e+002	  3.3815838e+001	
  8.2620700e+002	  3.4383869e+001	
  8.2622600e+002	  3.5128268e+001	
  8.2624400e+002	  3.5982675e+001	
  8.2626200e+002	  3.6832049e+001	
  8.2628000e+002	  3.7660580e+001	
  8.2629900e+002	  3.8809513e+001	
  8.2631700e+002	  4.0091257e+001	
  8.2633500e+002	  4.1857881e+001	
  8.2635400e+002	  4.3964192e+001	
  8.2637200e+002	  4.7035496e+001	
  8.2639000e+002	  5.1303523e+001	
  8.2640900e+002	  5.6896272e+001	
  8.2642700e+002	  6.3364317e+001	
  8.2644500e+002	  7.0737585e+001	
  8.2646300e+002	  7.7945353e+001	
  8.2648200e+002	  8.4617289e+001	
  8.2650000e+002	  8.8654567e+001	
  8.2651800e+002	  9.0975638e+001	
  8.2653700e+002	  9.0433483e+001	
  8.2655500e+002	  8.8564423e+001	
  8.2657300e+002	  8.5565181e+001	
  8.2659200e+002	  8.2998530e+001	
  8.2661000e+002	  8.2120385e+001	
  8.2662800e+002	  8.2655725e+001	
  8.2664600e+002	  8.4426357e+001	
  8.2666500e+002	  8.5695275e+001	
  8.2668300e+002	  8.4882688e+001	
  8.2670100e+002	  8.2336258e+001	
  8.2672000e+002	  7.7650737e+001	
  8.2673800e+002	  7.2385605e+001	
  8.2675600e+002	  6.6726540e+001	
  8.2677400e+002	  6.1289627e+001	
  8.2679300e+002	  5.5818777e+001	
  8.2681100e+002	  5.1342894e+001	
  8.2682900e+002	  4.7742306e+001	
  8.2684800e+002	  4.5176903e+001	
  8.2686600e+002	  4.3850844e+001	
  8.2688400e+002	  4.3854095e+001	
  8.2690300e+002	  4.4572262e+001	
  8.2692100e+002	  4.5301385e+001	
  8.2693900e+002	  4.5067697e+001	
  8.2695800e+002	  4.4203447e+001	
  8.2697600e+002	  4.2439229e+001	
  8.2699400e+002	  4.0272258e+001	
  8.2701200e+002	  3.8388990e+001	
  8.2703100e+002	  3.6966285e+001	
  8.2704900e+002	  3.5918808e+001	
  8.2706700e+002	  3.5196945e+001	
  8.2708600e+002	  3.4974302e+001	
  8.2710400e+002	  3.5122077e+001	
  8.2712200e+002	  3.5157262e+001	
  8.2714100e+002	  3.5599207e+001	
  8.2715900e+002	  3.5572084e+001	
  8.2717700e+002	  3.5367256e+001	
  8.2719500e+002	  3.5040306e+001	
  8.2721400e+002	  3.4919254e+001	
  8.2723200e+002	  3.4721507e+001	
  8.2725000e+002	  3.4730326e+001	
  8.2726900e+002	  3.4868837e+001	
  8.2728700e+002	  3.5184029e+001	
  8.2730500e+002	  3.5612346e+001	
  8.2732400e+002	  3.6384136e+001	
  8.2734200e+002	  3.7735492e+001	
  8.2736000e+002	  3.9777491e+001	
  8.2737900e+002	  4.2735047e+001	
  8.2739700e+002	  4.6890616e+001	
  8.2741500e+002	  5.2229457e+001	
  8.2743300e+002	  5.9144480e+001	
  8.2745200e+002	  6.6738075e+001	
  8.2747000e+002	  7.4688549e+001	
  8.2748800e+002	  8.1757182e+001	
  8.2750700e+002	  8.7300272e+001	
  8.2752500e+002	  9.0715495e+001	
  8.2754300e+002	  9.2155169e+001	
  8.2756200e+002	  9.2970516e+001	
  8.2758000e+002	  9.3370507e+001	
  8.2759800e+002	  9.2625841e+001	
  8.2761700e+002	  9.0910613e+001	
  8.2763500e+002	  8.7911549e+001	
  8.2765300e+002	  8.4018171e+001	
  8.2767100e+002	  7.8950118e+001	
  8.2769000e+002	  7.3696121e+001	
  8.2770800e+002	  6.8108805e+001	
  8.2772600e+002	  6.2650425e+001	
  8.2774500e+002	  5.7698526e+001	
  8.2776300e+002	  5.3244778e+001	
  8.2778100e+002	  4.8947847e+001	
  8.2780000e+002	  4.5785997e+001	
  8.2781800e+002	  4.2672026e+001	
  8.2783600e+002	  4.0294749e+001	
  8.2785500e+002	  3.8713980e+001	
  8.2787300e+002	  3.7686634e+001	
  8.2789100e+002	  3.7370106e+001	
  8.2790900e+002	  3.7324010e+001	
  8.2792800e+002	  3.7140872e+001	
  8.2794600e+002	  3.6707968e+001	
  8.2796400e+002	  3.5751436e+001	
  8.2798300e+002	  3.4798468e+001	
  8.2800100e+002	  3.3728767e+001	
  8.2801900e+002	  3.2834365e+001	
  8.2803800e+002	  3.2200864e+001	
  8.2805600e+002	  3.1805505e+001	
  8.2807400e+002	  3.1677860e+001	
  8.2809300e+002	  3.1852314e+001	
  8.2811100e+002	  3.2568254e+001	
  8.2812900e+002	  3.3491560e+001	
  8.2814800e+002	  3.4260232e+001	
  8.2816600e+002	  3.4934352e+001	
  8.2818400e+002	  3.5041732e+001	
  8.2820300e+002	  3.4981116e+001	
  8.2822100e+002	  3.5198860e+001	
  8.2823900e+002	  3.5251370e+001	
  8.2825700e+002	  3.5152496e+001	
  8.2827600e+002	  3.5391796e+001	
  8.2829400e+002	  3.5889280e+001	
  8.2831200e+002	  3.6467688e+001	
  8.2833100e+002	  3.7640226e+001	
  8.2834900e+002	  3.9692558e+001	
  8.2836700e+002	  4.2587806e+001	
  8.2838600e+002	  4.6911281e+001	
  8.2840400e+002	  5.1906249e+001	
  8.2842200e+002	  5.8089298e+001	
  8.2844100e+002	  6.5012470e+001	
  8.2845900e+002	  7.2954483e+001	
  8.2847700e+002	  8.0292522e+001	
  8.2849600e+002	  8.7149156e+001	
  8.2851400e+002	  9.1352648e+001	
  8.2853200e+002	  9.4646105e+001	
  8.2855100e+002	  9.5545317e+001	
  8.2856900e+002	  9.5393756e+001	
  8.2858700e+002	  9.4229546e+001	
  8.2860600e+002	  9.1928651e+001	
  8.2862400e+002	  8.7868392e+001	
  8.2864200e+002	  8.3199216e+001	
  8.2866000e+002	  7.7512181e+001	
  8.2867900e+002	  7.1699417e+001	
  8.2869700e+002	  6.5752995e+001	
  8.2871500e+002	  6.0273683e+001	
  8.2873400e+002	  5.5063689e+001	
  8.2875200e+002	  5.0766000e+001	
  8.2877000e+002	  4.6960629e+001	
  8.2878900e+002	  4.3524963e+001	
  8.2880700e+002	  4.0806440e+001	
  8.2882500e+002	  3.8649000e+001	
  8.2884400e+002	  3.7273638e+001	
  8.2886200e+002	  3.7246025e+001	
  8.2888000e+002	  3.8042177e+001	
  8.2889900e+002	  3.9788581e+001	
  8.2891700e+002	  4.1046943e+001	
  8.2893500e+002	  4.1749788e+001	
  8.2895400e+002	  4.1179709e+001	
  8.2897200e+002	  3.9910212e+001	
  8.2899000e+002	  3.8305883e+001	
  8.2900900e+002	  3.6726495e+001	
  8.2902700e+002	  3.5368726e+001	
  8.2904500e+002	  3.4358393e+001	
  8.2906400e+002	  3.3574444e+001	
  8.2908200e+002	  3.3331092e+001	
  8.2910000e+002	  3.3394468e+001	
  8.2911900e+002	  3.3591057e+001	
  8.2913700e+002	  3.4144435e+001	
  8.2915500e+002	  3.4300450e+001	
  8.2917400e+002	  3.4563132e+001	
  8.2919200e+002	  3.4467376e+001	
  8.2921000e+002	  3.4091346e+001	
  8.2922900e+002	  3.3918051e+001	
  8.2924700e+002	  3.3619026e+001	
  8.2926500e+002	  3.3698882e+001	
  8.2928400e+002	  3.3804035e+001	
  8.2930200e+002	  3.4107825e+001	
  8.2932000e+002	  3.4875117e+001	
  8.2933800e+002	  3.6279027e+001	
  8.2935700e+002	  3.8313321e+001	
  8.2937500e+002	  4.1326593e+001	
  8.2939300e+002	  4.5109473e+001	
  8.2941200e+002	  4.9815481e+001	
  8.2943000e+002	  5.5098962e+001	
  8.2944800e+002	  6.1511736e+001	
  8.2946700e+002	  6.8218724e+001	
  8.2948500e+002	  7.5419810e+001	
  8.2950300e+002	  8.1571594e+001	
  8.2952200e+002	  8.6324366e+001	
  8.2954000e+002	  8.8834454e+001	
  8.2955800e+002	  8.9219481e+001	
  8.2957700e+002	  8.6986639e+001	
  8.2959500e+002	  8.3081682e+001	
  8.2961300e+002	  7.7912484e+001	
  8.2963200e+002	  7.2243130e+001	
  8.2965000e+002	  6.6085913e+001	
  8.2966800e+002	  6.0355186e+001	
  8.2968700e+002	  5.5164032e+001	
  8.2970500e+002	  5.0485414e+001	
  8.2972300e+002	  4.6429030e+001	
  8.2974200e+002	  4.3083597e+001	
  8.2976000e+002	  4.0272970e+001	
  8.2977800e+002	  3.8100655e+001	
  8.2979700e+002	  3.6164210e+001	
  8.2981500e+002	  3.4743019e+001	
  8.2983300e+002	  3.3525899e+001	
  8.2985200e+002	  3.2796865e+001	
  8.2987000e+002	  3.2637242e+001	
  8.2988800e+002	  3.2826749e+001	
  8.2990700e+002	  3.3351980e+001	
  8.2992500e+002	  3.3729658e+001	
  8.2994300e+002	  3.3710774e+001	
  8.2996200e+002	  3.3208391e+001	
  8.2998000e+002	  3.2298891e+001	
  8.2999800e+002	  3.1432726e+001	
  8.3001700e+002	  3.0728500e+001	
  8.3003500e+002	  3.0291854e+001	
  8.3005300e+002	  2.9784439e+001	
  8.3007200e+002	  2.9385516e+001	
  8.3009000e+002	  2.9175300e+001	
  8.3010800e+002	  2.9208079e+001	
  8.3012700e+002	  2.9677371e+001	
  8.3014500e+002	  3.0330869e+001	
  8.3016300e+002	  3.1614484e+001	
  8.3018200e+002	  3.3093395e+001	
  8.3020000e+002	  3.4914889e+001	
  8.3021900e+002	  3.6557253e+001	
  8.3023700e+002	  3.7920812e+001	
  8.3025500e+002	  3.8598539e+001	
  8.3027400e+002	  3.8824834e+001	
  8.3029200e+002	  3.8566918e+001	
  8.3031000e+002	  3.8846034e+001	
  8.3032900e+002	  3.9472008e+001	
  8.3034700e+002	  4.1124705e+001	
  8.3036500e+002	  4.3832762e+001	
  8.3038400e+002	  4.7460696e+001	
  8.3040200e+002	  5.2234891e+001	
  8.3042000e+002	  5.7820514e+001	
  8.3043900e+002	  6.4612925e+001	
  8.3045700e+002	  7.2946065e+001	
  8.3047500e+002	  8.1988821e+001	
  8.3049400e+002	  9.1352826e+001	
  8.3051200e+002	  1.0021235e+002	
  8.3053000e+002	  1.0562575e+002	
  8.3054900e+002	  1.0742930e+002	
  8.3056700e+002	  1.0505643e+002	
  8.3058500e+002	  9.9781722e+001	
  8.3060400e+002	  9.2784795e+001	
  8.3062200e+002	  8.5715673e+001	
  8.3064000e+002	  7.8580591e+001	
  8.3065900e+002	  7.2086269e+001	
  8.3067700e+002	  6.5693493e+001	
  8.3069500e+002	  6.0009976e+001	
  8.3071400e+002	  5.4993631e+001	
  8.3073200e+002	  5.0525587e+001	
  8.3075000e+002	  4.6776823e+001	
  8.3076900e+002	  4.3330869e+001	
  8.3078700e+002	  4.0511468e+001	
  8.3080500e+002	  3.8365742e+001	
  8.3082400e+002	  3.6597159e+001	
  8.3084200e+002	  3.5792010e+001	
  8.3086000e+002	  3.5662495e+001	
  8.3087900e+002	  3.6980715e+001	
  8.3089700e+002	  3.8890571e+001	
  8.3091600e+002	  4.1047343e+001	
  8.3093400e+002	  4.2311718e+001	
  8.3095200e+002	  4.2448492e+001	
  8.3097100e+002	  4.1328019e+001	
  8.3098900e+002	  3.9973812e+001	
  8.3100700e+002	  3.8382532e+001	
  8.3102600e+002	  3.7048991e+001	
  8.3104400e+002	  3.5879971e+001	
  8.3106200e+002	  3.4989845e+001	
  8.3108100e+002	  3.3989177e+001	
  8.3109900e+002	  3.3491916e+001	
  8.3111700e+002	  3.3100744e+001	
  8.3113600e+002	  3.2954750e+001	
  8.3115400e+002	  3.3181446e+001	
  8.3117200e+002	  3.3352692e+001	
  8.3119100e+002	  3.3964147e+001	
  8.3120900e+002	  3.4705919e+001	
  8.3122700e+002	  3.5447557e+001	
  8.3124600e+002	  3.5876542e+001	
  8.3126400e+002	  3.5892130e+001	
  8.3128200e+002	  3.6114996e+001	
  8.3130100e+002	  3.6359061e+001	
  8.3131900e+002	  3.7117846e+001	
  8.3133800e+002	  3.8535385e+001	
  8.3135600e+002	  4.0805193e+001	
  8.3137400e+002	  4.4198949e+001	
  8.3139300e+002	  4.8808756e+001	
  8.3141100e+002	  5.4587271e+001	
  8.3142900e+002	  6.1829466e+001	
  8.3144800e+002	  6.9821761e+001	
  8.3146600e+002	  7.9385516e+001	
  8.3148400e+002	  8.9139981e+001	
  8.3150300e+002	  9.8676391e+001	
  8.3152100e+002	  1.0574449e+002	
  8.3153900e+002	  1.0929613e+002	
  8.3155800e+002	  1.0866040e+002	
  8.3157600e+002	  1.0450376e+002	
  8.3159400e+002	  9.7480916e+001	
  8.3161300e+002	  8.9731305e+001	
  8.3163100e+002	  8.0955507e+001	
  8.3165000e+002	  7.3607179e+001	
  8.3166800e+002	  6.6070636e+001	
  8.3168600e+002	  6.0034294e+001	
  8.3170500e+002	  5.4449561e+001	
  8.3172300e+002	  4.9588830e+001	
  8.3174100e+002	  4.5793480e+001	
  8.3176000e+002	  4.2697902e+001	
  8.3177800e+002	  3.9944551e+001	
  8.3179600e+002	  3.7976039e+001	
  8.3181500e+002	  3.6165858e+001	
  8.3183300e+002	  3.4861533e+001	
  8.3185100e+002	  3.3973678e+001	
  8.3187000e+002	  3.3675144e+001	
  8.3188800e+002	  3.3894313e+001	
  8.3190600e+002	  3.4222376e+001	
  8.3192500e+002	  3.4737095e+001	
  8.3194300e+002	  3.4672249e+001	
  8.3196200e+002	  3.4200864e+001	
  8.3198000e+002	  3.3329934e+001	
  8.3199800e+002	  3.2584421e+001	
  8.3201700e+002	  3.2049437e+001	
  8.3203500e+002	  3.1496459e+001	
  8.3205300e+002	  3.1089209e+001	
  8.3207200e+002	  3.0655146e+001	
  8.3209000e+002	  3.0266379e+001	
  8.3210800e+002	  3.0037055e+001	
  8.3212700e+002	  2.9953681e+001	
  8.3214500e+002	  3.0157084e+001	
  8.3216400e+002	  3.0469514e+001	
  8.3218200e+002	  3.0785597e+001	
  8.3220000e+002	  3.1625039e+001	
  8.3221900e+002	  3.2425778e+001	
  8.3223700e+002	  3.3398477e+001	
  8.3225500e+002	  3.3950118e+001	
  8.3227400e+002	  3.4533871e+001	
  8.3229200e+002	  3.5105999e+001	
  8.3231000e+002	  3.5898677e+001	
  8.3232900e+002	  3.7134904e+001	
  8.3234700e+002	  3.9087071e+001	
  8.3236500e+002	  4.1820425e+001	
  8.3238400e+002	  4.5987084e+001	
  8.3240200e+002	  5.1247049e+001	
  8.3242100e+002	  5.7983744e+001	
  8.3243900e+002	  6.5741059e+001	
  8.3245700e+002	  7.3820380e+001	
  8.3247600e+002	  8.2335456e+001	
  8.3249400e+002	  9.0139180e+001	
  8.3251200e+002	  9.5633501e+001	
  8.3253100e+002	  9.9131697e+001	
  8.3254900e+002	  9.9069389e+001	
  8.3256700e+002	  9.6477486e+001	
  8.3258600e+002	  9.2089164e+001	
  8.3260400e+002	  8.6675455e+001	
  8.3262300e+002	  8.1877923e+001	
  8.3264100e+002	  7.7727431e+001	
  8.3265900e+002	  7.4581437e+001	
  8.3267800e+002	  7.1392598e+001	
  8.3269600e+002	  6.7487864e+001	
  8.3271400e+002	  6.3662139e+001	
  8.3273300e+002	  5.8963212e+001	
  8.3275100e+002	  5.4667216e+001	
  8.3277000e+002	  5.0524162e+001	
  8.3278800e+002	  4.7046274e+001	
  8.3280600e+002	  4.4028638e+001	
  8.3282500e+002	  4.1450140e+001	
  8.3284300e+002	  3.9710551e+001	
  8.3286100e+002	  3.9093306e+001	
  8.3288000e+002	  3.9385427e+001	
  8.3289800e+002	  4.0593551e+001	
  8.3291600e+002	  4.1870262e+001	
  8.3293500e+002	  4.2742039e+001	
  8.3295300e+002	  4.2393444e+001	
  8.3297200e+002	  4.1311050e+001	
  8.3299000e+002	  3.9886697e+001	
  8.3300800e+002	  3.8370730e+001	
  8.3302700e+002	  3.6967532e+001	
  8.3304500e+002	  3.5912172e+001	
  8.3306300e+002	  3.4979869e+001	
  8.3308200e+002	  3.4193248e+001	
  8.3310000e+002	  3.3430499e+001	
  8.3311900e+002	  3.3025030e+001	
  8.3313700e+002	  3.2900192e+001	
  8.3315500e+002	  3.2852091e+001	
  8.3317400e+002	  3.2800828e+001	
  8.3319200e+002	  3.2950073e+001	
  8.3321000e+002	  3.3045161e+001	
  8.3322900e+002	  3.3196499e+001	
  8.3324700e+002	  3.3481317e+001	
  8.3326500e+002	  3.3866031e+001	
  8.3328400e+002	  3.4333719e+001	
  8.3330200e+002	  3.5038302e+001	
  8.3332100e+002	  3.5992295e+001	
  8.3333900e+002	  3.7562241e+001	
  8.3335700e+002	  3.9825636e+001	
  8.3337600e+002	  4.3199528e+001	
  8.3339400e+002	  4.7442124e+001	
  8.3341200e+002	  5.3042845e+001	
  8.3343100e+002	  5.9594085e+001	
  8.3344900e+002	  6.6935510e+001	
  8.3346800e+002	  7.4149869e+001	
  8.3348600e+002	  8.1504342e+001	
  8.3350400e+002	  8.7264553e+001	
  8.3352300e+002	  9.1381152e+001	
  8.3354100e+002	  9.2352514e+001	
  8.3355900e+002	  9.0563978e+001	
  8.3357800e+002	  8.5604017e+001	
  8.3359600e+002	  7.9761814e+001	
  8.3361500e+002	  7.3770721e+001	
  8.3363300e+002	  6.8405514e+001	
  8.3365100e+002	  6.4036031e+001	
  8.3367000e+002	  6.0366054e+001	
  8.3368800e+002	  5.7012426e+001	
  8.3370600e+002	  5.3864918e+001	
  8.3372500e+002	  5.0828842e+001	
  8.3374300e+002	  4.7757672e+001	
  8.3376200e+002	  4.4868525e+001	
  8.3378000e+002	  4.2152986e+001	
  8.3379800e+002	  3.9501626e+001	
  8.3381700e+002	  3.7492852e+001	
  8.3383500e+002	  3.5611143e+001	
  8.3385400e+002	  3.4493921e+001	
  8.3387200e+002	  3.3825547e+001	
  8.3389000e+002	  3.3735581e+001	
  8.3390900e+002	  3.3913686e+001	
  8.3392700e+002	  3.4032156e+001	
  8.3394500e+002	  3.3909767e+001	
  8.3396400e+002	  3.3607135e+001	
  8.3398200e+002	  3.2853249e+001	
  8.3400100e+002	  3.2253864e+001	
  8.3401900e+002	  3.1591725e+001	
  8.3403700e+002	  3.1417851e+001	
  8.3405600e+002	  3.1039817e+001	
  8.3407400e+002	  3.1034071e+001	
  8.3409200e+002	  3.1011491e+001	
  8.3411100e+002	  3.0905536e+001	
  8.3412900e+002	  3.1028994e+001	
  8.3414800e+002	  3.1268160e+001	
  8.3416600e+002	  3.1467243e+001	
  8.3418400e+002	  3.1896539e+001	
  8.3420300e+002	  3.2447824e+001	
  8.3422100e+002	  3.2748987e+001	
  8.3424000e+002	  3.3432904e+001	
  8.3425800e+002	  3.4092504e+001	
  8.3427600e+002	  3.4636485e+001	
  8.3429500e+002	  3.5210885e+001	
  8.3431300e+002	  3.6330691e+001	
  8.3433100e+002	  3.7817886e+001	
  8.3435000e+002	  3.9458513e+001	
  8.3436800e+002	  4.1996392e+001	
  8.3438700e+002	  4.5288558e+001	
  8.3440500e+002	  4.9940542e+001	
  8.3442300e+002	  5.5540997e+001	
  8.3444200e+002	  6.1859440e+001	
  8.3446000e+002	  6.8754955e+001	
  8.3447900e+002	  7.5157663e+001	
  8.3449700e+002	  8.0553957e+001	
  8.3451500e+002	  8.4383869e+001	
  8.3453400e+002	  8.5353672e+001	
  8.3455200e+002	  8.4214225e+001	
  8.3457000e+002	  8.0568966e+001	
  8.3458900e+002	  7.6053044e+001	
  8.3460700e+002	  7.1556184e+001	
  8.3462600e+002	  6.7889547e+001	
  8.3464400e+002	  6.5820336e+001	
  8.3466200e+002	  6.5059235e+001	
  8.3468100e+002	  6.4385873e+001	
  8.3469900e+002	  6.3748898e+001	
  8.3471800e+002	  6.1979602e+001	
  8.3473600e+002	  5.9532713e+001	
  8.3475400e+002	  5.5811473e+001	
  8.3477300e+002	  5.2395315e+001	
  8.3479100e+002	  4.8742484e+001	
  8.3480900e+002	  4.5400214e+001	
  8.3482800e+002	  4.2542778e+001	
  8.3484600e+002	  4.0556407e+001	
  8.3486500e+002	  3.9110587e+001	
  8.3488300e+002	  3.8404133e+001	
  8.3490100e+002	  3.8365964e+001	
  8.3492000e+002	  3.8519352e+001	
  8.3493800e+002	  3.8196277e+001	
  8.3495700e+002	  3.7559435e+001	
  8.3497500e+002	  3.6490937e+001	
  8.3499300e+002	  3.5320046e+001	
  8.3501200e+002	  3.4348506e+001	
  8.3503000e+002	  3.3427738e+001	
  8.3504900e+002	  3.2715806e+001	
  8.3506700e+002	  3.2346056e+001	
  8.3508500e+002	  3.1828130e+001	
  8.3510400e+002	  3.1687035e+001	
  8.3512200e+002	  3.1534093e+001	
  8.3514100e+002	  3.1644012e+001	
  8.3515900e+002	  3.1756870e+001	
  8.3517700e+002	  3.1816862e+001	
  8.3519600e+002	  3.1885093e+001	
  8.3521400e+002	  3.2061907e+001	
  8.3523200e+002	  3.2160246e+001	
  8.3525100e+002	  3.2337460e+001	
  8.3526900e+002	  3.2744667e+001	
  8.3528800e+002	  3.3272881e+001	
  8.3530600e+002	  3.4132900e+001	
  8.3532400e+002	  3.5417539e+001	
  8.3534300e+002	  3.7079544e+001	
  8.3536100e+002	  3.9387342e+001	
  8.3538000e+002	  4.2550528e+001	
  8.3539800e+002	  4.6732998e+001	
  8.3541600e+002	  5.1751793e+001	
  8.3543500e+002	  5.7405736e+001	
  8.3545300e+002	  6.3238276e+001	
  8.3547200e+002	  6.8761413e+001	
  8.3549000e+002	  7.3338930e+001	
  8.3550800e+002	  7.6074199e+001	
  8.3552700e+002	  7.6686011e+001	
  8.3554500e+002	  7.5634793e+001	
  8.3556400e+002	  7.2638935e+001	
  8.3558200e+002	  6.8602948e+001	
  8.3560000e+002	  6.4190932e+001	
  8.3561900e+002	  6.0056474e+001	
  8.3563700e+002	  5.6517436e+001	
  8.3565600e+002	  5.4609807e+001	
  8.3567400e+002	  5.3673496e+001	
  8.3569200e+002	  5.3699773e+001	
  8.3571100e+002	  5.4488665e+001	
  8.3572900e+002	  5.5479268e+001	
  8.3574800e+002	  5.5981918e+001	
  8.3576600e+002	  5.5589854e+001	
  8.3578400e+002	  5.3547366e+001	
  8.3580300e+002	  5.1059591e+001	
  8.3582100e+002	  4.7930522e+001	
  8.3584000e+002	  4.5052643e+001	
  8.3585800e+002	  4.2511647e+001	
  8.3587600e+002	  4.0592660e+001	
  8.3589500e+002	  3.9097314e+001	
  8.3591300e+002	  3.8191199e+001	
  8.3593200e+002	  3.7170445e+001	
  8.3595000e+002	  3.6100120e+001	
  8.3596800e+002	  3.5128312e+001	
  8.3598700e+002	  3.4132187e+001	
  8.3600500e+002	  3.3395938e+001	
  8.3602400e+002	  3.2823186e+001	
  8.3604200e+002	  3.2322362e+001	
  8.3606000e+002	  3.2181357e+001	
  8.3607900e+002	  3.2104218e+001	
  8.3609700e+002	  3.1928250e+001	
  8.3611600e+002	  3.2034249e+001	
  8.3613400e+002	  3.2330602e+001	
  8.3615200e+002	  3.2469692e+001	
  8.3617100e+002	  3.2960807e+001	
  8.3618900e+002	  3.3374382e+001	
  8.3620800e+002	  3.4232218e+001	
  8.3622600e+002	  3.4733844e+001	
  8.3624400e+002	  3.5570525e+001	
  8.3626300e+002	  3.6139937e+001	
  8.3628100e+002	  3.6747740e+001	
  8.3630000e+002	  3.7534138e+001	
  8.3631800e+002	  3.8353895e+001	
  8.3633700e+002	  3.9506436e+001	
  8.3635500e+002	  4.1164388e+001	
  8.3637300e+002	  4.3660892e+001	
  8.3639200e+002	  4.7089743e+001	
  8.3641000e+002	  5.1227587e+001	
  8.3642900e+002	  5.6398121e+001	
  8.3644700e+002	  6.2089476e+001	
  8.3646500e+002	  6.8125997e+001	
  8.3648400e+002	  7.3721997e+001	
  8.3650200e+002	  7.7972966e+001	
  8.3652100e+002	  7.9689975e+001	
  8.3653900e+002	  7.9612346e+001	
  8.3655700e+002	  7.6921480e+001	
  8.3657600e+002	  7.2744088e+001	
  8.3659400e+002	  6.8008462e+001	
  8.3661300e+002	  6.3630829e+001	
  8.3663100e+002	  6.0109607e+001	
  8.3664900e+002	  5.8010778e+001	
  8.3666800e+002	  5.7421503e+001	
  8.3668600e+002	  5.8242462e+001	
  8.3670500e+002	  5.9226963e+001	
  8.3672300e+002	  6.0270832e+001	
  8.3674100e+002	  6.0073665e+001	
  8.3676000e+002	  5.9042622e+001	
  8.3677800e+002	  5.6601879e+001	
  8.3679700e+002	  5.3666281e+001	
  8.3681500e+002	  5.0234044e+001	
  8.3683400e+002	  4.6945976e+001	
  8.3685200e+002	  4.4074467e+001	
  8.3687000e+002	  4.1852447e+001	
  8.3688900e+002	  4.0056474e+001	
  8.3690700e+002	  3.8970204e+001	
  8.3692600e+002	  3.8049125e+001	
  8.3694400e+002	  3.7175121e+001	
  8.3696200e+002	  3.5889235e+001	
  8.3698100e+002	  3.4828664e+001	
  8.3699900e+002	  3.3843317e+001	
  8.3701800e+002	  3.2927493e+001	
  8.3703600e+002	  3.2252260e+001	
  8.3705500e+002	  3.1875874e+001	
  8.3707300e+002	  3.1567853e+001	
  8.3709100e+002	  3.1300405e+001	
  8.3711000e+002	  3.1134859e+001	
  8.3712800e+002	  3.1378836e+001	
  8.3714700e+002	  3.1348417e+001	
  8.3716500e+002	  3.1649045e+001	
  8.3718300e+002	  3.2010867e+001	
  8.3720200e+002	  3.2364717e+001	
  8.3722000e+002	  3.2736338e+001	
  8.3723900e+002	  3.3139803e+001	
  8.3725700e+002	  3.3501447e+001	
  8.3727600e+002	  3.3778871e+001	
  8.3729400e+002	  3.4445464e+001	
  8.3731200e+002	  3.5352559e+001	
  8.3733100e+002	  3.6545495e+001	
  8.3734900e+002	  3.8281165e+001	
  8.3736800e+002	  4.0724268e+001	
  8.3738600e+002	  4.3942680e+001	
  8.3740400e+002	  4.8166926e+001	
  8.3742300e+002	  5.3659689e+001	
  8.3744100e+002	  6.0216719e+001	
  8.3746000e+002	  6.7815793e+001	
  8.3747800e+002	  7.4973144e+001	
  8.3749700e+002	  8.0952167e+001	
  8.3751500e+002	  8.3953147e+001	
  8.3753300e+002	  8.4373358e+001	
  8.3755200e+002	  8.1672204e+001	
  8.3757000e+002	  7.7353449e+001	
  8.3758900e+002	  7.1864339e+001	
  8.3760700e+002	  6.6193382e+001	
  8.3762500e+002	  6.1167016e+001	
  8.3764400e+002	  5.7022313e+001	
  8.3766200e+002	  5.3671981e+001	
  8.3768100e+002	  5.2062041e+001	
  8.3769900e+002	  5.1172850e+001	
  8.3771800e+002	  5.1213156e+001	
  8.3773600e+002	  5.1461720e+001	
  8.3775400e+002	  5.1576805e+001	
  8.3777300e+002	  5.0966062e+001	
  8.3779100e+002	  4.9482920e+001	
  8.3781000e+002	  4.7162027e+001	
  8.3782800e+002	  4.4503808e+001	
  8.3784700e+002	  4.1946065e+001	
  8.3786500e+002	  3.9707077e+001	
  8.3788300e+002	  3.7945085e+001	
  8.3790200e+002	  3.6460963e+001	
  8.3792000e+002	  3.5248965e+001	
  8.3793900e+002	  3.4273950e+001	
  8.3795700e+002	  3.3266022e+001	
  8.3797500e+002	  3.2700753e+001	
  8.3799400e+002	  3.1829822e+001	
  8.3801200e+002	  3.1312074e+001	
  8.3803100e+002	  3.1039772e+001	
  8.3804900e+002	  3.0855164e+001	
  8.3806800e+002	  3.0804035e+001	
  8.3808600e+002	  3.0857614e+001	
  8.3810400e+002	  3.0949138e+001	
  8.3812300e+002	  3.1112145e+001	
  8.3814100e+002	  3.1374115e+001	
  8.3816000e+002	  3.1804169e+001	
  8.3817800e+002	  3.2297288e+001	
  8.3819700e+002	  3.2865408e+001	
  8.3821500e+002	  3.3350109e+001	
  8.3823300e+002	  3.4020933e+001	
  8.3825200e+002	  3.4670111e+001	
  8.3827000e+002	  3.5401728e+001	
  8.3828900e+002	  3.5963301e+001	
  8.3830700e+002	  3.6925043e+001	
  8.3832600e+002	  3.7946154e+001	
  8.3834400e+002	  3.9561128e+001	
  8.3836200e+002	  4.1620318e+001	
  8.3838100e+002	  4.4677281e+001	
  8.3839900e+002	  4.8427916e+001	
  8.3841800e+002	  5.3625796e+001	
  8.3843600e+002	  5.9910079e+001	
  8.3845500e+002	  6.7360086e+001	
  8.3847300e+002	  7.4735492e+001	
  8.3849100e+002	  8.1370953e+001	
  8.3851000e+002	  8.5832762e+001	
  8.3852800e+002	  8.7727030e+001	
  8.3854700e+002	  8.6184341e+001	
  8.3856500e+002	  8.2547410e+001	
  8.3858400e+002	  7.7077317e+001	
  8.3860200e+002	  7.1827729e+001	
  8.3862000e+002	  6.6164076e+001	
  8.3863900e+002	  6.1332027e+001	
  8.3865700e+002	  5.7380261e+001	
  8.3867600e+002	  5.4491827e+001	
  8.3869400e+002	  5.2556629e+001	
  8.3871300e+002	  5.1425066e+001	
  8.3873100e+002	  5.0337639e+001	
  8.3874900e+002	  4.9122077e+001	
  8.3876800e+002	  4.7676925e+001	
  8.3878600e+002	  4.5840066e+001	
  8.3880500e+002	  4.3355587e+001	
  8.3882300e+002	  4.1135394e+001	
  8.3884200e+002	  3.8897653e+001	
  8.3886000e+002	  3.6925311e+001	
  8.3887900e+002	  3.5596357e+001	
  8.3889700e+002	  3.4341246e+001	
  8.3891500e+002	  3.3402931e+001	
  8.3893400e+002	  3.2670645e+001	
  8.3895200e+002	  3.2033982e+001	
  8.3897100e+002	  3.1371888e+001	
  8.3898900e+002	  3.0677949e+001	
  8.3900800e+002	  3.0426179e+001	
  8.3902600e+002	  3.0328241e+001	
  8.3904400e+002	  3.0289939e+001	
  8.3906300e+002	  3.0496816e+001	
  8.3908100e+002	  3.0977375e+001	
  8.3910000e+002	  3.1593462e+001	
  8.3911800e+002	  3.2550439e+001	
  8.3913700e+002	  3.3258406e+001	
  8.3915500e+002	  3.3674208e+001	
  8.3917400e+002	  3.3802788e+001	
  8.3919200e+002	  3.3991939e+001	
  8.3921000e+002	  3.3972966e+001	
  8.3922900e+002	  3.4016924e+001	
  8.3924700e+002	  3.4073175e+001	
  8.3926600e+002	  3.4177660e+001	
  8.3928400e+002	  3.4576226e+001	
  8.3930300e+002	  3.4928027e+001	
  8.3932100e+002	  3.5678439e+001	
  8.3933900e+002	  3.7335634e+001	
  8.3935800e+002	  3.9050862e+001	
  8.3937600e+002	  4.1666815e+001	
  8.3939500e+002	  4.5533559e+001	
  8.3941300e+002	  5.0281076e+001	
  8.3943200e+002	  5.6196588e+001	
  8.3945000e+002	  6.2353049e+001	
  8.3946900e+002	  6.8853383e+001	
  8.3948700e+002	  7.4949539e+001	
  8.3950500e+002	  7.8898811e+001	
  8.3952400e+002	  8.0529372e+001	
  8.3954200e+002	  7.9439273e+001	
  8.3956100e+002	  7.6304503e+001	
  8.3957900e+002	  7.1607937e+001	
  8.3959800e+002	  6.6500646e+001	
  8.3961600e+002	  6.1265577e+001	
  8.3963500e+002	  5.6257917e+001	
  8.3965300e+002	  5.2020354e+001	
  8.3967100e+002	  4.8532624e+001	
  8.3969000e+002	  4.6150492e+001	
  8.3970800e+002	  4.4289538e+001	
  8.3972700e+002	  4.2625707e+001	
  8.3974500e+002	  4.1413887e+001	
  8.3976400e+002	  3.9952790e+001	
  8.3978200e+002	  3.8331671e+001	
  8.3980100e+002	  3.6823765e+001	
  8.3981900e+002	  3.5302053e+001	
  8.3983700e+002	  3.3870530e+001	
  8.3985600e+002	  3.2714871e+001	
  8.3987400e+002	  3.1532134e+001	
  8.3989300e+002	  3.0644903e+001	
  8.3991100e+002	  3.0014207e+001	
  8.3993000e+002	  2.9497662e+001	
  8.3994800e+002	  2.9028549e+001	
  8.3996700e+002	  2.8618848e+001	
  8.3998500e+002	  2.8360219e+001	
  8.4000300e+002	  2.8328330e+001	
  8.4002200e+002	  2.8366900e+001	
  8.4004000e+002	  2.8569991e+001	
  8.4005900e+002	  2.8839710e+001	
  8.4007700e+002	  2.9246426e+001	
  8.4009600e+002	  2.9765466e+001	
  8.4011400e+002	  3.0435087e+001	
  8.4013300e+002	  3.1075446e+001	
  8.4015100e+002	  3.1614528e+001	
  8.4016900e+002	  3.2149379e+001	
  8.4018800e+002	  3.2720795e+001	
  8.4020600e+002	  3.2984278e+001	
  8.4022500e+002	  3.3520420e+001	
  8.4024300e+002	  3.3858148e+001	
  8.4026200e+002	  3.4446934e+001	
  8.4028000e+002	  3.4913820e+001	
  8.4029900e+002	  3.5784483e+001	
  8.4031700e+002	  3.6615686e+001	
  8.4033600e+002	  3.7923529e+001	
  8.4035400e+002	  3.9779807e+001	
  8.4037200e+002	  4.2458113e+001	
  8.4039100e+002	  4.5956442e+001	
  8.4040900e+002	  5.0544916e+001	
  8.4042800e+002	  5.6068053e+001	
  8.4044600e+002	  6.2412061e+001	
  8.4046500e+002	  6.8567764e+001	
  8.4048300e+002	  7.4257605e+001	
  8.4050200e+002	  7.8348239e+001	
  8.4052000e+002	  8.1057498e+001	
  8.4053800e+002	  8.1575157e+001	
  8.4055700e+002	  8.0667260e+001	
  8.4057500e+002	  7.8446978e+001	
  8.4059400e+002	  7.5234267e+001	
  8.4061200e+002	  7.0754643e+001	
  8.4063100e+002	  6.6069924e+001	
  8.4064900e+002	  6.0776288e+001	
  8.4066800e+002	  5.6475259e+001	
  8.4068600e+002	  5.2264686e+001	
  8.4070500e+002	  4.8835078e+001	
  8.4072300e+002	  4.5814145e+001	
  8.4074100e+002	  4.3166526e+001	
  8.4076000e+002	  4.0902775e+001	
  8.4077800e+002	  3.8683873e+001	
  8.4079700e+002	  3.7041821e+001	
  8.4081500e+002	  3.6289004e+001	
  8.4083400e+002	  3.5656883e+001	
  8.4085200e+002	  3.5434730e+001	
  8.4087100e+002	  3.5089387e+001	
  8.4088900e+002	  3.4433439e+001	
  8.4090800e+002	  3.3382666e+001	
  8.4092600e+002	  3.2202556e+001	
  8.4094400e+002	  3.1226473e+001	
  8.4096300e+002	  3.0319289e+001	
  8.4098100e+002	  2.9367033e+001	
  8.4100000e+002	  2.9040173e+001	
  8.4101800e+002	  2.8703781e+001	
  8.4103700e+002	  2.8639514e+001	
  8.4105500e+002	  2.8809736e+001	
  8.4107400e+002	  2.9156104e+001	
  8.4109200e+002	  2.9736205e+001	
  8.4111100e+002	  3.0042355e+001	
  8.4112900e+002	  3.0710506e+001	
  8.4114800e+002	  3.1088541e+001	
  8.4116600e+002	  3.1223222e+001	
  8.4118400e+002	  3.1449873e+001	
  8.4120300e+002	  3.1775576e+001	
  8.4122100e+002	  3.2184608e+001	
  8.4124000e+002	  3.2261390e+001	
  8.4125800e+002	  3.2642943e+001	
  8.4127700e+002	  3.3091213e+001	
  8.4129500e+002	  3.3815259e+001	
  8.4131400e+002	  3.4793435e+001	
  8.4133200e+002	  3.6152986e+001	
  8.4135100e+002	  3.8157485e+001	
  8.4136900e+002	  4.0883846e+001	
  8.4138800e+002	  4.4302632e+001	
  8.4140600e+002	  4.8582862e+001	
  8.4142400e+002	  5.3705830e+001	
  8.4144300e+002	  5.9010288e+001	
  8.4146100e+002	  6.4343206e+001	
  8.4148000e+002	  6.8927671e+001	
  8.4149800e+002	  7.2276311e+001	
  8.4151700e+002	  7.4365118e+001	
  8.4153500e+002	  7.4709081e+001	
  8.4155400e+002	  7.3996615e+001	
  8.4157200e+002	  7.1783904e+001	
  8.4159100e+002	  6.8821316e+001	
  8.4160900e+002	  6.4810671e+001	
  8.4162800e+002	  6.0295328e+001	
  8.4164600e+002	  5.5494143e+001	
  8.4166400e+002	  5.1265889e+001	
  8.4168300e+002	  4.7430811e+001	
  8.4170100e+002	  4.4040974e+001	
  8.4172000e+002	  4.1360620e+001	
  8.4173800e+002	  3.9068454e+001	
  8.4175700e+002	  3.7207055e+001	
  8.4177500e+002	  3.5860375e+001	
  8.4179400e+002	  3.4973500e+001	
  8.4181200e+002	  3.4554447e+001	
  8.4183100e+002	  3.4379727e+001	
  8.4184900e+002	  3.4598940e+001	
  8.4186800e+002	  3.4432637e+001	
  8.4188600e+002	  3.4179130e+001	
  8.4190500e+002	  3.3298936e+001	
  8.4192300e+002	  3.2356879e+001	
  8.4194100e+002	  3.1181668e+001	
  8.4196000e+002	  3.0358081e+001	
  8.4197800e+002	  2.9671536e+001	
  8.4199700e+002	  2.9409834e+001	
  8.4201500e+002	  2.9241081e+001	
  8.4203400e+002	  2.9283303e+001	
  8.4205200e+002	  2.9379771e+001	
  8.4207100e+002	  2.9715762e+001	
  8.4208900e+002	  3.0235737e+001	
  8.4210800e+002	  3.0992919e+001	
  8.4212600e+002	  3.1576404e+001	
  8.4214500e+002	  3.2533158e+001	
  8.4216300e+002	  3.3121765e+001	
  8.4218200e+002	  3.3984813e+001	
  8.4220000e+002	  3.4747116e+001	
  8.4221900e+002	  3.5459226e+001	
  8.4223700e+002	  3.6272525e+001	
  8.4225500e+002	  3.7030330e+001	
  8.4227400e+002	  3.7900058e+001	
  8.4229200e+002	  3.8888656e+001	
  8.4231100e+002	  4.0053757e+001	
  8.4232900e+002	  4.1621164e+001	
  8.4234800e+002	  4.3925266e+001	
  8.4236600e+002	  4.6786888e+001	
  8.4238500e+002	  5.0593239e+001	
  8.4240300e+002	  5.5200508e+001	
  8.4242200e+002	  6.0859128e+001	
  8.4244000e+002	  6.7594887e+001	
  8.4245900e+002	  7.5642453e+001	
  8.4247700e+002	  8.7346902e+001	
  8.4249600e+002	  1.0678065e+002	
  8.4251400e+002	  1.4083396e+002	
  8.4253300e+002	  1.9372957e+002	
  8.4255100e+002	  2.6323449e+002	
  8.4257000e+002	  3.3661952e+002	
  8.4258800e+002	  3.9592927e+002	
  8.4260600e+002	  4.2632909e+002	
  8.4262500e+002	  4.2726892e+002	
  8.4264300e+002	  4.0425422e+002	
  8.4266200e+002	  3.6888888e+002	
  8.4268000e+002	  3.2928125e+002	
  8.4269900e+002	  2.9141576e+002	
  8.4271700e+002	  2.5637367e+002	
  8.4273600e+002	  2.2594575e+002	
  8.4275400e+002	  1.9943909e+002	
  8.4277300e+002	  1.7736828e+002	
  8.4279100e+002	  1.5870106e+002	
  8.4281000e+002	  1.4344333e+002	
  8.4282800e+002	  1.3062629e+002	
  8.4284700e+002	  1.2009535e+002	
  8.4286500e+002	  1.1023725e+002	
  8.4288400e+002	  1.0085387e+002	
  8.4290200e+002	  9.1669799e+001	
  8.4292100e+002	  8.3181891e+001	
  8.4293900e+002	  7.5233555e+001	
  8.4295800e+002	  6.8262192e+001	
  8.4297600e+002	  6.2512226e+001	
  8.4299500e+002	  5.7604863e+001	
  8.4301300e+002	  5.3569189e+001	
  8.4303100e+002	  5.0669844e+001	
  8.4305000e+002	  4.8041375e+001	
  8.4306800e+002	  4.6077941e+001	
  8.4308700e+002	  4.4546029e+001	
  8.4310500e+002	  4.3047032e+001	
  8.4312400e+002	  4.1996838e+001	
  8.4314200e+002	  4.1047388e+001	
  8.4316100e+002	  4.0169777e+001	
  8.4317900e+002	  3.9595065e+001	
  8.4319800e+002	  3.9007037e+001	
  8.4321600e+002	  3.8783815e+001	
  8.4323500e+002	  3.8392776e+001	
  8.4325300e+002	  3.8304592e+001	
  8.4327200e+002	  3.8354563e+001	
  8.4329000e+002	  3.8792634e+001	
  8.4330900e+002	  3.9613816e+001	
  8.4332700e+002	  4.0977152e+001	
  8.4334600e+002	  4.2765688e+001	
  8.4336400e+002	  4.5395448e+001	
  8.4338300e+002	  4.8449650e+001	
  8.4340100e+002	  5.2615686e+001	
  8.4342000e+002	  5.7444128e+001	
  8.4343800e+002	  6.3838240e+001	
  8.4345700e+002	  7.0650292e+001	
  8.4347500e+002	  7.9430188e+001	
  8.4349400e+002	  9.0354162e+001	
  8.4351200e+002	  1.0641108e+002	
  8.4353100e+002	  1.2872267e+002	
  8.4354900e+002	  1.5688995e+002	
  8.4356800e+002	  1.8689454e+002	
  8.4358600e+002	  2.1234298e+002	
  8.4360400e+002	  2.2511428e+002	
  8.4362300e+002	  2.2487899e+002	
  8.4364100e+002	  2.1311584e+002	
  8.4366000e+002	  1.9524032e+002	
  8.4367800e+002	  1.7510137e+002	
  8.4369700e+002	  1.5563702e+002	
  8.4371500e+002	  1.3793996e+002	
  8.4373400e+002	  1.2238227e+002	
  8.4375200e+002	  1.0882466e+002	
  8.4377100e+002	  9.7733933e+001	
  8.4378900e+002	  8.8581170e+001	
  8.4380800e+002	  8.1491115e+001	
  8.4382600e+002	  7.6113259e+001	
  8.4384500e+002	  7.1734824e+001	
  8.4386300e+002	  6.7946956e+001	
  8.4388200e+002	  6.4515521e+001	
  8.4390000e+002	  6.0383423e+001	
  8.4391900e+002	  5.5919833e+001	
  8.4393700e+002	  5.1741015e+001	
  8.4395600e+002	  4.8044137e+001	
  8.4397400e+002	  4.5138333e+001	
  8.4399300e+002	  4.2740302e+001	
  8.4401100e+002	  4.1011179e+001	
  8.4403000e+002	  3.9668508e+001	
  8.4404800e+002	  3.8909723e+001	
  8.4406700e+002	  3.8252349e+001	
  8.4408500e+002	  3.7875295e+001	
  8.4410400e+002	  3.7717499e+001	
  8.4412200e+002	  3.7754777e+001	
  8.4414100e+002	  3.8298579e+001	
  8.4415900e+002	  3.8752193e+001	
  8.4417800e+002	  3.9429208e+001	
  8.4419600e+002	  4.0017592e+001	
  8.4421500e+002	  4.0581570e+001	
  8.4423300e+002	  4.0939607e+001	
  8.4425200e+002	  4.1242373e+001	
  8.4427000e+002	  4.1438382e+001	
  8.4428900e+002	  4.1840734e+001	
  8.4430700e+002	  4.2583040e+001	
  8.4432600e+002	  4.4131118e+001	
  8.4434400e+002	  4.5961876e+001	
  8.4436300e+002	  4.8610698e+001	
  8.4438100e+002	  5.1695764e+001	
  8.4440000e+002	  5.5552487e+001	
  8.4441800e+002	  6.0086670e+001	
  8.4443700e+002	  6.5311317e+001	
  8.4445500e+002	  7.1433661e+001	
  8.4447400e+002	  7.8338663e+001	
  8.4449200e+002	  8.5573064e+001	
  8.4451100e+002	  9.3366944e+001	
  8.4452900e+002	  1.0118461e+002	
  8.4454800e+002	  1.0892674e+002	
  8.4456600e+002	  1.1484982e+002	
  8.4458500e+002	  1.1817815e+002	
  8.4460300e+002	  1.1705380e+002	
  8.4462200e+002	  1.1234227e+002	
  8.4464000e+002	  1.0430366e+002	
  8.4465900e+002	  9.5179531e+001	
  8.4467700e+002	  8.5969136e+001	
  8.4469600e+002	  7.7534940e+001	
  8.4471400e+002	  6.9827106e+001	
  8.4473300e+002	  6.3696566e+001	
  8.4475100e+002	  5.8279473e+001	
  8.4477000e+002	  5.4127021e+001	
  8.4478800e+002	  5.1183940e+001	
  8.4480700e+002	  4.9708680e+001	
  8.4482500e+002	  4.9519396e+001	
  8.4484400e+002	  5.0279384e+001	
  8.4486200e+002	  5.0949227e+001	
  8.4488100e+002	  5.1304592e+001	
  8.4489900e+002	  5.0284906e+001	
  8.4491800e+002	  4.8329266e+001	
  8.4493600e+002	  4.5549147e+001	
  8.4495500e+002	  4.3075981e+001	
  8.4497300e+002	  4.0652563e+001	
  8.4499200e+002	  3.8677549e+001	
  8.4501000e+002	  3.7143366e+001	
  8.4502900e+002	  3.6178640e+001	
  8.4504700e+002	  3.5480693e+001	
  8.4506600e+002	  3.5062352e+001	
  8.4508400e+002	  3.4575825e+001	
  8.4510300e+002	  3.4467866e+001	
  8.4512100e+002	  3.4422661e+001	
  8.4514000e+002	  3.4425244e+001	
  8.4515800e+002	  3.4472231e+001	
  8.4517700e+002	  3.4745869e+001	
  8.4519500e+002	  3.4823142e+001	
  8.4521400e+002	  3.4938627e+001	
  8.4523200e+002	  3.5026277e+001	
  8.4525100e+002	  3.5389525e+001	
  8.4526900e+002	  3.5388055e+001	
  8.4528800e+002	  3.5867100e+001	
  8.4530600e+002	  3.6640716e+001	
  8.4532500e+002	  3.7979335e+001	
  8.4534300e+002	  3.9739233e+001	
  8.4536200e+002	  4.2378702e+001	
  8.4538000e+002	  4.5512493e+001	
  8.4539900e+002	  4.9874761e+001	
  8.4541700e+002	  5.5716786e+001	
  8.4543600e+002	  6.3509152e+001	
  8.4545400e+002	  7.2520064e+001	
  8.4547300e+002	  8.2845589e+001	
  8.4549100e+002	  9.2569100e+001	
  8.4551000e+002	  1.0110057e+002	
  8.4552800e+002	  1.0608609e+002	
  8.4554700e+002	  1.0721093e+002	
  8.4556500e+002	  1.0515401e+002	
  8.4558400e+002	  1.0019258e+002	
  8.4560200e+002	  9.3008462e+001	
  8.4562100e+002	  8.5220371e+001	
  8.4563900e+002	  7.6834410e+001	
  8.4565800e+002	  6.9381820e+001	
  8.4567600e+002	  6.2280052e+001	
  8.4569500e+002	  5.6374649e+001	
  8.4571300e+002	  5.1322496e+001	
  8.4573200e+002	  4.6996303e+001	
  8.4575000e+002	  4.3589587e+001	
  8.4576900e+002	  4.0776867e+001	
  8.4578700e+002	  3.8954928e+001	
  8.4580600e+002	  3.7926157e+001	
  8.4582400e+002	  3.7729880e+001	
  8.4584300e+002	  3.8468133e+001	
  8.4586100e+002	  3.8862958e+001	
  8.4588000e+002	  3.9212800e+001	
  8.4589800e+002	  3.8754598e+001	
  8.4591700e+002	  3.7394780e+001	
  8.4593500e+002	  3.5905803e+001	
  8.4595400e+002	  3.4400080e+001	
  8.4597200e+002	  3.2896851e+001	
  8.4599100e+002	  3.2102303e+001	
  8.4601000e+002	  3.1294126e+001	
  8.4602800e+002	  3.1067118e+001	
  8.4604700e+002	  3.0691088e+001	
  8.4606500e+002	  3.0593551e+001	
  8.4608400e+002	  3.0616087e+001	
  8.4610200e+002	  3.0783325e+001	
  8.4612100e+002	  3.1161938e+001	
  8.4613900e+002	  3.1721284e+001	
  8.4615800e+002	  3.2646061e+001	
  8.4617600e+002	  3.3818287e+001	
  8.4619500e+002	  3.4687213e+001	
  8.4621300e+002	  3.5431791e+001	
  8.4623200e+002	  3.5736205e+001	
  8.4625000e+002	  3.5726184e+001	
  8.4626900e+002	  3.5872578e+001	
  8.4628700e+002	  3.5965706e+001	
  8.4630600e+002	  3.6614038e+001	
  8.4632400e+002	  3.7473701e+001	
  8.4634300e+002	  3.8938672e+001	
  8.4636100e+002	  4.1266334e+001	
  8.4638000e+002	  4.4522870e+001	
  8.4639800e+002	  4.9184296e+001	
  8.4641700e+002	  5.5360709e+001	
  8.4643500e+002	  6.2747294e+001	
  8.4645400e+002	  7.1450541e+001	
  8.4647200e+002	  8.0498196e+001	
  8.4649100e+002	  8.8776734e+001	
  8.4650900e+002	  9.4728811e+001	
  8.4652800e+002	  9.7525186e+001	
  8.4654600e+002	  9.7148310e+001	
  8.4656500e+002	  9.3454460e+001	
  8.4658400e+002	  8.8339420e+001	
  8.4660200e+002	  8.1950073e+001	
  8.4662100e+002	  7.5461007e+001	
  8.4663900e+002	  6.8693270e+001	
  8.4665800e+002	  6.2673273e+001	
  8.4667600e+002	  5.6815392e+001	
  8.4669500e+002	  5.1932882e+001	
  8.4671300e+002	  4.7505367e+001	
  8.4673200e+002	  4.4084710e+001	
  8.4675000e+002	  4.0915022e+001	
  8.4676900e+002	  3.8677549e+001	
  8.4678700e+002	  3.7201666e+001	
  8.4680600e+002	  3.6829377e+001	
  8.4682400e+002	  3.7267358e+001	
  8.4684300e+002	  3.8634169e+001	
  8.4686100e+002	  4.0177304e+001	
  8.4688000e+002	  4.1637020e+001	
  8.4689800e+002	  4.1959560e+001	
  8.4691700e+002	  4.1204917e+001	
  8.4693500e+002	  3.9514007e+001	
  8.4695400e+002	  3.7832940e+001	
  8.4697200e+002	  3.5989266e+001	
  8.4699100e+002	  3.5000178e+001	
  8.4701000e+002	  3.3960273e+001	
  8.4702800e+002	  3.3307353e+001	
  8.4704700e+002	  3.2789026e+001	
  8.4706500e+002	  3.2460918e+001	
  8.4708400e+002	  3.2207678e+001	
  8.4710200e+002	  3.2172316e+001	
  8.4712100e+002	  3.2099274e+001	
  8.4713900e+002	  3.2465595e+001	
  8.4715800e+002	  3.2677504e+001	
  8.4717600e+002	  3.3023783e+001	
  8.4719500e+002	  3.3246649e+001	
  8.4721300e+002	  3.3219926e+001	
  8.4723200e+002	  3.3140204e+001	
  8.4725000e+002	  3.3098383e+001	
  8.4726900e+002	  3.3368325e+001	
  8.4728700e+002	  3.4083107e+001	
  8.4730600e+002	  3.4836191e+001	
  8.4732400e+002	  3.6502472e+001	
  8.4734300e+002	  3.8643388e+001	
  8.4736200e+002	  4.1879348e+001	
  8.4738000e+002	  4.6143500e+001	
  8.4739900e+002	  5.1882065e+001	
  8.4741700e+002	  5.8075402e+001	
  8.4743600e+002	  6.5469470e+001	
  8.4745400e+002	  7.2769741e+001	
  8.4747300e+002	  7.9891373e+001	
  8.4749100e+002	  8.5185989e+001	
  8.4751000e+002	  8.8396695e+001	
  8.4752800e+002	  8.8922505e+001	
  8.4754700e+002	  8.6895738e+001	
  8.4756500e+002	  8.2706320e+001	
  8.4758400e+002	  7.7685654e+001	
  8.4760200e+002	  7.1865987e+001	
  8.4762100e+002	  6.6135750e+001	
  8.4763900e+002	  6.0330201e+001	
  8.4765800e+002	  5.5080034e+001	
  8.4767700e+002	  5.0132054e+001	
  8.4769500e+002	  4.6351044e+001	
  8.4771400e+002	  4.2662940e+001	
  8.4773200e+002	  3.9609228e+001	
  8.4775100e+002	  3.6958536e+001	
  8.4776900e+002	  3.4849641e+001	
  8.4778800e+002	  3.3286688e+001	
  8.4780600e+002	  3.2457845e+001	
  8.4782500e+002	  3.2228566e+001	
  8.4784300e+002	  3.2597159e+001	
  8.4786200e+002	  3.3357280e+001	
  8.4788000e+002	  3.3874048e+001	
  8.4789900e+002	  3.3787645e+001	
  8.4791700e+002	  3.3203269e+001	
  8.4793600e+002	  3.2247896e+001	
  8.4795500e+002	  3.1199350e+001	
  8.4797300e+002	  3.0399189e+001	
  8.4799200e+002	  2.9763417e+001	
  8.4801000e+002	  2.9616577e+001	
  8.4802900e+002	  2.9559970e+001	
  8.4804700e+002	  2.9412150e+001	
  8.4806600e+002	  2.9490803e+001	
  8.4808400e+002	  2.9608516e+001	
  8.4810300e+002	  3.0135216e+001	
  8.4812100e+002	  3.0958447e+001	
  8.4814000e+002	  3.1897297e+001	
  8.4815800e+002	  3.3080301e+001	
  8.4817700e+002	  3.4275153e+001	
  8.4819600e+002	  3.4855209e+001	
  8.4821400e+002	  3.5253062e+001	
  8.4823300e+002	  3.5249054e+001	
  8.4825100e+002	  3.5437269e+001	
  8.4827000e+002	  3.5585133e+001	
  8.4828800e+002	  3.5959738e+001	
  8.4830700e+002	  3.6705162e+001	
  8.4832500e+002	  3.8074467e+001	
  8.4834400e+002	  4.0418341e+001	
  8.4836200e+002	  4.3805460e+001	
  8.4838100e+002	  4.8661471e+001	
  8.4839900e+002	  5.5077005e+001	
  8.4841800e+002	  6.2399813e+001	
  8.4843700e+002	  7.0700797e+001	
  8.4845500e+002	  7.9137933e+001	
  8.4847400e+002	  8.7202868e+001	
  8.4849200e+002	  9.3311272e+001	
  8.4851100e+002	  9.7584064e+001	
  8.4852900e+002	  9.8658219e+001	
  8.4854800e+002	  9.6860330e+001	
  8.4856600e+002	  9.3615196e+001	
  8.4858500e+002	  8.9877700e+001	
  8.4860300e+002	  8.5473077e+001	
  8.4862200e+002	  8.1603527e+001	
  8.4864000e+002	  7.7015187e+001	
  8.4865900e+002	  7.2334254e+001	
  8.4867800e+002	  6.7155703e+001	
  8.4869600e+002	  6.2009130e+001	
  8.4871500e+002	  5.7010600e+001	
  8.4873300e+002	  5.2524651e+001	
  8.4875200e+002	  4.8361912e+001	
  8.4877000e+002	  4.5037411e+001	
  8.4878900e+002	  4.2421325e+001	
  8.4880700e+002	  4.0649312e+001	
  8.4882600e+002	  3.9897786e+001	
  8.4884400e+002	  4.0355721e+001	
  8.4886300e+002	  4.1490714e+001	
  8.4888200e+002	  4.2617824e+001	
  8.4890000e+002	  4.2871420e+001	
  8.4891900e+002	  4.2478912e+001	
  8.4893700e+002	  4.0914978e+001	
  8.4895600e+002	  3.9338396e+001	
  8.4897400e+002	  3.7461230e+001	
  8.4899300e+002	  3.6323253e+001	
  8.4901100e+002	  3.5285886e+001	
  8.4903000e+002	  3.4505278e+001	
  8.4904800e+002	  3.3942814e+001	
  8.4906700e+002	  3.3519797e+001	
  8.4908600e+002	  3.2988465e+001	
  8.4910400e+002	  3.2784884e+001	
  8.4912300e+002	  3.2779673e+001	
  8.4914100e+002	  3.2885450e+001	
  8.4916000e+002	  3.3109117e+001	
  8.4917800e+002	  3.3290741e+001	
  8.4919700e+002	  3.3531288e+001	
  8.4921500e+002	  3.3457578e+001	
  8.4923400e+002	  3.3378524e+001	
  8.4925200e+002	  3.3557787e+001	
  8.4927100e+002	  3.3783102e+001	
  8.4929000e+002	  3.4053400e+001	
  8.4930800e+002	  3.4855654e+001	
  8.4932700e+002	  3.6410591e+001	
  8.4934500e+002	  3.8733621e+001	
  8.4936400e+002	  4.1890393e+001	
  8.4938200e+002	  4.6312208e+001	
  8.4940100e+002	  5.1737496e+001	
  8.4941900e+002	  5.8233822e+001	
  8.4943800e+002	  6.5270743e+001	
  8.4945700e+002	  7.2207856e+001	
  8.4947500e+002	  7.8944907e+001	
  8.4949400e+002	  8.4388812e+001	
  8.4951200e+002	  8.7757360e+001	
  8.4953100e+002	  8.8493119e+001	
  8.4954900e+002	  8.7131564e+001	
  8.4956800e+002	  8.3034205e+001	
  8.4958600e+002	  7.8263439e+001	
  8.4960500e+002	  7.3254576e+001	
  8.4962400e+002	  6.8490758e+001	
  8.4964200e+002	  6.3898855e+001	
  8.4966100e+002	  5.9583486e+001	
  8.4967900e+002	  5.5246960e+001	
  8.4969800e+002	  5.1534984e+001	
  8.4971600e+002	  4.7940676e+001	
  8.4973500e+002	  4.5131252e+001	
  8.4975300e+002	  4.2019908e+001	
  8.4977200e+002	  3.9548746e+001	
  8.4979000e+002	  3.7335946e+001	
  8.4980900e+002	  3.5622278e+001	
  8.4982800e+002	  3.4621120e+001	
  8.4984600e+002	  3.4226785e+001	
  8.4986500e+002	  3.4090411e+001	
  8.4988300e+002	  3.4204739e+001	
  8.4990200e+002	  3.4028905e+001	
  8.4992000e+002	  3.3448403e+001	
  8.4993900e+002	  3.2493876e+001	
  8.4995700e+002	  3.1713446e+001	
  8.4997600e+002	  3.1044582e+001	
  8.4999500e+002	  3.0489200e+001	
  8.5001300e+002	  3.0076204e+001	
  8.5003200e+002	  2.9957333e+001	
  8.5005000e+002	  2.9837795e+001	
  8.5006900e+002	  2.9971095e+001	
  8.5008700e+002	  3.0011802e+001	
  8.5010600e+002	  3.0139269e+001	
  8.5012500e+002	  3.0263974e+001	
  8.5014300e+002	  3.0856322e+001	
  8.5016200e+002	  3.1142832e+001	
  8.5018000e+002	  3.1505500e+001	
  8.5019900e+002	  3.1765421e+001	
  8.5021700e+002	  3.2043825e+001	
  8.5023600e+002	  3.2192981e+001	
  8.5025400e+002	  3.2548568e+001	
  8.5027300e+002	  3.2876631e+001	
  8.5029200e+002	  3.3486839e+001	
  8.5031000e+002	  3.4580635e+001	
  8.5032900e+002	  3.5983254e+001	
  8.5034700e+002	  3.8215383e+001	
  8.5036600e+002	  4.1292166e+001	
  8.5038400e+002	  4.5475259e+001	
  8.5040300e+002	  5.0680488e+001	
  8.5042100e+002	  5.6935866e+001	
  8.5044000e+002	  6.4036565e+001	
  8.5045900e+002	  7.1261301e+001	
  8.5047700e+002	  7.8010288e+001	
  8.5049600e+002	  8.3356344e+001	
  8.5051400e+002	  8.7302231e+001	
  8.5053300e+002	  8.8593462e+001	
  8.5055100e+002	  8.8592794e+001	
  8.5057000e+002	  8.6786844e+001	
  8.5058900e+002	  8.3890304e+001	
  8.5060700e+002	  7.9720750e+001	
  8.5062600e+002	  7.5666013e+001	
  8.5064400e+002	  7.0791075e+001	
  8.5066300e+002	  6.6179976e+001	
  8.5068100e+002	  6.1631898e+001	
  8.5070000e+002	  5.7421948e+001	
  8.5071800e+002	  5.3522558e+001	
  8.5073700e+002	  5.0077629e+001	
  8.5075600e+002	  4.6427248e+001	
  8.5077400e+002	  4.3379860e+001	
  8.5079300e+002	  4.0799537e+001	
  8.5081100e+002	  3.9208435e+001	
  8.5083000e+002	  3.8246381e+001	
  8.5084800e+002	  3.8277379e+001	
  8.5086700e+002	  3.8854095e+001	
  8.5088600e+002	  3.9206298e+001	
  8.5090400e+002	  3.9368904e+001	
  8.5092300e+002	  3.8464704e+001	
  8.5094100e+002	  3.7315860e+001	
  8.5096000e+002	  3.5854941e+001	
  8.5097800e+002	  3.4724090e+001	
  8.5099700e+002	  3.3799002e+001	
  8.5101600e+002	  3.3124349e+001	
  8.5103400e+002	  3.3004766e+001	
  8.5105300e+002	  3.2668819e+001	
  8.5107100e+002	  3.2618937e+001	
  8.5109000e+002	  3.2505990e+001	
  8.5110800e+002	  3.2625930e+001	
  8.5112700e+002	  3.2551686e+001	
  8.5114600e+002	  3.2486795e+001	
  8.5116400e+002	  3.2463012e+001	
  8.5118300e+002	  3.2747873e+001	
  8.5120100e+002	  3.2649713e+001	
  8.5122000e+002	  3.2953547e+001	
  8.5123800e+002	  3.2942636e+001	
  8.5125700e+002	  3.3259342e+001	
  8.5127600e+002	  3.3894580e+001	
  8.5129400e+002	  3.5222732e+001	
  8.5131300e+002	  3.6855387e+001	
  8.5133100e+002	  3.8691578e+001	
  8.5135000e+002	  4.0774017e+001	
  8.5136800e+002	  4.3796865e+001	
  8.5138700e+002	  4.7222999e+001	
  8.5140600e+002	  5.1927716e+001	
  8.5142400e+002	  5.7280542e+001	
  8.5144300e+002	  6.3549860e+001	
  8.5146100e+002	  6.9738253e+001	
  8.5148000e+002	  7.5219570e+001	
  8.5149800e+002	  7.8903977e+001	
  8.5151700e+002	  8.1053579e+001	
  8.5153600e+002	  8.1001292e+001	
  8.5155400e+002	  7.9381374e+001	
  8.5157300e+002	  7.5919476e+001	
  8.5159100e+002	  7.2011580e+001	
  8.5161000e+002	  6.7477397e+001	
  8.5162800e+002	  6.3284060e+001	
  8.5164700e+002	  5.9434196e+001	
  8.5166600e+002	  5.6707478e+001	
  8.5168400e+002	  5.5117267e+001	
  8.5170300e+002	  5.4353672e+001	
  8.5172100e+002	  5.3544426e+001	
  8.5174000e+002	  5.2219971e+001	
  8.5175800e+002	  5.0175389e+001	
  8.5177700e+002	  4.7823632e+001	
  8.5179600e+002	  4.4917695e+001	
  8.5181400e+002	  4.2624594e+001	
  8.5183300e+002	  4.0534361e+001	
  8.5185100e+002	  3.9209282e+001	
  8.5187000e+002	  3.8217966e+001	
  8.5188900e+002	  3.7340979e+001	
  8.5190700e+002	  3.6449472e+001	
  8.5192600e+002	  3.5391618e+001	
  8.5194400e+002	  3.4390015e+001	
  8.5196300e+002	  3.3563533e+001	
  8.5198100e+002	  3.2761947e+001	
  8.5200000e+002	  3.2421904e+001	
  8.5201900e+002	  3.2241170e+001	
  8.5203700e+002	  3.2310783e+001	
  8.5205600e+002	  3.2391841e+001	
  8.5207400e+002	  3.2585222e+001	
  8.5209300e+002	  3.2981606e+001	
  8.5211100e+002	  3.3572841e+001	
  8.5213000e+002	  3.4144702e+001	
  8.5214900e+002	  3.4934485e+001	
  8.5216700e+002	  3.5738031e+001	
  8.5218600e+002	  3.6433528e+001	
  8.5220400e+002	  3.7036788e+001	
  8.5222300e+002	  3.7227631e+001	
  8.5224200e+002	  3.7467287e+001	
  8.5226000e+002	  3.7654523e+001	
  8.5227900e+002	  3.7855209e+001	
  8.5229700e+002	  3.8302766e+001	
  8.5231600e+002	  3.9104574e+001	
  8.5233400e+002	  4.0455529e+001	
  8.5235300e+002	  4.2414599e+001	
  8.5237200e+002	  4.5296664e+001	
  8.5239000e+002	  4.9345834e+001	
  8.5240900e+002	  5.5053712e+001	
  8.5242700e+002	  6.1797354e+001	
  8.5244600e+002	  6.9370151e+001	
  8.5246500e+002	  7.6766089e+001	
  8.5248300e+002	  8.3198949e+001	
  8.5250200e+002	  8.7523538e+001	
  8.5252000e+002	  8.9439050e+001	
  8.5253900e+002	  8.8353227e+001	
  8.5255700e+002	  8.5194941e+001	
  8.5257600e+002	  8.0454728e+001	
  8.5259500e+002	  7.5208346e+001	
  8.5261300e+002	  6.9470984e+001	
  8.5263200e+002	  6.4494188e+001	
  8.5265000e+002	  6.0117445e+001	
  8.5266900e+002	  5.6642587e+001	
  8.5268800e+002	  5.4022358e+001	
  8.5270600e+002	  5.1944016e+001	
  8.5272500e+002	  4.9877834e+001	
  8.5274300e+002	  4.8116376e+001	
  8.5276200e+002	  4.5705429e+001	
  8.5278100e+002	  4.3321872e+001	
  8.5279900e+002	  4.1013005e+001	
  8.5281800e+002	  3.9316572e+001	
  8.5283600e+002	  3.8274663e+001	
  8.5285500e+002	  3.7958001e+001	
  8.5287300e+002	  3.7732374e+001	
  8.5289200e+002	  3.7559925e+001	
  8.5291100e+002	  3.6863314e+001	
  8.5292900e+002	  3.6033180e+001	
  8.5294800e+002	  3.4758384e+001	
  8.5296600e+002	  3.3992518e+001	
  8.5298500e+002	  3.3106355e+001	
  8.5300400e+002	  3.2649045e+001	
  8.5302200e+002	  3.2424130e+001	
  8.5304100e+002	  3.2239612e+001	
  8.5305900e+002	  3.2290830e+001	
  8.5307800e+002	  3.2463323e+001	
  8.5309700e+002	  3.2593685e+001	
  8.5311500e+002	  3.3029172e+001	
  8.5313400e+002	  3.3262014e+001	
  8.5315200e+002	  3.3650960e+001	
  8.5317100e+002	  3.4125150e+001	
  8.5318900e+002	  3.4181847e+001	
  8.5320800e+002	  3.4374159e+001	
  8.5322700e+002	  3.4477575e+001	
  8.5324500e+002	  3.4297733e+001	
  8.5326400e+002	  3.4347660e+001	
  8.5328200e+002	  3.4698615e+001	
  8.5330100e+002	  3.5119717e+001	
  8.5332000e+002	  3.5847548e+001	
  8.5333800e+002	  3.7129649e+001	
  8.5335700e+002	  3.9229101e+001	
  8.5337500e+002	  4.2399056e+001	
  8.5339400e+002	  4.6922505e+001	
  8.5341300e+002	  5.3057186e+001	
  8.5343100e+002	  6.0798512e+001	
  8.5345000e+002	  6.9983165e+001	
  8.5346800e+002	  7.9170445e+001	
  8.5348700e+002	  8.7153387e+001	
  8.5350600e+002	  9.1793123e+001	
  8.5352400e+002	  9.2684942e+001	
  8.5354300e+002	  9.0131875e+001	
  8.5356100e+002	  8.5538725e+001	
  8.5358000e+002	  7.9261925e+001	
  8.5359900e+002	  7.3031176e+001	
  8.5361700e+002	  6.6551730e+001	
  8.5363600e+002	  6.0899434e+001	
  8.5365400e+002	  5.6209371e+001	
  8.5367300e+002	  5.2837705e+001	
  8.5369200e+002	  5.0624282e+001	
  8.5371000e+002	  4.9563889e+001	
  8.5372900e+002	  4.8866699e+001	
  8.5374700e+002	  4.7760477e+001	
  8.5376600e+002	  4.6158999e+001	
  8.5378500e+002	  4.4341781e+001	
  8.5380300e+002	  4.2195163e+001	
  8.5382200e+002	  4.0398700e+001	
  8.5384000e+002	  3.8768004e+001	
  8.5385900e+002	  3.7363871e+001	
  8.5387800e+002	  3.6366232e+001	
  8.5389600e+002	  3.5413798e+001	
  8.5391500e+002	  3.4682581e+001	
  8.5393300e+002	  3.3842560e+001	
  8.5395200e+002	  3.2988777e+001	
  8.5397100e+002	  3.2721953e+001	
  8.5398900e+002	  3.2582728e+001	
  8.5400800e+002	  3.2769207e+001	
  8.5402600e+002	  3.2806975e+001	
  8.5404500e+002	  3.3054870e+001	
  8.5406400e+002	  3.3376475e+001	
  8.5408200e+002	  3.3651182e+001	
  8.5410100e+002	  3.4035140e+001	
  8.5411900e+002	  3.4541175e+001	
  8.5413800e+002	  3.5005478e+001	
  8.5415700e+002	  3.5663831e+001	
  8.5417500e+002	  3.6241393e+001	
  8.5419400e+002	  3.6904200e+001	
  8.5421200e+002	  3.7017993e+001	
  8.5423100e+002	  3.7269764e+001	
  8.5425000e+002	  3.7337104e+001	
  8.5426800e+002	  3.7530219e+001	
  8.5428700e+002	  3.7772681e+001	
  8.5430500e+002	  3.8339376e+001	
  8.5432400e+002	  3.9304859e+001	
  8.5434300e+002	  4.1018171e+001	
  8.5436100e+002	  4.3782969e+001	
  8.5438000e+002	  4.7855120e+001	
  8.5439800e+002	  5.2958892e+001	
  8.5441700e+002	  5.9177348e+001	
  8.5443600e+002	  6.6221218e+001	
  8.5445400e+002	  7.3716519e+001	
  8.5447300e+002	  8.0686723e+001	
  8.5449100e+002	  8.6317240e+001	
  8.5451000e+002	  8.9133167e+001	
  8.5452900e+002	  8.9641340e+001	
  8.5454700e+002	  8.7306596e+001	
  8.5456600e+002	  8.3644413e+001	
  8.5458400e+002	  7.8331849e+001	
  8.5460300e+002	  7.2679018e+001	
  8.5462200e+002	  6.6814279e+001	
  8.5464000e+002	  6.1503095e+001	
  8.5465900e+002	  5.6725337e+001	
  8.5467800e+002	  5.2715673e+001	
  8.5469600e+002	  4.9519886e+001	
  8.5471500e+002	  4.7107246e+001	
  8.5473300e+002	  4.4872667e+001	
  8.5475200e+002	  4.3015855e+001	
  8.5477100e+002	  4.0881798e+001	
  8.5478900e+002	  3.9070592e+001	
  8.5480800e+002	  3.7274084e+001	
  8.5482600e+002	  3.5844119e+001	
  8.5484500e+002	  3.4938627e+001	
  8.5486400e+002	  3.4300762e+001	
  8.5488200e+002	  3.3839531e+001	
  8.5490100e+002	  3.3429609e+001	
  8.5491900e+002	  3.2806351e+001	
  8.5493800e+002	  3.2256625e+001	
  8.5495700e+002	  3.1674075e+001	
  8.5497500e+002	  3.1370285e+001	
  8.5499400e+002	  3.1192714e+001	
  8.5501300e+002	  3.1156772e+001	
  8.5503100e+002	  3.1275776e+001	
  8.5505000e+002	  3.1395270e+001	
  8.5506800e+002	  3.1548969e+001	
  8.5508700e+002	  3.1864740e+001	
  8.5510600e+002	  3.2029573e+001	
  8.5512400e+002	  3.2331092e+001	
  8.5514300e+002	  3.2445865e+001	
  8.5516100e+002	  3.2641251e+001	
  8.5518000e+002	  3.2958179e+001	
  8.5519900e+002	  3.3042400e+001	
  8.5521700e+002	  3.3177437e+001	
  8.5523600e+002	  3.3253908e+001	
  8.5525500e+002	  3.3257961e+001	
  8.5527300e+002	  3.3497795e+001	
  8.5529200e+002	  3.3711308e+001	
  8.5531000e+002	  3.4395626e+001	
  8.5532900e+002	  3.5657863e+001	
  8.5534800e+002	  3.7602369e+001	
  8.5536600e+002	  4.0514452e+001	
  8.5538500e+002	  4.4634882e+001	
  8.5540300e+002	  4.9959783e+001	
  8.5542200e+002	  5.6775620e+001	
  8.5544100e+002	  6.4043157e+001	
  8.5545900e+002	  7.2195742e+001	
  8.5547800e+002	  7.9634704e+001	
  8.5549700e+002	  8.6216942e+001	
  8.5551500e+002	  9.0225671e+001	
  8.5553400e+002	  9.1938895e+001	
  8.5555200e+002	  9.1597693e+001	
  8.5557100e+002	  8.8864161e+001	
  8.5559000e+002	  8.4127065e+001	
  8.5560800e+002	  7.8417004e+001	
  8.5562700e+002	  7.1649045e+001	
  8.5564500e+002	  6.5323476e+001	
  8.5566400e+002	  5.9156950e+001	
  8.5568300e+002	  5.4018038e+001	
  8.5570100e+002	  4.9497662e+001	
  8.5572000e+002	  4.6095221e+001	
  8.5573900e+002	  4.3073710e+001	
  8.5575700e+002	  4.0453347e+001	
  8.5577600e+002	  3.8199572e+001	
  8.5579400e+002	  3.6217699e+001	
  8.5581300e+002	  3.4492629e+001	
  8.5583200e+002	  3.3001069e+001	
  8.5585000e+002	  3.1969581e+001	
  8.5586900e+002	  3.1180555e+001	
  8.5588800e+002	  3.0495569e+001	
  8.5590600e+002	  3.0016746e+001	
  8.5592500e+002	  2.9506124e+001	
  8.5594300e+002	  2.9267626e+001	
  8.5596200e+002	  2.9095488e+001	
  8.5598100e+002	  2.9045651e+001	
  8.5599900e+002	  2.9252750e+001	
  8.5601800e+002	  2.9786354e+001	
  8.5603700e+002	  3.0356389e+001	
  8.5605500e+002	  3.0959515e+001	
  8.5607400e+002	  3.1387565e+001	
  8.5609200e+002	  3.2043157e+001	
  8.5611100e+002	  3.2475883e+001	
  8.5613000e+002	  3.3063555e+001	
  8.5614800e+002	  3.3526567e+001	
  8.5616700e+002	  3.4029439e+001	
  8.5618600e+002	  3.4316172e+001	
  8.5620400e+002	  3.4922727e+001	
  8.5622300e+002	  3.5141674e+001	
  8.5624100e+002	  3.5474101e+001	
  8.5626000e+002	  3.5675411e+001	
  8.5627900e+002	  3.5897163e+001	
  8.5629700e+002	  3.6325703e+001	
  8.5631600e+002	  3.7089609e+001	
  8.5633500e+002	  3.8340623e+001	
  8.5635300e+002	  4.0299425e+001	
  8.5637200e+002	  4.3418920e+001	
  8.5639000e+002	  4.7756647e+001	
  8.5640900e+002	  5.2748720e+001	
  8.5642800e+002	  5.8834009e+001	
  8.5644600e+002	  6.5264330e+001	
  8.5646500e+002	  7.2255734e+001	
  8.5648400e+002	  7.9379192e+001	
  8.5650200e+002	  8.7123725e+001	
  8.5652100e+002	  9.5263083e+001	
  8.5653900e+002	  1.0470449e+002	
  8.5655800e+002	  1.1462090e+002	
  8.5657700e+002	  1.2384871e+002	
  8.5659500e+002	  1.2943201e+002	
  8.5661400e+002	  1.2989667e+002	
  8.5663300e+002	  1.2494682e+002	
  8.5665100e+002	  1.1589707e+002	
  8.5667000e+002	  1.0501029e+002	
  8.5668800e+002	  9.3811785e+001	
  8.5670700e+002	  8.4125061e+001	
  8.5672600e+002	  7.5066316e+001	
  8.5674400e+002	  6.7369661e+001	
  8.5676300e+002	  6.1006235e+001	
  8.5678200e+002	  5.5427827e+001	
  8.5680000e+002	  5.0699862e+001	
  8.5681900e+002	  4.6714960e+001	
  8.5683800e+002	  4.3545272e+001	
  8.5685600e+002	  4.0894134e+001	
  8.5687500e+002	  3.8814323e+001	
  8.5689300e+002	  3.7062174e+001	
  8.5691200e+002	  3.5470138e+001	
  8.5693100e+002	  3.3947624e+001	
  8.5694900e+002	  3.2815259e+001	
  8.5696800e+002	  3.2162829e+001	
  8.5698700e+002	  3.1658709e+001	
  8.5700500e+002	  3.1402752e+001	
  8.5702400e+002	  3.1368147e+001	
  8.5704300e+002	  3.1438249e+001	
  8.5706100e+002	  3.1604507e+001	
  8.5708000e+002	  3.1699506e+001	
  8.5709800e+002	  3.2072329e+001	
  8.5711700e+002	  3.2191244e+001	
  8.5713600e+002	  3.2304993e+001	
  8.5715400e+002	  3.2442703e+001	
  8.5717300e+002	  3.2617156e+001	
  8.5719200e+002	  3.2434419e+001	
  8.5721000e+002	  3.2575959e+001	
  8.5722900e+002	  3.2786354e+001	
  8.5724700e+002	  3.2666236e+001	
  8.5726600e+002	  3.2906694e+001	
  8.5728500e+002	  3.3153832e+001	
  8.5730300e+002	  3.3777313e+001	
  8.5732200e+002	  3.4717632e+001	
  8.5734100e+002	  3.6556496e+001	
  8.5735900e+002	  3.9388367e+001	
  8.5737800e+002	  4.2616532e+001	
  8.5739700e+002	  4.6990202e+001	
  8.5741500e+002	  5.1959293e+001	
  8.5743400e+002	  5.7342760e+001	
  8.5745300e+002	  6.3023026e+001	
  8.5747100e+002	  6.8593907e+001	
  8.5749000e+002	  7.4162918e+001	
  8.5750800e+002	  8.0146885e+001	
  8.5752700e+002	  8.6106044e+001	
  8.5754600e+002	  9.1816060e+001	
  8.5756400e+002	  9.5727074e+001	
  8.5758300e+002	  9.7788180e+001	
  8.5760200e+002	  9.6510310e+001	
  8.5762000e+002	  9.2426268e+001	
  8.5763900e+002	  8.5835523e+001	
  8.5765800e+002	  7.8385294e+001	
  8.5767600e+002	  7.0632299e+001	
  8.5769500e+002	  6.3783993e+001	
  8.5771300e+002	  5.7326103e+001	
  8.5773200e+002	  5.2037545e+001	
  8.5775100e+002	  4.7436156e+001	
  8.5776900e+002	  4.3601211e+001	
  8.5778800e+002	  4.0356923e+001	
  8.5780700e+002	  3.7802476e+001	
  8.5782500e+002	  3.5520198e+001	
  8.5784400e+002	  3.3834009e+001	
  8.5786300e+002	  3.2194362e+001	
  8.5788100e+002	  3.1081014e+001	
  8.5790000e+002	  3.0101813e+001	
  8.5791900e+002	  2.9490981e+001	
  8.5793700e+002	  2.8958447e+001	
  8.5795600e+002	  2.8702311e+001	
  8.5797400e+002	  2.8734601e+001	
  8.5799300e+002	  2.8858282e+001	
  8.5801200e+002	  2.9044894e+001	
  8.5803000e+002	  2.9465862e+001	
  8.5804900e+002	  2.9967532e+001	
  8.5806800e+002	  3.0529061e+001	
  8.5808600e+002	  3.1257516e+001	
  8.5810500e+002	  3.1951944e+001	
  8.5812400e+002	  3.2391440e+001	
  8.5814200e+002	  3.3170623e+001	
  8.5816100e+002	  3.3689351e+001	
  8.5818000e+002	  3.3977019e+001	
  8.5819800e+002	  3.4402619e+001	
  8.5821700e+002	  3.4792010e+001	
  8.5823600e+002	  3.5042756e+001	
  8.5825400e+002	  3.5239701e+001	
  8.5827300e+002	  3.5680444e+001	
  8.5829100e+002	  3.6209682e+001	
  8.5831000e+002	  3.7006413e+001	
  8.5832900e+002	  3.8298624e+001	
  8.5834700e+002	  4.0025253e+001	
  8.5836600e+002	  4.2769741e+001	
  8.5838500e+002	  4.6096869e+001	
  8.5840300e+002	  5.0386407e+001	
  8.5842200e+002	  5.5669799e+001	
  8.5844100e+002	  6.1529372e+001	
  8.5845900e+002	  6.7811473e+001	
  8.5847800e+002	  7.5014386e+001	
  8.5849700e+002	  8.1694384e+001	
  8.5851500e+002	  8.8266557e+001	
  8.5853400e+002	  9.3213023e+001	
  8.5855300e+002	  9.6135928e+001	
  8.5857100e+002	  9.5429519e+001	
  8.5859000e+002	  9.2442168e+001	
  8.5860900e+002	  8.6936267e+001	
  8.5862700e+002	  8.0553423e+001	
  8.5864600e+002	  7.3433127e+001	
  8.5866500e+002	  6.6802521e+001	
  8.5868300e+002	  6.0585401e+001	
  8.5870200e+002	  5.5228522e+001	
  8.5872000e+002	  5.0284416e+001	
  8.5873900e+002	  4.6212666e+001	
  8.5875800e+002	  4.2309224e+001	
  8.5877600e+002	  3.9153922e+001	
  8.5879500e+002	  3.6648956e+001	
  8.5881400e+002	  3.4436824e+001	
  8.5883200e+002	  3.2749878e+001	
  8.5885100e+002	  3.1463012e+001	
  8.5887000e+002	  3.0224825e+001	
  8.5888800e+002	  2.9218724e+001	
  8.5890700e+002	  2.8386808e+001	
  8.5892600e+002	  2.7897341e+001	
  8.5894400e+002	  2.7328954e+001	
  8.5896300e+002	  2.7272302e+001	
  8.5898200e+002	  2.7235470e+001	
  8.5900000e+002	  2.7360976e+001	
  8.5901900e+002	  2.7757449e+001	
  8.5903800e+002	  2.8191957e+001	
  8.5905600e+002	  2.8604774e+001	
  8.5907500e+002	  2.9143856e+001	
  8.5909400e+002	  2.9558812e+001	
  8.5911200e+002	  2.9992562e+001	
  8.5913100e+002	  3.0173652e+001	
  8.5915000e+002	  3.0389703e+001	
  8.5916800e+002	  3.0636886e+001	
  8.5918700e+002	  3.0976083e+001	
  8.5920600e+002	  3.1195653e+001	
  8.5922400e+002	  3.1391395e+001	
  8.5924300e+002	  3.1558990e+001	
  8.5926100e+002	  3.1912172e+001	
  8.5928000e+002	  3.2318755e+001	
  8.5929900e+002	  3.3215027e+001	
  8.5931700e+002	  3.4229234e+001	
  8.5933600e+002	  3.5957378e+001	
  8.5935500e+002	  3.8129827e+001	
  8.5937300e+002	  4.1307130e+001	
  8.5939200e+002	  4.5498063e+001	
  8.5941100e+002	  5.1041420e+001	
  8.5942900e+002	  5.6907184e+001	
  8.5944800e+002	  6.3774061e+001	
  8.5946700e+002	  7.0543045e+001	
  8.5948500e+002	  7.7120029e+001	
  8.5950400e+002	  8.2263216e+001	
  8.5952300e+002	  8.5926424e+001	
  8.5954100e+002	  8.6940810e+001	
  8.5956000e+002	  8.6040440e+001	
  8.5957900e+002	  8.2004899e+001	
  8.5959700e+002	  7.6450808e+001	
  8.5961600e+002	  7.0414154e+001	
  8.5963500e+002	  6.3857525e+001	
  8.5965300e+002	  5.7811517e+001	
  8.5967200e+002	  5.2462477e+001	
  8.5969100e+002	  4.7701733e+001	
  8.5970900e+002	  4.3662896e+001	
  8.5972800e+002	  4.0117668e+001	
  8.5974700e+002	  3.7262949e+001	
  8.5976500e+002	  3.4828353e+001	
  8.5978400e+002	  3.2849241e+001	
  8.5980300e+002	  3.1304993e+001	
  8.5982100e+002	  2.9880506e+001	
  8.5984000e+002	  2.8805193e+001	
  8.5985900e+002	  2.8031087e+001	
  8.5987700e+002	  2.7415357e+001	
  8.5989600e+002	  2.6863804e+001	
  8.5991500e+002	  2.6461364e+001	
  8.5993300e+002	  2.6226473e+001	
  8.5995200e+002	  2.6200419e+001	
  8.5997100e+002	  2.6511513e+001	
  8.5998900e+002	  2.6881352e+001	
  8.6000800e+002	  2.7320803e+001	
  8.6002700e+002	  2.7949673e+001	
  8.6004500e+002	  2.8633100e+001	
  8.6006400e+002	  2.9200864e+001	
  8.6008300e+002	  2.9849775e+001	
  8.6010100e+002	  3.0337950e+001	
  8.6012000e+002	  3.0954884e+001	
  8.6013900e+002	  3.1379459e+001	
  8.6015700e+002	  3.2043380e+001	
  8.6017600e+002	  3.2304503e+001	
  8.6019500e+002	  3.2909812e+001	
  8.6021300e+002	  3.3215205e+001	
  8.6023200e+002	  3.3456153e+001	
  8.6025100e+002	  3.3734735e+001	
  8.6026900e+002	  3.4163185e+001	
  8.6028800e+002	  3.4827061e+001	
  8.6030700e+002	  3.5617156e+001	
  8.6032500e+002	  3.6666637e+001	
  8.6034400e+002	  3.8385695e+001	
  8.6036300e+002	  4.0908119e+001	
  8.6038100e+002	  4.4326371e+001	
  8.6040000e+002	  4.9099363e+001	
  8.6041900e+002	  5.5502873e+001	
  8.6043700e+002	  6.3174765e+001	
  8.6045600e+002	  7.2074199e+001	
  8.6047500e+002	  8.1495969e+001	
  8.6049300e+002	  9.0865720e+001	
  8.6051200e+002	  9.7586870e+001	
  8.6053100e+002	  1.0142983e+002	
  8.6054900e+002	  1.0121298e+002	
  8.6056800e+002	  9.7518550e+001	
  8.6058700e+002	  9.0646640e+001	
  8.6060500e+002	  8.2753752e+001	
  8.6062400e+002	  7.4651227e+001	
  8.6064300e+002	  6.7126798e+001	
  8.6066100e+002	  6.0493698e+001	
  8.6068000e+002	  5.4849463e+001	
  8.6069900e+002	  4.9888656e+001	
  8.6071800e+002	  4.5778916e+001	
  8.6073600e+002	  4.2178640e+001	
  8.6075500e+002	  3.8963524e+001	
  8.6077400e+002	  3.6500824e+001	
  8.6079200e+002	  3.4401149e+001	
  8.6081100e+002	  3.2685298e+001	
  8.6083000e+002	  3.1706765e+001	
  8.6084800e+002	  3.0884069e+001	
  8.6086700e+002	  3.0388589e+001	
  8.6088600e+002	  2.9543535e+001	
  8.6090400e+002	  2.8880372e+001	
  8.6092300e+002	  2.8115174e+001	
  8.6094200e+002	  2.7553022e+001	
  8.6096000e+002	  2.7292255e+001	
  8.6097900e+002	  2.7331582e+001	
  8.6099800e+002	  2.7381731e+001	
  8.6101600e+002	  2.7745914e+001	
  8.6103500e+002	  2.8011802e+001	
  8.6105400e+002	  2.8600811e+001	
  8.6107200e+002	  2.8907941e+001	
  8.6109100e+002	  2.9282145e+001	
  8.6111000e+002	  2.9571817e+001	
  8.6112800e+002	  2.9912929e+001	
  8.6114700e+002	  3.0025787e+001	
  8.6116600e+002	  3.0166793e+001	
  8.6118400e+002	  3.0413798e+001	
  8.6120300e+002	  3.0499443e+001	
  8.6122200e+002	  3.0568298e+001	
  8.6124000e+002	  3.0891729e+001	
  8.6125900e+002	  3.1319868e+001	
  8.6127800e+002	  3.1876498e+001	
  8.6129700e+002	  3.2711887e+001	
  8.6131500e+002	  3.3998308e+001	
  8.6133400e+002	  3.5836592e+001	
  8.6135300e+002	  3.8072418e+001	
  8.6137100e+002	  4.1003429e+001	
  8.6139000e+002	  4.5185810e+001	
  8.6140900e+002	  5.0344141e+001	
  8.6142700e+002	  5.6550394e+001	
  8.6144600e+002	  6.4045161e+001	
  8.6146500e+002	  7.2029974e+001	
  8.6148300e+002	  7.9316973e+001	
  8.6150200e+002	  8.5663653e+001	
  8.6152100e+002	  8.9921881e+001	
  8.6153900e+002	  9.1413085e+001	
  8.6155800e+002	  8.9657997e+001	
  8.6157700e+002	  8.5311139e+001	
  8.6159500e+002	  7.8821004e+001	
  8.6161400e+002	  7.1834810e+001	
  8.6163300e+002	  6.4638267e+001	
  8.6165200e+002	  5.8351712e+001	
  8.6167000e+002	  5.2847281e+001	
  8.6168900e+002	  4.8165679e+001	
  8.6170800e+002	  4.4228344e+001	
  8.6172600e+002	  4.0644101e+001	
  8.6174500e+002	  3.7952790e+001	
  8.6176400e+002	  3.5517615e+001	
  8.6178200e+002	  3.3466931e+001	
  8.6180100e+002	  3.1983744e+001	
  8.6182000e+002	  3.0748363e+001	
  8.6183800e+002	  2.9854496e+001	
  8.6185700e+002	  2.9175834e+001	
  8.6187600e+002	  2.8414644e+001	
  8.6189400e+002	  2.7804213e+001	
  8.6191300e+002	  2.7253997e+001	
  8.6193200e+002	  2.6923217e+001	
  8.6195100e+002	  2.6618982e+001	
  8.6196900e+002	  2.6772369e+001	
  8.6198800e+002	  2.7174631e+001	
  8.6200700e+002	  2.7468623e+001	
  8.6202500e+002	  2.8020576e+001	
  8.6204400e+002	  2.8434374e+001	
  8.6206300e+002	  2.8974391e+001	
  8.6208100e+002	  2.9532579e+001	
  8.6210000e+002	  3.0190531e+001	
  8.6211900e+002	  3.0755222e+001	
  8.6213700e+002	  3.1432771e+001	
  8.6215600e+002	  3.1885405e+001	
  8.6217500e+002	  3.2291141e+001	
  8.6219300e+002	  3.2483900e+001	
  8.6221200e+002	  3.2777981e+001	
  8.6223100e+002	  3.2976039e+001	
  8.6225000e+002	  3.3157796e+001	
  8.6226800e+002	  3.3590879e+001	
  8.6228700e+002	  3.4025342e+001	
  8.6230600e+002	  3.4927092e+001	
  8.6232400e+002	  3.6415713e+001	
  8.6234300e+002	  3.8440698e+001	
  8.6236200e+002	  4.1324233e+001	
  8.6238000e+002	  4.5224113e+001	
  8.6239900e+002	  5.0725827e+001	
  8.6241800e+002	  5.7232441e+001	
  8.6243600e+002	  6.4706364e+001	
  8.6245500e+002	  7.2290473e+001	
  8.6247400e+002	  7.9285218e+001	
  8.6249300e+002	  8.4446310e+001	
  8.6251100e+002	  8.8155837e+001	
  8.6253000e+002	  8.8971006e+001	
  8.6254900e+002	  8.7255868e+001	
  8.6256700e+002	  8.2813299e+001	
  8.6258600e+002	  7.6995769e+001	
  8.6260500e+002	  7.0814457e+001	
  8.6262300e+002	  6.4481940e+001	
  8.6264200e+002	  5.8524429e+001	
  8.6266100e+002	  5.3119405e+001	
  8.6268000e+002	  4.8702356e+001	
  8.6269800e+002	  4.4706587e+001	
  8.6271700e+002	  4.1335902e+001	
  8.6273600e+002	  3.8648377e+001	
  8.6275400e+002	  3.6297421e+001	
  8.6277300e+002	  3.4574044e+001	
  8.6279200e+002	  3.3124126e+001	
  8.6281000e+002	  3.2440476e+001	
  8.6282900e+002	  3.2311050e+001	
  8.6284800e+002	  3.2066227e+001	
  8.6286600e+002	  3.1722532e+001	
  8.6288500e+002	  3.1035006e+001	
  8.6290400e+002	  3.0118336e+001	
  8.6292300e+002	  2.9434552e+001	
  8.6294100e+002	  2.8485013e+001	
  8.6296000e+002	  2.8132365e+001	
  8.6297900e+002	  2.7986015e+001	
  8.6299700e+002	  2.8065915e+001	
  8.6301600e+002	  2.8352781e+001	
  8.6303500e+002	  2.8595778e+001	
  8.6305300e+002	  2.8906783e+001	
  8.6307200e+002	  2.9376832e+001	
  8.6309100e+002	  2.9613058e+001	
  8.6311000e+002	  2.9930700e+001	
  8.6312800e+002	  3.0223266e+001	
  8.6314700e+002	  3.0613459e+001	
  8.6316600e+002	  3.0924464e+001	
  8.6318400e+002	  3.1060883e+001	
  8.6320300e+002	  3.1171781e+001	
  8.6322200e+002	  3.1272881e+001	
  8.6324000e+002	  3.1141406e+001	
  8.6325900e+002	  3.1519663e+001	
  8.6327800e+002	  3.1977330e+001	
  8.6329700e+002	  3.2783459e+001	
  8.6331500e+002	  3.3922015e+001	
  8.6333400e+002	  3.5600632e+001	
  8.6335300e+002	  3.7943215e+001	
  8.6337100e+002	  4.1288870e+001	
  8.6339000e+002	  4.5228834e+001	
  8.6340900e+002	  5.0490491e+001	
  8.6342800e+002	  5.6815570e+001	
  8.6344600e+002	  6.3109072e+001	
  8.6346500e+002	  6.9681423e+001	
  8.6348400e+002	  7.6151650e+001	
  8.6350200e+002	  8.1158732e+001	
  8.6352100e+002	  8.4682448e+001	
  8.6354000e+002	  8.5391663e+001	
  8.6355800e+002	  8.3431791e+001	
  8.6357700e+002	  7.8801318e+001	
  8.6359600e+002	  7.2684675e+001	
  8.6361500e+002	  6.5781054e+001	
  8.6363300e+002	  5.9431479e+001	
  8.6365200e+002	  5.3679241e+001	
  8.6367100e+002	  4.8834632e+001	
  8.6368900e+002	  4.4753084e+001	
  8.6370800e+002	  4.1507059e+001	
  8.6372700e+002	  3.8889770e+001	
  8.6374600e+002	  3.6746894e+001	
  8.6376400e+002	  3.4851468e+001	
  8.6378300e+002	  3.3481272e+001	
  8.6380200e+002	  3.2298846e+001	
  8.6382000e+002	  3.1517258e+001	
  8.6383900e+002	  3.0744800e+001	
  8.6385800e+002	  3.0192758e+001	
  8.6387600e+002	  2.9514541e+001	
  8.6389500e+002	  2.8776956e+001	
  8.6391400e+002	  2.8081504e+001	
  8.6393300e+002	  2.7457890e+001	
  8.6395100e+002	  2.7237073e+001	
  8.6397000e+002	  2.7019730e+001	
  8.6398900e+002	  2.6991627e+001	
  8.6400700e+002	  2.7467822e+001	
  8.6402600e+002	  2.7823899e+001	
  8.6404500e+002	  2.8366321e+001	
  8.6406400e+002	  2.8842605e+001	
  8.6408200e+002	  2.9580145e+001	
  8.6410100e+002	  3.0347081e+001	
  8.6412000e+002	  3.1223044e+001	
  8.6413800e+002	  3.1896629e+001	
  8.6415700e+002	  3.2635015e+001	
  8.6417600e+002	  3.2955774e+001	
  8.6419500e+002	  3.3247940e+001	
  8.6421300e+002	  3.3245535e+001	
  8.6423200e+002	  3.3453971e+001	
  8.6425100e+002	  3.3503719e+001	
  8.6426900e+002	  3.3839665e+001	
  8.6428800e+002	  3.4360843e+001	
  8.6430700e+002	  3.5183004e+001	
  8.6432600e+002	  3.6403732e+001	
  8.6434400e+002	  3.8179041e+001	
  8.6436300e+002	  4.1091257e+001	
  8.6438200e+002	  4.4676702e+001	
  8.6440000e+002	  4.9303657e+001	
  8.6441900e+002	  5.5192446e+001	
  8.6443800e+002	  6.1310471e+001	
  8.6445700e+002	  6.8246960e+001	
  8.6447500e+002	  7.5131786e+001	
  8.6449400e+002	  8.1654924e+001	
  8.6451300e+002	  8.7125284e+001	
  8.6453100e+002	  9.0964949e+001	
  8.6455000e+002	  9.1720082e+001	
  8.6456900e+002	  8.9409478e+001	
  8.6458800e+002	  8.4078564e+001	
  8.6460600e+002	  7.7619605e+001	
  8.6462500e+002	  7.0155391e+001	
  8.6464400e+002	  6.3654879e+001	
  8.6466200e+002	  5.7528393e+001	
  8.6468100e+002	  5.2615241e+001	
  8.6470000e+002	  4.8344542e+001	
  8.6471900e+002	  4.4666192e+001	
  8.6473700e+002	  4.1705563e+001	
  8.6475600e+002	  3.9449116e+001	
  8.6477500e+002	  3.7696522e+001	
  8.6479400e+002	  3.6700129e+001	
  8.6481200e+002	  3.6114239e+001	
  8.6483100e+002	  3.6204472e+001	
  8.6485000e+002	  3.6189373e+001	
  8.6486800e+002	  3.5977063e+001	
  8.6488700e+002	  3.5129203e+001	
  8.6490600e+002	  3.3935198e+001	
  8.6492500e+002	  3.2730548e+001	
  8.6494300e+002	  3.1733666e+001	
  8.6496200e+002	  3.1047254e+001	
  8.6498100e+002	  3.0510889e+001	
  8.6499900e+002	  3.0308244e+001	
  8.6501800e+002	  3.0311896e+001	
  8.6503700e+002	  3.0337371e+001	
  8.6505600e+002	  3.0444172e+001	
  8.6507400e+002	  3.0538592e+001	
  8.6509300e+002	  3.0713624e+001	
  8.6511200e+002	  3.0916002e+001	
  8.6513000e+002	  3.1026901e+001	
  8.6514900e+002	  3.1304725e+001	
  8.6516800e+002	  3.1376921e+001	
  8.6518700e+002	  3.1389747e+001	
  8.6520500e+002	  3.1439585e+001	
  8.6522400e+002	  3.1442257e+001	
  8.6524300e+002	  3.1325614e+001	
  8.6526200e+002	  3.1636129e+001	
  8.6528000e+002	  3.2075625e+001	
  8.6529900e+002	  3.3022625e+001	
  8.6531800e+002	  3.5811250e+001	
  8.6533600e+002	  4.1711843e+001	
  8.6535500e+002	  5.3640672e+001	
  8.6537400e+002	  7.2765822e+001	
  8.6539300e+002	  9.6703692e+001	
  8.6541100e+002	  1.2179188e+002	
  8.6543000e+002	  1.4446315e+002	
  8.6544900e+002	  1.5969510e+002	
  8.6546800e+002	  1.6624228e+002	
  8.6548600e+002	  1.6454278e+002	
  8.6550500e+002	  1.5752180e+002	
  8.6552400e+002	  1.4757159e+002	
  8.6554200e+002	  1.3594825e+002	
  8.6556100e+002	  1.2344791e+002	
  8.6558000e+002	  1.1115539e+002	
  8.6559900e+002	  9.8976306e+001	
  8.6561700e+002	  8.7515165e+001	
  8.6563600e+002	  7.7296397e+001	
  8.6565500e+002	  6.8602147e+001	
  8.6567400e+002	  6.1348372e+001	
  8.6569200e+002	  5.5348417e+001	
  8.6571100e+002	  5.0264597e+001	
  8.6573000e+002	  4.6390594e+001	
  8.6574800e+002	  4.3082751e+001	
  8.6576700e+002	  4.0532490e+001	
  8.6578600e+002	  3.8493342e+001	
  8.6580500e+002	  3.7041464e+001	
  8.6582300e+002	  3.5901171e+001	
  8.6584200e+002	  3.5060972e+001	
  8.6586100e+002	  3.4094909e+001	
  8.6588000e+002	  3.3112680e+001	
  8.6589800e+002	  3.2085824e+001	
  8.6591700e+002	  3.1192179e+001	
  8.6593600e+002	  3.0576760e+001	
  8.6595500e+002	  3.0201443e+001	
  8.6597300e+002	  2.9998976e+001	
  8.6599200e+002	  3.0010778e+001	
  8.6601100e+002	  3.0108048e+001	
  8.6602900e+002	  3.0258941e+001	
  8.6604800e+002	  3.0584777e+001	
  8.6606700e+002	  3.0980671e+001	
  8.6608600e+002	  3.1178818e+001	
  8.6610400e+002	  3.1496726e+001	
  8.6612300e+002	  3.1926959e+001	
  8.6614200e+002	  3.2410903e+001	
  8.6616100e+002	  3.2530620e+001	
  8.6617900e+002	  3.2717321e+001	
  8.6619800e+002	  3.2769162e+001	
  8.6621700e+002	  3.2789160e+001	
  8.6623600e+002	  3.2917071e+001	
  8.6625400e+002	  3.3223266e+001	
  8.6627300e+002	  3.3651405e+001	
  8.6629200e+002	  3.4428139e+001	
  8.6631000e+002	  3.5776600e+001	
  8.6632900e+002	  3.8604953e+001	
  8.6634800e+002	  4.3865898e+001	
  8.6636700e+002	  5.2459360e+001	
  8.6638500e+002	  6.4260678e+001	
  8.6640400e+002	  7.8630517e+001	
  8.6642300e+002	  9.3312519e+001	
  8.6644200e+002	  1.0702908e+002	
  8.6646000e+002	  1.1758193e+002	
  8.6647900e+002	  1.2449771e+002	
  8.6649800e+002	  1.2671019e+002	
  8.6651700e+002	  1.2550171e+002	
  8.6653500e+002	  1.1962130e+002	
  8.6655400e+002	  1.1200383e+002	
  8.6657300e+002	  1.0221872e+002	
  8.6659200e+002	  9.2205095e+001	
  8.6661000e+002	  8.2122745e+001	
  8.6662900e+002	  7.3634436e+001	
  8.6664800e+002	  6.5896317e+001	
  8.6666600e+002	  5.9406004e+001	
  8.6668500e+002	  5.4142119e+001	
  8.6670400e+002	  4.9809780e+001	
  8.6672300e+002	  4.6063822e+001	
  8.6674100e+002	  4.3045740e+001	
  8.6676000e+002	  4.0762793e+001	
  8.6677900e+002	  3.9007081e+001	
  8.6679800e+002	  3.8126264e+001	
  8.6681600e+002	  3.7943571e+001	
  8.6683500e+002	  3.7970383e+001	
  8.6685400e+002	  3.8244733e+001	
  8.6687300e+002	  3.7884425e+001	
  8.6689100e+002	  3.7014118e+001	
  8.6691000e+002	  3.5732820e+001	
  8.6692900e+002	  3.4728321e+001	
  8.6694800e+002	  3.3725204e+001	
  8.6696600e+002	  3.3292567e+001	
  8.6698500e+002	  3.2996526e+001	
  8.6700400e+002	  3.2962366e+001	
  8.6702300e+002	  3.2983788e+001	
  8.6704100e+002	  3.2961876e+001	
  8.6706000e+002	  3.2793435e+001	
  8.6707900e+002	  3.2912885e+001	
  8.6709800e+002	  3.2792589e+001	
  8.6711600e+002	  3.2579388e+001	
  8.6713500e+002	  3.2526121e+001	
  8.6715400e+002	  3.2326103e+001	
  8.6717300e+002	  3.2200686e+001	
  8.6719100e+002	  3.1985258e+001	
  8.6721000e+002	  3.1841536e+001	
  8.6722900e+002	  3.2062931e+001	
  8.6724800e+002	  3.2387031e+001	
  8.6726600e+002	  3.3352113e+001	
  8.6728500e+002	  3.4570792e+001	
  8.6730400e+002	  3.5921881e+001	
  8.6732300e+002	  3.7229546e+001	
  8.6734100e+002	  3.9460072e+001	
  8.6736000e+002	  4.2697546e+001	
  8.6737900e+002	  4.7977776e+001	
  8.6739700e+002	  5.4798557e+001	
  8.6741600e+002	  6.3473077e+001	
  8.6743500e+002	  7.2425021e+001	
  8.6745400e+002	  8.1538503e+001	
  8.6747200e+002	  8.9054068e+001	
  8.6749100e+002	  9.5074957e+001	
  8.6751000e+002	  9.7697101e+001	
  8.6752900e+002	  9.7077451e+001	
  8.6754700e+002	  9.3406449e+001	
  8.6756600e+002	  8.7682359e+001	
  8.6758500e+002	  8.1047922e+001	
  8.6760400e+002	  7.4454149e+001	
  8.6762200e+002	  6.7562687e+001	
  8.6764100e+002	  6.1463947e+001	
  8.6766000e+002	  5.5707032e+001	
  8.6767900e+002	  5.1086269e+001	
  8.6769700e+002	  4.6932971e+001	
  8.6771600e+002	  4.3485325e+001	
  8.6773500e+002	  4.0589543e+001	
  8.6775400e+002	  3.8319423e+001	
  8.6777200e+002	  3.6366410e+001	
  8.6779100e+002	  3.4903176e+001	
  8.6781000e+002	  3.3949272e+001	
  8.6782900e+002	  3.3480782e+001	
  8.6784800e+002	  3.2984456e+001	
  8.6786600e+002	  3.2443059e+001	
  8.6788500e+002	  3.1535519e+001	
  8.6790400e+002	  3.0791119e+001	
  8.6792300e+002	  3.0041064e+001	
  8.6794100e+002	  2.9541932e+001	
  8.6796000e+002	  2.9220594e+001	
  8.6797900e+002	  2.9160914e+001	
  8.6799800e+002	  2.9254264e+001	
  8.6801600e+002	  2.9414688e+001	
  8.6803500e+002	  2.9874939e+001	
  8.6805400e+002	  3.0200062e+001	
  8.6807300e+002	  3.0415846e+001	
  8.6809100e+002	  3.0711932e+001	
  8.6811000e+002	  3.1112635e+001	
  8.6812900e+002	  3.1600499e+001	
  8.6814800e+002	  3.2074467e+001	
  8.6816600e+002	  3.2344631e+001	
  8.6818500e+002	  3.2450942e+001	
  8.6820400e+002	  3.2575469e+001	
  8.6822300e+002	  3.2561529e+001	
  8.6824100e+002	  3.2582817e+001	
  8.6826000e+002	  3.2832316e+001	
  8.6827900e+002	  3.3434196e+001	
  8.6829800e+002	  3.4168218e+001	
  8.6831600e+002	  3.5686367e+001	
  8.6833500e+002	  3.7320091e+001	
  8.6835400e+002	  4.0176012e+001	
  8.6837300e+002	  4.3973990e+001	
  8.6839100e+002	  4.9165635e+001	
  8.6841000e+002	  5.5431657e+001	
  8.6842900e+002	  6.2849909e+001	
  8.6844800e+002	  7.0058611e+001	
  8.6846600e+002	  7.6860776e+001	
  8.6848500e+002	  8.1718390e+001	
  8.6850400e+002	  8.5148354e+001	
  8.6852300e+002	  8.6020265e+001	
  8.6854100e+002	  8.5341469e+001	
  8.6856000e+002	  8.2008551e+001	
  8.6857900e+002	  7.8236984e+001	
  8.6859800e+002	  7.3158197e+001	
  8.6861700e+002	  6.7611188e+001	
  8.6863500e+002	  6.2086225e+001	
  8.6865400e+002	  5.6647709e+001	
  8.6867300e+002	  5.2017726e+001	
  8.6869200e+002	  4.8208035e+001	
  8.6871000e+002	  4.5077406e+001	
  8.6872900e+002	  4.2440298e+001	
  8.6874800e+002	  4.0227898e+001	
  8.6876700e+002	  3.8407518e+001	
  8.6878500e+002	  3.7155525e+001	
  8.6880400e+002	  3.6505946e+001	
  8.6882300e+002	  3.6404400e+001	
  8.6884200e+002	  3.6514809e+001	
  8.6886000e+002	  3.6341113e+001	
  8.6887900e+002	  3.5673496e+001	
  8.6889800e+002	  3.4737407e+001	
  8.6891700e+002	  3.3797444e+001	
  8.6893600e+002	  3.3017637e+001	
  8.6895400e+002	  3.2711308e+001	
  8.6897300e+002	  3.2491560e+001	
  8.6899200e+002	  3.2392954e+001	
  8.6901100e+002	  3.2748007e+001	
  8.6902900e+002	  3.3009798e+001	
  8.6904800e+002	  3.3176368e+001	
  8.6906700e+002	  3.3448804e+001	
  8.6908600e+002	  3.3661604e+001	
  8.6910400e+002	  3.3849374e+001	
  8.6912300e+002	  3.4042355e+001	
  8.6914200e+002	  3.4257694e+001	
  8.6916100e+002	  3.4351044e+001	
  8.6917900e+002	  3.4395137e+001	
  8.6919800e+002	  3.4180020e+001	
  8.6921700e+002	  3.3934619e+001	
  8.6923600e+002	  3.3607625e+001	
  8.6925500e+002	  3.3554313e+001	
  8.6927300e+002	  3.3651138e+001	
  8.6929200e+002	  3.4264686e+001	
  8.6931100e+002	  3.5223979e+001	
  8.6933000e+002	  3.6912038e+001	
  8.6934800e+002	  3.9289182e+001	
  8.6936700e+002	  4.2752283e+001	
  8.6938600e+002	  4.7504431e+001	
  8.6940500e+002	  5.3181312e+001	
  8.6942300e+002	  5.9886162e+001	
  8.6944200e+002	  6.6697769e+001	
  8.6946100e+002	  7.3286910e+001	
  8.6948000e+002	  7.9372912e+001	
  8.6949900e+002	  8.4167550e+001	
  8.6951700e+002	  8.7818822e+001	
  8.6953600e+002	  8.9215784e+001	
  8.6955500e+002	  8.8355008e+001	
  8.6957400e+002	  8.5299381e+001	
  8.6959200e+002	  8.0295105e+001	
  8.6961100e+002	  7.4144925e+001	
  8.6963000e+002	  6.7620273e+001	
  8.6964900e+002	  6.1384180e+001	
  8.6966700e+002	  5.5991093e+001	
  8.6968600e+002	  5.1239790e+001	
  8.6970500e+002	  4.7536855e+001	
  8.6972400e+002	  4.4325480e+001	
  8.6974300e+002	  4.1749922e+001	
  8.6976100e+002	  3.9430143e+001	
  8.6978000e+002	  3.7724669e+001	
  8.6979900e+002	  3.6429386e+001	
  8.6981800e+002	  3.5736784e+001	
  8.6983600e+002	  3.5057320e+001	
  8.6985500e+002	  3.4836993e+001	
  8.6987400e+002	  3.4381909e+001	
  8.6989300e+002	  3.4201220e+001	
  8.6991200e+002	  3.3989534e+001	
  8.6993000e+002	  3.4137265e+001	
  8.6994900e+002	  3.4643210e+001	
  8.6996800e+002	  3.5444974e+001	
  8.6998700e+002	  3.6482341e+001	
  8.7000500e+002	  3.7699149e+001	
  8.7002400e+002	  3.9084755e+001	
  8.7004300e+002	  4.0432593e+001	
  8.7006200e+002	  4.1727787e+001	
  8.7008100e+002	  4.3097092e+001	
  8.7009900e+002	  4.4139714e+001	
  8.7011800e+002	  4.4889324e+001	
  8.7013700e+002	  4.5385294e+001	
  8.7015600e+002	  4.5789560e+001	
  8.7017400e+002	  4.5697323e+001	
  8.7019300e+002	  4.5434374e+001	
  8.7021200e+002	  4.4750590e+001	
  8.7023100e+002	  4.4042890e+001	
  8.7025000e+002	  4.3432370e+001	
  8.7026800e+002	  4.2786755e+001	
  8.7028700e+002	  4.2324634e+001	
  8.7030600e+002	  4.2517214e+001	
  8.7032500e+002	  4.2994834e+001	
  8.7034300e+002	  4.4383512e+001	
  8.7036200e+002	  4.6851468e+001	
  8.7038100e+002	  5.0448671e+001	
  8.7040000e+002	  5.5047299e+001	
  8.7041900e+002	  6.0551463e+001	
  8.7043700e+002	  6.6877388e+001	
  8.7045600e+002	  7.4087739e+001	
  8.7047500e+002	  8.1570570e+001	
  8.7049400e+002	  8.9657551e+001	
  8.7051200e+002	  9.7559792e+001	
  8.7053100e+002	  1.0694932e+002	
  8.7055000e+002	  1.1817886e+002	
  8.7056900e+002	  1.3050581e+002	
  8.7058800e+002	  1.4156554e+002	
  8.7060600e+002	  1.4908605e+002	
  8.7062500e+002	  1.4969728e+002	
  8.7064400e+002	  1.4362010e+002	
  8.7066300e+002	  1.3270628e+002	
  8.7068100e+002	  1.2044172e+002	
  8.7070000e+002	  1.0769006e+002	
  8.7071900e+002	  9.6633902e+001	
  8.7073800e+002	  8.6261524e+001	
  8.7075700e+002	  7.7666459e+001	
  8.7077500e+002	  7.0572663e+001	
  8.7079400e+002	  6.4998575e+001	
  8.7081300e+002	  6.0498374e+001	
  8.7083200e+002	  5.6936311e+001	
  8.7085100e+002	  5.4039238e+001	
  8.7086900e+002	  5.1556986e+001	
  8.7088800e+002	  4.8986550e+001	
  8.7090700e+002	  4.6667439e+001	
  8.7092600e+002	  4.4721641e+001	
  8.7094400e+002	  4.3428139e+001	
  8.7096300e+002	  4.2423507e+001	
  8.7098200e+002	  4.2197123e+001	
  8.7100100e+002	  4.2255333e+001	
  8.7102000e+002	  4.2398343e+001	
  8.7103800e+002	  4.2393667e+001	
  8.7105700e+002	  4.2780965e+001	
  8.7107600e+002	  4.3035229e+001	
  8.7109500e+002	  4.3063154e+001	
  8.7111400e+002	  4.3062263e+001	
  8.7113200e+002	  4.3057320e+001	
  8.7115100e+002	  4.2650425e+001	
  8.7117000e+002	  4.2450007e+001	
  8.7118900e+002	  4.2064045e+001	
  8.7120800e+002	  4.1589854e+001	
  8.7122600e+002	  4.0918764e+001	
  8.7124500e+002	  4.0167728e+001	
  8.7126400e+002	  3.9452367e+001	
  8.7128300e+002	  3.9088808e+001	
  8.7130100e+002	  3.9146217e+001	
  8.7132000e+002	  3.9630383e+001	
  8.7133900e+002	  4.1022447e+001	
  8.7135800e+002	  4.3310293e+001	
  8.7137700e+002	  4.6473478e+001	
  8.7139500e+002	  5.0836637e+001	
  8.7141400e+002	  5.6036521e+001	
  8.7143300e+002	  6.2520599e+001	
  8.7145200e+002	  6.9198014e+001	
  8.7147100e+002	  7.5948737e+001	
  8.7148900e+002	  8.2275420e+001	
  8.7150800e+002	  8.8479090e+001	
  8.7152700e+002	  9.2840021e+001	
  8.7154600e+002	  9.6612168e+001	
  8.7156500e+002	  9.9782256e+001	
  8.7158300e+002	  1.0248742e+002	
  8.7160200e+002	  1.0268744e+002	
  8.7162100e+002	  1.0065947e+002	
  8.7164000e+002	  9.5409032e+001	
  8.7165900e+002	  8.8192936e+001	
  8.7167700e+002	  8.0420256e+001	
  8.7169600e+002	  7.2924554e+001	
  8.7171500e+002	  6.6073576e+001	
  8.7173400e+002	  6.0219258e+001	
  8.7175200e+002	  5.5160068e+001	
  8.7177100e+002	  5.0985614e+001	
  8.7179000e+002	  4.7822696e+001	
  8.7180900e+002	  4.5496905e+001	
  8.7182800e+002	  4.3838106e+001	
  8.7184600e+002	  4.2386585e+001	
  8.7186500e+002	  4.1534272e+001	
  8.7188400e+002	  4.0941389e+001	
  8.7190300e+002	  4.0769519e+001	
  8.7192200e+002	  4.0989044e+001	
  8.7194000e+002	  4.1962499e+001	
  8.7195900e+002	  4.3146929e+001	
  8.7197800e+002	  4.4937826e+001	
  8.7199700e+002	  4.7068989e+001	
  8.7201600e+002	  4.9253953e+001	
  8.7203400e+002	  5.1455262e+001	
  8.7205300e+002	  5.3407963e+001	
  8.7207200e+002	  5.5151071e+001	
  8.7209100e+002	  5.6636485e+001	
  8.7211000e+002	  5.7734156e+001	
  8.7212800e+002	  5.8107113e+001	
  8.7214700e+002	  5.8504832e+001	
  8.7216600e+002	  5.8504921e+001	
  8.7218500e+002	  5.7912751e+001	
  8.7220400e+002	  5.6793435e+001	
  8.7222200e+002	  5.5465194e+001	
  8.7224100e+002	  5.3871509e+001	
  8.7226000e+002	  5.2209415e+001	
  8.7227900e+002	  5.0591859e+001	
  8.7229800e+002	  4.9563755e+001	
  8.7231600e+002	  4.8839042e+001	
  8.7233500e+002	  4.9410947e+001	
  8.7235400e+002	  5.0709927e+001	
  8.7237300e+002	  5.2970249e+001	
  8.7239200e+002	  5.6660045e+001	
  8.7241000e+002	  6.1543892e+001	
  8.7242900e+002	  6.7310916e+001	
  8.7244800e+002	  7.3791297e+001	
  8.7246700e+002	  7.9818465e+001	
  8.7248600e+002	  8.6004810e+001	
  8.7250400e+002	  9.0266913e+001	
  8.7252300e+002	  9.3516234e+001	
  8.7254200e+002	  9.4994344e+001	
  8.7256100e+002	  9.4685387e+001	
  8.7258000e+002	  9.2734022e+001	
  8.7259800e+002	  8.9329488e+001	
  8.7261700e+002	  8.4012426e+001	
  8.7263600e+002	  7.8189017e+001	
  8.7265500e+002	  7.1615374e+001	
  8.7267400e+002	  6.5362936e+001	
  8.7269300e+002	  5.9333274e+001	
  8.7271100e+002	  5.4353227e+001	
  8.7273000e+002	  5.0022269e+001	
  8.7274900e+002	  4.6374382e+001	
  8.7276800e+002	  4.3278894e+001	
  8.7278700e+002	  4.1181045e+001	
  8.7280500e+002	  3.9374382e+001	
  8.7282400e+002	  3.8242818e+001	
  8.7284300e+002	  3.7429074e+001	
  8.7286200e+002	  3.6912617e+001	
  8.7288100e+002	  3.6370908e+001	
  8.7289900e+002	  3.5928384e+001	
  8.7291800e+002	  3.5711575e+001	
  8.7293700e+002	  3.6007660e+001	
  8.7295600e+002	  3.6510934e+001	
  8.7297500e+002	  3.7505857e+001	
  8.7299300e+002	  3.8442124e+001	
  8.7301200e+002	  3.9752505e+001	
  8.7303100e+002	  4.0982408e+001	
  8.7305000e+002	  4.2274529e+001	
  8.7306900e+002	  4.3110720e+001	
  8.7308700e+002	  4.3888612e+001	
  8.7310600e+002	  4.4370953e+001	
  8.7312500e+002	  4.4428629e+001	
  8.7314400e+002	  4.4316038e+001	
  8.7316300e+002	  4.4016434e+001	
  8.7318200e+002	  4.3426268e+001	
  8.7320000e+002	  4.2810894e+001	
  8.7321900e+002	  4.1983209e+001	
  8.7323800e+002	  4.1445152e+001	
  8.7325700e+002	  4.0704583e+001	
  8.7327600e+002	  4.0208569e+001	
  8.7329400e+002	  4.0041865e+001	
  8.7331300e+002	  4.0456865e+001	
  8.7333200e+002	  4.1470672e+001	
  8.7335100e+002	  4.3321739e+001	
  8.7337000e+002	  4.5935465e+001	
  8.7338800e+002	  4.9616488e+001	
  8.7340700e+002	  5.4482742e+001	
  8.7342600e+002	  6.1034606e+001	
  8.7344500e+002	  6.8367345e+001	
  8.7346400e+002	  7.6766267e+001	
  8.7348300e+002	  8.4942057e+001	
  8.7350100e+002	  9.1761146e+001	
  8.7352000e+002	  9.6310114e+001	
  8.7353900e+002	  9.8113971e+001	
  8.7355800e+002	  9.6938939e+001	
  8.7357700e+002	  9.2954305e+001	
  8.7359500e+002	  8.6979112e+001	
  8.7361400e+002	  8.0457222e+001	
  8.7363300e+002	  7.3142475e+001	
  8.7365200e+002	  6.6639425e+001	
  8.7367100e+002	  6.0419187e+001	
  8.7368900e+002	  5.5317597e+001	
  8.7370800e+002	  5.0460384e+001	
  8.7372700e+002	  4.6542823e+001	
  8.7374600e+002	  4.3448671e+001	
  8.7376500e+002	  4.0743642e+001	
  8.7378400e+002	  3.8805683e+001	
  8.7380200e+002	  3.7177215e+001	
  8.7382100e+002	  3.5996125e+001	
  8.7384000e+002	  3.5659867e+001	
  8.7385900e+002	  3.5358749e+001	
  8.7387800e+002	  3.5363381e+001	
  8.7389600e+002	  3.5498330e+001	
  8.7391500e+002	  3.6162918e+001	
  8.7393400e+002	  3.7119049e+001	
  8.7395300e+002	  3.8541041e+001	
  8.7397200e+002	  4.0035585e+001	
  8.7399100e+002	  4.2118024e+001	
  8.7400900e+002	  4.4333140e+001	
  8.7402800e+002	  4.6388500e+001	
  8.7404700e+002	  4.8268294e+001	
  8.7406600e+002	  4.9932615e+001	
  8.7408500e+002	  5.1281655e+001	
  8.7410400e+002	  5.2330691e+001	
  8.7412200e+002	  5.2795707e+001	
  8.7414100e+002	  5.3196856e+001	
  8.7416000e+002	  5.2749788e+001	
  8.7417900e+002	  5.2347481e+001	
  8.7419800e+002	  5.1398076e+001	
  8.7421600e+002	  5.0546519e+001	
  8.7423500e+002	  4.9155391e+001	
  8.7425400e+002	  4.7951142e+001	
  8.7427300e+002	  4.6851957e+001	
  8.7429200e+002	  4.5960896e+001	
  8.7431100e+002	  4.5553734e+001	
  8.7432900e+002	  4.5897742e+001	
  8.7434800e+002	  4.7209282e+001	
  8.7436700e+002	  4.9709883e+001	
  8.7438600e+002	  5.3567630e+001	
  8.7440500e+002	  5.9473077e+001	
  8.7442300e+002	  6.6643255e+001	
  8.7444200e+002	  7.5280675e+001	
  8.7446100e+002	  8.5202512e+001	
  8.7448000e+002	  9.4024451e+001	
  8.7449900e+002	  1.0086902e+002	
  8.7451800e+002	  1.0521267e+002	
  8.7453600e+002	  1.0522015e+002	
  8.7455500e+002	  1.0269407e+002	
  8.7457400e+002	  9.6832717e+001	
  8.7459300e+002	  8.9908075e+001	
  8.7461200e+002	  8.1967220e+001	
  8.7463100e+002	  7.4343473e+001	
  8.7464900e+002	  6.7081637e+001	
  8.7466800e+002	  6.0879348e+001	
  8.7468700e+002	  5.5083330e+001	
  8.7470600e+002	  5.0372912e+001	
  8.7472500e+002	  4.6255601e+001	
  8.7474400e+002	  4.2922282e+001	
  8.7476200e+002	  4.0002939e+001	
  8.7478100e+002	  3.7714337e+001	
  8.7480000e+002	  3.5807999e+001	
  8.7481900e+002	  3.4474502e+001	
  8.7483800e+002	  3.3479090e+001	
  8.7485600e+002	  3.2770498e+001	
  8.7487500e+002	  3.2173563e+001	
  8.7489400e+002	  3.1785062e+001	
  8.7491300e+002	  3.1608827e+001	
  8.7493200e+002	  3.1987797e+001	
  8.7495100e+002	  3.2331804e+001	
  8.7496900e+002	  3.3195208e+001	
  8.7498800e+002	  3.4152808e+001	
  8.7500700e+002	  3.5464036e+001	
  8.7502600e+002	  3.6486394e+001	
  8.7504500e+002	  3.7516234e+001	
  8.7506400e+002	  3.8254487e+001	
  8.7508200e+002	  3.8840378e+001	
  8.7510100e+002	  3.9169866e+001	
  8.7512000e+002	  3.9512671e+001	
  8.7513900e+002	  3.9360175e+001	
  8.7515800e+002	  3.9316572e+001	
  8.7517700e+002	  3.9044938e+001	
  8.7519500e+002	  3.8655859e+001	
  8.7521400e+002	  3.8072151e+001	
  8.7523300e+002	  3.7504120e+001	
  8.7525200e+002	  3.7045606e+001	
  8.7527100e+002	  3.6801986e+001	
  8.7529000e+002	  3.6832895e+001	
  8.7530800e+002	  3.7008685e+001	
  8.7532700e+002	  3.7889191e+001	
  8.7534600e+002	  3.9832405e+001	
  8.7536500e+002	  4.2816639e+001	
  8.7538400e+002	  4.7491738e+001	
  8.7540300e+002	  5.3755578e+001	
  8.7542100e+002	  6.2425645e+001	
  8.7544000e+002	  7.3111388e+001	
  8.7545900e+002	  8.7147063e+001	
  8.7547800e+002	  1.0407941e+002	
  8.7549700e+002	  1.2858879e+002	
  8.7551600e+002	  1.6153004e+002	
  8.7553400e+002	  2.0088772e+002	
  8.7555300e+002	  2.3610484e+002	
  8.7557200e+002	  2.5673442e+002	
  8.7559100e+002	  2.5554652e+002	
  8.7561000e+002	  2.3755805e+002	
  8.7562900e+002	  2.1116091e+002	
  8.7564700e+002	  1.8390041e+002	
  8.7566600e+002	  1.5822184e+002	
  8.7568500e+002	  1.3683579e+002	
  8.7570400e+002	  1.1833506e+002	
  8.7572300e+002	  1.0357004e+002	
  8.7574200e+002	  9.0953013e+001	
  8.7576100e+002	  8.1070325e+001	
  8.7577900e+002	  7.2554670e+001	
  8.7579800e+002	  6.5587895e+001	
  8.7581700e+002	  5.9864829e+001	
  8.7583600e+002	  5.5246738e+001	
  8.7585500e+002	  5.1398388e+001	
  8.7587400e+002	  4.8600365e+001	
  8.7589200e+002	  4.6161849e+001	
  8.7591100e+002	  4.4798112e+001	
  8.7593000e+002	  4.3697546e+001	
  8.7594900e+002	  4.3364317e+001	
  8.7596800e+002	  4.3099541e+001	
  8.7598700e+002	  4.3374694e+001	
  8.7600500e+002	  4.3834187e+001	
  8.7602400e+002	  4.4690197e+001	
  8.7604300e+002	  4.5321427e+001	
  8.7606200e+002	  4.5830847e+001	
  8.7608100e+002	  4.6149334e+001	
  8.7610000e+002	  4.6537434e+001	
  8.7611800e+002	  4.6484612e+001	
  8.7613700e+002	  4.6393221e+001	
  8.7615600e+002	  4.5843406e+001	
  8.7617500e+002	  4.5276132e+001	
  8.7619400e+002	  4.4729079e+001	
  8.7621300e+002	  4.4006413e+001	
  8.7623200e+002	  4.2986327e+001	
  8.7625000e+002	  4.2216853e+001	
  8.7626900e+002	  4.1641785e+001	
  8.7628800e+002	  4.1430499e+001	
  8.7630700e+002	  4.1415045e+001	
  8.7632600e+002	  4.1937959e+001	
  8.7634500e+002	  4.3183227e+001	
  8.7636300e+002	  4.5698971e+001	
  8.7638200e+002	  4.9544070e+001	
  8.7640100e+002	  5.5210395e+001	
  8.7642000e+002	  6.2564201e+001	
  8.7643900e+002	  7.2505100e+001	
  8.7645800e+002	  8.4440787e+001	
  8.7647700e+002	  9.9950786e+001	
  8.7649500e+002	  1.1953886e+002	
  8.7651400e+002	  1.4720643e+002	
  8.7653300e+002	  1.8304948e+002	
  8.7655200e+002	  2.2144662e+002	
  8.7657100e+002	  2.5173033e+002	
  8.7659000e+002	  2.6539287e+002	
  8.7660800e+002	  2.5900917e+002	
  8.7662700e+002	  2.3912448e+002	
  8.7664600e+002	  2.1278003e+002	
  8.7666500e+002	  1.8628905e+002	
  8.7668400e+002	  1.6175277e+002	
  8.7670300e+002	  1.4134427e+002	
  8.7672200e+002	  1.2339670e+002	
  8.7674000e+002	  1.0896183e+002	
  8.7675900e+002	  9.6164967e+001	
  8.7677800e+002	  8.5934396e+001	
  8.7679700e+002	  7.7235915e+001	
  8.7681600e+002	  7.0061105e+001	
  8.7683500e+002	  6.3692558e+001	
  8.7685400e+002	  5.8847548e+001	
  8.7687200e+002	  5.4403242e+001	
  8.7689100e+002	  5.0996838e+001	
  8.7691000e+002	  4.8221529e+001	
  8.7692900e+002	  4.6004409e+001	
  8.7694800e+002	  4.4342983e+001	
  8.7696700e+002	  4.3225493e+001	
  8.7698500e+002	  4.2238632e+001	
  8.7700400e+002	  4.1811918e+001	
  8.7702300e+002	  4.1388233e+001	
  8.7704200e+002	  4.1430321e+001	
  8.7706100e+002	  4.1033047e+001	
  8.7708000e+002	  4.0819668e+001	
  8.7709900e+002	  4.0295328e+001	
  8.7711700e+002	  3.9841447e+001	
  8.7713600e+002	  3.9251949e+001	
  8.7715500e+002	  3.8907718e+001	
  8.7717400e+002	  3.8177571e+001	
  8.7719300e+002	  3.7540551e+001	
  8.7721200e+002	  3.6867857e+001	
  8.7723100e+002	  3.6289583e+001	
  8.7724900e+002	  3.6026411e+001	
  8.7726800e+002	  3.5939429e+001	
  8.7728700e+002	  3.6098250e+001	
  8.7730600e+002	  3.6515521e+001	
  8.7732500e+002	  3.7528081e+001	
  8.7734400e+002	  3.8987262e+001	
  8.7736300e+002	  4.1487685e+001	
  8.7738100e+002	  4.5193204e+001	
  8.7740000e+002	  5.0072151e+001	
  8.7741900e+002	  5.7297555e+001	
  8.7743800e+002	  6.5721552e+001	
  8.7745700e+002	  7.6219792e+001	
  8.7747600e+002	  8.7759008e+001	
  8.7749500e+002	  1.0046974e+002	
  8.7751300e+002	  1.1296833e+002	
  8.7753200e+002	  1.2658945e+002	
  8.7755100e+002	  1.3933345e+002	
  8.7757000e+002	  1.4808671e+002	
  8.7758900e+002	  1.4946600e+002	
  8.7760800e+002	  1.4420376e+002	
  8.7762700e+002	  1.3254639e+002	
  8.7764500e+002	  1.1916457e+002	
  8.7766400e+002	  1.0553650e+002	
  8.7768300e+002	  9.3125462e+001	
  8.7770200e+002	  8.2338396e+001	
  8.7772100e+002	  7.3278181e+001	
  8.7774000e+002	  6.5792901e+001	
  8.7775900e+002	  5.9650470e+001	
  8.7777700e+002	  5.4285886e+001	
  8.7779600e+002	  5.0014920e+001	
  8.7781500e+002	  4.6222821e+001	
  8.7783400e+002	  4.3372066e+001	
  8.7785300e+002	  4.0904868e+001	
  8.7787200e+002	  3.8788180e+001	
  8.7789100e+002	  3.7461319e+001	
  8.7790900e+002	  3.6127065e+001	
  8.7792800e+002	  3.5441055e+001	
  8.7794700e+002	  3.5256937e+001	
  8.7796600e+002	  3.5257338e+001	
  8.7798500e+002	  3.5620140e+001	
  8.7800400e+002	  3.5781321e+001	
  8.7802300e+002	  3.6304815e+001	
  8.7804200e+002	  3.6737630e+001	
  8.7806000e+002	  3.7031666e+001	
  8.7807900e+002	  3.7330245e+001	
  8.7809800e+002	  3.7566249e+001	
  8.7811700e+002	  3.7455975e+001	
  8.7813600e+002	  3.7563755e+001	
  8.7815500e+002	  3.7379727e+001	
  8.7817400e+002	  3.7325346e+001	
  8.7819200e+002	  3.6922416e+001	
  8.7821100e+002	  3.6745736e+001	
  8.7823000e+002	  3.6396695e+001	
  8.7824900e+002	  3.6133924e+001	
  8.7826800e+002	  3.6017058e+001	
  8.7828700e+002	  3.6338039e+001	
  8.7830600e+002	  3.6801897e+001	
  8.7832400e+002	  3.7740480e+001	
  8.7834300e+002	  3.9432014e+001	
  8.7836200e+002	  4.2454861e+001	
  8.7838100e+002	  4.6991003e+001	
  8.7840000e+002	  5.5128802e+001	
  8.7841900e+002	  6.8158687e+001	
  8.7843800e+002	  8.8229368e+001	
  8.7845700e+002	  1.1431328e+002	
  8.7847500e+002	  1.4266846e+002	
  8.7849400e+002	  1.6647401e+002	
  8.7851300e+002	  1.8093894e+002	
  8.7853200e+002	  1.8251753e+002	
  8.7855100e+002	  1.7569256e+002	
  8.7857000e+002	  1.6356482e+002	
  8.7858900e+002	  1.4957462e+002	
  8.7860800e+002	  1.3390643e+002	
  8.7862600e+002	  1.1862940e+002	
  8.7864500e+002	  1.0419521e+002	
  8.7866400e+002	  9.1898811e+001	
  8.7868300e+002	  8.1025832e+001	
  8.7870200e+002	  7.2294615e+001	
  8.7872100e+002	  6.4371309e+001	
  8.7874000e+002	  5.8387387e+001	
  8.7875800e+002	  5.3221485e+001	
  8.7877700e+002	  4.8703781e+001	
  8.7879600e+002	  4.5153476e+001	
  8.7881500e+002	  4.2046675e+001	
  8.7883400e+002	  3.9421458e+001	
  8.7885300e+002	  3.7408943e+001	
  8.7887200e+002	  3.5491738e+001	
  8.7889100e+002	  3.4109562e+001	
  8.7890900e+002	  3.2949316e+001	
  8.7892800e+002	  3.2593417e+001	
  8.7894700e+002	  3.2089119e+001	
  8.7896600e+002	  3.1990291e+001	
  8.7898500e+002	  3.2126442e+001	
  8.7900400e+002	  3.2311050e+001	
  8.7902300e+002	  3.2551686e+001	
  8.7904200e+002	  3.2883356e+001	
  8.7906000e+002	  3.2815659e+001	
  8.7907900e+002	  3.3138422e+001	
  8.7909800e+002	  3.3023115e+001	
  8.7911700e+002	  3.3087516e+001	
  8.7913600e+002	  3.2895114e+001	
  8.7915500e+002	  3.2908743e+001	
  8.7917400e+002	  3.2685031e+001	
  8.7919300e+002	  3.2458558e+001	
  8.7921100e+002	  3.2444172e+001	
  8.7923000e+002	  3.2337015e+001	
  8.7924900e+002	  3.2440342e+001	
  8.7926800e+002	  3.2750011e+001	
  8.7928700e+002	  3.3071527e+001	
  8.7930600e+002	  3.4008507e+001	
  8.7932500e+002	  3.5123725e+001	
  8.7934400e+002	  3.7043691e+001	
  8.7936200e+002	  3.9930032e+001	
  8.7938100e+002	  4.3983922e+001	
  8.7940000e+002	  5.0265176e+001	
  8.7941900e+002	  5.8816862e+001	
  8.7943800e+002	  7.0342404e+001	
  8.7945700e+002	  8.4332606e+001	
  8.7947600e+002	  9.8193916e+001	
  8.7949500e+002	  1.0987351e+002	
  8.7951300e+002	  1.1556968e+002	
  8.7953200e+002	  1.1545272e+002	
  8.7955100e+002	  1.0999595e+002	
  8.7957000e+002	  1.0248332e+002	
  8.7958900e+002	  9.3828041e+001	
  8.7960800e+002	  8.4976529e+001	
  8.7962700e+002	  7.6512983e+001	
  8.7964600e+002	  6.8940097e+001	
  8.7966500e+002	  6.1941656e+001	
  8.7968300e+002	  5.6184474e+001	
  8.7970200e+002	  5.0996971e+001	
  8.7972100e+002	  4.7027212e+001	
  8.7974000e+002	  4.3509954e+001	
  8.7975900e+002	  4.0826838e+001	
  8.7977800e+002	  3.8468445e+001	
  8.7979700e+002	  3.6371309e+001	
  8.7981600e+002	  3.4708413e+001	
  8.7983400e+002	  3.3318532e+001	
  8.7985300e+002	  3.1845410e+001	
  8.7987200e+002	  3.0853739e+001	
  8.7989100e+002	  2.9945798e+001	
  8.7991000e+002	  2.9385160e+001	
  8.7992900e+002	  2.9115040e+001	
  8.7994800e+002	  2.9128713e+001	
  8.7996700e+002	  2.9325302e+001	
  8.7998600e+002	  2.9698927e+001	
  8.8000400e+002	  3.0172271e+001	
  8.8002300e+002	  3.0653276e+001	
  8.8004200e+002	  3.1169955e+001	
  8.8006100e+002	  3.1670200e+001	
  8.8008000e+002	  3.1941077e+001	
  8.8009900e+002	  3.2226829e+001	
  8.8011800e+002	  3.2207812e+001	
  8.8013700e+002	  3.2348328e+001	
  8.8015500e+002	  3.2456821e+001	
  8.8017400e+002	  3.2413931e+001	
  8.8019300e+002	  3.2455039e+001	
  8.8021200e+002	  3.2467688e+001	
  8.8023100e+002	  3.2418563e+001	
  8.8025000e+002	  3.2621387e+001	
  8.8026900e+002	  3.2835300e+001	
  8.8028800e+002	  3.3222019e+001	
  8.8030700e+002	  3.3987173e+001	
  8.8032500e+002	  3.5275553e+001	
  8.8034400e+002	  3.7334254e+001	
  8.8036300e+002	  4.0370017e+001	
  8.8038200e+002	  4.4655235e+001	
  8.8040100e+002	  5.0739144e+001	
  8.8042000e+002	  5.9046274e+001	
  8.8043900e+002	  7.0036521e+001	
  8.8045800e+002	  8.2607402e+001	
  8.8047700e+002	  9.5823186e+001	
  8.8049500e+002	  1.0599430e+002	
  8.8051400e+002	  1.1114145e+002	
  8.8053300e+002	  1.1056661e+002	
  8.8055200e+002	  1.0574591e+002	
  8.8057100e+002	  9.7563577e+001	
  8.8059000e+002	  8.9070503e+001	
  8.8060900e+002	  7.9993898e+001	
  8.8062800e+002	  7.2104351e+001	
  8.8064700e+002	  6.4684719e+001	
  8.8066600e+002	  5.8108092e+001	
  8.8068400e+002	  5.2587583e+001	
  8.8070300e+002	  4.8025164e+001	
  8.8072200e+002	  4.4212087e+001	
  8.8074100e+002	  4.1175879e+001	
  8.8076000e+002	  3.8456019e+001	
  8.8077900e+002	  3.6539393e+001	
  8.8079800e+002	  3.4774952e+001	
  8.8081700e+002	  3.3398254e+001	
  8.8083600e+002	  3.2027569e+001	
  8.8085400e+002	  3.0834855e+001	
  8.8087300e+002	  2.9867456e+001	
  8.8089200e+002	  2.9019151e+001	
  8.8091100e+002	  2.8373447e+001	
  8.8093000e+002	  2.8104084e+001	
  8.8094900e+002	  2.7959293e+001	
  8.8096800e+002	  2.8220193e+001	
  8.8098700e+002	  2.8450229e+001	
  8.8100600e+002	  2.8805505e+001	
  8.8102400e+002	  2.9338351e+001	
  8.8104300e+002	  2.9663920e+001	
  8.8106200e+002	  2.9881085e+001	
  8.8108100e+002	  2.9968601e+001	
  8.8110000e+002	  3.0043869e+001	
  8.8111900e+002	  3.0017236e+001	
  8.8113800e+002	  2.9915067e+001	
  8.8115700e+002	  2.9831114e+001	
  8.8117600e+002	  2.9753975e+001	
  8.8119500e+002	  2.9774952e+001	
  8.8121300e+002	  2.9849107e+001	
  8.8123200e+002	  3.0015944e+001	
  8.8125100e+002	  3.0144658e+001	
  8.8127000e+002	  3.0428629e+001	
  8.8128900e+002	  3.0751436e+001	
  8.8130800e+002	  3.1599653e+001	
  8.8132700e+002	  3.3084978e+001	
  8.8134600e+002	  3.5100298e+001	
  8.8136500e+002	  3.8060794e+001	
  8.8138400e+002	  4.2243932e+001	
  8.8140200e+002	  4.8011580e+001	
  8.8142100e+002	  5.5194183e+001	
  8.8144000e+002	  6.3754109e+001	
  8.8145900e+002	  7.3066450e+001	
  8.8147800e+002	  8.1745958e+001	
  8.8149700e+002	  8.8510711e+001	
  8.8151600e+002	  9.1211241e+001	
  8.8153500e+002	  9.0677371e+001	
  8.8155400e+002	  8.6485859e+001	
  8.8157300e+002	  8.0792856e+001	
  8.8159100e+002	  7.3978533e+001	
  8.8161000e+002	  6.7348728e+001	
  8.8162900e+002	  6.0905670e+001	
  8.8164800e+002	  5.5048501e+001	
  8.8166700e+002	  4.9829911e+001	
  8.8168600e+002	  4.5722665e+001	
  8.8170500e+002	  4.2035808e+001	
  8.8172400e+002	  3.9415089e+001	
  8.8174300e+002	  3.7322763e+001	
  8.8176200e+002	  3.5771300e+001	
  8.8178000e+002	  3.4498553e+001	
  8.8179900e+002	  3.3534984e+001	
  8.8181800e+002	  3.2316394e+001	
  8.8183700e+002	  3.1311005e+001	
  8.8185600e+002	  3.0305572e+001	
  8.8187500e+002	  2.9411571e+001	
  8.8189400e+002	  2.8638400e+001	
  8.8191300e+002	  2.8190442e+001	
  8.8193200e+002	  2.7940943e+001	
  8.8195100e+002	  2.8022759e+001	
  8.8197000e+002	  2.8238276e+001	
  8.8198800e+002	  2.8750234e+001	
  8.8200700e+002	  2.9197835e+001	
  8.8202600e+002	  2.9755311e+001	
  8.8204500e+002	  3.0065426e+001	
  8.8206400e+002	  3.0376609e+001	
  8.8208300e+002	  3.0635594e+001	
  8.8210200e+002	  3.0945085e+001	
  8.8212100e+002	  3.1163141e+001	
  8.8214000e+002	  3.1222732e+001	
  8.8215900e+002	  3.1271812e+001	
  8.8217800e+002	  3.1332205e+001	
  8.8219600e+002	  3.1245802e+001	
  8.8221500e+002	  3.1237340e+001	
  8.8223400e+002	  3.1318087e+001	
  8.8225300e+002	  3.1434641e+001	
  8.8227200e+002	  3.1668285e+001	
  8.8229100e+002	  3.2302899e+001	
  8.8231000e+002	  3.3229902e+001	
  8.8232900e+002	  3.4697012e+001	
  8.8234800e+002	  3.6821449e+001	
  8.8236700e+002	  3.9802788e+001	
  8.8238600e+002	  4.4146706e+001	
  8.8240400e+002	  4.9529061e+001	
  8.8242300e+002	  5.5730682e+001	
  8.8244200e+002	  6.2801986e+001	
  8.8246100e+002	  6.9657640e+001	
  8.8248000e+002	  7.5809736e+001	
  8.8249900e+002	  7.9498998e+001	
  8.8251800e+002	  8.0707255e+001	
  8.8253700e+002	  7.9224603e+001	
  8.8255600e+002	  7.5998441e+001	
  8.8257500e+002	  7.0966998e+001	
  8.8259400e+002	  6.5901839e+001	
  8.8261200e+002	  6.0220950e+001	
  8.8263100e+002	  5.4988465e+001	
  8.8265000e+002	  5.0194005e+001	
  8.8266900e+002	  4.6333764e+001	
  8.8268800e+002	  4.2812720e+001	
  8.8270700e+002	  3.9774507e+001	
  8.8272600e+002	  3.7217744e+001	
  8.8274500e+002	  3.5441144e+001	
  8.8276400e+002	  3.4148666e+001	
  8.8278300e+002	  3.3517303e+001	
  8.8280200e+002	  3.2999020e+001	
  8.8282100e+002	  3.2468223e+001	
  8.8283900e+002	  3.1812542e+001	
  8.8285800e+002	  3.1187547e+001	
  8.8287700e+002	  3.0119672e+001	
  8.8289600e+002	  2.9372200e+001	
  8.8291500e+002	  2.8656037e+001	
  8.8293400e+002	  2.8347259e+001	
  8.8295300e+002	  2.8242685e+001	
  8.8297200e+002	  2.8288514e+001	
  8.8299100e+002	  2.8668953e+001	
  8.8301000e+002	  2.8879482e+001	
  8.8302900e+002	  2.9224513e+001	
  8.8304700e+002	  2.9617200e+001	
  8.8306600e+002	  2.9704717e+001	
  8.8308500e+002	  2.9817931e+001	
  8.8310400e+002	  2.9685120e+001	
  8.8312300e+002	  2.9672783e+001	
  8.8314200e+002	  2.9642052e+001	
  8.8316100e+002	  2.9570970e+001	
  8.8318000e+002	  2.9353271e+001	
  8.8319900e+002	  2.9248163e+001	
  8.8321800e+002	  2.9062263e+001	
  8.8323700e+002	  2.8995457e+001	
  8.8325600e+002	  2.9081370e+001	
  8.8327500e+002	  2.9664232e+001	
  8.8329300e+002	  3.0447869e+001	
  8.8331200e+002	  3.1530530e+001	
  8.8333100e+002	  3.3109562e+001	
  8.8335000e+002	  3.5656616e+001	
  8.8336900e+002	  3.8951231e+001	
  8.8338800e+002	  4.3244912e+001	
  8.8340700e+002	  4.8347838e+001	
  8.8342600e+002	  5.4394647e+001	
  8.8344500e+002	  6.0650960e+001	
  8.8346400e+002	  6.6818465e+001	
  8.8348300e+002	  7.2247361e+001	
  8.8350200e+002	  7.6385472e+001	
  8.8352100e+002	  7.8344408e+001	
  8.8353900e+002	  7.8080123e+001	
  8.8355800e+002	  7.5632878e+001	
  8.8357700e+002	  7.1636663e+001	
  8.8359600e+002	  6.6368681e+001	
  8.8361500e+002	  6.1038124e+001	
  8.8363400e+002	  5.5465862e+001	
  8.8365300e+002	  5.0696744e+001	
  8.8367200e+002	  4.6263885e+001	
  8.8369100e+002	  4.2538102e+001	
  8.8371000e+002	  3.9204115e+001	
  8.8372900e+002	  3.6639959e+001	
  8.8374800e+002	  3.4757850e+001	
  8.8376700e+002	  3.3043602e+001	
  8.8378500e+002	  3.1735403e+001	
  8.8380400e+002	  3.0958357e+001	
  8.8382300e+002	  3.0162295e+001	
  8.8384200e+002	  2.9290340e+001	
  8.8386100e+002	  2.8534361e+001	
  8.8388000e+002	  2.7719369e+001	
  8.8389900e+002	  2.7250657e+001	
  8.8391800e+002	  2.6960094e+001	
  8.8393700e+002	  2.7125685e+001	
  8.8395600e+002	  2.7474591e+001	
  8.8397500e+002	  2.8298535e+001	
  8.8399400e+002	  2.9031666e+001	
  8.8401300e+002	  2.9562776e+001	
  8.8403100e+002	  3.0306106e+001	
  8.8405000e+002	  3.0529595e+001	
  8.8406900e+002	  3.0901973e+001	
  8.8408800e+002	  3.0963880e+001	
  8.8410700e+002	  3.1025921e+001	
  8.8412600e+002	  3.1020754e+001	
  8.8414500e+002	  3.1071883e+001	
  8.8416400e+002	  3.0768272e+001	
  8.8418300e+002	  3.0598673e+001	
  8.8420200e+002	  3.0437091e+001	
  8.8422100e+002	  3.0311139e+001	
  8.8424000e+002	  3.0253864e+001	
  8.8425900e+002	  3.0528749e+001	
  8.8427800e+002	  3.0860820e+001	
  8.8429700e+002	  3.1598895e+001	
  8.8431500e+002	  3.2778070e+001	
  8.8433400e+002	  3.4855075e+001	
  8.8435300e+002	  3.7610431e+001	
  8.8437200e+002	  4.2083998e+001	
  8.8439100e+002	  4.8792455e+001	
  8.8441000e+002	  5.8332161e+001	
  8.8442900e+002	  6.9635683e+001	
  8.8444800e+002	  8.1381820e+001	
  8.8446700e+002	  9.1849953e+001	
  8.8448600e+002	  9.9526967e+001	
  8.8450500e+002	  1.0303870e+002	
  8.8452400e+002	  1.0329528e+002	
  8.8454300e+002	  9.9749699e+001	
  8.8456200e+002	  9.4686902e+001	
  8.8458000e+002	  8.8264820e+001	
  8.8459900e+002	  8.1924732e+001	
  8.8461800e+002	  7.5071705e+001	
  8.8463700e+002	  6.8590433e+001	
  8.8465600e+002	  6.2444484e+001	
  8.8467500e+002	  5.6869283e+001	
  8.8469400e+002	  5.1688728e+001	
  8.8471300e+002	  4.7402396e+001	
  8.8473200e+002	  4.3735225e+001	
  8.8475100e+002	  4.0839932e+001	
  8.8477000e+002	  3.8589632e+001	
  8.8478900e+002	  3.7261480e+001	
  8.8480800e+002	  3.6198637e+001	
  8.8482700e+002	  3.5200641e+001	
  8.8484600e+002	  3.4026010e+001	
  8.8486500e+002	  3.2785864e+001	
  8.8488300e+002	  3.1483187e+001	
  8.8490200e+002	  3.0524651e+001	
  8.8492100e+002	  3.0157440e+001	
  8.8494000e+002	  3.0840244e+001	
  8.8495900e+002	  3.1884470e+001	
  8.8497800e+002	  3.3632388e+001	
  8.8499700e+002	  3.5235069e+001	
  8.8501600e+002	  3.6580858e+001	
  8.8503500e+002	  3.7216586e+001	
  8.8505400e+002	  3.7413575e+001	
  8.8507300e+002	  3.7197613e+001	
  8.8509200e+002	  3.6908876e+001	
  8.8511100e+002	  3.6361778e+001	
  8.8513000e+002	  3.6175300e+001	
  8.8514900e+002	  3.5706364e+001	
  8.8516800e+002	  3.5545361e+001	
  8.8518600e+002	  3.5169777e+001	
  8.8520500e+002	  3.4903576e+001	
  8.8522400e+002	  3.4542689e+001	
  8.8524300e+002	  3.4564691e+001	
  8.8526200e+002	  3.4759943e+001	
  8.8528100e+002	  3.5223845e+001	
  8.8530000e+002	  3.5739010e+001	
  8.8531900e+002	  3.7301341e+001	
  8.8533800e+002	  3.9377455e+001	
  8.8535700e+002	  4.2714381e+001	
  8.8537600e+002	  4.6899657e+001	
  8.8539500e+002	  5.2945664e+001	
  8.8541400e+002	  6.0094286e+001	
  8.8543300e+002	  6.8213958e+001	
  8.8545200e+002	  7.6555026e+001	
  8.8547100e+002	  8.4145638e+001	
  8.8549000e+002	  8.9786443e+001	
  8.8550900e+002	  9.3785107e+001	
  8.8552700e+002	  9.5194762e+001	
  8.8554600e+002	  9.4233599e+001	
  8.8556500e+002	  9.0567808e+001	
  8.8558400e+002	  8.5463635e+001	
  8.8560300e+002	  7.9098829e+001	
  8.8562200e+002	  7.2238587e+001	
  8.8564100e+002	  6.5673095e+001	
  8.8566000e+002	  5.9284194e+001	
  8.8567900e+002	  5.3645526e+001	
  8.8569800e+002	  4.8588563e+001	
  8.8571700e+002	  4.4349931e+001	
  8.8573600e+002	  4.1028638e+001	
  8.8575500e+002	  3.8222821e+001	
  8.8577400e+002	  3.6041553e+001	
  8.8579300e+002	  3.4236583e+001	
  8.8581200e+002	  3.2935777e+001	
  8.8583100e+002	  3.1761680e+001	
  8.8585000e+002	  3.0653409e+001	
  8.8586800e+002	  2.9524162e+001	
  8.8588700e+002	  2.8672872e+001	
  8.8590600e+002	  2.7937959e+001	
  8.8592500e+002	  2.7693449e+001	
  8.8594400e+002	  2.7838641e+001	
  8.8596300e+002	  2.8308511e+001	
  8.8598200e+002	  2.9192936e+001	
  8.8600100e+002	  3.0051842e+001	
  8.8602000e+002	  3.0598717e+001	
  8.8603900e+002	  3.1251548e+001	
  8.8605800e+002	  3.1578052e+001	
  8.8607700e+002	  3.1855966e+001	
  8.8609600e+002	  3.1960050e+001	
  8.8611500e+002	  3.2192046e+001	
  8.8613400e+002	  3.1947579e+001	
  8.8615300e+002	  3.2036699e+001	
  8.8617200e+002	  3.1902686e+001	
  8.8619100e+002	  3.1616621e+001	
  8.8621000e+002	  3.1526166e+001	
  8.8622900e+002	  3.1465773e+001	
  8.8624700e+002	  3.1410814e+001	
  8.8626600e+002	  3.1938182e+001	
  8.8628500e+002	  3.2529907e+001	
  8.8630400e+002	  3.3634704e+001	
  8.8632300e+002	  3.5319111e+001	
  8.8634200e+002	  3.7650871e+001	
  8.8636100e+002	  4.0926647e+001	
  8.8638000e+002	  4.5142787e+001	
  8.8639900e+002	  5.0703826e+001	
  8.8641800e+002	  5.6885138e+001	
  8.8643700e+002	  6.3605843e+001	
  8.8645600e+002	  7.0893244e+001	
  8.8647500e+002	  7.7379148e+001	
  8.8649400e+002	  8.3032869e+001	
  8.8651300e+002	  8.6654567e+001	
  8.8653200e+002	  8.8396829e+001	
  8.8655100e+002	  8.7828842e+001	
  8.8657000e+002	  8.4856456e+001	
  8.8658900e+002	  8.0037055e+001	
  8.8660800e+002	  7.4144480e+001	
  8.8662700e+002	  6.7620229e+001	
  8.8664600e+002	  6.1595689e+001	
  8.8666400e+002	  5.5576226e+001	
  8.8668300e+002	  5.0773705e+001	
  8.8670200e+002	  4.6236939e+001	
  8.8672100e+002	  4.2601612e+001	
  8.8674000e+002	  3.9622367e+001	
  8.8675900e+002	  3.7182381e+001	
  8.8677800e+002	  3.5431123e+001	
  8.8679700e+002	  3.4412773e+001	
  8.8681600e+002	  3.3495079e+001	
  8.8683500e+002	  3.2488621e+001	
  8.8685400e+002	  3.1468846e+001	
  8.8687300e+002	  3.0557565e+001	
  8.8689200e+002	  2.9414199e+001	
  8.8691100e+002	  2.8745513e+001	
  8.8693000e+002	  2.8280898e+001	
  8.8694900e+002	  2.8133212e+001	
  8.8696800e+002	  2.8314167e+001	
  8.8698700e+002	  2.8677816e+001	
  8.8700600e+002	  2.8899969e+001	
  8.8702500e+002	  2.9417806e+001	
  8.8704400e+002	  2.9417895e+001	
  8.8706300e+002	  2.9745513e+001	
  8.8708200e+002	  2.9858460e+001	
  8.8710100e+002	  2.9945842e+001	
  8.8711900e+002	  2.9806084e+001	
  8.8713800e+002	  2.9760789e+001	
  8.8715700e+002	  2.9710061e+001	
  8.8717600e+002	  2.9813833e+001	
  8.8719500e+002	  2.9642364e+001	
  8.8721400e+002	  2.9596268e+001	
  8.8723300e+002	  2.9636441e+001	
  8.8725200e+002	  2.9723823e+001	
  8.8727100e+002	  3.0073353e+001	
  8.8729000e+002	  3.0865319e+001	
  8.8730900e+002	  3.2270610e+001	
  8.8732800e+002	  3.4673006e+001	
  8.8734700e+002	  3.8242551e+001	
  8.8736600e+002	  4.2831069e+001	
  8.8738500e+002	  4.7985481e+001	
  8.8740400e+002	  5.3813032e+001	
  8.8742300e+002	  5.9714648e+001	
  8.8744200e+002	  6.5867679e+001	
  8.8746100e+002	  7.2058834e+001	
  8.8748000e+002	  7.8011936e+001	
  8.8749900e+002	  8.2717232e+001	
  8.8751800e+002	  8.5893600e+001	
  8.8753700e+002	  8.6764709e+001	
  8.8755600e+002	  8.5235870e+001	
  8.8757500e+002	  8.1106400e+001	
  8.8759400e+002	  7.5737897e+001	
  8.8761300e+002	  6.9521712e+001	
  8.8763200e+002	  6.3322407e+001	
  8.8765100e+002	  5.7338574e+001	
  8.8766900e+002	  5.1726629e+001	
  8.8768800e+002	  4.6981918e+001	
  8.8770700e+002	  4.2947179e+001	
  8.8772600e+002	  3.9491560e+001	
  8.8774500e+002	  3.6694696e+001	
  8.8776400e+002	  3.4483944e+001	
  8.8778300e+002	  3.2690687e+001	
  8.8780200e+002	  3.1477085e+001	
  8.8782100e+002	  3.0473255e+001	
  8.8784000e+002	  2.9399457e+001	
  8.8785900e+002	  2.8596802e+001	
  8.8787800e+002	  2.7640182e+001	
  8.8789700e+002	  2.6899078e+001	
  8.8791600e+002	  2.6471429e+001	
  8.8793500e+002	  2.6431212e+001	
  8.8795400e+002	  2.6439140e+001	
  8.8797300e+002	  2.6688282e+001	
  8.8799200e+002	  2.7008150e+001	
  8.8801100e+002	  2.7389347e+001	
  8.8803000e+002	  2.7785151e+001	
  8.8804900e+002	  2.8031132e+001	
  8.8806800e+002	  2.8286198e+001	
  8.8808700e+002	  2.8333630e+001	
  8.8810600e+002	  2.8308556e+001	
  8.8812500e+002	  2.8387120e+001	
  8.8814400e+002	  2.8255556e+001	
  8.8816300e+002	  2.8279829e+001	
  8.8818200e+002	  2.8378123e+001	
  8.8820100e+002	  2.8422304e+001	
  8.8822000e+002	  2.8358838e+001	
  8.8823900e+002	  2.8641295e+001	
  8.8825800e+002	  2.8964504e+001	
  8.8827700e+002	  2.9526923e+001	
  8.8829600e+002	  3.0605576e+001	
  8.8831400e+002	  3.2266869e+001	
  8.8833300e+002	  3.4662762e+001	
  8.8835200e+002	  3.8069300e+001	
  8.8837100e+002	  4.2571371e+001	
  8.8839000e+002	  4.8035363e+001	
  8.8840900e+002	  5.4216185e+001	
  8.8842800e+002	  6.1620541e+001	
  8.8844700e+002	  6.9548123e+001	
  8.8846600e+002	  7.8018216e+001	
  8.8848500e+002	  8.5272881e+001	
  8.8850400e+002	  9.1264553e+001	
  8.8852300e+002	  9.4073309e+001	
  8.8854200e+002	  9.3985837e+001	
  8.8856100e+002	  9.0614795e+001	
  8.8858000e+002	  8.5448671e+001	
  8.8859900e+002	  7.8136151e+001	
  8.8861800e+002	  7.1107558e+001	
  8.8863700e+002	  6.3850354e+001	
  8.8865600e+002	  5.7415802e+001	
  8.8867500e+002	  5.1757004e+001	
  8.8869400e+002	  4.6878947e+001	
  8.8871300e+002	  4.2833385e+001	
  8.8873200e+002	  3.9430277e+001	
  8.8875100e+002	  3.6745557e+001	
  8.8877000e+002	  3.4667216e+001	
  8.8878900e+002	  3.3229279e+001	
  8.8880800e+002	  3.2129025e+001	
  8.8882700e+002	  3.1073710e+001	
  8.8884600e+002	  3.0054247e+001	
  8.8886500e+002	  2.9208970e+001	
  8.8888400e+002	  2.8317285e+001	
  8.8890300e+002	  2.7667973e+001	
  8.8892200e+002	  2.7404044e+001	
  8.8894100e+002	  2.7291186e+001	
  8.8896000e+002	  2.7512003e+001	
  8.8897900e+002	  2.7919075e+001	
  8.8899800e+002	  2.8287489e+001	
  8.8901700e+002	  2.8926201e+001	
  8.8903600e+002	  2.9168931e+001	
  8.8905500e+002	  2.9402975e+001	
  8.8907400e+002	  2.9231016e+001	
  8.8909300e+002	  2.9153075e+001	
  8.8911200e+002	  2.9199305e+001	
  8.8913100e+002	  2.8973411e+001	
  8.8915000e+002	  2.8756959e+001	
  8.8916900e+002	  2.8798112e+001	
  8.8918800e+002	  2.8784350e+001	
  8.8920600e+002	  2.8750946e+001	
  8.8922500e+002	  2.8674921e+001	
  8.8924400e+002	  2.8829154e+001	
  8.8926300e+002	  2.9145459e+001	
  8.8928200e+002	  2.9816016e+001	
  8.8930100e+002	  3.0880194e+001	
  8.8932000e+002	  3.2437224e+001	
  8.8933900e+002	  3.4815259e+001	
  8.8935800e+002	  3.8332740e+001	
  8.8937700e+002	  4.2899924e+001	
  8.8939600e+002	  4.8785597e+001	
  8.8941500e+002	  5.6208925e+001	
  8.8943400e+002	  6.4749165e+001	
  8.8945300e+002	  7.4247183e+001	
  8.8947200e+002	  8.2998797e+001	
  8.8949100e+002	  8.9982140e+001	
  8.8951000e+002	  9.3882777e+001	
  8.8952900e+002	  9.4745201e+001	
  8.8954800e+002	  9.1917962e+001	
  8.8956700e+002	  8.6631675e+001	
  8.8958600e+002	  7.9805505e+001	
  8.8960500e+002	  7.2426446e+001	
  8.8962400e+002	  6.5160647e+001	
  8.8964300e+002	  5.8580234e+001	
  8.8966200e+002	  5.2612257e+001	
  8.8968100e+002	  4.7669354e+001	
  8.8970000e+002	  4.3432014e+001	
  8.8971900e+002	  3.9974970e+001	
  8.8973800e+002	  3.7239166e+001	
  8.8975700e+002	  3.5011580e+001	
  8.8977600e+002	  3.3103950e+001	
  8.8979500e+002	  3.1570436e+001	
  8.8981400e+002	  3.0536276e+001	
  8.8983300e+002	  2.9371353e+001	
  8.8985200e+002	  2.8473255e+001	
  8.8987100e+002	  2.7814858e+001	
  8.8989000e+002	  2.7156371e+001	
  8.8990900e+002	  2.6903621e+001	
  8.8992800e+002	  2.6866388e+001	
  8.8994700e+002	  2.7038035e+001	
  8.8996600e+002	  2.7378212e+001	
  8.8998500e+002	  2.7747784e+001	
  8.9000400e+002	  2.8263484e+001	
  8.9002300e+002	  2.8717900e+001	
  8.9004200e+002	  2.9010644e+001	
  8.9006100e+002	  2.9223801e+001	
  8.9008000e+002	  2.9389614e+001	
  8.9009900e+002	  2.9545540e+001	
  8.9011800e+002	  2.9494856e+001	
  8.9013700e+002	  2.9624994e+001	
  8.9015600e+002	  2.9470583e+001	
  8.9017500e+002	  2.9433795e+001	
  8.9019400e+002	  2.9349486e+001	
  8.9021300e+002	  2.9186389e+001	
  8.9023200e+002	  2.9169242e+001	
  8.9025100e+002	  2.9412684e+001	
  8.9027000e+002	  2.9809023e+001	
  8.9028900e+002	  3.0578854e+001	
  8.9030800e+002	  3.1682136e+001	
  8.9032700e+002	  3.3505055e+001	
  8.9034600e+002	  3.6596535e+001	
  8.9036500e+002	  4.1881219e+001	
  8.9038400e+002	  4.8807153e+001	
  8.9040300e+002	  5.8134058e+001	
  8.9042200e+002	  6.9132009e+001	
  8.9044100e+002	  8.0906560e+001	
  8.9046000e+002	  9.1087249e+001	
  8.9047900e+002	  9.9164388e+001	
  8.9049800e+002	  1.0386514e+002	
  8.9051700e+002	  1.0554941e+002	
  8.9053600e+002	  1.0368926e+002	
  8.9055500e+002	  9.9906739e+001	
  8.9057400e+002	  9.4167060e+001	
  8.9059300e+002	  8.6506703e+001	
  8.9061200e+002	  7.8363203e+001	
  8.9063100e+002	  7.0573153e+001	
  8.9065000e+002	  6.3430677e+001	
  8.9066900e+002	  5.6971095e+001	
  8.9068800e+002	  5.1370151e+001	
  8.9070700e+002	  4.6828531e+001	
  8.9072600e+002	  4.3064223e+001	
  8.9074500e+002	  3.9814234e+001	
  8.9076400e+002	  3.7171737e+001	
  8.9078300e+002	  3.5088095e+001	
  8.9080200e+002	  3.3461854e+001	
  8.9082100e+002	  3.2080969e+001	
  8.9084000e+002	  3.0949049e+001	
  8.9085900e+002	  2.9893823e+001	
  8.9087800e+002	  2.9092549e+001	
  8.9089700e+002	  2.8461854e+001	
  8.9091600e+002	  2.8185899e+001	
  8.9093500e+002	  2.8116421e+001	
  8.9095400e+002	  2.8349263e+001	
  8.9097300e+002	  2.8674342e+001	
  8.9099200e+002	  2.8978444e+001	
  8.9101100e+002	  2.9581838e+001	
  8.9103000e+002	  2.9995324e+001	
  8.9104900e+002	  3.0281744e+001	
  8.9106800e+002	  3.0560727e+001	
  8.9108700e+002	  3.0672026e+001	
  8.9110600e+002	  3.0541398e+001	
  8.9112500e+002	  3.0187280e+001	
  8.9114400e+002	  2.9913909e+001	
  8.9116300e+002	  2.9535162e+001	
  8.9118200e+002	  2.9273505e+001	
  8.9120100e+002	  2.8978399e+001	
  8.9122000e+002	  2.8823008e+001	
  8.9123900e+002	  2.8876765e+001	
  8.9125800e+002	  2.9012960e+001	
  8.9127700e+002	  2.9371799e+001	
  8.9129600e+002	  3.0035407e+001	
  8.9131500e+002	  3.1197657e+001	
  8.9133400e+002	  3.2920901e+001	
  8.9135300e+002	  3.5878190e+001	
  8.9137200e+002	  4.0219882e+001	
  8.9139100e+002	  4.6374560e+001	
  8.9141000e+002	  5.4194005e+001	
  8.9142900e+002	  6.3326816e+001	
  8.9144800e+002	  7.2778738e+001	
  8.9146700e+002	  8.1570302e+001	
  8.9148600e+002	  8.8335234e+001	
  8.9150500e+002	  9.2447245e+001	
  8.9152400e+002	  9.3489289e+001	
  8.9154300e+002	  9.1758384e+001	
  8.9156200e+002	  8.7430677e+001	
  8.9158100e+002	  8.1324589e+001	
  8.9160000e+002	  7.4379637e+001	
  8.9161900e+002	  6.7818243e+001	
  8.9163800e+002	  6.1404623e+001	
  8.9165700e+002	  5.5721641e+001	
  8.9167600e+002	  5.0712154e+001	
  8.9169500e+002	  4.6508885e+001	
  8.9171400e+002	  4.3139536e+001	
  8.9173300e+002	  4.0290473e+001	
  8.9175200e+002	  3.7857391e+001	
  8.9177100e+002	  3.6112457e+001	
  8.9179000e+002	  3.4546252e+001	
  8.9180900e+002	  3.3189062e+001	
  8.9182800e+002	  3.2060348e+001	
  8.9184700e+002	  3.1232486e+001	
  8.9186600e+002	  3.0553200e+001	
  8.9188500e+002	  3.0109295e+001	
  8.9190400e+002	  2.9894892e+001	
  8.9192300e+002	  2.9896406e+001	
  8.9194200e+002	  3.0237697e+001	
  8.9196100e+002	  3.0440876e+001	
  8.9198000e+002	  3.0951276e+001	
  8.9199900e+002	  3.1651316e+001	
  8.9201800e+002	  3.2011223e+001	
  8.9203700e+002	  3.2369572e+001	
  8.9205600e+002	  3.2521712e+001	
  8.9207500e+002	  3.2549013e+001	
  8.9209400e+002	  3.2524028e+001	
  8.9211300e+002	  3.2338529e+001	
  8.9213200e+002	  3.1964726e+001	
  8.9215100e+002	  3.1632610e+001	
  8.9217000e+002	  3.1366855e+001	
  8.9218900e+002	  3.0913820e+001	
  8.9220900e+002	  3.0601924e+001	
  8.9222800e+002	  3.0470939e+001	
  8.9224700e+002	  3.0277647e+001	
  8.9226600e+002	  3.0530308e+001	
  8.9228500e+002	  3.1066984e+001	
  8.9230400e+002	  3.1856367e+001	
  8.9232300e+002	  3.3101946e+001	
  8.9234200e+002	  3.5458380e+001	
  8.9236100e+002	  3.8515967e+001	
  8.9238000e+002	  4.2905402e+001	
  8.9239900e+002	  4.8769919e+001	
  8.9241800e+002	  5.6228566e+001	
  8.9243700e+002	  6.4833875e+001	
  8.9245600e+002	  7.4936801e+001	
  8.9247500e+002	  8.4419187e+001	
  8.9249400e+002	  9.2576760e+001	
  8.9251300e+002	  9.7732864e+001	
  8.9253200e+002	  9.9018795e+001	
  8.9255100e+002	  9.6514898e+001	
  8.9257000e+002	  9.1154367e+001	
  8.9258900e+002	  8.4155926e+001	
  8.9260800e+002	  7.6748942e+001	
  8.9262700e+002	  6.9578854e+001	
  8.9264600e+002	  6.3008685e+001	
  8.9266500e+002	  5.7255912e+001	
  8.9268400e+002	  5.2290117e+001	
  8.9270300e+002	  4.8274974e+001	
  8.9272200e+002	  4.4823275e+001	
  8.9274100e+002	  4.1655013e+001	
  8.9276000e+002	  3.9387832e+001	
  8.9277900e+002	  3.7287311e+001	
  8.9279800e+002	  3.5403688e+001	
  8.9281700e+002	  3.3789427e+001	
  8.9283600e+002	  3.2552755e+001	
  8.9285500e+002	  3.1428495e+001	
  8.9287400e+002	  3.0542288e+001	
  8.9289300e+002	  2.9879125e+001	
  8.9291200e+002	  2.9532891e+001	
  8.9293100e+002	  2.9483855e+001	
  8.9295000e+002	  2.9749477e+001	
  8.9296900e+002	  3.0006725e+001	
  8.9298800e+002	  3.0387565e+001	
  8.9300700e+002	  3.0688906e+001	
  8.9302600e+002	  3.0902107e+001	
  8.9304500e+002	  3.0832227e+001	
  8.9306400e+002	  3.0853160e+001	
  8.9308300e+002	  3.0608026e+001	
  8.9310200e+002	  3.0491471e+001	
  8.9312200e+002	  3.0216452e+001	
  8.9314100e+002	  3.0044671e+001	
  8.9316000e+002	  2.9705117e+001	
  8.9317900e+002	  2.9500334e+001	
  8.9319800e+002	  2.9105108e+001	
  8.9321700e+002	  2.9073576e+001	
  8.9323600e+002	  2.8939117e+001	
  8.9325500e+002	  2.9106489e+001	
  8.9327400e+002	  2.9359150e+001	
  8.9329300e+002	  3.0097715e+001	
  8.9331200e+002	  3.1184118e+001	
  8.9333100e+002	  3.2842070e+001	
  8.9335000e+002	  3.5497439e+001	
  8.9336900e+002	  3.8914132e+001	
  8.9338800e+002	  4.3633412e+001	
  8.9340700e+002	  4.9799893e+001	
  8.9342600e+002	  5.7636930e+001	
  8.9344500e+002	  6.7256759e+001	
  8.9346400e+002	  7.7314702e+001	
  8.9348300e+002	  8.6678840e+001	
  8.9350200e+002	  9.2995324e+001	
  8.9352100e+002	  9.6013628e+001	
  8.9354000e+002	  9.4555561e+001	
  8.9355900e+002	  9.0248163e+001	
  8.9357800e+002	  8.3424709e+001	
  8.9359700e+002	  7.6099586e+001	
  8.9361600e+002	  6.8696522e+001	
  8.9363500e+002	  6.1993186e+001	
  8.9365400e+002	  5.6033537e+001	
  8.9367300e+002	  5.1011892e+001	
  8.9369200e+002	  4.6537790e+001	
  8.9371100e+002	  4.3059146e+001	
  8.9373000e+002	  4.0049036e+001	
  8.9374900e+002	  3.7412729e+001	
  8.9376900e+002	  3.5452100e+001	
  8.9378800e+002	  3.3854318e+001	
  8.9380700e+002	  3.2422082e+001	
  8.9382600e+002	  3.1368948e+001	
  8.9384500e+002	  3.0516813e+001	
  8.9386400e+002	  3.0218768e+001	
  8.9388300e+002	  2.9905091e+001	
  8.9390200e+002	  3.0019507e+001	
  8.9392100e+002	  3.0205808e+001	
  8.9394000e+002	  3.0870708e+001	
  8.9395900e+002	  3.1417940e+001	
  8.9397800e+002	  3.2028459e+001	
  8.9399700e+002	  3.2612969e+001	
  8.9401600e+002	  3.3254665e+001	
  8.9403500e+002	  3.3415624e+001	
  8.9405400e+002	  3.3815838e+001	
  8.9407300e+002	  3.3757360e+001	
  8.9409200e+002	  3.3767693e+001	
  8.9411100e+002	  3.3505679e+001	
  8.9413000e+002	  3.3288291e+001	
  8.9414900e+002	  3.2833653e+001	
  8.9416800e+002	  3.2341647e+001	
  8.9418700e+002	  3.1907184e+001	
  8.9420600e+002	  3.1559391e+001	
  8.9422500e+002	  3.1326861e+001	
  8.9424400e+002	  3.1217120e+001	
  8.9426300e+002	  3.1292121e+001	
  8.9428200e+002	  3.1551240e+001	
  8.9430200e+002	  3.2288202e+001	
  8.9432100e+002	  3.3648288e+001	
  8.9434000e+002	  3.5305171e+001	
  8.9435900e+002	  3.8003162e+001	
  8.9437800e+002	  4.1876631e+001	
  8.9439700e+002	  4.7037411e+001	
  8.9441600e+002	  5.3998797e+001	
  8.9443500e+002	  6.3392286e+001	
  8.9445400e+002	  7.3389926e+001	
  8.9447300e+002	  8.4115976e+001	
  8.9449200e+002	  9.3002583e+001	
  8.9451100e+002	  9.8731840e+001	
  8.9453000e+002	  1.0013098e+002	
  8.9454900e+002	  9.7134548e+001	
  8.9456800e+002	  9.1108805e+001	
  8.9458700e+002	  8.3283125e+001	
  8.9460600e+002	  7.5265755e+001	
  8.9462500e+002	  6.7953904e+001	
  8.9464400e+002	  6.1032067e+001	
  8.9466300e+002	  5.5362847e+001	
  8.9468200e+002	  5.0271901e+001	
  8.9470100e+002	  4.6164700e+001	
  8.9472000e+002	  4.2629225e+001	
  8.9473900e+002	  3.9747027e+001	
  8.9475900e+002	  3.7055583e+001	
  8.9477800e+002	  3.4902908e+001	
  8.9479700e+002	  3.2928161e+001	
  8.9481600e+002	  3.1569412e+001	
  8.9483500e+002	  3.0295595e+001	
  8.9485400e+002	  2.9622233e+001	
  8.9487300e+002	  2.9019596e+001	
  8.9489200e+002	  2.8764931e+001	
  8.9491100e+002	  2.8722086e+001	
  8.9493000e+002	  2.8966731e+001	
  8.9494900e+002	  2.9492451e+001	
  8.9496800e+002	  3.0208747e+001	
  8.9498700e+002	  3.0902819e+001	
  8.9500600e+002	  3.1671937e+001	
  8.9502500e+002	  3.2156594e+001	
  8.9504400e+002	  3.2392776e+001	
  8.9506300e+002	  3.2338618e+001	
  8.9508200e+002	  3.2285842e+001	
  8.9510100e+002	  3.1952968e+001	
  8.9512000e+002	  3.1592126e+001	
  8.9513900e+002	  3.1233243e+001	
  8.9515800e+002	  3.0861845e+001	
  8.9517800e+002	  3.0549771e+001	
  8.9519700e+002	  3.0212934e+001	
  8.9521600e+002	  2.9983209e+001	
  8.9523500e+002	  3.0094553e+001	
  8.9525400e+002	  3.0228834e+001	
  8.9527300e+002	  3.0663876e+001	
  8.9529200e+002	  3.1573776e+001	
  8.9531100e+002	  3.2686812e+001	
  8.9533000e+002	  3.4354429e+001	
  8.9534900e+002	  3.6503541e+001	
  8.9536800e+002	  3.9630962e+001	
  8.9538700e+002	  4.3927582e+001	
  8.9540600e+002	  4.9460295e+001	
  8.9542500e+002	  5.6909099e+001	
  8.9544400e+002	  6.5433394e+001	
  8.9546300e+002	  7.5511914e+001	
  8.9548200e+002	  8.4755623e+001	
  8.9550100e+002	  9.2237830e+001	
  8.9552000e+002	  9.5842783e+001	
  8.9553900e+002	  9.5519396e+001	
  8.9555900e+002	  9.1730058e+001	
  8.9557800e+002	  8.6091747e+001	
  8.9559700e+002	  7.9003741e+001	
  8.9561600e+002	  7.1995769e+001	
  8.9563500e+002	  6.4996526e+001	
  8.9565400e+002	  5.8688817e+001	
  8.9567300e+002	  5.3323208e+001	
  8.9569200e+002	  4.8424219e+001	
  8.9571100e+002	  4.4485993e+001	
  8.9573000e+002	  4.1223801e+001	
  8.9574900e+002	  3.8394513e+001	
  8.9576800e+002	  3.6131965e+001	
  8.9578700e+002	  3.4339776e+001	
  8.9580600e+002	  3.2834721e+001	
  8.9582500e+002	  3.1567764e+001	
  8.9584400e+002	  3.0660224e+001	
  8.9586300e+002	  3.0094197e+001	
  8.9588200e+002	  2.9861132e+001	
  8.9590200e+002	  2.9759141e+001	
  8.9592100e+002	  3.0014920e+001	
  8.9594000e+002	  3.0459048e+001	
  8.9595900e+002	  3.1162205e+001	
  8.9597800e+002	  3.1916314e+001	
  8.9599700e+002	  3.2696967e+001	
  8.9601600e+002	  3.3374649e+001	
  8.9603500e+002	  3.3736383e+001	
  8.9605400e+002	  3.4037812e+001	
  8.9607300e+002	  3.4255645e+001	
  8.9609200e+002	  3.3995368e+001	
  8.9611100e+002	  3.3824700e+001	
  8.9613000e+002	  3.3593195e+001	
  8.9614900e+002	  3.3331893e+001	
  8.9616800e+002	  3.2908431e+001	
  8.9618700e+002	  3.2745468e+001	
  8.9620600e+002	  3.2266824e+001	
  8.9622500e+002	  3.2173518e+001	
  8.9624500e+002	  3.2154411e+001	
  8.9626400e+002	  3.2261034e+001	
  8.9628300e+002	  3.2501225e+001	
  8.9630200e+002	  3.3276266e+001	
  8.9632100e+002	  3.4469959e+001	
  8.9634000e+002	  3.6398254e+001	
  8.9635900e+002	  3.9305928e+001	
  8.9637800e+002	  4.3452857e+001	
  8.9639700e+002	  4.9288202e+001	
  8.9641600e+002	  5.7631675e+001	
  8.9643500e+002	  6.8996259e+001	
  8.9645400e+002	  8.3058968e+001	
  8.9647300e+002	  9.8249276e+001	
  8.9649200e+002	  1.1173260e+002	
  8.9651100e+002	  1.1971247e+002	
  8.9653000e+002	  1.2093898e+002	
  8.9655000e+002	  1.1576881e+002	
  8.9656900e+002	  1.0738342e+002	
  8.9658800e+002	  9.7207901e+001	
  8.9660700e+002	  8.7024629e+001	
  8.9662600e+002	  7.7818064e+001	
  8.9664500e+002	  6.9692691e+001	
  8.9666400e+002	  6.2608605e+001	
  8.9668300e+002	  5.6329310e+001	
  8.9670200e+002	  5.1280497e+001	
  8.9672100e+002	  4.7095310e+001	
  8.9674000e+002	  4.3328998e+001	
  8.9675900e+002	  4.0262415e+001	
  8.9677800e+002	  3.7559034e+001	
  8.9679700e+002	  3.5378925e+001	
  8.9681600e+002	  3.3660847e+001	
  8.9683500e+002	  3.2037679e+001	
  8.9685500e+002	  3.0811161e+001	
  8.9687400e+002	  2.9827907e+001	
  8.9689300e+002	  2.9267091e+001	
  8.9691200e+002	  2.9088184e+001	
  8.9693100e+002	  2.9044983e+001	
  8.9695000e+002	  2.9261123e+001	
  8.9696900e+002	  2.9787601e+001	
  8.9698800e+002	  3.0148221e+001	
  8.9700700e+002	  3.0512092e+001	
  8.9702600e+002	  3.0918541e+001	
  8.9704500e+002	  3.0953325e+001	
  8.9706400e+002	  3.1041064e+001	
  8.9708300e+002	  3.0925132e+001	
  8.9710200e+002	  3.0881308e+001	
  8.9712100e+002	  3.0542021e+001	
  8.9714100e+002	  3.0336659e+001	
  8.9716000e+002	  3.0146395e+001	
  8.9717900e+002	  2.9880061e+001	
  8.9719800e+002	  2.9735269e+001	
  8.9721700e+002	  2.9458246e+001	
  8.9723600e+002	  2.9367657e+001	
  8.9725500e+002	  2.9693627e+001	
  8.9727400e+002	  2.9889235e+001	
  8.9729300e+002	  3.0457177e+001	
  8.9731200e+002	  3.1430188e+001	
  8.9733100e+002	  3.3246381e+001	
  8.9735000e+002	  3.5612079e+001	
  8.9736900e+002	  3.8827729e+001	
  8.9738800e+002	  4.3453258e+001	
  8.9740800e+002	  4.9490714e+001	
  8.9742700e+002	  5.7328330e+001	
  8.9744600e+002	  6.7084309e+001	
  8.9746500e+002	  7.8256447e+001	
  8.9748400e+002	  8.9970561e+001	
  8.9750300e+002	  9.8460028e+001	
  8.9752200e+002	  1.0310391e+002	
  8.9754100e+002	  1.0268071e+002	
  8.9756000e+002	  9.8583975e+001	
  8.9757900e+002	  9.1517214e+001	
  8.9759800e+002	  8.3400481e+001	
  8.9761700e+002	  7.5428228e+001	
  8.9763600e+002	  6.7852937e+001	
  8.9765600e+002	  6.0744355e+001	
  8.9767500e+002	  5.5094820e+001	
  8.9769400e+002	  4.9963657e+001	
  8.9771300e+002	  4.5925489e+001	
  8.9773200e+002	  4.2647530e+001	
  8.9775100e+002	  3.9678573e+001	
  8.9777000e+002	  3.7409032e+001	
  8.9778900e+002	  3.5472854e+001	
  8.9780800e+002	  3.3653766e+001	
  8.9782700e+002	  3.2249187e+001	
  8.9784600e+002	  3.1152185e+001	
  8.9786500e+002	  3.0500289e+001	
  8.9788400e+002	  2.9921391e+001	
  8.9790300e+002	  2.9708280e+001	
  8.9792300e+002	  2.9757538e+001	
  8.9794200e+002	  3.0022269e+001	
  8.9796100e+002	  3.0409344e+001	
  8.9798000e+002	  3.0811027e+001	
  8.9799900e+002	  3.1369884e+001	
  8.9801800e+002	  3.1734646e+001	
  8.9803700e+002	  3.1935866e+001	
  8.9805600e+002	  3.2112546e+001	
  8.9807500e+002	  3.2129248e+001	
  8.9809400e+002	  3.2270432e+001	
  8.9811300e+002	  3.2193293e+001	
  8.9813200e+002	  3.1884514e+001	
  8.9815200e+002	  3.1746225e+001	
  8.9817100e+002	  3.1262148e+001	
  8.9819000e+002	  3.1105598e+001	
  8.9820900e+002	  3.0842426e+001	
  8.9822800e+002	  3.0769519e+001	
  8.9824700e+002	  3.0639202e+001	
  8.9826600e+002	  3.0778203e+001	
  8.9828500e+002	  3.1277335e+001	
  8.9830400e+002	  3.2071349e+001	
  8.9832300e+002	  3.3443504e+001	
  8.9834200e+002	  3.5604195e+001	
  8.9836100e+002	  3.8616710e+001	
  8.9838000e+002	  4.3142698e+001	
  8.9840000e+002	  4.9417762e+001	
  8.9841900e+002	  5.7462254e+001	
  8.9843800e+002	  6.7090678e+001	
  8.9845700e+002	  7.7792277e+001	
  8.9847600e+002	  8.8813121e+001	
  8.9849500e+002	  9.7395582e+001	
  8.9851400e+002	  1.0267670e+002	
  8.9853300e+002	  1.0359734e+002	
  8.9855200e+002	  1.0129177e+002	
  8.9857100e+002	  9.5588696e+001	
  8.9859000e+002	  8.8149067e+001	
  8.9860900e+002	  7.9997640e+001	
  8.9862900e+002	  7.2173741e+001	
  8.9864800e+002	  6.4831782e+001	
  8.9866700e+002	  5.8530352e+001	
  8.9868600e+002	  5.2933639e+001	
  8.9870500e+002	  4.8422082e+001	
  8.9872400e+002	  4.4557787e+001	
  8.9874300e+002	  4.1595778e+001	
  8.9876200e+002	  3.8986104e+001	
  8.9878100e+002	  3.6893155e+001	
  8.9880000e+002	  3.5196455e+001	
  8.9881900e+002	  3.3846301e+001	
  8.9883900e+002	  3.2219792e+001	
  8.9885800e+002	  3.1096691e+001	
  8.9887700e+002	  3.0201666e+001	
  8.9889600e+002	  2.9689039e+001	
  8.9891500e+002	  2.9355142e+001	
  8.9893400e+002	  2.9205095e+001	
  8.9895300e+002	  2.9286955e+001	
  8.9897200e+002	  2.9499889e+001	
  8.9899100e+002	  2.9578809e+001	
  8.9901000e+002	  2.9924108e+001	
  8.9902900e+002	  3.0048858e+001	
  8.9904800e+002	  3.0220015e+001	
  8.9906800e+002	  3.0177348e+001	
  8.9908700e+002	  3.0102614e+001	
  8.9910600e+002	  2.9859395e+001	
  8.9912500e+002	  2.9713936e+001	
  8.9914400e+002	  2.9592126e+001	
  8.9916300e+002	  2.9383067e+001	
  8.9918200e+002	  2.9153075e+001	
  8.9920100e+002	  2.9080167e+001	
  8.9922000e+002	  2.8971674e+001	
  8.9923900e+002	  2.8983566e+001	
  8.9925800e+002	  2.9078564e+001	
  8.9927800e+002	  2.9462923e+001	
  8.9929700e+002	  3.0360798e+001	
  8.9931600e+002	  3.1633056e+001	
  8.9933500e+002	  3.3459181e+001	
  8.9935400e+002	  3.6105108e+001	
  8.9937300e+002	  4.0193872e+001	
  8.9939200e+002	  4.5417450e+001	
  8.9941100e+002	  5.1863270e+001	
  8.9943000e+002	  5.9956042e+001	
  8.9944900e+002	  6.8024451e+001	
  8.9946900e+002	  7.6175968e+001	
  8.9948800e+002	  8.2839754e+001	
  8.9950700e+002	  8.7238276e+001	
  8.9952600e+002	  8.8851824e+001	
  8.9954500e+002	  8.8260589e+001	
  8.9956400e+002	  8.5129738e+001	
  8.9958300e+002	  8.0147464e+001	
  8.9960200e+002	  7.4062531e+001	
  8.9962100e+002	  6.7714559e+001	
  8.9964000e+002	  6.1432325e+001	
  8.9965900e+002	  5.5944373e+001	
  8.9967900e+002	  5.0899078e+001	
  8.9969800e+002	  4.6786844e+001	
  8.9971700e+002	  4.3410814e+001	
  8.9973600e+002	  4.0476640e+001	
  8.9975500e+002	  3.8131163e+001	
  8.9977400e+002	  3.6175255e+001	
  8.9979300e+002	  3.4469692e+001	
  8.9981200e+002	  3.3117178e+001	
  8.9983100e+002	  3.1832895e+001	
  8.9985000e+002	  3.0949628e+001	
  8.9987000e+002	  3.0197880e+001	
  8.9988900e+002	  2.9526032e+001	
  8.9990800e+002	  2.9216229e+001	
  8.9992700e+002	  2.9188527e+001	
  8.9994600e+002	  2.9193738e+001	
  8.9996500e+002	  2.9608961e+001	
  8.9998400e+002	  2.9884470e+001	
  9.0000300e+002	  3.0420167e+001	
  9.0002200e+002	  3.0633724e+001	
  9.0004100e+002	  3.0853962e+001	
  9.0006100e+002	  3.0926825e+001	
  9.0008000e+002	  3.1015900e+001	
  9.0009900e+002	  3.0932615e+001	
  9.0011800e+002	  3.0848840e+001	
  9.0013700e+002	  3.0637242e+001	
  9.0015600e+002	  3.0419142e+001	
  9.0017500e+002	  3.0195163e+001	
  9.0019400e+002	  3.0150670e+001	
  9.0021300e+002	  2.9996615e+001	
  9.0023200e+002	  3.0043869e+001	
  9.0025200e+002	  3.0262548e+001	
  9.0027100e+002	  3.0611321e+001	
  9.0029000e+002	  3.1261836e+001	
  9.0030900e+002	  3.2316038e+001	
  9.0032800e+002	  3.4132855e+001	
  9.0034700e+002	  3.7070547e+001	
  9.0036600e+002	  4.1366766e+001	
  9.0038500e+002	  4.7823186e+001	
  9.0040400e+002	  5.5609317e+001	
  9.0042300e+002	  6.5477264e+001	
  9.0044300e+002	  7.5513072e+001	
  9.0046200e+002	  8.5564290e+001	
  9.0048100e+002	  9.3884559e+001	
  9.0050000e+002	  9.9653587e+001	
  9.0051900e+002	  1.0245958e+002	
  9.0053800e+002	  1.0340378e+002	
  9.0055700e+002	  1.0101140e+002	
  9.0057600e+002	  9.6346368e+001	
  9.0059500e+002	  8.9592259e+001	
  9.0061500e+002	  8.1841179e+001	
  9.0063400e+002	  7.3883802e+001	
  9.0065300e+002	  6.6486527e+001	
  9.0067200e+002	  5.9713268e+001	
  9.0069100e+002	  5.3780564e+001	
  9.0071000e+002	  4.8861221e+001	
  9.0072900e+002	  4.5097092e+001	
  9.0074800e+002	  4.1749566e+001	
  9.0076700e+002	  3.9413263e+001	
  9.0078600e+002	  3.7479134e+001	
  9.0080600e+002	  3.5587984e+001	
  9.0082500e+002	  3.3922861e+001	
  9.0084400e+002	  3.2457044e+001	
  9.0086300e+002	  3.1200508e+001	
  9.0088200e+002	  3.0057453e+001	
  9.0090100e+002	  2.9454861e+001	
  9.0092000e+002	  2.9093974e+001	
  9.0093900e+002	  2.9071126e+001	
  9.0095800e+002	  2.9217699e+001	
  9.0097800e+002	  2.9569501e+001	
  9.0099700e+002	  2.9870930e+001	
  9.0101600e+002	  3.0029217e+001	
  9.0103500e+002	  2.9856812e+001	
  9.0105400e+002	  2.9871910e+001	
  9.0107300e+002	  2.9880506e+001	
  9.0109200e+002	  2.9772859e+001	
  9.0111100e+002	  2.9728811e+001	
  9.0113000e+002	  2.9478110e+001	
  9.0115000e+002	  2.9426580e+001	
  9.0116900e+002	  2.9302276e+001	
  9.0118800e+002	  2.9087427e+001	
  9.0120700e+002	  2.8912707e+001	
  9.0122600e+002	  2.8943482e+001	
  9.0124500e+002	  2.8829956e+001	
  9.0126400e+002	  2.9206431e+001	
  9.0128300e+002	  2.9689663e+001	
  9.0130200e+002	  3.0698303e+001	
  9.0132200e+002	  3.2213245e+001	
  9.0134100e+002	  3.4620630e+001	
  9.0136000e+002	  3.8060170e+001	
  9.0137900e+002	  4.2822474e+001	
  9.0139800e+002	  4.9075536e+001	
  9.0141700e+002	  5.6901305e+001	
  9.0143600e+002	  6.5849820e+001	
  9.0145500e+002	  7.5886697e+001	
  9.0147500e+002	  8.5984234e+001	
  9.0149400e+002	  9.6739055e+001	
  9.0151300e+002	  1.0607571e+002	
  9.0153200e+002	  1.1402285e+002	
  9.0155100e+002	  1.1797608e+002	
  9.0157000e+002	  1.1716323e+002	
  9.0158900e+002	  1.1102200e+002	
  9.0160800e+002	  1.0157876e+002	
  9.0162700e+002	  9.0460117e+001	
  9.0164700e+002	  7.9855788e+001	
  9.0166600e+002	  7.0197435e+001	
  9.0168500e+002	  6.2253418e+001	
  9.0170400e+002	  5.5377322e+001	
  9.0172300e+002	  5.0149379e+001	
  9.0174200e+002	  4.5702534e+001	
  9.0176100e+002	  4.2253775e+001	
  9.0178000e+002	  3.9215071e+001	
  9.0180000e+002	  3.6634748e+001	
  9.0181900e+002	  3.4595154e+001	
  9.0183800e+002	  3.2817352e+001	
  9.0185700e+002	  3.1347036e+001	
  9.0187600e+002	  3.0297377e+001	
  9.0189500e+002	  2.9518995e+001	
  9.0191400e+002	  2.9267269e+001	
  9.0193300e+002	  2.9064268e+001	
  9.0195200e+002	  2.9083998e+001	
  9.0197200e+002	  2.9247584e+001	
  9.0199100e+002	  2.9512092e+001	
  9.0201000e+002	  2.9836102e+001	
  9.0202900e+002	  3.0298980e+001	
  9.0204800e+002	  3.0461052e+001	
  9.0206700e+002	  3.0625752e+001	
  9.0208600e+002	  3.0656215e+001	
  9.0210500e+002	  3.0686768e+001	
  9.0212500e+002	  3.0694963e+001	
  9.0214400e+002	  3.0589810e+001	
  9.0216300e+002	  3.0547455e+001	
  9.0218200e+002	  3.0316082e+001	
  9.0220100e+002	  3.0254799e+001	
  9.0222000e+002	  3.0262281e+001	
  9.0223900e+002	  3.0342582e+001	
  9.0225800e+002	  3.0554313e+001	
  9.0227800e+002	  3.0778337e+001	
  9.0229700e+002	  3.1545584e+001	
  9.0231600e+002	  3.2699951e+001	
  9.0233500e+002	  3.4584643e+001	
  9.0235400e+002	  3.7083864e+001	
  9.0237300e+002	  4.0866655e+001	
  9.0239200e+002	  4.6017503e+001	
  9.0241100e+002	  5.2833875e+001	
  9.0243100e+002	  6.1096958e+001	
  9.0245000e+002	  7.0870574e+001	
  9.0246900e+002	  8.0560059e+001	
  9.0248800e+002	  8.9905714e+001	
  9.0250700e+002	  9.7186122e+001	
  9.0252600e+002	  1.0223364e+002	
  9.0254500e+002	  1.0384394e+002	
  9.0256400e+002	  1.0163355e+002	
  9.0258400e+002	  9.5713000e+001	
  9.0260300e+002	  8.7708769e+001	
  9.0262200e+002	  7.8444395e+001	
  9.0264100e+002	  6.9887944e+001	
  9.0266000e+002	  6.2131386e+001	
  9.0267900e+002	  5.5679286e+001	
  9.0269800e+002	  4.9966686e+001	
  9.0271700e+002	  4.5409344e+001	
  9.0273700e+002	  4.1669131e+001	
  9.0275600e+002	  3.8794148e+001	
  9.0277500e+002	  3.6622367e+001	
  9.0279400e+002	  3.4567497e+001	
  9.0281300e+002	  3.2883846e+001	
  9.0283200e+002	  3.1367523e+001	
  9.0285100e+002	  3.0149201e+001	
  9.0287000e+002	  2.9114773e+001	
  9.0289000e+002	  2.8423195e+001	
  9.0290900e+002	  2.8148132e+001	
  9.0292800e+002	  2.8109562e+001	
  9.0294700e+002	  2.8125239e+001	
  9.0296600e+002	  2.8371487e+001	
  9.0298500e+002	  2.8811829e+001	
  9.0300400e+002	  2.9039683e+001	
  9.0302400e+002	  2.9559524e+001	
  9.0304300e+002	  2.9679909e+001	
  9.0306200e+002	  2.9828263e+001	
  9.0308100e+002	  2.9851957e+001	
  9.0310000e+002	  2.9764887e+001	
  9.0311900e+002	  2.9637153e+001	
  9.0313800e+002	  2.9465773e+001	
  9.0315700e+002	  2.9354340e+001	
  9.0317700e+002	  2.9314034e+001	
  9.0319600e+002	  2.9126397e+001	
  9.0321500e+002	  2.9340801e+001	
  9.0323400e+002	  2.9372912e+001	
  9.0325300e+002	  2.9794192e+001	
  9.0327200e+002	  3.0191378e+001	
  9.0329100e+002	  3.1503318e+001	
  9.0331100e+002	  3.3535697e+001	
  9.0333000e+002	  3.5913597e+001	
  9.0334900e+002	  3.9232486e+001	
  9.0336800e+002	  4.3150091e+001	
  9.0338700e+002	  4.7748898e+001	
  9.0340600e+002	  5.3472097e+001	
  9.0342500e+002	  6.0344408e+001	
  9.0344400e+002	  6.8599608e+001	
  9.0346400e+002	  7.7071973e+001	
  9.0348300e+002	  8.5286955e+001	
  9.0350200e+002	  9.1381642e+001	
  9.0352100e+002	  9.4900993e+001	
  9.0354000e+002	  9.5023338e+001	
  9.0355900e+002	  9.2106445e+001	
  9.0357800e+002	  8.6218590e+001	
  9.0359800e+002	  7.9222999e+001	
  9.0361700e+002	  7.1358170e+001	
  9.0363600e+002	  6.4045250e+001	
  9.0365500e+002	  5.7058522e+001	
  9.0367400e+002	  5.1447245e+001	
  9.0369300e+002	  4.6636574e+001	
  9.0371200e+002	  4.2372645e+001	
  9.0373200e+002	  3.9129871e+001	
  9.0375100e+002	  3.6432236e+001	
  9.0377000e+002	  3.4247985e+001	
  9.0378900e+002	  3.2407963e+001	
  9.0380800e+002	  3.0728633e+001	
  9.0382700e+002	  2.9321961e+001	
  9.0384600e+002	  2.8442703e+001	
  9.0386600e+002	  2.7547143e+001	
  9.0388500e+002	  2.6870084e+001	
  9.0390400e+002	  2.6497795e+001	
  9.0392300e+002	  2.6398878e+001	
  9.0394200e+002	  2.6454282e+001	
  9.0396100e+002	  2.6685922e+001	
  9.0398000e+002	  2.7134058e+001	
  9.0400000e+002	  2.7446577e+001	
  9.0401900e+002	  2.7779094e+001	
  9.0403800e+002	  2.8056518e+001	
  9.0405700e+002	  2.8362045e+001	
  9.0407600e+002	  2.8486661e+001	
  9.0409500e+002	  2.8539794e+001	
  9.0411400e+002	  2.8512047e+001	
  9.0413400e+002	  2.8387387e+001	
  9.0415300e+002	  2.8355186e+001	
  9.0417200e+002	  2.8414688e+001	
  9.0419100e+002	  2.8472053e+001	
  9.0421000e+002	  2.8672115e+001	
  9.0422900e+002	  2.8885583e+001	
  9.0424800e+002	  2.9181357e+001	
  9.0426800e+002	  2.9852225e+001	
  9.0428700e+002	  3.0756603e+001	
  9.0430600e+002	  3.2304191e+001	
  9.0432500e+002	  3.4382176e+001	
  9.0434400e+002	  3.7284639e+001	
  9.0436300e+002	  4.1515165e+001	
  9.0438200e+002	  4.7008017e+001	
  9.0440200e+002	  5.4194050e+001	
  9.0442100e+002	  6.3086848e+001	
  9.0444000e+002	  7.3677860e+001	
  9.0445900e+002	  8.4256848e+001	
  9.0447800e+002	  9.3822206e+001	
  9.0449700e+002	  1.0011847e+002	
  9.0451600e+002	  1.0308890e+002	
  9.0453600e+002	  1.0102837e+002	
  9.0455500e+002	  9.6586069e+001	
  9.0457400e+002	  8.9544293e+001	
  9.0459300e+002	  8.2064134e+001	
  9.0461200e+002	  7.3727342e+001	
  9.0463100e+002	  6.6096424e+001	
  9.0465000e+002	  5.9226161e+001	
  9.0467000e+002	  5.3015455e+001	
  9.0468900e+002	  4.7647219e+001	
  9.0470800e+002	  4.3459315e+001	
  9.0472700e+002	  3.9995769e+001	
  9.0474600e+002	  3.7285352e+001	
  9.0476500e+002	  3.5046453e+001	
  9.0478500e+002	  3.3197301e+001	
  9.0480400e+002	  3.1697457e+001	
  9.0482300e+002	  3.0376431e+001	
  9.0484200e+002	  2.9158019e+001	
  9.0486100e+002	  2.8250612e+001	
  9.0488000e+002	  2.7497439e+001	
  9.0489900e+002	  2.7302009e+001	
  9.0491900e+002	  2.7140293e+001	
  9.0493800e+002	  2.7288291e+001	
  9.0495700e+002	  2.7369527e+001	
  9.0497600e+002	  2.7857703e+001	
  9.0499500e+002	  2.8248163e+001	
  9.0501400e+002	  2.8539527e+001	
  9.0503400e+002	  2.8715406e+001	
  9.0505300e+002	  2.8725248e+001	
  9.0507200e+002	  2.8650114e+001	
  9.0509100e+002	  2.8545450e+001	
  9.0511000e+002	  2.8324188e+001	
  9.0512900e+002	  2.8173652e+001	
  9.0514800e+002	  2.8079633e+001	
  9.0516800e+002	  2.8021690e+001	
  9.0518700e+002	  2.7922416e+001	
  9.0520600e+002	  2.7916359e+001	
  9.0522500e+002	  2.8043380e+001	
  9.0524400e+002	  2.8136908e+001	
  9.0526300e+002	  2.8611900e+001	
  9.0528300e+002	  2.9335545e+001	
  9.0530200e+002	  3.0337772e+001	
  9.0532100e+002	  3.2086358e+001	
  9.0534000e+002	  3.4547410e+001	
  9.0535900e+002	  3.8480248e+001	
  9.0537800e+002	  4.3808801e+001	
  9.0539700e+002	  5.0941032e+001	
  9.0541700e+002	  5.9758562e+001	
  9.0543600e+002	  6.9780118e+001	
  9.0545500e+002	  7.9366454e+001	
  9.0547400e+002	  8.7166392e+001	
  9.0549300e+002	  9.2302276e+001	
  9.0551200e+002	  9.4512671e+001	
  9.0553200e+002	  9.2972832e+001	
  9.0555100e+002	  8.9263617e+001	
  9.0557000e+002	  8.3506614e+001	
  9.0558900e+002	  7.6622678e+001	
  9.0560800e+002	  6.9820603e+001	
  9.0562700e+002	  6.2811562e+001	
  9.0564700e+002	  5.6585579e+001	
  9.0566600e+002	  5.1192580e+001	
  9.0568500e+002	  4.6385962e+001	
  9.0570400e+002	  4.2338218e+001	
  9.0572300e+002	  3.9060660e+001	
  9.0574200e+002	  3.6576137e+001	
  9.0576100e+002	  3.4264419e+001	
  9.0578100e+002	  3.2383601e+001	
  9.0580000e+002	  3.1025030e+001	
  9.0581900e+002	  2.9598717e+001	
  9.0583800e+002	  2.8518550e+001	
  9.0585700e+002	  2.7545896e+001	
  9.0587600e+002	  2.6899568e+001	
  9.0589600e+002	  2.6703692e+001	
  9.0591500e+002	  2.6481138e+001	
  9.0593400e+002	  2.6785062e+001	
  9.0595300e+002	  2.7078341e+001	
  9.0597200e+002	  2.7368592e+001	
  9.0599100e+002	  2.7537345e+001	
  9.0601100e+002	  2.7912261e+001	
  9.0603000e+002	  2.8183405e+001	
  9.0604900e+002	  2.8411571e+001	
  9.0606800e+002	  2.8338173e+001	
  9.0608700e+002	  2.8490313e+001	
  9.0610600e+002	  2.8487106e+001	
  9.0612600e+002	  2.8370418e+001	
  9.0614500e+002	  2.8310248e+001	
  9.0616400e+002	  2.8087516e+001	
  9.0618300e+002	  2.8014920e+001	
  9.0620200e+002	  2.7951543e+001	
  9.0622100e+002	  2.8203002e+001	
  9.0624100e+002	  2.8492050e+001	
  9.0626000e+002	  2.8974881e+001	
  9.0627900e+002	  2.9621966e+001	
  9.0629800e+002	  3.0681869e+001	
  9.0631700e+002	  3.2282902e+001	
  9.0633600e+002	  3.4517125e+001	
  9.0635600e+002	  3.7831960e+001	
  9.0637500e+002	  4.2512226e+001	
  9.0639400e+002	  4.8897965e+001	
  9.0641300e+002	  5.7273059e+001	
  9.0643200e+002	  6.7205273e+001	
  9.0645100e+002	  7.7739634e+001	
  9.0647100e+002	  8.7356923e+001	
  9.0649000e+002	  9.4831114e+001	
  9.0650900e+002	  9.9124928e+001	
  9.0652800e+002	  9.8913241e+001	
  9.0654700e+002	  9.5111834e+001	
  9.0656600e+002	  8.8655948e+001	
  9.0658600e+002	  8.1389302e+001	
  9.0660500e+002	  7.3644101e+001	
  9.0662400e+002	  6.6196410e+001	
  9.0664300e+002	  5.9499844e+001	
  9.0666200e+002	  5.3370418e+001	
  9.0668100e+002	  4.8153565e+001	
  9.0670100e+002	  4.4041954e+001	
  9.0672000e+002	  4.0454371e+001	
  9.0673900e+002	  3.7605353e+001	
  9.0675800e+002	  3.5162562e+001	
  9.0677700e+002	  3.3306730e+001	
  9.0679600e+002	  3.1564824e+001	
  9.0681600e+002	  3.0241705e+001	
  9.0683500e+002	  2.9064847e+001	
  9.0685400e+002	  2.8164611e+001	
  9.0687300e+002	  2.7660713e+001	
  9.0689200e+002	  2.7654879e+001	
  9.0691200e+002	  2.7744399e+001	
  9.0693100e+002	  2.7934708e+001	
  9.0695000e+002	  2.8432860e+001	
  9.0696900e+002	  2.8908743e+001	
  9.0698800e+002	  2.9343518e+001	
  9.0700700e+002	  2.9516857e+001	
  9.0702700e+002	  2.9958936e+001	
  9.0704600e+002	  2.9927983e+001	
  9.0706500e+002	  2.9904601e+001	
  9.0708400e+002	  2.9860731e+001	
  9.0710300e+002	  2.9443861e+001	
  9.0712200e+002	  2.9337327e+001	
  9.0714200e+002	  2.9160869e+001	
  9.0716100e+002	  2.8911148e+001	
  9.0718000e+002	  2.8666325e+001	
  9.0719900e+002	  2.8422260e+001	
  9.0721800e+002	  2.8367256e+001	
  9.0723800e+002	  2.8635194e+001	
  9.0725700e+002	  2.8871287e+001	
  9.0727600e+002	  2.9481227e+001	
  9.0729500e+002	  3.0291364e+001	
  9.0731400e+002	  3.1650292e+001	
  9.0733300e+002	  3.3599653e+001	
  9.0735300e+002	  3.6334432e+001	
  9.0737200e+002	  3.9934040e+001	
  9.0739100e+002	  4.5179174e+001	
  9.0741000e+002	  5.1763862e+001	
  9.0742900e+002	  6.0237474e+001	
  9.0744800e+002	  6.9830446e+001	
  9.0746800e+002	  8.0042711e+001	
  9.0748700e+002	  8.8522603e+001	
  9.0750600e+002	  9.5032423e+001	
  9.0752500e+002	  9.7309535e+001	
  9.0754400e+002	  9.5549637e+001	
  9.0756400e+002	  9.0318354e+001	
  9.0758300e+002	  8.3618492e+001	
  9.0760200e+002	  7.5780341e+001	
  9.0762100e+002	  6.8420122e+001	
  9.0764000e+002	  6.1443192e+001	
  9.0765900e+002	  5.5472854e+001	
  9.0767900e+002	  5.0372378e+001	
  9.0769800e+002	  4.6236672e+001	
  9.0771700e+002	  4.2282858e+001	
  9.0773600e+002	  3.9516768e+001	
  9.0775500e+002	  3.7073665e+001	
  9.0777500e+002	  3.5048947e+001	
  9.0779400e+002	  3.3437892e+001	
  9.0781300e+002	  3.2129292e+001	
  9.0783200e+002	  3.1051753e+001	
  9.0785100e+002	  3.0124705e+001	
  9.0787000e+002	  2.9560593e+001	
  9.0789000e+002	  2.9222776e+001	
  9.0790900e+002	  2.9109829e+001	
  9.0792800e+002	  2.9357948e+001	
  9.0794700e+002	  2.9496014e+001	
  9.0796600e+002	  2.9893333e+001	
  9.0798600e+002	  3.0143054e+001	
  9.0800500e+002	  3.0295818e+001	
  9.0802400e+002	  3.0304191e+001	
  9.0804300e+002	  3.0472587e+001	
  9.0806200e+002	  3.0369216e+001	
  9.0808100e+002	  3.0055316e+001	
  9.0810100e+002	  2.9806574e+001	
  9.0812000e+002	  2.9443504e+001	
  9.0813900e+002	  2.9150136e+001	
  9.0815800e+002	  2.8888077e+001	
  9.0817700e+002	  2.8549414e+001	
  9.0819700e+002	  2.8537879e+001	
  9.0821600e+002	  2.8541932e+001	
  9.0823500e+002	  2.8569946e+001	
  9.0825400e+002	  2.8989667e+001	
  9.0827300e+002	  2.9451833e+001	
  9.0829300e+002	  3.0357191e+001	
  9.0831200e+002	  3.1464348e+001	
  9.0833100e+002	  3.3219080e+001	
  9.0835000e+002	  3.5822607e+001	
  9.0836900e+002	  3.9082884e+001	
  9.0838800e+002	  4.3759898e+001	
  9.0840800e+002	  4.9540106e+001	
  9.0842700e+002	  5.7264330e+001	
  9.0844600e+002	  6.6263751e+001	
  9.0846500e+002	  7.6040395e+001	
  9.0848400e+002	  8.4665123e+001	
  9.0850400e+002	  9.1348506e+001	
  9.0852300e+002	  9.4820915e+001	
  9.0854200e+002	  9.4496014e+001	
  9.0856100e+002	  9.0265978e+001	
  9.0858000e+002	  8.4238409e+001	
  9.0860000e+002	  7.6894179e+001	
  9.0861900e+002	  6.9596001e+001	
  9.0863800e+002	  6.2538859e+001	
  9.0865700e+002	  5.6428050e+001	
  9.0867600e+002	  5.0762393e+001	
  9.0869600e+002	  4.6297822e+001	
  9.0871500e+002	  4.2443549e+001	
  9.0873400e+002	  3.9088674e+001	
  9.0875300e+002	  3.6475660e+001	
  9.0877200e+002	  3.4467599e+001	
  9.0879200e+002	  3.2689039e+001	
  9.0881100e+002	  3.1306685e+001	
  9.0883000e+002	  2.9997729e+001	
  9.0884900e+002	  2.9130940e+001	
  9.0886800e+002	  2.8440966e+001	
  9.0888700e+002	  2.8061551e+001	
  9.0890700e+002	  2.8041331e+001	
  9.0892600e+002	  2.8337550e+001	
  9.0894500e+002	  2.8725694e+001	
  9.0896400e+002	  2.9101412e+001	
  9.0898300e+002	  2.9321739e+001	
  9.0900300e+002	  2.9565938e+001	
  9.0902200e+002	  2.9666993e+001	
  9.0904100e+002	  2.9698615e+001	
  9.0906000e+002	  2.9363649e+001	
  9.0907900e+002	  2.9072997e+001	
  9.0909900e+002	  2.8923796e+001	
  9.0911800e+002	  2.8720171e+001	
  9.0913700e+002	  2.8459493e+001	
  9.0915600e+002	  2.8292433e+001	
  9.0917500e+002	  2.8088451e+001	
  9.0919500e+002	  2.7968245e+001	
  9.0921400e+002	  2.7871598e+001	
  9.0923300e+002	  2.7887231e+001	
  9.0925200e+002	  2.8206565e+001	
  9.0927100e+002	  2.8728811e+001	
  9.0929100e+002	  2.9585356e+001	
  9.0931000e+002	  3.0853739e+001	
  9.0932900e+002	  3.2591190e+001	
  9.0934800e+002	  3.5286198e+001	
  9.0936700e+002	  3.8806841e+001	
  9.0938700e+002	  4.3832227e+001	
  9.0940600e+002	  4.9717588e+001	
  9.0942500e+002	  5.7250612e+001	
  9.0944400e+002	  6.5340400e+001	
  9.0946300e+002	  7.3444929e+001	
  9.0948300e+002	  8.0559925e+001	
  9.0950200e+002	  8.6187191e+001	
  9.0952100e+002	  8.9026099e+001	
  9.0954000e+002	  8.9321872e+001	
  9.0955900e+002	  8.6560994e+001	
  9.0957900e+002	  8.2397764e+001	
  9.0959800e+002	  7.6503942e+001	
  9.0961700e+002	  7.0244600e+001	
  9.0963600e+002	  6.3695319e+001	
  9.0965500e+002	  5.7761769e+001	
  9.0967500e+002	  5.2139491e+001	
  9.0969400e+002	  4.7542021e+001	
  9.0971300e+002	  4.3438071e+001	
  9.0973200e+002	  4.0267091e+001	
  9.0975100e+002	  3.7644502e+001	
  9.0977100e+002	  3.5582728e+001	
  9.0979000e+002	  3.3843273e+001	
  9.0980900e+002	  3.2503140e+001	
  9.0982800e+002	  3.1364227e+001	
  9.0984700e+002	  3.0515789e+001	
  9.0986700e+002	  2.9902062e+001	
  9.0988600e+002	  2.9585089e+001	
  9.0990500e+002	  2.9472854e+001	
  9.0992400e+002	  2.9812854e+001	
  9.0994300e+002	  3.0117891e+001	
  9.0996300e+002	  3.0541665e+001	
  9.0998200e+002	  3.0946466e+001	
  9.1000100e+002	  3.1029974e+001	
  9.1002000e+002	  3.1078564e+001	
  9.1004000e+002	  3.0954349e+001	
  9.1005900e+002	  3.0770543e+001	
  9.1007800e+002	  3.0501937e+001	
  9.1009700e+002	  3.0143054e+001	
  9.1011600e+002	  2.9703291e+001	
  9.1013600e+002	  2.9330468e+001	
  9.1015500e+002	  2.9238944e+001	
  9.1017400e+002	  2.8896807e+001	
  9.1019300e+002	  2.8635104e+001	
  9.1021200e+002	  2.8502739e+001	
  9.1023200e+002	  2.8551552e+001	
  9.1025100e+002	  2.8794504e+001	
  9.1027000e+002	  2.9118470e+001	
  9.1028900e+002	  2.9863715e+001	
  9.1030800e+002	  3.1237028e+001	
  9.1032800e+002	  3.2913775e+001	
  9.1034700e+002	  3.5566962e+001	
  9.1036600e+002	  3.9018349e+001	
  9.1038500e+002	  4.3849597e+001	
  9.1040400e+002	  5.0425912e+001	
  9.1042400e+002	  5.8628335e+001	
  9.1044300e+002	  6.8157796e+001	
  9.1046200e+002	  7.7848751e+001	
  9.1048100e+002	  8.5883356e+001	
  9.1050100e+002	  9.1873335e+001	
  9.1052000e+002	  9.3845633e+001	
  9.1053900e+002	  9.3134280e+001	
  9.1055800e+002	  8.9120251e+001	
  9.1057700e+002	  8.4081815e+001	
  9.1059700e+002	  7.8002360e+001	
  9.1061600e+002	  7.2144123e+001	
  9.1063500e+002	  6.5974747e+001	
  9.1065400e+002	  6.0107647e+001	
  9.1067300e+002	  5.4410546e+001	
  9.1069300e+002	  4.9949005e+001	
  9.1071200e+002	  4.5681290e+001	
  9.1073100e+002	  4.2104708e+001	
  9.1075000e+002	  3.8987307e+001	
  9.1077000e+002	  3.6473433e+001	
  9.1078900e+002	  3.4401283e+001	
  9.1080800e+002	  3.2606600e+001	
  9.1082700e+002	  3.1257827e+001	
  9.1084600e+002	  3.0237652e+001	
  9.1086600e+002	  2.9249499e+001	
  9.1088500e+002	  2.8943838e+001	
  9.1090400e+002	  2.8507237e+001	
  9.1092300e+002	  2.8721017e+001	
  9.1094200e+002	  2.9154768e+001	
  9.1096200e+002	  2.9575736e+001	
  9.1098100e+002	  2.9902730e+001	
  9.1100000e+002	  3.0179531e+001	
  9.1101900e+002	  3.0138467e+001	
  9.1103900e+002	  3.0136552e+001	
  9.1105800e+002	  2.9992295e+001	
  9.1107700e+002	  2.9883445e+001	
  9.1109600e+002	  2.9524518e+001	
  9.1111500e+002	  2.9377901e+001	
  9.1113500e+002	  2.9185142e+001	
  9.1115400e+002	  2.8957244e+001	
  9.1117300e+002	  2.8835612e+001	
  9.1119200e+002	  2.8543446e+001	
  9.1121200e+002	  2.8429386e+001	
  9.1123100e+002	  2.8472632e+001	
  9.1125000e+002	  2.8736205e+001	
  9.1126900e+002	  2.9125685e+001	
  9.1128800e+002	  2.9811562e+001	
  9.1130800e+002	  3.1042979e+001	
  9.1132700e+002	  3.2576315e+001	
  9.1134600e+002	  3.4956843e+001	
  9.1136500e+002	  3.8493163e+001	
  9.1138400e+002	  4.3067073e+001	
  9.1140400e+002	  4.8987663e+001	
  9.1142300e+002	  5.6306240e+001	
  9.1144200e+002	  6.4147018e+001	
  9.1146100e+002	  7.2314568e+001	
  9.1148100e+002	  7.8977286e+001	
  9.1150000e+002	  8.3964682e+001	
  9.1151900e+002	  8.5788224e+001	
  9.1153800e+002	  8.5137532e+001	
  9.1155700e+002	  8.1891640e+001	
  9.1157700e+002	  7.7162874e+001	
  9.1159600e+002	  7.1685476e+001	
  9.1161500e+002	  6.5845054e+001	
  9.1163400e+002	  6.0279695e+001	
  9.1165400e+002	  5.4972030e+001	
  9.1167300e+002	  5.0088051e+001	
  9.1169200e+002	  4.5993676e+001	
  9.1171100e+002	  4.2276177e+001	
  9.1173100e+002	  3.9397809e+001	
  9.1175000e+002	  3.6683472e+001	
  9.1176900e+002	  3.4487997e+001	
  9.1178800e+002	  3.2682982e+001	
  9.1180700e+002	  3.1308333e+001	
  9.1182700e+002	  3.0121632e+001	
  9.1184600e+002	  2.9381419e+001	
  9.1186500e+002	  2.8830401e+001	
  9.1188400e+002	  2.8635728e+001	
  9.1190400e+002	  2.8502828e+001	
  9.1192300e+002	  2.8706988e+001	
  9.1194200e+002	  2.9135572e+001	
  9.1196100e+002	  2.9608560e+001	
  9.1198000e+002	  2.9952879e+001	
  9.1200000e+002	  3.0169376e+001	
  9.1201900e+002	  3.0328642e+001	
  9.1203800e+002	  3.0502026e+001	
  9.1205700e+002	  3.0379058e+001	
  9.1207700e+002	  3.0421948e+001	
  9.1209600e+002	  3.0134993e+001	
  9.1211500e+002	  3.0059502e+001	
  9.1213400e+002	  2.9774061e+001	
  9.1215300e+002	  2.9405469e+001	
  9.1217300e+002	  2.9283615e+001	
  9.1219200e+002	  2.8991315e+001	
  9.1221100e+002	  2.8904556e+001	
  9.1223000e+002	  2.8976440e+001	
  9.1225000e+002	  2.9023605e+001	
  9.1226900e+002	  2.9368503e+001	
  9.1228800e+002	  3.0270031e+001	
  9.1230700e+002	  3.1638400e+001	
  9.1232700e+002	  3.3670423e+001	
  9.1234600e+002	  3.6777446e+001	
  9.1236500e+002	  4.1218724e+001	
  9.1238400e+002	  4.6963657e+001	
  9.1240300e+002	  5.3753530e+001	
  9.1242300e+002	  6.1663876e+001	
  9.1244200e+002	  6.9304191e+001	
  9.1246100e+002	  7.6456509e+001	
  9.1248000e+002	  8.3018839e+001	
  9.1250000e+002	  8.7887097e+001	
  9.1251900e+002	  9.0267937e+001	
  9.1253800e+002	  9.0181624e+001	
  9.1255700e+002	  8.7590656e+001	
  9.1257700e+002	  8.3722398e+001	
  9.1259600e+002	  7.8203135e+001	
  9.1261500e+002	  7.2269051e+001	
  9.1263400e+002	  6.6217922e+001	
  9.1265400e+002	  6.0765332e+001	
  9.1267300e+002	  5.5462878e+001	
  9.1269200e+002	  5.0564646e+001	
  9.1271100e+002	  4.6368102e+001	
  9.1273000e+002	  4.2769608e+001	
  9.1275000e+002	  3.9545139e+001	
  9.1276900e+002	  3.6811206e+001	
  9.1278800e+002	  3.4463991e+001	
  9.1280700e+002	  3.2663163e+001	
  9.1282700e+002	  3.1299515e+001	
  9.1284600e+002	  3.0195831e+001	
  9.1286500e+002	  2.9382577e+001	
  9.1288400e+002	  2.8816016e+001	
  9.1290400e+002	  2.8691489e+001	
  9.1292300e+002	  2.8563176e+001	
  9.1294200e+002	  2.8816773e+001	
  9.1296100e+002	  2.9270699e+001	
  9.1298100e+002	  2.9699773e+001	
  9.1300000e+002	  3.0025965e+001	
  9.1301900e+002	  3.0019240e+001	
  9.1303800e+002	  3.0247539e+001	
  9.1305700e+002	  3.0105376e+001	
  9.1307700e+002	  2.9981962e+001	
  9.1309600e+002	  2.9534183e+001	
  9.1311500e+002	  2.9491248e+001	
  9.1313400e+002	  2.9103683e+001	
  9.1315400e+002	  2.8986550e+001	
  9.1317300e+002	  2.8646105e+001	
  9.1319200e+002	  2.8574801e+001	
  9.1321100e+002	  2.8475304e+001	
  9.1323100e+002	  2.8537167e+001	
  9.1325000e+002	  2.8609852e+001	
  9.1326900e+002	  2.8969225e+001	
  9.1328800e+002	  2.9559747e+001	
  9.1330800e+002	  3.0820113e+001	
  9.1332700e+002	  3.2614172e+001	
  9.1334600e+002	  3.5495123e+001	
  9.1336500e+002	  3.9284238e+001	
  9.1338500e+002	  4.4778382e+001	
  9.1340400e+002	  5.1020754e+001	
  9.1342300e+002	  5.8859395e+001	
  9.1344200e+002	  6.7174409e+001	
  9.1346200e+002	  7.5718256e+001	
  9.1348100e+002	  8.3710373e+001	
  9.1350000e+002	  9.0015499e+001	
  9.1351900e+002	  9.3678840e+001	
  9.1353900e+002	  9.4590122e+001	
  9.1355800e+002	  9.2183806e+001	
  9.1357700e+002	  8.8125596e+001	
  9.1359600e+002	  8.2550840e+001	
  9.1361600e+002	  7.6729390e+001	
  9.1363500e+002	  7.0379816e+001	
  9.1365400e+002	  6.4225137e+001	
  9.1367300e+002	  5.8262548e+001	
  9.1369200e+002	  5.2827417e+001	
  9.1371200e+002	  4.8094286e+001	
  9.1373100e+002	  4.4371398e+001	
  9.1375000e+002	  4.0906961e+001	
  9.1376900e+002	  3.8128669e+001	
  9.1378900e+002	  3.5759676e+001	
  9.1380800e+002	  3.4205585e+001	
  9.1382700e+002	  3.2786487e+001	
  9.1384600e+002	  3.1633590e+001	
  9.1386600e+002	  3.0796330e+001	
  9.1388500e+002	  3.0325302e+001	
  9.1390400e+002	  2.9967265e+001	
  9.1392300e+002	  3.0045874e+001	
  9.1394300e+002	  3.0223222e+001	
  9.1396200e+002	  3.0493787e+001	
  9.1398100e+002	  3.0804748e+001	
  9.1400000e+002	  3.1186478e+001	
  9.1402000e+002	  3.1299025e+001	
  9.1403900e+002	  3.1283169e+001	
  9.1405800e+002	  3.1031043e+001	
  9.1407700e+002	  3.0934975e+001	
  9.1409700e+002	  3.0648198e+001	
  9.1411600e+002	  3.0360041e+001	
  9.1413500e+002	  3.0105198e+001	
  9.1415400e+002	  2.9915423e+001	
  9.1417400e+002	  2.9668908e+001	
  9.1419300e+002	  2.9466708e+001	
  9.1421200e+002	  2.9293769e+001	
  9.1423100e+002	  2.9209549e+001	
  9.1425100e+002	  2.9221129e+001	
  9.1427000e+002	  2.9635416e+001	
  9.1428900e+002	  3.0373313e+001	
  9.1430800e+002	  3.1360353e+001	
  9.1432800e+002	  3.3075090e+001	
  9.1434700e+002	  3.5748630e+001	
  9.1436600e+002	  3.9611143e+001	
  9.1438500e+002	  4.5244689e+001	
  9.1440500e+002	  5.3508395e+001	
  9.1442400e+002	  6.5560905e+001	
  9.1444300e+002	  8.1650247e+001	
  9.1446200e+002	  1.0061181e+002	
  9.1448200e+002	  1.1848577e+002	
  9.1450100e+002	  1.3107028e+002	
  9.1452000e+002	  1.3562878e+002	
  9.1453900e+002	  1.3401554e+002	
  9.1455900e+002	  1.2734646e+002	
  9.1457800e+002	  1.1870204e+002	
  9.1459700e+002	  1.0866290e+002	
  9.1461700e+002	  9.8130272e+001	
  9.1463600e+002	  8.8182915e+001	
  9.1465500e+002	  7.8590522e+001	
  9.1467400e+002	  6.9971719e+001	
  9.1469400e+002	  6.2407162e+001	
  9.1471300e+002	  5.5861978e+001	
  9.1473200e+002	  5.0674787e+001	
  9.1475100e+002	  4.6142119e+001	
  9.1477100e+002	  4.2432192e+001	
  9.1479000e+002	  3.9177482e+001	
  9.1480900e+002	  3.6737763e+001	
  9.1482800e+002	  3.4708502e+001	
  9.1484800e+002	  3.2946466e+001	
  9.1486700e+002	  3.1677281e+001	
  9.1488600e+002	  3.1025787e+001	
  9.1490500e+002	  3.0394424e+001	
  9.1492500e+002	  3.0307709e+001	
  9.1494400e+002	  3.0230749e+001	
  9.1496300e+002	  3.0567675e+001	
  9.1498200e+002	  3.0738699e+001	
  9.1500200e+002	  3.0796464e+001	
  9.1502100e+002	  3.0767470e+001	
  9.1504000e+002	  3.0806930e+001	
  9.1505900e+002	  3.0444350e+001	
  9.1507900e+002	  3.0297466e+001	
  9.1509800e+002	  2.9947668e+001	
  9.1511700e+002	  2.9763729e+001	
  9.1513600e+002	  2.9559970e+001	
  9.1515600e+002	  2.9480337e+001	
  9.1517500e+002	  2.9266468e+001	
  9.1519400e+002	  2.9049615e+001	
  9.1521400e+002	  2.8938227e+001	
  9.1523300e+002	  2.8929586e+001	
  9.1525200e+002	  2.8970071e+001	
  9.1527100e+002	  2.9510934e+001	
  9.1529100e+002	  3.0343161e+001	
  9.1531000e+002	  3.1671536e+001	
  9.1532900e+002	  3.3503674e+001	
  9.1534800e+002	  3.6275821e+001	
  9.1536800e+002	  4.0221485e+001	
  9.1538700e+002	  4.6078742e+001	
  9.1540600e+002	  5.3633323e+001	
  9.1542500e+002	  6.3824522e+001	
  9.1544500e+002	  7.6149601e+001	
  9.1546400e+002	  9.0313410e+001	
  9.1548300e+002	  1.0441901e+002	
  9.1550200e+002	  1.1643865e+002	
  9.1552200e+002	  1.2410297e+002	
  9.1554100e+002	  1.2806088e+002	
  9.1556000e+002	  1.2620621e+002	
  9.1558000e+002	  1.2009215e+002	
  9.1559900e+002	  1.1039050e+002	
  9.1561800e+002	  9.9677326e+001	
  9.1563700e+002	  8.8396963e+001	
  9.1565700e+002	  7.8449027e+001	
  9.1567600e+002	  6.9509821e+001	
  9.1569500e+002	  6.1943883e+001	
  9.1571400e+002	  5.5458736e+001	
  9.1573400e+002	  5.0485904e+001	
  9.1575300e+002	  4.6181134e+001	
  9.1577200e+002	  4.2604240e+001	
  9.1579100e+002	  3.9434597e+001	
  9.1581100e+002	  3.7057142e+001	
  9.1583000e+002	  3.4974614e+001	
  9.1584900e+002	  3.3487374e+001	
  9.1586900e+002	  3.2296219e+001	
  9.1588800e+002	  3.1643967e+001	
  9.1590700e+002	  3.1128268e+001	
  9.1592600e+002	  3.1068320e+001	
  9.1594600e+002	  3.1047165e+001	
  9.1596500e+002	  3.1205719e+001	
  9.1598400e+002	  3.1318532e+001	
  9.1600300e+002	  3.1364138e+001	
  9.1602300e+002	  3.1350955e+001	
  9.1604200e+002	  3.1294571e+001	
  9.1606100e+002	  3.1249143e+001	
  9.1608100e+002	  3.0984590e+001	
  9.1610000e+002	  3.0763328e+001	
  9.1611900e+002	  3.0785953e+001	
  9.1613800e+002	  3.0576137e+001	
  9.1615800e+002	  3.0257738e+001	
  9.1617700e+002	  2.9992518e+001	
  9.1619600e+002	  2.9920456e+001	
  9.1621500e+002	  2.9700975e+001	
  9.1623500e+002	  2.9701332e+001	
  9.1625400e+002	  2.9708012e+001	
  9.1627300e+002	  3.0382933e+001	
  9.1629200e+002	  3.1051307e+001	
  9.1631200e+002	  3.2258540e+001	
  9.1633100e+002	  3.4340088e+001	
  9.1635000e+002	  3.7264107e+001	
  9.1637000e+002	  4.1558945e+001	
  9.1638900e+002	  4.7613014e+001	
  9.1640800e+002	  5.5399457e+001	
  9.1642700e+002	  6.4998842e+001	
  9.1644700e+002	  7.5300316e+001	
  9.1646600e+002	  8.5785953e+001	
  9.1648500e+002	  9.4610653e+001	
  9.1650500e+002	  1.0195827e+002	
  9.1652400e+002	  1.0586042e+002	
  9.1654300e+002	  1.0658415e+002	
  9.1656200e+002	  1.0292362e+002	
  9.1658200e+002	  9.6514452e+001	
  9.1660100e+002	  8.8255111e+001	
  9.1662000e+002	  7.9414911e+001	
  9.1663900e+002	  7.0574756e+001	
  9.1665900e+002	  6.2816417e+001	
  9.1667800e+002	  5.6240146e+001	
  9.1669700e+002	  5.0682359e+001	
  9.1671700e+002	  4.5829822e+001	
  9.1673600e+002	  4.2116332e+001	
  9.1675500e+002	  3.8920233e+001	
  9.1677400e+002	  3.6200241e+001	
  9.1679400e+002	  3.3868525e+001	
  9.1681300e+002	  3.2091480e+001	
  9.1683200e+002	  3.0696210e+001	
  9.1685100e+002	  2.9607848e+001	
  9.1687100e+002	  2.8975638e+001	
  9.1689000e+002	  2.8616087e+001	
  9.1690900e+002	  2.8357814e+001	
  9.1692900e+002	  2.8492495e+001	
  9.1694800e+002	  2.8786220e+001	
  9.1696700e+002	  2.8972921e+001	
  9.1698600e+002	  2.9168663e+001	
  9.1700600e+002	  2.9430766e+001	
  9.1702500e+002	  2.9422928e+001	
  9.1704400e+002	  2.9517214e+001	
  9.1706400e+002	  2.9378212e+001	
  9.1708300e+002	  2.9331270e+001	
  9.1710200e+002	  2.9169599e+001	
  9.1712100e+002	  2.9018973e+001	
  9.1714100e+002	  2.8938449e+001	
  9.1716000e+002	  2.8914533e+001	
  9.1717900e+002	  2.8836770e+001	
  9.1719900e+002	  2.8633367e+001	
  9.1721800e+002	  2.8597159e+001	
  9.1723700e+002	  2.8773705e+001	
  9.1725600e+002	  2.9046586e+001	
  9.1727600e+002	  2.9566383e+001	
  9.1729500e+002	  3.0411393e+001	
  9.1731400e+002	  3.1682047e+001	
  9.1733400e+002	  3.3743598e+001	
  9.1735300e+002	  3.6763551e+001	
  9.1737200e+002	  4.0659556e+001	
  9.1739100e+002	  4.6136730e+001	
  9.1741100e+002	  5.2977197e+001	
  9.1743000e+002	  6.1410368e+001	
  9.1744900e+002	  7.0479802e+001	
  9.1746900e+002	  8.0106400e+001	
  9.1748800e+002	  8.8161671e+001	
  9.1750700e+002	  9.4229145e+001	
  9.1752600e+002	  9.6966196e+001	
  9.1754600e+002	  9.6064045e+001	
  9.1756500e+002	  9.1579566e+001	
  9.1758400e+002	  8.5223489e+001	
  9.1760400e+002	  7.7410012e+001	
  9.1762300e+002	  6.9512938e+001	
  9.1764200e+002	  6.2260722e+001	
  9.1766100e+002	  5.5927582e+001	
  9.1768100e+002	  5.0321071e+001	
  9.1770000e+002	  4.5776110e+001	
  9.1771900e+002	  4.1877388e+001	
  9.1773900e+002	  3.8685476e+001	
  9.1775800e+002	  3.5984456e+001	
  9.1777700e+002	  3.3773304e+001	
  9.1779600e+002	  3.1974569e+001	
  9.1781600e+002	  3.0486438e+001	
  9.1783500e+002	  2.9512582e+001	
  9.1785400e+002	  2.8947713e+001	
  9.1787400e+002	  2.8448626e+001	
  9.1789300e+002	  2.8383468e+001	
  9.1791200e+002	  2.8335946e+001	
  9.1793100e+002	  2.8784750e+001	
  9.1795100e+002	  2.9473701e+001	
  9.1797000e+002	  3.0352960e+001	
  9.1798900e+002	  3.1314791e+001	
  9.1800900e+002	  3.2152363e+001	
  9.1802800e+002	  3.2426402e+001	
  9.1804700e+002	  3.2878368e+001	
  9.1806600e+002	  3.2798557e+001	
  9.1808600e+002	  3.2836904e+001	
  9.1810500e+002	  3.2570570e+001	
  9.1812400e+002	  3.2278448e+001	
  9.1814400e+002	  3.2157440e+001	
  9.1816300e+002	  3.1923752e+001	
  9.1818200e+002	  3.1647753e+001	
  9.1820200e+002	  3.1536142e+001	
  9.1822100e+002	  3.1281922e+001	
  9.1824000e+002	  3.1366499e+001	
  9.1825900e+002	  3.1391930e+001	
  9.1827900e+002	  3.1879526e+001	
  9.1829800e+002	  3.2515521e+001	
  9.1831700e+002	  3.3691934e+001	
  9.1833700e+002	  3.5872133e+001	
  9.1835600e+002	  3.9014920e+001	
  9.1837500e+002	  4.3767737e+001	
  9.1839400e+002	  5.0265176e+001	
  9.1841400e+002	  5.8221708e+001	
  9.1843300e+002	  6.7507505e+001	
  9.1845200e+002	  7.6727030e+001	
  9.1847200e+002	  8.4942769e+001	
  9.1849100e+002	  9.0779896e+001	
  9.1851000e+002	  9.4552309e+001	
  9.1853000e+002	  9.4628112e+001	
  9.1854900e+002	  9.1824522e+001	
  9.1856800e+002	  8.6722131e+001	
  9.1858700e+002	  8.0270298e+001	
  9.1860700e+002	  7.2481227e+001	
  9.1862600e+002	  6.5521311e+001	
  9.1864500e+002	  5.8685432e+001	
  9.1866500e+002	  5.2952122e+001	
  9.1868400e+002	  4.7877834e+001	
  9.1870300e+002	  4.3610742e+001	
  9.1872300e+002	  3.9980136e+001	
  9.1874200e+002	  3.7134147e+001	
  9.1876100e+002	  3.4429252e+001	
  9.1878000e+002	  3.2596134e+001	
  9.1880000e+002	  3.0923440e+001	
  9.1881900e+002	  2.9638222e+001	
  9.1883800e+002	  2.8475883e+001	
  9.1885800e+002	  2.7925578e+001	
  9.1887700e+002	  2.7285708e+001	
  9.1889600e+002	  2.7276578e+001	
  9.1891600e+002	  2.7332428e+001	
  9.1893500e+002	  2.7616577e+001	
  9.1895400e+002	  2.8151338e+001	
  9.1897300e+002	  2.8700797e+001	
  9.1899300e+002	  2.9079767e+001	
  9.1901200e+002	  2.9602637e+001	
  9.1903100e+002	  2.9907807e+001	
  9.1905100e+002	  3.0049837e+001	
  9.1907000e+002	  3.0149468e+001	
  9.1908900e+002	  3.0097893e+001	
  9.1910900e+002	  2.9834721e+001	
  9.1912800e+002	  2.9815348e+001	
  9.1914700e+002	  2.9596758e+001	
  9.1916600e+002	  2.9721195e+001	
  9.1918600e+002	  2.9894758e+001	
  9.1920500e+002	  3.0211954e+001	
  9.1922400e+002	  3.0506079e+001	
  9.1924400e+002	  3.0941834e+001	
  9.1926300e+002	  3.1305483e+001	
  9.1928200e+002	  3.1816906e+001	
  9.1930200e+002	  3.2682448e+001	
  9.1932100e+002	  3.3803768e+001	
  9.1934000e+002	  3.6262949e+001	
  9.1935900e+002	  3.9932481e+001	
  9.1937900e+002	  4.5765688e+001	
  9.1939800e+002	  5.3427916e+001	
  9.1941700e+002	  6.2600766e+001	
  9.1943700e+002	  7.3130717e+001	
  9.1945600e+002	  8.3559213e+001	
  9.1947500e+002	  9.2518995e+001	
  9.1949500e+002	  9.8680666e+001	
  9.1951400e+002	  1.0240578e+002	
  9.1953300e+002	  1.0197475e+002	
  9.1955300e+002	  9.7735982e+001	
  9.1957200e+002	  9.0823587e+001	
  9.1959100e+002	  8.2730815e+001	
  9.1961000e+002	  7.4143812e+001	
  9.1963000e+002	  6.6426090e+001	
  9.1964900e+002	  5.8998575e+001	
  9.1966800e+002	  5.2927805e+001	
  9.1968800e+002	  4.7754242e+001	
  9.1970700e+002	  4.3592126e+001	
  9.1972600e+002	  3.9796330e+001	
  9.1974600e+002	  3.7069478e+001	
  9.1976500e+002	  3.4477531e+001	
  9.1978400e+002	  3.2622411e+001	
  9.1980400e+002	  3.0999911e+001	
  9.1982300e+002	  2.9677059e+001	
  9.1984200e+002	  2.8769697e+001	
  9.1986200e+002	  2.8169554e+001	
  9.1988100e+002	  2.7746938e+001	
  9.1990000e+002	  2.7579299e+001	
  9.1991900e+002	  2.7915156e+001	
  9.1993900e+002	  2.8036387e+001	
  9.1995800e+002	  2.8381285e+001	
  9.1997700e+002	  2.8957244e+001	
  9.1999700e+002	  2.9311005e+001	
  9.2001600e+002	  2.9548078e+001	
  9.2003500e+002	  2.9742262e+001	
  9.2005500e+002	  2.9713579e+001	
  9.2007400e+002	  2.9713847e+001	
  9.2009300e+002	  2.9625752e+001	
  9.2011300e+002	  2.9560771e+001	
  9.2013200e+002	  2.9443549e+001	
  9.2015100e+002	  2.9404534e+001	
  9.2017100e+002	  2.9457444e+001	
  9.2019000e+002	  2.9512626e+001	
  9.2020900e+002	  2.9872979e+001	
  9.2022800e+002	  3.0141629e+001	
  9.2024800e+002	  3.0469069e+001	
  9.2026700e+002	  3.0875607e+001	
  9.2028600e+002	  3.1690064e+001	
  9.2030600e+002	  3.2575157e+001	
  9.2032500e+002	  3.4074155e+001	
  9.2034400e+002	  3.6268383e+001	
  9.2036400e+002	  3.9913286e+001	
  9.2038300e+002	  4.5166392e+001	
  9.2040200e+002	  5.2477130e+001	
  9.2042200e+002	  6.2572307e+001	
  9.2044100e+002	  7.4857614e+001	
  9.2046000e+002	  8.8292121e+001	
  9.2048000e+002	  1.0115503e+002	
  9.2049900e+002	  1.0994188e+002	
  9.2051800e+002	  1.1338418e+002	
  9.2053800e+002	  1.1118790e+002	
  9.2055700e+002	  1.0508618e+002	
  9.2057600e+002	  9.5996437e+001	
  9.2059500e+002	  8.6214537e+001	
  9.2061500e+002	  7.6614395e+001	
  9.2063400e+002	  6.8324010e+001	
  9.2065300e+002	  6.0694384e+001	
  9.2067300e+002	  5.4369617e+001	
  9.2069200e+002	  4.8979201e+001	
  9.2071100e+002	  4.4622857e+001	
  9.2073100e+002	  4.0938850e+001	
  9.2075000e+002	  3.7897697e+001	
  9.2076900e+002	  3.5308199e+001	
  9.2078900e+002	  3.3280007e+001	
  9.2080800e+002	  3.1659155e+001	
  9.2082700e+002	  3.0347838e+001	
  9.2084700e+002	  2.9522246e+001	
  9.2086600e+002	  2.8830579e+001	
  9.2088500e+002	  2.8522558e+001	
  9.2090500e+002	  2.8605264e+001	
  9.2092400e+002	  2.8887766e+001	
  9.2094300e+002	  2.9340712e+001	
  9.2096300e+002	  2.9488353e+001	
  9.2098200e+002	  2.9784572e+001	
  9.2100100e+002	  2.9768361e+001	
  9.2102100e+002	  2.9871643e+001	
  9.2104000e+002	  2.9903042e+001	
  9.2105900e+002	  2.9835033e+001	
  9.2107800e+002	  2.9537434e+001	
  9.2109800e+002	  2.9369750e+001	
  9.2111700e+002	  2.9073131e+001	
  9.2113600e+002	  2.8978177e+001	
  9.2115600e+002	  2.8945620e+001	
  9.2117500e+002	  2.9170846e+001	
  9.2119400e+002	  2.9974569e+001	
  9.2121400e+002	  3.1328152e+001	
  9.2123300e+002	  3.3865363e+001	
  9.2125200e+002	  3.7438650e+001	
  9.2127200e+002	  4.0773928e+001	
  9.2129100e+002	  4.3893823e+001	
  9.2131000e+002	  4.5703737e+001	
  9.2133000e+002	  4.6994255e+001	
  9.2134900e+002	  4.7924108e+001	
  9.2136800e+002	  4.9935955e+001	
  9.2138800e+002	  5.3497617e+001	
  9.2140700e+002	  5.8733399e+001	
  9.2142600e+002	  6.6174542e+001	
  9.2144600e+002	  7.5065292e+001	
  9.2146500e+002	  8.4466797e+001	
  9.2148400e+002	  9.2529640e+001	
  9.2150400e+002	  9.7046096e+001	
  9.2152300e+002	  9.8226740e+001	
  9.2154200e+002	  9.4769964e+001	
  9.2156200e+002	  8.9058166e+001	
  9.2158100e+002	  8.1494366e+001	
  9.2160000e+002	  7.3627711e+001	
  9.2162000e+002	  6.6179397e+001	
  9.2163900e+002	  5.9562998e+001	
  9.2165800e+002	  5.3613504e+001	
  9.2167800e+002	  4.8502561e+001	
  9.2169700e+002	  4.4349886e+001	
  9.2171600e+002	  4.0748586e+001	
  9.2173600e+002	  3.7754643e+001	
  9.2175500e+002	  3.5387654e+001	
  9.2177400e+002	  3.3387209e+001	
  9.2179400e+002	  3.1638133e+001	
  9.2181300e+002	  3.0524295e+001	
  9.2183200e+002	  2.9779539e+001	
  9.2185200e+002	  2.9671358e+001	
  9.2187100e+002	  2.9939919e+001	
  9.2189000e+002	  3.0428985e+001	
  9.2191000e+002	  3.0947268e+001	
  9.2192900e+002	  3.1210751e+001	
  9.2194800e+002	  3.1276711e+001	
  9.2196800e+002	  3.1155792e+001	
  9.2198700e+002	  3.1052955e+001	
  9.2200600e+002	  3.0744444e+001	
  9.2202600e+002	  3.0628602e+001	
  9.2204500e+002	  3.0483187e+001	
  9.2206400e+002	  3.0266646e+001	
  9.2208400e+002	  3.0030419e+001	
  9.2210300e+002	  2.9783592e+001	
  9.2212200e+002	  2.9571995e+001	
  9.2214200e+002	  2.9362090e+001	
  9.2216100e+002	  2.9268606e+001	
  9.2218000e+002	  2.9311762e+001	
  9.2220000e+002	  2.9811918e+001	
  9.2221900e+002	  3.0840823e+001	
  9.2223800e+002	  3.2429030e+001	
  9.2225800e+002	  3.4696789e+001	
  9.2227700e+002	  3.7141852e+001	
  9.2229600e+002	  3.9166392e+001	
  9.2231600e+002	  4.1069122e+001	
  9.2233500e+002	  4.2972431e+001	
  9.2235400e+002	  4.5778738e+001	
  9.2237400e+002	  4.9815169e+001	
  9.2239300e+002	  5.5316661e+001	
  9.2241200e+002	  6.2418296e+001	
  9.2243200e+002	  7.0379370e+001	
  9.2245100e+002	  7.9419499e+001	
  9.2247000e+002	  8.6664276e+001	
  9.2249000e+002	  9.2739189e+001	
  9.2250900e+002	  9.5149780e+001	
  9.2252800e+002	  9.4508707e+001	
  9.2254800e+002	  9.0373580e+001	
  9.2256700e+002	  8.4466129e+001	
  9.2258600e+002	  7.7299069e+001	
  9.2260600e+002	  7.0078609e+001	
  9.2262500e+002	  6.3319245e+001	
  9.2264400e+002	  5.7252750e+001	
  9.2266400e+002	  5.1807197e+001	
  9.2268300e+002	  4.7302588e+001	
  9.2270200e+002	  4.3180689e+001	
  9.2272200e+002	  3.9914488e+001	
  9.2274100e+002	  3.7132187e+001	
  9.2276000e+002	  3.5004454e+001	
  9.2278000e+002	  3.3100209e+001	
  9.2279900e+002	  3.1513027e+001	
  9.2281800e+002	  3.0359996e+001	
  9.2283800e+002	  3.0259698e+001	
  9.2285700e+002	  3.0930566e+001	
  9.2287600e+002	  3.2283214e+001	
  9.2289600e+002	  3.3886162e+001	
  9.2291500e+002	  3.5220505e+001	
  9.2293500e+002	  3.5892353e+001	
  9.2295400e+002	  3.5713758e+001	
  9.2297300e+002	  3.5321249e+001	
  9.2299300e+002	  3.4668908e+001	
  9.2301200e+002	  3.3912261e+001	
  9.2303100e+002	  3.3451699e+001	
  9.2305100e+002	  3.2751882e+001	
  9.2307000e+002	  3.2334610e+001	
  9.2308900e+002	  3.1894179e+001	
  9.2310900e+002	  3.1391663e+001	
  9.2312800e+002	  3.0930566e+001	
  9.2314700e+002	  3.0656527e+001	
  9.2316700e+002	  3.0322852e+001	
  9.2318600e+002	  3.0140293e+001	
  9.2320500e+002	  3.0240369e+001	
  9.2322500e+002	  3.0861756e+001	
  9.2324400e+002	  3.1931011e+001	
  9.2326300e+002	  3.3392286e+001	
  9.2328300e+002	  3.4759319e+001	
  9.2330200e+002	  3.6411883e+001	
  9.2332100e+002	  3.8097938e+001	
  9.2334100e+002	  4.0214715e+001	
  9.2336000e+002	  4.2698838e+001	
  9.2337900e+002	  4.6860820e+001	
  9.2339900e+002	  5.1824834e+001	
  9.2341800e+002	  5.8454861e+001	
  9.2343800e+002	  6.5984768e+001	
  9.2345700e+002	  7.4319556e+001	
  9.2347600e+002	  8.2050327e+001	
  9.2349600e+002	  8.8538414e+001	
  9.2351500e+002	  9.1968111e+001	
  9.2353400e+002	  9.3254220e+001	
  9.2355400e+002	  9.1433082e+001	
  9.2357300e+002	  8.8162874e+001	
  9.2359200e+002	  8.2796954e+001	
  9.2361200e+002	  7.6907540e+001	
  9.2363100e+002	  7.0025520e+001	
  9.2365000e+002	  6.3318532e+001	
  9.2367000e+002	  5.7158598e+001	
  9.2368900e+002	  5.1723556e+001	
  9.2370800e+002	  4.6968245e+001	
  9.2372800e+002	  4.3017058e+001	
  9.2374700e+002	  3.9833697e+001	
  9.2376600e+002	  3.7364628e+001	
  9.2378600e+002	  3.5110052e+001	
  9.2380500e+002	  3.3557698e+001	
  9.2382500e+002	  3.2110676e+001	
  9.2384400e+002	  3.1701154e+001	
  9.2386300e+002	  3.1281254e+001	
  9.2388300e+002	  3.1440609e+001	
  9.2390200e+002	  3.2031310e+001	
  9.2392100e+002	  3.2510934e+001	
  9.2394100e+002	  3.2896718e+001	
  9.2396000e+002	  3.2996838e+001	
  9.2397900e+002	  3.2880907e+001	
  9.2399900e+002	  3.2800027e+001	
  9.2401800e+002	  3.2438249e+001	
  9.2403700e+002	  3.2121587e+001	
  9.2405700e+002	  3.1819267e+001	
  9.2407600e+002	  3.1476150e+001	
  9.2409500e+002	  3.1117401e+001	
  9.2411500e+002	  3.0921436e+001	
  9.2413400e+002	  3.0557921e+001	
  9.2415400e+002	  3.0292299e+001	
  9.2417300e+002	  3.0022002e+001	
  9.2419200e+002	  3.0057676e+001	
  9.2421200e+002	  3.0111878e+001	
  9.2423100e+002	  3.0564379e+001	
  9.2425000e+002	  3.1175389e+001	
  9.2427000e+002	  3.1966864e+001	
  9.2428900e+002	  3.3093484e+001	
  9.2430800e+002	  3.4263306e+001	
  9.2432800e+002	  3.5925444e+001	
  9.2434700e+002	  3.8081014e+001	
  9.2436600e+002	  4.1529862e+001	
  9.2438600e+002	  4.6292210e+001	
  9.2440500e+002	  5.2725694e+001	
  9.2442500e+002	  6.0474725e+001	
  9.2444400e+002	  6.8482029e+001	
  9.2446300e+002	  7.6212177e+001	
  9.2448300e+002	  8.2131608e+001	
  9.2450200e+002	  8.5899924e+001	
  9.2452100e+002	  8.7239300e+001	
  9.2454100e+002	  8.6296085e+001	
  9.2456000e+002	  8.2906516e+001	
  9.2457900e+002	  7.8844208e+001	
  9.2459900e+002	  7.3358304e+001	
  9.2461800e+002	  6.7773527e+001	
  9.2463800e+002	  6.1543669e+001	
  9.2465700e+002	  5.5724313e+001	
  9.2467600e+002	  5.0471162e+001	
  9.2469600e+002	  4.5938939e+001	
  9.2471500e+002	  4.2220238e+001	
  9.2473400e+002	  3.9169510e+001	
  9.2475400e+002	  3.6316038e+001	
  9.2477300e+002	  3.4354919e+001	
  9.2479200e+002	  3.2453570e+001	
  9.2481200e+002	  3.1101056e+001	
  9.2483100e+002	  3.0001292e+001	
  9.2485100e+002	  2.9381775e+001	
  9.2487000e+002	  2.9086848e+001	
  9.2488900e+002	  2.9205941e+001	
  9.2490900e+002	  2.9600053e+001	
  9.2492800e+002	  2.9999020e+001	
  9.2494700e+002	  3.0510310e+001	
  9.2496700e+002	  3.0813299e+001	
  9.2498600e+002	  3.0724625e+001	
  9.2500500e+002	  3.0741282e+001	
  9.2502500e+002	  3.0691444e+001	
  9.2504400e+002	  3.0496370e+001	
  9.2506400e+002	  3.0214136e+001	
  9.2508300e+002	  2.9918007e+001	
  9.2510200e+002	  2.9757315e+001	
  9.2512200e+002	  2.9482207e+001	
  9.2514100e+002	  2.9135483e+001	
  9.2516000e+002	  2.8996571e+001	
  9.2518000e+002	  2.8858549e+001	
  9.2519900e+002	  2.8765109e+001	
  9.2521800e+002	  2.8822741e+001	
  9.2523800e+002	  2.9194362e+001	
  9.2525700e+002	  2.9693716e+001	
  9.2527700e+002	  3.0520465e+001	
  9.2529600e+002	  3.1695453e+001	
  9.2531500e+002	  3.3200552e+001	
  9.2533500e+002	  3.5254710e+001	
  9.2535400e+002	  3.8187993e+001	
  9.2537300e+002	  4.2250479e+001	
  9.2539300e+002	  4.7784394e+001	
  9.2541200e+002	  5.4655636e+001	
  9.2543200e+002	  6.2530530e+001	
  9.2545100e+002	  7.0831782e+001	
  9.2547000e+002	  7.8276266e+001	
  9.2549000e+002	  8.3634971e+001	
  9.2550900e+002	  8.7423062e+001	
  9.2552800e+002	  8.8324856e+001	
  9.2554800e+002	  8.7447334e+001	
  9.2556700e+002	  8.4130361e+001	
  9.2558600e+002	  7.9332472e+001	
  9.2560600e+002	  7.2965706e+001	
  9.2562500e+002	  6.6612168e+001	
  9.2564500e+002	  6.0140070e+001	
  9.2566400e+002	  5.4442703e+001	
  9.2568300e+002	  4.9236004e+001	
  9.2570300e+002	  4.4839932e+001	
  9.2572200e+002	  4.1132454e+001	
  9.2574100e+002	  3.8337460e+001	
  9.2576100e+002	  3.5648688e+001	
  9.2578000e+002	  3.3679731e+001	
  9.2580000e+002	  3.2194451e+001	
  9.2581900e+002	  3.0900993e+001	
  9.2583800e+002	  2.9985035e+001	
  9.2585800e+002	  2.9488532e+001	
  9.2587700e+002	  2.9277958e+001	
  9.2589600e+002	  2.9319556e+001	
  9.2591600e+002	  2.9582149e+001	
  9.2593500e+002	  2.9806841e+001	
  9.2595500e+002	  3.0036610e+001	
  9.2597400e+002	  3.0195520e+001	
  9.2599300e+002	  3.0251236e+001	
  9.2601300e+002	  3.0297332e+001	
  9.2603200e+002	  3.0142119e+001	
  9.2605100e+002	  2.9966285e+001	
  9.2607100e+002	  2.9773349e+001	
  9.2609000e+002	  2.9609852e+001	
  9.2611000e+002	  2.9312787e+001	
  9.2612900e+002	  2.9355008e+001	
  9.2614800e+002	  2.9044582e+001	
  9.2616800e+002	  2.9056117e+001	
  9.2618700e+002	  2.9043469e+001	
  9.2620600e+002	  2.9207500e+001	
  9.2622600e+002	  2.9453703e+001	
  9.2624500e+002	  3.0007928e+001	
  9.2626500e+002	  3.0552621e+001	
  9.2628400e+002	  3.1467644e+001	
  9.2630300e+002	  3.2712332e+001	
  9.2632300e+002	  3.4300183e+001	
  9.2634200e+002	  3.6786933e+001	
  9.2636100e+002	  4.0329177e+001	
  9.2638100e+002	  4.5328776e+001	
  9.2640000e+002	  5.1723734e+001	
  9.2642000e+002	  5.9649401e+001	
  9.2643900e+002	  6.8140471e+001	
  9.2645800e+002	  7.6106489e+001	
  9.2647800e+002	  8.2885182e+001	
  9.2649700e+002	  8.7469559e+001	
  9.2651700e+002	  9.0213023e+001	
  9.2653600e+002	  9.0901884e+001	
  9.2655500e+002	  8.9480069e+001	
  9.2657500e+002	  8.5653009e+001	
  9.2659400e+002	  8.0397452e+001	
  9.2661300e+002	  7.3875251e+001	
  9.2663300e+002	  6.7124839e+001	
  9.2665200e+002	  6.0679464e+001	
  9.2667200e+002	  5.4840110e+001	
  9.2669100e+002	  4.9538057e+001	
  9.2671000e+002	  4.5271768e+001	
  9.2673000e+002	  4.1531510e+001	
  9.2674900e+002	  3.8648377e+001	
  9.2676800e+002	  3.6048501e+001	
  9.2678800e+002	  3.4067786e+001	
  9.2680700e+002	  3.2297065e+001	
  9.2682700e+002	  3.1034294e+001	
  9.2684600e+002	  3.0244288e+001	
  9.2686500e+002	  2.9798958e+001	
  9.2688500e+002	  2.9625484e+001	
  9.2690400e+002	  2.9850978e+001	
  9.2692400e+002	  3.0123102e+001	
  9.2694300e+002	  3.0449027e+001	
  9.2696200e+002	  3.0526166e+001	
  9.2698200e+002	  3.0680399e+001	
  9.2700100e+002	  3.0484211e+001	
  9.2702100e+002	  3.0328687e+001	
  9.2704000e+002	  3.0132410e+001	
  9.2705900e+002	  2.9903755e+001	
  9.2707900e+002	  2.9684764e+001	
  9.2709800e+002	  2.9684675e+001	
  9.2711700e+002	  2.9551908e+001	
  9.2713700e+002	  2.9488353e+001	
  9.2715600e+002	  2.9149290e+001	
  9.2717600e+002	  2.9136997e+001	
  9.2719500e+002	  2.9133033e+001	
  9.2721400e+002	  2.9234401e+001	
  9.2723400e+002	  2.9283926e+001	
  9.2725300e+002	  2.9711531e+001	
  9.2727300e+002	  3.0184741e+001	
  9.2729200e+002	  3.1039104e+001	
  9.2731100e+002	  3.2406137e+001	
  9.2733100e+002	  3.4402752e+001	
  9.2735000e+002	  3.7219525e+001	
  9.2736900e+002	  4.1002806e+001	
  9.2738900e+002	  4.5990335e+001	
  9.2740800e+002	  5.2163809e+001	
  9.2742800e+002	  5.9541086e+001	
  9.2744700e+002	  6.7554492e+001	
  9.2746600e+002	  7.5523093e+001	
  9.2748600e+002	  8.3823097e+001	
  9.2750500e+002	  9.0372422e+001	
  9.2752500e+002	  9.5065693e+001	
  9.2754400e+002	  9.6745557e+001	
  9.2756300e+002	  9.5644858e+001	
  9.2758300e+002	  9.1114639e+001	
  9.2760200e+002	  8.4528927e+001	
  9.2762200e+002	  7.7006547e+001	
  9.2764100e+002	  6.9538547e+001	
  9.2766000e+002	  6.2214582e+001	
  9.2768000e+002	  5.6132098e+001	
  9.2769900e+002	  5.0618626e+001	
  9.2771900e+002	  4.6319913e+001	
  9.2773800e+002	  4.2719503e+001	
  9.2775700e+002	  3.9504788e+001	
  9.2777700e+002	  3.6984412e+001	
  9.2779600e+002	  3.4830401e+001	
  9.2781600e+002	  3.3308734e+001	
  9.2783500e+002	  3.2180510e+001	
  9.2785400e+002	  3.1361733e+001	
  9.2787400e+002	  3.0992340e+001	
  9.2789300e+002	  3.0836280e+001	
  9.2791200e+002	  3.0948158e+001	
  9.2793200e+002	  3.1193426e+001	
  9.2795100e+002	  3.1403866e+001	
  9.2797100e+002	  3.1530753e+001	
  9.2799000e+002	  3.1678796e+001	
  9.2800900e+002	  3.1778426e+001	
  9.2802900e+002	  3.1684675e+001	
  9.2804800e+002	  3.1679330e+001	
  9.2806800e+002	  3.1397052e+001	
  9.2808700e+002	  3.1114639e+001	
  9.2810600e+002	  3.0802744e+001	
  9.2812600e+002	  3.0427293e+001	
  9.2814500e+002	  3.0108360e+001	
  9.2816500e+002	  2.9892976e+001	
  9.2818400e+002	  2.9702089e+001	
  9.2820300e+002	  2.9652608e+001	
  9.2822300e+002	  2.9822251e+001	
  9.2824200e+002	  2.9924153e+001	
  9.2826200e+002	  3.0483900e+001	
  9.2828100e+002	  3.1251592e+001	
  9.2830000e+002	  3.2405113e+001	
  9.2832000e+002	  3.4123324e+001	
  9.2833900e+002	  3.6755267e+001	
  9.2835900e+002	  4.0145593e+001	
  9.2837800e+002	  4.4501670e+001	
  9.2839700e+002	  5.0179397e+001	
  9.2841700e+002	  5.6790629e+001	
  9.2843600e+002	  6.4014920e+001	
  9.2845600e+002	  7.1415401e+001	
  9.2847500e+002	  7.8352470e+001	
  9.2849400e+002	  8.4440298e+001	
  9.2851400e+002	  8.8568699e+001	
  9.2853300e+002	  9.0629938e+001	
  9.2855300e+002	  8.9425600e+001	
  9.2857200e+002	  8.5972832e+001	
  9.2859100e+002	  8.0150314e+001	
  9.2861100e+002	  7.3548345e+001	
  9.2863000e+002	  6.6556229e+001	
  9.2865000e+002	  6.0382265e+001	
  9.2866900e+002	  5.4425377e+001	
  9.2868800e+002	  4.9238587e+001	
  9.2870800e+002	  4.4897163e+001	
  9.2872700e+002	  4.1355186e+001	
  9.2874700e+002	  3.8283793e+001	
  9.2876600e+002	  3.5909188e+001	
  9.2878600e+002	  3.4007171e+001	
  9.2880500e+002	  3.2408409e+001	
  9.2882400e+002	  3.1155792e+001	
  9.2884400e+002	  3.0449650e+001	
  9.2886300e+002	  2.9811339e+001	
  9.2888300e+002	  2.9723957e+001	
  9.2890200e+002	  2.9945664e+001	
  9.2892100e+002	  3.0483098e+001	
  9.2894100e+002	  3.0899301e+001	
  9.2896000e+002	  3.1396339e+001	
  9.2898000e+002	  3.1576716e+001	
  9.2899900e+002	  3.1725248e+001	
  9.2901800e+002	  3.1552710e+001	
  9.2903800e+002	  3.1532446e+001	
  9.2905700e+002	  3.1299247e+001	
  9.2907700e+002	  3.0850399e+001	
  9.2909600e+002	  3.0672160e+001	
  9.2911500e+002	  3.0407696e+001	
  9.2913500e+002	  2.9984323e+001	
  9.2915400e+002	  2.9804614e+001	
  9.2917400e+002	  2.9576671e+001	
  9.2919300e+002	  2.9484390e+001	
  9.2921200e+002	  2.9335412e+001	
  9.2923200e+002	  2.9520554e+001	
  9.2925100e+002	  2.9699283e+001	
  9.2927100e+002	  3.0231283e+001	
  9.2929000e+002	  3.1128981e+001	
  9.2931000e+002	  3.2351623e+001	
  9.2932900e+002	  3.4193783e+001	
  9.2934800e+002	  3.6812319e+001	
  9.2936800e+002	  4.0418697e+001	
  9.2938700e+002	  4.4950118e+001	
  9.2940700e+002	  5.0619561e+001	
  9.2942600e+002	  5.7179130e+001	
  9.2944500e+002	  6.4398210e+001	
  9.2946500e+002	  7.1933506e+001	
  9.2948400e+002	  7.9350777e+001	
  9.2950400e+002	  8.6529372e+001	
  9.2952300e+002	  9.2227676e+001	
  9.2954200e+002	  9.6108182e+001	
  9.2956200e+002	  9.7070102e+001	
  9.2958100e+002	  9.4849864e+001	
  9.2960100e+002	  8.8952790e+001	
  9.2962000e+002	  8.1372155e+001	
  9.2964000e+002	  7.2155792e+001	
  9.2965900e+002	  6.4434908e+001	
  9.2967800e+002	  5.7311540e+001	
  9.2969800e+002	  5.1484434e+001	
  9.2971700e+002	  4.6569456e+001	
  9.2973700e+002	  4.2680176e+001	
  9.2975600e+002	  3.9534183e+001	
  9.2977500e+002	  3.6968601e+001	
  9.2979500e+002	  3.4946555e+001	
  9.2981400e+002	  3.3716786e+001	
  9.2983400e+002	  3.2489111e+001	
  9.2985300e+002	  3.1638757e+001	
  9.2987300e+002	  3.1247717e+001	
  9.2989200e+002	  3.1290696e+001	
  9.2991100e+002	  3.1261390e+001	
  9.2993100e+002	  3.1300806e+001	
  9.2995000e+002	  3.1632967e+001	
  9.2997000e+002	  3.1713045e+001	
  9.2998900e+002	  3.1737630e+001	
  9.3000800e+002	  3.1817797e+001	
  9.3002800e+002	  3.1535385e+001	
  9.3004700e+002	  3.1408854e+001	
  9.3006700e+002	  3.1047121e+001	
  9.3008600e+002	  3.0764619e+001	
  9.3010600e+002	  3.0473389e+001	
  9.3012500e+002	  3.0074511e+001	
  9.3014400e+002	  2.9921347e+001	
  9.3016400e+002	  2.9687703e+001	
  9.3018300e+002	  2.9285574e+001	
  9.3020300e+002	  2.9235470e+001	
  9.3022200e+002	  2.9240636e+001	
  9.3024100e+002	  2.9412640e+001	
  9.3026100e+002	  2.9823142e+001	
  9.3028000e+002	  3.0639825e+001	
  9.3030000e+002	  3.1562108e+001	
  9.3031900e+002	  3.3014965e+001	
  9.3033900e+002	  3.5334298e+001	
  9.3035800e+002	  3.8584332e+001	
  9.3037700e+002	  4.2904378e+001	
  9.3039700e+002	  4.8417227e+001	
  9.3041600e+002	  5.4778827e+001	
  9.3043600e+002	  6.2233065e+001	
  9.3045500e+002	  6.9873647e+001	
  9.3047500e+002	  7.7502516e+001	
  9.3049400e+002	  8.4061328e+001	
  9.3051300e+002	  8.9032245e+001	
  9.3053300e+002	  9.1366276e+001	
  9.3055200e+002	  9.1671447e+001	
  9.3057200e+002	  8.8777224e+001	
  9.3059100e+002	  8.3862379e+001	
  9.3061000e+002	  7.7089075e+001	
  9.3063000e+002	  6.9622545e+001	
  9.3064900e+002	  6.2390193e+001	
  9.3066900e+002	  5.6189017e+001	
  9.3068800e+002	  5.0664588e+001	
  9.3070800e+002	  4.6026322e+001	
  9.3072700e+002	  4.2213290e+001	
  9.3074600e+002	  3.9248742e+001	
  9.3076600e+002	  3.6795128e+001	
  9.3078500e+002	  3.4801007e+001	
  9.3080500e+002	  3.3069167e+001	
  9.3082400e+002	  3.1856678e+001	
  9.3084400e+002	  3.1125596e+001	
  9.3086300e+002	  3.0672605e+001	
  9.3088200e+002	  3.0414867e+001	
  9.3090200e+002	  3.0560281e+001	
  9.3092100e+002	  3.0859172e+001	
  9.3094100e+002	  3.1362090e+001	
  9.3096000e+002	  3.1684497e+001	
  9.3098000e+002	  3.1842694e+001	
  9.3099900e+002	  3.1649312e+001	
  9.3101800e+002	  3.1570614e+001	
  9.3103800e+002	  3.1378123e+001	
  9.3105700e+002	  3.0999911e+001	
  9.3107700e+002	  3.0610876e+001	
  9.3109600e+002	  3.0187414e+001	
  9.3111600e+002	  2.9992518e+001	
  9.3113500e+002	  2.9662005e+001	
  9.3115400e+002	  2.9523226e+001	
  9.3117400e+002	  2.9251859e+001	
  9.3119300e+002	  2.9146439e+001	
  9.3121300e+002	  2.9069033e+001	
  9.3123200e+002	  2.9148087e+001	
  9.3125200e+002	  2.9453347e+001	
  9.3127100e+002	  2.9927849e+001	
  9.3129000e+002	  3.0748141e+001	
  9.3131000e+002	  3.2066940e+001	
  9.3132900e+002	  3.4003162e+001	
  9.3134900e+002	  3.6590790e+001	
  9.3136800e+002	  4.0500423e+001	
  9.3138800e+002	  4.5378079e+001	
  9.3140700e+002	  5.1420033e+001	
  9.3142600e+002	  5.8486928e+001	
  9.3144600e+002	  6.6400036e+001	
  9.3146500e+002	  7.4315637e+001	
  9.3148500e+002	  8.1837928e+001	
  9.3150400e+002	  8.7908164e+001	
  9.3152400e+002	  9.1927404e+001	
  9.3154300e+002	  9.3078074e+001	
  9.3156300e+002	  9.1263395e+001	
  9.3158200e+002	  8.6157306e+001	
  9.3160100e+002	  7.9755935e+001	
  9.3162100e+002	  7.1907941e+001	
  9.3164000e+002	  6.4732909e+001	
  9.3166000e+002	  5.7817352e+001	
  9.3167900e+002	  5.2189418e+001	
  9.3169900e+002	  4.7301964e+001	
  9.3171800e+002	  4.3413397e+001	
  9.3173700e+002	  4.0184385e+001	
  9.3175700e+002	  3.7653142e+001	
  9.3177600e+002	  3.5558455e+001	
  9.3179600e+002	  3.3996660e+001	
  9.3181500e+002	  3.2631764e+001	
  9.3183500e+002	  3.1667216e+001	
  9.3185400e+002	  3.1113348e+001	
  9.3187300e+002	  3.0739189e+001	
  9.3189300e+002	  3.0673986e+001	
  9.3191200e+002	  3.0710595e+001	
  9.3193200e+002	  3.1065960e+001	
  9.3195100e+002	  3.1300138e+001	
  9.3197100e+002	  3.1423730e+001	
  9.3199000e+002	  3.1442079e+001	
  9.3201000e+002	  3.1368993e+001	
  9.3202900e+002	  3.1084532e+001	
  9.3204800e+002	  3.1000846e+001	
  9.3206800e+002	  3.0778649e+001	
  9.3208700e+002	  3.0404534e+001	
  9.3210700e+002	  3.0161537e+001	
  9.3212600e+002	  2.9944328e+001	
  9.3214600e+002	  2.9726495e+001	
  9.3216500e+002	  2.9522380e+001	
  9.3218500e+002	  2.9470004e+001	
  9.3220400e+002	  2.9256937e+001	
  9.3222300e+002	  2.9340801e+001	
  9.3224300e+002	  2.9562464e+001	
  9.3226200e+002	  2.9942680e+001	
  9.3228200e+002	  3.0552487e+001	
  9.3230100e+002	  3.1670467e+001	
  9.3232100e+002	  3.3158687e+001	
  9.3234000e+002	  3.5693092e+001	
  9.3235900e+002	  3.9344676e+001	
  9.3237900e+002	  4.4650693e+001	
  9.3239800e+002	  5.1829689e+001	
  9.3241800e+002	  6.0486171e+001	
  9.3243700e+002	  7.0948648e+001	
  9.3245700e+002	  8.2979335e+001	
  9.3247600e+002	  9.6856678e+001	
  9.3249600e+002	  1.1365287e+002	
  9.3251500e+002	  1.3175990e+002	
  9.3253400e+002	  1.4839451e+002	
  9.3255400e+002	  1.5781873e+002	
  9.3257300e+002	  1.5922108e+002	
  9.3259300e+002	  1.5158219e+002	
  9.3261200e+002	  1.3948475e+002	
  9.3263200e+002	  1.2503942e+002	
  9.3265100e+002	  1.1108631e+002	
  9.3267100e+002	  9.8091079e+001	
  9.3269000e+002	  8.6661649e+001	
  9.3270900e+002	  7.6980938e+001	
  9.3272900e+002	  6.8877344e+001	
  9.3274800e+002	  6.1871242e+001	
  9.3276800e+002	  5.6126843e+001	
  9.3278700e+002	  5.1312653e+001	
  9.3280700e+002	  4.7292166e+001	
  9.3282600e+002	  4.4031978e+001	
  9.3284600e+002	  4.1402797e+001	
  9.3286500e+002	  3.9553155e+001	
  9.3288500e+002	  3.8056652e+001	
  9.3290400e+002	  3.7026099e+001	
  9.3292300e+002	  3.6573197e+001	
  9.3294300e+002	  3.5997328e+001	
  9.3296200e+002	  3.5731617e+001	
  9.3298200e+002	  3.5165501e+001	
  9.3300100e+002	  3.4693003e+001	
  9.3302100e+002	  3.4201354e+001	
  9.3304000e+002	  3.3707389e+001	
  9.3306000e+002	  3.3267715e+001	
  9.3307900e+002	  3.2609362e+001	
  9.3309800e+002	  3.2150448e+001	
  9.3311800e+002	  3.1792411e+001	
  9.3313700e+002	  3.1264508e+001	
  9.3315700e+002	  3.1228076e+001	
  9.3317600e+002	  3.0966152e+001	
  9.3319600e+002	  3.0854184e+001	
  9.3321500e+002	  3.0732330e+001	
  9.3323500e+002	  3.0695720e+001	
  9.3325400e+002	  3.0710150e+001	
  9.3327400e+002	  3.1388634e+001	
  9.3329300e+002	  3.2243264e+001	
  9.3331200e+002	  3.3603037e+001	
  9.3333200e+002	  3.5435220e+001	
  9.3335100e+002	  3.8314390e+001	
  9.3337100e+002	  4.2090367e+001	
  9.3339000e+002	  4.7678350e+001	
  9.3341000e+002	  5.4770855e+001	
  9.3342900e+002	  6.3271233e+001	
  9.3344900e+002	  7.2891685e+001	
  9.3346800e+002	  8.3399100e+001	
  9.3348700e+002	  9.3796553e+001	
  9.3350700e+002	  1.0418737e+002	
  9.3352600e+002	  1.1260602e+002	
  9.3354600e+002	  1.1809005e+002	
  9.3356500e+002	  1.1777700e+002	
  9.3358500e+002	  1.1300120e+002	
  9.3360400e+002	  1.0452247e+002	
  9.3362400e+002	  9.4525186e+001	
  9.3364300e+002	  8.4424665e+001	
  9.3366300e+002	  7.5422883e+001	
  9.3368200e+002	  6.7258540e+001	
  9.3370200e+002	  6.0602637e+001	
  9.3372100e+002	  5.4682804e+001	
  9.3374000e+002	  5.0016657e+001	
  9.3376000e+002	  4.6143945e+001	
  9.3377900e+002	  4.2901171e+001	
  9.3379900e+002	  4.0180421e+001	
  9.3381800e+002	  3.8022091e+001	
  9.3383800e+002	  3.6464392e+001	
  9.3385700e+002	  3.5201799e+001	
  9.3387700e+002	  3.4333229e+001	
  9.3389600e+002	  3.4038080e+001	
  9.3391600e+002	  3.3811517e+001	
  9.3393500e+002	  3.3958981e+001	
  9.3395400e+002	  3.4041910e+001	
  9.3397400e+002	  3.4032245e+001	
  9.3399300e+002	  3.4114461e+001	
  9.3401300e+002	  3.4004543e+001	
  9.3403200e+002	  3.3969492e+001	
  9.3405200e+002	  3.3872044e+001	
  9.3407100e+002	  3.3669888e+001	
  9.3409100e+002	  3.3600944e+001	
  9.3411000e+002	  3.3235781e+001	
  9.3413000e+002	  3.3152719e+001	
  9.3414900e+002	  3.2844876e+001	
  9.3416900e+002	  3.2658398e+001	
  9.3418800e+002	  3.2479980e+001	
  9.3420700e+002	  3.2308333e+001	
  9.3422700e+002	  3.2173117e+001	
  9.3424600e+002	  3.2085423e+001	
  9.3426600e+002	  3.2274351e+001	
  9.3428500e+002	  3.2850354e+001	
  9.3430500e+002	  3.3811027e+001	
  9.3432400e+002	  3.5475927e+001	
  9.3434400e+002	  3.7800071e+001	
  9.3436300e+002	  4.1355944e+001	
  9.3438300e+002	  4.6151517e+001	
  9.3440200e+002	  5.2605576e+001	
  9.3442200e+002	  6.0360086e+001	
  9.3444100e+002	  6.9269630e+001	
  9.3446000e+002	  7.8173741e+001	
  9.3448000e+002	  8.6660981e+001	
  9.3449900e+002	  9.2959961e+001	
  9.3451900e+002	  9.7472988e+001	
  9.3453800e+002	  9.8592749e+001	
  9.3455800e+002	  9.6848350e+001	
  9.3457700e+002	  9.2557876e+001	
  9.3459700e+002	  8.6386986e+001	
  9.3461600e+002	  7.8996259e+001	
  9.3463600e+002	  7.1730994e+001	
  9.3465500e+002	  6.4736828e+001	
  9.3467500e+002	  5.8313410e+001	
  9.3469400e+002	  5.2716252e+001	
  9.3471400e+002	  4.8150359e+001	
  9.3473300e+002	  4.4202423e+001	
  9.3475200e+002	  4.0995368e+001	
  9.3477200e+002	  3.8174765e+001	
  9.3479100e+002	  3.6233777e+001	
  9.3481100e+002	  3.4441455e+001	
  9.3483000e+002	  3.3043958e+001	
  9.3485000e+002	  3.2107914e+001	
  9.3486900e+002	  3.1522781e+001	
  9.3488900e+002	  3.1201354e+001	
  9.3490800e+002	  3.1489912e+001	
  9.3492800e+002	  3.1706498e+001	
  9.3494700e+002	  3.2259075e+001	
  9.3496700e+002	  3.2471518e+001	
  9.3498600e+002	  3.2538814e+001	
  9.3500600e+002	  3.2681824e+001	
  9.3502500e+002	  3.2834499e+001	
  9.3504500e+002	  3.2699149e+001	
  9.3506400e+002	  3.2626331e+001	
  9.3508300e+002	  3.2326682e+001	
  9.3510300e+002	  3.2133212e+001	
  9.3512200e+002	  3.2045295e+001	
  9.3514200e+002	  3.1943972e+001	
  9.3516100e+002	  3.1682225e+001	
  9.3518100e+002	  3.1674342e+001	
  9.3520000e+002	  3.1632566e+001	
  9.3522000e+002	  3.1560549e+001	
  9.3523900e+002	  3.1383423e+001	
  9.3525900e+002	  3.1812987e+001	
  9.3527800e+002	  3.2160558e+001	
  9.3529800e+002	  3.2943304e+001	
  9.3531700e+002	  3.4159711e+001	
  9.3533700e+002	  3.6082083e+001	
  9.3535600e+002	  3.9317018e+001	
  9.3537600e+002	  4.3683472e+001	
  9.3539500e+002	  4.9402752e+001	
  9.3541400e+002	  5.6387164e+001	
  9.3543400e+002	  6.4317330e+001	
  9.3545300e+002	  7.2506124e+001	
  9.3547300e+002	  7.9427293e+001	
  9.3549200e+002	  8.5410235e+001	
  9.3551200e+002	  8.8561350e+001	
  9.3553100e+002	  8.9869817e+001	
  9.3555100e+002	  8.8217254e+001	
  9.3557000e+002	  8.4951187e+001	
  9.3559000e+002	  8.0087739e+001	
  9.3560900e+002	  7.4336971e+001	
  9.3562900e+002	  6.8306373e+001	
  9.3564800e+002	  6.2444796e+001	
  9.3566800e+002	  5.6460384e+001	
  9.3568700e+002	  5.1732953e+001	
  9.3570700e+002	  4.7172316e+001	
  9.3572600e+002	  4.3619650e+001	
  9.3574600e+002	  4.0367835e+001	
  9.3576500e+002	  3.7816951e+001	
  9.3578500e+002	  3.5725248e+001	
  9.3580400e+002	  3.4181134e+001	
  9.3582300e+002	  3.2870084e+001	
  9.3584300e+002	  3.2052866e+001	
  9.3586200e+002	  3.1388055e+001	
  9.3588200e+002	  3.1326861e+001	
  9.3590100e+002	  3.1328241e+001	
  9.3592100e+002	  3.1525275e+001	
  9.3594000e+002	  3.1859796e+001	
  9.3596000e+002	  3.2030864e+001	
  9.3597900e+002	  3.2354607e+001	
  9.3599900e+002	  3.2430410e+001	
  9.3601800e+002	  3.2520510e+001	
  9.3603800e+002	  3.2519931e+001	
  9.3605700e+002	  3.2398254e+001	
  9.3607700e+002	  3.2358349e+001	
  9.3609600e+002	  3.2255957e+001	
  9.3611600e+002	  3.2274707e+001	
  9.3613500e+002	  3.2134949e+001	
  9.3615500e+002	  3.1981428e+001	
  9.3617400e+002	  3.1872445e+001	
  9.3619400e+002	  3.1739189e+001	
  9.3621300e+002	  3.1594353e+001	
  9.3623300e+002	  3.1731573e+001	
  9.3625200e+002	  3.1831247e+001	
  9.3627200e+002	  3.2268962e+001	
  9.3629100e+002	  3.2747250e+001	
  9.3631100e+002	  3.3930744e+001	
  9.3633000e+002	  3.5875206e+001	
  9.3635000e+002	  3.9099630e+001	
  9.3636900e+002	  4.4026188e+001	
  9.3638800e+002	  5.1193515e+001	
  9.3640800e+002	  6.0406939e+001	
  9.3642700e+002	  7.0908253e+001	
  9.3644700e+002	  8.0909723e+001	
  9.3646600e+002	  8.9639781e+001	
  9.3648600e+002	  9.5253864e+001	
  9.3650500e+002	  9.8704316e+001	
  9.3652500e+002	  9.9234445e+001	
  9.3654400e+002	  9.7771790e+001	
  9.3656400e+002	  9.4826972e+001	
  9.3658300e+002	  9.1264686e+001	
  9.3660300e+002	  8.6428451e+001	
  9.3662200e+002	  8.0702980e+001	
  9.3664200e+002	  7.3878591e+001	
  9.3666100e+002	  6.7533336e+001	
  9.3668100e+002	  6.0742707e+001	
  9.3670000e+002	  5.5179085e+001	
  9.3672000e+002	  5.0099408e+001	
  9.3673900e+002	  4.5813700e+001	
  9.3675900e+002	  4.2252483e+001	
  9.3677800e+002	  3.9438382e+001	
  9.3679800e+002	  3.7037233e+001	
  9.3681700e+002	  3.5414065e+001	
  9.3683700e+002	  3.3916359e+001	
  9.3685600e+002	  3.3031265e+001	
  9.3687600e+002	  3.2398878e+001	
  9.3689500e+002	  3.2098339e+001	
  9.3691500e+002	  3.2167505e+001	
  9.3693400e+002	  3.2440342e+001	
  9.3695400e+002	  3.2683739e+001	
  9.3697300e+002	  3.2721552e+001	
  9.3699300e+002	  3.2755890e+001	
  9.3701200e+002	  3.2633946e+001	
  9.3703200e+002	  3.2336169e+001	
  9.3705100e+002	  3.2142698e+001	
  9.3707100e+002	  3.2002850e+001	
  9.3709000e+002	  3.1721507e+001	
  9.3711000e+002	  3.1346101e+001	
  9.3712900e+002	  3.1083730e+001	
  9.3714900e+002	  3.0975059e+001	
  9.3716800e+002	  3.0844252e+001	
  9.3718800e+002	  3.0802432e+001	
  9.3720700e+002	  3.0958580e+001	
  9.3722700e+002	  3.1368459e+001	
  9.3724600e+002	  3.2038347e+001	
  9.3726500e+002	  3.2765733e+001	
  9.3728500e+002	  3.3785953e+001	
  9.3730400e+002	  3.4761146e+001	
  9.3732400e+002	  3.6289182e+001	
  9.3734300e+002	  3.8657863e+001	
  9.3736300e+002	  4.2152185e+001	
  9.3738200e+002	  4.7203135e+001	
  9.3740200e+002	  5.4164744e+001	
  9.3742100e+002	  6.1861800e+001	
  9.3744100e+002	  7.0545896e+001	
  9.3746000e+002	  7.8850131e+001	
  9.3748000e+002	  8.5770098e+001	
  9.3749900e+002	  9.0473166e+001	
  9.3751900e+002	  9.2810493e+001	
  9.3753800e+002	  9.2094197e+001	
  9.3755800e+002	  8.9114417e+001	
  9.3757700e+002	  8.4539661e+001	
  9.3759700e+002	  7.9390727e+001	
  9.3761600e+002	  7.3209148e+001	
  9.3763600e+002	  6.7284594e+001	
  9.3765500e+002	  6.1205184e+001	
  9.3767500e+002	  5.5652741e+001	
  9.3769400e+002	  5.0635060e+001	
  9.3771400e+002	  4.6028593e+001	
  9.3773300e+002	  4.2303835e+001	
  9.3775300e+002	  3.9498642e+001	
  9.3777200e+002	  3.6726807e+001	
  9.3779200e+002	  3.4938672e+001	
  9.3781100e+002	  3.3253374e+001	
  9.3783100e+002	  3.2178016e+001	
  9.3785000e+002	  3.1404311e+001	
  9.3787000e+002	  3.0725382e+001	
  9.3788900e+002	  3.0485147e+001	
  9.3790900e+002	  3.0476596e+001	
  9.3792800e+002	  3.0545584e+001	
  9.3794800e+002	  3.0771790e+001	
  9.3796700e+002	  3.1034071e+001	
  9.3798700e+002	  3.1037189e+001	
  9.3800600e+002	  3.1122166e+001	
  9.3802600e+002	  3.1183361e+001	
  9.3804500e+002	  3.1217922e+001	
  9.3806500e+002	  3.1191867e+001	
  9.3808400e+002	  3.0954661e+001	
  9.3810400e+002	  3.0730949e+001	
  9.3812300e+002	  3.0422750e+001	
  9.3814300e+002	  3.0386585e+001	
  9.3816200e+002	  3.0171647e+001	
  9.3818200e+002	  3.0130896e+001	
  9.3820100e+002	  3.0084220e+001	
  9.3822100e+002	  3.0430722e+001	
  9.3824000e+002	  3.0883891e+001	
  9.3826000e+002	  3.1518728e+001	
  9.3827900e+002	  3.2272169e+001	
  9.3829900e+002	  3.3363248e+001	
  9.3831800e+002	  3.5127021e+001	
  9.3833800e+002	  3.7658932e+001	
  9.3835700e+002	  4.0605532e+001	
  9.3837700e+002	  4.5391663e+001	
  9.3839600e+002	  5.1104307e+001	
  9.3841600e+002	  5.8333586e+001	
  9.3843600e+002	  6.6233243e+001	
  9.3845500e+002	  7.4450007e+001	
  9.3847500e+002	  8.1721997e+001	
  9.3849400e+002	  8.6862424e+001	
  9.3851400e+002	  8.8934129e+001	
  9.3853300e+002	  8.8736472e+001	
  9.3855300e+002	  8.5658754e+001	
  9.3857200e+002	  8.1333229e+001	
  9.3859200e+002	  7.5750635e+001	
  9.3861100e+002	  7.0459716e+001	
  9.3863100e+002	  6.4723378e+001	
  9.3865000e+002	  5.9659288e+001	
  9.3867000e+002	  5.4454861e+001	
  9.3868900e+002	  4.9885717e+001	
  9.3870900e+002	  4.5583441e+001	
  9.3872800e+002	  4.2119360e+001	
  9.3874800e+002	  3.9022313e+001	
  9.3876700e+002	  3.6561974e+001	
  9.3878700e+002	  3.4514497e+001	
  9.3880600e+002	  3.2999243e+001	
  9.3882600e+002	  3.1622456e+001	
  9.3884500e+002	  3.0706364e+001	
  9.3886500e+002	  3.0156638e+001	
  9.3888400e+002	  2.9794370e+001	
  9.3890400e+002	  2.9877834e+001	
  9.3892300e+002	  2.9905358e+001	
  9.3894300e+002	  3.0277869e+001	
  9.3896200e+002	  3.0377188e+001	
  9.3898200e+002	  3.0233154e+001	
  9.3900100e+002	  3.0391395e+001	
  9.3902100e+002	  3.0428718e+001	
  9.3904000e+002	  3.0400347e+001	
  9.3906000e+002	  3.0187013e+001	
  9.3907900e+002	  3.0005567e+001	
  9.3909900e+002	  2.9959070e+001	
  9.3911800e+002	  2.9680666e+001	
  9.3913800e+002	  2.9460918e+001	
  9.3915700e+002	  2.9505411e+001	
  9.3917700e+002	  2.9306106e+001	
  9.3919600e+002	  2.9603527e+001	
  9.3921600e+002	  3.0026544e+001	
  9.3923500e+002	  3.1259164e+001	
  9.3925500e+002	  3.2984501e+001	
  9.3927400e+002	  3.4781588e+001	
  9.3929400e+002	  3.6699194e+001	
  9.3931300e+002	  3.8501358e+001	
  9.3933300e+002	  4.0252082e+001	
  9.3935300e+002	  4.2868614e+001	
  9.3937200e+002	  4.6460607e+001	
  9.3939200e+002	  5.1262905e+001	
  9.3941100e+002	  5.7062976e+001	
  9.3943100e+002	  6.4244333e+001	
  9.3945000e+002	  7.1543714e+001	
  9.3947000e+002	  7.8310070e+001	
  9.3948900e+002	  8.2829778e+001	
  9.3950900e+002	  8.5267136e+001	
  9.3952800e+002	  8.4297555e+001	
  9.3954800e+002	  8.1707344e+001	
  9.3956700e+002	  7.6908431e+001	
  9.3958700e+002	  7.1665568e+001	
  9.3960600e+002	  6.5905759e+001	
  9.3962600e+002	  6.0261212e+001	
  9.3964500e+002	  5.4941790e+001	
  9.3966500e+002	  5.0346680e+001	
  9.3968400e+002	  4.6174810e+001	
  9.3970400e+002	  4.2510489e+001	
  9.3972300e+002	  3.9345522e+001	
  9.3974300e+002	  3.6818688e+001	
  9.3976200e+002	  3.4581259e+001	
  9.3978200e+002	  3.2867412e+001	
  9.3980100e+002	  3.1555828e+001	
  9.3982100e+002	  3.0537256e+001	
  9.3984000e+002	  2.9833163e+001	
  9.3986000e+002	  2.9501403e+001	
  9.3988000e+002	  2.9514230e+001	
  9.3989900e+002	  2.9709215e+001	
  9.3991900e+002	  2.9805549e+001	
  9.3993800e+002	  3.0130717e+001	
  9.3995800e+002	  3.0376876e+001	
  9.3997700e+002	  3.0507326e+001	
  9.3999700e+002	  3.0570748e+001	
  9.4001600e+002	  3.0675500e+001	
  9.4003600e+002	  3.0567586e+001	
  9.4005500e+002	  3.0475571e+001	
  9.4007500e+002	  3.0317018e+001	
  9.4009400e+002	  3.0065203e+001	
  9.4011400e+002	  2.9873647e+001	
  9.4013300e+002	  2.9814011e+001	
  9.4015300e+002	  2.9651272e+001	
  9.4017200e+002	  2.9701465e+001	
  9.4019200e+002	  2.9811428e+001	
  9.4021100e+002	  3.0234891e+001	
  9.4023100e+002	  3.0837705e+001	
  9.4025000e+002	  3.1867234e+001	
  9.4027000e+002	  3.3012649e+001	
  9.4029000e+002	  3.4498597e+001	
  9.4030900e+002	  3.6048991e+001	
  9.4032900e+002	  3.8070636e+001	
  9.4034800e+002	  4.0687124e+001	
  9.4036800e+002	  4.4555739e+001	
  9.4038700e+002	  5.0363337e+001	
  9.4040700e+002	  5.8958313e+001	
  9.4042600e+002	  7.0361065e+001	
  9.4044600e+002	  8.3533826e+001	
  9.4046500e+002	  9.6361288e+001	
  9.4048500e+002	  1.0677905e+002	
  9.4050400e+002	  1.1268997e+002	
  9.4052400e+002	  1.1428072e+002	
  9.4054300e+002	  1.1096914e+002	
  9.4056300e+002	  1.0528842e+002	
  9.4058200e+002	  9.7057988e+001	
  9.4060200e+002	  8.8102035e+001	
  9.4062100e+002	  7.9386452e+001	
  9.4064100e+002	  7.1547766e+001	
  9.4066100e+002	  6.4490536e+001	
  9.4068000e+002	  5.8232129e+001	
  9.4070000e+002	  5.2681334e+001	
  9.4071900e+002	  4.8063154e+001	
  9.4073900e+002	  4.4089119e+001	
  9.4075800e+002	  4.0855966e+001	
  9.4077800e+002	  3.8206698e+001	
  9.4079700e+002	  3.5967399e+001	
  9.4081700e+002	  3.4216096e+001	
  9.4083600e+002	  3.3160914e+001	
  9.4085600e+002	  3.2664098e+001	
  9.4087500e+002	  3.2365786e+001	
  9.4089500e+002	  3.2666637e+001	
  9.4091400e+002	  3.2869327e+001	
  9.4093400e+002	  3.3067786e+001	
  9.4095400e+002	  3.3144613e+001	
  9.4097300e+002	  3.3102748e+001	
  9.4099300e+002	  3.2932659e+001	
  9.4101200e+002	  3.2582728e+001	
  9.4103200e+002	  3.2272079e+001	
  9.4105100e+002	  3.1789293e+001	
  9.4107100e+002	  3.1659377e+001	
  9.4109000e+002	  3.1345121e+001	
  9.4111000e+002	  3.1302276e+001	
  9.4112900e+002	  3.1017191e+001	
  9.4114900e+002	  3.0794370e+001	
  9.4116800e+002	  3.0775887e+001	
  9.4118800e+002	  3.0760611e+001	
  9.4120700e+002	  3.0724491e+001	
  9.4122700e+002	  3.0897430e+001	
  9.4124700e+002	  3.1520064e+001	
  9.4126600e+002	  3.2218100e+001	
  9.4128600e+002	  3.3348283e+001	
  9.4130500e+002	  3.5030909e+001	
  9.4132500e+002	  3.6931769e+001	
  9.4134400e+002	  3.9709215e+001	
  9.4136400e+002	  4.3460250e+001	
  9.4138300e+002	  4.8820202e+001	
  9.4140300e+002	  5.6109874e+001	
  9.4142200e+002	  6.5336258e+001	
  9.4144200e+002	  7.6447780e+001	
  9.4146100e+002	  8.7852581e+001	
  9.4148100e+002	  9.7493163e+001	
  9.4150000e+002	  1.0455828e+002	
  9.4152000e+002	  1.0698045e+002	
  9.4154000e+002	  1.0554875e+002	
  9.4155900e+002	  1.0043771e+002	
  9.4157900e+002	  9.3965083e+001	
  9.4159800e+002	  8.6108761e+001	
  9.4161800e+002	  7.8151739e+001	
  9.4163700e+002	  7.0351623e+001	
  9.4165700e+002	  6.3670155e+001	
  9.4167600e+002	  5.7345032e+001	
  9.4169600e+002	  5.2195742e+001	
  9.4171500e+002	  4.7322629e+001	
  9.4173500e+002	  4.3876720e+001	
  9.4175500e+002	  4.0427916e+001	
  9.4177400e+002	  3.7931813e+001	
  9.4179400e+002	  3.5572618e+001	
  9.4181300e+002	  3.4081504e+001	
  9.4183300e+002	  3.2904467e+001	
  9.4185200e+002	  3.2083508e+001	
  9.4187200e+002	  3.1841402e+001	
  9.4189100e+002	  3.1908921e+001	
  9.4191100e+002	  3.2121498e+001	
  9.4193000e+002	  3.2289004e+001	
  9.4195000e+002	  3.2192357e+001	
  9.4196900e+002	  3.2283704e+001	
  9.4198900e+002	  3.2234980e+001	
  9.4200900e+002	  3.2035764e+001	
  9.4202800e+002	  3.1800116e+001	
  9.4204800e+002	  3.1557208e+001	
  9.4206700e+002	  3.1384848e+001	
  9.4208700e+002	  3.1297288e+001	
  9.4210600e+002	  3.1149557e+001	
  9.4212600e+002	  3.1062352e+001	
  9.4214500e+002	  3.0996749e+001	
  9.4216500e+002	  3.1070503e+001	
  9.4218400e+002	  3.1185231e+001	
  9.4220400e+002	  3.1395404e+001	
  9.4222400e+002	  3.1866967e+001	
  9.4224300e+002	  3.2380306e+001	
  9.4226300e+002	  3.2895426e+001	
  9.4228200e+002	  3.3767648e+001	
  9.4230200e+002	  3.4839888e+001	
  9.4232100e+002	  3.6636351e+001	
  9.4234100e+002	  3.9068989e+001	
  9.4236000e+002	  4.2635550e+001	
  9.4238000e+002	  4.7294393e+001	
  9.4239900e+002	  5.3897608e+001	
  9.4241900e+002	  6.1743509e+001	
  9.4243900e+002	  7.1057765e+001	
  9.4245800e+002	  8.0412773e+001	
  9.4247800e+002	  8.8865408e+001	
  9.4249700e+002	  9.4059101e+001	
  9.4251700e+002	  9.7336436e+001	
  9.4253600e+002	  9.6860420e+001	
  9.4255600e+002	  9.4123280e+001	
  9.4257500e+002	  8.8983165e+001	
  9.4259500e+002	  8.2596891e+001	
  9.4261500e+002	  7.5114372e+001	
  9.4263400e+002	  6.7946154e+001	
  9.4265400e+002	  6.1256580e+001	
  9.4267300e+002	  5.5477397e+001	
  9.4269300e+002	  5.0249677e+001	
  9.4271200e+002	  4.6021734e+001	
  9.4273200e+002	  4.2279517e+001	
  9.4275100e+002	  3.9153610e+001	
  9.4277100e+002	  3.6593106e+001	
  9.4279000e+002	  3.4582550e+001	
  9.4281000e+002	  3.3068499e+001	
  9.4283000e+002	  3.2048635e+001	
  9.4284900e+002	  3.1603839e+001	
  9.4286900e+002	  3.1635683e+001	
  9.4288800e+002	  3.1789204e+001	
  9.4290800e+002	  3.2131118e+001	
  9.4292700e+002	  3.2501002e+001	
  9.4294700e+002	  3.2654701e+001	
  9.4296600e+002	  3.2623525e+001	
  9.4298600e+002	  3.2487774e+001	
  9.4300600e+002	  3.2103772e+001	
  9.4302500e+002	  3.1936133e+001	
  9.4304500e+002	  3.1494099e+001	
  9.4306400e+002	  3.1388946e+001	
  9.4308400e+002	  3.1046185e+001	
  9.4310300e+002	  3.0906249e+001	
  9.4312300e+002	  3.0676302e+001	
  9.4314200e+002	  3.0631408e+001	
  9.4316200e+002	  3.0519841e+001	
  9.4318200e+002	  3.0457266e+001	
  9.4320100e+002	  3.0560905e+001	
  9.4322100e+002	  3.0856367e+001	
  9.4324000e+002	  3.1283392e+001	
  9.4326000e+002	  3.1882911e+001	
  9.4327900e+002	  3.2619561e+001	
  9.4329900e+002	  3.3739055e+001	
  9.4331800e+002	  3.5200419e+001	
  9.4333800e+002	  3.7458202e+001	
  9.4335800e+002	  4.0777090e+001	
  9.4337700e+002	  4.4915156e+001	
  9.4339700e+002	  5.0239478e+001	
  9.4341600e+002	  5.6696833e+001	
  9.4343600e+002	  6.4508885e+001	
  9.4345500e+002	  7.3532802e+001	
  9.4347500e+002	  8.3062709e+001	
  9.4349400e+002	  9.2930522e+001	
  9.4351400e+002	  1.0170311e+002	
  9.4353400e+002	  1.0852942e+002	
  9.4355300e+002	  1.1202013e+002	
  9.4357300e+002	  1.1145339e+002	
  9.4359200e+002	  1.0667296e+002	
  9.4361200e+002	  9.8163809e+001	
  9.4363100e+002	  8.7995769e+001	
  9.4365100e+002	  7.8203269e+001	
  9.4367100e+002	  6.8917116e+001	
  9.4369000e+002	  6.1212221e+001	
  9.4371000e+002	  5.4939874e+001	
  9.4372900e+002	  4.9572396e+001	
  9.4374900e+002	  4.4984456e+001	
  9.4376800e+002	  4.1580902e+001	
  9.4378800e+002	  3.8600543e+001	
  9.4380700e+002	  3.6371175e+001	
  9.4382700e+002	  3.4668018e+001	
  9.4384700e+002	  3.3611900e+001	
  9.4386600e+002	  3.3110676e+001	
  9.4388600e+002	  3.2904155e+001	
  9.4390500e+002	  3.2862825e+001	
  9.4392500e+002	  3.2871777e+001	
  9.4394400e+002	  3.2796330e+001	
  9.4396400e+002	  3.2615731e+001	
  9.4398400e+002	  3.2393132e+001	
  9.4400300e+002	  3.2292834e+001	
  9.4402300e+002	  3.1896807e+001	
  9.4404200e+002	  3.1790273e+001	
  9.4406200e+002	  3.1416648e+001	
  9.4408100e+002	  3.1321115e+001	
  9.4410100e+002	  3.0945709e+001	
  9.4412000e+002	  3.0940053e+001	
  9.4414000e+002	  3.0743776e+001	
  9.4416000e+002	  3.0740391e+001	
  9.4417900e+002	  3.0890750e+001	
  9.4419900e+002	  3.1143722e+001	
  9.4421800e+002	  3.1506569e+001	
  9.4423800e+002	  3.2304815e+001	
  9.4425700e+002	  3.2771567e+001	
  9.4427700e+002	  3.3435977e+001	
  9.4429700e+002	  3.4311183e+001	
  9.4431600e+002	  3.5884113e+001	
  9.4433600e+002	  3.8224870e+001	
  9.4435500e+002	  4.1522736e+001	
  9.4437500e+002	  4.5482341e+001	
  9.4439400e+002	  5.1030686e+001	
  9.4441400e+002	  5.7795662e+001	
  9.4443400e+002	  6.7363203e+001	
  9.4445300e+002	  8.1008017e+001	
  9.4447300e+002	  1.0152367e+002	
  9.4449200e+002	  1.2980127e+002	
  9.4451200e+002	  1.6509696e+002	
  9.4453100e+002	  2.0129920e+002	
  9.4455100e+002	  2.2837282e+002	
  9.4457100e+002	  2.3611736e+002	
  9.4459000e+002	  2.2604276e+002	
  9.4461000e+002	  2.0378203e+002	
  9.4462900e+002	  1.7801519e+002	
  9.4464900e+002	  1.5221142e+002	
  9.4466800e+002	  1.3016906e+002	
  9.4468800e+002	  1.1120474e+002	
  9.4470800e+002	  9.6126798e+001	
  9.4472700e+002	  8.3715361e+001	
  9.4474700e+002	  7.3729880e+001	
  9.4476600e+002	  6.5416336e+001	
  9.4478600e+002	  5.8593061e+001	
  9.4480500e+002	  5.3408231e+001	
  9.4482500e+002	  4.9363248e+001	
  9.4484500e+002	  4.6090500e+001	
  9.4486400e+002	  4.4008284e+001	
  9.4488400e+002	  4.2487997e+001	
  9.4490300e+002	  4.1333719e+001	
  9.4492300e+002	  4.0268561e+001	
  9.4494200e+002	  3.9533203e+001	
  9.4496200e+002	  3.8662005e+001	
  9.4498200e+002	  3.7931101e+001	
  9.4500100e+002	  3.6968067e+001	
  9.4502100e+002	  3.6274752e+001	
  9.4504000e+002	  3.5615285e+001	
  9.4506000e+002	  3.5124260e+001	
  9.4507900e+002	  3.4444929e+001	
  9.4509900e+002	  3.3950118e+001	
  9.4511900e+002	  3.3536810e+001	
  9.4513800e+002	  3.3177526e+001	
  9.4515800e+002	  3.2946288e+001	
  9.4517700e+002	  3.2553289e+001	
  9.4519700e+002	  3.2497216e+001	
  9.4521600e+002	  3.2496682e+001	
  9.4523600e+002	  3.2512315e+001	
  9.4525600e+002	  3.2969403e+001	
  9.4527500e+002	  3.3410546e+001	
  9.4529500e+002	  3.4169331e+001	
  9.4531400e+002	  3.5253285e+001	
  9.4533400e+002	  3.7027079e+001	
  9.4535400e+002	  3.9734868e+001	
  9.4537300e+002	  4.3276533e+001	
  9.4539300e+002	  4.7785285e+001	
  9.4541200e+002	  5.3676435e+001	
  9.4543200e+002	  6.0939251e+001	
  9.4545100e+002	  7.1564023e+001	
  9.4547100e+002	  8.5154456e+001	
  9.4549100e+002	  1.0297582e+002	
  9.4551000e+002	  1.2343233e+002	
  9.4553000e+002	  1.4406115e+002	
  9.4554900e+002	  1.5964432e+002	
  9.4556900e+002	  1.6494660e+002	
  9.4558800e+002	  1.5836240e+002	
  9.4560800e+002	  1.4493689e+002	
  9.4562800e+002	  1.2729462e+002	
  9.4564700e+002	  1.1081236e+002	
  9.4566700e+002	  9.5985837e+001	
  9.4568600e+002	  8.3489556e+001	
  9.4570600e+002	  7.3417316e+001	
  9.4572600e+002	  6.5069746e+001	
  9.4574500e+002	  5.8249454e+001	
  9.4576500e+002	  5.2727520e+001	
  9.4578400e+002	  4.8278226e+001	
  9.4580400e+002	  4.4478689e+001	
  9.4582300e+002	  4.1692335e+001	
  9.4584300e+002	  3.9840645e+001	
  9.4586300e+002	  3.8454683e+001	
  9.4588200e+002	  3.7767737e+001	
  9.4590200e+002	  3.7282279e+001	
  9.4592100e+002	  3.7185053e+001	
  9.4594100e+002	  3.6538636e+001	
  9.4596100e+002	  3.5998931e+001	
  9.4598000e+002	  3.5410858e+001	
  9.4600000e+002	  3.4965483e+001	
  9.4601900e+002	  3.4379593e+001	
  9.4603900e+002	  3.4045606e+001	
  9.4605800e+002	  3.3656082e+001	
  9.4607800e+002	  3.3311495e+001	
  9.4609800e+002	  3.2757716e+001	
  9.4611700e+002	  3.2406494e+001	
  9.4613700e+002	  3.2116466e+001	
  9.4615600e+002	  3.1777179e+001	
  9.4617600e+002	  3.1533693e+001	
  9.4619600e+002	  3.1573064e+001	
  9.4621500e+002	  3.1616087e+001	
  9.4623500e+002	  3.1865853e+001	
  9.4625400e+002	  3.2119138e+001	
  9.4627400e+002	  3.2632610e+001	
  9.4629400e+002	  3.3392821e+001	
  9.4631300e+002	  3.4658086e+001	
  9.4633300e+002	  3.6575068e+001	
  9.4635200e+002	  3.9420211e+001	
  9.4637200e+002	  4.3543669e+001	
  9.4639100e+002	  4.8919432e+001	
  9.4641100e+002	  5.5305171e+001	
  9.4643100e+002	  6.3312609e+001	
  9.4645000e+002	  7.2223756e+001	
  9.4647000e+002	  8.1904512e+001	
  9.4648900e+002	  9.1431034e+001	
  9.4650900e+002	  1.0023649e+002	
  9.4652900e+002	  1.0693596e+002	
  9.4654800e+002	  1.1085882e+002	
  9.4656800e+002	  1.0965176e+002	
  9.4658700e+002	  1.0441170e+002	
  9.4660700e+002	  9.5691177e+001	
  9.4662700e+002	  8.6238231e+001	
  9.4664600e+002	  7.6445152e+001	
  9.4666600e+002	  6.8098606e+001	
  9.4668500e+002	  6.0807732e+001	
  9.4670500e+002	  5.4534717e+001	
  9.4672500e+002	  4.9501492e+001	
  9.4674400e+002	  4.5330424e+001	
  9.4676400e+002	  4.1693582e+001	
  9.4678300e+002	  3.9091836e+001	
  9.4680300e+002	  3.6798869e+001	
  9.4682200e+002	  3.5351312e+001	
  9.4684200e+002	  3.4475393e+001	
  9.4686200e+002	  3.4118425e+001	
  9.4688100e+002	  3.4289494e+001	
  9.4690100e+002	  3.4718746e+001	
  9.4692000e+002	  3.5037634e+001	
  9.4694000e+002	  3.5106845e+001	
  9.4696000e+002	  3.4894045e+001	
  9.4697900e+002	  3.4664945e+001	
  9.4699900e+002	  3.4101857e+001	
  9.4701800e+002	  3.3551151e+001	
  9.4703800e+002	  3.3098339e+001	
  9.4705800e+002	  3.2755623e+001	
  9.4707700e+002	  3.2386853e+001	
  9.4709700e+002	  3.1888255e+001	
  9.4711600e+002	  3.1573954e+001	
  9.4713600e+002	  3.1239923e+001	
  9.4715600e+002	  3.0948292e+001	
  9.4717500e+002	  3.0751392e+001	
  9.4719500e+002	  3.0611989e+001	
  9.4721400e+002	  3.0642854e+001	
  9.4723400e+002	  3.0769741e+001	
  9.4725400e+002	  3.1127644e+001	
  9.4727300e+002	  3.1585133e+001	
  9.4729300e+002	  3.2460651e+001	
  9.4731200e+002	  3.3603527e+001	
  9.4733200e+002	  3.5539126e+001	
  9.4735200e+002	  3.8609941e+001	
  9.4737100e+002	  4.3139046e+001	
  9.4739100e+002	  4.9259164e+001	
  9.4741000e+002	  5.7424620e+001	
  9.4743000e+002	  6.7109562e+001	
  9.4745000e+002	  7.8346546e+001	
  9.4746900e+002	  8.9955952e+001	
  9.4748900e+002	  1.0078938e+002	
  9.4750800e+002	  1.0859453e+002	
  9.4752800e+002	  1.1254158e+002	
  9.4754800e+002	  1.1105362e+002	
  9.4756700e+002	  1.0580461e+002	
  9.4758700e+002	  9.7568432e+001	
  9.4760600e+002	  8.8383200e+001	
  9.4762600e+002	  7.9055182e+001	
  9.4764600e+002	  7.0736160e+001	
  9.4766500e+002	  6.3046364e+001	
  9.4768500e+002	  5.6689217e+001	
  9.4770400e+002	  5.1361956e+001	
  9.4772400e+002	  4.6737273e+001	
  9.4774400e+002	  4.3251459e+001	
  9.4776300e+002	  4.0128936e+001	
  9.4778300e+002	  3.7714292e+001	
  9.4780200e+002	  3.6106088e+001	
  9.4782200e+002	  3.4689039e+001	
  9.4784200e+002	  3.3764664e+001	
  9.4786100e+002	  3.3389347e+001	
  9.4788100e+002	  3.3237118e+001	
  9.4790000e+002	  3.3410057e+001	
  9.4792000e+002	  3.3678395e+001	
  9.4794000e+002	  3.3616399e+001	
  9.4795900e+002	  3.3410591e+001	
  9.4797900e+002	  3.3145727e+001	
  9.4799800e+002	  3.2891507e+001	
  9.4801800e+002	  3.2636886e+001	
  9.4803800e+002	  3.2358170e+001	
  9.4805700e+002	  3.1943794e+001	
  9.4807700e+002	  3.1542912e+001	
  9.4809700e+002	  3.1179976e+001	
  9.4811600e+002	  3.0864606e+001	
  9.4813600e+002	  3.0661738e+001	
  9.4815500e+002	  3.0480337e+001	
  9.4817500e+002	  3.0330691e+001	
  9.4819500e+002	  3.0171781e+001	
  9.4821400e+002	  3.0195564e+001	
  9.4823400e+002	  3.0479847e+001	
  9.4825300e+002	  3.0677905e+001	
  9.4827300e+002	  3.1460874e+001	
  9.4829300e+002	  3.2201398e+001	
  9.4831200e+002	  3.3498107e+001	
  9.4833200e+002	  3.5431568e+001	
  9.4835100e+002	  3.8473522e+001	
  9.4837100e+002	  4.2796731e+001	
  9.4839100e+002	  4.8619071e+001	
  9.4841000e+002	  5.5608115e+001	
  9.4843000e+002	  6.3768940e+001	
  9.4844900e+002	  7.2744622e+001	
  9.4846900e+002	  8.2119539e+001	
  9.4848900e+002	  9.0107024e+001	
  9.4850800e+002	  9.6500156e+001	
  9.4852800e+002	  9.8847637e+001	
  9.4854800e+002	  9.8218055e+001	
  9.4856700e+002	  9.3753886e+001	
  9.4858700e+002	  8.7593818e+001	
  9.4860600e+002	  7.9820336e+001	
  9.4862600e+002	  7.2123369e+001	
  9.4864600e+002	  6.5100966e+001	
  9.4866500e+002	  5.8489155e+001	
  9.4868500e+002	  5.2915869e+001	
  9.4870400e+002	  4.8268650e+001	
  9.4872400e+002	  4.4254398e+001	
  9.4874400e+002	  4.1258406e+001	
  9.4876300e+002	  3.8528081e+001	
  9.4878300e+002	  3.6357369e+001	
  9.4880200e+002	  3.4668730e+001	
  9.4882200e+002	  3.3557832e+001	
  9.4884200e+002	  3.2974658e+001	
  9.4886100e+002	  3.2734601e+001	
  9.4888100e+002	  3.2998842e+001	
  9.4890100e+002	  3.3616800e+001	
  9.4892000e+002	  3.3916715e+001	
  9.4894000e+002	  3.4039015e+001	
  9.4895900e+002	  3.3910480e+001	
  9.4897900e+002	  3.3554670e+001	
  9.4899900e+002	  3.3101501e+001	
  9.4901800e+002	  3.2916982e+001	
  9.4903800e+002	  3.2579967e+001	
  9.4905700e+002	  3.2163185e+001	
  9.4907700e+002	  3.1850310e+001	
  9.4909700e+002	  3.1546208e+001	
  9.4911600e+002	  3.1069790e+001	
  9.4913600e+002	  3.0864651e+001	
  9.4915600e+002	  3.0578408e+001	
  9.4917500e+002	  3.0441901e+001	
  9.4919500e+002	  3.0311451e+001	
  9.4921400e+002	  3.0353494e+001	
  9.4923400e+002	  3.0463680e+001	
  9.4925400e+002	  3.0733131e+001	
  9.4927300e+002	  3.1326994e+001	
  9.4929300e+002	  3.2016924e+001	
  9.4931300e+002	  3.3334566e+001	
  9.4933200e+002	  3.5246738e+001	
  9.4935200e+002	  3.8014252e+001	
  9.4937100e+002	  4.1935554e+001	
  9.4939100e+002	  4.6908119e+001	
  9.4941100e+002	  5.3182247e+001	
  9.4943000e+002	  6.1294794e+001	
  9.4945000e+002	  6.9895292e+001	
  9.4947000e+002	  7.8725516e+001	
  9.4948900e+002	  8.6903665e+001	
  9.4950900e+002	  9.2651227e+001	
  9.4952800e+002	  9.5107157e+001	
  9.4954800e+002	  9.3526388e+001	
  9.4956800e+002	  8.9434686e+001	
  9.4958700e+002	  8.3090456e+001	
  9.4960700e+002	  7.5743375e+001	
  9.4962600e+002	  6.8600811e+001	
  9.4964600e+002	  6.1920812e+001	
  9.4966600e+002	  5.6010155e+001	
  9.4968500e+002	  5.0976796e+001	
  9.4970500e+002	  4.6569367e+001	
  9.4972500e+002	  4.3319156e+001	
  9.4974400e+002	  4.0357235e+001	
  9.4976400e+002	  3.8092682e+001	
  9.4978300e+002	  3.6245624e+001	
  9.4980300e+002	  3.4832316e+001	
  9.4982300e+002	  3.3741905e+001	
  9.4984200e+002	  3.3198771e+001	
  9.4986200e+002	  3.2916893e+001	
  9.4988200e+002	  3.3080613e+001	
  9.4990100e+002	  3.3319868e+001	
  9.4992100e+002	  3.3414778e+001	
  9.4994000e+002	  3.3620184e+001	
  9.4996000e+002	  3.3719236e+001	
  9.4998000e+002	  3.3630651e+001	
  9.4999900e+002	  3.3480827e+001	
  9.5001900e+002	  3.3231328e+001	
  9.5003900e+002	  3.3069300e+001	
  9.5005800e+002	  3.2771567e+001	
  9.5007800e+002	  3.2522380e+001	
  9.5009700e+002	  3.2075224e+001	
  9.5011700e+002	  3.1891150e+001	
  9.5013700e+002	  3.1611633e+001	
  9.5015600e+002	  3.1420389e+001	
  9.5017600e+002	  3.1266022e+001	
  9.5019600e+002	  3.1206342e+001	
  9.5021500e+002	  3.1282902e+001	
  9.5023500e+002	  3.1189552e+001	
  9.5025500e+002	  3.1650603e+001	
  9.5027400e+002	  3.2163764e+001	
  9.5029400e+002	  3.3102481e+001	
  9.5031300e+002	  3.4453392e+001	
  9.5033300e+002	  3.6241260e+001	
  9.5035300e+002	  3.9030820e+001	
  9.5037200e+002	  4.2704761e+001	
  9.5039200e+002	  4.7446087e+001	
  9.5041200e+002	  5.3621832e+001	
  9.5043100e+002	  6.0793970e+001	
  9.5045100e+002	  6.9000000e+001	
  9.5047000e+002	  7.7846479e+001	
  9.5049000e+002	  8.6289761e+001	
  9.5051000e+002	  9.4010155e+001	
  9.5052900e+002	  9.8921391e+001	
  9.5054900e+002	  1.0074262e+002	
  9.5056900e+002	  9.8515388e+001	
  9.5058800e+002	  9.3498508e+001	
  9.5060800e+002	  8.6384314e+001	
  9.5062800e+002	  7.8444618e+001	
  9.5064700e+002	  7.0752995e+001	
  9.5066700e+002	  6.3850310e+001	
  9.5068600e+002	  5.7609584e+001	
  9.5070600e+002	  5.2483811e+001	
  9.5072600e+002	  4.8353004e+001	
  9.5074500e+002	  4.4827684e+001	
  9.5076500e+002	  4.2236271e+001	
  9.5078500e+002	  3.9869238e+001	
  9.5080400e+002	  3.8232085e+001	
  9.5082400e+002	  3.7031577e+001	
  9.5084300e+002	  3.6492985e+001	
  9.5086300e+002	  3.6241972e+001	
  9.5088300e+002	  3.6417405e+001	
  9.5090200e+002	  3.7079188e+001	
  9.5092200e+002	  3.7404757e+001	
  9.5094200e+002	  3.7914132e+001	
  9.5096100e+002	  3.7939162e+001	
  9.5098100e+002	  3.8083285e+001	
  9.5100100e+002	  3.8128179e+001	
  9.5102000e+002	  3.8014608e+001	
  9.5104000e+002	  3.7734601e+001	
  9.5106000e+002	  3.7440298e+001	
  9.5107900e+002	  3.6925043e+001	
  9.5109900e+002	  3.6569367e+001	
  9.5111800e+002	  3.6156950e+001	
  9.5113800e+002	  3.5606511e+001	
  9.5115800e+002	  3.5248430e+001	
  9.5117700e+002	  3.4913865e+001	
  9.5119700e+002	  3.4519797e+001	
  9.5121700e+002	  3.4504120e+001	
  9.5123600e+002	  3.4547009e+001	
  9.5125600e+002	  3.4781321e+001	
  9.5127600e+002	  3.5076738e+001	
  9.5129500e+002	  3.5946510e+001	
  9.5131500e+002	  3.7104619e+001	
  9.5133400e+002	  3.8952479e+001	
  9.5135400e+002	  4.1390148e+001	
  9.5137400e+002	  4.5010021e+001	
  9.5139300e+002	  4.9700352e+001	
  9.5141300e+002	  5.5647130e+001	
  9.5143300e+002	  6.2566739e+001	
  9.5145200e+002	  7.0757404e+001	
  9.5147200e+002	  7.8673808e+001	
  9.5149200e+002	  8.6131118e+001	
  9.5151100e+002	  9.1130896e+001	
  9.5153100e+002	  9.4394068e+001	
  9.5155100e+002	  9.4066895e+001	
  9.5157000e+002	  9.1505010e+001	
  9.5159000e+002	  8.6050372e+001	
  9.5160900e+002	  7.9685120e+001	
  9.5162900e+002	  7.2618848e+001	
  9.5164900e+002	  6.5930076e+001	
  9.5166800e+002	  5.9899212e+001	
  9.5168800e+002	  5.4792055e+001	
  9.5170800e+002	  5.0834766e+001	
  9.5172700e+002	  4.7296842e+001	
  9.5174700e+002	  4.4692602e+001	
  9.5176700e+002	  4.2719592e+001	
  9.5178600e+002	  4.1458380e+001	
  9.5180600e+002	  4.0330869e+001	
  9.5182600e+002	  3.9905313e+001	
  9.5184500e+002	  3.9754910e+001	
  9.5186500e+002	  4.0020665e+001	
  9.5188400e+002	  4.0830000e+001	
  9.5190400e+002	  4.1953993e+001	
  9.5192400e+002	  4.2952924e+001	
  9.5194300e+002	  4.3761903e+001	
  9.5196300e+002	  4.4679909e+001	
  9.5198300e+002	  4.5168842e+001	
  9.5200200e+002	  4.5515922e+001	
  9.5202200e+002	  4.5664098e+001	
  9.5204200e+002	  4.5655681e+001	
  9.5206100e+002	  4.5574890e+001	
  9.5208100e+002	  4.5201042e+001	
  9.5210100e+002	  4.4660357e+001	
  9.5212000e+002	  4.4198637e+001	
  9.5214000e+002	  4.3384937e+001	
  9.5216000e+002	  4.2580012e+001	
  9.5217900e+002	  4.2084755e+001	
  9.5219900e+002	  4.1334788e+001	
  9.5221800e+002	  4.0815259e+001	
  9.5223800e+002	  4.0467421e+001	
  9.5225800e+002	  4.0283125e+001	
  9.5227700e+002	  4.0759676e+001	
  9.5229700e+002	  4.1083508e+001	
  9.5231700e+002	  4.2128713e+001	
  9.5233600e+002	  4.3988910e+001	
  9.5235600e+002	  4.6843584e+001	
  9.5237600e+002	  5.1328909e+001	
  9.5239500e+002	  5.7636930e+001	
  9.5241500e+002	  6.5145593e+001	
  9.5243500e+002	  7.4617512e+001	
  9.5245400e+002	  8.5192357e+001	
  9.5247400e+002	  9.8571861e+001	
  9.5249400e+002	  1.1219013e+002	
  9.5251300e+002	  1.2569380e+002	
  9.5253300e+002	  1.3492780e+002	
  9.5255300e+002	  1.3868062e+002	
  9.5257200e+002	  1.3582866e+002	
  9.5259200e+002	  1.2749494e+002	
  9.5261200e+002	  1.1652772e+002	
  9.5263100e+002	  1.0516973e+002	
  9.5265100e+002	  9.3589008e+001	
  9.5267100e+002	  8.3319556e+001	
  9.5269000e+002	  7.4200107e+001	
  9.5271000e+002	  6.7179041e+001	
  9.5272900e+002	  6.0616176e+001	
  9.5274900e+002	  5.5478867e+001	
  9.5276900e+002	  5.1432593e+001	
  9.5278800e+002	  4.8042400e+001	
  9.5280800e+002	  4.5210395e+001	
  9.5282800e+002	  4.3242239e+001	
  9.5284700e+002	  4.1583129e+001	
  9.5286700e+002	  4.1005923e+001	
  9.5288700e+002	  4.0720216e+001	
  9.5290600e+002	  4.0417583e+001	
  9.5292600e+002	  4.0533960e+001	
  9.5294600e+002	  4.0423195e+001	
  9.5296500e+002	  4.0267002e+001	
  9.5298500e+002	  3.9961609e+001	
  9.5300500e+002	  3.9678128e+001	
  9.5302400e+002	  3.9226963e+001	
  9.5304400e+002	  3.8945041e+001	
  9.5306400e+002	  3.8488710e+001	
  9.5308300e+002	  3.7874093e+001	
  9.5310300e+002	  3.7654701e+001	
  9.5312300e+002	  3.6949717e+001	
  9.5314200e+002	  3.6435621e+001	
  9.5316200e+002	  3.5967888e+001	
  9.5318200e+002	  3.5552532e+001	
  9.5320100e+002	  3.5132944e+001	
  9.5322100e+002	  3.5010244e+001	
  9.5324100e+002	  3.5019641e+001	
  9.5326000e+002	  3.5306062e+001	
  9.5328000e+002	  3.5898900e+001	
  9.5330000e+002	  3.7059146e+001	
  9.5331900e+002	  3.8284105e+001	
  9.5333900e+002	  4.0421547e+001	
  9.5335900e+002	  4.3807153e+001	
  9.5337800e+002	  4.8101056e+001	
  9.5339800e+002	  5.4001470e+001	
  9.5341800e+002	  6.1408587e+001	
  9.5343700e+002	  6.9675010e+001	
  9.5345700e+002	  7.9315503e+001	
  9.5347700e+002	  8.9360486e+001	
  9.5349600e+002	  9.9001960e+001	
  9.5351600e+002	  1.0628161e+002	
  9.5353600e+002	  1.1052394e+002	
  9.5355500e+002	  1.1002405e+002	
  9.5357500e+002	  1.0609366e+002	
  9.5359400e+002	  9.9218724e+001	
  9.5361400e+002	  9.1091836e+001	
  9.5363400e+002	  8.2265043e+001	
  9.5365300e+002	  7.4091525e+001	
  9.5367300e+002	  6.6384848e+001	
  9.5369300e+002	  6.0059368e+001	
  9.5371200e+002	  5.4554759e+001	
  9.5373200e+002	  5.0051886e+001	
  9.5375200e+002	  4.6322496e+001	
  9.5377100e+002	  4.3158865e+001	
  9.5379100e+002	  4.0558812e+001	
  9.5381100e+002	  3.8798557e+001	
  9.5383000e+002	  3.7475838e+001	
  9.5385000e+002	  3.6446444e+001	
  9.5387000e+002	  3.5935064e+001	
  9.5388900e+002	  3.5581170e+001	
  9.5390900e+002	  3.5498731e+001	
  9.5392900e+002	  3.5327573e+001	
  9.5394800e+002	  3.5260188e+001	
  9.5396800e+002	  3.5246337e+001	
  9.5398800e+002	  3.5094375e+001	
  9.5400700e+002	  3.4956799e+001	
  9.5402700e+002	  3.4736605e+001	
  9.5404700e+002	  3.4732953e+001	
  9.5406600e+002	  3.4464081e+001	
  9.5408600e+002	  3.4118915e+001	
  9.5410600e+002	  3.3813032e+001	
  9.5412600e+002	  3.3372244e+001	
  9.5414500e+002	  3.3077094e+001	
  9.5416500e+002	  3.2687169e+001	
  9.5418500e+002	  3.2516189e+001	
  9.5420400e+002	  3.2365475e+001	
  9.5422400e+002	  3.2310961e+001	
  9.5424400e+002	  3.2468757e+001	
  9.5426300e+002	  3.2872890e+001	
  9.5428300e+002	  3.3552443e+001	
  9.5430300e+002	  3.4759319e+001	
  9.5432200e+002	  3.6753396e+001	
  9.5434200e+002	  3.9885761e+001	
  9.5436200e+002	  4.5308912e+001	
  9.5438100e+002	  5.2961876e+001	
  9.5440100e+002	  6.3179887e+001	
  9.5442100e+002	  7.4650292e+001	
  9.5444000e+002	  8.6365341e+001	
  9.5446000e+002	  9.7451209e+001	
  9.5448000e+002	  1.0693266e+002	
  9.5449900e+002	  1.1382163e+002	
  9.5451900e+002	  1.1730014e+002	
  9.5453900e+002	  1.1676199e+002	
  9.5455800e+002	  1.1225315e+002	
  9.5457800e+002	  1.0525377e+002	
  9.5459800e+002	  9.6669977e+001	
  9.5461700e+002	  8.7716563e+001	
  9.5463700e+002	  7.9007571e+001	
  9.5465700e+002	  7.0657685e+001	
  9.5467600e+002	  6.3713891e+001	
  9.5469600e+002	  5.7242417e+001	
  9.5471600e+002	  5.2261480e+001	
  9.5473500e+002	  4.7849374e+001	
  9.5475500e+002	  4.4418875e+001	
  9.5477500e+002	  4.1420835e+001	
  9.5479400e+002	  3.9149958e+001	
  9.5481400e+002	  3.7305215e+001	
  9.5483400e+002	  3.5995457e+001	
  9.5485300e+002	  3.5096067e+001	
  9.5487300e+002	  3.4520465e+001	
  9.5489300e+002	  3.4149958e+001	
  9.5491200e+002	  3.4026366e+001	
  9.5493200e+002	  3.3926513e+001	
  9.5495200e+002	  3.3716296e+001	
  9.5497100e+002	  3.3566205e+001	
  9.5499100e+002	  3.3308556e+001	
  9.5501100e+002	  3.3215740e+001	
  9.5503100e+002	  3.2970516e+001	
  9.5505000e+002	  3.2787913e+001	
  9.5507000e+002	  3.2700708e+001	
  9.5509000e+002	  3.2450764e+001	
  9.5510900e+002	  3.2180733e+001	
  9.5512900e+002	  3.1997461e+001	
  9.5514900e+002	  3.1786799e+001	
  9.5516800e+002	  3.1225226e+001	
  9.5518800e+002	  3.1197969e+001	
  9.5520800e+002	  3.1073398e+001	
  9.5522700e+002	  3.1153966e+001	
  9.5524700e+002	  3.1527591e+001	
  9.5526700e+002	  3.2013361e+001	
  9.5528600e+002	  3.2734200e+001	
  9.5530600e+002	  3.4092460e+001	
  9.5532600e+002	  3.5931813e+001	
  9.5534500e+002	  3.8808667e+001	
  9.5536500e+002	  4.3281922e+001	
  9.5538500e+002	  4.9685476e+001	
  9.5540400e+002	  5.7834276e+001	
  9.5542400e+002	  6.6961831e+001	
  9.5544400e+002	  7.6160068e+001	
  9.5546400e+002	  8.5297599e+001	
  9.5548300e+002	  9.1752862e+001	
  9.5550300e+002	  9.6560371e+001	
  9.5552300e+002	  9.8099764e+001	
  9.5554200e+002	  9.6611811e+001	
  9.5556200e+002	  9.2462299e+001	
  9.5558200e+002	  8.6470761e+001	
  9.5560100e+002	  7.9664945e+001	
  9.5562100e+002	  7.2712243e+001	
  9.5564100e+002	  6.5719503e+001	
  9.5566000e+002	  5.9749744e+001	
  9.5568000e+002	  5.3871910e+001	
  9.5570000e+002	  4.9230348e+001	
  9.5571900e+002	  4.5312831e+001	
  9.5573900e+002	  4.2057542e+001	
  9.5575900e+002	  3.9193916e+001	
  9.5577800e+002	  3.7272480e+001	
  9.5579800e+002	  3.5584332e+001	
  9.5581800e+002	  3.4370151e+001	
  9.5583800e+002	  3.3448938e+001	
  9.5585700e+002	  3.3131341e+001	
  9.5587700e+002	  3.2772102e+001	
  9.5589700e+002	  3.2705785e+001	
  9.5591600e+002	  3.2797622e+001	
  9.5593600e+002	  3.2866566e+001	
  9.5595600e+002	  3.2987351e+001	
  9.5597500e+002	  3.2948693e+001	
  9.5599500e+002	  3.3013539e+001	
  9.5601500e+002	  3.3101679e+001	
  9.5603400e+002	  3.3066984e+001	
  9.5605400e+002	  3.2919075e+001	
  9.5607400e+002	  3.2652207e+001	
  9.5609400e+002	  3.2617824e+001	
  9.5611300e+002	  3.2225092e+001	
  9.5613300e+002	  3.1901795e+001	
  9.5615300e+002	  3.1883000e+001	
  9.5617200e+002	  3.1806885e+001	
  9.5619200e+002	  3.1592259e+001	
  9.5621200e+002	  3.1336703e+001	
  9.5623100e+002	  3.1500022e+001	
  9.5625100e+002	  3.1843896e+001	
  9.5627100e+002	  3.2427649e+001	
  9.5629000e+002	  3.3141629e+001	
  9.5631000e+002	  3.4578453e+001	
  9.5633000e+002	  3.6925934e+001	
  9.5634900e+002	  4.0558990e+001	
  9.5636900e+002	  4.5818777e+001	
  9.5638900e+002	  5.2273727e+001	
  9.5640900e+002	  5.9993319e+001	
  9.5642800e+002	  6.7652296e+001	
  9.5644800e+002	  7.5529061e+001	
  9.5646800e+002	  8.2213468e+001	
  9.5648700e+002	  8.7835300e+001	
  9.5650700e+002	  9.1302721e+001	
  9.5652700e+002	  9.3245045e+001	
  9.5654600e+002	  9.2865185e+001	
  9.5656600e+002	  9.0710729e+001	
  9.5658600e+002	  8.6092014e+001	
  9.5660600e+002	  7.9961208e+001	
  9.5662500e+002	  7.2657908e+001	
  9.5664500e+002	  6.6231996e+001	
  9.5666500e+002	  5.9727431e+001	
  9.5668400e+002	  5.4154768e+001	
  9.5670400e+002	  4.9289538e+001	
  9.5672400e+002	  4.5471340e+001	
  9.5674300e+002	  4.1965216e+001	
  9.5676300e+002	  3.9353939e+001	
  9.5678300e+002	  3.7198548e+001	
  9.5680200e+002	  3.5550439e+001	
  9.5682200e+002	  3.4131564e+001	
  9.5684200e+002	  3.3537701e+001	
  9.5686200e+002	  3.2889191e+001	
  9.5688100e+002	  3.2758874e+001	
  9.5690100e+002	  3.2743019e+001	
  9.5692100e+002	  3.2724803e+001	
  9.5694000e+002	  3.2886029e+001	
  9.5696000e+002	  3.2844252e+001	
  9.5698000e+002	  3.2801853e+001	
  9.5699900e+002	  3.2856411e+001	
  9.5701900e+002	  3.2613058e+001	
  9.5703900e+002	  3.2673852e+001	
  9.5705900e+002	  3.2581259e+001	
  9.5707800e+002	  3.2368280e+001	
  9.5709800e+002	  3.2278716e+001	
  9.5711800e+002	  3.2141852e+001	
  9.5713700e+002	  3.1900503e+001	
  9.5715700e+002	  3.1768182e+001	
  9.5717700e+002	  3.1523983e+001	
  9.5719600e+002	  3.1515655e+001	
  9.5721600e+002	  3.1441188e+001	
  9.5723600e+002	  3.1604374e+001	
  9.5725600e+002	  3.1694562e+001	
  9.5727500e+002	  3.2282724e+001	
  9.5729500e+002	  3.3370507e+001	
  9.5731500e+002	  3.5064446e+001	
  9.5733400e+002	  3.7520331e+001	
  9.5735400e+002	  4.1355097e+001	
  9.5737400e+002	  4.5984189e+001	
  9.5739400e+002	  5.2245624e+001	
  9.5741300e+002	  5.8670423e+001	
  9.5743300e+002	  6.6074511e+001	
  9.5745300e+002	  7.3427070e+001	
  9.5747200e+002	  8.0641963e+001	
  9.5749200e+002	  8.7095934e+001	
  9.5751200e+002	  9.2790095e+001	
  9.5753100e+002	  9.6552265e+001	
  9.5755100e+002	  9.8409745e+001	
  9.5757100e+002	  9.6663163e+001	
  9.5759100e+002	  9.2390148e+001	
  9.5761000e+002	  8.5064223e+001	
  9.5763000e+002	  7.7121810e+001	
  9.5765000e+002	  6.9147508e+001	
  9.5766900e+002	  6.2085646e+001	
  9.5768900e+002	  5.5833920e+001	
  9.5770900e+002	  5.0659199e+001	
  9.5772800e+002	  4.6169376e+001	
  9.5774800e+002	  4.2904066e+001	
  9.5776800e+002	  4.0266735e+001	
  9.5778800e+002	  3.8150537e+001	
  9.5780700e+002	  3.6490580e+001	
  9.5782700e+002	  3.5551686e+001	
  9.5784700e+002	  3.4782301e+001	
  9.5786600e+002	  3.4588429e+001	
  9.5788600e+002	  3.4447780e+001	
  9.5790600e+002	  3.4545005e+001	
  9.5792600e+002	  3.4569545e+001	
  9.5794500e+002	  3.4520955e+001	
  9.5796500e+002	  3.4428540e+001	
  9.5798500e+002	  3.4306641e+001	
  9.5800400e+002	  3.4013228e+001	
  9.5802400e+002	  3.3831693e+001	
  9.5804400e+002	  3.3724892e+001	
  9.5806400e+002	  3.3599474e+001	
  9.5808300e+002	  3.3337906e+001	
  9.5810300e+002	  3.3291052e+001	
  9.5812300e+002	  3.3220505e+001	
  9.5814200e+002	  3.3281076e+001	
  9.5816200e+002	  3.3156861e+001	
  9.5818200e+002	  3.3395226e+001	
  9.5820200e+002	  3.3332161e+001	
  9.5822100e+002	  3.3470138e+001	
  9.5824100e+002	  3.3591458e+001	
  9.5826100e+002	  3.3730593e+001	
  9.5828000e+002	  3.4095043e+001	
  9.5830000e+002	  3.4712644e+001	
  9.5832000e+002	  3.6308645e+001	
  9.5834000e+002	  3.8886786e+001	
  9.5835900e+002	  4.2814323e+001	
  9.5837900e+002	  4.7864428e+001	
  9.5839900e+002	  5.4126976e+001	
  9.5841800e+002	  6.1725783e+001	
  9.5843800e+002	  6.9149646e+001	
  9.5845800e+002	  7.7044404e+001	
  9.5847800e+002	  8.4021244e+001	
  9.5849700e+002	  9.1254487e+001	
  9.5851700e+002	  9.7241349e+001	
  9.5853700e+002	  1.0181067e+002	
  9.5855600e+002	  1.0376475e+002	
  9.5857600e+002	  1.0278488e+002	
  9.5859600e+002	  9.7745513e+001	
  9.5861600e+002	  9.0120073e+001	
  9.5863500e+002	  8.1185320e+001	
  9.5865500e+002	  7.2707032e+001	
  9.5867500e+002	  6.5004676e+001	
  9.5869400e+002	  5.8267804e+001	
  9.5871400e+002	  5.2559213e+001	
  9.5873400e+002	  4.8060170e+001	
  9.5875400e+002	  4.4300583e+001	
  9.5877300e+002	  4.1474636e+001	
  9.5879300e+002	  3.9246248e+001	
  9.5881300e+002	  3.7767737e+001	
  9.5883200e+002	  3.6921169e+001	
  9.5885200e+002	  3.6635728e+001	
  9.5887200e+002	  3.6751303e+001	
  9.5889200e+002	  3.6870930e+001	
  9.5891100e+002	  3.6982719e+001	
  9.5893100e+002	  3.6871999e+001	
  9.5895100e+002	  3.6334387e+001	
  9.5897000e+002	  3.6069211e+001	
  9.5899000e+002	  3.5593462e+001	
  9.5901000e+002	  3.5176769e+001	
  9.5903000e+002	  3.4689841e+001	
  9.5904900e+002	  3.4534138e+001	
  9.5906900e+002	  3.4258273e+001	
  9.5908900e+002	  3.4188082e+001	
  9.5910800e+002	  3.4202067e+001	
  9.5912800e+002	  3.4482029e+001	
  9.5914800e+002	  3.4693226e+001	
  9.5916800e+002	  3.5004543e+001	
  9.5918700e+002	  3.5072774e+001	
  9.5920700e+002	  3.5261702e+001	
  9.5922700e+002	  3.5132499e+001	
  9.5924700e+002	  3.4948158e+001	
  9.5926600e+002	  3.5199617e+001	
  9.5928600e+002	  3.5461765e+001	
  9.5930600e+002	  3.5995591e+001	
  9.5932500e+002	  3.7525230e+001	
  9.5934500e+002	  3.9695943e+001	
  9.5936500e+002	  4.3049169e+001	
  9.5938500e+002	  4.7397631e+001	
  9.5940400e+002	  5.3177304e+001	
  9.5942400e+002	  6.0180466e+001	
  9.5944400e+002	  6.7591190e+001	
  9.5946400e+002	  7.5584866e+001	
  9.5948300e+002	  8.4018884e+001	
  9.5950300e+002	  9.1843362e+001	
  9.5952300e+002	  9.8367212e+001	
  9.5954200e+002	  1.0172075e+002	
  9.5956200e+002	  1.0233381e+002	
  9.5958200e+002	  9.8711486e+001	
  9.5960200e+002	  9.2071928e+001	
  9.5962100e+002	  8.3482786e+001	
  9.5964100e+002	  7.5228611e+001	
  9.5966100e+002	  6.7186523e+001	
  9.5968100e+002	  6.0337505e+001	
  9.5970000e+002	  5.4318844e+001	
  9.5972000e+002	  4.9400080e+001	
  9.5974000e+002	  4.5566650e+001	
  9.5975900e+002	  4.2362713e+001	
  9.5977900e+002	  3.9839621e+001	
  9.5979900e+002	  3.8194272e+001	
  9.5981900e+002	  3.6921703e+001	
  9.5983800e+002	  3.6273148e+001	
  9.5985800e+002	  3.5829511e+001	
  9.5987800e+002	  3.5683428e+001	
  9.5989800e+002	  3.5611411e+001	
  9.5991700e+002	  3.5473389e+001	
  9.5993700e+002	  3.4982987e+001	
  9.5995700e+002	  3.4920991e+001	
  9.5997600e+002	  3.4331893e+001	
  9.5999600e+002	  3.4122211e+001	
  9.6001600e+002	  3.3947312e+001	
  9.6003600e+002	  3.3876898e+001	
  9.6005500e+002	  3.3879749e+001	
  9.6007500e+002	  3.4104485e+001	
  9.6009500e+002	  3.4724536e+001	
  9.6011500e+002	  3.5569011e+001	
  9.6013400e+002	  3.6539750e+001	
  9.6015400e+002	  3.7390416e+001	
  9.6017400e+002	  3.7920901e+001	
  9.6019300e+002	  3.8215383e+001	
  9.6021300e+002	  3.7801942e+001	
  9.6023300e+002	  3.7628424e+001	
  9.6025300e+002	  3.7363960e+001	
  9.6027200e+002	  3.7001024e+001	
  9.6029200e+002	  3.7355231e+001	
  9.6031200e+002	  3.8102169e+001	
  9.6033200e+002	  3.9565492e+001	
  9.6035100e+002	  4.2103594e+001	
  9.6037100e+002	  4.5727921e+001	
  9.6039100e+002	  5.0982051e+001	
  9.6041100e+002	  5.7673763e+001	
  9.6043000e+002	  6.5933283e+001	
  9.6045000e+002	  7.5176814e+001	
  9.6047000e+002	  8.4727831e+001	
  9.6048900e+002	  9.4146662e+001	
  9.6050900e+002	  1.0391863e+002	
  9.6052900e+002	  1.1391208e+002	
  9.6054900e+002	  1.2292736e+002	
  9.6056800e+002	  1.2755342e+002	
  9.6058800e+002	  1.2659702e+002	
  9.6060800e+002	  1.1902276e+002	
  9.6062800e+002	  1.0837728e+002	
  9.6064700e+002	  9.6479980e+001	
  9.6066700e+002	  8.5264642e+001	
  9.6068700e+002	  7.5127422e+001	
  9.6070700e+002	  6.6726629e+001	
  9.6072600e+002	  5.9594308e+001	
  9.6074600e+002	  5.4290384e+001	
  9.6076600e+002	  4.9875161e+001	
  9.6078600e+002	  4.6519396e+001	
  9.6080500e+002	  4.4081771e+001	
  9.6082500e+002	  4.2579655e+001	
  9.6084500e+002	  4.1504342e+001	
  9.6086500e+002	  4.0954973e+001	
  9.6088400e+002	  4.0623525e+001	
  9.6090400e+002	  4.0165546e+001	
  9.6092400e+002	  3.9393043e+001	
  9.6094300e+002	  3.8813700e+001	
  9.6096300e+002	  3.7857525e+001	
  9.6098300e+002	  3.7127288e+001	
  9.6100300e+002	  3.6448804e+001	
  9.6102200e+002	  3.5855966e+001	
  9.6104200e+002	  3.5191823e+001	
  9.6106200e+002	  3.4882377e+001	
  9.6108200e+002	  3.4620986e+001	
  9.6110100e+002	  3.4509553e+001	
  9.6112100e+002	  3.4584599e+001	
  9.6114100e+002	  3.4820425e+001	
  9.6116100e+002	  3.4956309e+001	
  9.6118000e+002	  3.5191066e+001	
  9.6120000e+002	  3.5248074e+001	
  9.6122000e+002	  3.5366588e+001	
  9.6124000e+002	  3.5252038e+001	
  9.6125900e+002	  3.5289449e+001	
  9.6127900e+002	  3.5607224e+001	
  9.6129900e+002	  3.6111299e+001	
  9.6131900e+002	  3.7174453e+001	
  9.6133800e+002	  3.9380573e+001	
  9.6135800e+002	  4.2801541e+001	
  9.6137800e+002	  4.8088229e+001	
  9.6139800e+002	  5.5692068e+001	
  9.6141700e+002	  6.5442302e+001	
  9.6143700e+002	  7.6637509e+001	
  9.6145700e+002	  8.7877923e+001	
  9.6147700e+002	  9.8101501e+001	
  9.6149600e+002	  1.0626295e+002	
  9.6151600e+002	  1.1225257e+002	
  9.6153600e+002	  1.1625226e+002	
  9.6155600e+002	  1.1715806e+002	
  9.6157500e+002	  1.1515005e+002	
  9.6159500e+002	  1.0905959e+002	
  9.6161500e+002	  1.0095764e+002	
  9.6163500e+002	  9.0960584e+001	
  9.6165400e+002	  8.1371799e+001	
  9.6167400e+002	  7.2220728e+001	
  9.6169400e+002	  6.4787645e+001	
  9.6171400e+002	  5.8212845e+001	
  9.6173300e+002	  5.3175300e+001	
  9.6175300e+002	  4.8693671e+001	
  9.6177300e+002	  4.5287311e+001	
  9.6179200e+002	  4.2629270e+001	
  9.6181200e+002	  4.0972209e+001	
  9.6183200e+002	  3.9727431e+001	
  9.6185200e+002	  3.8910524e+001	
  9.6187100e+002	  3.8483053e+001	
  9.6189100e+002	  3.8110854e+001	
  9.6191100e+002	  3.7652207e+001	
  9.6193100e+002	  3.7270031e+001	
  9.6195000e+002	  3.6702712e+001	
  9.6197000e+002	  3.6010734e+001	
  9.6199000e+002	  3.5432103e+001	
  9.6201000e+002	  3.5007304e+001	
  9.6203000e+002	  3.4478154e+001	
  9.6204900e+002	  3.4136997e+001	
  9.6206900e+002	  3.3821672e+001	
  9.6208900e+002	  3.3523494e+001	
  9.6210900e+002	  3.3382577e+001	
  9.6212800e+002	  3.3588340e+001	
  9.6214800e+002	  3.3581214e+001	
  9.6216800e+002	  3.3878546e+001	
  9.6218800e+002	  3.4149067e+001	
  9.6220700e+002	  3.4371799e+001	
  9.6222700e+002	  3.4423596e+001	
  9.6224700e+002	  3.4688549e+001	
  9.6226700e+002	  3.4808444e+001	
  9.6228600e+002	  3.5130807e+001	
  9.6230600e+002	  3.6024006e+001	
  9.6232600e+002	  3.7618091e+001	
  9.6234600e+002	  4.0204828e+001	
  9.6236500e+002	  4.4377188e+001	
  9.6238500e+002	  5.0138601e+001	
  9.6240500e+002	  5.8122567e+001	
  9.6242500e+002	  6.7795217e+001	
  9.6244400e+002	  7.8633457e+001	
  9.6246400e+002	  8.8990558e+001	
  9.6248400e+002	  9.7911326e+001	
  9.6250400e+002	  1.0372071e+002	
  9.6252300e+002	  1.0655391e+002	
  9.6254300e+002	  1.0575700e+002	
  9.6256300e+002	  1.0278105e+002	
  9.6258300e+002	  9.7588741e+001	
  9.6260200e+002	  9.0901394e+001	
  9.6262200e+002	  8.3807153e+001	
  9.6264200e+002	  7.6121676e+001	
  9.6266200e+002	  6.8848573e+001	
  9.6268100e+002	  6.2269764e+001	
  9.6270100e+002	  5.6310426e+001	
  9.6272100e+002	  5.1413486e+001	
  9.6274100e+002	  4.7443816e+001	
  9.6276000e+002	  4.4236316e+001	
  9.6278000e+002	  4.1575513e+001	
  9.6280000e+002	  3.9736160e+001	
  9.6282000e+002	  3.8920545e+001	
  9.6283900e+002	  3.8474191e+001	
  9.6285900e+002	  3.8456865e+001	
  9.6287900e+002	  3.8822251e+001	
  9.6289900e+002	  3.8667528e+001	
  9.6291900e+002	  3.8657774e+001	
  9.6293800e+002	  3.8110275e+001	
  9.6295800e+002	  3.7435176e+001	
  9.6297800e+002	  3.6720126e+001	
  9.6299800e+002	  3.5945085e+001	
  9.6301700e+002	  3.5410190e+001	
  9.6303700e+002	  3.4786443e+001	
  9.6305700e+002	  3.4374293e+001	
  9.6307700e+002	  3.3772057e+001	
  9.6309600e+002	  3.3469603e+001	
  9.6311600e+002	  3.3310604e+001	
  9.6313600e+002	  3.3034517e+001	
  9.6315600e+002	  3.2840021e+001	
  9.6317500e+002	  3.2826393e+001	
  9.6319500e+002	  3.2625128e+001	
  9.6321500e+002	  3.2835568e+001	
  9.6323500e+002	  3.2877745e+001	
  9.6325400e+002	  3.3092593e+001	
  9.6327400e+002	  3.3671759e+001	
  9.6329400e+002	  3.4234044e+001	
  9.6331400e+002	  3.5422393e+001	
  9.6333400e+002	  3.7446577e+001	
  9.6335300e+002	  4.0770053e+001	
  9.6337300e+002	  4.5529150e+001	
  9.6339300e+002	  5.1923529e+001	
  9.6341300e+002	  6.0206788e+001	
  9.6343200e+002	  6.9930388e+001	
  9.6345200e+002	  8.0034517e+001	
  9.6347200e+002	  8.9316439e+001	
  9.6349200e+002	  9.6367301e+001	
  9.6351100e+002	  1.0123053e+002	
  9.6353100e+002	  1.0178484e+002	
  9.6355100e+002	  9.9489289e+001	
  9.6357100e+002	  9.4130985e+001	
  9.6359100e+002	  8.8289271e+001	
  9.6361000e+002	  8.1798290e+001	
  9.6363000e+002	  7.5193204e+001	
  9.6365000e+002	  6.8525186e+001	
  9.6367000e+002	  6.2476150e+001	
  9.6368900e+002	  5.6957199e+001	
  9.6370900e+002	  5.2251147e+001	
  9.6372900e+002	  4.8017993e+001	
  9.6374900e+002	  4.4924242e+001	
  9.6376800e+002	  4.2234178e+001	
  9.6378800e+002	  4.0055538e+001	
  9.6380800e+002	  3.8496905e+001	
  9.6382800e+002	  3.7604374e+001	
  9.6384800e+002	  3.7246114e+001	
  9.6386700e+002	  3.7159578e+001	
  9.6388700e+002	  3.6916225e+001	
  9.6390700e+002	  3.6793168e+001	
  9.6392700e+002	  3.6543580e+001	
  9.6394600e+002	  3.6275642e+001	
  9.6396600e+002	  3.5656349e+001	
  9.6398600e+002	  3.5289761e+001	
  9.6400600e+002	  3.4736115e+001	
  9.6402500e+002	  3.4292656e+001	
  9.6404500e+002	  3.3723021e+001	
  9.6406500e+002	  3.3314123e+001	
  9.6408500e+002	  3.2979023e+001	
  9.6410500e+002	  3.2816194e+001	
  9.6412400e+002	  3.2552666e+001	
  9.6414400e+002	  3.2560727e+001	
  9.6416400e+002	  3.2531688e+001	
  9.6418400e+002	  3.2616621e+001	
  9.6420300e+002	  3.2647219e+001	
  9.6422300e+002	  3.2699238e+001	
  9.6424300e+002	  3.2787868e+001	
  9.6426300e+002	  3.2965840e+001	
  9.6428300e+002	  3.3558589e+001	
  9.6430200e+002	  3.4426491e+001	
  9.6432200e+002	  3.5930121e+001	
  9.6434200e+002	  3.8626241e+001	
  9.6436200e+002	  4.2086759e+001	
  9.6438100e+002	  4.7209014e+001	
  9.6440100e+002	  5.3696655e+001	
  9.6442100e+002	  6.1747784e+001	
  9.6444100e+002	  7.0750323e+001	
  9.6446000e+002	  7.9912885e+001	
  9.6448000e+002	  8.8163453e+001	
  9.6450000e+002	  9.4450229e+001	
  9.6452000e+002	  9.6704138e+001	
  9.6454000e+002	  9.6427693e+001	
  9.6455900e+002	  9.2826705e+001	
  9.6457900e+002	  8.7372111e+001	
  9.6459900e+002	  8.1128758e+001	
  9.6461900e+002	  7.4708101e+001	
  9.6463800e+002	  6.8405380e+001	
  9.6465800e+002	  6.2697813e+001	
  9.6467800e+002	  5.6975994e+001	
  9.6469800e+002	  5.2548479e+001	
  9.6471800e+002	  4.8112234e+001	
  9.6473700e+002	  4.4761368e+001	
  9.6475700e+002	  4.1870129e+001	
  9.6477700e+002	  3.9557119e+001	
  9.6479700e+002	  3.8056919e+001	
  9.6481700e+002	  3.7068588e+001	
  9.6483600e+002	  3.6649000e+001	
  9.6485600e+002	  3.6853873e+001	
  9.6487600e+002	  3.7170534e+001	
  9.6489600e+002	  3.7344364e+001	
  9.6491500e+002	  3.6871019e+001	
  9.6493500e+002	  3.6704717e+001	
  9.6495500e+002	  3.6255690e+001	
  9.6497500e+002	  3.5631141e+001	
  9.6499500e+002	  3.5075758e+001	
  9.6501400e+002	  3.4642498e+001	
  9.6503400e+002	  3.4099764e+001	
  9.6505400e+002	  3.3638133e+001	
  9.6507400e+002	  3.3122478e+001	
  9.6509300e+002	  3.3073665e+001	
  9.6511300e+002	  3.2737452e+001	
  9.6513300e+002	  3.2711264e+001	
  9.6515300e+002	  3.2639692e+001	
  9.6517300e+002	  3.2652296e+001	
  9.6519200e+002	  3.2621565e+001	
  9.6521200e+002	  3.2506525e+001	
  9.6523200e+002	  3.2619427e+001	
  9.6525200e+002	  3.3005389e+001	
  9.6527200e+002	  3.3635505e+001	
  9.6529100e+002	  3.4408943e+001	
  9.6531100e+002	  3.5959961e+001	
  9.6533100e+002	  3.8301519e+001	
  9.6535100e+002	  4.1197123e+001	
  9.6537000e+002	  4.5905937e+001	
  9.6539000e+002	  5.2969091e+001	
  9.6541000e+002	  6.3107647e+001	
  9.6543000e+002	  7.7798468e+001	
  9.6545000e+002	  9.6705652e+001	
  9.6546900e+002	  1.1728767e+002	
  9.6548900e+002	  1.3588973e+002	
  9.6550900e+002	  1.4643090e+002	
  9.6552900e+002	  1.4852585e+002	
  9.6554900e+002	  1.4186242e+002	
  9.6556800e+002	  1.3106819e+002	
  9.6558800e+002	  1.1864615e+002	
  9.6560800e+002	  1.0621552e+002	
  9.6562800e+002	  9.4565270e+001	
  9.6564700e+002	  8.5009976e+001	
  9.6566700e+002	  7.6049392e+001	
  9.6568700e+002	  6.8574533e+001	
  9.6570700e+002	  6.1926290e+001	
  9.6572700e+002	  5.6548301e+001	
  9.6574600e+002	  5.1687080e+001	
  9.6576600e+002	  4.7773705e+001	
  9.6578600e+002	  4.4705028e+001	
  9.6580600e+002	  4.2392152e+001	
  9.6582600e+002	  4.0692558e+001	
  9.6584500e+002	  3.9607001e+001	
  9.6586500e+002	  3.8694740e+001	
  9.6588500e+002	  3.8290117e+001	
  9.6590500e+002	  3.7661114e+001	
  9.6592500e+002	  3.7216007e+001	
  9.6594400e+002	  3.6449116e+001	
  9.6596400e+002	  3.5805995e+001	
  9.6598400e+002	  3.5311183e+001	
  9.6600400e+002	  3.4666503e+001	
  9.6602300e+002	  3.4132989e+001	
  9.6604300e+002	  3.3607803e+001	
  9.6606300e+002	  3.3114729e+001	
  9.6608300e+002	  3.2779629e+001	
  9.6610300e+002	  3.2404356e+001	
  9.6612200e+002	  3.2399768e+001	
  9.6614200e+002	  3.2198593e+001	
  9.6616200e+002	  3.2151205e+001	
  9.6618200e+002	  3.2182871e+001	
  9.6620200e+002	  3.2069122e+001	
  9.6622100e+002	  3.2173696e+001	
  9.6624100e+002	  3.2409433e+001	
  9.6626100e+002	  3.2809380e+001	
  9.6628100e+002	  3.3583085e+001	
  9.6630100e+002	  3.4736383e+001	
  9.6632000e+002	  3.6514007e+001	
  9.6634000e+002	  3.8888701e+001	
  9.6636000e+002	  4.2410012e+001	
  9.6638000e+002	  4.6976262e+001	
  9.6640000e+002	  5.4280185e+001	
  9.6641900e+002	  6.4314346e+001	
  9.6643900e+002	  7.7836859e+001	
  9.6645900e+002	  9.4289048e+001	
  9.6647900e+002	  1.1089311e+002	
  9.6649900e+002	  1.2399711e+002	
  9.6651800e+002	  1.3127377e+002	
  9.6653800e+002	  1.3109259e+002	
  9.6655800e+002	  1.2496896e+002	
  9.6657800e+002	  1.1514657e+002	
  9.6659800e+002	  1.0448835e+002	
  9.6661700e+002	  9.3433706e+001	
  9.6663700e+002	  8.3648733e+001	
  9.6665700e+002	  7.4925088e+001	
  9.6667700e+002	  6.7674876e+001	
  9.6669700e+002	  6.0984501e+001	
  9.6671600e+002	  5.5638222e+001	
  9.6673600e+002	  5.0774150e+001	
  9.6675600e+002	  4.7042934e+001	
  9.6677600e+002	  4.3944284e+001	
  9.6679600e+002	  4.1396072e+001	
  9.6681500e+002	  3.9756335e+001	
  9.6683500e+002	  3.8724892e+001	
  9.6685500e+002	  3.8341647e+001	
  9.6687500e+002	  3.8418786e+001	
  9.6689500e+002	  3.8043780e+001	
  9.6691400e+002	  3.7902597e+001	
  9.6693400e+002	  3.7190665e+001	
  9.6695400e+002	  3.6670378e+001	
  9.6697400e+002	  3.5950207e+001	
  9.6699400e+002	  3.5564780e+001	
  9.6701300e+002	  3.4943259e+001	
  9.6703300e+002	  3.4669354e+001	
  9.6705300e+002	  3.4172716e+001	
  9.6707300e+002	  3.3656616e+001	
  9.6709300e+002	  3.3296486e+001	
  9.6711200e+002	  3.3041464e+001	
  9.6713200e+002	  3.2706943e+001	
  9.6715200e+002	  3.2527235e+001	
  9.6717200e+002	  3.2353539e+001	
  9.6719200e+002	  3.2105598e+001	
  9.6721100e+002	  3.2045695e+001	
  9.6723100e+002	  3.2256803e+001	
  9.6725100e+002	  3.2402530e+001	
  9.6727100e+002	  3.3016078e+001	
  9.6729100e+002	  3.3922950e+001	
  9.6731000e+002	  3.5324144e+001	
  9.6733000e+002	  3.7324856e+001	
  9.6735000e+002	  4.0325970e+001	
  9.6737000e+002	  4.5277736e+001	
  9.6739000e+002	  5.1981829e+001	
  9.6741000e+002	  6.0832984e+001	
  9.6742900e+002	  7.1756425e+001	
  9.6744900e+002	  8.4016746e+001	
  9.6746900e+002	  9.6612034e+001	
  9.6748900e+002	  1.0663038e+002	
  9.6750900e+002	  1.1331875e+002	
  9.6752800e+002	  1.1530054e+002	
  9.6754800e+002	  1.1266490e+002	
  9.6756800e+002	  1.0608208e+002	
  9.6758800e+002	  9.7590611e+001	
  9.6760800e+002	  8.8251859e+001	
  9.6762700e+002	  7.9902062e+001	
  9.6764700e+002	  7.1997372e+001	
  9.6766700e+002	  6.5299915e+001	
  9.6768700e+002	  5.9360620e+001	
  9.6770700e+002	  5.4210885e+001	
  9.6772600e+002	  4.9900459e+001	
  9.6774600e+002	  4.6286554e+001	
  9.6776600e+002	  4.3254532e+001	
  9.6778600e+002	  4.0908609e+001	
  9.6780600e+002	  3.9035630e+001	
  9.6782500e+002	  3.7725783e+001	
  9.6784500e+002	  3.7054202e+001	
  9.6786500e+002	  3.6533292e+001	
  9.6788500e+002	  3.6424309e+001	
  9.6790500e+002	  3.6234668e+001	
  9.6792500e+002	  3.5746136e+001	
  9.6794400e+002	  3.5388278e+001	
  9.6796400e+002	  3.5103772e+001	
  9.6798400e+002	  3.4563978e+001	
  9.6800400e+002	  3.4156683e+001	
  9.6802400e+002	  3.3830624e+001	
  9.6804300e+002	  3.3269363e+001	
  9.6806300e+002	  3.3077673e+001	
  9.6808300e+002	  3.2663029e+001	
  9.6810300e+002	  3.2463190e+001	
  9.6812300e+002	  3.2259921e+001	
  9.6814300e+002	  3.2090322e+001	
  9.6816200e+002	  3.1847548e+001	
  9.6818200e+002	  3.1876141e+001	
  9.6820200e+002	  3.1693404e+001	
  9.6822200e+002	  3.1838774e+001	
  9.6824200e+002	  3.1868258e+001	
  9.6826100e+002	  3.2390282e+001	
  9.6828100e+002	  3.3143901e+001	
  9.6830100e+002	  3.4377722e+001	
  9.6832100e+002	  3.5939073e+001	
  9.6834100e+002	  3.8401684e+001	
  9.6836000e+002	  4.1757627e+001	
  9.6838000e+002	  4.6541041e+001	
  9.6840000e+002	  5.2694785e+001	
  9.6842000e+002	  6.0672071e+001	
  9.6844000e+002	  6.8834499e+001	
  9.6846000e+002	  7.7851913e+001	
  9.6847900e+002	  8.5293413e+001	
  9.6849900e+002	  9.1553289e+001	
  9.6851900e+002	  9.4357012e+001	
  9.6853900e+002	  9.4590211e+001	
  9.6855900e+002	  9.1741148e+001	
  9.6857800e+002	  8.6905848e+001	
  9.6859800e+002	  8.0835078e+001	
  9.6861800e+002	  7.4395181e+001	
  9.6863800e+002	  6.8090188e+001	
  9.6865800e+002	  6.2102436e+001	
  9.6867800e+002	  5.6702534e+001	
  9.6869700e+002	  5.1987396e+001	
  9.6871700e+002	  4.7885628e+001	
  9.6873700e+002	  4.4702668e+001	
  9.6875700e+002	  4.1938227e+001	
  9.6877700e+002	  3.9731528e+001	
  9.6879700e+002	  3.8042311e+001	
  9.6881600e+002	  3.6880239e+001	
  9.6883600e+002	  3.6410680e+001	
  9.6885600e+002	  3.6230971e+001	
  9.6887600e+002	  3.6326237e+001	
  9.6889600e+002	  3.6474012e+001	
  9.6891500e+002	  3.6325881e+001	
  9.6893500e+002	  3.5855164e+001	
  9.6895500e+002	  3.5548524e+001	
  9.6897500e+002	  3.5002717e+001	
  9.6899500e+002	  3.4585579e+001	
  9.6901500e+002	  3.4069345e+001	
  9.6903400e+002	  3.3587049e+001	
  9.6905400e+002	  3.3226384e+001	
  9.6907400e+002	  3.2747873e+001	
  9.6909400e+002	  3.2477620e+001	
  9.6911400e+002	  3.2066806e+001	
  9.6913300e+002	  3.1877166e+001	
  9.6915300e+002	  3.1538013e+001	
  9.6917300e+002	  3.1352559e+001	
  9.6919300e+002	  3.1317151e+001	
  9.6921300e+002	  3.1231150e+001	
  9.6923300e+002	  3.1272213e+001	
  9.6925200e+002	  3.1642230e+001	
  9.6927200e+002	  3.2058789e+001	
  9.6929200e+002	  3.3078564e+001	
  9.6931200e+002	  3.4275331e+001	
  9.6933200e+002	  3.6183984e+001	
  9.6935200e+002	  3.9054247e+001	
  9.6937100e+002	  4.3072552e+001	
  9.6939100e+002	  4.8087071e+001	
  9.6941100e+002	  5.4541130e+001	
  9.6943100e+002	  6.1384937e+001	
  9.6945100e+002	  6.9183361e+001	
  9.6947100e+002	  7.6083018e+001	
  9.6949000e+002	  8.1520376e+001	
  9.6951000e+002	  8.5166793e+001	
  9.6953000e+002	  8.6538859e+001	
  9.6955000e+002	  8.5170089e+001	
  9.6957000e+002	  8.1872356e+001	
  9.6959000e+002	  7.7020042e+001	
  9.6960900e+002	  7.1314167e+001	
  9.6962900e+002	  6.5432637e+001	
  9.6964900e+002	  5.9993587e+001	
  9.6966900e+002	  5.5038124e+001	
  9.6968900e+002	  5.0777001e+001	
  9.6970900e+002	  4.7120429e+001	
  9.6972800e+002	  4.4091614e+001	
  9.6974800e+002	  4.1478822e+001	
  9.6976800e+002	  3.9297956e+001	
  9.6978800e+002	  3.7796464e+001	
  9.6980800e+002	  3.6624104e+001	
  9.6982700e+002	  3.5868392e+001	
  9.6984700e+002	  3.5684407e+001	
  9.6986700e+002	  3.5692870e+001	
  9.6988700e+002	  3.5988376e+001	
  9.6990700e+002	  3.5767737e+001	
  9.6992700e+002	  3.5738476e+001	
  9.6994600e+002	  3.5409745e+001	
  9.6996600e+002	  3.5050506e+001	
  9.6998600e+002	  3.4753485e+001	
  9.7000600e+002	  3.4458246e+001	
  9.7002600e+002	  3.4175656e+001	
  9.7004600e+002	  3.3823988e+001	
  9.7006500e+002	  3.3437714e+001	
  9.7008500e+002	  3.3263395e+001	
  9.7010500e+002	  3.2767737e+001	
  9.7012500e+002	  3.2500245e+001	
  9.7014500e+002	  3.2167639e+001	
  9.7016500e+002	  3.1887810e+001	
  9.7018500e+002	  3.1749165e+001	
  9.7020400e+002	  3.1734200e+001	
  9.7022400e+002	  3.1466708e+001	
  9.7024400e+002	  3.1898276e+001	
  9.7026400e+002	  3.2169554e+001	
  9.7028400e+002	  3.2909099e+001	
  9.7030400e+002	  3.3847236e+001	
  9.7032300e+002	  3.5652919e+001	
  9.7034300e+002	  3.8124883e+001	
  9.7036300e+002	  4.1435042e+001	
  9.7038300e+002	  4.6466174e+001	
  9.7040300e+002	  5.2527368e+001	
  9.7042300e+002	  6.0165546e+001	
  9.7044200e+002	  6.9063555e+001	
  9.7046200e+002	  7.8096602e+001	
  9.7048200e+002	  8.6387877e+001	
  9.7050200e+002	  9.2256001e+001	
  9.7052200e+002	  9.5788313e+001	
  9.7054200e+002	  9.5776600e+001	
  9.7056100e+002	  9.3697947e+001	
  9.7058100e+002	  8.9350822e+001	
  9.7060100e+002	  8.3278938e+001	
  9.7062100e+002	  7.6310025e+001	
  9.7064100e+002	  6.9440876e+001	
  9.7066100e+002	  6.3035407e+001	
  9.7068000e+002	  5.7448136e+001	
  9.7070000e+002	  5.2282279e+001	
  9.7072000e+002	  4.8297332e+001	
  9.7074000e+002	  4.4891551e+001	
  9.7076000e+002	  4.1940008e+001	
  9.7078000e+002	  3.9706320e+001	
  9.7080000e+002	  3.8026633e+001	
  9.7081900e+002	  3.6795618e+001	
  9.7083900e+002	  3.6292522e+001	
  9.7085900e+002	  3.6041242e+001	
  9.7087900e+002	  3.6081904e+001	
  9.7089900e+002	  3.5861711e+001	
  9.7091900e+002	  3.5654300e+001	
  9.7093800e+002	  3.5175300e+001	
  9.7095800e+002	  3.4728099e+001	
  9.7097800e+002	  3.4477442e+001	
  9.7099800e+002	  3.4278938e+001	
  9.7101800e+002	  3.4099942e+001	
  9.7103800e+002	  3.3856055e+001	
  9.7105700e+002	  3.3670512e+001	
  9.7107700e+002	  3.3430900e+001	
  9.7109700e+002	  3.3030107e+001	
  9.7111700e+002	  3.2766891e+001	
  9.7113700e+002	  3.2273148e+001	
  9.7115700e+002	  3.2058789e+001	
  9.7117700e+002	  3.1762125e+001	
  9.7119600e+002	  3.1607758e+001	
  9.7121600e+002	  3.1588117e+001	
  9.7123600e+002	  3.1654835e+001	
  9.7125600e+002	  3.1752505e+001	
  9.7127600e+002	  3.2355676e+001	
  9.7129600e+002	  3.3323654e+001	
  9.7131500e+002	  3.4747517e+001	
  9.7133500e+002	  3.6806930e+001	
  9.7135500e+002	  3.9910435e+001	
  9.7137500e+002	  4.4722888e+001	
  9.7139500e+002	  5.1355988e+001	
  9.7141500e+002	  5.9453392e+001	
  9.7143500e+002	  6.8994433e+001	
  9.7145400e+002	  7.8181000e+001	
  9.7147400e+002	  8.6948782e+001	
  9.7149400e+002	  9.4911638e+001	
  9.7151400e+002	  1.0202699e+002	
  9.7153400e+002	  1.0743954e+002	
  9.7155400e+002	  1.1035906e+002	
  9.7157400e+002	  1.0921730e+002	
  9.7159300e+002	  1.0477700e+002	
  9.7161300e+002	  9.6259253e+001	
  9.7163300e+002	  8.6826794e+001	
  9.7165300e+002	  7.7614974e+001	
  9.7167300e+002	  6.9641741e+001	
  9.7169300e+002	  6.2342493e+001	
  9.7171200e+002	  5.6438605e+001	
  9.7173200e+002	  5.1461631e+001	
  9.7175200e+002	  4.7506213e+001	
  9.7177200e+002	  4.4376030e+001	
  9.7179200e+002	  4.1902864e+001	
  9.7181200e+002	  3.9940854e+001	
  9.7183200e+002	  3.8806752e+001	
  9.7185100e+002	  3.7961609e+001	
  9.7187100e+002	  3.7342538e+001	
  9.7189100e+002	  3.6955997e+001	
  9.7191100e+002	  3.6590790e+001	
  9.7193100e+002	  3.6269853e+001	
  9.7195100e+002	  3.5862023e+001	
  9.7197100e+002	  3.5387164e+001	
  9.7199000e+002	  3.5097181e+001	
  9.7201000e+002	  3.4823543e+001	
  9.7203000e+002	  3.4576404e+001	
  9.7205000e+002	  3.4162027e+001	
  9.7207000e+002	  3.3990558e+001	
  9.7209000e+002	  3.3537924e+001	
  9.7211000e+002	  3.3306908e+001	
  9.7212900e+002	  3.2917828e+001	
  9.7214900e+002	  3.2678840e+001	
  9.7216900e+002	  3.2428317e+001	
  9.7218900e+002	  3.2306730e+001	
  9.7220900e+002	  3.2107335e+001	
  9.7222900e+002	  3.2152764e+001	
  9.7224900e+002	  3.2134370e+001	
  9.7226800e+002	  3.2712422e+001	
  9.7228800e+002	  3.3529462e+001	
  9.7230800e+002	  3.4731795e+001	
  9.7232800e+002	  3.6569946e+001	
  9.7234800e+002	  3.9246292e+001	
  9.7236800e+002	  4.3056206e+001	
  9.7238800e+002	  4.8272258e+001	
  9.7240700e+002	  5.5061729e+001	
  9.7242700e+002	  6.3861622e+001	
  9.7244700e+002	  7.3381107e+001	
  9.7246700e+002	  8.4404089e+001	
  9.7248700e+002	  9.4007839e+001	
  9.7250700e+002	  1.0244849e+002	
  9.7252700e+002	  1.0781757e+002	
  9.7254600e+002	  1.1058277e+002	
  9.7256600e+002	  1.0955690e+002	
  9.7258600e+002	  1.0503398e+002	
  9.7260600e+002	  9.7351223e+001	
  9.7262600e+002	  8.8843451e+001	
  9.7264600e+002	  7.9281388e+001	
  9.7266600e+002	  7.1321961e+001	
  9.7268500e+002	  6.3770365e+001	
  9.7270500e+002	  5.7860197e+001	
  9.7272500e+002	  5.2611767e+001	
  9.7274500e+002	  4.8448982e+001	
  9.7276500e+002	  4.5008640e+001	
  9.7278500e+002	  4.2424309e+001	
  9.7280500e+002	  4.0394290e+001	
  9.7282400e+002	  3.9072017e+001	
  9.7284400e+002	  3.8090367e+001	
  9.7286400e+002	  3.7707879e+001	
  9.7288400e+002	  3.7447913e+001	
  9.7290400e+002	  3.7129025e+001	
  9.7292400e+002	  3.6924954e+001	
  9.7294400e+002	  3.6546920e+001	
  9.7296400e+002	  3.6194094e+001	
  9.7298300e+002	  3.5857658e+001	
  9.7300300e+002	  3.5320002e+001	
  9.7302300e+002	  3.5000846e+001	
  9.7304300e+002	  3.4767737e+001	
  9.7306300e+002	  3.4687748e+001	
  9.7308300e+002	  3.4272391e+001	
  9.7310300e+002	  3.4035006e+001	
  9.7312200e+002	  3.4007527e+001	
  9.7314200e+002	  3.3741816e+001	
  9.7316200e+002	  3.3606378e+001	
  9.7318200e+002	  3.3583842e+001	
  9.7320200e+002	  3.3283615e+001	
  9.7322200e+002	  3.3206743e+001	
  9.7324200e+002	  3.3258852e+001	
  9.7326200e+002	  3.3499532e+001	
  9.7328100e+002	  3.4039104e+001	
  9.7330100e+002	  3.5045116e+001	
  9.7332100e+002	  3.6585312e+001	
  9.7334100e+002	  3.8835657e+001	
  9.7336100e+002	  4.2027034e+001	
  9.7338100e+002	  4.6590968e+001	
  9.7340100e+002	  5.2328063e+001	
  9.7342000e+002	  5.9607803e+001	
  9.7344000e+002	  6.7904690e+001	
  9.7346000e+002	  7.7077941e+001	
  9.7348000e+002	  8.6280497e+001	
  9.7350000e+002	  9.4349486e+001	
  9.7352000e+002	  9.9860909e+001	
  9.7354000e+002	  1.0251579e+002	
  9.7356000e+002	  1.0137523e+002	
  9.7357900e+002	  9.7720037e+001	
  9.7359900e+002	  9.1031132e+001	
  9.7361900e+002	  8.3488932e+001	
  9.7363900e+002	  7.5472231e+001	
  9.7365900e+002	  6.8055405e+001	
  9.7367900e+002	  6.1521222e+001	
  9.7369900e+002	  5.6098606e+001	
  9.7371900e+002	  5.1563221e+001	
  9.7373800e+002	  4.7861934e+001	
  9.7375800e+002	  4.4874894e+001	
  9.7377800e+002	  4.2627667e+001	
  9.7379800e+002	  4.0636485e+001	
  9.7381800e+002	  3.9458959e+001	
  9.7383800e+002	  3.8410324e+001	
  9.7385800e+002	  3.8027346e+001	
  9.7387700e+002	  3.7755712e+001	
  9.7389700e+002	  3.7756291e+001	
  9.7391700e+002	  3.7623881e+001	
  9.7393700e+002	  3.7379994e+001	
  9.7395700e+002	  3.7070369e+001	
  9.7397700e+002	  3.6795885e+001	
  9.7399700e+002	  3.6643433e+001	
  9.7401700e+002	  3.6349931e+001	
  9.7403600e+002	  3.6079277e+001	
  9.7405600e+002	  3.5921391e+001	
  9.7407600e+002	  3.5760255e+001	
  9.7409600e+002	  3.5584109e+001	
  9.7411600e+002	  3.5712956e+001	
  9.7413600e+002	  3.5788981e+001	
  9.7415600e+002	  3.6056518e+001	
  9.7417600e+002	  3.5978978e+001	
  9.7419500e+002	  3.5827729e+001	
  9.7421500e+002	  3.5748541e+001	
  9.7423500e+002	  3.5326282e+001	
  9.7425500e+002	  3.5480871e+001	
  9.7427500e+002	  3.5519797e+001	
  9.7429500e+002	  3.6262816e+001	
  9.7431500e+002	  3.7426847e+001	
  9.7433500e+002	  3.9344854e+001	
  9.7435500e+002	  4.2536231e+001	
  9.7437400e+002	  4.6823453e+001	
  9.7439400e+002	  5.3173919e+001	
  9.7441400e+002	  6.1784750e+001	
  9.7443400e+002	  7.2517036e+001	
  9.7445400e+002	  8.5793569e+001	
  9.7447400e+002	  9.9743420e+001	
  9.7449400e+002	  1.1320029e+002	
  9.7451400e+002	  1.2294157e+002	
  9.7453300e+002	  1.2836516e+002	
  9.7455300e+002	  1.2794010e+002	
  9.7457300e+002	  1.2243486e+002	
  9.7459300e+002	  1.1358999e+002	
  9.7461300e+002	  1.0345442e+002	
  9.7463300e+002	  9.2441990e+001	
  9.7465300e+002	  8.2512938e+001	
  9.7467300e+002	  7.3276711e+001	
  9.7469200e+002	  6.5946243e+001	
  9.7471200e+002	  5.9447958e+001	
  9.7473200e+002	  5.4235692e+001	
  9.7475200e+002	  4.9961119e+001	
  9.7477200e+002	  4.6714381e+001	
  9.7479200e+002	  4.3916448e+001	
  9.7481200e+002	  4.1860598e+001	
  9.7483200e+002	  4.0295061e+001	
  9.7485200e+002	  3.9688282e+001	
  9.7487100e+002	  3.8959293e+001	
  9.7489100e+002	  3.8577740e+001	
  9.7491100e+002	  3.8094553e+001	
  9.7493100e+002	  3.7746448e+001	
  9.7495100e+002	  3.7018528e+001	
  9.7497100e+002	  3.6630918e+001	
  9.7499100e+002	  3.6054514e+001	
  9.7501100e+002	  3.5786176e+001	
  9.7503100e+002	  3.5398922e+001	
  9.7505000e+002	  3.5233198e+001	
  9.7507000e+002	  3.5084532e+001	
  9.7509000e+002	  3.5202245e+001	
  9.7511000e+002	  3.5193693e+001	
  9.7513000e+002	  3.5431435e+001	
  9.7515000e+002	  3.5659778e+001	
  9.7517000e+002	  3.5798646e+001	
  9.7519000e+002	  3.5631541e+001	
  9.7520900e+002	  3.5617690e+001	
  9.7522900e+002	  3.5240636e+001	
  9.7524900e+002	  3.5409433e+001	
  9.7526900e+002	  3.5411883e+001	
  9.7528900e+002	  3.6028905e+001	
  9.7530900e+002	  3.7058255e+001	
  9.7532900e+002	  3.8681602e+001	
  9.7534900e+002	  4.1486438e+001	
  9.7536900e+002	  4.5086314e+001	
  9.7538800e+002	  5.0628557e+001	
  9.7540800e+002	  5.8493386e+001	
  9.7542800e+002	  6.8212132e+001	
  9.7544800e+002	  7.9749031e+001	
  9.7546800e+002	  9.1545940e+001	
  9.7548800e+002	  1.0225970e+002	
  9.7550800e+002	  1.1018839e+002	
  9.7552800e+002	  1.1416893e+002	
  9.7554800e+002	  1.1343620e+002	
  9.7556700e+002	  1.0922157e+002	
  9.7558700e+002	  1.0169617e+002	
  9.7560700e+002	  9.3241081e+001	
  9.7562700e+002	  8.3862379e+001	
  9.7564700e+002	  7.5581348e+001	
  9.7566700e+002	  6.7649980e+001	
  9.7568700e+002	  6.1236093e+001	
  9.7570700e+002	  5.5920857e+001	
  9.7572700e+002	  5.1322229e+001	
  9.7574700e+002	  4.7555115e+001	
  9.7576600e+002	  4.4625662e+001	
  9.7578600e+002	  4.2325124e+001	
  9.7580600e+002	  4.0821004e+001	
  9.7582600e+002	  3.9829778e+001	
  9.7584600e+002	  3.9138333e+001	
  9.7586600e+002	  3.8648466e+001	
  9.7588600e+002	  3.8340756e+001	
  9.7590600e+002	  3.7937336e+001	
  9.7592600e+002	  3.7524384e+001	
  9.7594500e+002	  3.7039148e+001	
  9.7596500e+002	  3.6724580e+001	
  9.7598500e+002	  3.6308155e+001	
  9.7600500e+002	  3.6266156e+001	
  9.7602500e+002	  3.5997150e+001	
  9.7604500e+002	  3.5827016e+001	
  9.7606500e+002	  3.5477130e+001	
  9.7608500e+002	  3.5437759e+001	
  9.7610500e+002	  3.5453436e+001	
  9.7612500e+002	  3.5456465e+001	
  9.7614400e+002	  3.5484790e+001	
  9.7616400e+002	  3.5593195e+001	
  9.7618400e+002	  3.5448804e+001	
  9.7620400e+002	  3.5272436e+001	
  9.7622400e+002	  3.5146350e+001	
  9.7624400e+002	  3.5197791e+001	
  9.7626400e+002	  3.5239923e+001	
  9.7628400e+002	  3.5960540e+001	
  9.7630400e+002	  3.7354162e+001	
  9.7632300e+002	  4.0704806e+001	
  9.7634300e+002	  4.8430143e+001	
  9.7636300e+002	  6.4140649e+001	
  9.7638300e+002	  9.0148310e+001	
  9.7640300e+002	  1.2875420e+002	
  9.7642300e+002	  1.7736120e+002	
  9.7644300e+002	  2.2773554e+002	
  9.7646300e+002	  2.6399586e+002	
  9.7648300e+002	  2.7908872e+002	
  9.7650300e+002	  2.7433082e+002	
  9.7652200e+002	  2.5846657e+002	
  9.7654200e+002	  2.3697693e+002	
  9.7656200e+002	  2.1422723e+002	
  9.7658200e+002	  1.9037634e+002	
  9.7660200e+002	  1.6859907e+002	
  9.7662200e+002	  1.4791511e+002	
  9.7664200e+002	  1.2940952e+002	
  9.7666200e+002	  1.1329270e+002	
  9.7668200e+002	  9.9796597e+001	
  9.7670200e+002	  8.8282279e+001	
  9.7672200e+002	  7.8996081e+001	
  9.7674100e+002	  7.0876498e+001	
  9.7676100e+002	  6.5037411e+001	
  9.7678100e+002	  6.0336124e+001	
  9.7680100e+002	  5.7460696e+001	
  9.7682100e+002	  5.5568966e+001	
  9.7684100e+002	  5.4519218e+001	
  9.7686100e+002	  5.3399546e+001	
  9.7688100e+002	  5.2404979e+001	
  9.7690100e+002	  5.0919254e+001	
  9.7692100e+002	  4.9025075e+001	
  9.7694000e+002	  4.6953369e+001	
  9.7696000e+002	  4.5369349e+001	
  9.7698000e+002	  4.3743687e+001	
  9.7700000e+002	  4.2599296e+001	
  9.7702000e+002	  4.1278760e+001	
  9.7704000e+002	  4.0445865e+001	
  9.7706000e+002	  3.9567630e+001	
  9.7708000e+002	  3.9020220e+001	
  9.7710000e+002	  3.8293814e+001	
  9.7712000e+002	  3.7871019e+001	
  9.7714000e+002	  3.7375985e+001	
  9.7715900e+002	  3.7183405e+001	
  9.7717900e+002	  3.6677638e+001	
  9.7719900e+002	  3.6633813e+001	
  9.7721900e+002	  3.6272169e+001	
  9.7723900e+002	  3.6235291e+001	
  9.7725900e+002	  3.6164967e+001	
  9.7727900e+002	  3.6575068e+001	
  9.7729900e+002	  3.7462388e+001	
  9.7731900e+002	  3.9653587e+001	
  9.7733900e+002	  4.3963657e+001	
  9.7735900e+002	  5.2002984e+001	
  9.7737800e+002	  6.5479312e+001	
  9.7739800e+002	  8.5553022e+001	
  9.7741800e+002	  1.1165243e+002	
  9.7743800e+002	  1.4130954e+002	
  9.7745800e+002	  1.6762344e+002	
  9.7747800e+002	  1.8539665e+002	
  9.7749800e+002	  1.9339233e+002	
  9.7751800e+002	  1.9385369e+002	
  9.7753800e+002	  1.8744921e+002	
  9.7755800e+002	  1.7623716e+002	
  9.7757800e+002	  1.6089627e+002	
  9.7759700e+002	  1.4487035e+002	
  9.7761700e+002	  1.2833550e+002	
  9.7763700e+002	  1.1368842e+002	
  9.7765700e+002	  1.0062263e+002	
  9.7767700e+002	  8.9392598e+001	
  9.7769700e+002	  7.9725248e+001	
  9.7771700e+002	  7.1721507e+001	
  9.7773700e+002	  6.5236850e+001	
  9.7775700e+002	  5.9970383e+001	
  9.7777700e+002	  5.6049348e+001	
  9.7779700e+002	  5.3314301e+001	
  9.7781600e+002	  5.1525676e+001	
  9.7783600e+002	  5.0628736e+001	
  9.7785600e+002	  4.9548702e+001	
  9.7787600e+002	  4.8666414e+001	
  9.7789600e+002	  4.7495346e+001	
  9.7791600e+002	  4.5885138e+001	
  9.7793600e+002	  4.4503541e+001	
  9.7795600e+002	  4.3113125e+001	
  9.7797600e+002	  4.1810404e+001	
  9.7799600e+002	  4.0786265e+001	
  9.7801600e+002	  3.9980804e+001	
  9.7803600e+002	  3.9314969e+001	
  9.7805500e+002	  3.8588117e+001	
  9.7807500e+002	  3.7918942e+001	
  9.7809500e+002	  3.7348372e+001	
  9.7811500e+002	  3.6933327e+001	
  9.7813500e+002	  3.6444172e+001	
  9.7815500e+002	  3.6063689e+001	
  9.7817500e+002	  3.5835300e+001	
  9.7819500e+002	  3.5562731e+001	
  9.7821500e+002	  3.5313321e+001	
  9.7823500e+002	  3.5303968e+001	
  9.7825500e+002	  3.5138645e+001	
  9.7827500e+002	  3.5477130e+001	
  9.7829400e+002	  3.6236806e+001	
  9.7831400e+002	  3.7612212e+001	
  9.7833400e+002	  4.0141585e+001	
  9.7835400e+002	  4.4624371e+001	
  9.7837400e+002	  5.1512315e+001	
  9.7839400e+002	  6.1339598e+001	
  9.7841400e+002	  7.3823854e+001	
  9.7843400e+002	  8.8370017e+001	
  9.7845400e+002	  1.0264063e+002	
  9.7847400e+002	  1.1505233e+002	
  9.7849400e+002	  1.2371492e+002	
  9.7851400e+002	  1.2974627e+002	
  9.7853400e+002	  1.3154884e+002	
  9.7855300e+002	  1.3056683e+002	
  9.7857300e+002	  1.2548737e+002	
  9.7859300e+002	  1.1863929e+002	
  9.7861300e+002	  1.0917748e+002	
  9.7863300e+002	  9.8965573e+001	
  9.7865300e+002	  8.8894402e+001	
  9.7867300e+002	  8.0034873e+001	
  9.7869300e+002	  7.1830758e+001	
  9.7871300e+002	  6.5233955e+001	
  9.7873300e+002	  5.9711486e+001	
  9.7875300e+002	  5.5767292e+001	
  9.7877300e+002	  5.2913286e+001	
  9.7879300e+002	  5.1714069e+001	
  9.7881200e+002	  5.1187503e+001	
  9.7883200e+002	  5.1407830e+001	
  9.7885200e+002	  5.1343473e+001	
  9.7887200e+002	  5.0953547e+001	
  9.7889200e+002	  4.9516724e+001	
  9.7891200e+002	  4.8020977e+001	
  9.7893200e+002	  4.6215650e+001	
  9.7895200e+002	  4.4490580e+001	
  9.7897200e+002	  4.2977687e+001	
  9.7899200e+002	  4.1801586e+001	
  9.7901200e+002	  4.0714693e+001	
  9.7903200e+002	  3.9950831e+001	
  9.7905200e+002	  3.9085334e+001	
  9.7907100e+002	  3.8671046e+001	
  9.7909100e+002	  3.8083241e+001	
  9.7911100e+002	  3.7481539e+001	
  9.7913100e+002	  3.6896629e+001	
  9.7915100e+002	  3.6431123e+001	
  9.7917100e+002	  3.6028549e+001	
  9.7919100e+002	  3.5458469e+001	
  9.7921100e+002	  3.5236717e+001	
  9.7923100e+002	  3.5146127e+001	
  9.7925100e+002	  3.4961163e+001	
  9.7927100e+002	  3.5214092e+001	
  9.7929100e+002	  3.5801586e+001	
  9.7931100e+002	  3.6940899e+001	
  9.7933100e+002	  3.8799893e+001	
  9.7935000e+002	  4.1879170e+001	
  9.7937000e+002	  4.6456153e+001	
  9.7939000e+002	  5.3125997e+001	
  9.7941000e+002	  6.1515789e+001	
  9.7943000e+002	  7.2357636e+001	
  9.7945000e+002	  8.3433661e+001	
  9.7947000e+002	  9.4633991e+001	
  9.7949000e+002	  1.0342115e+002	
  9.7951000e+002	  1.0926722e+002	
  9.7953000e+002	  1.1134989e+002	
  9.7955000e+002	  1.1064597e+002	
  9.7957000e+002	  1.0625605e+002	
  9.7959000e+002	  1.0041411e+002	
  9.7961000e+002	  9.3060705e+001	
  9.7963000e+002	  8.5618804e+001	
  9.7964900e+002	  7.8032512e+001	
  9.7966900e+002	  7.0996392e+001	
  9.7968900e+002	  6.4492540e+001	
  9.7970900e+002	  5.9151116e+001	
  9.7972900e+002	  5.4792812e+001	
  9.7974900e+002	  5.1398967e+001	
  9.7976900e+002	  4.9110230e+001	
  9.7978900e+002	  4.7743464e+001	
  9.7980900e+002	  4.7124126e+001	
  9.7982900e+002	  4.6896896e+001	
  9.7984900e+002	  4.6782078e+001	
  9.7986900e+002	  4.6396695e+001	
  9.7988900e+002	  4.5672249e+001	
  9.7990900e+002	  4.4510978e+001	
  9.7992900e+002	  4.3299336e+001	
  9.7994800e+002	  4.2048947e+001	
  9.7996800e+002	  4.0970828e+001	
  9.7998800e+002	  4.0043023e+001	
  9.8000800e+002	  3.9286287e+001	
  9.8002800e+002	  3.8645838e+001	
  9.8004800e+002	  3.8039861e+001	
  9.8006800e+002	  3.7491916e+001	
  9.8008800e+002	  3.6948648e+001	
  9.8010800e+002	  3.6504164e+001	
  9.8012800e+002	  3.6440119e+001	
  9.8014800e+002	  3.6105643e+001	
  9.8016800e+002	  3.5833920e+001	
  9.8018800e+002	  3.5757538e+001	
  9.8020800e+002	  3.5529061e+001	
  9.8022800e+002	  3.5490135e+001	
  9.8024800e+002	  3.5405068e+001	
  9.8026700e+002	  3.5758340e+001	
  9.8028700e+002	  3.6212845e+001	
  9.8030700e+002	  3.7068499e+001	
  9.8032700e+002	  3.8619561e+001	
  9.8034700e+002	  4.1505456e+001	
  9.8036700e+002	  4.5683918e+001	
  9.8038700e+002	  5.2463323e+001	
  9.8040700e+002	  6.2829511e+001	
  9.8042700e+002	  7.9130851e+001	
  9.8044700e+002	  1.0193564e+002	
  9.8046700e+002	  1.3069781e+002	
  9.8048700e+002	  1.5856745e+002	
  9.8050700e+002	  1.7931541e+002	
  9.8052700e+002	  1.8720576e+002	
  9.8054700e+002	  1.8339638e+002	
  9.8056700e+002	  1.7110324e+002	
  9.8058700e+002	  1.5567216e+002	
  9.8060600e+002	  1.3877958e+002	
  9.8062600e+002	  1.2307041e+002	
  9.8064600e+002	  1.0873883e+002	
  9.8066600e+002	  9.6429609e+001	
  9.8068600e+002	  8.5715272e+001	
  9.8070600e+002	  7.6816194e+001	
  9.8072600e+002	  6.9564780e+001	
  9.8074600e+002	  6.3936445e+001	
  9.8076600e+002	  5.9576849e+001	
  9.8078600e+002	  5.6959961e+001	
  9.8080600e+002	  5.5168931e+001	
  9.8082600e+002	  5.4759364e+001	
  9.8084600e+002	  5.4247317e+001	
  9.8086600e+002	  5.3364272e+001	
  9.8088600e+002	  5.1949584e+001	
  9.8090600e+002	  5.0205719e+001	
  9.8092600e+002	  4.8033626e+001	
  9.8094600e+002	  4.6176591e+001	
  9.8096500e+002	  4.4364450e+001	
  9.8098500e+002	  4.3061016e+001	
  9.8100500e+002	  4.1735136e+001	
  9.8102500e+002	  4.0818688e+001	
  9.8104500e+002	  3.9914132e+001	
  9.8106500e+002	  3.9173473e+001	
  9.8108500e+002	  3.8642409e+001	
  9.8110500e+002	  3.8177393e+001	
  9.8112500e+002	  3.7835389e+001	
  9.8114500e+002	  3.7552755e+001	
  9.8116500e+002	  3.7246604e+001	
  9.8118500e+002	  3.6933283e+001	
  9.8120500e+002	  3.6649846e+001	
  9.8122500e+002	  3.6555650e+001	
  9.8124500e+002	  3.6279027e+001	
  9.8126500e+002	  3.6452144e+001	
  9.8128500e+002	  3.6934307e+001	
  9.8130500e+002	  3.7847370e+001	
  9.8132500e+002	  3.9075135e+001	
  9.8134400e+002	  4.1510934e+001	
  9.8136400e+002	  4.5045473e+001	
  9.8138400e+002	  5.0612658e+001	
  9.8140400e+002	  5.8201176e+001	
  9.8142400e+002	  6.9762081e+001	
  9.8144400e+002	  8.5596090e+001	
  9.8146400e+002	  1.0583027e+002	
  9.8148400e+002	  1.2665524e+002	
  9.8150400e+002	  1.4278061e+002	
  9.8152400e+002	  1.5055912e+002	
  9.8154400e+002	  1.4941758e+002	
  9.8156400e+002	  1.4104146e+002	
  9.8158400e+002	  1.2977299e+002	
  9.8160400e+002	  1.1675473e+002	
  9.8162400e+002	  1.0455485e+002	
  9.8164400e+002	  9.2930121e+001	
  9.8166400e+002	  8.3182648e+001	
  9.8168400e+002	  7.4401416e+001	
  9.8170400e+002	  6.7388990e+001	
  9.8172400e+002	  6.1066272e+001	
  9.8174400e+002	  5.6497395e+001	
  9.8176300e+002	  5.2861355e+001	
  9.8178300e+002	  5.0419855e+001	
  9.8180300e+002	  4.8669176e+001	
  9.8182300e+002	  4.7919966e+001	
  9.8184300e+002	  4.7069300e+001	
  9.8186300e+002	  4.6404668e+001	
  9.8188300e+002	  4.5316305e+001	
  9.8190300e+002	  4.4204204e+001	
  9.8192300e+002	  4.2756959e+001	
  9.8194300e+002	  4.1549414e+001	
  9.8196300e+002	  4.0387521e+001	
  9.8198300e+002	  3.9491605e+001	
  9.8200300e+002	  3.8648599e+001	
  9.8202300e+002	  3.8032780e+001	
  9.8204300e+002	  3.7395226e+001	
  9.8206300e+002	  3.7040128e+001	
  9.8208300e+002	  3.6983388e+001	
  9.8210300e+002	  3.6976974e+001	
  9.8212300e+002	  3.7140828e+001	
  9.8214300e+002	  3.7677682e+001	
  9.8216300e+002	  3.8443593e+001	
  9.8218300e+002	  3.9405692e+001	
  9.8220300e+002	  3.9525364e+001	
  9.8222200e+002	  3.9663297e+001	
  9.8224200e+002	  3.9356567e+001	
  9.8226200e+002	  3.9456598e+001	
  9.8228200e+002	  3.9421503e+001	
  9.8230200e+002	  3.9841669e+001	
  9.8232200e+002	  4.0873870e+001	
  9.8234200e+002	  4.2709170e+001	
  9.8236200e+002	  4.5502739e+001	
  9.8238200e+002	  5.0090678e+001	
  9.8240200e+002	  5.6216942e+001	
  9.8242200e+002	  6.4969492e+001	
  9.8244200e+002	  7.5837884e+001	
  9.8246200e+002	  8.8537211e+001	
  9.8248200e+002	  1.0138463e+002	
  9.8250200e+002	  1.1186790e+002	
  9.8252200e+002	  1.1716176e+002	
  9.8254200e+002	  1.1726754e+002	
  9.8256200e+002	  1.1250590e+002	
  9.8258200e+002	  1.0607968e+002	
  9.8260200e+002	  9.7103327e+001	
  9.8262200e+002	  8.8507059e+001	
  9.8264200e+002	  7.9967399e+001	
  9.8266200e+002	  7.2493921e+001	
  9.8268200e+002	  6.5541932e+001	
  9.8270200e+002	  5.9902196e+001	
  9.8272200e+002	  5.4999109e+001	
  9.8274200e+002	  5.1101946e+001	
  9.8276100e+002	  4.8273015e+001	
  9.8278100e+002	  4.6505768e+001	
  9.8280100e+002	  4.5465461e+001	
  9.8282100e+002	  4.5374605e+001	
  9.8284100e+002	  4.5241839e+001	
  9.8286100e+002	  4.4990870e+001	
  9.8288100e+002	  4.4282590e+001	
  9.8290100e+002	  4.3375718e+001	
  9.8292100e+002	  4.2406983e+001	
  9.8294100e+002	  4.1134236e+001	
  9.8296100e+002	  4.0107692e+001	
  9.8298100e+002	  3.9340355e+001	
  9.8300100e+002	  3.8495747e+001	
  9.8302100e+002	  3.8144791e+001	
  9.8304100e+002	  3.7702890e+001	
  9.8306100e+002	  3.7492896e+001	
  9.8308100e+002	  3.7437135e+001	
  9.8310100e+002	  3.7686055e+001	
  9.8312100e+002	  3.8699996e+001	
  9.8314100e+002	  4.0169020e+001	
  9.8316100e+002	  4.1939028e+001	
  9.8318100e+002	  4.3290073e+001	
  9.8320100e+002	  4.3681557e+001	
  9.8322100e+002	  4.3713090e+001	
  9.8324100e+002	  4.3090456e+001	
  9.8326100e+002	  4.2377990e+001	
  9.8328100e+002	  4.2068231e+001	
  9.8330100e+002	  4.2199973e+001	
  9.8332100e+002	  4.3114328e+001	
  9.8334100e+002	  4.4967265e+001	
  9.8336100e+002	  4.8096067e+001	
  9.8338000e+002	  5.3126219e+001	
  9.8340000e+002	  5.9514230e+001	
  9.8342000e+002	  6.8636797e+001	
  9.8344000e+002	  7.9022892e+001	
  9.8346000e+002	  9.0451833e+001	
  9.8348000e+002	  1.0051316e+002	
  9.8350000e+002	  1.0783624e+002	
  9.8352000e+002	  1.1067292e+002	
  9.8354000e+002	  1.1048190e+002	
  9.8356000e+002	  1.0675985e+002	
  9.8358000e+002	  1.0221921e+002	
  9.8360000e+002	  9.5916804e+001	
  9.8362000e+002	  8.9603527e+001	
  9.8364000e+002	  8.2429030e+001	
  9.8366000e+002	  7.5446355e+001	
  9.8368000e+002	  6.8623035e+001	
  9.8370000e+002	  6.2496415e+001	
  9.8372000e+002	  5.7068632e+001	
  9.8374000e+002	  5.2785819e+001	
  9.8376000e+002	  4.9478733e+001	
  9.8378000e+002	  4.7117445e+001	
  9.8380000e+002	  4.5260767e+001	
  9.8382000e+002	  4.4518951e+001	
  9.8384000e+002	  4.3740658e+001	
  9.8386000e+002	  4.3115174e+001	
  9.8388000e+002	  4.2348016e+001	
  9.8390000e+002	  4.1400615e+001	
  9.8392000e+002	  4.0399100e+001	
  9.8394000e+002	  3.9500111e+001	
  9.8396000e+002	  3.8831871e+001	
  9.8398000e+002	  3.8351623e+001	
  9.8400000e+002	  3.7661248e+001	
  9.8402000e+002	  3.7394558e+001	
  9.8404000e+002	  3.7091525e+001	
  9.8406000e+002	  3.6806841e+001	
  9.8408000e+002	  3.6875785e+001	
  9.8410000e+002	  3.6909633e+001	
  9.8412000e+002	  3.7356122e+001	
  9.8414000e+002	  3.7969492e+001	
  9.8416000e+002	  3.8652385e+001	
  9.8417900e+002	  3.9414288e+001	
  9.8419900e+002	  3.9752906e+001	
  9.8421900e+002	  4.0094286e+001	
  9.8423900e+002	  3.9676079e+001	
  9.8425900e+002	  3.9421503e+001	
  9.8427900e+002	  3.9238944e+001	
  9.8429900e+002	  3.9656883e+001	
  9.8431900e+002	  4.0580813e+001	
  9.8433900e+002	  4.2489868e+001	
  9.8435900e+002	  4.5303612e+001	
  9.8437900e+002	  4.9742351e+001	
  9.8439900e+002	  5.5622857e+001	
  9.8441900e+002	  6.3051530e+001	
  9.8443900e+002	  7.2124126e+001	
  9.8445900e+002	  8.1440743e+001	
  9.8447900e+002	  9.0319779e+001	
  9.8449900e+002	  9.7042400e+001	
  9.8451900e+002	  1.0118906e+002	
  9.8453900e+002	  1.0225591e+002	
  9.8455900e+002	  1.0037817e+002	
  9.8457900e+002	  9.6473834e+001	
  9.8459900e+002	  9.0837438e+001	
  9.8461900e+002	  8.4751436e+001	
  9.8463900e+002	  7.8300227e+001	
  9.8465900e+002	  7.1537656e+001	
  9.8467900e+002	  6.5256269e+001	
  9.8469900e+002	  5.9803100e+001	
  9.8471900e+002	  5.4907585e+001	
  9.8473900e+002	  5.0986149e+001	
  9.8475900e+002	  4.7730281e+001	
  9.8477900e+002	  4.5527146e+001	
  9.8479900e+002	  4.4109429e+001	
  9.8481900e+002	  4.3617868e+001	
  9.8483900e+002	  4.3209950e+001	
  9.8485900e+002	  4.2844252e+001	
  9.8487900e+002	  4.2099408e+001	
  9.8489900e+002	  4.1349129e+001	
  9.8491900e+002	  4.0427337e+001	
  9.8493900e+002	  3.9645259e+001	
  9.8495900e+002	  3.8716608e+001	
  9.8497900e+002	  3.8217922e+001	
  9.8499900e+002	  3.7584955e+001	
  9.8501900e+002	  3.7250969e+001	
  9.8503900e+002	  3.6682225e+001	
  9.8505900e+002	  3.6489511e+001	
  9.8507900e+002	  3.6165590e+001	
  9.8509900e+002	  3.6046408e+001	
  9.8511900e+002	  3.5990914e+001	
  9.8513900e+002	  3.6333987e+001	
  9.8515900e+002	  3.6701465e+001	
  9.8517900e+002	  3.7145727e+001	
  9.8519900e+002	  3.7356033e+001	
  9.8521900e+002	  3.7606244e+001	
  9.8523900e+002	  3.7306596e+001	
  9.8525900e+002	  3.7304280e+001	
  9.8527900e+002	  3.7335902e+001	
  9.8529900e+002	  3.7898009e+001	
  9.8531900e+002	  3.9265488e+001	
  9.8533900e+002	  4.1412773e+001	
  9.8535900e+002	  4.4947758e+001	
  9.8537900e+002	  4.9961030e+001	
  9.8539900e+002	  5.6386095e+001	
  9.8541900e+002	  6.3947490e+001	
  9.8543900e+002	  7.2171514e+001	
  9.8545900e+002	  8.0680934e+001	
  9.8547900e+002	  8.8515789e+001	
  9.8549900e+002	  9.5011758e+001	
  9.8551900e+002	  9.9322540e+001	
  9.8553900e+002	  1.0177874e+002	
  9.8555900e+002	  1.0175130e+002	
  9.8557900e+002	  9.9773883e+001	
  9.8559900e+002	  9.4783681e+001	
  9.8561900e+002	  8.8650292e+001	
  9.8563900e+002	  8.1344898e+001	
  9.8565900e+002	  7.3991850e+001	
  9.8567900e+002	  6.7169421e+001	
  9.8569800e+002	  6.1305082e+001	
  9.8571800e+002	  5.6246693e+001	
  9.8573800e+002	  5.2080568e+001	
  9.8575800e+002	  4.8792455e+001	
  9.8577800e+002	  4.6587806e+001	
  9.8579800e+002	  4.4845678e+001	
  9.8581800e+002	  4.4035185e+001	
  9.8583800e+002	  4.3228522e+001	
  9.8585800e+002	  4.2664054e+001	
  9.8587800e+002	  4.1915557e+001	
  9.8589800e+002	  4.1241260e+001	
  9.8591800e+002	  4.0469781e+001	
  9.8593800e+002	  3.9678751e+001	
  9.8595800e+002	  3.9076738e+001	
  9.8597800e+002	  3.8417183e+001	
  9.8599800e+002	  3.7922817e+001	
  9.8601800e+002	  3.7490358e+001	
  9.8603800e+002	  3.6874137e+001	
  9.8605800e+002	  3.6332561e+001	
  9.8607800e+002	  3.6060616e+001	
  9.8609800e+002	  3.5717187e+001	
  9.8611800e+002	  3.5575202e+001	
  9.8613800e+002	  3.5325168e+001	
  9.8615800e+002	  3.5357369e+001	
  9.8617800e+002	  3.5438204e+001	
  9.8619800e+002	  3.5429742e+001	
  9.8621800e+002	  3.5394290e+001	
  9.8623800e+002	  3.5289405e+001	
  9.8625800e+002	  3.5682136e+001	
  9.8627800e+002	  3.6276756e+001	
  9.8629800e+002	  3.6963168e+001	
  9.8631800e+002	  3.8367078e+001	
  9.8633800e+002	  4.1012025e+001	
  9.8635800e+002	  4.4447424e+001	
  9.8637800e+002	  4.9453258e+001	
  9.8639800e+002	  5.5137131e+001	
  9.8641800e+002	  6.2440520e+001	
  9.8643800e+002	  6.9579254e+001	
  9.8645800e+002	  7.7756959e+001	
  9.8647800e+002	  8.5119761e+001	
  9.8649800e+002	  9.1793970e+001	
  9.8651800e+002	  9.6772948e+001	
  9.8653800e+002	  9.9987574e+001	
  9.8655800e+002	  1.0053614e+002	
  9.8657800e+002	  9.8898588e+001	
  9.8659800e+002	  9.3847637e+001	
  9.8661800e+002	  8.7380216e+001	
  9.8663800e+002	  7.9600143e+001	
  9.8665800e+002	  7.2537879e+001	
  9.8667800e+002	  6.5893377e+001	
  9.8669800e+002	  5.9804881e+001	
  9.8671800e+002	  5.4915468e+001	
  9.8673800e+002	  5.0862958e+001	
  9.8675900e+002	  4.7562375e+001	
  9.8677900e+002	  4.5338218e+001	
  9.8679900e+002	  4.3812586e+001	
  9.8681900e+002	  4.3000980e+001	
  9.8683900e+002	  4.2622901e+001	
  9.8685900e+002	  4.2316929e+001	
  9.8687900e+002	  4.1637910e+001	
  9.8689900e+002	  4.0838507e+001	
  9.8691900e+002	  3.9853249e+001	
  9.8693900e+002	  3.9007482e+001	
  9.8695900e+002	  3.8272035e+001	
  9.8697900e+002	  3.7828664e+001	
  9.8699900e+002	  3.7184741e+001	
  9.8701900e+002	  3.6949851e+001	
  9.8703900e+002	  3.6463991e+001	
  9.8705900e+002	  3.6130851e+001	
  9.8707900e+002	  3.5838863e+001	
  9.8709900e+002	  3.5372244e+001	
  9.8711900e+002	  3.4908743e+001	
  9.8713900e+002	  3.4895248e+001	
  9.8715900e+002	  3.4720839e+001	
  9.8717900e+002	  3.4624059e+001	
  9.8719900e+002	  3.4410636e+001	
  9.8721900e+002	  3.4674787e+001	
  9.8723900e+002	  3.4763061e+001	
  9.8725900e+002	  3.5136285e+001	
  9.8727900e+002	  3.5951677e+001	
  9.8729900e+002	  3.7461675e+001	
  9.8731900e+002	  3.9847726e+001	
  9.8733900e+002	  4.3690153e+001	
  9.8735900e+002	  4.8545540e+001	
  9.8737900e+002	  5.5192046e+001	
  9.8739900e+002	  6.2365385e+001	
  9.8741900e+002	  7.0391440e+001	
  9.8743900e+002	  7.9156727e+001	
  9.8745900e+002	  8.8192090e+001	
  9.8747900e+002	  9.6573598e+001	
  9.8749900e+002	  1.0416786e+002	
  9.8751900e+002	  1.0925565e+002	
  9.8753900e+002	  1.1195813e+002	
  9.8755900e+002	  1.1206186e+002	
  9.8757900e+002	  1.1057191e+002	
  9.8759900e+002	  1.0585570e+002	
  9.8761900e+002	  9.9760967e+001	
  9.8763900e+002	  9.1712199e+001	
  9.8765900e+002	  8.3390148e+001	
  9.8767900e+002	  7.5231639e+001	
  9.8769900e+002	  6.8169910e+001	
  9.8771900e+002	  6.1853739e+001	
  9.8773900e+002	  5.6868125e+001	
  9.8775900e+002	  5.2630339e+001	
  9.8777900e+002	  4.9731706e+001	
  9.8779900e+002	  4.7260277e+001	
  9.8781900e+002	  4.5770365e+001	
  9.8783900e+002	  4.4358705e+001	
  9.8785900e+002	  4.3480559e+001	
  9.8787900e+002	  4.2573331e+001	
  9.8789900e+002	  4.1555026e+001	
  9.8791900e+002	  4.0597782e+001	
  9.8793900e+002	  3.9597916e+001	
  9.8795900e+002	  3.8923084e+001	
  9.8797900e+002	  3.8219792e+001	
  9.8799900e+002	  3.7749610e+001	
  9.8801900e+002	  3.7335991e+001	
  9.8803900e+002	  3.6798423e+001	
  9.8805900e+002	  3.6344275e+001	
  9.8807900e+002	  3.5981517e+001	
  9.8809900e+002	  3.5520420e+001	
  9.8811900e+002	  3.5122612e+001	
  9.8813900e+002	  3.4821137e+001	
  9.8815900e+002	  3.4745424e+001	
  9.8817900e+002	  3.4786176e+001	
  9.8819900e+002	  3.4688728e+001	
  9.8821900e+002	  3.4690509e+001	
  9.8823900e+002	  3.4604953e+001	
  9.8825900e+002	  3.5127956e+001	
  9.8828000e+002	  3.5896317e+001	
  9.8830000e+002	  3.7020933e+001	
  9.8832000e+002	  3.9010644e+001	
  9.8834000e+002	  4.2012738e+001	
  9.8836000e+002	  4.5871999e+001	
  9.8838000e+002	  5.1344586e+001	
  9.8840000e+002	  5.8137175e+001	
  9.8842000e+002	  6.6512136e+001	
  9.8844000e+002	  7.5832138e+001	
  9.8846000e+002	  8.5852136e+001	
  9.8848000e+002	  9.5162695e+001	
  9.8850000e+002	  1.0321164e+002	
  9.8852000e+002	  1.0920153e+002	
  9.8854000e+002	  1.1343299e+002	
  9.8856000e+002	  1.1437469e+002	
  9.8858000e+002	  1.1315552e+002	
  9.8860000e+002	  1.0862740e+002	
  9.8862000e+002	  1.0215169e+002	
  9.8864000e+002	  9.3455663e+001	
  9.8866000e+002	  8.4708903e+001	
  9.8868000e+002	  7.5893377e+001	
  9.8870000e+002	  6.8453748e+001	
  9.8872000e+002	  6.2208703e+001	
  9.8874000e+002	  5.7190264e+001	
  9.8876000e+002	  5.3015811e+001	
  9.8878000e+002	  5.0007839e+001	
  9.8880000e+002	  4.7768227e+001	
  9.8882000e+002	  4.6320403e+001	
  9.8884000e+002	  4.5382666e+001	
  9.8886000e+002	  4.4732107e+001	
  9.8888000e+002	  4.3867234e+001	
  9.8890000e+002	  4.2949539e+001	
  9.8892000e+002	  4.1887632e+001	
  9.8894000e+002	  4.1000668e+001	
  9.8896000e+002	  4.0232263e+001	
  9.8898000e+002	  3.9655503e+001	
  9.8900000e+002	  3.8971229e+001	
  9.8902000e+002	  3.8617868e+001	
  9.8904000e+002	  3.7917338e+001	
  9.8906000e+002	  3.7620852e+001	
  9.8908100e+002	  3.7270877e+001	
  9.8910100e+002	  3.6890660e+001	
  9.8912100e+002	  3.6338752e+001	
  9.8914100e+002	  3.6099630e+001	
  9.8916100e+002	  3.5861488e+001	
  9.8918100e+002	  3.5588251e+001	
  9.8920100e+002	  3.5481985e+001	
  9.8922100e+002	  3.5446221e+001	
  9.8924100e+002	  3.5492629e+001	
  9.8926100e+002	  3.5789605e+001	
  9.8928100e+002	  3.6389168e+001	
  9.8930100e+002	  3.7270120e+001	
  9.8932100e+002	  3.9315682e+001	
  9.8934100e+002	  4.2346234e+001	
  9.8936100e+002	  4.7302543e+001	
  9.8938100e+002	  5.4418474e+001	
  9.8940100e+002	  6.2951231e+001	
  9.8942100e+002	  7.3336748e+001	
  9.8944100e+002	  8.3442302e+001	
  9.8946100e+002	  9.3292745e+001	
  9.8948100e+002	  1.0128068e+002	
  9.8950100e+002	  1.0778880e+002	
  9.8952100e+002	  1.1186937e+002	
  9.8954100e+002	  1.1370062e+002	
  9.8956100e+002	  1.1221975e+002	
  9.8958100e+002	  1.0872151e+002	
  9.8960100e+002	  1.0286505e+002	
  9.8962100e+002	  9.5826437e+001	
  9.8964100e+002	  8.8050995e+001	
  9.8966100e+002	  8.0625440e+001	
  9.8968100e+002	  7.3701376e+001	
  9.8970200e+002	  6.7366410e+001	
  9.8972200e+002	  6.2102792e+001	
  9.8974200e+002	  5.7805282e+001	
  9.8976200e+002	  5.4130049e+001	
  9.8978200e+002	  5.1483855e+001	
  9.8980200e+002	  4.9260811e+001	
  9.8982200e+002	  4.8033626e+001	
  9.8984200e+002	  4.6968156e+001	
  9.8986200e+002	  4.6082483e+001	
  9.8988200e+002	  4.5266156e+001	
  9.8990200e+002	  4.4397185e+001	
  9.8992200e+002	  4.3634125e+001	
  9.8994200e+002	  4.2892175e+001	
  9.8996200e+002	  4.2068677e+001	
  9.8998200e+002	  4.1386541e+001	
  9.9000200e+002	  4.0591012e+001	
  9.9002200e+002	  4.0141228e+001	
  9.9004200e+002	  3.9483766e+001	
  9.9006200e+002	  3.8897386e+001	
  9.9008200e+002	  3.8361644e+001	
  9.9010200e+002	  3.7858772e+001	
  9.9012200e+002	  3.7428584e+001	
  9.9014200e+002	  3.6977954e+001	
  9.9016200e+002	  3.6695319e+001	
  9.9018200e+002	  3.6342048e+001	
  9.9020200e+002	  3.6213067e+001	
  9.9022300e+002	  3.5983967e+001	
  9.9024300e+002	  3.6071928e+001	
  9.9026300e+002	  3.6288336e+001	
  9.9028300e+002	  3.6732642e+001	
  9.9030300e+002	  3.7850399e+001	
  9.9032300e+002	  3.9502561e+001	
  9.9034300e+002	  4.2471741e+001	
  9.9036300e+002	  4.6670645e+001	
  9.9038300e+002	  5.3533871e+001	
  9.9040300e+002	  6.2453570e+001	
  9.9042300e+002	  7.3457578e+001	
  9.9044300e+002	  8.5884603e+001	
  9.9046300e+002	  9.7705206e+001	
  9.9048300e+002	  1.0748181e+002	
  9.9050300e+002	  1.1420821e+002	
  9.9052300e+002	  1.1703763e+002	
  9.9054300e+002	  1.1659685e+002	
  9.9056300e+002	  1.1229764e+002	
  9.9058300e+002	  1.0672120e+002	
  9.9060300e+002	  9.8670155e+001	
  9.9062300e+002	  9.0658576e+001	
  9.9064300e+002	  8.2521489e+001	
  9.9066300e+002	  7.5044627e+001	
  9.9068400e+002	  6.8546653e+001	
  9.9070400e+002	  6.2963212e+001	
  9.9072400e+002	  5.7887231e+001	
  9.9074400e+002	  5.4070102e+001	
  9.9076400e+002	  5.0679197e+001	
  9.9078400e+002	  4.8229190e+001	
  9.9080400e+002	  4.6547544e+001	
  9.9082400e+002	  4.5565002e+001	
  9.9084400e+002	  4.4875740e+001	
  9.9086400e+002	  4.4397675e+001	
  9.9088400e+002	  4.3772280e+001	
  9.9090400e+002	  4.2995190e+001	
  9.9092400e+002	  4.2173251e+001	
  9.9094400e+002	  4.1364539e+001	
  9.9096400e+002	  4.0441545e+001	
  9.9098400e+002	  3.9927805e+001	
  9.9100400e+002	  3.9341202e+001	
  9.9102400e+002	  3.8824433e+001	
  9.9104400e+002	  3.8218991e+001	
  9.9106400e+002	  3.7825992e+001	
  9.9108400e+002	  3.7340400e+001	
  9.9110500e+002	  3.6961431e+001	
  9.9112500e+002	  3.6448314e+001	
  9.9114500e+002	  3.6151517e+001	
  9.9116500e+002	  3.5607937e+001	
  9.9118500e+002	  3.5397007e+001	
  9.9120500e+002	  3.5141585e+001	
  9.9122500e+002	  3.5171291e+001	
  9.9124500e+002	  3.5098561e+001	
  9.9126500e+002	  3.5379682e+001	
  9.9128500e+002	  3.5916670e+001	
  9.9130500e+002	  3.6820648e+001	
  9.9132500e+002	  3.8584064e+001	
  9.9134500e+002	  4.1323075e+001	
  9.9136500e+002	  4.5033002e+001	
  9.9138500e+002	  5.0743776e+001	
  9.9140500e+002	  5.8920011e+001	
  9.9142500e+002	  6.9363025e+001	
  9.9144500e+002	  8.0878012e+001	
  9.9146500e+002	  9.2780163e+001	
  9.9148600e+002	  1.0225132e+002	
  9.9150600e+002	  1.0874226e+002	
  9.9152600e+002	  1.1075602e+002	
  9.9154600e+002	  1.0916604e+002	
  9.9156600e+002	  1.0429315e+002	
  9.9158600e+002	  9.7777224e+001	
  9.9160600e+002	  9.0028415e+001	
  9.9162600e+002	  8.3101724e+001	
  9.9164600e+002	  7.6219614e+001	
  9.9166600e+002	  7.0877967e+001	
  9.9168600e+002	  6.6001960e+001	
  9.9170600e+002	  6.1658353e+001	
  9.9172600e+002	  5.7747740e+001	
  9.9174600e+002	  5.4252528e+001	
  9.9176600e+002	  5.1345210e+001	
  9.9178600e+002	  4.9063154e+001	
  9.9180600e+002	  4.7022937e+001	
  9.9182600e+002	  4.5868659e+001	
  9.9184700e+002	  4.4898455e+001	
  9.9186700e+002	  4.4225181e+001	
  9.9188700e+002	  4.3355365e+001	
  9.9190700e+002	  4.2390995e+001	
  9.9192700e+002	  4.1566650e+001	
  9.9194700e+002	  4.0705073e+001	
  9.9196700e+002	  4.0094464e+001	
  9.9198700e+002	  3.9554982e+001	
  9.9200700e+002	  3.9008418e+001	
  9.9202700e+002	  3.8572574e+001	
  9.9204700e+002	  3.8159489e+001	
  9.9206700e+002	  3.7829733e+001	
  9.9208700e+002	  3.7339509e+001	
  9.9210700e+002	  3.6750991e+001	
  9.9212700e+002	  3.6215161e+001	
  9.9214700e+002	  3.5734690e+001	
  9.9216700e+002	  3.5304815e+001	
  9.9218800e+002	  3.5164343e+001	
  9.9220800e+002	  3.4671803e+001	
  9.9222800e+002	  3.4576805e+001	
  9.9224800e+002	  3.4711397e+001	
  9.9226800e+002	  3.5099942e+001	
  9.9228800e+002	  3.5845544e+001	
  9.9230800e+002	  3.6938850e+001	
  9.9232800e+002	  3.8880328e+001	
  9.9234800e+002	  4.1681602e+001	
  9.9236800e+002	  4.5716385e+001	
  9.9238800e+002	  5.1020621e+001	
  9.9240800e+002	  5.7888166e+001	
  9.9242800e+002	  6.6843139e+001	
  9.9244800e+002	  7.7169109e+001	
  9.9246800e+002	  8.7896450e+001	
  9.9248800e+002	  9.7452634e+001	
  9.9250900e+002	  1.0468699e+002	
  9.9252900e+002	  1.0819948e+002	
  9.9254900e+002	  1.0796682e+002	
  9.9256900e+002	  1.0352906e+002	
  9.9258900e+002	  9.6972298e+001	
  9.9260900e+002	  8.8836369e+001	
  9.9262900e+002	  8.1300628e+001	
  9.9264900e+002	  7.4281165e+001	
  9.9266900e+002	  6.8127912e+001	
  9.9268900e+002	  6.2992473e+001	
  9.9270900e+002	  5.8388946e+001	
  9.9272900e+002	  5.4510711e+001	
  9.9274900e+002	  5.1099140e+001	
  9.9276900e+002	  4.8260188e+001	
  9.9278900e+002	  4.6253106e+001	
  9.9281000e+002	  4.4740347e+001	
  9.9283000e+002	  4.3981027e+001	
  9.9285000e+002	  4.3285975e+001	
  9.9287000e+002	  4.2574623e+001	
  9.9289000e+002	  4.1795929e+001	
  9.9291000e+002	  4.0894802e+001	
  9.9293000e+002	  4.0070948e+001	
  9.9295000e+002	  3.9586202e+001	
  9.9297000e+002	  3.8781855e+001	
  9.9299000e+002	  3.8347704e+001	
  9.9301000e+002	  3.7751347e+001	
  9.9303000e+002	  3.7517303e+001	
  9.9305000e+002	  3.6894713e+001	
  9.9307000e+002	  3.6676836e+001	
  9.9309000e+002	  3.6072596e+001	
  9.9311100e+002	  3.5550038e+001	
  9.9313100e+002	  3.5249276e+001	
  9.9315100e+002	  3.4925533e+001	
  9.9317100e+002	  3.4471251e+001	
  9.9319100e+002	  3.4222643e+001	
  9.9321100e+002	  3.3873692e+001	
  9.9323100e+002	  3.4028237e+001	
  9.9325100e+002	  3.4167194e+001	
  9.9327100e+002	  3.4678885e+001	
  9.9329100e+002	  3.5515789e+001	
  9.9331100e+002	  3.7039683e+001	
  9.9333100e+002	  3.9224825e+001	
  9.9335100e+002	  4.2235425e+001	
  9.9337100e+002	  4.6417940e+001	
  9.9339200e+002	  5.2019864e+001	
  9.9341200e+002	  5.9136908e+001	
  9.9343200e+002	  6.8020175e+001	
  9.9345200e+002	  7.7142654e+001	
  9.9347200e+002	  8.7010689e+001	
  9.9349200e+002	  9.5376832e+001	
  9.9351200e+002	  1.0146453e+002	
  9.9353200e+002	  1.0403946e+002	
  9.9355200e+002	  1.0284042e+002	
  9.9357200e+002	  9.8132722e+001	
  9.9359200e+002	  9.1812141e+001	
  9.9361200e+002	  8.4234312e+001	
  9.9363200e+002	  7.7520554e+001	
  9.9365300e+002	  7.0800517e+001	
  9.9367300e+002	  6.5410546e+001	
  9.9369300e+002	  6.0446310e+001	
  9.9371300e+002	  5.6433528e+001	
  9.9373300e+002	  5.2825725e+001	
  9.9375300e+002	  5.0191689e+001	
  9.9377300e+002	  4.8147196e+001	
  9.9379300e+002	  4.7271411e+001	
  9.9381300e+002	  4.6808979e+001	
  9.9383300e+002	  4.6518372e+001	
  9.9385300e+002	  4.5970026e+001	
  9.9387300e+002	  4.4973500e+001	
  9.9389300e+002	  4.3828486e+001	
  9.9391400e+002	  4.2496771e+001	
  9.9393400e+002	  4.1686634e+001	
  9.9395400e+002	  4.0713936e+001	
  9.9397400e+002	  3.9790852e+001	
  9.9399400e+002	  3.9221574e+001	
  9.9401400e+002	  3.8565849e+001	
  9.9403400e+002	  3.7836726e+001	
  9.9405400e+002	  3.7301697e+001	
  9.9407400e+002	  3.6948693e+001	
  9.9409400e+002	  3.6260054e+001	
  9.9411400e+002	  3.5875919e+001	
  9.9413400e+002	  3.5342360e+001	
  9.9415400e+002	  3.4987173e+001	
  9.9417500e+002	  3.4701822e+001	
  9.9419500e+002	  3.4531956e+001	
  9.9421500e+002	  3.4155035e+001	
  9.9423500e+002	  3.4407028e+001	
  9.9425500e+002	  3.4502650e+001	
  9.9427500e+002	  3.5031889e+001	
  9.9429500e+002	  3.5896673e+001	
  9.9431500e+002	  3.7328508e+001	
  9.9433500e+002	  3.9447201e+001	
  9.9435500e+002	  4.2551196e+001	
  9.9437500e+002	  4.6982319e+001	
  9.9439500e+002	  5.3052688e+001	
  9.9441600e+002	  6.0672427e+001	
  9.9443600e+002	  7.0657150e+001	
  9.9445600e+002	  8.1597069e+001	
  9.9447600e+002	  9.3005077e+001	
  9.9449600e+002	  1.0253285e+002	
  9.9451600e+002	  1.0966926e+002	
  9.9453600e+002	  1.1194843e+002	
  9.9455600e+002	  1.1008467e+002	
  9.9457600e+002	  1.0404930e+002	
  9.9459600e+002	  9.7254086e+001	
  9.9461600e+002	  8.8909010e+001	
  9.9463600e+002	  8.1358660e+001	
  9.9465700e+002	  7.4187815e+001	
  9.9467700e+002	  6.8280675e+001	
  9.9469700e+002	  6.3057498e+001	
  9.9471700e+002	  5.8782657e+001	
  9.9473700e+002	  5.5691667e+001	
  9.9475700e+002	  5.4439140e+001	
  9.9477700e+002	  5.4614305e+001	
  9.9479700e+002	  5.7138111e+001	
  9.9481700e+002	  6.1150002e+001	
  9.9483700e+002	  6.5206609e+001	
  9.9485700e+002	  6.6344586e+001	
  9.9487800e+002	  6.4616399e+001	
  9.9489800e+002	  6.1087694e+001	
  9.9491800e+002	  5.7029439e+001	
  9.9493800e+002	  5.3222153e+001	
  9.9495800e+002	  4.9952211e+001	
  9.9497800e+002	  4.7304503e+001	
  9.9499800e+002	  4.5411615e+001	
  9.9501800e+002	  4.3488532e+001	
  9.9503800e+002	  4.2294526e+001	
  9.9505800e+002	  4.1189997e+001	
  9.9507800e+002	  4.0269274e+001	
  9.9509800e+002	  3.9424487e+001	
  9.9511900e+002	  3.8669487e+001	
  9.9513900e+002	  3.7946600e+001	
  9.9515900e+002	  3.7322719e+001	
  9.9517900e+002	  3.6700619e+001	
  9.9519900e+002	  3.6312030e+001	
  9.9521900e+002	  3.6004231e+001	
  9.9523900e+002	  3.6027791e+001	
  9.9525900e+002	  3.6138912e+001	
  9.9527900e+002	  3.6736873e+001	
  9.9529900e+002	  3.7561707e+001	
  9.9532000e+002	  3.8897341e+001	
  9.9534000e+002	  4.1059858e+001	
  9.9536000e+002	  4.3994522e+001	
  9.9538000e+002	  4.8166169e+001	
  9.9540000e+002	  5.3980092e+001	
  9.9542000e+002	  6.0710551e+001	
  9.9544000e+002	  6.9221485e+001	
  9.9546000e+002	  7.7972788e+001	
  9.9548000e+002	  8.6674832e+001	
  9.9550000e+002	  9.3183183e+001	
  9.9552000e+002	  9.7710685e+001	
  9.9554100e+002	  9.8057943e+001	
  9.9556100e+002	  9.5653988e+001	
  9.9558100e+002	  9.0594709e+001	
  9.9560100e+002	  8.4808043e+001	
  9.9562100e+002	  7.7859440e+001	
  9.9564100e+002	  7.1519530e+001	
  9.9566100e+002	  6.5781945e+001	
  9.9568100e+002	  6.0946466e+001	
  9.9570100e+002	  5.6810538e+001	
  9.9572100e+002	  5.3600454e+001	
  9.9574100e+002	  5.1322540e+001	
  9.9576200e+002	  5.0324188e+001	
  9.9578200e+002	  5.0466174e+001	
  9.9580200e+002	  5.2540819e+001	
  9.9582200e+002	  5.4538592e+001	
  9.9584200e+002	  5.6196767e+001	
  9.9586200e+002	  5.6135305e+001	
  9.9588200e+002	  5.4341914e+001	
  9.9590200e+002	  5.1867011e+001	
  9.9592200e+002	  4.9227230e+001	
  9.9594200e+002	  4.6938761e+001	
  9.9596300e+002	  4.5177526e+001	
  9.9598300e+002	  4.3532045e+001	
  9.9600300e+002	  4.2020443e+001	
  9.9602300e+002	  4.0781766e+001	
  9.9604300e+002	  4.0173162e+001	
  9.9606300e+002	  3.9279428e+001	
  9.9608300e+002	  3.8799804e+001	
  9.9610300e+002	  3.8277379e+001	
  9.9612300e+002	  3.7932971e+001	
  9.9614300e+002	  3.7681067e+001	
  9.9616400e+002	  3.7286821e+001	
  9.9618400e+002	  3.7057810e+001	
  9.9620400e+002	  3.7058032e+001	
  9.9622400e+002	  3.6709972e+001	
  9.9624400e+002	  3.6675767e+001	
  9.9626400e+002	  3.6621610e+001	
  9.9628400e+002	  3.7037946e+001	
  9.9630400e+002	  3.7980404e+001	
  9.9632400e+002	  3.9462032e+001	
  9.9634400e+002	  4.1649535e+001	
  9.9636500e+002	  4.5060482e+001	
  9.9638500e+002	  4.9490803e+001	
  9.9640500e+002	  5.5457934e+001	
  9.9642500e+002	  6.2227631e+001	
  9.9644500e+002	  7.0230036e+001	
  9.9646500e+002	  7.7589810e+001	
  9.9648500e+002	  8.4719859e+001	
  9.9650500e+002	  8.9473745e+001	
  9.9652500e+002	  9.2432192e+001	
  9.9654600e+002	  9.2298579e+001	
  9.9656600e+002	  9.0128446e+001	
  9.9658600e+002	  8.6246827e+001	
  9.9660600e+002	  8.1763105e+001	
  9.9662600e+002	  7.6319111e+001	
  9.9664600e+002	  7.1470628e+001	
  9.9666600e+002	  6.6312163e+001	
  9.9668600e+002	  6.1924821e+001	
  9.9670600e+002	  5.7879704e+001	
  9.9672600e+002	  5.5318220e+001	
  9.9674700e+002	  5.4539794e+001	
  9.9676700e+002	  5.6745424e+001	
  9.9678700e+002	  6.1951944e+001	
  9.9680700e+002	  7.0279384e+001	
  9.9682700e+002	  7.8993364e+001	
  9.9684700e+002	  8.4025565e+001	
  9.9686700e+002	  8.3378257e+001	
  9.9688700e+002	  7.8922727e+001	
  9.9690700e+002	  7.2353494e+001	
  9.9692800e+002	  6.5846925e+001	
  9.9694800e+002	  6.0176858e+001	
  9.9696800e+002	  5.5872311e+001	
  9.9698800e+002	  5.2122656e+001	
  9.9700800e+002	  4.9162116e+001	
  9.9702800e+002	  4.6772458e+001	
  9.9704800e+002	  4.5056652e+001	
  9.9706800e+002	  4.3581570e+001	
  9.9708800e+002	  4.2634570e+001	
  9.9710900e+002	  4.1619026e+001	
  9.9712900e+002	  4.1094598e+001	
  9.9714900e+002	  4.0541086e+001	
  9.9716900e+002	  4.0193515e+001	
  9.9718900e+002	  3.9735225e+001	
  9.9720900e+002	  3.9367033e+001	
  9.9722900e+002	  3.8873113e+001	
  9.9724900e+002	  3.8687436e+001	
  9.9726900e+002	  3.8701599e+001	
  9.9729000e+002	  3.9203314e+001	
  9.9731000e+002	  4.0155035e+001	
  9.9733000e+002	  4.1968913e+001	
  9.9735000e+002	  4.4683918e+001	
  9.9737000e+002	  4.8920100e+001	
  9.9739000e+002	  5.4421681e+001	
  9.9741000e+002	  6.1448136e+001	
  9.9743000e+002	  6.9613682e+001	
  9.9745000e+002	  7.8045963e+001	
  9.9747100e+002	  8.5701688e+001	
  9.9749100e+002	  9.2123146e+001	
  9.9751100e+002	  9.5789427e+001	
  9.9753100e+002	  9.6460785e+001	
  9.9755100e+002	  9.4466129e+001	
  9.9757100e+002	  9.0855565e+001	
  9.9759100e+002	  8.5637554e+001	
  9.9761100e+002	  8.0478912e+001	
  9.9763200e+002	  7.4702311e+001	
  9.9765200e+002	  6.9353449e+001	
  9.9767200e+002	  6.4237518e+001	
  9.9769200e+002	  6.0010734e+001	
  9.9771200e+002	  5.6022358e+001	
  9.9773200e+002	  5.3326994e+001	
  9.9775200e+002	  5.2183405e+001	
  9.9777200e+002	  5.2739990e+001	
  9.9779200e+002	  5.4733443e+001	
  9.9781300e+002	  5.8509331e+001	
  9.9783300e+002	  6.1696165e+001	
  9.9785300e+002	  6.2861266e+001	
  9.9787300e+002	  6.1332740e+001	
  9.9789300e+002	  5.8470271e+001	
  9.9791300e+002	  5.4847281e+001	
  9.9793300e+002	  5.1354875e+001	
  9.9795300e+002	  4.8493609e+001	
  9.9797400e+002	  4.6325079e+001	
  9.9799400e+002	  4.4434196e+001	
  9.9801400e+002	  4.3056696e+001	
  9.9803400e+002	  4.1801096e+001	
  9.9805400e+002	  4.1083820e+001	
  9.9807400e+002	  4.0524162e+001	
  9.9809400e+002	  4.0669354e+001	
  9.9811400e+002	  4.1182247e+001	
  9.9813400e+002	  4.2436913e+001	
  9.9815500e+002	  4.3984991e+001	
  9.9817500e+002	  4.5634125e+001	
  9.9819500e+002	  4.6385650e+001	
  9.9821500e+002	  4.6436245e+001	
  9.9823500e+002	  4.5788180e+001	
  9.9825500e+002	  4.5176947e+001	
  9.9827500e+002	  4.4442346e+001	
  9.9829500e+002	  4.4557119e+001	
  9.9831600e+002	  4.5335545e+001	
  9.9833600e+002	  4.7834499e+001	
  9.9835600e+002	  5.2248296e+001	
  9.9837600e+002	  5.8951321e+001	
  9.9839600e+002	  6.7857836e+001	
  9.9841600e+002	  7.8843763e+001	
  9.9843600e+002	  8.9800695e+001	
  9.9845600e+002	  1.0045428e+002	
  9.9847700e+002	  1.0833773e+002	
  9.9849700e+002	  1.1383766e+002	
  9.9851700e+002	  1.1538396e+002	
  9.9853700e+002	  1.1347985e+002	
  9.9855700e+002	  1.0871015e+002	
  9.9857700e+002	  1.0235879e+002	
  9.9859700e+002	  9.4585133e+001	
  9.9861700e+002	  8.7334254e+001	
  9.9863800e+002	  7.9716697e+001	
  9.9865800e+002	  7.3084443e+001	
  9.9867800e+002	  6.6820737e+001	
  9.9869800e+002	  6.1822785e+001	
  9.9871800e+002	  5.7898455e+001	
  9.9873800e+002	  5.5530397e+001	
  9.9875800e+002	  5.5468935e+001	
  9.9877800e+002	  5.8347615e+001	
  9.9879900e+002	  6.3855743e+001	
  9.9881900e+002	  7.0223890e+001	
  9.9883900e+002	  7.4840734e+001	
  9.9885900e+002	  7.5155079e+001	
  9.9887900e+002	  7.1990424e+001	
  9.9889900e+002	  6.6906917e+001	
  9.9891900e+002	  6.1266958e+001	
  9.9894000e+002	  5.6777134e+001	
  9.9896000e+002	  5.2694072e+001	
  9.9898000e+002	  4.9580056e+001	
  9.9900000e+002	  4.7046453e+001	
  9.9902000e+002	  4.5195965e+001	
  9.9904000e+002	  4.3626420e+001	
  9.9906000e+002	  4.3017325e+001	
  9.9908000e+002	  4.2989890e+001	
  9.9910100e+002	  4.3820514e+001	
  9.9912100e+002	  4.5746849e+001	
  9.9914100e+002	  4.8469113e+001	
  9.9916100e+002	  5.1132633e+001	
  9.9918100e+002	  5.2978533e+001	
  9.9920100e+002	  5.2915601e+001	
  9.9922100e+002	  5.2141807e+001	
  9.9924100e+002	  5.0432949e+001	
  9.9926200e+002	  4.9087249e+001	
  9.9928200e+002	  4.8058032e+001	
  9.9930200e+002	  4.7609540e+001	
  9.9932200e+002	  4.8233421e+001	
  9.9934200e+002	  5.0502071e+001	
  9.9936200e+002	  5.4050817e+001	
  9.9938200e+002	  5.9621921e+001	
  9.9940300e+002	  6.6940542e+001	
  9.9942300e+002	  7.6082216e+001	
  9.9944300e+002	  8.6070191e+001	
  9.9946300e+002	  9.6508885e+001	
  9.9948300e+002	  1.0658188e+002	
  9.9950300e+002	  1.1454581e+002	
  9.9952300e+002	  1.1869144e+002	
  9.9954300e+002	  1.1849254e+002	
  9.9956400e+002	  1.1455872e+002	
  9.9958400e+002	  1.0843086e+002	
  9.9960400e+002	  1.0023462e+002	
  9.9962400e+002	  9.1858104e+001	
  9.9964400e+002	  8.3358081e+001	
  9.9966400e+002	  7.5865230e+001	
  9.9968400e+002	  6.9003830e+001	
  9.9970500e+002	  6.3275687e+001	
  9.9972500e+002	  5.8937425e+001	
  9.9974500e+002	  5.6052510e+001	
  9.9976500e+002	  5.4691044e+001	
  9.9978500e+002	  5.4918452e+001	
  9.9980500e+002	  5.6593551e+001	
  9.9982500e+002	  5.8565626e+001	
  9.9984600e+002	  5.8873959e+001	
  9.9986600e+002	  5.7816595e+001	
  9.9988600e+002	  5.5211731e+001	
  9.9990600e+002	  5.2236227e+001	
  9.9992600e+002	  4.9470138e+001	
  9.9994600e+002	  4.7038525e+001	
  9.9996600e+002	  4.5101189e+001	
  9.9998700e+002	  4.3568788e+001	
  1.0000070e+003	  4.2131564e+001	
  1.0000270e+003	  4.1203358e+001	
  1.0000470e+003	  4.0312831e+001	
  1.0000670e+003	  3.9939384e+001	
  1.0000870e+003	  3.9825146e+001	
  1.0001070e+003	  4.0286866e+001	
  1.0001270e+003	  4.1084220e+001	
  1.0001480e+003	  4.2585757e+001	
  1.0001680e+003	  4.3811295e+001	
  1.0001880e+003	  4.4616933e+001	
  1.0002080e+003	  4.4627489e+001	
  1.0002280e+003	  4.4551151e+001	
  1.0002480e+003	  4.3754866e+001	
  1.0002680e+003	  4.3300405e+001	
  1.0002890e+003	  4.3210573e+001	
  1.0003090e+003	  4.3728900e+001	
  1.0003290e+003	  4.4912929e+001	
  1.0003490e+003	  4.7414911e+001	
  1.0003690e+003	  5.0939073e+001	
  1.0003890e+003	  5.6186167e+001	
  1.0004090e+003	  6.2467644e+001	
  1.0004300e+003	  7.0368013e+001	
  1.0004500e+003	  7.8697323e+001	
  1.0004700e+003	  8.8147553e+001	
  1.0004900e+003	  9.6673897e+001	
  1.0005100e+003	  1.0349641e+002	
  1.0005300e+003	  1.0757004e+002	
  1.0005510e+003	  1.0915049e+002	
  1.0005710e+003	  1.0754830e+002	
  1.0005910e+003	  1.0382613e+002	
  1.0006110e+003	  9.7555516e+001	
  1.0006310e+003	  9.0900726e+001	
  1.0006510e+003	  8.3069256e+001	
  1.0006710e+003	  7.5648198e+001	
  1.0006920e+003	  6.9010466e+001	
  1.0007120e+003	  6.3543981e+001	
  1.0007320e+003	  5.9385561e+001	
  1.0007520e+003	  5.7018884e+001	
  1.0007720e+003	  5.6283615e+001	
  1.0007920e+003	  5.7415223e+001	
  1.0008120e+003	  5.9668374e+001	
  1.0008330e+003	  6.1229012e+001	
  1.0008530e+003	  6.1010511e+001	
  1.0008730e+003	  5.9029083e+001	
  1.0008930e+003	  5.5825591e+001	
  1.0009130e+003	  5.2578230e+001	
  1.0009330e+003	  4.9696299e+001	
  1.0009530e+003	  4.7144880e+001	
  1.0009740e+003	  4.5263484e+001	
  1.0009940e+003	  4.3646061e+001	
  1.0010140e+003	  4.2289093e+001	
  1.0010340e+003	  4.1558099e+001	
  1.0010540e+003	  4.0622812e+001	
  1.0010740e+003	  4.0092727e+001	
  1.0010950e+003	  3.9683650e+001	
  1.0011150e+003	  3.9763105e+001	
  1.0011350e+003	  3.9911727e+001	
  1.0011550e+003	  4.0255734e+001	
  1.0011750e+003	  4.0622678e+001	
  1.0011950e+003	  4.0845455e+001	
  1.0012150e+003	  4.0679553e+001	
  1.0012360e+003	  4.0733978e+001	
  1.0012560e+003	  4.0410190e+001	
  1.0012760e+003	  4.0647530e+001	
  1.0012960e+003	  4.1206119e+001	
  1.0013160e+003	  4.2392286e+001	
  1.0013360e+003	  4.4527057e+001	
  1.0013570e+003	  4.7997328e+001	
  1.0013770e+003	  5.2276400e+001	
  1.0013970e+003	  5.8020042e+001	
  1.0014170e+003	  6.4985035e+001	
  1.0014370e+003	  7.3060482e+001	
  1.0014570e+003	  8.1339287e+001	
  1.0014770e+003	  8.9724135e+001	
  1.0014980e+003	  9.6944729e+001	
  1.0015180e+003	  1.0231083e+002	
  1.0015380e+003	  1.0498615e+002	
  1.0015580e+003	  1.0481063e+002	
  1.0015780e+003	  1.0178916e+002	
  1.0015980e+003	  9.6969893e+001	
  1.0016190e+003	  9.0557387e+001	
  1.0016390e+003	  8.3735804e+001	
  1.0016590e+003	  7.6490536e+001	
  1.0016790e+003	  7.0177571e+001	
  1.0016990e+003	  6.4682804e+001	
  1.0017190e+003	  6.0211063e+001	
  1.0017390e+003	  5.6833608e+001	
  1.0017600e+003	  5.4578854e+001	
  1.0017800e+003	  5.3552131e+001	
  1.0018000e+003	  5.3379148e+001	
  1.0018200e+003	  5.3571327e+001	
  1.0018400e+003	  5.3382042e+001	
  1.0018600e+003	  5.1953325e+001	
  1.0018810e+003	  5.0554670e+001	
  1.0019010e+003	  4.8317819e+001	
  1.0019210e+003	  4.6511335e+001	
  1.0019410e+003	  4.4670334e+001	
  1.0019610e+003	  4.3485770e+001	
  1.0019810e+003	  4.2321650e+001	
  1.0020020e+003	  4.1213780e+001	
  1.0020220e+003	  4.0509375e+001	
  1.0020420e+003	  3.9982719e+001	
  1.0020620e+003	  3.9449205e+001	
  1.0020820e+003	  3.9097270e+001	
  1.0021020e+003	  3.8808979e+001	
  1.0021230e+003	  3.8670601e+001	
  1.0021430e+003	  3.8642854e+001	
  1.0021630e+003	  3.8440832e+001	
  1.0021830e+003	  3.8366410e+001	
  1.0022030e+003	  3.8166437e+001	
  1.0022230e+003	  3.8082083e+001	
  1.0022430e+003	  3.8153788e+001	
  1.0022640e+003	  3.8156995e+001	
  1.0022840e+003	  3.8760834e+001	
  1.0023040e+003	  3.9996838e+001	
  1.0023240e+003	  4.2167105e+001	
  1.0023440e+003	  4.5693760e+001	
  1.0023640e+003	  5.1269274e+001	
  1.0023850e+003	  5.9272970e+001	
  1.0024050e+003	  6.9678796e+001	
  1.0024250e+003	  8.2193515e+001	
  1.0024450e+003	  9.6976529e+001	
  1.0024650e+003	  1.1161907e+002	
  1.0024850e+003	  1.2553365e+002	
  1.0025060e+003	  1.3553734e+002	
  1.0025260e+003	  1.4115312e+002	
  1.0025460e+003	  1.4012876e+002	
  1.0025660e+003	  1.3475335e+002	
  1.0025860e+003	  1.2594967e+002	
  1.0026060e+003	  1.1514622e+002	
  1.0026270e+003	  1.0359444e+002	
  1.0026470e+003	  9.3137665e+001	
  1.0026670e+003	  8.3329444e+001	
  1.0026870e+003	  7.5432682e+001	
  1.0027070e+003	  6.8659511e+001	
  1.0027270e+003	  6.3488621e+001	
  1.0027480e+003	  5.9670200e+001	
  1.0027680e+003	  5.7117089e+001	
  1.0027880e+003	  5.6033893e+001	
  1.0028080e+003	  5.5658887e+001	
  1.0028280e+003	  5.5369839e+001	
  1.0028480e+003	  5.4233822e+001	
  1.0028690e+003	  5.2226829e+001	
  1.0028890e+003	  5.0220238e+001	
  1.0029090e+003	  4.7871643e+001	
  1.0029290e+003	  4.6010912e+001	
  1.0029490e+003	  4.4344720e+001	
  1.0029690e+003	  4.3006458e+001	
  1.0029900e+003	  4.1756692e+001	
  1.0030100e+003	  4.0802788e+001	
  1.0030300e+003	  3.9963479e+001	
  1.0030500e+003	  3.9467554e+001	
  1.0030700e+003	  3.8988019e+001	
  1.0030910e+003	  3.8781276e+001	
  1.0031110e+003	  3.8336258e+001	
  1.0031310e+003	  3.8158999e+001	
  1.0031510e+003	  3.7839710e+001	
  1.0031710e+003	  3.7602948e+001	
  1.0031910e+003	  3.7297867e+001	
  1.0032120e+003	  3.7193916e+001	
  1.0032320e+003	  3.7141362e+001	
  1.0032520e+003	  3.7421725e+001	
  1.0032720e+003	  3.7926424e+001	
  1.0032920e+003	  3.8946822e+001	
  1.0033120e+003	  4.0500824e+001	
  1.0033330e+003	  4.3049659e+001	
  1.0033530e+003	  4.6961341e+001	
  1.0033730e+003	  5.3151517e+001	
  1.0033930e+003	  6.1875830e+001	
  1.0034130e+003	  7.2858638e+001	
  1.0034330e+003	  8.5440698e+001	
  1.0034540e+003	  9.9127555e+001	
  1.0034740e+003	  1.1199733e+002	
  1.0034940e+003	  1.2263573e+002	
  1.0035140e+003	  1.2889605e+002	
  1.0035340e+003	  1.3092023e+002	
  1.0035550e+003	  1.2794825e+002	
  1.0035750e+003	  1.2140779e+002	
  1.0035950e+003	  1.1227778e+002	
  1.0036150e+003	  1.0267234e+002	
  1.0036350e+003	  9.2718701e+001	
  1.0036550e+003	  8.4123814e+001	
  1.0036760e+003	  7.6058700e+001	
  1.0036960e+003	  6.9497395e+001	
  1.0037160e+003	  6.3660446e+001	
  1.0037360e+003	  5.9259208e+001	
  1.0037560e+003	  5.5689841e+001	
  1.0037760e+003	  5.3531288e+001	
  1.0037970e+003	  5.1892531e+001	
  1.0038170e+003	  5.0853516e+001	
  1.0038370e+003	  4.9496370e+001	
  1.0038570e+003	  4.8134370e+001	
  1.0038770e+003	  4.6333808e+001	
  1.0038980e+003	  4.4864873e+001	
  1.0039180e+003	  4.3294393e+001	
  1.0039380e+003	  4.2062085e+001	
  1.0039580e+003	  4.1011045e+001	
  1.0039780e+003	  4.0045206e+001	
  1.0039980e+003	  3.9422883e+001	
  1.0040190e+003	  3.8842738e+001	
  1.0040390e+003	  3.8096513e+001	
  1.0040590e+003	  3.7729435e+001	
  1.0040790e+003	  3.7611143e+001	
  1.0040990e+003	  3.7649490e+001	
  1.0041200e+003	  3.7784260e+001	
  1.0041400e+003	  3.7944150e+001	
  1.0041600e+003	  3.7733087e+001	
  1.0041800e+003	  3.7859751e+001	
  1.0042000e+003	  3.7608070e+001	
  1.0042200e+003	  3.7459360e+001	
  1.0042410e+003	  3.7211152e+001	
  1.0042610e+003	  3.7444796e+001	
  1.0042810e+003	  3.7927092e+001	
  1.0043010e+003	  3.9193025e+001	
  1.0043210e+003	  4.1041242e+001	
  1.0043420e+003	  4.4616087e+001	
  1.0043620e+003	  4.9776600e+001	
  1.0043820e+003	  5.7058522e+001	
  1.0044020e+003	  6.6190398e+001	
  1.0044220e+003	  7.6797354e+001	
  1.0044420e+003	  8.7691222e+001	
  1.0044630e+003	  9.8847370e+001	
  1.0044830e+003	  1.0843972e+002	
  1.0045030e+003	  1.1691578e+002	
  1.0045230e+003	  1.2166392e+002	
  1.0045430e+003	  1.2376578e+002	
  1.0045640e+003	  1.2142048e+002	
  1.0045840e+003	  1.1553449e+002	
  1.0046040e+003	  1.0657721e+002	
  1.0046240e+003	  9.7109651e+001	
  1.0046440e+003	  8.7482430e+001	
  1.0046650e+003	  7.9110631e+001	
  1.0046850e+003	  7.1445152e+001	
  1.0047050e+003	  6.5348016e+001	
  1.0047250e+003	  6.0128802e+001	
  1.0047450e+003	  5.6343740e+001	
  1.0047650e+003	  5.3531332e+001	
  1.0047860e+003	  5.1881530e+001	
  1.0048060e+003	  5.0709259e+001	
  1.0048260e+003	  4.9922817e+001	
  1.0048460e+003	  4.8766891e+001	
  1.0048660e+003	  4.7260722e+001	
  1.0048870e+003	  4.5437982e+001	
  1.0049070e+003	  4.4106088e+001	
  1.0049270e+003	  4.2504521e+001	
  1.0049470e+003	  4.1368770e+001	
  1.0049670e+003	  4.0504342e+001	
  1.0049880e+003	  3.9720795e+001	
  1.0050080e+003	  3.8916492e+001	
  1.0050280e+003	  3.8455173e+001	
  1.0050480e+003	  3.7969180e+001	
  1.0050680e+003	  3.7833385e+001	
  1.0050880e+003	  3.7640315e+001	
  1.0051090e+003	  3.7654879e+001	
  1.0051290e+003	  3.7633145e+001	
  1.0051490e+003	  3.7656794e+001	
  1.0051690e+003	  3.7414288e+001	
  1.0051890e+003	  3.7135884e+001	
  1.0052100e+003	  3.7099140e+001	
  1.0052300e+003	  3.6787512e+001	
  1.0052500e+003	  3.6648243e+001	
  1.0052700e+003	  3.7057854e+001	
  1.0052900e+003	  3.7802521e+001	
  1.0053110e+003	  3.9103371e+001	
  1.0053310e+003	  4.1502338e+001	
  1.0053510e+003	  4.5030998e+001	
  1.0053710e+003	  5.0047032e+001	
  1.0053910e+003	  5.6715361e+001	
  1.0054120e+003	  6.4805104e+001	
  1.0054320e+003	  7.3608026e+001	
  1.0054520e+003	  8.2476996e+001	
  1.0054720e+003	  9.1543936e+001	
  1.0054920e+003	  9.9474146e+001	
  1.0055130e+003	  1.0620403e+002	
  1.0055330e+003	  1.1056736e+002	
  1.0055530e+003	  1.1176564e+002	
  1.0055730e+003	  1.0885757e+002	
  1.0055930e+003	  1.0344328e+002	
  1.0056140e+003	  9.6011357e+001	
  1.0056340e+003	  8.8830045e+001	
  1.0056540e+003	  8.1346724e+001	
  1.0056740e+003	  7.4776600e+001	
  1.0056940e+003	  6.8474369e+001	
  1.0057150e+003	  6.3405336e+001	
  1.0057350e+003	  5.8970071e+001	
  1.0057550e+003	  5.5539438e+001	
  1.0057750e+003	  5.2879081e+001	
  1.0057950e+003	  5.1043647e+001	
  1.0058160e+003	  4.9539928e+001	
  1.0058360e+003	  4.8133880e+001	
  1.0058560e+003	  4.6675099e+001	
  1.0058760e+003	  4.5164121e+001	
  1.0058960e+003	  4.3573153e+001	
  1.0059170e+003	  4.2362580e+001	
  1.0059370e+003	  4.1319601e+001	
  1.0059570e+003	  4.0355454e+001	
  1.0059770e+003	  3.9623525e+001	
  1.0059970e+003	  3.8835389e+001	
  1.0060180e+003	  3.8307041e+001	
  1.0060380e+003	  3.7840868e+001	
  1.0060580e+003	  3.7385962e+001	
  1.0060780e+003	  3.7259876e+001	
  1.0060980e+003	  3.7221218e+001	
  1.0061190e+003	  3.7378747e+001	
  1.0061390e+003	  3.7578943e+001	
  1.0061590e+003	  3.8028192e+001	
  1.0061790e+003	  3.8172360e+001	
  1.0061990e+003	  3.8283837e+001	
  1.0062200e+003	  3.8157796e+001	
  1.0062400e+003	  3.8186835e+001	
  1.0062600e+003	  3.8195341e+001	
  1.0062800e+003	  3.8880239e+001	
  1.0063000e+003	  3.9702579e+001	
  1.0063210e+003	  4.1598806e+001	
  1.0063410e+003	  4.4365029e+001	
  1.0063610e+003	  4.8784127e+001	
  1.0063810e+003	  5.4746270e+001	
  1.0064010e+003	  6.2503897e+001	
  1.0064220e+003	  7.1695230e+001	
  1.0064420e+003	  8.1537968e+001	
  1.0064620e+003	  9.1054336e+001	
  1.0064820e+003	  9.8808355e+001	
  1.0065020e+003	  1.0372814e+002	
  1.0065230e+003	  1.0715481e+002	
  1.0065430e+003	  1.0717472e+002	
  1.0065630e+003	  1.0412444e+002	
  1.0065830e+003	  9.8904601e+001	
  1.0066030e+003	  9.2514319e+001	
  1.0066240e+003	  8.5443148e+001	
  1.0066440e+003	  7.8444796e+001	
  1.0066640e+003	  7.2057631e+001	
  1.0066840e+003	  6.6574890e+001	
  1.0067040e+003	  6.1385650e+001	
  1.0067250e+003	  5.7416069e+001	
  1.0067450e+003	  5.4076115e+001	
  1.0067650e+003	  5.1875785e+001	
  1.0067850e+003	  5.0166258e+001	
  1.0068060e+003	  4.9070013e+001	
  1.0068260e+003	  4.8218501e+001	
  1.0068460e+003	  4.7531688e+001	
  1.0068660e+003	  4.6289048e+001	
  1.0068860e+003	  4.5098161e+001	
  1.0069070e+003	  4.3671492e+001	
  1.0069270e+003	  4.2664722e+001	
  1.0069470e+003	  4.1425467e+001	
  1.0069670e+003	  4.0647842e+001	
  1.0069870e+003	  3.9864339e+001	
  1.0070080e+003	  3.9270164e+001	
  1.0070280e+003	  3.8671224e+001	
  1.0070480e+003	  3.8217120e+001	
  1.0070680e+003	  3.7677860e+001	
  1.0070880e+003	  3.7672961e+001	
  1.0071090e+003	  3.7408141e+001	
  1.0071290e+003	  3.7536766e+001	
  1.0071490e+003	  3.7474547e+001	
  1.0071690e+003	  3.7474770e+001	
  1.0071900e+003	  3.7179041e+001	
  1.0072100e+003	  3.7061996e+001	
  1.0072300e+003	  3.6719058e+001	
  1.0072500e+003	  3.6937648e+001	
  1.0072700e+003	  3.7184207e+001	
  1.0072910e+003	  3.7824300e+001	
  1.0073110e+003	  3.9108983e+001	
  1.0073310e+003	  4.1470583e+001	
  1.0073510e+003	  4.4553467e+001	
  1.0073710e+003	  4.8946555e+001	
  1.0073920e+003	  5.4761056e+001	
  1.0074120e+003	  6.2408810e+001	
  1.0074320e+003	  7.1092994e+001	
  1.0074520e+003	  8.0734512e+001	
  1.0074730e+003	  8.9954394e+001	
  1.0074930e+003	  9.8149601e+001	
  1.0075130e+003	  1.0362749e+002	
  1.0075330e+003	  1.0636993e+002	
  1.0075530e+003	  1.0540841e+002	
  1.0075740e+003	  1.0175170e+002	
  1.0075940e+003	  9.5751971e+001	
  1.0076140e+003	  8.9160290e+001	
  1.0076340e+003	  8.2535162e+001	
  1.0076540e+003	  7.6431479e+001	
  1.0076750e+003	  7.0533425e+001	
  1.0076950e+003	  6.5556229e+001	
  1.0077150e+003	  6.1128936e+001	
  1.0077350e+003	  5.7757093e+001	
  1.0077560e+003	  5.4707567e+001	
  1.0077760e+003	  5.2480604e+001	
  1.0077960e+003	  5.0940721e+001	
  1.0078160e+003	  4.9349708e+001	
  1.0078360e+003	  4.8396784e+001	
  1.0078570e+003	  4.7319334e+001	
  1.0078770e+003	  4.5926201e+001	
  1.0078970e+003	  4.4599207e+001	
  1.0079170e+003	  4.3481717e+001	
  1.0079380e+003	  4.2359373e+001	
  1.0079580e+003	  4.1441545e+001	
  1.0079780e+003	  4.0680355e+001	
  1.0079980e+003	  3.9931190e+001	
  1.0080180e+003	  3.9143500e+001	
  1.0080390e+003	  3.8713802e+001	
  1.0080590e+003	  3.8289048e+001	
  1.0080790e+003	  3.7701955e+001	
  1.0080990e+003	  3.7474814e+001	
  1.0081200e+003	  3.7220238e+001	
  1.0081400e+003	  3.7250167e+001	
  1.0081600e+003	  3.6883312e+001	
  1.0081800e+003	  3.6927315e+001	
  1.0082000e+003	  3.6950608e+001	
  1.0082210e+003	  3.6826571e+001	
  1.0082410e+003	  3.6910658e+001	
  1.0082610e+003	  3.7224424e+001	
  1.0082810e+003	  3.7507237e+001	
  1.0083020e+003	  3.8744310e+001	
  1.0083220e+003	  4.0141050e+001	
  1.0083420e+003	  4.2497840e+001	
  1.0083620e+003	  4.5867501e+001	
  1.0083820e+003	  5.0430722e+001	
  1.0084030e+003	  5.6395582e+001	
  1.0084230e+003	  6.4486038e+001	
  1.0084430e+003	  7.3932526e+001	
  1.0084630e+003	  8.4464526e+001	
  1.0084840e+003	  9.4985080e+001	
  1.0085040e+003	  1.0336579e+002	
  1.0085240e+003	  1.0823382e+002	
  1.0085440e+003	  1.0961431e+002	
  1.0085640e+003	  1.0678773e+002	
  1.0085850e+003	  1.0131822e+002	
  1.0086050e+003	  9.3899924e+001	
  1.0086250e+003	  8.6207144e+001	
  1.0086450e+003	  7.9139981e+001	
  1.0086660e+003	  7.2699327e+001	
  1.0086860e+003	  6.6805104e+001	
  1.0087060e+003	  6.2129515e+001	
  1.0087260e+003	  5.7833207e+001	
  1.0087470e+003	  5.4645482e+001	
  1.0087670e+003	  5.2031666e+001	
  1.0087870e+003	  5.0405068e+001	
  1.0088070e+003	  4.9193515e+001	
  1.0088270e+003	  4.8329800e+001	
  1.0088480e+003	  4.7330646e+001	
  1.0088680e+003	  4.6303701e+001	
  1.0088880e+003	  4.4941745e+001	
  1.0089080e+003	  4.3675277e+001	
  1.0089290e+003	  4.2253908e+001	
  1.0089490e+003	  4.1527012e+001	
  1.0089690e+003	  4.0418474e+001	
  1.0089890e+003	  3.9856990e+001	
  1.0090100e+003	  3.9258095e+001	
  1.0090300e+003	  3.8640093e+001	
  1.0090500e+003	  3.8054959e+001	
  1.0090700e+003	  3.7762704e+001	
  1.0090900e+003	  3.7326727e+001	
  1.0091110e+003	  3.7034873e+001	
  1.0091310e+003	  3.6626420e+001	
  1.0091510e+003	  3.6374961e+001	
  1.0091710e+003	  3.6110364e+001	
  1.0091920e+003	  3.5853472e+001	
  1.0092120e+003	  3.5860687e+001	
  1.0092320e+003	  3.5785151e+001	
  1.0092520e+003	  3.5850354e+001	
  1.0092730e+003	  3.6460206e+001	
  1.0092930e+003	  3.7471607e+001	
  1.0093130e+003	  3.9354474e+001	
  1.0093330e+003	  4.1520866e+001	
  1.0093530e+003	  4.4824656e+001	
  1.0093740e+003	  4.8820915e+001	
  1.0093940e+003	  5.4386897e+001	
  1.0094140e+003	  6.0846568e+001	
  1.0094340e+003	  6.9120162e+001	
  1.0094550e+003	  7.8584643e+001	
  1.0094750e+003	  8.8675188e+001	
  1.0094950e+003	  9.7609985e+001	
  1.0095150e+003	  1.0454046e+002	
  1.0095360e+003	  1.0766512e+002	
  1.0095560e+003	  1.0674859e+002	
  1.0095760e+003	  1.0238039e+002	
  1.0095960e+003	  9.6059368e+001	
  1.0096170e+003	  8.8471429e+001	
  1.0096370e+003	  8.1124571e+001	
  1.0096570e+003	  7.4354385e+001	
  1.0096770e+003	  6.8254843e+001	
  1.0096980e+003	  6.3169554e+001	
  1.0097180e+003	  5.9072373e+001	
  1.0097380e+003	  5.5339776e+001	
  1.0097580e+003	  5.2650871e+001	
  1.0097780e+003	  5.0339420e+001	
  1.0097990e+003	  4.8606957e+001	
  1.0098190e+003	  4.7429564e+001	
  1.0098390e+003	  4.6372779e+001	
  1.0098590e+003	  4.5218590e+001	
  1.0098800e+003	  4.4083330e+001	
  1.0099000e+003	  4.2835122e+001	
  1.0099200e+003	  4.1724981e+001	
  1.0099400e+003	  4.0655057e+001	
  1.0099610e+003	  3.9985035e+001	
  1.0099810e+003	  3.9285396e+001	
  1.0100010e+003	  3.8436066e+001	
  1.0100210e+003	  3.8011669e+001	
  1.0100420e+003	  3.7584243e+001	
  1.0100620e+003	  3.6869238e+001	
  1.0100820e+003	  3.6457667e+001	
  1.0101020e+003	  3.6141941e+001	
  1.0101230e+003	  3.5698704e+001	
  1.0101430e+003	  3.5389926e+001	
  1.0101630e+003	  3.5202111e+001	
  1.0101830e+003	  3.4886519e+001	
  1.0102040e+003	  3.4816327e+001	
  1.0102240e+003	  3.4728232e+001	
  1.0102440e+003	  3.4817263e+001	
  1.0102640e+003	  3.5188260e+001	
  1.0102850e+003	  3.5830535e+001	
  1.0103050e+003	  3.6993275e+001	
  1.0103250e+003	  3.8814412e+001	
  1.0103450e+003	  4.1086536e+001	
  1.0103650e+003	  4.4884292e+001	
  1.0103860e+003	  4.9589364e+001	
  1.0104060e+003	  5.5684764e+001	
  1.0104260e+003	  6.3284149e+001	
  1.0104460e+003	  7.1843050e+001	
  1.0104670e+003	  8.0195475e+001	
  1.0104870e+003	  8.8424665e+001	
  1.0105070e+003	  9.4459582e+001	
  1.0105270e+003	  9.7813789e+001	
  1.0105480e+003	  9.7509063e+001	
  1.0105680e+003	  9.5224825e+001	
  1.0105880e+003	  9.0130228e+001	
  1.0106080e+003	  8.4117980e+001	
  1.0106290e+003	  7.7751525e+001	
  1.0106490e+003	  7.2034116e+001	
  1.0106690e+003	  6.6641384e+001	
  1.0106890e+003	  6.2084131e+001	
  1.0107100e+003	  5.8006681e+001	
  1.0107300e+003	  5.4375718e+001	
  1.0107500e+003	  5.1515699e+001	
  1.0107700e+003	  4.9333185e+001	
  1.0107910e+003	  4.7401684e+001	
  1.0108110e+003	  4.6316528e+001	
  1.0108310e+003	  4.5403242e+001	
  1.0108510e+003	  4.4420612e+001	
  1.0108720e+003	  4.3257961e+001	
  1.0108920e+003	  4.2257961e+001	
  1.0109120e+003	  4.0903888e+001	
  1.0109320e+003	  4.0166882e+001	
  1.0109530e+003	  3.9211909e+001	
  1.0109730e+003	  3.8676079e+001	
  1.0109930e+003	  3.8138779e+001	
  1.0110130e+003	  3.7799047e+001	
  1.0110340e+003	  3.7224825e+001	
  1.0110540e+003	  3.6866477e+001	
  1.0110740e+003	  3.6512537e+001	
  1.0110940e+003	  3.6239478e+001	
  1.0111150e+003	  3.5822429e+001	
  1.0111350e+003	  3.5582506e+001	
  1.0111550e+003	  3.5229902e+001	
  1.0111750e+003	  3.4849241e+001	
  1.0111960e+003	  3.4644635e+001	
  1.0112160e+003	  3.4554803e+001	
  1.0112360e+003	  3.4752015e+001	
  1.0112560e+003	  3.5305750e+001	
  1.0112770e+003	  3.5933550e+001	
  1.0112970e+003	  3.6781766e+001	
  1.0113170e+003	  3.8293992e+001	
  1.0113370e+003	  4.0617379e+001	
  1.0113580e+003	  4.3665880e+001	
  1.0113780e+003	  4.8391663e+001	
  1.0113980e+003	  5.3923396e+001	
  1.0114190e+003	  6.1128446e+001	
  1.0114390e+003	  6.9106801e+001	
  1.0114590e+003	  7.7343206e+001	
  1.0114790e+003	  8.5614395e+001	
  1.0115000e+003	  9.3544649e+001	
  1.0115200e+003	  1.0199849e+002	
  1.0115400e+003	  1.1333555e+002	
  1.0115600e+003	  1.3152902e+002	
  1.0115810e+003	  1.6233238e+002	
  1.0116010e+003	  2.0513971e+002	
  1.0116210e+003	  2.5519654e+002	
  1.0116410e+003	  2.9938503e+002	
  1.0116620e+003	  3.2500356e+002	
  1.0116820e+003	  3.2890362e+002	
  1.0117020e+003	  3.1587040e+002	
  1.0117220e+003	  2.9249281e+002	
  1.0117430e+003	  2.6522376e+002	
  1.0117630e+003	  2.3832223e+002	
  1.0117830e+003	  2.1381366e+002	
  1.0118030e+003	  1.9194446e+002	
  1.0118240e+003	  1.7305416e+002	
  1.0118440e+003	  1.5585882e+002	
  1.0118640e+003	  1.4111388e+002	
  1.0118840e+003	  1.2761439e+002	
  1.0119050e+003	  1.1551637e+002	
  1.0119250e+003	  1.0483690e+002	
  1.0119450e+003	  9.5628335e+001	
  1.0119650e+003	  8.7201888e+001	
  1.0119860e+003	  8.0453124e+001	
  1.0120060e+003	  7.4347704e+001	
  1.0120260e+003	  6.9200686e+001	
  1.0120470e+003	  6.4604596e+001	
  1.0120670e+003	  6.0380395e+001	
  1.0120870e+003	  5.7078787e+001	
  1.0121070e+003	  5.4156549e+001	
  1.0121280e+003	  5.1593640e+001	
  1.0121480e+003	  4.9603483e+001	
  1.0121680e+003	  4.7751793e+001	
  1.0121880e+003	  4.6358928e+001	
  1.0122090e+003	  4.5083241e+001	
  1.0122290e+003	  4.3972209e+001	
  1.0122490e+003	  4.3189819e+001	
  1.0122690e+003	  4.2635372e+001	
  1.0122900e+003	  4.2522959e+001	
  1.0123100e+003	  4.3079811e+001	
  1.0123300e+003	  4.4276266e+001	
  1.0123500e+003	  4.7054915e+001	
  1.0123710e+003	  5.1547945e+001	
  1.0123910e+003	  5.9624505e+001	
  1.0124110e+003	  7.1445330e+001	
  1.0124320e+003	  8.7753530e+001	
  1.0124520e+003	  1.0839433e+002	
  1.0124720e+003	  1.3002316e+002	
  1.0124920e+003	  1.4767078e+002	
  1.0125130e+003	  1.5886336e+002	
  1.0125330e+003	  1.6441090e+002	
  1.0125530e+003	  1.6868579e+002	
  1.0125730e+003	  1.7538703e+002	
  1.0125940e+003	  1.8900837e+002	
  1.0126140e+003	  2.0701541e+002	
  1.0126340e+003	  2.2497737e+002	
  1.0126540e+003	  2.3645535e+002	
  1.0126750e+003	  2.3772088e+002	
  1.0126950e+003	  2.2822411e+002	
  1.0127150e+003	  2.1224126e+002	
  1.0127360e+003	  1.9282608e+002	
  1.0127560e+003	  1.7380831e+002	
  1.0127760e+003	  1.5611972e+002	
  1.0127960e+003	  1.4125542e+002	
  1.0128170e+003	  1.2803349e+002	
  1.0128370e+003	  1.1670302e+002	
  1.0128570e+003	  1.0636846e+002	
  1.0128770e+003	  9.7623525e+001	
  1.0128980e+003	  8.9115887e+001	
  1.0129180e+003	  8.1820069e+001	
  1.0129380e+003	  7.5394780e+001	
  1.0129590e+003	  6.9913330e+001	
  1.0129790e+003	  6.5144346e+001	
  1.0129990e+003	  6.1429787e+001	
  1.0130190e+003	  5.7780519e+001	
  1.0130400e+003	  5.5044226e+001	
  1.0130600e+003	  5.2607001e+001	
  1.0130800e+003	  5.0496637e+001	
  1.0131000e+003	  4.8684229e+001	
  1.0131210e+003	  4.7257917e+001	
  1.0131410e+003	  4.6162027e+001	
  1.0131610e+003	  4.5604062e+001	
  1.0131820e+003	  4.4628602e+001	
  1.0132020e+003	  4.3937915e+001	
  1.0132220e+003	  4.3363159e+001	
  1.0132420e+003	  4.3346413e+001	
  1.0132630e+003	  4.3739589e+001	
  1.0132830e+003	  4.4889146e+001	
  1.0133030e+003	  4.6768138e+001	
  1.0133230e+003	  5.0078742e+001	
  1.0133440e+003	  5.5512181e+001	
  1.0133640e+003	  6.3669220e+001	
  1.0133840e+003	  7.4592126e+001	
  1.0134050e+003	  8.8056874e+001	
  1.0134250e+003	  1.0299069e+002	
  1.0134450e+003	  1.1917285e+002	
  1.0134650e+003	  1.3391311e+002	
  1.0134860e+003	  1.4574703e+002	
  1.0135060e+003	  1.5239741e+002	
  1.0135260e+003	  1.5402000e+002	
  1.0135460e+003	  1.5083583e+002	
  1.0135670e+003	  1.4736890e+002	
  1.0135870e+003	  1.4373852e+002	
  1.0136070e+003	  1.4140823e+002	
  1.0136280e+003	  1.3962036e+002	
  1.0136480e+003	  1.3775522e+002	
  1.0136680e+003	  1.3302561e+002	
  1.0136880e+003	  1.2603714e+002	
  1.0137090e+003	  1.1702481e+002	
  1.0137290e+003	  1.0781276e+002	
  1.0137490e+003	  9.8289939e+001	
  1.0137700e+003	  9.0346323e+001	
  1.0137900e+003	  8.3176190e+001	
  1.0138100e+003	  7.7039906e+001	
  1.0138300e+003	  7.1701866e+001	
  1.0138510e+003	  6.7180154e+001	
  1.0138710e+003	  6.2947490e+001	
  1.0138910e+003	  5.9292255e+001	
  1.0139110e+003	  5.5950207e+001	
  1.0139320e+003	  5.3064446e+001	
  1.0139520e+003	  5.0408988e+001	
  1.0139720e+003	  4.8592304e+001	
  1.0139930e+003	  4.6845945e+001	
  1.0140130e+003	  4.5521712e+001	
  1.0140330e+003	  4.4125863e+001	
  1.0140530e+003	  4.3153387e+001	
  1.0140740e+003	  4.2404623e+001	
  1.0140940e+003	  4.1702044e+001	
  1.0141140e+003	  4.1348639e+001	
  1.0141350e+003	  4.1059591e+001	
  1.0141550e+003	  4.1036521e+001	
  1.0141750e+003	  4.1168129e+001	
  1.0141950e+003	  4.0976930e+001	
  1.0142160e+003	  4.0893377e+001	
  1.0142360e+003	  4.0506614e+001	
  1.0142560e+003	  4.0838373e+001	
  1.0142770e+003	  4.1556318e+001	
  1.0142970e+003	  4.3015588e+001	
  1.0143170e+003	  4.5921080e+001	
  1.0143370e+003	  5.0776823e+001	
  1.0143580e+003	  5.7783860e+001	
  1.0143780e+003	  6.7345210e+001	
  1.0143980e+003	  7.7516189e+001	
  1.0144190e+003	  8.9011892e+001	
  1.0144390e+003	  9.9461898e+001	
  1.0144590e+003	  1.0963693e+002	
  1.0144790e+003	  1.1771812e+002	
  1.0145000e+003	  1.2337835e+002	
  1.0145200e+003	  1.2545014e+002	
  1.0145400e+003	  1.2454532e+002	
  1.0145610e+003	  1.2066517e+002	
  1.0145810e+003	  1.1553271e+002	
  1.0146010e+003	  1.0892950e+002	
  1.0146210e+003	  1.0224692e+002	
  1.0146420e+003	  9.5308422e+001	
  1.0146620e+003	  8.8807732e+001	
  1.0146820e+003	  8.2201220e+001	
  1.0147030e+003	  7.5875963e+001	
  1.0147230e+003	  7.0194362e+001	
  1.0147430e+003	  6.5349664e+001	
  1.0147630e+003	  6.0977241e+001	
  1.0147840e+003	  5.7692023e+001	
  1.0148040e+003	  5.4763640e+001	
  1.0148240e+003	  5.2515031e+001	
  1.0148450e+003	  5.0136196e+001	
  1.0148650e+003	  4.8342360e+001	
  1.0148850e+003	  4.6411215e+001	
  1.0149050e+003	  4.4888701e+001	
  1.0149260e+003	  4.3401461e+001	
  1.0149460e+003	  4.2226250e+001	
  1.0149660e+003	  4.1219347e+001	
  1.0149870e+003	  4.0628780e+001	
  1.0150070e+003	  3.9867234e+001	
  1.0150270e+003	  3.9696655e+001	
  1.0150480e+003	  3.9143233e+001	
  1.0150680e+003	  3.9051396e+001	
  1.0150880e+003	  3.8825858e+001	
  1.0151080e+003	  3.8904467e+001	
  1.0151290e+003	  3.9124749e+001	
  1.0151490e+003	  3.9459092e+001	
  1.0151690e+003	  3.9494589e+001	
  1.0151900e+003	  3.9491605e+001	
  1.0152100e+003	  3.9264063e+001	
  1.0152300e+003	  3.9016256e+001	
  1.0152500e+003	  3.8940765e+001	
  1.0152710e+003	  3.9284461e+001	
  1.0152910e+003	  3.9944417e+001	
  1.0153110e+003	  4.1766668e+001	
  1.0153320e+003	  4.4271456e+001	
  1.0153520e+003	  4.8535474e+001	
  1.0153720e+003	  5.4155124e+001	
  1.0153930e+003	  6.1529773e+001	
  1.0154130e+003	  6.8926647e+001	
  1.0154330e+003	  7.7497929e+001	
  1.0154530e+003	  8.5821405e+001	
  1.0154740e+003	  9.3800828e+001	
  1.0154940e+003	  1.0016826e+002	
  1.0155140e+003	  1.0445250e+002	
  1.0155350e+003	  1.0566998e+002	
  1.0155550e+003	  1.0465559e+002	
  1.0155750e+003	  1.0090251e+002	
  1.0155950e+003	  9.5603973e+001	
  1.0156160e+003	  8.9204605e+001	
  1.0156360e+003	  8.3023872e+001	
  1.0156560e+003	  7.6623792e+001	
  1.0156770e+003	  7.1083241e+001	
  1.0156970e+003	  6.5820648e+001	
  1.0157170e+003	  6.1525275e+001	
  1.0157380e+003	  5.7643433e+001	
  1.0157580e+003	  5.4793836e+001	
  1.0157780e+003	  5.2234445e+001	
  1.0157980e+003	  5.0542288e+001	
  1.0158190e+003	  4.8589008e+001	
  1.0158390e+003	  4.7132187e+001	
  1.0158590e+003	  4.5585668e+001	
  1.0158800e+003	  4.3931056e+001	
  1.0159000e+003	  4.2685432e+001	
  1.0159200e+003	  4.1468267e+001	
  1.0159410e+003	  4.0362401e+001	
  1.0159610e+003	  3.9489912e+001	
  1.0159810e+003	  3.8823543e+001	
  1.0160010e+003	  3.8333987e+001	
  1.0160220e+003	  3.7838062e+001	
  1.0160420e+003	  3.7665924e+001	
  1.0160620e+003	  3.7332339e+001	
  1.0160830e+003	  3.7065381e+001	
  1.0161030e+003	  3.6984100e+001	
  1.0161230e+003	  3.6836547e+001	
  1.0161440e+003	  3.6824879e+001	
  1.0161640e+003	  3.6869683e+001	
  1.0161840e+003	  3.6815125e+001	
  1.0162050e+003	  3.6757672e+001	
  1.0162250e+003	  3.6635015e+001	
  1.0162450e+003	  3.6551463e+001	
  1.0162650e+003	  3.6855075e+001	
  1.0162860e+003	  3.7596223e+001	
  1.0163060e+003	  3.8693003e+001	
  1.0163260e+003	  4.0653632e+001	
  1.0163470e+003	  4.3535652e+001	
  1.0163670e+003	  4.7924865e+001	
  1.0163870e+003	  5.3389391e+001	
  1.0164080e+003	  6.0858594e+001	
  1.0164280e+003	  6.9268873e+001	
  1.0164480e+003	  7.8869728e+001	
  1.0164680e+003	  8.8661337e+001	
  1.0164890e+003	  9.7737273e+001	
  1.0165090e+003	  1.0392580e+002	
  1.0165290e+003	  1.0739233e+002	
  1.0165500e+003	  1.0697212e+002	
  1.0165700e+003	  1.0360170e+002	
  1.0165900e+003	  9.7676302e+001	
  1.0166110e+003	  9.0846836e+001	
  1.0166310e+003	  8.3119093e+001	
  1.0166510e+003	  7.6406271e+001	
  1.0166720e+003	  6.9742128e+001	
  1.0166920e+003	  6.4161983e+001	
  1.0167120e+003	  5.9137443e+001	
  1.0167320e+003	  5.5473834e+001	
  1.0167530e+003	  5.2542199e+001	
  1.0167730e+003	  5.0645437e+001	
  1.0167930e+003	  4.9070013e+001	
  1.0168140e+003	  4.8147731e+001	
  1.0168340e+003	  4.6852581e+001	
  1.0168540e+003	  4.5802298e+001	
  1.0168750e+003	  4.4516234e+001	
  1.0168950e+003	  4.3200597e+001	
  1.0169150e+003	  4.1831426e+001	
  1.0169360e+003	  4.0803189e+001	
  1.0169560e+003	  4.0024184e+001	
  1.0169760e+003	  3.9218768e+001	
  1.0169970e+003	  3.8652608e+001	
  1.0170170e+003	  3.8424219e+001	
  1.0170370e+003	  3.8089119e+001	
  1.0170570e+003	  3.8134325e+001	
  1.0170780e+003	  3.8100788e+001	
  1.0170980e+003	  3.7955507e+001	
  1.0171180e+003	  3.7771434e+001	
  1.0171390e+003	  3.7423551e+001	
  1.0171590e+003	  3.7371309e+001	
  1.0171790e+003	  3.7142921e+001	
  1.0172000e+003	  3.6964281e+001	
  1.0172200e+003	  3.7038347e+001	
  1.0172400e+003	  3.6923574e+001	
  1.0172610e+003	  3.7035764e+001	
  1.0172810e+003	  3.7631007e+001	
  1.0173010e+003	  3.8787734e+001	
  1.0173220e+003	  4.0341647e+001	
  1.0173420e+003	  4.2869995e+001	
  1.0173620e+003	  4.6535697e+001	
  1.0173820e+003	  5.1852002e+001	
  1.0174030e+003	  5.8499621e+001	
  1.0174230e+003	  6.7534539e+001	
  1.0174430e+003	  7.7743598e+001	
  1.0174640e+003	  8.9967176e+001	
  1.0174840e+003	  1.0173033e+002	
  1.0175040e+003	  1.1262018e+002	
  1.0175250e+003	  1.1961671e+002	
  1.0175450e+003	  1.2214827e+002	
  1.0175650e+003	  1.1909478e+002	
  1.0175860e+003	  1.1313820e+002	
  1.0176060e+003	  1.0425921e+002	
  1.0176260e+003	  9.6137843e+001	
  1.0176470e+003	  8.7410413e+001	
  1.0176670e+003	  8.0615998e+001	
  1.0176870e+003	  7.4199127e+001	
  1.0177080e+003	  6.9071126e+001	
  1.0177280e+003	  6.4710729e+001	
  1.0177480e+003	  6.1180599e+001	
  1.0177690e+003	  5.8580368e+001	
  1.0177890e+003	  5.6611633e+001	
  1.0178090e+003	  5.4739278e+001	
  1.0178290e+003	  5.3033670e+001	
  1.0178500e+003	  5.0991449e+001	
  1.0178700e+003	  4.9242106e+001	
  1.0178900e+003	  4.7338084e+001	
  1.0179110e+003	  4.5811517e+001	
  1.0179310e+003	  4.4281388e+001	
  1.0179510e+003	  4.3133746e+001	
  1.0179720e+003	  4.2202378e+001	
  1.0179920e+003	  4.1357770e+001	
  1.0180120e+003	  4.0674654e+001	
  1.0180330e+003	  4.0334387e+001	
  1.0180530e+003	  4.0090233e+001	
  1.0180730e+003	  3.9625662e+001	
  1.0180940e+003	  3.9393043e+001	
  1.0181140e+003	  3.9019730e+001	
  1.0181340e+003	  3.8472231e+001	
  1.0181550e+003	  3.8084710e+001	
  1.0181750e+003	  3.7642898e+001	
  1.0181950e+003	  3.7294393e+001	
  1.0182160e+003	  3.6861043e+001	
  1.0182360e+003	  3.6699639e+001	
  1.0182560e+003	  3.6858994e+001	
  1.0182770e+003	  3.7366499e+001	
  1.0182970e+003	  3.8256625e+001	
  1.0183170e+003	  4.0051352e+001	
  1.0183380e+003	  4.2552710e+001	
  1.0183580e+003	  4.6483588e+001	
  1.0183780e+003	  5.1532935e+001	
  1.0183990e+003	  5.9134993e+001	
  1.0184190e+003	  6.8310560e+001	
  1.0184390e+003	  7.9459805e+001	
  1.0184590e+003	  9.0877967e+001	
  1.0184800e+003	  1.0184710e+002	
  1.0185000e+003	  1.1034704e+002	
  1.0185200e+003	  1.1618318e+002	
  1.0185410e+003	  1.1730263e+002
[truncated: 3,435,216 more chars]
