# Supplementary material for: Signal Partitioning Algorithm for Highly Efficient Gaussian Mixture Modeling in Mass Spectrometry
Source: PLoS One. 2015 Jul 31;10(7):e0134256. doi: 10.1371/journal.pone.0134256 (PMC4521892; doi:10.1371/journal.pone.0134256)
Supplement: S2 File — (ZIP) [file pone.0134256.s002.zip › S2_File/m_files/bindata.m]

% this function was taken from Dr. Patrick Mineault webpage
%
function [ym,yb] = bindata(y,x,xrg)
    %function [ym,yb] = bindata(y,x,xrg)
    %Computes ym(ii) = mean(y(x>=xrg(ii) & x < xrg(ii+1)) for every ii
    %using a fast algorithm which uses no looping
    %If a bin is empty it returns nan for that bin
    %Also returns yb, the approximation of y using binning (useful for r^2
    %calculations). Example:
    %
    %x = randn(100,1);
    %y = x.^2 + randn(100,1);
    %xrg = linspace(-3,3,10)';
    %[ym,yb] = bindata(y,x,xrg);
    %X = [xrg(1:end-1),xrg(2:end)]';
    %Y = [ym,ym]'
    %plot(x,y,'.',X(:),Y(:),'r-');
    %
    %By Patrick Mineault
    %Refs: http://xcorr.net/?p=3326
    %      http://www-pord.ucsd.edu/~matlab/bin.htm
    % xcorr is the blog of Dr. Patrick Mineault. 
    % A postdoc at the Ringach lab at UCLA studying vision. 

    [~,whichedge] = histc(x,xrg(:)');
 
    bins = min(max(whichedge,1),length(xrg)-1);
    xpos = ones(size(bins,1),1);
    ns = sparse(bins,xpos,1);
    ysum = sparse(bins,xpos,y);
    ym = full(ysum)./(full(ns));
    yb = ym(bins);
