# Supplementary material for: Signal Partitioning Algorithm for Highly Efficient Gaussian Mixture Modeling in Mass Spectrometry
Source: PLoS One. 2015 Jul 31;10(7):e0134256. doi: 10.1371/journal.pone.0134256 (PMC4521892; doi:10.1371/journal.pone.0134256)
Supplement: S2 File — (ZIP) [file pone.0134256.s002.zip › S2_File/m_files/dyn_pr_split_w_aux.m]

%%%%%%%%%%%%%%%%%%%%%%%%%%%%%%%%%%%%%%%%%%%%%%%%%%%%%%
%
%
%         auxiliary function for dynamic programming - compute quality index matrix
%
function aux_mx=dyn_pr_split_w_aux(data,ygreki,PAR,PAR_sig_min)

N=length(data);

% aux_mx
aux_mx=zeros(N,N);
for kk=1:N-1
   for jj=kk+1:N
       aux_mx(kk,jj)= my_qu_ix_w(data(kk:jj-1),ygreki(kk:jj-1),PAR,PAR_sig_min);
   end
end
