# Supplementary material for: Signal Partitioning Algorithm for Highly Efficient Gaussian Mixture Modeling in Mass Spectrometry
Source: PLoS One. 2015 Jul 31;10(7):e0134256. doi: 10.1371/journal.pone.0134256 (PMC4521892; doi:10.1371/journal.pone.0134256)
Supplement: S2 File — (ZIP) [file pone.0134256.s002.zip › S2_File/m_files/find_ranges.m]

% auxiliary function
% find reasonable ranges for a group of Gaussian components
function [mzlow,mzhigh]=find_ranges(mu_v,sig_v)
K=length(mu_v);
mzlv=zeros(K,1);
mzpv=zeros(K,1);

for kk=1:K
    mzlv(kk)=mu_v(kk)-3*sig_v(kk);
    mzpv(kk)=mu_v(kk)+3*sig_v(kk);
end
mzlow=min(mzlv);
mzhigh=max(mzpv);
return
