# Supplementary material for: Signal Partitioning Algorithm for Highly Efficient Gaussian Mixture Modeling in Mass Spectrometry
Source: PLoS One. 2015 Jul 31;10(7):e0134256. doi: 10.1371/journal.pone.0134256 (PMC4521892; doi:10.1371/journal.pone.0134256)
Supplement: S2 File — (ZIP) [file pone.0134256.s002.zip › S2_File/m_files/ms_gmm_demo.m]

% demo script for for illustration of the algorithm for Gaussian mixture
% decomposition of protein MS signals

clear all

load ms_data_1
%load ms_data_2

mz = mz(:);
mean_y = mean(y,2); % mean spectrum

% initialization
% remove baseline
% trim above zero
YB = msbackadj(mz,mean_y);
ixg0=find(YB>0);
y_b=YB(ixg0);
mz=mz(ixg0);


% main function for GMM decomposition of MS signal
[ww_gmm,mu_gmm,sig_gmm]=ms_gmm(mz,y_b);

% show results
figure(3)
ok=plot_gmm(mz,y_b,ww_gmm,mu_gmm,sig_gmm)
title('MS signal (black), GMM model (red), components (green)')
