# Supplementary material for: Signal Partitioning Algorithm for Highly Efficient Gaussian Mixture Modeling in Mass Spectrometry
Source: PLoS One. 2015 Jul 31;10(7):e0134256. doi: 10.1371/journal.pone.0134256 (PMC4521892; doi:10.1371/journal.pone.0134256)
Supplement: S2 File — (ZIP) [file pone.0134256.s002.zip › S2_File/m_files/my_qu_ix_w.m]

%%%%%%%%%%%%%%%%%%%%%%%%%%%%%%%%%%%%%%%%%%%%%%%%%
%
%        auxiliary function - computing quality index for dynamic programming
%
%
function wyn=my_qu_ix_w(invec,yinwec,PAR,PAR_sig_min)
invec=invec(:);
yinwec=yinwec(:);
if (invec(length(invec))-invec(1))<=PAR_sig_min || sum(yinwec)<=1.0e-3
    wyn=inf;
else
   wwec=yinwec/(sum(yinwec));
   wyn1=(PAR+sqrt(sum(((invec-sum(invec.*wwec)).^2).*wwec)))/(max(invec)-min(invec));
   wyn=wyn1;
end
