# Supplementary material for: Signal Partitioning Algorithm for Highly Efficient Gaussian Mixture Modeling in Mass Spectrometry
Source: PLoS One. 2015 Jul 31;10(7):e0134256. doi: 10.1371/journal.pone.0134256 (PMC4521892; doi:10.1371/journal.pone.0134256)
Supplement: S2 File — (ZIP) [file pone.0134256.s002.zip › S2_File/m_files/plot_gmm.m]

% plot MS signal and its GMM model
function ok=plot_gmm(mz,y,ww_gmm,mu_gmm,sig_gmm)

ploty=0*mz;
plot(mz,y,'k');
hold on

KS=length(ww_gmm);
for kks=1:KS
    ixmz=find(abs((mz-mu_gmm(kks))/sig_gmm(kks))<4);
    ploty(ixmz)=ploty(ixmz)+ww_gmm(kks)*normpdf(mz(ixmz),mu_gmm(kks),sig_gmm(kks));
    plot(mz(ixmz),ww_gmm(kks)*normpdf(mz(ixmz),mu_gmm(kks),sig_gmm(kks)),'g');
end


plot(mz,ploty,'r');

grid on; 

xlabel('x (m/z)'); 
ylabel('y (no. of counts)');

ok=1;
