# Supplementary material for: Signal Partitioning Algorithm for Highly Efficient Gaussian Mixture Modeling in Mass Spectrometry
Source: PLoS One. 2015 Jul 31;10(7):e0134256. doi: 10.1371/journal.pone.0134256 (PMC4521892; doi:10.1371/journal.pone.0134256)
Supplement: S2 File — (ZIP) [file pone.0134256.s002.zip › S2_File/m_files/qua_scal.m]

% compute quality indices and scale of gmm model of the segment
function [qua,scale]=qua_scal(data,ygreki,ppoc,mivoc,sigvoc)

xx=data;
y_a=ygreki;
ploty=0*xx;

KS=length(ppoc);

for kks=1:KS
      ploty=ploty+ppoc(kks)*normpdf(xx,mivoc(kks),sigvoc(kks));
end

scale=sum(y_a)/sum(ploty);
qua=sum(abs(y_a/scale-ploty))/sum(y_a/scale);
