# Supplementary material for: Signal Partitioning Algorithm for Highly Efficient Gaussian Mixture Modeling in Mass Spectrometry
Source: PLoS One. 2015 Jul 31;10(7):e0134256. doi: 10.1371/journal.pone.0134256 (PMC4521892; doi:10.1371/journal.pone.0134256)
Supplement: S3 File — (ZIP) [file pone.0134256.s003.zip]

Archive with 11 entries (10 files):
- S3_File/
- S3_File/sim_data_100.txt
- S3_File/sim_data_150.txt
- S3_File/sim_data_200.txt
- S3_File/sim_data_250.txt
- S3_File/sim_data_300.txt
- S3_File/sim_peaks_100.txt
- S3_File/sim_peaks_150.txt
- S3_File/sim_peaks_200.txt
- S3_File/sim_peaks_250.txt
- S3_File/sim_peaks_300.txt
