# Supplementary material for: Signal Partitioning Algorithm for Highly Efficient Gaussian Mixture Modeling in Mass Spectrometry
Source: PLoS One. 2015 Jul 31;10(7):e0134256. doi: 10.1371/journal.pone.0134256 (PMC4521892; doi:10.1371/journal.pone.0134256)
Supplement: S3 File — (ZIP) [file pone.0134256.s003.zip › S3_File/sim_data_100.txt]

% Manuscript: Signal partitioning algorithm for highly efficient Gaussian mixture modeling in mass spectrometry
% by Andrzej Polanski, Michal Marczyk, Monika Pietrowska, Piotr Widlak and Joanna Polanska
% Simulated data with 100 peaks
% first column: m/z values
% next columns: signal intensity for different populations
2.0000000e+03	1.6879222e+01	3.7260982e+01	3.6604756e+01	3.1586876e+01	6.6799081e+01	3.7700742e+01	8.9363742e+01	2.6246981e+01	3.2260227e+01	2.3773823e+02	2.1968131e+01	2.3783405e+01	3.3163153e+01	3.2363646e+01	3.3014204e+01	4.2492133e+01	1.6905346e+01	2.4883305e+01	2.2802174e+01	2.5824017e+01	3.7289347e+01	2.3810500e+01	1.5585124e+01	2.4551870e+01	3.1590187e+01	2.3972738e+01	2.4457004e+01	2.9677862e+01	2.5855918e+01	5.0298388e+01	3.7376525e+01	3.8375311e+01	4.2862615e+01	4.8450310e+01	6.7063612e+01	3.7857804e+01	1.6533038e+01	1.6219176e+01	6.8629783e+01	2.2163921e+01	3.0707902e+01	2.5513175e+01	1.4523771e+01	2.2556460e+01	5.5743136e+01	1.3267803e+01	1.8125744e+01	1.4934611e+01	2.3133617e+01
2.0008001e+03	3.7075852e+01	4.3050043e+01	4.1784540e+01	4.1711052e+01	8.0836755e+01	4.5288161e+01	1.0975758e+02	3.0091382e+01	3.8746704e+01	2.4817439e+02	3.1030132e+01	3.0427062e+01	3.9337937e+01	3.7382092e+01	5.2120443e+01	4.9376653e+01	2.0962920e+01	3.5089401e+01	2.9712213e+01	3.2184656e+01	5.0842200e+01	3.4259767e+01	1.9296884e+01	3.1027021e+01	4.0381615e+01	3.2048134e+01	3.2935398e+01	3.8981575e+01	3.9484072e+01	5.7283984e+01	4.9784052e+01	6.9474670e+01	5.1707208e+01	5.3581508e+01	8.5755389e+01	5.3637033e+01	2.8763994e+01	2.8035126e+01	7.8392516e+01	2.6733236e+01	3.4513185e+01	2.8227558e+01	2.9985001e+01	2.9591554e+01	6.3251552e+01	2.5964040e+01	2.7223629e+01	2.1668110e+01	3.3889151e+01
2.0016002e+03	4.1763273e+01	4.7622929e+01	4.2960915e+01	4.5119606e+01	9.0119766e+01	4.9619739e+01	1.4281788e+02	3.4633621e+01	4.2870544e+01	2.7260382e+02	3.5185175e+01	4.0626540e+01	5.4339162e+01	4.3570724e+01	7.9940156e+01	7.4840323e+01	2.9732128e+01	4.1764564e+01	3.5825572e+01	3.8464728e+01	5.3214422e+01	3.9933987e+01	2.7503790e+01	3.9392957e+01	5.0180739e+01	3.7689354e+01	3.9630104e+01	4.3295067e+01	4.5141454e+01	6.1657080e+01	5.6496013e+01	8.7496114e+01	5.8312178e+01	5.6188578e+01	9.8689746e+01	5.6683753e+01	3.7592945e+01	3.3663863e+01	9.7696841e+01	2.9762158e+01	4.3734090e+01	3.3122873e+01	3.4802542e+01	3.3863723e+01	6.7228720e+01	3.2740690e+01	3.1289976e+01	2.8352593e+01	3.6533563e+01
2.0024002e+03	4.4732228e+01	5.2118948e+01	5.9459045e+01	4.6725055e+01	9.4414299e+01	5.1020020e+01	1.5972774e+02	4.0580878e+01	5.6636753e+01	2.8302614e+02	4.1317948e+01	5.3622562e+01	5.7920072e+01	4.5555488e+01	8.3422661e+01	9.4059006e+01	3.2940304e+01	5.5882466e+01	4.3405859e+01	3.9769864e+01	6.5158391e+01	6.0272699e+01	2.9786236e+01	5.0862914e+01	6.2572839e+01	4.8378342e+01	4.2264129e+01	5.0736369e+01	5.4356755e+01	6.7201924e+01	6.4000115e+01	1.0673480e+02	6.7862732e+01	5.6909164e+01	9.9555832e+01	6.9674005e+01	4.2444234e+01	3.7674720e+01	1.1102042e+02	3.9060065e+01	5.0359321e+01	3.5238566e+01	4.7190032e+01	4.1915425e+01	7.1227584e+01	4.1229270e+01	3.4039020e+01	3.7409631e+01	4.2037762e+01
2.0032003e+03	5.1189777e+01	5.3201791e+01	6.4920118e+01	4.8078920e+01	9.7668112e+01	5.8129606e+01	1.7893905e+02	4.1715162e+01	5.9116769e+01	2.8513239e+02	7.2194295e+01	5.8962843e+01	5.9605887e+01	4.6770334e+01	9.5274124e+01	9.8114285e+01	3.3179799e+01	6.0865614e+01	4.5115588e+01	4.5581133e+01	7.4110498e+01	6.0152763e+01	4.3341686e+01	5.3503890e+01	6.2590807e+01	5.0842682e+01	5.1013561e+01	5.1864759e+01	5.6990745e+01	7.7760296e+01	7.2202410e+01	1.1358586e+02	7.1849301e+01	5.7876293e+01	1.0384457e+02	7.2873699e+01	4.4584607e+01	4.0342161e+01	2.8162088e+02	4.5340393e+01	5.9173974e+01	3.8036744e+01	4.9622339e+01	4.4240672e+01	8.4387260e+01	4.6121984e+01	3.4620894e+01	4.4445154e+01	4.2429674e+01
2.0040004e+03	5.6487166e+01	5.6299486e+01	6.6032738e+01	5.0891906e+01	1.1220197e+02	6.1051939e+01	1.8667313e+02	4.2717771e+01	6.8397753e+01	3.0508805e+02	7.7169440e+01	5.9512724e+01	6.0761160e+01	4.7194581e+01	1.0727836e+02	1.0465933e+02	3.5155076e+01	6.1498293e+01	4.5589451e+01	4.6027815e+01	7.7124502e+01	6.2197588e+01	4.5468065e+01	5.4045321e+01	7.3146393e+01	5.1495053e+01	5.2028030e+01	5.2029601e+01	5.8384051e+01	8.0360736e+01	7.6049009e+01	1.1406310e+02	7.3790180e+01	5.8499572e+01	1.1651405e+02	7.4385031e+01	4.4842558e+01	4.1069920e+01	3.4312774e+02	4.5465409e+01	6.0156951e+01	4.1382020e+01	5.0137013e+01	4.4760426e+01	8.9780465e+01	4.8322363e+01	3.6709851e+01	4.7821553e+01	4.3122063e+01
2.0048005e+03	5.6711713e+01	5.8228393e+01	7.2672536e+01	5.0812181e+01	1.1294489e+02	6.1544192e+01	1.8855579e+02	4.2791029e+01	7.1080644e+01	3.0535906e+02	7.9131052e+01	5.9740344e+01	6.2060120e+01	4.9584890e+01	1.0991973e+02	1.0635783e+02	3.5186518e+01	6.1293291e+01	4.6526998e+01	4.8074892e+01	7.6960827e+01	6.9941138e+01	4.5925541e+01	5.8114289e+01	7.2640557e+01	5.3758743e+01	5.5450240e+01	5.3120204e+01	6.1509461e+01	8.0452314e+01	8.1484781e+01	1.1424052e+02	7.6641443e+01	5.8604918e+01	1.1824078e+02	7.4859326e+01	4.8659180e+01	4.2822007e+01	3.4521911e+02	4.5749779e+01	6.0182365e+01	4.4666213e+01	5.1425987e+01	4.5116528e+01	9.0209973e+01	4.8670329e+01	3.7436335e+01	4.8638080e+01	4.2789743e+01
2.0056006e+03	5.7282423e+01	5.8415812e+01	7.3788262e+01	5.2041463e+01	1.1321836e+02	6.1392692e+01	1.9038734e+02	4.3514333e+01	7.1683445e+01	3.0508282e+02	7.9160898e+01	5.9804919e+01	6.2041192e+01	5.0357868e+01	1.1139879e+02	1.0655611e+02	3.7942475e+01	6.2733810e+01	4.7084826e+01	4.8266503e+01	7.6976303e+01	7.0384141e+01	4.7153672e+01	5.8164397e+01	7.4713699e+01	5.4482094e+01	5.5493081e+01	5.3202363e+01	6.1921174e+01	8.0610018e+01	8.1300480e+01	1.1509925e+02	7.8379617e+01	5.8518226e+01	1.1799881e+02	7.4830366e+01	4.9831329e+01	4.2944442e+01	3.4460527e+02	4.6579003e+01	6.0460743e+01	4.7331812e+01	5.1960417e+01	4.5145630e+01	9.0435265e+01	4.8877720e+01	3.8023521e+01	4.9120950e+01	4.2852920e+01
2.0064006e+03	5.7336543e+01	5.8459678e+01	7.3763989e+01	5.2146745e+01	1.1356797e+02	6.2271354e+01	1.9048303e+02	4.3653048e+01	7.1935501e+01	3.0580440e+02	7.9121468e+01	5.9890192e+01	6.2436109e+01	5.0232666e+01	1.1136633e+02	1.0661211e+02	3.8133341e+01	6.3140189e+01	4.6966040e+01	4.8312289e+01	7.7899940e+01	7.3414666e+01	4.7814138e+01	5.7798602e+01	7.4733611e+01	5.4754496e+01	5.6359435e+01	5.3228982e+01	6.2054101e+01	8.0448926e+01	8.1707830e+01	1.3063544e+02	7.8226483e+01	5.8659275e+01	1.2295232e+02	7.5563082e+01	5.0557516e+01	4.3034135e+01	3.4475064e+02	4.6776165e+01	6.0417211e+01	4.7474888e+01	5.1784405e+01	4.5276582e+01	9.0179354e+01	4.8718980e+01	3.8222607e+01	4.9449823e+01	4.3259571e+01
2.0072007e+03	5.7444958e+01	5.8699645e+01	7.4137328e+01	5.2745117e+01	1.1350427e+02	6.2265997e+01	1.9043753e+02	4.4066168e+01	7.1988334e+01	3.0562381e+02	7.9358512e+01	6.0207591e+01	6.2097504e+01	5.0460134e+01	1.1108704e+02	1.0662977e+02	3.8361857e+01	6.3179329e+01	4.7453430e+01	4.8478250e+01	7.7929076e+01	7.3426487e+01	4.8525355e+01	5.8620877e+01	7.4727225e+01	5.4791641e+01	5.6473857e+01	5.3804790e+01	6.1666105e+01	8.0768361e+01	8.1738426e+01	1.3033650e+02	7.8376197e+01	5.9019072e+01	1.2513757e+02	7.5540802e+01	5.0464239e+01	4.2920115e+01	3.4463112e+02	4.6780955e+01	7.1742582e+01	4.7491512e+01	5.8118218e+01	4.5246746e+01	9.0334105e+01	4.8847583e+01	3.8166892e+01	5.0207712e+01	4.3301498e+01
2.0080008e+03	5.7495592e+01	5.8476801e+01	7.3885211e+01	5.2605719e+01	1.1345175e+02	6.2614237e+01	1.9090618e+02	4.3745076e+01	7.2158997e+01	3.0611951e+02	7.9439092e+01	6.0269820e+01	6.2743994e+01	5.0479584e+01	1.1171361e+02	1.0684754e+02	3.8479301e+01	6.3084054e+01	4.7280216e+01	4.8795437e+01	7.7805690e+01	7.6180815e+01	4.8476813e+01	5.8188620e+01	7.4976391e+01	5.7618266e+01	5.6533412e+01	5.3544361e+01	6.2078524e+01	8.0483897e+01	8.1496951e+01	1.3092662e+02	7.8262961e+01	5.8839474e+01	1.2492929e+02	7.5699235e+01	5.0641860e+01	4.3447248e+01	3.4494839e+02	4.6828865e+01	7.1914190e+01	4.7672067e+01	5.8799652e+01	4.5483256e+01	9.0471595e+01	4.8871119e+01	4.1179115e+01	5.0555862e+01	4.3439379e+01
2.0088009e+03	5.7880932e+01	5.9110995e+01	7.4104988e+01	5.2691089e+01	1.1370625e+02	6.2518080e+01	1.9065577e+02	4.4146246e+01	7.2221304e+01	3.0616458e+02	7.9766425e+01	6.0425638e+01	6.2760638e+01	5.0655257e+01	1.1144991e+02	1.0664139e+02	3.8387936e+01	6.3203315e+01	4.7580658e+01	4.9082415e+01	7.8197573e+01	7.6156462e+01	4.8790939e+01	5.8481331e+01	7.5048857e+01	5.7492031e+01	5.6323067e+01	5.4022848e+01	6.2182976e+01	8.0863588e+01	8.1605660e+01	1.3019714e+02	7.8587964e+01	5.8964772e+01	1.2510956e+02	7.5812436e+01	5.0349229e+01	4.3283132e+01	3.4499908e+02	4.6899731e+01	7.2309936e+01	4.7662980e+01	5.8836876e+01	4.5279259e+01	9.0882548e+01	4.9196373e+01	4.2752882e+01	5.0325148e+01	4.3726199e+01
2.0096010e+03	5.7680929e+01	5.8755989e+01	7.4188995e+01	5.2861547e+01	1.1414684e+02	6.2739505e+01	1.9074575e+02	4.4449127e+01	7.2308583e+01	3.0620516e+02	7.9533702e+01	6.0718541e+01	6.2922016e+01	5.0931734e+01	1.1138328e+02	1.0704412e+02	3.8916180e+01	6.3033700e+01	4.7349134e+01	4.9045718e+01	7.8195219e+01	7.6584914e+01	4.8568255e+01	5.8588935e+01	7.5080170e+01	5.7753889e+01	5.6680224e+01	5.3859768e+01	6.2436080e+01	8.0894314e+01	8.2082894e+01	1.3076844e+02	7.8289208e+01	5.9149220e+01	1.2496747e+02	7.5696178e+01	5.0749069e+01	4.3464893e+01	3.4529617e+02	4.7213491e+01	7.2205603e+01	4.7734565e+01	5.9019699e+01	4.5824857e+01	9.0769958e+01	4.8950039e+01	4.2857716e+01	5.0539322e+01	4.3851816e+01
2.0104010e+03	5.7865606e+01	5.9278108e+01	7.4204747e+01	5.2923260e+01	1.1367195e+02	6.2978397e+01	1.9118922e+02	4.4395258e+01	7.2632361e+01	3.0658437e+02	7.9960619e+01	6.0843442e+01	6.3215399e+01	5.0708847e+01	1.1171304e+02	1.0685766e+02	3.8751690e+01	6.3393785e+01	4.7651477e+01	4.9047767e+01	7.8233216e+01	7.6265744e+01	4.8939958e+01	5.8491374e+01	7.5234631e+01	5.7684387e+01	5.6771612e+01	5.4054672e+01	6.2136010e+01	8.0667168e+01	8.2208599e+01	1.3052762e+02	7.8397836e+01	5.9047219e+01	1.2556266e+02	7.5924126e+01	5.1039721e+01	4.3397331e+01	3.4507870e+02	4.7120222e+01	7.2534131e+01	4.8241202e+01	5.8987916e+01	4.5715998e+01	9.0925059e+01	4.9097738e+01	4.2803627e+01	5.0669007e+01	4.3988709e+01
2.0112011e+03	5.8008095e+01	5.8925717e+01	7.4711364e+01	5.2885747e+01	1.1430565e+02	6.3157164e+01	1.9118805e+02	4.4724560e+01	7.2400202e+01	3.0677253e+02	7.9903986e+01	6.0858515e+01	6.3230522e+01	5.0944322e+01	1.1172621e+02	1.0717164e+02	3.8803120e+01	6.3380518e+01	4.7487169e+01	4.9410890e+01	7.8324246e+01	7.6360988e+01	4.8861254e+01	5.8843086e+01	7.5416991e+01	5.8212523e+01	5.6503784e+01	5.4264736e+01	6.2294568e+01	8.1060983e+01	8.1887334e+01	1.3084201e+02	7.8605626e+01	5.9541044e+01	1.2511869e+02	7.5977944e+01	5.1136400e+01	4.3945016e+01	3.4550227e+02	4.7496362e+01	7.2783346e+01	4.7961963e+01	5.9322241e+01	4.5857004e+01	9.0913978e+01	4.9239141e+01	4.2993560e+01	5.0645558e+01	4.3783534e+01
2.0120012e+03	5.7798401e+01	5.9394766e+01	7.4506384e+01	5.3201940e+01	1.1427430e+02	6.3329549e+01	1.9120242e+02	4.4601785e+01	7.2509146e+01	3.0684062e+02	8.0152251e+01	6.1072747e+01	6.3621833e+01	5.1145451e+01	1.1147076e+02	1.0715531e+02	3.8956215e+01	6.3910591e+01	4.7803360e+01	4.9627391e+01	7.8259946e+01	7.6771945e+01	4.9051236e+01	5.8777082e+01	7.5550124e+01	5.7913101e+01	5.7071668e+01	5.4368527e+01	6.2140426e+01	8.0944166e+01	8.2420414e+01	1.3094913e+02	7.8553770e+01	5.9237746e+01	1.2555665e+02	7.6345158e+01	5.1393911e+01	4.3803976e+01	3.4555990e+02	4.7268174e+01	7.2710320e+01	4.8081723e+01	5.9326935e+01	4.5790717e+01	9.1109481e+01	4.9449284e+01	4.2860632e+01	5.1128476e+01	4.3865650e+01
2.0128013e+03	5.8287764e+01	5.9181617e+01	7.4603979e+01	5.3303128e+01	1.1472918e+02	6.3418452e+01	1.9145783e+02	4.5052726e+01	7.2804123e+01	3.0716078e+02	8.0119439e+01	6.1101462e+01	6.3629271e+01	5.0811813e+01	1.1225528e+02	1.0725306e+02	3.9180493e+01	6.3202935e+01	4.7555611e+01	4.9268144e+01	7.8756915e+01	7.6718393e+01	4.9115957e+01	5.8844418e+01	7.5166797e+01	5.8103238e+01	5.6612306e+01	5.4617502e+01	6.2733099e+01	8.0922437e+01	8.2368884e+01	1.3091707e+02	7.8789060e+01	5.9292294e+01	1.2549406e+02	7.5839240e+01	5.1360647e+01	4.3953133e+01	3.4563662e+02	4.7486446e+01	7.2813906e+01	4.8632377e+01	5.9477181e+01	4.6345270e+01	9.1077094e+01	4.9521307e+01	4.3181042e+01	5.0837569e+01	4.4304233e+01
2.0136014e+03	5.8245001e+01	5.9550457e+01	7.4486074e+01	5.3439103e+01	1.1487937e+02	6.3337002e+01	1.9141509e+02	4.4914872e+01	7.3016988e+01	3.0736156e+02	8.0373362e+01	6.1416183e+01	6.3775173e+01	5.1217651e+01	1.1182873e+02	1.0755830e+02	3.9168143e+01	6.3850180e+01	4.7890439e+01	4.9438172e+01	7.8442848e+01	7.6785800e+01	4.9345161e+01	5.8962854e+01	7.5616337e+01	5.8335829e+01	5.6752294e+01	5.4780647e+01	6.2616108e+01	8.1054927e+01	8.2250913e+01	1.3099664e+02	7.8754397e+01	5.9666862e+01	1.2574232e+02	7.6288376e+01	5.1564235e+01	4.4244196e+01	3.4569768e+02	4.7595570e+01	7.3147398e+01	4.8149875e+01	5.9558719e+01	4.5899321e+01	9.1514379e+01	4.9801888e+01	4.2936353e+01	5.1247399e+01	4.4108451e+01
2.0144014e+03	5.8355239e+01	5.9399994e+01	7.5102658e+01	5.3282163e+01	1.1501408e+02	6.3496470e+01	1.9164510e+02	4.5216656e+01	7.3087950e+01	3.0739643e+02	8.0488809e+01	6.1301090e+01	6.4063346e+01	5.1300809e+01	1.1198369e+02	1.0737152e+02	3.9343904e+01	6.3551150e+01	4.7684772e+01	4.9956457e+01	7.8601886e+01	7.6952507e+01	4.9226347e+01	5.9011419e+01	7.5716443e+01	5.8405311e+01	5.6791059e+01	5.4589012e+01	6.2732001e+01	8.1100952e+01	8.2731214e+01	1.3118356e+02	7.8946655e+01	5.9423483e+01	1.2534550e+02	7.6553799e+01	5.1422623e+01	4.4084427e+01	3.4583262e+02	4.7833669e+01	7.3236944e+01	4.8800652e+01	5.9620936e+01	4.6316202e+01	9.1549509e+01	4.9663957e+01	4.3197046e+01	5.1062799e+01	4.4422780e+01
2.0152015e+03	5.8193239e+01	5.9632803e+01	7.4923265e+01	5.3287616e+01	1.1492084e+02	6.3780639e+01	1.9162050e+02	4.5357272e+01	7.2982960e+01	3.0779479e+02	8.0732537e+01	6.1475971e+01	6.3886029e+01	5.1327445e+01	1.1225726e+02	1.0743734e+02	3.9326638e+01	6.4046648e+01	4.8238717e+01	5.0014527e+01	7.8694070e+01	7.7231739e+01	4.9319664e+01	5.8914368e+01	7.5648901e+01	5.8380535e+01	5.7266512e+01	5.4987914e+01	6.2512063e+01	8.1480423e+01	8.2604343e+01	1.3140045e+02	7.8755657e+01	5.9828539e+01	1.2581055e+02	7.6300400e+01	5.1644952e+01	4.4470165e+01	3.4619503e+02	4.8076541e+01	7.3398617e+01	4.8647939e+01	5.9824566e+01	4.6300959e+01	9.1766916e+01	4.9915455e+01	4.3417747e+01	5.1138147e+01	4.4619773e+01
2.0160016e+03	5.8850740e+01	5.9777058e+01	7.5035935e+01	5.3558710e+01	1.1497015e+02	6.3889864e+01	1.9196590e+02	4.5587013e+01	7.3135399e+01	3.0784492e+02	8.0668764e+01	6.1740448e+01	6.4442553e+01	5.1255332e+01	1.1210725e+02	1.0769926e+02	3.9284961e+01	6.3675798e+01	4.7896344e+01	4.9899336e+01	7.8839681e+01	7.6983254e+01	4.9549843e+01	5.9206909e+01	7.5880314e+01	5.8751352e+01	5.6973789e+01	5.5048578e+01	6.2852363e+01	8.1347823e+01	8.2462207e+01	1.3133361e+02	7.8958034e+01	5.9468616e+01	1.2566441e+02	7.6731379e+01	5.1991878e+01	4.4297952e+01	3.4588912e+02	4.7689133e+01	7.3696396e+01	4.9089165e+01	5.9744781e+01	4.6523678e+01	9.1705950e+01	4.9799112e+01	4.3342183e+01	5.1367943e+01	4.4403780e+01
2.0168017e+03	5.8389772e+01	5.9930606e+01	7.5037827e+01	5.3690587e+01	1.1520924e+02	6.4001893e+01	1.9170012e+02	4.5380579e+01	7.3310760e+01	3.0770521e+02	8.1103511e+01	6.1821736e+01	6.4551974e+01	5.1181307e+01	1.1217951e+02	1.0778706e+02	3.9793649e+01	6.4246666e+01	4.8223016e+01	5.0188650e+01	7.8729844e+01	7.7549388e+01	4.9621422e+01	5.9690558e+01	7.6208781e+01	5.8731850e+01	5.7121120e+01	5.5161528e+01	6.2857489e+01	8.1559908e+01	8.3116232e+01	1.3141599e+02	7.9079907e+01	5.9895552e+01	1.2582827e+02	7.6552328e+01	5.1842879e+01	4.4633047e+01	3.4602616e+02	4.8281998e+01	7.3766550e+01	4.8524636e+01	5.9936011e+01	4.6529457e+01	9.2044567e+01	4.9953018e+01	4.3608065e+01	5.1081830e+01	4.4903837e+01
2.0176018e+03	5.8713553e+01	5.9956087e+01	7.5235621e+01	5.3875471e+01	1.1526152e+02	6.3896703e+01	1.9216686e+02	4.6073268e+01	7.3294575e+01	3.0829123e+02	8.0779652e+01	6.2075476e+01	6.4805218e+01	5.1498119e+01	1.1233277e+02	1.0810129e+02	3.9562771e+01	6.3717707e+01	4.8183468e+01	5.0328775e+01	7.9102171e+01	7.7189903e+01	4.9742715e+01	5.9272228e+01	7.5894196e+01	5.9035842e+01	5.7157996e+01	5.5362981e+01	6.2679528e+01	8.1292318e+01	8.2576936e+01	1.3121163e+02	7.9216278e+01	5.9830752e+01	1.2581943e+02	7.6744894e+01	5.2117137e+01	4.4699764e+01	3.4639731e+02	4.8034328e+01	7.3974290e+01	4.9219165e+01	6.0172285e+01	4.6706752e+01	9.2166878e+01	5.0071729e+01	4.3873532e+01	5.1423146e+01	4.5102276e+01
2.0184018e+03	5.8863698e+01	5.9930909e+01	7.5389068e+01	5.3870860e+01	1.1541177e+02	6.4188409e+01	1.9202376e+02	4.5808013e+01	7.3438024e+01	3.0814068e+02	8.1064868e+01	6.2241245e+01	6.4882896e+01	5.1631999e+01	1.1255105e+02	1.0792753e+02	3.9611879e+01	6.4282532e+01	4.8487384e+01	5.0151867e+01	7.8912354e+01	7.7670884e+01	4.9746059e+01	5.9632101e+01	7.6382185e+01	5.8919707e+01	5.7256065e+01	5.5621376e+01	6.2897049e+01	8.1766450e+01	8.3070384e+01	1.3172561e+02	7.9044293e+01	6.0158497e+01	1.2597288e+02	7.6807127e+01	5.2453227e+01	4.4878650e+01	3.4635928e+02	4.8323802e+01	7.4159195e+01	4.9178168e+01	5.9960441e+01	4.6778826e+01	9.2278361e+01	5.0204748e+01	4.3811178e+01	5.1468242e+01	4.4818261e+01
2.0192019e+03	5.9061754e+01	5.9898341e+01	7.5103340e+01	5.4194415e+01	1.1537467e+02	6.4216688e+01	1.9225682e+02	4.6204243e+01	7.3748958e+01	3.0842567e+02	8.1421915e+01	6.2118922e+01	6.4903409e+01	5.1728989e+01	1.1255125e+02	1.0806400e+02	3.9911292e+01	6.4082746e+01	4.8231063e+01	5.0692706e+01	7.9285804e+01	7.7784698e+01	4.9945929e+01	5.9283651e+01	7.6236189e+01	5.9380040e+01	5.7490396e+01	5.5508303e+01	6.2733159e+01	8.1540466e+01	8.3394537e+01	1.3171296e+02	7.9368376e+01	6.0080662e+01	1.2614400e+02	7.6946619e+01	5.2096650e+01	4.4966290e+01	3.4658480e+02	4.8497516e+01	7.4235112e+01	4.9299172e+01	6.0118457e+01	4.6797535e+01	9.2159189e+01	5.0371943e+01	4.3680697e+01	5.1746728e+01	4.5090151e+01
2.0200020e+03	5.8903208e+01	6.0172880e+01	7.5357627e+01	5.3661322e+01	1.1580577e+02	6.4045211e+01	1.9238043e+02	4.6224198e+01	7.3786799e+01	3.0876716e+02	8.1432975e+01	6.2335387e+01	6.5445984e+01	5.1561171e+01	1.1284123e+02	1.0818922e+02	3.9989751e+01	6.4141802e+01	4.8420315e+01	5.0410125e+01	7.9067770e+01	7.7765841e+01	4.9858923e+01	5.9613550e+01	7.6451052e+01	5.9113423e+01	5.7509627e+01	5.5406153e+01	6.3348620e+01	8.1448742e+01	8.3338983e+01	1.3160181e+02	7.8999029e+01	6.0182664e+01	1.2602113e+02	7.7121386e+01	5.2747315e+01	4.5034653e+01	3.4658075e+02	4.8627346e+01	7.4408393e+01	4.9479200e+01	6.0207899e+01	4.7171939e+01	9.2336120e+01	5.0290778e+01	4.3833667e+01	5.1476038e+01	4.5150379e+01
2.0208021e+03	5.9125630e+01	6.0220897e+01	7.5536803e+01	5.4138945e+01	1.1561027e+02	6.4564700e+01	1.9267459e+02	4.6550779e+01	7.3577126e+01	3.0876532e+02	8.1470669e+01	6.2850001e+01	6.5347802e+01	5.1850542e+01	1.1265680e+02	1.0820965e+02	4.0207783e+01	6.4574302e+01	4.8398235e+01	5.0564355e+01	7.9222216e+01	7.7655372e+01	4.9960628e+01	5.9461586e+01	7.6391174e+01	5.9292517e+01	5.7262463e+01	5.6010604e+01	6.3160419e+01	8.1963904e+01	8.3446956e+01	1.3191301e+02	7.9343471e+01	6.0022712e+01	1.2660562e+02	7.7111532e+01	5.2382801e+01	4.5020328e+01	3.4675489e+02	4.8436258e+01	7.4609060e+01	4.9576577e+01	6.0516511e+01	4.6828727e+01	9.2431574e+01	5.0492246e+01	4.3798369e+01	5.1963116e+01	4.5292421e+01
2.0216022e+03	5.9463194e+01	6.0241642e+01	7.5977614e+01	5.4034145e+01	1.1610151e+02	6.4696733e+01	1.9254813e+02	4.6365847e+01	7.4033926e+01	3.0908390e+02	8.1539308e+01	6.2384932e+01	6.5491675e+01	5.2063505e+01	1.1304261e+02	1.0822997e+02	4.0141431e+01	6.4299032e+01	4.8567949e+01	5.0752720e+01	7.9368616e+01	7.8324288e+01	5.0269461e+01	5.9837704e+01	7.6545584e+01	5.9616840e+01	5.7485863e+01	5.5919966e+01	6.3497213e+01	8.1729773e+01	8.3394152e+01	1.3193704e+02	7.9352114e+01	6.0527005e+01	1.2603276e+02	7.6990358e+01	5.2686538e+01	4.5649843e+01	3.4651666e+02	4.8881909e+01	7.4817829e+01	4.9833034e+01	6.0419059e+01	4.7373024e+01	9.2827225e+01	5.0565811e+01	4.4176267e+01	5.1948966e+01	4.5406376e+01
2.0224022e+03	5.9386947e+01	6.0383038e+01	7.5627549e+01	5.4179689e+01	1.1611778e+02	6.4579752e+01	1.9318198e+02	4.6762076e+01	7.3743956e+01	3.0909938e+02	8.1715977e+01	6.2828112e+01	6.5757629e+01	5.2100635e+01	1.1276923e+02	1.0832219e+02	4.0354045e+01	6.4703867e+01	4.8574019e+01	5.0654732e+01	7.9394335e+01	7.8472237e+01	5.0392196e+01	5.9846404e+01	7.6562737e+01	5.9748538e+01	5.7357563e+01	5.5871420e+01	6.3277683e+01	8.1979282e+01	8.3805190e+01	1.3197224e+02	7.9490683e+01	6.0394658e+01	1.2643228e+02	7.7293538e+01	5.2815183e+01	4.5146265e+01	3.4681326e+02	4.8884245e+01	7.4634718e+01	4.9893454e+01	6.0637673e+01	4.7334751e+01	9.2976336e+01	5.0579608e+01	4.4238506e+01	5.1787677e+01	4.5367930e+01
2.0232023e+03	5.9347636e+01	6.0670713e+01	7.5912285e+01	5.4753508e+01	1.1600398e+02	6.4779386e+01	1.9298760e+02	4.6693102e+01	7.4122609e+01	3.0944563e+02	8.1923519e+01	6.2960956e+01	6.5768085e+01	5.2095609e+01	1.1326593e+02	1.0862544e+02	4.0101768e+01	6.4240934e+01	4.8647532e+01	5.0976419e+01	7.9091507e+01	7.8313386e+01	5.0323750e+01	5.9905506e+01	7.6885456e+01	5.9751268e+01	5.7723309e+01	5.6196239e+01	6.3729851e+01	8.1826113e+01	8.3873199e+01	1.3207659e+02	7.9558329e+01	6.0564323e+01	1.2663799e+02	7.7304816e+01	5.2944372e+01	4.5734737e+01	3.4695934e+02	4.8825091e+01	7.5235528e+01	4.9750617e+01	6.0835568e+01	4.7383457e+01	9.2941200e+01	5.0736441e+01	4.4144480e+01	5.2148460e+01	4.5475337e+01
2.0240024e+03	5.9946650e+01	6.0453421e+01	7.6068106e+01	5.4244804e+01	1.1654099e+02	6.4895734e+01	1.9327852e+02	4.6936812e+01	7.4222171e+01	3.0930296e+02	8.1898671e+01	6.3020193e+01	6.6287235e+01	5.2347288e+01	1.1279685e+02	1.0839390e+02	4.0413016e+01	6.4377854e+01	4.8533471e+01	5.1072070e+01	7.9720695e+01	7.8420059e+01	5.0604682e+01	6.0044757e+01	7.6711502e+01	6.0004382e+01	5.7248220e+01	5.6439654e+01	6.3333259e+01	8.2186821e+01	8.3963129e+01	1.3200387e+02	7.9532772e+01	6.0564792e+01	1.2671461e+02	7.7329802e+01	5.3185316e+01	4.5597780e+01	3.4710152e+02	4.9335912e+01	7.5318690e+01	5.0013713e+01	6.0879324e+01	4.7473363e+01	9.2877706e+01	5.0704846e+01	4.4470336e+01	5.2187538e+01	4.5736560e+01
2.0248025e+03	5.9499343e+01	6.0533477e+01	7.6197202e+01	5.4970623e+01	1.1635022e+02	6.5482620e+01	1.9344837e+02	4.7321642e+01	7.4433882e+01	3.1011011e+02	8.2205446e+01	6.3247774e+01	6.6081745e+01	5.2194510e+01	1.1317316e+02	1.0872600e+02	4.0417357e+01	6.4861449e+01	4.8951041e+01	5.1134238e+01	7.9746665e+01	7.8568912e+01	5.0541251e+01	6.0210354e+01	7.6918620e+01	5.9986510e+01	5.8010254e+01	5.6467204e+01	6.3821566e+01	8.2304308e+01	8.3856477e+01	1.3212879e+02	7.9599559e+01	6.0966227e+01	1.2673489e+02	7.7528124e+01	5.3222326e+01	4.5829373e+01	3.4751829e+02	4.8890087e+01	7.5427876e+01	5.0338655e+01	6.0803064e+01	4.7600542e+01	9.3170832e+01	5.0958150e+01	4.4409569e+01	5.2243253e+01	4.5834434e+01
2.0256026e+03	5.9796602e+01	6.0886514e+01	7.6316892e+01	5.4462805e+01	1.1638209e+02	6.5119272e+01	1.9346081e+02	4.7148767e+01	7.4237584e+01	3.0975419e+02	8.2001485e+01	6.3501391e+01	6.6648056e+01	5.2492457e+01	1.1321788e+02	1.0872255e+02	4.0727977e+01	6.4652862e+01	4.8893266e+01	5.1146904e+01	7.9661264e+01	7.8753488e+01	5.0685357e+01	6.0210492e+01	7.7250227e+01	6.0185664e+01	5.7643914e+01	5.6395118e+01	6.3509545e+01	8.2018171e+01	8.4099373e+01	1.3225419e+02	7.9819076e+01	6.0840712e+01	1.2662471e+02	7.7428544e+01	5.3140057e+01	4.5806634e+01	3.4718761e+02	4.9582634e+01	7.5580689e+01	5.0363629e+01	6.1029924e+01	4.7757404e+01	9.3251134e+01	5.0878659e+01	4.4228993e+01	5.2260483e+01	4.6031545e+01
2.0264026e+03	6.0042953e+01	6.0809976e+01	7.6289120e+01	5.4764666e+01	1.1674082e+02	6.5315150e+01	1.9367956e+02	4.7478068e+01	7.4527028e+01	3.1029544e+02	8.2246542e+01	6.3353460e+01	6.6384746e+01	5.2523369e+01	1.1356317e+02	1.0888173e+02	4.0532075e+01	6.4804086e+01	4.8816276e+01	5.1364027e+01	7.9657150e+01	7.8824396e+01	5.0649818e+01	6.0164587e+01	7.7242169e+01	6.0664197e+01	5.7882324e+01	5.6488797e+01	6.3591927e+01	8.2396967e+01	8.4213387e+01	1.3253389e+02	7.9919594e+01	6.0771587e+01	1.2674691e+02	7.7830042e+01	5.3402603e+01	4.5906190e+01	3.4741101e+02	4.9335607e+01	7.5513699e+01	5.0403889e+01	6.1129914e+01	4.7539052e+01	9.3408238e+01	5.1205268e+01	4.4688608e+01	5.2255058e+01	4.6056447e+01
2.0272027e+03	5.9842211e+01	6.0827924e+01	7.6281383e+01	5.4994789e+01	1.1676566e+02	6.5678077e+01	1.9372057e+02	4.7722772e+01	7.4605834e+01	3.1028729e+02	8.2438847e+01	6.3906956e+01	6.6774158e+01	5.2295945e+01	1.1336682e+02	1.0879307e+02	4.0723144e+01	6.4993226e+01	4.9046559e+01	5.1133530e+01	8.0008436e+01	7.9139469e+01	5.0769615e+01	6.0443074e+01	7.7057498e+01	6.0308431e+01	5.7868482e+01	5.6844315e+01	6.3721362e+01	8.2358667e+01	8.4359680e+01	1.3270276e+02	7.9845083e+01	6.1043172e+01	1.2684600e+02	7.7839456e+01	5.3604242e+01	4.6123937e+01	3.4764978e+02	4.9564687e+01	7.5941133e+01	5.0318895e+01	6.1000127e+01	4.7816186e+01	9.3415428e+01	5.1207213e+01	4.4451243e+01	5.2415988e+01	4.6250599e+01
2.0280028e+03	5.9979541e+01	6.0856621e+01	7.6484590e+01	5.4968527e+01	1.1675453e+02	6.5356960e+01	1.9370203e+02	4.7437335e+01	7.4555022e+01	3.1048160e+02	8.2424249e+01	6.3706230e+01	6.6733029e+01	5.2955548e+01	1.1338130e+02	1.0887058e+02	4.0924852e+01	6.5063082e+01	4.8999648e+01	5.1626514e+01	8.0017613e+01	7.9188159e+01	5.0862987e+01	6.0808352e+01	7.7171766e+01	6.0851458e+01	5.7979615e+01	5.7004446e+01	6.3581141e+01	8.2290430e+01	8.4472900e+01	1.3244496e+02	7.9836109e+01	6.0945611e+01	1.2701267e+02	7.7782268e+01	5.3651502e+01	4.6295475e+01	3.4763316e+02	4.9794791e+01	7.6029431e+01	5.0682571e+01	6.1289286e+01	4.8183696e+01	9.3611660e+01	5.1334254e+01	4.4692540e+01	5.2456679e+01	4.6410655e+01
2.0288029e+03	6.0397221e+01	6.1014769e+01	7.6574867e+01	5.4830247e+01	1.1709375e+02	6.5635844e+01	1.9386580e+02	4.7820996e+01	7.4821178e+01	3.1061776e+02	8.2855770e+01	6.3955498e+01	6.7056355e+01	5.2635683e+01	1.1351577e+02	1.0903218e+02	4.1233020e+01	6.5031020e+01	4.9228968e+01	5.1574847e+01	8.0107247e+01	7.9375744e+01	5.1139624e+01	6.0261704e+01	7.7047504e+01	6.0736063e+01	5.8140024e+01	5.6842549e+01	6.3886091e+01	8.2403668e+01	8.4570505e+01	1.3263389e+02	8.0070321e+01	6.1328329e+01	1.2708511e+02	7.7999863e+01	5.3824359e+01	4.6531018e+01	3.4780530e+02	4.9745471e+01	7.6185350e+01	5.0936517e+01	6.1245171e+01	4.8222028e+01	9.3684640e+01	5.1447235e+01	4.4788913e+01	5.2689289e+01	4.6516934e+01
2.0296030e+03	6.0263837e+01	6.1454738e+01	7.6609535e+01	5.5323996e+01	1.1705248e+02	6.5651385e+01	1.9401588e+02	4.8150598e+01	7.4876610e+01	3.1084402e+02	8.2493882e+01	6.3801663e+01	6.7167917e+01	5.2866693e+01	1.1365353e+02	1.0901522e+02	4.0898350e+01	6.5301221e+01	4.9326867e+01	5.1752331e+01	7.9873927e+01	7.9335193e+01	5.1064323e+01	6.0718744e+01	7.7202695e+01	6.0742576e+01	5.8042039e+01	5.7206491e+01	6.3731871e+01	8.2685853e+01	8.4517834e+01	1.3275269e+02	8.0215550e+01	6.1097832e+01	1.2705620e+02	7.7958367e+01	5.3907416e+01	4.6385550e+01	3.4790284e+02	5.0067375e+01	7.6458625e+01	5.0883458e+01	6.1333315e+01	4.8175219e+01	9.3785933e+01	5.1405354e+01	4.4809662e+01	5.2632350e+01	4.6324588e+01
2.0304030e+03	6.0660051e+01	6.1276122e+01	7.6682151e+01	5.4990867e+01	1.1729428e+02	6.6131543e+01	1.9417066e+02	4.8358150e+01	7.5114124e+01	3.1084735e+02	8.2981058e+01	6.4221346e+01	6.7433001e+01	5.2979976e+01	1.1373534e+02	1.0947656e+02	4.1243713e+01	6.5189156e+01	4.9137483e+01	5.1877948e+01	8.0301407e+01	7.9482051e+01	5.1094688e+01	6.0794101e+01	7.7645014e+01	6.1339951e+01	5.8007809e+01	5.7171506e+01	6.3957019e+01	8.2518911e+01	8.4992879e+01	1.3281412e+02	7.9781779e+01	6.1362119e+01	1.2734859e+02	7.7916681e+01	5.4150711e+01	4.6611286e+01	3.4814733e+02	4.9915060e+01	7.6537029e+01	5.1296676e+01	6.1256842e+01	4.8134747e+01	9.4002256e+01	5.1534426e+01	4.4980779e+01	5.2638890e+01	4.6589655e+01
2.0312031e+03	6.0426887e+01	6.1476550e+01	7.6747283e+01	5.5201714e+01	1.1732796e+02	6.6049140e+01	1.9421937e+02	4.8058834e+01	7.5174229e+01	3.1121481e+02	8.2986783e+01	6.4449725e+01	6.7750177e+01	5.3068190e+01	1.1357900e+02	1.0896308e+02	4.1272155e+01	6.5457425e+01	4.9093477e+01	5.2143814e+01	7.9843256e+01	7.9268655e+01	5.1329549e+01	6.0729295e+01	7.7557286e+01	6.1232207e+01	5.8127261e+01	5.7501305e+01	6.3991460e+01	8.2683322e+01	8.4837229e+01	1.3271359e+02	8.0391698e+01	6.1454147e+01	1.2713631e+02	7.8464022e+01	5.3987529e+01	4.6776914e+01	3.4784433e+02	5.0373117e+01	7.6625402e+01	5.1088872e+01	6.1615214e+01	4.8331573e+01	9.4183653e+01	5.1587754e+01	4.5180673e+01	5.2724418e+01	4.6941369e+01
2.0320032e+03	6.0795907e+01	6.1436397e+01	7.6896035e+01	5.5325210e+01	1.1775083e+02	6.6059618e+01	1.9454220e+02	4.8483067e+01	7.5236936e+01	3.1124838e+02	8.2852669e+01	6.4319794e+01	6.7674967e+01	5.3289689e+01	1.1366681e+02	1.0978105e+02	4.1240331e+01	6.5279002e+01	4.9876100e+01	5.2028979e+01	8.0770334e+01	7.9818191e+01	5.1385547e+01	6.0939885e+01	7.7991966e+01	6.1319341e+01	5.8450139e+01	5.7661889e+01	6.4199821e+01	8.2820080e+01	8.5153976e+01	1.3295720e+02	8.0067747e+01	6.1420242e+01	1.2718832e+02	7.8374729e+01	5.4602102e+01	4.6855885e+01	3.4827864e+02	5.0281453e+01	7.6793408e+01	5.1560166e+01	6.1675752e+01	4.8430131e+01	9.4140156e+01	5.1809388e+01	4.5098517e+01	5.3064517e+01	4.6908005e+01
2.0328033e+03	6.0848240e+01	6.1355345e+01	7.6840873e+01	5.5401682e+01	1.1761395e+02	6.6270942e+01	1.9447902e+02	4.8710105e+01	7.5460064e+01	3.1135040e+02	8.3454824e+01	6.4582694e+01	6.7722255e+01	5.2967759e+01	1.1397067e+02	1.0952345e+02	4.1337401e+01	6.5417244e+01	4.9267591e+01	5.2241695e+01	8.0260590e+01	7.9814872e+01	5.1569016e+01	6.1080337e+01	7.7513913e+01	6.1707862e+01	5.7997485e+01	5.7325020e+01	6.4304754e+01	8.2565162e+01	8.5405443e+01	1.3286005e+02	8.0248253e+01	6.1521421e+01	1.2713668e+02	7.8524037e+01	5.4428191e+01	4.7116041e+01	3.4833064e+02	5.0270549e+01	7.6861865e+01	5.1493055e+01	6.1609908e+01	4.8667070e+01	9.4489341e+01	5.1816570e+01	4.5332410e+01	5.3110695e+01	4.6869096e+01
2.0336034e+03	6.0726269e+01	6.1550157e+01	7.7167920e+01	5.5467758e+01	1.1782584e+02	6.6200478e+01	1.9474329e+02	4.8549744e+01	7.5201895e+01	3.1151634e+02	8.3050858e+01	6.4762160e+01	6.8187013e+01	5.3418993e+01	1.1413300e+02	1.0959439e+02	4.1706932e+01	6.5470164e+01	4.9726015e+01	5.2302307e+01	8.0313111e+01	7.9756025e+01	5.1502455e+01	6.0825537e+01	7.7791253e+01	6.1727618e+01	5.8233967e+01	5.8019442e+01	6.4069534e+01	8.3092841e+01	8.5407093e+01	1.3314997e+02	8.0557923e+01	6.1843978e+01	1.2757942e+02	7.8460224e+01	5.4453950e+01	4.6913010e+01	3.4837055e+02	5.0745982e+01	7.7216605e+01	5.1376668e+01	6.1808626e+01	4.8783154e+01	9.4281977e+01	5.1898668e+01	4.5307678e+01	5.3202759e+01	4.7102919e+01
2.0344034e+03	6.1171324e+01	6.1827916e+01	7.7193794e+01	5.5767125e+01	1.1771430e+02	6.6532021e+01	1.9478385e+02	4.8929263e+01	7.5542899e+01	3.1217474e+02	8.3519441e+01	6.4699998e+01	6.8310363e+01	5.3109276e+01	1.1407258e+02	1.0951715e+02	4.1571135e+01	6.5303595e+01	4.9577458e+01	5.2391560e+01	8.0572155e+01	8.0074660e+01	5.1618483e+01	6.1745881e+01	7.8084226e+01	6.1764997e+01	5.8429835e+01	5.7698998e+01	6.4418585e+01	8.2956279e+01	8.5364630e+01	1.3292988e+02	8.0263986e+01	6.1546831e+01	1.2750999e+02	7.8543178e+01	5.4488879e+01	4.7176287e+01	3.4842776e+02	5.0698168e+01	7.7052348e+01	5.1736228e+01	6.1923679e+01	4.8682797e+01	9.4542902e+01	5.1836744e+01	4.5252363e+01	5.3169586e+01	4.7151549e+01
2.0352035e+03	6.1172806e+01	6.1939798e+01	7.7252345e+01	5.5489075e+01	1.1787407e+02	6.6453960e+01	1.9534192e+02	4.8952656e+01	7.5647335e+01	3.1175802e+02	8.3504924e+01	6.5077110e+01	6.8219975e+01	5.3541443e+01	1.1391126e+02	1.0964107e+02	4.1803516e+01	6.5574149e+01	4.9970250e+01	5.2465466e+01	8.0401643e+01	7.9823347e+01	5.1866948e+01	6.1153195e+01	7.8014091e+01	6.1905849e+01	5.8449453e+01	5.8031590e+01	6.4109197e+01	8.3130297e+01	8.5742619e+01	1.3333725e+02	8.0534084e+01	6.1822503e+01	1.2772939e+02	7.8825913e+01	5.4781779e+01	4.7085850e+01	3.4847240e+02	5.0750149e+01	7.7482606e+01	5.1660803e+01	6.1968767e+01	4.8966871e+01	9.4768335e+01	5.1980973e+01	4.5752767e+01	5.3391073e+01	4.7200238e+01
2.0360036e+03	6.1408002e+01	6.2144239e+01	7.7307695e+01	5.5972071e+01	1.1806890e+02	6.6723079e+01	1.9510199e+02	4.9248097e+01	7.5644188e+01	3.1219414e+02	8.3545326e+01	6.5262851e+01	6.8884710e+01	5.3450775e+01	1.1441683e+02	1.0958587e+02	4.1748185e+01	6.5955270e+01	4.9534054e+01	5.2605250e+01	8.0935351e+01	8.0569944e+01	5.1736890e+01	6.1728912e+01	7.7983907e+01	6.2319630e+01	5.8383277e+01	5.8013692e+01	6.4207966e+01	8.3044762e+01	8.5813273e+01	1.3318285e+02	8.0532697e+01	6.1953587e+01	1.2778813e+02	7.8818534e+01	5.4792763e+01	4.7602005e+01	3.4879464e+02	5.1188184e+01	7.7666472e+01	5.1945936e+01	6.2013351e+01	4.9210527e+01	9.4894455e+01	5.2491073e+01	4.5126596e+01	5.3342462e+01	4.7250437e+01
2.0368037e+03	6.1064698e+01	6.1856918e+01	7.7722266e+01	5.5490464e+01	1.1818125e+02	6.6735005e+01	1.9538296e+02	4.9474221e+01	7.5765103e+01	3.1228834e+02	8.3590341e+01	6.5248661e+01	6.8780093e+01	5.3773911e+01	1.1421066e+02	1.1009992e+02	4.2023176e+01	6.5600466e+01	5.0151614e+01	5.2885217e+01	8.0513130e+01	8.0202348e+01	5.1768405e+01	6.1568684e+01	7.8444416e+01	6.2005403e+01	5.8604132e+01	5.8092800e+01	6.4959908e+01	8.3446621e+01	8.5902970e+01	1.3320412e+02	8.0482232e+01	6.1926535e+01	1.2759473e+02	7.8828701e+01	5.5109474e+01	4.7455561e+01	3.4886829e+02	5.1133274e+01	7.7740017e+01	5.1962794e+01	6.2305502e+01	4.8889820e+01	9.5001945e+01	5.1947237e+01	4.5951291e+01	5.3187966e+01	4.7505831e+01
2.0376038e+03	6.1557069e+01	6.1661243e+01	7.7468378e+01	5.5838840e+01	1.1841570e+02	6.7036405e+01	1.9540819e+02	4.9452426e+01	7.6004110e+01	3.1239439e+02	8.4070488e+01	6.5386038e+01	6.9099747e+01	5.3390308e+01	1.1465113e+02	1.0968086e+02	4.1800083e+01	6.6010964e+01	5.0129296e+01	5.2732041e+01	8.0822605e+01	8.0488186e+01	5.1925845e+01	6.1740635e+01	7.8118984e+01	6.2627865e+01	5.8693776e+01	5.8397957e+01	6.4526636e+01	8.3159693e+01	8.6089402e+01	1.3328085e+02	8.0779462e+01	6.2324704e+01	1.2793446e+02	7.8987108e+01	5.5090334e+01	4.7908077e+01	3.4893319e+02	5.0969120e+01	7.7761233e+01	5.1859816e+01	6.2101224e+01	4.9246915e+01	9.5166734e+01	5.2382954e+01	4.5612927e+01	5.3437544e+01	4.7378981e+01
2.0384038e+03	6.1811698e+01	6.2373345e+01	7.7740953e+01	5.5916563e+01	1.1827836e+02	6.6971768e+01	1.9551881e+02	4.9687281e+01	7.5902647e+01	3.1283686e+02	8.4050915e+01	6.5494044e+01	6.9257102e+01	5.3777766e+01	1.1425851e+02	1.1004275e+02	4.1969410e+01	6.6040132e+01	4.9961783e+01	5.2910977e+01	8.0818011e+01	8.0657040e+01	5.2079062e+01	6.1531679e+01	7.8274059e+01	6.2276552e+01	5.8667600e+01	5.8350413e+01	6.4790729e+01	8.3207282e+01	8.5962216e+01	1.3357965e+02	8.0726965e+01	6.2046019e+01	1.2779204e+02	7.9051546e+01	5.5138447e+01	4.7712910e+01	3.4867442e+02	5.1396790e+01	7.7840066e+01	5.1983781e+01	6.2341532e+01	4.9441757e+01	9.5051262e+01	5.2352396e+01	4.5978205e+01	5.3355265e+01	4.7798165e+01
2.0392039e+03	6.1426498e+01	6.2510229e+01	7.7959253e+01	5.6229178e+01	1.1866704e+02	6.7205517e+01	1.9572281e+02	4.9876439e+01	7.6091295e+01	3.1274635e+02	8.4050768e+01	6.5600500e+01	6.9142386e+01	5.3928194e+01	1.1479763e+02	1.1006243e+02	4.2279161e+01	6.6092518e+01	4.9926629e+01	5.3045851e+01	8.0978913e+01	8.0785111e+01	5.2172657e+01	6.1949638e+01	7.8332777e+01	6.2621857e+01	5.8402267e+01	5.8738237e+01	6.4951444e+01	8.3341692e+01	8.6263591e+01	1.3367335e+02	8.0600380e+01	6.2386469e+01	1.2811489e+02	7.9349553e+01	5.5333373e+01	4.7985127e+01	3.4936704e+02	5.1331834e+01	7.8162979e+01	5.2241369e+01	6.2289952e+01	4.9095680e+01	9.5327208e+01	5.2611597e+01	4.5712508e+01	5.3671345e+01	4.7462741e+01
2.0400040e+03	6.2010977e+01	6.2357455e+01	7.7654106e+01	5.6153742e+01	1.1862841e+02	6.7247083e+01	1.9596770e+02	5.0075981e+01	7.6079254e+01	3.1302270e+02	8.4380376e+01	6.5844506e+01	6.9418981e+01	5.3712948e+01	1.1464283e+02	1.1010160e+02	4.2291193e+01	6.6147061e+01	5.0074153e+01	5.3019114e+01	8.0904938e+01	8.1105058e+01	5.2190962e+01	6.1917522e+01	7.8481074e+01	6.2750826e+01	5.8891747e+01	5.8728497e+01	6.4827253e+01	8.3435711e+01	8.6317708e+01	1.3368199e+02	8.0896935e+01	6.2294218e+01	1.2815738e+02	7.8971466e+01	5.5398039e+01	4.7854852e+01	3.4942812e+02	5.1522191e+01	7.8300886e+01	5.2506657e+01	6.2517486e+01	4.9581080e+01	9.5283404e+01	5.2470382e+01	4.6079339e+01	5.3664509e+01	4.8016869e+01
2.0408041e+03	6.1805907e+01	6.2223330e+01	7.8063771e+01	5.6251378e+01	1.1873414e+02	6.7249927e+01	1.9582955e+02	4.9925173e+01	7.6295682e+01	3.1312818e+02	8.4311543e+01	6.5958852e+01	6.9576152e+01	5.4161055e+01	1.1468834e+02	1.1027007e+02	4.2382323e+01	6.6313371e+01	5.0123066e+01	5.3151393e+01	8.1054836e+01	8.0682170e+01	5.2191262e+01	6.2000128e+01	7.8423191e+01	6.2802096e+01	5.9011101e+01	5.8759655e+01	6.4976648e+01	8.3281342e+01	8.6280009e+01	1.3367058e+02	8.0731537e+01	6.2475587e+01	1.2820660e+02	7.9021879e+01	5.5550498e+01	4.8203368e+01	3.4906664e+02	5.1649813e+01	7.8322168e+01	5.2453156e+01	6.2436124e+01	4.9408627e+01	9.5844035e+01	5.2620492e+01	4.6112206e+01	5.3742325e+01	4.7768158e+01
2.0416042e+03	6.1926117e+01	6.2569911e+01	7.7881597e+01	5.6201622e+01	1.1886600e+02	6.7334161e+01	1.9601989e+02	5.0171157e+01	7.6305203e+01	3.1331788e+02	8.4456376e+01	6.5877830e+01	6.9943692e+01	5.3976104e+01	1.1492015e+02	1.1054600e+02	4.2472198e+01	6.6352572e+01	5.0184844e+01	5.3302043e+01	8.1202310e+01	8.1255308e+01	5.2291229e+01	6.1890987e+01	7.8750948e+01	6.3300210e+01	5.8678047e+01	5.8771880e+01	6.5174300e+01	8.3710785e+01	8.6467897e+01	1.3364607e+02	8.0952233e+01	6.2550946e+01	1.2838754e+02	7.9639813e+01	5.5671275e+01	4.8141563e+01	3.4939927e+02	5.1809983e+01	7.8577268e+01	5.2495978e+01	6.2533880e+01	4.9889277e+01	9.5454319e+01	5.2950701e+01	4.6217121e+01	5.3850952e+01	4.8180926e+01
2.0424042e+03	6.1917362e+01	6.2578211e+01	7.8208711e+01	5.6175444e+01	1.1913304e+02	6.7391925e+01	1.9621442e+02	5.0276698e+01	7.6577085e+01	3.1323925e+02	8.4653252e+01	6.6372754e+01	6.9922781e+01	5.3828271e+01	1.1479452e+02	1.1044189e+02	4.2607466e+01	6.6573149e+01	5.0600959e+01	5.3503270e+01	8.1358939e+01	8.0891778e+01	5.2576314e+01	6.2149562e+01	7.8744935e+01	6.3087287e+01	5.9055710e+01	5.9048324e+01	6.5176199e+01	8.3617531e+01	8.6404580e+01	1.3391582e+02	8.0928552e+01	6.2562852e+01	1.2813964e+02	7.9332140e+01	5.5920581e+01	4.8324337e+01	3.4958555e+02	5.1981999e+01	7.8883649e+01	5.3092621e+01	6.2655672e+01	4.9619165e+01	9.5775942e+01	5.2717380e+01	4.6103340e+01	5.3992157e+01	4.8164716e+01
2.0432043e+03	6.2434001e+01	6.2791767e+01	7.8328257e+01	5.6544228e+01	1.1905486e+02	6.7636521e+01	1.9658459e+02	5.0441311e+01	7.6375944e+01	3.1387870e+02	8.4700974e+01	6.5988257e+01	7.0327356e+01	5.4570554e+01	1.1488355e+02	1.1067197e+02	4.2462273e+01	6.6609568e+01	5.0172559e+01	5.3620076e+01	8.1289782e+01	8.1361496e+01	5.2414112e+01	6.2222608e+01	7.8898921e+01	6.3356632e+01	5.8863251e+01	5.9172510e+01	6.5681585e+01	8.3689899e+01	8.6958353e+01	1.3392689e+02	8.0864188e+01	6.2552481e+01	1.2837453e+02	7.9374655e+01	5.5839275e+01	4.8721438e+01	3.4951616e+02	5.1850285e+01	7.8996195e+01	5.2590622e+01	6.2767505e+01	4.9991486e+01	9.5894136e+01	5.2867575e+01	4.6386051e+01	5.3938897e+01	4.8017255e+01
2.0440044e+03	6.2095378e+01	6.2597021e+01	7.8204028e+01	5.6571560e+01	1.1931552e+02	6.7645586e+01	1.9636890e+02	5.0717896e+01	7.6783510e+01	3.1371778e+02	8.4967798e+01	6.6459478e+01	7.0260902e+01	5.4095926e+01	1.1514252e+02	1.1046872e+02	4.2630256e+01	6.6309947e+01	5.0394520e+01	5.3125121e+01	8.1421183e+01	8.1604694e+01	5.2585434e+01	6.2473233e+01	7.8921106e+01	6.3517027e+01	5.9216936e+01	5.9196168e+01	6.5410149e+01	8.3757675e+01	8.6761292e+01	1.3409466e+02	8.1008136e+01	6.2584752e+01	1.2857401e+02	7.9420826e+01	5.5831680e+01	4.8523278e+01	3.4975600e+02	5.2537129e+01	7.9073018e+01	5.3013499e+01	6.2757495e+01	4.9752581e+01	9.5896423e+01	5.2983832e+01	4.6442126e+01	5.3814886e+01	4.8553906e+01
2.0448045e+03	6.2811846e+01	6.2570882e+01	7.8445323e+01	5.6585214e+01	1.1922312e+02	6.7793699e+01	1.9664589e+02	5.0384933e+01	7.6740948e+01	3.1391824e+02	8.4746679e+01	6.6563112e+01	7.0575453e+01	5.4344689e+01	1.1528625e+02	1.1036987e+02	4.2780146e+01	6.6706933e+01	5.0612833e+01	5.3879054e+01	8.1601825e+01	8.1231086e+01	5.2637767e+01	6.2414530e+01	7.9077367e+01	6.3663594e+01	5.8981848e+01	5.9208848e+01	6.5540614e+01	8.4043159e+01	8.7074464e+01	1.3434584e+02	8.1252792e+01	6.2831399e+01	1.2839722e+02	8.0010349e+01	5.6249444e+01	4.8513554e+01	3.4980271e+02	5.1890492e+01	7.9454256e+01	5.3089067e+01	6.3010620e+01	4.9799065e+01	9.6064242e+01	5.3118649e+01	4.6486277e+01	5.4337846e+01	4.8246882e+01
2.0456046e+03	6.2608837e+01	6.3053891e+01	7.8428413e+01	5.6681091e+01	1.1941391e+02	6.8120121e+01	1.9658542e+02	5.0869515e+01	7.6896424e+01	3.1400760e+02	8.5009963e+01	6.6716298e+01	7.0622241e+01	5.4705476e+01	1.1516062e+02	1.1109884e+02	4.2787828e+01	6.6787374e+01	5.0623253e+01	5.3568007e+01	8.1507376e+01	8.1658575e+01	5.2613071e+01	6.2628883e+01	7.8986445e+01	6.3552673e+01	5.9057343e+01	5.9688763e+01	6.5312537e+01	8.4155188e+01	8.6919858e+01	1.3411253e+02	8.0919614e+01	6.2699818e+01	1.2875432e+02	7.9702418e+01	5.6239108e+01	4.8884278e+01	3.4998624e+02	5.2829726e+01	7.9353588e+01	5.3244499e+01	6.2876129e+01	5.0251519e+01	9.6359593e+01	5.3039368e+01	4.6474822e+01	5.4261157e+01	4.8615867e+01
2.0464046e+03	6.2652217e+01	6.2931089e+01	7.8520205e+01	5.6594088e+01	1.1960212e+02	6.8235035e+01	1.9714687e+02	5.0952616e+01	7.7189644e+01	3.1438779e+02	8.5003274e+01	6.6914346e+01	7.0852163e+01	5.4658913e+01	1.1565700e+02	1.1061605e+02	4.2862587e+01	6.6677385e+01	5.0410265e+01	5.3791319e+01	8.1675987e+01	8.1711422e+01	5.2801735e+01	6.2479987e+01	7.9305836e+01	6.3977757e+01	5.9484052e+01	5.9654917e+01	6.6099539e+01	8.3860147e+01	8.7201094e+01	1.3445810e+02	8.1266706e+01	6.2957887e+01	1.2873748e+02	8.0065409e+01	5.6409618e+01	4.8945596e+01	3.4989537e+02	5.2282328e+01	7.9737872e+01	5.3407431e+01	6.3272175e+01	5.0293456e+01	9.6206775e+01	5.3507426e+01	4.6555472e+01	5.4384012e+01	4.8515199e+01
2.0472047e+03	6.2803792e+01	6.3116251e+01	7.8679856e+01	5.7044751e+01	1.1965194e+02	6.8403434e+01	1.9725811e+02	5.1018671e+01	7.7184341e+01	3.1437250e+02	8.5524043e+01	6.7369202e+01	7.0964855e+01	5.4555670e+01	1.1562582e+02	1.1111648e+02	4.3297905e+01	6.6940940e+01	5.0715054e+01	5.4128122e+01	8.1651072e+01	8.1727422e+01	5.3127986e+01	6.2669122e+01	7.9063251e+01	6.3916577e+01	5.9204867e+01	5.9647328e+01	6.6061258e+01	8.3931044e+01	8.7627216e+01	1.3446210e+02	8.1318388e+01	6.3160947e+01	1.2878083e+02	7.9937439e+01	5.6610047e+01	4.9065186e+01	3.4981972e+02	5.2425781e+01	7.9661826e+01	5.3447465e+01	6.3374329e+01	5.0134207e+01	9.6479479e+01	5.3250340e+01	4.6479411e+01	5.4495854e+01	4.8596650e+01
2.0480048e+03	6.2641533e+01	6.3189192e+01	7.8732586e+01	5.7105839e+01	1.1997067e+02	6.8354194e+01	1.9700542e+02	5.1394676e+01	7.7156548e+01	3.1457615e+02	8.5106391e+01	6.7283379e+01	7.1199843e+01	5.4917812e+01	1.1541606e+02	1.1097813e+02	4.3037090e+01	6.6989625e+01	5.0937785e+01	5.4185045e+01	8.1759759e+01	8.1963835e+01	5.3136552e+01	6.2976121e+01	7.9653200e+01	6.4267306e+01	5.9390663e+01	5.9828858e+01	6.5998951e+01	8.4534923e+01	8.7348405e+01	1.3440193e+02	8.1271195e+01	6.3244247e+01	1.2890453e+02	7.9748956e+01	5.6432085e+01	4.9238388e+01	3.5020074e+02	5.2998682e+01	7.9817050e+01	5.3504266e+01	6.3222456e+01	5.0454122e+01	9.6507592e+01	5.3325241e+01	4.6774755e+01	5.4515163e+01	4.8803882e+01
2.0488049e+03	6.3211998e+01	6.3142679e+01	7.8685057e+01	5.6906600e+01	1.1992463e+02	6.8613012e+01	1.9722248e+02	5.1319854e+01	7.7350999e+01	3.1474226e+02	8.5256195e+01	6.7222979e+01	7.1352571e+01	5.4706646e+01	1.1534848e+02	1.1119381e+02	4.3303700e+01	6.6768788e+01	5.0696350e+01	5.4238237e+01	8.1575587e+01	8.2097209e+01	5.3008190e+01	6.2856947e+01	7.9551099e+01	6.4249211e+01	5.9286690e+01	6.0041395e+01	6.5737353e+01	8.3970596e+01	8.7548682e+01	1.3469703e+02	8.1479182e+01	6.3383701e+01	1.2883389e+02	8.0071918e+01	5.6994945e+01	4.9128213e+01	3.5033105e+02	5.2775225e+01	8.0020701e+01	5.3654190e+01	6.3354836e+01	5.0548944e+01	9.6575316e+01	5.3602757e+01	4.6753395e+01	5.4794520e+01	4.8777324e+01
2.0496050e+03	6.2744891e+01	6.3646736e+01	7.8955460e+01	5.7097622e+01	1.2004356e+02	6.8526114e+01	1.9730401e+02	5.1665913e+01	7.7398543e+01	3.1469675e+02	8.5587643e+01	6.7455528e+01	7.1339235e+01	5.4774429e+01	1.1586801e+02	1.1106598e+02	4.3551550e+01	6.7320493e+01	5.1094017e+01	5.4378043e+01	8.1905741e+01	8.2434987e+01	5.3215545e+01	6.2792322e+01	7.9668175e+01	6.4205370e+01	5.9474525e+01	6.0068040e+01	6.5692991e+01	8.4217340e+01	8.7812191e+01	1.3426002e+02	8.1434316e+01	6.3347813e+01	1.2880806e+02	8.0184689e+01	5.6579992e+01	4.9362930e+01	3.5042244e+02	5.2797669e+01	8.0164131e+01	5.3711115e+01	6.3625751e+01	5.0567374e+01	9.6766576e+01	5.3668815e+01	4.6944296e+01	5.4565742e+01	4.9075864e+01
2.0504050e+03	6.3128900e+01	6.3302549e+01	7.8930710e+01	5.7174597e+01	1.1980507e+02	6.8598829e+01	1.9739531e+02	5.1812189e+01	7.7451101e+01	3.1515602e+02	8.5632403e+01	6.7581660e+01	7.1810694e+01	5.5022123e+01	1.1564759e+02	1.1114409e+02	4.3328042e+01	6.7217173e+01	5.0809204e+01	5.4556144e+01	8.1779887e+01	8.2027891e+01	5.3039002e+01	6.3104090e+01	7.9844583e+01	6.4495804e+01	5.9526465e+01	6.0135200e+01	6.6055584e+01	8.4583236e+01	8.7641419e+01	1.3437346e+02	8.1524373e+01	6.3468822e+01	1.2895838e+02	8.0487874e+01	5.7150864e+01	4.9543870e+01	3.5060159e+02	5.3097566e+01	8.0346951e+01	5.4045875e+01	6.3380089e+01	5.0451595e+01	9.6770700e+01	5.3541394e+01	4.6894153e+01	5.4884726e+01	4.9195195e+01
2.0512051e+03	6.3246164e+01	6.3786071e+01	7.8920887e+01	5.7363550e+01	1.2022571e+02	6.8538245e+01	1.9776609e+02	5.2003787e+01	7.7551601e+01	3.1503157e+02	8.5466196e+01	6.7820212e+01	7.1757631e+01	5.4938663e+01	1.1579691e+02	1.1121651e+02	4.3611793e+01	6.7381645e+01	5.1055100e+01	5.4663124e+01	8.2187895e+01	8.2403023e+01	5.3492248e+01	6.3345468e+01	7.9622289e+01	6.4752856e+01	5.9408262e+01	6.0196659e+01	6.6282095e+01	8.4159600e+01	8.7764655e+01	1.3466149e+02	8.1556110e+01	6.3316816e+01	1.2924555e+02	8.0526255e+01	5.7030261e+01	4.9726645e+01	3.5065830e+02	5.3052902e+01	8.0568502e+01	5.3821666e+01	6.3498670e+01	5.0953440e+01	9.6981394e+01	5.3573425e+01	4.7266425e+01	5.4706927e+01	4.9079194e+01
2.0520052e+03	6.3346012e+01	6.3523839e+01	7.9251930e+01	5.7228249e+01	1.2022584e+02	6.8775657e+01	1.9773892e+02	5.1794233e+01	7.7689879e+01	3.1544873e+02	8.5763297e+01	6.7836665e+01	7.1998912e+01	5.5250102e+01	1.1572395e+02	1.1119971e+02	4.3465445e+01	6.7489046e+01	5.0905926e+01	5.4630871e+01	8.1868724e+01	8.2518893e+01	5.3416260e+01	6.3436520e+01	7.9926216e+01	6.4765944e+01	5.9689036e+01	6.0390303e+01	6.6264521e+01	8.4735326e+01	8.7971657e+01	1.3473845e+02	8.1486784e+01	6.3599525e+01	1.2908824e+02	8.0432678e+01	5.6994066e+01	4.9824723e+01	3.5034111e+02	5.3166078e+01	8.0515103e+01	5.4407116e+01	6.3612837e+01	5.0734074e+01	9.7074393e+01	5.3851657e+01	4.7037901e+01	5.5225636e+01	4.9463602e+01
2.0528053e+03	6.3584469e+01	6.3322821e+01	7.9156890e+01	5.7398449e+01	1.2073447e+02	6.8839180e+01	1.9795397e+02	5.2076149e+01	7.7933268e+01	3.1558504e+02	8.5917404e+01	6.8173945e+01	7.2006015e+01	5.5249740e+01	1.1597050e+02	1.1141488e+02	4.3671949e+01	6.7631345e+01	5.0953343e+01	5.4743122e+01	8.1915447e+01	8.2766528e+01	5.3513828e+01	6.3267637e+01	7.9723345e+01	6.5159264e+01	5.9615868e+01	6.0588376e+01	6.6338387e+01	8.4645708e+01	8.8075226e+01	1.3462541e+02	8.1578592e+01	6.3488914e+01	1.2925841e+02	8.0395593e+01	5.7065362e+01	4.9638976e+01	3.5089495e+02	5.3465935e+01	8.1003762e+01	5.3853087e+01	6.3749748e+01	5.1088984e+01	9.7208578e+01	5.3976620e+01	4.6930726e+01	5.4754888e+01	4.9414595e+01
2.0536054e+03	6.3546994e+01	6.3812208e+01	7.9418025e+01	5.7378372e+01	1.2068090e+02	6.9088149e+01	1.9825636e+02	5.2237759e+01	7.7818352e+01	3.1570891e+02	8.5952258e+01	6.8071275e+01	7.2281434e+01	5.5127377e+01	1.1594904e+02	1.1141591e+02	4.3718578e+01	6.7660400e+01	5.1206703e+01	5.4700611e+01	8.2305490e+01	8.2646433e+01	5.3515563e+01	6.3725916e+01	8.0015804e+01	6.4801568e+01	5.9656906e+01	6.0828912e+01	6.6334971e+01	8.4802916e+01	8.8077270e+01	1.3492393e+02	8.1733340e+01	6.3781566e+01	1.2920554e+02	8.0651702e+01	5.7405626e+01	4.9889340e+01	3.5090615e+02	5.3673814e+01	8.0951666e+01	5.4638168e+01	6.3894504e+01	5.0801621e+01	9.7401066e+01	5.4234568e+01	4.7261378e+01	5.5075250e+01	4.9457354e+01
2.0544054e+03	6.3726440e+01	6.4016679e+01	7.9411565e+01	5.7643489e+01	1.2039897e+02	6.9128756e+01	1.9792744e+02	5.2017046e+01	7.8157428e+01	3.1595267e+02	8.6199925e+01	6.8361901e+01	7.2310642e+01	5.5149993e+01	1.1618490e+02	1.1154460e+02	4.3715742e+01	6.7801875e+01	5.1284191e+01	5.5104368e+01	8.2088518e+01	8.3097455e+01	5.3638829e+01	6.3351596e+01	7.9949312e+01	6.5258846e+01	5.9764943e+01	6.0569449e+01	6.6844680e+01	8.4307367e+01	8.8558823e+01	1.3466904e+02	8.1627679e+01	6.3763567e+01	1.2936058e+02	8.0564992e+01	5.7449320e+01	4.9990447e+01	3.5104858e+02	5.3647668e+01	8.1084077e+01	5.4185274e+01	6.3976687e+01	5.1193936e+01	9.7076858e+01	5.4181173e+01	4.7662617e+01	5.4868060e+01	4.9269970e+01
2.0552055e+03	6.3770458e+01	6.3773084e+01	7.9564082e+01	5.7578768e+01	1.2102066e+02	6.9083406e+01	1.9840926e+02	5.2447161e+01	7.8242083e+01	3.1576580e+02	8.6115290e+01	6.8230122e+01	7.2618217e+01	5.5358053e+01	1.1629055e+02	1.1177152e+02	4.3837776e+01	6.8059101e+01	5.1618319e+01	5.5066849e+01	8.2306483e+01	8.2703303e+01	5.3911991e+01	6.3920030e+01	8.0015056e+01	6.5115420e+01	6.0125970e+01	6.0862277e+01	6.6481755e+01	8.4857521e+01	8.8012279e+01	1.3489638e+02	8.1787880e+01	6.3951666e+01	1.2950501e+02	8.0618703e+01	5.7403367e+01	5.0292827e+01	3.5094494e+02	5.3800412e+01	8.1331582e+01	5.4527723e+01	6.3919004e+01	5.1373860e+01	9.7514006e+01	5.4139827e+01	4.7448319e+01	5.5216544e+01	4.9794125e+01
2.0560056e+03	6.3871716e+01	6.3732123e+01	7.9521436e+01	5.7868003e+01	1.2085111e+02	6.9324926e+01	1.9828897e+02	5.2708790e+01	7.8117331e+01	3.1608401e+02	8.6497282e+01	6.8855138e+01	7.2534654e+01	5.5476117e+01	1.1632426e+02	1.1190087e+02	4.3918645e+01	6.7718761e+01	5.1042735e+01	5.5223847e+01	8.2288717e+01	8.2849149e+01	5.3682867e+01	6.3456872e+01	8.0100706e+01	6.5611775e+01	5.9599463e+01	6.0830878e+01	6.6598039e+01	8.4697343e+01	8.8754151e+01	1.3474188e+02	8.1822024e+01	6.3902965e+01	1.2920313e+02	8.0721623e+01	5.7778936e+01	5.0281518e+01	3.5122132e+02	5.3656657e+01	8.1397424e+01	5.4640632e+01	6.4190294e+01	5.1375276e+01	9.7595434e+01	5.4071119e+01	4.7482071e+01	5.5351167e+01	4.9742788e+01
2.0568057e+03	6.4038264e+01	6.4304160e+01	7.9681763e+01	5.7609758e+01	1.2087851e+02	6.9257792e+01	1.9855294e+02	5.2582370e+01	7.8646885e+01	3.1647086e+02	8.6555523e+01	6.8564928e+01	7.3135064e+01	5.5721207e+01	1.1617170e+02	1.1188295e+02	4.4349005e+01	6.8077631e+01	5.1658696e+01	5.5114210e+01	8.2578910e+01	8.3050007e+01	5.3932285e+01	6.3771797e+01	8.0376531e+01	6.5508840e+01	6.0292212e+01	6.1007991e+01	6.6817327e+01	8.4637483e+01	8.8646507e+01	1.3530147e+02	8.2239643e+01	6.3961176e+01	1.2970815e+02	8.1019214e+01	5.7828716e+01	5.0516229e+01	3.5124527e+02	5.4019840e+01	8.1734172e+01	5.4663063e+01	6.4185131e+01	5.1465842e+01	9.7812494e+01	5.4555102e+01	4.7619706e+01	5.5001881e+01	4.9804237e+01
2.0576058e+03	6.3682384e+01	6.3651278e+01	7.9570810e+01	5.7892624e+01	1.2122961e+02	6.9775416e+01	1.9867550e+02	5.2930355e+01	7.8408844e+01	3.1622646e+02	8.6596174e+01	6.8825108e+01	7.2910063e+01	5.5522181e+01	1.1654386e+02	1.1187152e+02	4.4233120e+01	6.7774385e+01	5.1500043e+01	5.5248207e+01	8.2421965e+01	8.3171044e+01	5.4023514e+01	6.3910585e+01	8.0304651e+01	6.5768628e+01	5.9920372e+01	6.1038943e+01	6.6845981e+01	8.4995987e+01	8.8687081e+01	1.3531689e+02	8.1846442e+01	6.4170114e+01	1.2966469e+02	8.0905659e+01	5.7813381e+01	5.0598580e+01	3.5136724e+02	5.4039070e+01	8.1677334e+01	5.4963107e+01	6.4212763e+01	5.1666109e+01	9.7745859e+01	5.4375677e+01	4.7824304e+01	5.5331876e+01	4.9882887e+01
2.0584058e+03	6.4258631e+01	6.4108081e+01	7.9943109e+01	5.8009918e+01	1.2096368e+02	6.9843567e+01	1.9887874e+02	5.2849708e+01	7.8714980e+01	3.1676471e+02	8.6541912e+01	6.8829350e+01	7.3557162e+01	5.5835326e+01	1.1624474e+02	1.1203180e+02	4.4305281e+01	6.8663906e+01	5.1476109e+01	5.5539830e+01	8.2487770e+01	8.3510836e+01	5.4218145e+01	6.3905819e+01	8.0396265e+01	6.5902069e+01	6.0057067e+01	6.1157771e+01	6.6908147e+01	8.4770556e+01	8.8876688e+01	1.3532964e+02	8.2261287e+01	6.4193399e+01	1.2975583e+02	8.0917441e+01	5.7879352e+01	5.0278950e+01	3.5152043e+02	5.4338236e+01	8.1852137e+01	5.5091699e+01	6.4436196e+01	5.1254519e+01	9.8148038e+01	5.4603007e+01	4.7451828e+01	5.5460972e+01	5.0154489e+01
2.0592059e+03	6.4284339e+01	6.4252509e+01	8.0018060e+01	5.7786247e+01	1.2159511e+02	6.9697422e+01	1.9883222e+02	5.2985361e+01	7.8973343e+01	3.1669549e+02	8.6870321e+01	6.9441395e+01	7.3200612e+01	5.5741260e+01	1.1645290e+02	1.1184861e+02	4.4552351e+01	6.8126100e+01	5.1683319e+01	5.5442182e+01	8.2888923e+01	8.3362471e+01	5.3918913e+01	6.3844201e+01	8.0516351e+01	6.6095220e+01	6.0021479e+01	6.1309356e+01	6.7142312e+01	8.5118700e+01	8.9128620e+01	1.3521291e+02	8.2040327e+01	6.4246158e+01	1.2985727e+02	8.0999887e+01	5.7861121e+01	5.0801009e+01	3.5162021e+02	5.4182172e+01	8.2250252e+01	5.5013893e+01	6.4488486e+01	5.1861237e+01	9.7886472e+01	5.4685872e+01	4.7718688e+01	5.5336630e+01	4.9962413e+01
2.0600060e+03	6.4353333e+01	6.4526575e+01	7.9840207e+01	5.8227959e+01	1.2181776e+02	6.9895419e+01	1.9926027e+02	5.3326814e+01	7.9139498e+01	3.1683591e+02	8.6862565e+01	6.9216246e+01	7.3450370e+01	5.5605141e+01	1.1642304e+02	1.1206005e+02	4.4154253e+01	6.8323518e+01	5.1650312e+01	5.5532271e+01	8.2419942e+01	8.3605747e+01	5.4246969e+01	6.4363081e+01	8.0586737e+01	6.6081046e+01	6.0407728e+01	6.1477487e+01	6.7183358e+01	8.5239943e+01	8.9013914e+01	1.3526331e+02	8.1974603e+01	6.4308096e+01	1.2987287e+02	8.1119295e+01	5.8022618e+01	5.0817582e+01	3.5172156e+02	5.4609554e+01	8.2049543e+01	5.5230016e+01	6.4550586e+01	5.1724599e+01	9.8227082e+01	5.4357832e+01	4.7684955e+01	5.5775752e+01	5.0365683e+01
2.0608061e+03	6.4351179e+01	6.4377820e+01	8.0220080e+01	5.8260834e+01	1.2134342e+02	6.9851680e+01	1.9925840e+02	5.3289733e+01	7.9204117e+01	3.1690742e+02	8.7213739e+01	6.9558895e+01	7.3783022e+01	5.5927138e+01	1.1711529e+02	1.1237268e+02	4.4758557e+01	6.8375116e+01	5.1788243e+01	5.5790645e+01	8.2969487e+01	8.3688053e+01	5.4282251e+01	6.4147089e+01	8.0686213e+01	6.6111746e+01	6.0329363e+01	6.1577081e+01	6.7193746e+01	8.5089927e+01	8.9326106e+01	1.3560519e+02	8.2161585e+01	6.4583945e+01	1.2997908e+02	8.1163077e+01	5.8374104e+01	5.1099642e+01	3.5178467e+02	5.4491653e+01	8.2405473e+01	5.5176948e+01	6.4648611e+01	5.1873856e+01	9.8263553e+01	5.4908581e+01	4.7976839e+01	5.5457837e+01	5.0282800e+01
2.0616062e+03	6.4480546e+01	6.4735689e+01	8.0111589e+01	5.8090775e+01	1.2203199e+02	7.0322500e+01	1.9933620e+02	5.3445445e+01	7.9145499e+01	3.1688942e+02	8.7291436e+01	6.9720797e+01	7.3583044e+01	5.6538138e+01	1.1659017e+02	1.1228575e+02	4.4600251e+01	6.8349740e+01	5.1850993e+01	5.5675700e+01	8.2873577e+01	8.3686558e+01	5.4357883e+01	6.4286593e+01	8.0649087e+01	6.6313682e+01	6.0214342e+01	6.1517899e+01	6.7222603e+01	8.5051060e+01	8.9065048e+01	1.3526210e+02	8.2328542e+01	6.4437473e+01	1.3028681e+02	8.1494050e+01	5.8077901e+01	5.0833373e+01	3.5162977e+02	5.4621077e+01	8.2262185e+01	5.5348252e+01	6.4830878e+01	5.1863900e+01	9.8354946e+01	5.4918150e+01	4.8241978e+01	5.5701953e+01	5.0374780e+01
2.0624062e+03	6.4827936e+01	6.4418622e+01	8.0314475e+01	5.8291349e+01	1.2142117e+02	7.0207846e+01	1.9952853e+02	5.3334191e+01	7.9359830e+01	3.1738001e+02	8.6888573e+01	6.9594868e+01	7.3904224e+01	5.5938501e+01	1.1708914e+02	1.1250729e+02	4.4596394e+01	6.8663929e+01	5.1894240e+01	5.5879820e+01	8.2860042e+01	8.3931592e+01	5.4547524e+01	6.4354620e+01	8.0831260e+01	6.6626802e+01	6.0872033e+01	6.1893454e+01	6.7548305e+01	8.5194685e+01	8.9691935e+01	1.3556557e+02	8.2360298e+01	6.4688800e+01	1.2959024e+02	8.1337002e+01	5.8626718e+01	5.1184646e+01	3.5212707e+02	5.4974712e+01	8.2755393e+01	5.5558478e+01	6.4819680e+01	5.2289189e+01	9.8434054e+01	5.4901666e+01	4.7869717e+01	5.5761575e+01	5.0584715e+01
2.0632063e+03	6.4802395e+01	6.4824471e+01	8.0250821e+01	5.8322889e+01	1.2184888e+02	7.0268588e+01	1.9928333e+02	5.4056276e+01	7.9375505e+01	3.1749797e+02	8.7426198e+01	7.0012163e+01	7.4222781e+01	5.6007463e+01	1.1705309e+02	1.1247687e+02	4.4956182e+01	6.8458836e+01	5.1914739e+01	5.5980375e+01	8.2900558e+01	8.4157856e+01	5.4494087e+01	6.4550596e+01	8.1009239e+01	6.6757224e+01	6.0264727e+01	6.1806727e+01	6.7079621e+01	8.5602014e+01	8.9483265e+01	1.3543718e+02	8.2089514e+01	6.4365719e+01	1.3034264e+02	8.1625804e+01	5.8657955e+01	5.1388625e+01	3.5190646e+02	5.4699521e+01	8.2560715e+01	5.5687790e+01	6.4714561e+01	5.1912358e+01	9.8464727e+01	5.4888644e+01	4.8084020e+01	5.5942184e+01	5.0561830e+01
2.0640064e+03	6.4555065e+01	6.4778833e+01	8.0396889e+01	5.8489822e+01	1.2217609e+02	7.0795360e+01	1.9987885e+02	5.3689187e+01	7.9562138e+01	3.1763375e+02	8.7228780e+01	6.9800606e+01	7.3977545e+01	5.6482049e+01	1.1679027e+02	1.1245531e+02	4.4878508e+01	6.8872295e+01	5.1805746e+01	5.6141489e+01	8.3014709e+01	8.3769166e+01	5.4554309e+01	6.4680573e+01	8.0854276e+01	6.6631214e+01	6.0511936e+01	6.1974328e+01	6.7822165e+01	8.5463618e+01	8.9708185e+01	1.3561568e+02	8.2547784e+01	6.4948800e+01	1.3013117e+02	8.1711073e+01	5.8610247e+01	5.1464648e+01	3.5264321e+02	5.5035291e+01	8.2689646e+01	5.5742113e+01	6.4853287e+01	5.2181332e+01	9.8526353e+01	5.5042210e+01	4.8305955e+01	5.5914764e+01	5.0782603e+01
2.0648065e+03	6.5324383e+01	6.4780783e+01	8.0480604e+01	5.8492739e+01	1.2165315e+02	7.0181449e+01	1.9960116e+02	5.3696150e+01	7.9979503e+01	3.1752146e+02	8.7794109e+01	7.0157532e+01	7.4480491e+01	5.6098263e+01	1.1706928e+02	1.1288548e+02	4.4946478e+01	6.9030274e+01	5.2132943e+01	5.6316212e+01	8.3153203e+01	8.4427774e+01	5.4660190e+01	6.4477670e+01	8.1001833e+01	6.6964365e+01	6.0732116e+01	6.2249631e+01	6.7570383e+01	8.5202607e+01	8.9763364e+01	1.3574441e+02	8.2220662e+01	6.4805865e+01	1.3020086e+02	8.1701093e+01	5.8739267e+01	5.1296078e+01	3.5195206e+02	5.4852530e+01	8.3187240e+01	5.5829315e+01	6.4976671e+01	5.2065640e+01	9.8763925e+01	5.4963099e+01	4.8311813e+01	5.6101921e+01	5.0774795e+01
2.0656066e+03	6.4808220e+01	6.4949494e+01	8.0265441e+01	5.8677040e+01	1.2253566e+02	7.0588594e+01	2.0025152e+02	5.4216510e+01	8.0053503e+01	3.1803094e+02	8.7487675e+01	7.0175491e+01	7.4538887e+01	5.6375712e+01	1.1739280e+02	1.1253367e+02	4.4935885e+01	6.9087858e+01	5.2214597e+01	5.6393540e+01	8.3006987e+01	8.4364936e+01	5.4888743e+01	6.4966382e+01	8.1041832e+01	6.6868555e+01	6.0835672e+01	6.2184041e+01	6.7319214e+01	8.5662558e+01	8.9727667e+01	1.3570398e+02	8.2544867e+01	6.4756600e+01	1.3015661e+02	8.1819717e+01	5.9003027e+01	5.1725556e+01	3.5260365e+02	5.5237315e+01	8.2999248e+01	5.6013826e+01	6.4935846e+01	5.2230725e+01	9.9098790e+01	5.5495466e+01	4.8422717e+01	5.6215658e+01	5.0923164e+01
2.0664066e+03	6.5339506e+01	6.4778018e+01	8.0801554e+01	5.8651812e+01	1.2243138e+02	7.0332068e+01	2.0005353e+02	5.4133107e+01	8.0052236e+01	3.1825357e+02	8.7487362e+01	7.0588858e+01	7.4555298e+01	5.6212944e+01	1.1702420e+02	1.1262551e+02	4.5011344e+01	6.9246498e+01	5.1934188e+01	5.6576498e+01	8.3336208e+01	8.4480441e+01	5.4873199e+01	6.4443704e+01	8.1265000e+01	6.7258447e+01	6.1060878e+01	6.2589285e+01	6.8207361e+01	8.5757938e+01	9.0111946e+01	1.3601655e+02	8.2791682e+01	6.4936817e+01	1.3052131e+02	8.2096159e+01	5.9190112e+01	5.1572354e+01	3.5235589e+02	5.5413117e+01	8.3492388e+01	5.6123847e+01	6.5162679e+01	5.2336486e+01	9.8779455e+01	5.5140515e+01	4.8603595e+01	5.6301730e+01	5.1079565e+01
2.0672067e+03	6.5203581e+01	6.5450794e+01	8.0643626e+01	5.8819376e+01	1.2230967e+02	7.0722925e+01	2.0001864e+02	5.4262550e+01	8.0205190e+01	3.1797137e+02	8.7893049e+01	7.0559550e+01	7.4940645e+01	5.6634316e+01	1.1719388e+02	1.1300334e+02	4.5394663e+01	6.8747109e+01	5.2188544e+01	5.6438782e+01	8.3372759e+01	8.4729237e+01	5.4935460e+01	6.4810604e+01	8.1313434e+01	6.7227204e+01	6.0804508e+01	6.2435495e+01	6.7976876e+01	8.5471432e+01	8.9933615e+01	1.3583823e+02	8.2547618e+01	6.4922624e+01	1.3025209e+02	8.1950035e+01	5.9164590e+01	5.1619788e+01	3.5259459e+02	5.5216670e+01	8.3653930e+01	5.6127956e+01	6.5124642e+01	5.2537129e+01	9.9184591e+01	5.5346903e+01	4.8538889e+01	5.6095170e+01	5.1010576e+01
2.0680068e+03	6.5262704e+01	6.5096384e+01	8.0812912e+01	5.8638668e+01	1.2262393e+02	7.1024203e+01	2.0021572e+02	5.4310200e+01	8.0340978e+01	3.1844394e+02	8.7789493e+01	7.0822023e+01	7.5149296e+01	5.6450236e+01	1.1756011e+02	1.1286297e+02	4.5271552e+01	6.9459879e+01	5.2255753e+01	5.6587382e+01	8.3155774e+01	8.4373493e+01	5.4957858e+01	6.5285705e+01	8.1244033e+01	6.7341171e+01	6.1151754e+01	6.2743875e+01	6.7915640e+01	8.5628859e+01	9.0027148e+01	1.3617891e+02	8.2726107e+01	6.4901929e+01	1.3045505e+02	8.2045220e+01	5.9238251e+01	5.2034748e+01	3.5257514e+02	5.5427493e+01	8.3661969e+01	5.6320908e+01	6.5465662e+01	5.2876273e+01	9.9278096e+01	5.5416655e+01	4.8411534e+01	5.6412870e+01	5.1486534e+01
2.0688069e+03	6.5564226e+01	6.5163693e+01	8.0905552e+01	5.8787473e+01	1.2238257e+02	7.0797423e+01	2.0048264e+02	5.4622062e+01	8.0429424e+01	3.1808537e+02	8.7893918e+01	7.0869951e+01	7.5186096e+01	5.6863700e+01	1.1731419e+02	1.1298015e+02	4.5086960e+01	6.9478839e+01	5.2137244e+01	5.6486614e+01	8.3564959e+01	8.4942950e+01	5.5091254e+01	6.4961542e+01	8.1373307e+01	6.7501779e+01	6.0952687e+01	6.2834212e+01	6.7787209e+01	8.5697001e+01	9.0344565e+01	1.3597803e+02	8.2738115e+01	6.5134001e+01	1.3067170e+02	8.2064025e+01	5.9225970e+01	5.1771524e+01	3.5262474e+02	5.5548924e+01	8.3789929e+01	5.6459524e+01	6.5271725e+01	5.2591005e+01	9.9246050e+01	5.5462201e+01	4.8701190e+01	5.6202242e+01	5.1427487e+01
2.0696070e+03	6.5607929e+01	6.5328941e+01	8.1216352e+01	5.9114513e+01	1.2283348e+02	7.1080948e+01	2.0052219e+02	5.4564840e+01	8.0700574e+01	3.1859669e+02	8.8450746e+01	7.0873553e+01	7.5636046e+01	5.6783159e+01	1.1752637e+02	1.1299935e+02	4.5348786e+01	6.9217572e+01	5.2428014e+01	5.7180137e+01	8.3332566e+01	8.4779091e+01	5.5197286e+01	6.5276260e+01	8.1485112e+01	6.7410110e+01	6.0924049e+01	6.2655561e+01	6.7925865e+01	8.6011696e+01	9.0305049e+01	1.3655402e+02	8.3018524e+01	6.5085780e+01	1.3075414e+02	8.2273025e+01	5.9596736e+01	5.2222813e+01	3.5290699e+02	5.5882197e+01	8.4068810e+01	5.6552727e+01	6.5543251e+01	5.3066841e+01	9.9511242e+01	5.5646916e+01	4.8829578e+01	5.6475928e+01	5.1549885e+01
2.0704070e+03	6.5551112e+01	6.5437254e+01	8.1019172e+01	5.8968265e+01	1.2292805e+02	7.1164996e+01	2.0080193e+02	5.4926946e+01	8.0530030e+01	3.1872081e+02	8.7964640e+01	7.1323120e+01	7.5047495e+01	5.6760078e+01	1.1762682e+02	1.1321101e+02	4.5586840e+01	6.9382591e+01	5.2320185e+01	5.6452111e+01	8.3576038e+01	8.4996971e+01	5.5174450e+01	6.5206398e+01	8.1429700e+01	6.7765653e+01	6.1242699e+01	6.3003387e+01	6.8724138e+01	8.5499504e+01	9.0644507e+01	1.3610200e+02	8.3195208e+01	6.5165035e+01	1.3054943e+02	8.2148073e+01	5.9734922e+01	5.2148281e+01	3.5269169e+02	5.5907450e+01	8.3967336e+01	5.6257255e+01	6.5353246e+01	5.2471393e+01	9.9521735e+01	5.5677785e+01	4.8886663e+01	5.6164973e+01	5.1501378e+01
2.0712071e+03	6.5921748e+01	6.5661176e+01	8.1098268e+01	5.9158819e+01	1.2266026e+02	7.1148070e+01	2.0082154e+02	5.4913689e+01	8.0933568e+01	3.1907484e+02	8.8553197e+01	7.0965883e+01	7.5739908e+01	5.7119339e+01	1.1755446e+02	1.1309034e+02	4.5413511e+01	6.9724858e+01	5.2792795e+01	5.7164405e+01	8.3784305e+01	8.4850683e+01	5.5453227e+01	6.4864302e+01	8.1621482e+01	6.8055363e+01	6.1346839e+01	6.2961626e+01	6.8228507e+01	8.5937710e+01	9.0610347e+01	1.3625187e+02	8.3011261e+01	6.5234439e+01	1.3071456e+02	8.2362374e+01	5.9668735e+01	5.2338839e+01	3.5313856e+02	5.5864639e+01	8.4206368e+01	5.6931010e+01	6.5605556e+01	5.3032926e+01	9.9800179e+01	5.5696198e+01	4.9082642e+01	5.6607000e+01	5.1687472e+01
2.0720072e+03	6.5775300e+01	6.5459331e+01	8.1260413e+01	5.8995584e+01	1.2303373e+02	7.1280273e+01	2.0101578e+02	5.5057461e+01	8.0974154e+01	3.1881238e+02	8.8617653e+01	7.1355169e+01	7.5765326e+01	5.6858748e+01	1.1771305e+02	1.1327466e+02	4.5734345e+01	6.9402881e+01	5.2450765e+01	5.6948198e+01	8.3451131e+01	8.5343775e+01	5.5321305e+01	6.5365890e+01	8.1707425e+01	6.7843548e+01	6.1400376e+01	6.3235455e+01	6.8444396e+01	8.6073913e+01	9.0378862e+01	1.3631600e+02	8.3172451e+01	6.5524297e+01	1.3102046e+02	8.2484382e+01	5.9578532e+01	5.2510919e+01	3.5294386e+02	5.5954240e+01	8.4310639e+01	5.6628376e+01	6.5570395e+01	5.2970770e+01	9.9534009e+01	5.5784868e+01	4.9057119e+01	5.6647811e+01	5.1660659e+01
2.0728073e+03	6.6104868e+01	6.5761187e+01	8.1011505e+01	5.9265748e+01	1.2301934e+02	7.1458573e+01	2.0115274e+02	5.4999192e+01	8.1145275e+01	3.1929778e+02	8.8603581e+01	7.1369499e+01	7.6018340e+01	5.7051614e+01	1.1753485e+02	1.1319740e+02	4.5698879e+01	6.9829058e+01	5.2521228e+01	5.7254993e+01	8.4000098e+01	8.5289803e+01	5.5578176e+01	6.5801658e+01	8.1852687e+01	6.8265987e+01	6.1458211e+01	6.3049794e+01	6.8393435e+01	8.6029505e+01	9.0731928e+01	1.3643994e+02	8.3043348e+01	6.5480029e+01	1.3092240e+02	8.2571165e+01	5.9894175e+01	5.2516597e+01	3.5298669e+02	5.6362527e+01	8.4548587e+01	5.6896640e+01	6.5417628e+01	5.2991974e+01	1.0006140e+02	5.5931287e+01	4.9130628e+01	5.6908123e+01	5.1685204e+01
2.0736074e+03	6.5918028e+01	6.5418599e+01	8.1213702e+01	5.9088547e+01	1.2323419e+02	7.1513792e+01	2.0095735e+02	5.5254795e+01	8.1163991e+01	3.1933835e+02	8.8647229e+01	7.2058104e+01	7.5967512e+01	5.7076058e+01	1.1784439e+02	1.1332441e+02	4.5546071e+01	7.0034417e+01	5.2546516e+01	5.7166961e+01	8.3714704e+01	8.5441868e+01	5.5446194e+01	6.5531319e+01	8.1919420e+01	6.8161097e+01	6.1569408e+01	6.3566315e+01	6.8668743e+01	8.6087975e+01	9.0764536e+01	1.3636308e+02	8.3697777e+01	6.5538591e+01	1.3112857e+02	8.2433910e+01	5.9752549e+01	5.2538111e+01	3.5326499e+02	5.6242936e+01	8.4504965e+01	5.6955176e+01	6.5974018e+01	5.3131297e+01	9.9830718e+01	5.6197346e+01	4.9023532e+01	5.6758741e+01	5.2188096e+01
2.0744074e+03	6.6173529e+01	6.5897727e+01	8.1234607e+01	5.9414927e+01	1.2339115e+02	7.1495539e+01	2.0149913e+02	5.5594373e+01	8.1272200e+01	3.1945767e+02	8.8561092e+01	7.1723457e+01	7.6174645e+01	5.7205202e+01	1.1803272e+02	1.1334449e+02	4.5847402e+01	6.9693254e+01	5.2931530e+01	5.7360769e+01	8.4159338e+01	8.5416866e+01	5.5714705e+01	6.5867363e+01	8.2075079e+01	6.8308122e+01	6.1416779e+01	6.3049027e+01	6.8361120e+01	8.6138092e+01	9.1062057e+01	1.3641374e+02	8.3157179e+01	6.5623002e+01	1.3095441e+02	8.2815127e+01	6.0101020e+01	5.2819071e+01	3.5335154e+02	5.6190498e+01	8.4588710e+01	5.7104358e+01	6.5887178e+01	5.3672051e+01	9.9932755e+01	5.5832415e+01	4.9389446e+01	5.6802704e+01	5.2318775e+01
2.0752075e+03	6.6400885e+01	6.5856932e+01	8.1467537e+01	5.9455475e+01	1.2341672e+02	7.1808637e+01	2.0149414e+02	5.5269688e+01	8.1642352e+01	3.1949680e+02	8.9077026e+01	7.2066608e+01	7.6439354e+01	5.7642220e+01	1.1794965e+02	1.1353992e+02	4.5938099e+01	7.0202272e+01	5.2599067e+01	5.7626251e+01	8.3708281e+01	8.5679500e+01	5.5802129e+01	6.5420202e+01	8.1982738e+01	6.8396500e+01	6.1464501e+01	6.3640895e+01	6.8901861e+01	8.6009703e+01	9.0812841e+01	1.3687040e+02	8.3998870e+01	6.5443859e+01	1.3111862e+02	8.2714529e+01	5.9892442e+01	5.2766264e+01	3.5336477e+02	5.6423013e+01	8.5053970e+01	5.7292100e+01	6.5822405e+01	5.3407419e+01	1.0010050e+02	5.6172361e+01	4.9263507e+01	5.6904274e+01	5.2131877e+01
2.0760076e+03	6.6341058e+01	6.5792772e+01	8.1691243e+01	5.9580481e+01	1.2366403e+02	7.1846180e+01	2.0130489e+02	5.5607166e+01	8.1436542e+01	3.1953934e+02	8.8758003e+01	7.2160368e+01	7.6573056e+01	5.7201666e+01	1.1812544e+02	1.1352323e+02	4.5845225e+01	6.9956927e+01	5.2936943e+01	5.7302011e+01	8.3969141e+01	8.5637284e+01	5.5581404e+01	6.5834022e+01	8.2296063e+01	6.8613168e+01	6.1486833e+01	6.3787173e+01	6.8685435e+01	8.6696316e+01	9.1359801e+01	1.3639915e+02	8.3261313e+01	6.5838893e+01	1.3125106e+02	8.2720570e+01	6.0056493e+01	5.2976784e+01	3.5369311e+02	5.6560604e+01	8.5183018e+01	5.7142049e+01	6.6039221e+01	5.3910878e+01	1.0029373e+02	5.6303776e+01	4.9455685e+01	5.7048944e+01	5.2563424e+01
2.0768077e+03	6.6391481e+01	6.5952913e+01	8.1556914e+01	5.9700752e+01	1.2339082e+02	7.1560765e+01	2.0172353e+02	5.5704217e+01	8.1795679e+01	3.2000564e+02	8.9070171e+01	7.2005814e+01	7.6507867e+01	5.7766718e+01	1.1814219e+02	1.1372213e+02	4.6067956e+01	7.0485443e+01	5.2715524e+01	5.7567342e+01	8.4083924e+01	8.5771673e+01	5.5978870e+01	6.5949089e+01	8.2176949e+01	6.8540279e+01	6.1621483e+01	6.3520963e+01	6.9040763e+01	8.6402881e+01	9.1145086e+01	1.3693483e+02	8.3840695e+01	6.5672363e+01	1.3123795e+02	8.2859514e+01	6.0305870e+01	5.3010045e+01	3.5352805e+02	5.6708220e+01	8.5038566e+01	5.7049615e+01	6.6145497e+01	5.3608811e+01	1.0030569e+02	5.6129383e+01	4.9370149e+01	5.7151824e+01	5.2606033e+01
2.0776078e+03	6.6489922e+01	6.5882760e+01	8.1925146e+01	5.9652725e+01	1.2357787e+02	7.1919031e+01	2.0172742e+02	5.5875277e+01	8.1937695e+01	3.2010963e+02	8.9224539e+01	7.2325386e+01	7.6806351e+01	5.7281030e+01	1.1811519e+02	1.1366770e+02	4.5929909e+01	7.0468844e+01	5.3171430e+01	5.7950231e+01	8.4150805e+01	8.5865034e+01	5.5763742e+01	6.5691059e+01	8.2155698e+01	6.9090278e+01	6.1751147e+01	6.3821945e+01	6.8915318e+01	8.6403147e+01	9.1439035e+01	1.3675663e+02	8.3616318e+01	6.6054749e+01	1.3130988e+02	8.3021507e+01	6.0355296e+01	5.3370014e+01	3.5346227e+02	5.7176051e+01	8.5460022e+01	5.7576067e+01	6.6380743e+01	5.3560076e+01	1.0043068e+02	5.6282369e+01	4.9572179e+01	5.7035825e+01	5.2453659e+01
2.0784078e+03	6.6801934e+01	6.6392024e+01	8.1792322e+01	5.9527283e+01	1.2407061e+02	7.1899526e+01	2.0196307e+02	5.5952050e+01	8.2056403e+01	3.2010343e+02	8.9058934e+01	7.2495626e+01	7.6967886e+01	5.7960498e+01	1.1807068e+02	1.1376892e+02	4.6253237e+01	7.0253138e+01	5.2757420e+01	5.7908393e+01	8.4148943e+01	8.5828838e+01	5.5940449e+01	6.6340318e+01	8.2398972e+01	6.8887756e+01	6.1881362e+01	6.3933483e+01	6.9282353e+01	8.6278806e+01	9.1666508e+01	1.3683065e+02	8.3905271e+01	6.5942020e+01	1.3112862e+02	8.3358278e+01	6.0424572e+01	5.3155298e+01	3.5382762e+02	5.6751099e+01	8.5419047e+01	5.7462632e+01	6.6158855e+01	5.3768098e+01	1.0070505e+02	5.6468917e+01	4.9573902e+01	5.7333674e+01	5.2670060e+01
2.0792079e+03	6.6893139e+01	6.5970531e+01	8.1829883e+01	5.9884888e+01	1.2358695e+02	7.2452179e+01	2.0198571e+02	5.6167159e+01	8.2118116e+01	3.2038070e+02	8.9355346e+01	7.2751811e+01	7.6979011e+01	5.7428608e+01	1.1834022e+02	1.1397695e+02	4.6253588e+01	7.0507792e+01	5.3369290e+01	5.7759251e+01	8.4172805e+01	8.5918499e+01	5.6300538e+01	6.6315136e+01	8.2076059e+01	6.9104824e+01	6.2104423e+01	6.4155913e+01	6.8903369e+01	8.6723205e+01	9.1458015e+01	1.3690757e+02	8.3794180e+01	6.6256157e+01	1.3148823e+02	8.2968623e+01	6.0441634e+01	5.3242504e+01	3.5367971e+02	5.6840082e+01	8.5693378e+01	5.7768641e+01	6.6403817e+01	5.3658738e+01	1.0043458e+02	5.6522577e+01	4.9748309e+01	5.7045814e+01	5.2948578e+01
2.0800080e+03	6.6631484e+01	6.6356839e+01	8.1909262e+01	5.9934717e+01	1.2393170e+02	7.2399458e+01	2.0201566e+02	5.5930321e+01	8.2188419e+01	3.2016639e+02	8.9717906e+01	7.2991545e+01	7.7239910e+01	5.7710436e+01	1.1826184e+02	1.1404395e+02	4.6463765e+01	7.0243430e+01	5.3353228e+01	5.7967021e+01	8.4370498e+01	8.6248254e+01	5.6077206e+01	6.6371915e+01	8.2882864e+01	6.9467334e+01	6.1879024e+01	6.4027618e+01	6.9372139e+01	8.6397668e+01	9.1885126e+01	1.3688176e+02	8.4062096e+01	6.6091320e+01	1.3126767e+02	8.3483882e+01	6.0803399e+01	5.3504693e+01	3.5406545e+02	5.7031311e+01	8.5514012e+01	5.7736759e+01	6.6238589e+01	5.3894298e+01	1.0078933e+02	5.6493128e+01	4.9868848e+01	5.7393085e+01	5.2609908e+01
2.0808081e+03	6.6727859e+01	6.6385300e+01	8.2123875e+01	6.0009371e+01	1.2396331e+02	7.2342641e+01	2.0228389e+02	5.6388245e+01	8.2271440e+01	3.2074488e+02	8.9612441e+01	7.2781292e+01	7.7350014e+01	5.8054207e+01	1.1877629e+02	1.1398877e+02	4.6372080e+01	7.0716350e+01	5.3189972e+01	5.8090397e+01	8.4390374e+01	8.6406628e+01	5.6180495e+01	6.6241352e+01	8.2453896e+01	6.9295425e+01	6.2267702e+01	6.4357765e+01	6.9020973e+01	8.6660279e+01	9.1824552e+01	1.3708974e+02	8.4015224e+01	6.6066864e+01	1.3164747e+02	8.3166295e+01	6.0793306e+01	5.3509055e+01	3.5411452e+02	5.7298193e+01	8.6051164e+01	5.8111164e+01	6.6554494e+01	5.3798566e+01	1.0066184e+02	5.6802377e+01	4.9771513e+01	5.7444321e+01	5.3128153e+01
2.0816082e+03	6.7023864e+01	6.6483554e+01	8.1885713e+01	6.0093406e+01	1.2425307e+02	7.2631067e+01	2.0210789e+02	5.6592717e+01	8.2441067e+01	3.2036162e+02	8.9898838e+01	7.3149098e+01	7.7560327e+01	5.7757121e+01	1.1858771e+02	1.1421888e+02	4.6757034e+01	7.0779900e+01	5.3325684e+01	5.7895957e+01	8.4446392e+01	8.6257188e+01	5.6146526e+01	6.6421313e+01	8.2796901e+01	6.9562102e+01	6.1772461e+01	6.4189162e+01	6.9362844e+01	8.6621091e+01	9.1992689e+01	1.3689864e+02	8.4202045e+01	6.6361838e+01	1.3156054e+02	8.3545024e+01	6.0811659e+01	5.3643788e+01	3.5419679e+02	5.7252025e+01	8.5966873e+01	5.7769630e+01	6.6563018e+01	5.3957240e+01	1.0087971e+02	5.6780986e+01	4.9996901e+01	5.7297198e+01	5.3257301e+01
2.0824082e+03	6.6923300e+01	6.6632138e+01	8.2452491e+01	5.9844815e+01	1.2422129e+02	7.2345591e+01	2.0276942e+02	5.6056071e+01	8.2552078e+01	3.2105332e+02	9.0696755e+01	7.3121665e+01	7.7647036e+01	5.7822566e+01	1.1888182e+02	1.1412770e+02	4.6553278e+01	7.0887659e+01	5.3218663e+01	5.8366995e+01	8.4358304e+01	8.6553436e+01	5.6381632e+01	6.6175702e+01	8.2511170e+01	6.9501817e+01	6.2313019e+01	6.4317281e+01	6.9573040e+01	8.6998117e+01	9.1891627e+01	1.3730986e+02	8.3965675e+01	6.6347500e+01	1.3173404e+02	8.3274128e+01	6.1112796e+01	5.3648134e+01	3.5436287e+02	5.7420356e+01	8.6289237e+01	5.7983040e+01	6.6555979e+01	5.4094683e+01	1.0150570e+02	5.6754756e+01	4.9787296e+01	5.7807954e+01	5.3124003e+01
2.0832083e+03	6.7162716e+01	6.6706628e+01	8.2151639e+01	6.0119613e+01	1.2436732e+02	7.2740115e+01	2.0247205e+02	5.6923021e+01	8.2729678e+01	3.2111602e+02	9.1506869e+01	7.3072200e+01	7.7595671e+01	5.7845843e+01	1.1873163e+02	1.1389363e+02	4.6405861e+01	7.0793990e+01	5.3271955e+01	5.8341300e+01	8.4503453e+01	8.6593646e+01	5.6334407e+01	6.6605707e+01	8.2845538e+01	6.9890655e+01	6.2093871e+01	6.4493886e+01	6.9362293e+01	8.7141083e+01	9.1938425e+01	1.3718910e+02	8.4400057e+01	6.6355525e+01	1.3194963e+02	8.3346276e+01	6.0999722e+01	5.3781675e+01	3.5419054e+02	5.7563546e+01	8.6429833e+01	5.8189574e+01	6.6657052e+01	5.4220090e+01	1.0116720e+02	5.6926701e+01	5.0006756e+01	5.7211022e+01	5.3287853e+01
2.0840084e+03	6.7157464e+01	6.6783779e+01	8.2357417e+01	6.0487048e+01	1.2463177e+02	7.2733549e+01	2.0274486e+02	5.6703025e+01	8.2948284e+01	3.2093147e+02	9.2450283e+01	7.3562253e+01	7.8002552e+01	5.8116552e+01	1.1872264e+02	1.1451082e+02	4.6823793e+01	7.0860009e+01	5.3430983e+01	5.8556470e+01	8.4450094e+01	8.6865132e+01	5.6656072e+01	6.6668582e+01	8.2825095e+01	6.9626241e+01	6.2309882e+01	6.4768714e+01	6.9684585e+01	8.6785126e+01	9.2119756e+01	1.3744719e+02	8.4333448e+01	6.6560335e+01	1.3230968e+02	8.3624964e+01	6.1134945e+01	5.3929364e+01	3.5457253e+02	5.7701847e+01	8.6568815e+01	5.8198883e+01	6.6814287e+01	5.4578124e+01	1.0083249e+02	5.7045035e+01	5.0058276e+01	5.7573180e+01	5.3471920e+01
2.0848085e+03	6.7419799e+01	6.6473175e+01	8.2254520e+01	6.0131019e+01	1.2477389e+02	7.2975693e+01	2.0287288e+02	5.6746678e+01	8.3046192e+01	3.2138558e+02	9.5418300e+01	7.3479172e+01	7.7939608e+01	5.8136660e+01	1.1871093e+02	1.1427338e+02	4.6920589e+01	7.1026169e+01	5.3208691e+01	5.8390208e+01	8.4652317e+01	8.6748332e+01	5.6455359e+01	6.6728789e+01	8.3072104e+01	6.9862416e+01	6.2293555e+01	6.4673171e+01	6.9656954e+01	8.7267803e+01	9.2409755e+01	1.3705703e+02	8.4598586e+01	6.6606196e+01	1.3332259e+02	8.3462198e+01	6.1070132e+01	5.4026103e+01	3.5442317e+02	5.7533669e+01	8.6596807e+01	5.8336479e+01	6.6731664e+01	5.4067812e+01	1.0142013e+02	5.7097832e+01	5.0375911e+01	5.7751841e+01	5.3778863e+01
2.0856086e+03	6.7420605e+01	6.6902131e+01	8.2793555e+01	6.0355581e+01	1.2442844e+02	7.2841588e+01	2.0282264e+02	5.6865450e+01	8.3259642e+01	3.2139255e+02	1.0019738e+02	7.3987846e+01	7.8653014e+01	5.8185950e+01	1.1881833e+02	1.1439252e+02	4.7088816e+01	7.0992295e+01	5.3826675e+01	5.8631590e+01	8.4668837e+01	8.6975306e+01	5.6727983e+01	6.6534402e+01	8.2873118e+01	7.0270215e+01	6.2072011e+01	6.4846514e+01	6.9603825e+01	8.7618220e+01	9.2503202e+01	1.3753733e+02	8.4778720e+01	6.6362015e+01	1.3516983e+02	8.3632356e+01	6.1476510e+01	5.4242062e+01	3.5461079e+02	5.8032670e+01	8.6755656e+01	5.8443294e+01	6.7069237e+01	5.4502713e+01	1.0130049e+02	5.7059118e+01	5.0193513e+01	5.7624938e+01	5.3743017e+01
2.0864086e+03	6.7375582e+01	6.6654303e+01	8.2227391e+01	6.0594500e+01	1.2503668e+02	7.3098130e+01	2.0341563e+02	5.6988043e+01	8.3267508e+01	3.2173272e+02	1.0565424e+02	7.3676750e+01	7.8000164e+01	5.8403943e+01	1.1903340e+02	1.1449046e+02	4.6969251e+01	7.1491734e+01	5.3643396e+01	5.8770104e+01	8.4824597e+01	8.6884211e+01	5.6878162e+01	6.6897025e+01	8.2969118e+01	6.9945730e+01	6.2551938e+01	6.5043680e+01	6.9779391e+01	8.8813474e+01	9.2365669e+01	1.3735151e+02	8.4459569e+01	6.6878586e+01	1.3993286e+02	8.3718935e+01	6.1207372e+01	5.4290395e+01	3.5492016e+02	5.7854225e+01	8.6928522e+01	5.8477656e+01	6.6935721e+01	5.4605903e+01	1.0123541e+02	5.7172969e+01	5.0618352e+01	5.7958520e+01	5.3832347e+01
2.0872087e+03	6.7655254e+01	6.6780137e+01	8.2640179e+01	6.0314754e+01	1.2447222e+02	7.3174205e+01	2.0330294e+02	5.7372162e+01	8.3255761e+01	3.2187835e+02	1.1494903e+02	7.4020779e+01	7.8683834e+01	5.8324617e+01	1.1889461e+02	1.1449074e+02	4.7192530e+01	7.1314034e+01	5.3747680e+01	5.8685183e+01	8.5045416e+01	8.7336557e+01	5.6621221e+01	6.6812900e+01	8.3016144e+01	7.0558233e+01	6.2433305e+01	6.4960479e+01	6.9695918e+01	8.9592099e+01	9.2471250e+01	1.3761547e+02	8.4723827e+01	6.6740725e+01	1.5064971e+02	8.3795185e+01	6.1387643e+01	5.4433164e+01	3.5487599e+02	5.8108478e+01	8.7005683e+01	5.8882415e+01	6.7326308e+01	5.4685944e+01	1.0156657e+02	5.7258654e+01	5.0128899e+01	5.7835901e+01	5.3920499e+01
2.0880088e+03	6.7557267e+01	6.7254198e+01	8.2567323e+01	6.0642133e+01	1.2503758e+02	7.3212260e+01	2.0327175e+02	5.7459729e+01	8.3556984e+01	3.2169950e+02	1.2480143e+02	7.3989216e+01	7.8390081e+01	5.8214177e+01	1.1908369e+02	1.1474230e+02	4.6970723e+01	7.1473807e+01	5.3694843e+01	5.9064424e+01	8.5059463e+01	8.6600695e+01	5.6897058e+01	6.6872934e+01	8.3280460e+01	7.0419710e+01	6.2779161e+01	6.5161747e+01	7.0094364e+01	9.1845858e+01	9.2275248e+01	1.3735822e+02	8.4791603e+01	6.6987657e+01	1.6881905e+02	8.3906519e+01	6.1999156e+01	5.4101347e+01	3.5496956e+02	5.7934336e+01	8.7153077e+01	5.8641218e+01	6.7274840e+01	5.4698975e+01	1.0180598e+02	5.7419865e+01	5.0441924e+01	5.8032953e+01	5.4025397e+01
2.0888089e+03	6.7852793e+01	6.6942248e+01	8.2831339e+01	6.0643344e+01	1.2494815e+02	7.3428838e+01	2.0327782e+02	5.7533928e+01	8.3562110e+01	3.2171598e+02	1.3778095e+02	7.3912123e+01	7.9050309e+01	5.8578175e+01	1.1924012e+02	1.1466677e+02	4.7359870e+01	7.1449621e+01	5.3991291e+01	5.9062211e+01	8.4906402e+01	8.7445603e+01	5.6835164e+01	6.7101733e+01	8.3411042e+01	7.0686370e+01	6.2533745e+01	6.5282497e+01	6.9751239e+01	9.5948832e+01	9.2655888e+01	1.3764836e+02	8.4735964e+01	6.6940112e+01	1.9525341e+02	8.4135605e+01	6.1579682e+01	5.4732275e+01	3.5473940e+02	5.8137712e+01	8.7062920e+01	5.8795871e+01	6.7251889e+01	5.4935108e+01	1.0175490e+02	5.7434117e+01	5.0367116e+01	5.8072030e+01	5.4304017e+01
2.0896090e+03	6.7462866e+01	6.7332780e+01	8.2779670e+01	6.0467088e+01	1.2525577e+02	7.3615877e+01	2.0357932e+02	5.7210777e+01	8.3772064e+01	3.2213899e+02	1.5595875e+02	7.4563481e+01	7.8748265e+01	5.8666868e+01	1.1909379e+02	1.1470826e+02	4.7477861e+01	7.1567597e+01	5.3985394e+01	5.9049797e+01	8.5258564e+01	8.7422869e+01	5.6985889e+01	6.6977700e+01	8.3112424e+01	7.0622526e+01	6.2657114e+01	6.5298715e+01	7.0216397e+01	1.0095966e+02	9.3052936e+01	1.3753882e+02	8.4899508e+01	6.6991539e+01	2.3602594e+02	8.4101245e+01	6.1789258e+01	5.4607681e+01	3.5511148e+02	5.8424264e+01	8.7193566e+01	5.9015496e+01	6.7317382e+01	5.4639508e+01	1.0190690e+02	5.7508016e+01	5.0577043e+01	5.8075245e+01	5.4026976e+01
2.0904090e+03	6.8031335e+01	6.7433202e+01	8.3192357e+01	6.0916988e+01	1.2498299e+02	7.3631011e+01	2.0374365e+02	5.7771312e+01	8.3919919e+01	3.2227101e+02	1.7612357e+02	7.4482814e+01	7.9006203e+01	5.8653326e+01	1.1938543e+02	1.1487989e+02	4.7320119e+01	7.1498025e+01	5.3912946e+01	5.9177858e+01	8.5269729e+01	8.7435977e+01	5.7049480e+01	6.7131612e+01	8.3588989e+01	7.0729382e+01	6.2929643e+01	6.5673267e+01	7.0123451e+01	1.0690508e+02	9.2937409e+01	1.3768441e+02	8.4810797e+01	6.6784364e+01	2.9194449e+02	8.4248396e+01	6.2172444e+01	5.4720545e+01	3.5486027e+02	5.8303203e+01	8.7647156e+01	5.9133216e+01	6.7167369e+01	5.5022763e+01	1.0182884e+02	5.7630285e+01	5.0404592e+01	5.8104537e+01	5.4457082e+01
2.0912091e+03	6.7887328e+01	6.7280846e+01	8.2918735e+01	6.1008647e+01	1.2517415e+02	7.3196665e+01	2.0397862e+02	5.7810338e+01	8.4132279e+01	3.2220919e+02	1.9844393e+02	7.4506679e+01	7.9184055e+01	5.8624507e+01	1.1945855e+02	1.1492825e+02	4.7492639e+01	7.1913383e+01	5.3678630e+01	5.9090238e+01	8.5052344e+01	8.7485820e+01	5.7123893e+01	6.7068516e+01	8.3437951e+01	7.0765450e+01	6.2632495e+01	6.5416575e+01	7.0173352e+01	1.1369184e+02	9.3086157e+01	1.3777588e+02	8.5221728e+01	6.7318246e+01	3.5357865e+02	8.4304550e+01	6.2053625e+01	5.4763497e+01	3.5531548e+02	5.8448393e+01	8.7548041e+01	5.9141802e+01	6.7339931e+01	5.4994090e+01	1.0210736e+02	5.7499760e+01	5.0984103e+01	5.8108367e+01	5.4333297e+01
2.0920092e+03	6.8206966e+01	6.7325257e+01	8.3174726e+01	6.0726589e+01	1.2555629e+02	7.3831749e+01	2.0366623e+02	5.7935393e+01	8.3875869e+01	3.2240881e+02	2.2464766e+02	7.4789602e+01	7.9237382e+01	5.8647964e+01	1.1922852e+02	1.1531577e+02	4.7495783e+01	7.1887616e+01	5.3963409e+01	5.9427703e+01	8.5572101e+01	8.7664078e+01	5.7487585e+01	6.7280959e+01	8.3783659e+01	7.1108113e+01	6.2734921e+01	6.5700288e+01	7.0478950e+01	1.2024330e+02	9.3302533e+01	1.3790775e+02	8.5119249e+01	6.7027824e+01	4.1281330e+02	8.4113134e+01	6.1974096e+01	5.4948421e+01	3.5507194e+02	5.8669804e+01	8.7836303e+01	5.9238259e+01	6.7615923e+01	5.5002326e+01	1.0188989e+02	5.7707612e+01	5.0808867e+01	5.8371559e+01	5.4617075e+01
2.0928093e+03	6.8098919e+01	6.7568291e+01	8.3066578e+01	6.0827194e+01	1.2548192e+02	7.3846686e+01	2.0401455e+02	5.8131698e+01	8.4461742e+01	3.2219392e+02	2.5274977e+02	7.4735825e+01	7.9420043e+01	5.8626614e+01	1.1949443e+02	1.1592342e+02	4.7511036e+01	7.2054367e+01	5.4315079e+01	5.9330102e+01	8.5165065e+01	8.7794670e+01	5.6986779e+01	6.7294298e+01	8.3471978e+01	7.1284275e+01	6.2827253e+01	6.5747912e+01	7.0437138e+01	1.2794884e+02	9.3303987e+01	1.3797164e+02	8.5190121e+01	6.7144705e+01	4.6829596e+02	8.4292900e+01	6.1962748e+01	5.4844744e+01	3.5546114e+02	5.8594655e+01	8.8001793e+01	5.9214522e+01	6.7577692e+01	5.5209431e+01	1.0238750e+02	5.7766164e+01	5.0667845e+01	5.8335474e+01	5.4576085e+01
2.0936094e+03	6.7959105e+01	6.7486079e+01	8.3263622e+01	6.1286924e+01	1.2563642e+02	7.4057615e+01	2.0382267e+02	5.8243964e+01	8.4223896e+01	3.2287217e+02	2.7680857e+02	7.5019058e+01	7.9810435e+01	5.8914038e+01	1.1953249e+02	1.1710613e+02	4.7910573e+01	7.1691681e+01	5.3892863e+01	5.9554053e+01	8.5365712e+01	8.7622468e+01	5.7118041e+01	6.7633435e+01	8.3706325e+01	7.1015196e+01	6.2907767e+01	6.5819095e+01	7.0540045e+01	1.3318075e+02	9.3290526e+01	1.3789999e+02	8.5397406e+01	6.7397899e+01	5.1547788e+02	8.4489802e+01	6.2446727e+01	5.5389616e+01	3.5516479e+02	5.8678757e+01	8.8063224e+01	5.9398421e+01	6.7586449e+01	5.5291499e+01	1.0224235e+02	5.7879937e+01	5.1055831e+01	5.8422313e+01	5.4852796e+01
2.0944094e+03	6.8543343e+01	6.7558689e+01	8.3119123e+01	6.0993460e+01	1.2564353e+02	7.3883717e+01	2.0447325e+02	5.8251464e+01	8.4390602e+01	3.2292984e+02	3.0410673e+02	7.5282099e+01	7.9854658e+01	5.9307872e+01	1.1961105e+02	1.1938781e+02	4.7787191e+01	7.2065359e+01	5.4123582e+01	5.9811063e+01	8.5347740e+01	8.8041618e+01	5.7429087e+01	6.7459438e+01	8.3716133e+01	7.1666566e+01	6.3055366e+01	6.5877389e+01	7.0584052e+01	1.3775053e+02	9.3641542e+01	1.3781919e+02	8.5279913e+01	6.7319218e+01	5.3079967e+02	8.4537889e+01	6.2200681e+01	5.5174096e+01	3.5547702e+02	5.9159785e+01	8.8094157e+01	5.9615279e+01	6.7784056e+01	5.5507646e+01	1.0238419e+02	5.7986181e+01	5.0724527e+01	5.8756181e+01	5.4833314e+01
2.0952095e+03	6.8322605e+01	6.7811424e+01	8.3515052e+01	6.1350913e+01	1.2536693e+02	7.3966654e+01	2.0414736e+02	5.8360907e+01	8.4653467e+01	3.2291448e+02	3.1980700e+02	7.5217189e+01	7.9827628e+01	5.8830379e+01	1.1982243e+02	1.2477955e+02	4.7877754e+01	7.2109299e+01	5.4081224e+01	5.9441074e+01	8.5644528e+01	8.8092286e+01	5.7600766e+01	6.7776150e+01	8.3662016e+01	7.1448838e+01	6.2959404e+01	6.5858499e+01	7.0772218e+01	1.4252455e+02	9.3529720e+01	1.3828666e+02	8.5297681e+01	6.7647824e+01	5.2873222e+02	8.4499554e+01	6.2637422e+01	5.5337028e+01	3.5528501e+02	5.8822596e+01	8.8296594e+01	5.9602506e+01	6.7997299e+01	5.5302820e+01	1.0259968e+02	5.7932327e+01	5.1040631e+01	5.8375043e+01	5.4882903e+01
2.0960096e+03	6.8674742e+01	6.7703335e+01	8.3345676e+01	6.1170480e+01	1.2617358e+02	7.4192461e+01	2.0471520e+02	5.8537787e+01	8.4773511e+01	3.2330918e+02	3.2498217e+02	7.5072515e+01	7.9957919e+01	5.9073517e+01	1.1982907e+02	1.3548180e+02	4.7877205e+01	7.1903771e+01	5.4271840e+01	6.0005500e+01	8.5521133e+01	8.7941535e+01	5.7328210e+01	6.7400005e+01	8.3928445e+01	7.1702585e+01	6.3120970e+01	6.6149309e+01	7.0654728e+01	1.4519841e+02	9.3544211e+01	1.3811731e+02	8.5522259e+01	6.7536485e+01	5.0627171e+02	8.4749616e+01	6.2556041e+01	5.5473836e+01	3.5566645e+02	5.9099160e+01	8.8194700e+01	5.9574479e+01	6.7805551e+01	5.5447734e+01	1.0246519e+02	5.8022194e+01	5.0986463e+01	5.8526146e+01	5.5037987e+01
2.0968097e+03	6.8449012e+01	6.8041585e+01	8.3322223e+01	6.1391848e+01	1.2569854e+02	7.3801292e+01	2.0463162e+02	5.8603863e+01	8.4661662e+01	3.2286417e+02	3.2475451e+02	7.5439202e+01	7.9986516e+01	5.9145004e+01	1.1973343e+02	1.5566117e+02	4.7909836e+01	7.2615718e+01	5.4261903e+01	5.9897890e+01	8.5687704e+01	8.8294714e+01	5.7574579e+01	6.7833850e+01	8.4036591e+01	7.1691955e+01	6.3157222e+01	6.6117172e+01	7.0710887e+01	1.4295395e+02	9.3467438e+01	1.3849299e+02	8.5523733e+01	6.7671998e+01	4.6279064e+02	8.4824483e+01	6.2659393e+01	5.5489164e+01	3.5569935e+02	5.9103713e+01	8.8579617e+01	6.0022533e+01	6.7978730e+01	5.5925579e+01	1.0285495e+02	5.7919256e+01	5.1486813e+01	5.8484706e+01	5.5515412e+01
2.0976098e+03	6.8589482e+01	6.7927883e+01	8.3706945e+01	6.1090166e+01	1.2618259e+02	7.4902646e+01	2.0454913e+02	5.8582652e+01	8.5117511e+01	3.2348823e+02	3.1221682e+02	7.5419249e+01	8.0188589e+01	5.9115985e+01	1.1992595e+02	1.8733263e+02	4.7977476e+01	7.2356661e+01	5.4541053e+01	5.9562103e+01	8.5735332e+01	8.8106544e+01	5.7946937e+01	6.7476508e+01	8.4214986e+01	7.1824128e+01	6.3267018e+01	6.6215604e+01	7.0825519e+01	1.4347424e+02	9.4020497e+01	1.3831087e+02	8.5680624e+01	6.7481132e+01	4.1683312e+02	8.4658938e+01	6.2617999e+01	5.5560876e+01	3.5580251e+02	5.9192375e+01	8.8557054e+01	5.9758056e+01	6.7788322e+01	5.5797343e+01	1.0267146e+02	5.8458849e+01	5.1222723e+01	5.8693898e+01	5.5356111e+01
2.0984098e+03	6.8835357e+01	6.8091055e+01	8.3570765e+01	6.1417066e+01	1.2608977e+02	7.4278539e+01	2.0483622e+02	5.8876422e+01	8.5018963e+01	3.2319639e+02	2.9591964e+02	7.5424640e+01	8.0355863e+01	5.9224865e+01	1.1986491e+02	2.3280219e+02	4.8353674e+01	7.2463833e+01	5.4485580e+01	6.0221018e+01	8.5852415e+01	8.8571181e+01	5.7536938e+01	6.7989582e+01	8.4131283e+01	7.1820170e+01	6.3282426e+01	6.6507512e+01	7.1216113e+01	1.4121695e+02	9.3683276e+01	1.3833774e+02	8.5544876e+01	6.7849014e+01	3.7456769e+02	8.5063246e+01	6.2810291e+01	5.5918682e+01	3.5592997e+02	5.9418311e+01	8.8748685e+01	5.9838368e+01	6.7837466e+01	5.5830189e+01	1.0309760e+02	5.8284418e+01	5.1181109e+01	5.8900923e+01	5.5052143e+01
2.0992099e+03	6.8856109e+01	6.7969237e+01	8.3632076e+01	6.1292499e+01	1.2619517e+02	7.4321181e+01	2.0480793e+02	5.8873235e+01	8.5166448e+01	3.2354579e+02	2.7526491e+02	7.5990556e+01	8.0520587e+01	5.9400642e+01	1.2021932e+02	2.9639680e+02	4.8436601e+01	7.2234721e+01	5.4530337e+01	5.9990778e+01	8.5743794e+01	8.8417179e+01	5.8056970e+01	6.7917058e+01	8.4279761e+01	7.1934570e+01	6.3483161e+01	6.6643186e+01	7.0934745e+01	1.3631188e+02	9.4143091e+01	1.3825090e+02	8.5688540e+01	6.7926219e+01	3.3073201e+02	8.4956157e+01	6.2879117e+01	5.5872204e+01	3.5585570e+02	5.9841330e+01	8.8940441e+01	6.0198646e+01	6.8053349e+01	5.5979601e+01	1.0320221e+02	5.8256065e+01	5.1541279e+01	5.8631684e+01	5.5387955e+01
2.1000100e+03	6.8950032e+01	6.8238001e+01	8.3632626e+01	6.1693706e+01	1.2628785e+02	7.4692225e+01	2.0518784e+02	5.9121634e+01	8.5577411e+01	3.2387494e+02	2.4570415e+02	7.5657714e+01	8.0658888e+01	5.9491678e+01	1.2007022e+02	3.7770793e+02	4.8636876e+01	7.2732795e+01	5.4592361e+01	6.0150670e+01	8.5990310e+01	8.8512032e+01	5.7753840e+01	6.8082256e+01	8.4541852e+01	7.2236829e+01	6.3539236e+01	6.6612669e+01	7.1177204e+01	1.3190956e+02	9.3970011e+01	1.3855585e+02	8.5943555e+01	6.7522979e+01	2.9364238e+02	8.4914422e+01	6.3087920e+01	5.5706866e+01	3.5650650e+02	5.9394879e+01	8.9032139e+01	5.9954676e+01	6.8253866e+01	5.5988660e+01	1.0299147e+02	5.8461150e+01	5.1457762e+01	5.8992378e+01	5.5521985e+01
2.1008101e+03	6.9013056e+01	6.8031629e+01	8.3896860e+01	6.1594051e+01	1.2666152e+02	7.4587556e+01	2.0505168e+02	5.9134381e+01	8.5402027e+01	3.2365440e+02	2.2143833e+02	7.6135655e+01	8.0877237e+01	5.9347166e+01	1.2028373e+02	4.6993082e+02	4.8343026e+01	7.2815868e+01	5.4473759e+01	6.0518470e+01	8.5935880e+01	8.8520842e+01	5.8022323e+01	6.8427054e+01	8.4227194e+01	7.2242931e+01	6.3536474e+01	6.6810892e+01	7.1116200e+01	1.2565323e+02	9.4203099e+01	1.3838561e+02	8.5740921e+01	6.8098423e+01	2.6357242e+02	8.5511860e+01	6.3074003e+01	5.6168562e+01	3.5579444e+02	5.9685716e+01	8.9324476e+01	6.0459807e+01	6.8216271e+01	5.6045398e+01	1.0294204e+02	5.8472901e+01	5.1381586e+01	5.8844103e+01	5.5770511e+01
2.1016102e+03	6.8922690e+01	6.8368255e+01	8.3828300e+01	6.1628911e+01	1.2625002e+02	7.4567299e+01	2.0552343e+02	5.9452483e+01	8.5555765e+01	3.2404791e+02	1.9577876e+02	7.6041114e+01	8.0849692e+01	5.9719241e+01	1.1999095e+02	5.7544249e+02	4.8395178e+01	7.2620245e+01	5.4635286e+01	6.0346678e+01	8.5769761e+01	8.8816693e+01	5.7863531e+01	6.7640379e+01	8.4546422e+01	7.2368606e+01	6.3509890e+01	6.6603234e+01	7.1287476e+01	1.2213833e+02	9.4389892e+01	1.3861256e+02	8.6126133e+01	6.7718849e+01	2.3782650e+02	8.5139824e+01	6.3040385e+01	5.6035500e+01	3.5626037e+02	5.9923797e+01	8.9182269e+01	6.0227719e+01	6.8149303e+01	5.6125706e+01	1.0326231e+02	5.8519270e+01	5.1549619e+01	5.9041522e+01	5.5670001e+01
2.1024102e+03	6.9319434e+01	6.8591507e+01	8.4048723e+01	6.1763234e+01	1.2642922e+02	7.4726832e+01	2.0513445e+02	5.9412223e+01	8.5549090e+01	3.2395631e+02	1.7116678e+02	7.6363272e+01	8.1259714e+01	5.9515645e+01	1.2030293e+02	6.6882117e+02	4.8769787e+01	7.2881787e+01	5.4619911e+01	6.0513700e+01	8.6132723e+01	8.8852381e+01	5.8027479e+01	6.8242009e+01	8.4474574e+01	7.2803444e+01	6.3552132e+01	6.6927802e+01	7.1228634e+01	1.1613516e+02	9.4407563e+01	1.3835634e+02	8.6191144e+01	6.7933016e+01	2.1131423e+02	8.5354185e+01	6.3449696e+01	5.5910216e+01	3.5623329e+02	5.9833719e+01	8.9398292e+01	6.0248991e+01	6.8593775e+01	5.6051871e+01	1.0333348e+02	5.8660272e+01	5.1834191e+01	5.9077809e+01	5.6018340e+01
2.1032103e+03	6.9395313e+01	6.8285421e+01	8.4101295e+01	6.1779998e+01	1.2666878e+02	7.4816408e+01	2.0548815e+02	5.9520424e+01	8.5793407e+01	3.2402250e+02	1.5057847e+02	7.6421850e+01	8.1188775e+01	5.9718832e+01	1.2032838e+02	7.4107800e+02	4.8327366e+01	7.3107889e+01	5.4874252e+01	6.0742352e+01	8.5864355e+01	8.8764177e+01	5.8190176e+01	6.8358411e+01	8.4537504e+01	7.2452968e+01	6.3916083e+01	6.6828792e+01	7.1463688e+01	1.0960486e+02	9.4461234e+01	1.3858779e+02	8.6167583e+01	6.8017773e+01	1.9461696e+02	8.5243232e+01	6.3230500e+01	5.6465618e+01	3.5653056e+02	6.0008467e+01	8.9582286e+01	6.0580173e+01	6.8309948e+01	5.6092775e+01	1.0333415e+02	5.8896475e+01	5.1600426e+01	5.9163537e+01	5.5931429e+01
2.1040104e+03	6.9432921e+01	6.8276331e+01	8.4169332e+01	6.1687489e+01	1.2707777e+02	7.4885867e+01	2.0573368e+02	5.9472214e+01	8.5946014e+01	3.2449279e+02	1.3413420e+02	7.6330501e+01	8.1203267e+01	5.9791358e+01	1.2042465e+02	7.9147100e+02	4.8744690e+01	7.2995886e+01	5.4534356e+01	6.0339496e+01	8.6450956e+01	8.8970964e+01	5.8001898e+01	6.8418166e+01	8.4623809e+01	7.3006391e+01	6.3685442e+01	6.7046546e+01	7.1490069e+01	1.0511846e+02	9.4638151e+01	1.3870186e+02	8.6056550e+01	6.8240163e+01	1.7648306e+02	8.5478850e+01	6.3545974e+01	5.6135243e+01	3.5631831e+02	6.0047022e+01	8.9755607e+01	6.0689725e+01	6.8578078e+01	5.6339660e+01	1.0311517e+02	5.8521474e+01	5.1571678e+01	5.9084858e+01	5.6215942e+01
2.1048105e+03	6.9740566e+01	6.8551199e+01	8.4081674e+01	6.2227377e+01	1.2667623e+02	7.5023229e+01	2.0546924e+02	5.9619680e+01	8.6106145e+01	3.2427544e+02	1.1912071e+02	7.6949079e+01	8.1644132e+01	5.9595711e+01	1.2051052e+02	8.2253311e+02	4.8563555e+01	7.3387931e+01	5.4847948e+01	6.0948876e+01	8.6262479e+01	8.9238461e+01	5.8379082e+01	6.8540968e+01	8.4633924e+01	7.2864108e+01	6.4184403e+01	6.7104705e+01	7.1380589e+01	1.0016084e+02	9.4527085e+01	1.3850468e+02	8.6253088e+01	6.8428147e+01	1.6219759e+02	8.5580824e+01	6.3552284e+01	5.6550244e+01	3.5647015e+02	6.0188028e+01	8.9811324e+01	6.0647151e+01	6.8788279e+01	5.6155068e+01	1.0398409e+02	5.8651612e+01	5.2118270e+01	5.9165991e+01	5.5864502e+01
2.1056106e+03	6.9511689e+01	6.8640662e+01	8.4537918e+01	6.1644727e+01	1.2690013e+02	7.5265908e+01	2.0587614e+02	5.9561504e+01	8.5983973e+01	3.2455117e+02	1.1073720e+02	7.6595086e+01	8.1534242e+01	6.0073215e+01	1.2053398e+02	8.2831045e+02	4.8840033e+01	7.3353733e+01	5.4793156e+01	6.0862341e+01	8.6407951e+01	8.9209994e+01	5.8181091e+01	6.8534568e+01	8.4665640e+01	7.3013159e+01	6.3529808e+01	6.7143967e+01	7.1937689e+01	9.7211099e+01	9.4823580e+01	1.3896311e+02	8.6281893e+01	6.8130716e+01	1.5277699e+02	8.5318525e+01	6.3542914e+01	5.6345664e+01	3.5692040e+02	6.0291235e+01	9.0089851e+01	6.0758570e+01	6.8715273e+01	5.6483382e+01	1.0330657e+02	5.9212137e+01	5.1827362e+01	5.9489090e+01	5.6453768e+01
2.1064106e+03	6.9448097e+01	6.8591713e+01	8.4076564e+01	6.2023238e+01	1.2703632e+02	7.5232776e+01	2.0601566e+02	5.9940071e+01	8.6256029e+01	3.2478881e+02	1.0408620e+02	7.6953825e+01	8.1708560e+01	5.9811030e+01	1.2027311e+02	8.0298333e+02	4.8940597e+01	7.3415044e+01	5.4850061e+01	6.1153254e+01	8.5996317e+01	8.9390082e+01	5.8416046e+01	6.8702147e+01	8.4821774e+01	7.3141139e+01	6.4033103e+01	6.7457156e+01	7.1448984e+01	9.5086378e+01	9.4968672e+01	1.3881500e+02	8.6242044e+01	6.8692113e+01	1.4577193e+02	8.5630587e+01	6.3843225e+01	5.6799787e+01	3.5642531e+02	6.0406910e+01	8.9916742e+01	6.0913680e+01	6.8613838e+01	5.6623454e+01	1.0386874e+02	5.8857293e+01	5.1933157e+01	5.9251639e+01	5.6385992e+01
2.1072107e+03	6.9668971e+01	6.8953738e+01	8.4296434e+01	6.2136443e+01	1.2696300e+02	7.5236748e+01	2.0605126e+02	5.9952308e+01	8.6260224e+01	3.2474259e+02	9.9074284e+01	7.6958391e+01	8.1886211e+01	6.0290269e+01	1.2085005e+02	7.6816670e+02	4.8982365e+01	7.3463647e+01	5.4962602e+01	6.0975640e+01	8.6455407e+01	8.9333519e+01	5.8340773e+01	6.8731314e+01	8.4862430e+01	7.3050659e+01	6.4125381e+01	6.7581953e+01	7.1897732e+01	9.2467968e+01	9.4965717e+01	1.3871869e+02	8.6501104e+01	6.8229818e+01	1.4042035e+02	8.5767683e+01	6.3807583e+01	5.6586450e+01	3.5682827e+02	6.0668008e+01	9.0331703e+01	6.1109428e+01	6.8748277e+01	5.6572779e+01	1.0362258e+02	5.9089571e+01	5.2035970e+01	5.9494496e+01	5.6597860e+01
2.1080108e+03	6.9789346e+01	6.8605775e+01	8.4649264e+01	6.2247060e+01	1.2716215e+02	7.5442977e+01	2.0587290e+02	6.0049293e+01	8.6435239e+01	3.2524503e+02	9.6289761e+01	7.7117895e+01	8.2150766e+01	5.9924507e+01	1.2074382e+02	7.2122132e+02	4.9053771e+01	7.3417754e+01	5.5125406e+01	6.1241308e+01	8.6320224e+01	8.9288360e+01	5.8500510e+01	6.8913105e+01	8.5067435e+01	7.3404227e+01	6.3860869e+01	6.7569081e+01	7.2038809e+01	9.0702316e+01	9.4984500e+01	1.3898536e+02	8.6604664e+01	6.8385099e+01	1.3759250e+02	8.6036528e+01	6.3928116e+01	5.6630351e+01	3.5680530e+02	6.0492926e+01	9.0196245e+01	6.0979272e+01	6.8703663e+01	5.6753136e+01	1.0401685e+02	5.9352428e+01	5.1843823e+01	5.9248063e+01	5.6337800e+01
2.1088109e+03	7.0192756e+01	6.8927750e+01	8.4401309e+01	6.2059153e+01	1.2740652e+02	7.5259853e+01	2.0615813e+02	6.0144980e+01	8.6479954e+01	3.2459543e+02	9.5298230e+01	7.7234919e+01	8.2316545e+01	6.0376725e+01	1.2094149e+02	6.7688120e+02	4.9357847e+01	7.3539728e+01	5.5011501e+01	6.0818153e+01	8.6418245e+01	8.9345448e+01	5.8581284e+01	6.9195728e+01	8.4927377e+01	7.3655437e+01	6.4176551e+01	6.7744422e+01	7.1779202e+01	8.9559573e+01	9.5117758e+01	1.3905277e+02	8.6445627e+01	6.8429417e+01	1.3563336e+02	8.5549697e+01	6.4048462e+01	5.6902973e+01	3.5691811e+02	6.0636473e+01	9.0488826e+01	6.1236700e+01	6.8908992e+01	5.6723082e+01	1.0403474e+02	5.9190688e+01	5.2210723e+01	5.9469802e+01	5.6532808e+01
2.1096110e+03	7.0062228e+01	6.8982382e+01	8.4751137e+01	6.2525930e+01	1.2723262e+02	7.5437840e+01	2.0654006e+02	6.0173095e+01	8.6881173e+01	3.2525681e+02	9.3803560e+01	7.7216131e+01	8.2093131e+01	6.0107228e+01	1.2087574e+02	6.0899705e+02	4.9143563e+01	7.3818298e+01	5.5267116e+01	6.1503465e+01	8.6456289e+01	8.9774567e+01	5.8494913e+01	6.8985045e+01	8.4989689e+01	7.3318611e+01	6.4068621e+01	6.7745056e+01	7.2144293e+01	8.9258983e+01	9.5498335e+01	1.3887028e+02	8.6774618e+01	6.8683321e+01	1.3466761e+02	8.5948351e+01	6.4159450e+01	5.6901738e+01	3.5707466e+02	6.0675763e+01	9.0499121e+01	6.1330557e+01	6.9051780e+01	5.6824443e+01	1.0392772e+02	5.9286608e+01	5.2022139e+01	5.9685264e+01	5.6662539e+01
2.1104110e+03	6.9988177e+01	6.9029390e+01	8.4573998e+01	6.2204698e+01	1.2752624e+02	7.5548925e+01	2.0618797e+02	6.0605619e+01	8.6961080e+01	3.2517660e+02	9.3321004e+01	7.7512059e+01	8.2544055e+01	6.0356441e+01	1.2092986e+02	5.4911249e+02	4.9383483e+01	7.3504233e+01	5.5085097e+01	6.1279723e+01	8.6561329e+01	8.9702272e+01	5.8807432e+01	6.9001528e+01	8.5191710e+01	7.3739192e+01	6.4320027e+01	6.7981648e+01	7.1841820e+01	8.8933445e+01	9.5143615e+01	1.3892705e+02	8.6743973e+01	6.8525205e+01	1.3426015e+02	8.5817877e+01	6.4103691e+01	5.7164923e+01	3.5731755e+02	6.0809120e+01	9.0720779e+01	6.1265275e+01	6.9026610e+01	5.6843192e+01	1.0424098e+02	5.9329718e+01	5.2355243e+01	5.9552584e+01	5.6867038e+01
2.1112111e+03	7.0143459e+01	6.8998272e+01	8.4807849e+01	6.2229062e+01	1.2743001e+02	7.5813793e+01	2.0634340e+02	6.0269953e+01	8.6827103e+01	3.2552052e+02	9.3391097e+01	7.7589552e+01	8.2539135e+01	6.0240019e+01	1.2078896e+02	4.8189993e+02	4.9190680e+01	7.4093973e+01	5.5380133e+01	6.1391895e+01	8.6845388e+01	9.0057253e+01	5.8809109e+01	6.9005598e+01	8.5184230e+01	7.3674220e+01	6.4118801e+01	6.7845739e+01	7.2026852e+01	8.8718039e+01	9.5408325e+01	1.3917578e+02	8.6745806e+01	6.8744500e+01	1.3425991e+02	8.5909308e+01	6.4185301e+01	5.7117700e+01	3.5697280e+02	6.0944771e+01	9.0831160e+01	6.1490751e+01	6.9229294e+01	5.7137771e+01	1.0433741e+02	5.9511622e+01	5.2320414e+01	5.9604329e+01	5.6906512e+01
2.1120112e+03	7.0520692e+01	6.9337063e+01	8.4951155e+01	6.2476990e+01	1.2771626e+02	7.5850067e+01	2.0682203e+02	6.0644043e+01	8.7069376e+01	3.2568860e+02	9.3268340e+01	7.7578905e+01	8.2618244e+01	6.0471438e+01	1.2137122e+02	4.1725209e+02	4.9420908e+01	7.4036167e+01	5.5291695e+01	6.1646196e+01	8.6721108e+01	8.9749761e+01	5.8725969e+01	6.9516007e+01	8.5243269e+01	7.3731973e+01	6.4325231e+01	6.8221863e+01	7.2297636e+01	8.9042158e+01	9.5528713e+01	1.3902127e+02	8.7060135e+01	6.8998506e+01	1.3384321e+02	8.5957063e+01	6.4382101e+01	5.7309509e+01	3.5732410e+02	6.1096595e+01	9.0881137e+01	6.1633958e+01	6.9313267e+01	5.6962654e+01	1.0422327e+02	5.9356343e+01	5.2169197e+01	5.9756461e+01	5.7070906e+01
2.1128113e+03	7.0075677e+01	6.9174844e+01	8.4984692e+01	6.2472164e+01	1.2755652e+02	7.5882619e+01	2.0659070e+02	6.0521879e+01	8.7203307e+01	3.2562302e+02	9.3235512e+01	7.8016993e+01	8.2807318e+01	6.0403647e+01	1.2083643e+02	3.6092859e+02	4.9440344e+01	7.3616636e+01	5.5119033e+01	6.1834217e+01	8.6938063e+01	8.9983031e+01	5.8903191e+01	6.8937023e+01	8.5386727e+01	7.3931321e+01	6.4231794e+01	6.8062865e+01	7.2004692e+01	8.8431690e+01	9.5724193e+01	1.3927139e+02	8.6821202e+01	6.8801490e+01	1.3400884e+02	8.6020368e+01	6.4573738e+01	5.7287256e+01	3.5748165e+02	6.1042335e+01	9.1010662e+01	6.1603652e+01	6.9046180e+01	5.6911271e+01	1.0466264e+02	5.9527676e+01	5.2715979e+01	5.9613248e+01	5.7061916e+01
2.1136114e+03	7.0559318e+01	6.9459070e+01	8.4947699e+01	6.2745009e+01	1.2751390e+02	7.5819501e+01	2.0699228e+02	6.0830503e+01	8.7209677e+01	3.2571626e+02	9.3149537e+01	7.7819044e+01	8.2842752e+01	6.0717373e+01	1.2124795e+02	3.0791506e+02	4.9363446e+01	7.4085086e+01	5.5299541e+01	6.1757338e+01	8.6850857e+01	9.0302434e+01	5.9143977e+01	6.9495040e+01	8.5356458e+01	7.4328725e+01	6.4113788e+01	6.8191458e+01	7.2596984e+01	8.8973050e+01	9.5756833e+01	1.3904756e+02	8.6712074e+01	6.8827780e+01	1.3392798e+02	8.6218099e+01	6.4218719e+01	5.7478867e+01	3.5722675e+02	6.1301273e+01	9.1255725e+01	6.1699535e+01	6.9299567e+01	5.7556556e+01	1.0442422e+02	5.9517201e+01	5.2377781e+01	6.0034038e+01	5.7376787e+01
2.1144114e+03	7.0266421e+01	6.9238717e+01	8.5140311e+01	6.2537697e+01	1.2772867e+02	7.6203828e+01	2.0724935e+02	6.1091350e+01	8.7514454e+01	3.2563642e+02	9.3277165e+01	7.7948230e+01	8.3176688e+01	6.0570366e+01	1.2127759e+02	2.6278460e+02	4.9722615e+01	7.3962635e+01	5.5516487e+01	6.1721587e+01	8.7063055e+01	9.0100026e+01	5.9082720e+01	6.9268920e+01	8.5479668e+01	7.4010187e+01	6.4743744e+01	6.8053411e+01	7.2334004e+01	8.8755655e+01	9.5654980e+01	1.3959761e+02	8.7236113e+01	6.8981880e+01	1.3407799e+02	8.6331919e+01	6.4670899e+01	5.7768951e+01	3.5768965e+02	6.1356447e+01	9.1311226e+01	6.1930747e+01	6.9278422e+01	5.7246395e+01	1.0480495e+02	5.9563515e+01	5.2844248e+01	5.9855594e+01	5.7088591e+01
2.1152115e+03	7.0732664e+01	6.9653942e+01	8.5105129e+01	6.2566113e+01	1.2773257e+02	7.6087908e+01	2.0706714e+02	6.0727927e+01	8.7393253e+01	3.2599485e+02	9.3527463e+01	7.8250293e+01	8.3191963e+01	6.0590151e+01	1.2122090e+02	2.2550858e+02	4.9578382e+01	7.4359844e+01	5.5882795e+01	6.1758947e+01	8.7006369e+01	9.0556593e+01	5.9053199e+01	6.9385024e+01	8.5389684e+01	7.4151280e+01	6.4778516e+01	6.8259764e+01	7.2487250e+01	8.9302198e+01	9.6006840e+01	1.3953568e+02	8.7147900e+01	6.9007519e+01	1.3427447e+02	8.6351272e+01	6.4448112e+01	5.7296837e+01	3.5758972e+02	6.1509350e+01	9.1510917e+01	6.2015986e+01	6.9401422e+01	5.7581522e+01	1.0464738e+02	6.0179583e+01	5.2720762e+01	5.9920512e+01	5.7335093e+01
2.1160116e+03	7.0471475e+01	6.9726223e+01	8.5257058e+01	6.2686581e+01	1.2801024e+02	7.6239129e+01	2.0718591e+02	6.1224656e+01	8.7801299e+01	3.2612114e+02	9.3535682e+01	7.8356791e+01	8.3577474e+01	6.0687594e+01	1.2143523e+02	1.9832029e+02	4.9763836e+01	7.4215891e+01	5.5695229e+01	6.1945585e+01	8.6853920e+01	9.0233981e+01	5.9103225e+01	6.9690356e+01	8.5829115e+01	7.4531396e+01	6.4351012e+01	6.8621310e+01	7.2427983e+01	8.8898616e+01	9.5785904e+01	1.3963862e+02	8.7063035e+01	6.9426669e+01	1.3411942e+02	8.6399812e+01	6.4808858e+01	5.7937380e+01	3.5746665e+02	6.1524599e+01	9.1499323e+01	6.2124587e+01	6.9521272e+01	5.7309682e+01	1.0446687e+02	5.9586835e+01	5.2733827e+01	5.9971493e+01	5.7513900e+01
2.1168117e+03	7.0748163e+01	6.9470422e+01	8.5141678e+01	6.2621305e+01	1.2790547e+02	7.6553914e+01	2.0719612e+02	6.1261842e+01	8.7803036e+01	3.2626614e+02	9.3484173e+01	7.8741116e+01	8.3229133e+01	6.0633099e+01	1.2164232e+02	1.7477909e+02	4.9760587e+01	7.4162281e+01	5.5433331e+01	6.1941170e+01	8.7161923e+01	9.0169953e+01	5.9319594e+01	6.9466279e+01	8.5504186e+01	7.4647638e+01	6.4668627e+01	6.8669508e+01	7.2907456e+01	8.9047662e+01	9.6145990e+01	1.3952305e+02	8.7236686e+01	6.9333955e+01	1.3404076e+02	8.6296705e+01	6.4523083e+01	5.7760494e+01	3.5777150e+02	6.1669580e+01	9.1942345e+01	6.1787904e+01	6.9383302e+01	5.7274174e+01	1.0496684e+02	6.0195447e+01	5.2910002e+01	5.9994674e+01	5.7659262e+01
2.1176118e+03	7.0867307e+01	6.9736183e+01	8.5155824e+01	6.3143349e+01	1.2816488e+02	7.6289451e+01	2.0741376e+02	6.1037225e+01	8.7767698e+01	3.2636938e+02	9.3805844e+01	7.8310805e+01	8.3557302e+01	6.0794726e+01	1.2159438e+02	1.5767702e+02	4.9976403e+01	7.4665434e+01	5.5697897e+01	6.1975487e+01	8.7150178e+01	9.0525349e+01	5.9305820e+01	6.9525082e+01	8.5885269e+01	7.4751693e+01	6.4559799e+01	6.8559385e+01	7.2375596e+01	8.9020326e+01	9.6007499e+01	1.3958731e+02	8.7453896e+01	6.9189473e+01	1.3450863e+02	8.6658784e+01	6.4829058e+01	5.7916203e+01	3.5770996e+02	6.1596254e+01	9.1754895e+01	6.2297470e+01	6.9687543e+01	5.7903126e+01	1.0514294e+02	5.9867794e+01	5.2776962e+01	6.0035943e+01	5.7548785e+01
2.1184118e+03	7.0734189e+01	6.9583734e+01	8.5297846e+01	6.2948849e+01	1.2808128e+02	7.6396575e+01	2.0758603e+02	6.1767389e+01	8.7993882e+01	3.2653863e+02	9.3589926e+01	7.8772519e+01	8.3650874e+01	6.0768127e+01	1.2144384e+02	1.4284969e+02	4.9702529e+01	7.4566986e+01	5.5767848e+01	6.2227791e+01	8.7260397e+01	9.0649317e+01	5.9407173e+01	7.0010179e+01	8.5923607e+01	7.4718301e+01	6.4918665e+01	6.9116211e+01	7.2680929e+01	8.8835363e+01	9.6329081e+01	1.3941744e+02	8.7254826e+01	6.9464452e+01	1.3415528e+02	8.6564258e+01	6.4922610e+01	5.8062422e+01	3.5785826e+02	6.1899495e+01	9.1828697e+01	6.2287060e+01	6.9588567e+01	5.7423285e+01	1.0502043e+02	6.0202937e+01	5.2843677e+01	6.0332423e+01	5.7694301e+01
2.1192119e+03	7.0915458e+01	6.9886173e+01	8.5235641e+01	6.2900785e+01	1.2825426e+02	7.6451124e+01	2.0752343e+02	6.1377959e+01	8.7990438e+01	3.2659753e+02	9.3517071e+01	7.8708252e+01	8.3733477e+01	6.1077098e+01	1.2184131e+02	1.3338785e+02	5.0065935e+01	7.4494740e+01	5.5668354e+01	6.2115694e+01	8.7190602e+01	9.0739587e+01	5.9317121e+01	6.9758222e+01	8.5690523e+01	7.4834031e+01	6.4732690e+01	6.8714635e+01	7.2668362e+01	8.9025588e+01	9.6073519e+01	1.3982142e+02	8.7573326e+01	6.9585010e+01	1.3434299e+02	8.6642009e+01	6.5127902e+01	5.8035019e+01	3.5786720e+02	6.1686590e+01	9.2100987e+01	6.2178932e+01	6.9956450e+01	5.8072062e+01	1.0501768e+02	6.0036822e+01	5.3122132e+01	6.0373686e+01	5.7990287e+01
2.1200120e+03	7.0949691e+01	6.9702831e+01	8.5599798e+01	6.3185525e+01	1.2850799e+02	7.6434029e+01	2.0778283e+02	6.1463884e+01	8.8348983e+01	3.2643905e+02	9.4230832e+01	7.9170179e+01	8.3781638e+01	6.1103018e+01	1.2160403e+02	1.2634204e+02	5.0123775e+01	7.4742790e+01	5.5961896e+01	6.2317390e+01	8.7255289e+01	9.0793614e+01	5.9538067e+01	6.9781256e+01	8.6060864e+01	7.4924727e+01	6.5212374e+01	6.9033247e+01	7.2940770e+01	8.9170196e+01	9.6318080e+01	1.3960862e+02	8.7482054e+01	6.9331501e+01	1.3438884e+02	8.6788590e+01	6.5012868e+01	5.8234482e+01	3.5814725e+02	6.1792826e+01	9.2052033e+01	6.2438219e+01	6.9751396e+01	5.7650392e+01	1.0529291e+02	6.0220255e+01	5.3058400e+01	6.0214778e+01	5.8073099e+01
2.1208121e+03	7.1198101e+01	6.9766935e+01	8.5350950e+01	6.3221965e+01	1.2859229e+02	7.6863229e+01	2.0794994e+02	6.1840266e+01	8.8092192e+01	3.2698380e+02	9.4208326e+01	7.8949329e+01	8.4028569e+01	6.1328339e+01	1.2164416e+02	1.2182099e+02	4.9996047e+01	7.4660634e+01	5.5675720e+01	6.2098344e+01	8.7397946e+01	9.1134363e+01	5.9615738e+01	6.9694034e+01	8.5885336e+01	7.5211048e+01	6.4771691e+01	6.9137187e+01	7.2721136e+01	8.9248152e+01	9.6485238e+01	1.3992923e+02	8.7796965e+01	6.9811005e+01	1.3451119e+02	8.6907890e+01	6.5453293e+01	5.8290917e+01	3.5803759e+02	6.2057844e+01	9.2186094e+01	6.2483610e+01	6.9712347e+01	5.7904154e+01	1.0538564e+02	6.0519782e+01	5.3207592e+01	6.0327918e+01	5.8031346e+01
2.1216122e+03	7.1289053e+01	7.0077861e+01	8.5684310e+01	6.3225851e+01	1.2883910e+02	7.6739261e+01	2.0777086e+02	6.1627077e+01	8.8412203e+01	3.2674405e+02	9.3808319e+01	7.9009363e+01	8.4061209e+01	6.0958899e+01	1.2175041e+02	1.2052685e+02	5.0210471e+01	7.4649459e+01	5.5828521e+01	6.2457461e+01	8.7276828e+01	9.0927458e+01	5.9655542e+01	7.0176092e+01	8.5859608e+01	7.4931177e+01	6.4893776e+01	6.8977923e+01	7.3333339e+01	8.9136900e+01	9.6425680e+01	1.3993017e+02	8.7703405e+01	6.9574058e+01	1.3468377e+02	8.6663348e+01	6.5205760e+01	5.8247933e+01	3.5836755e+02	6.2114164e+01	9.2531027e+01	6.2358833e+01	7.0080513e+01	5.8096212e+01	1.0533371e+02	6.0291864e+01	5.3102659e+01	6.0723616e+01	5.7707523e+01
2.1224122e+03	7.1234927e+01	6.9983712e+01	8.5867419e+01	6.3238398e+01	1.2830597e+02	7.6862301e+01	2.0798116e+02	6.1784485e+01	8.8448698e+01	3.2704714e+02	9.4476040e+01	7.9091489e+01	8.4179784e+01	6.1139984e+01	1.2195696e+02	1.1872882e+02	5.0420112e+01	7.5033114e+01	5.6163629e+01	6.2912005e+01	8.7582925e+01	9.1139736e+01	5.9709502e+01	6.9958235e+01	8.6087658e+01	7.5650066e+01	6.5028370e+01	6.8933809e+01	7.3013978e+01	8.9293165e+01	9.6775208e+01	1.4010616e+02	8.7575287e+01	6.9534455e+01	1.3471599e+02	8.7008738e+01	6.5575687e+01	5.8564139e+01	3.5815780e+02	6.2412920e+01	9.2521214e+01	6.2574052e+01	6.9825325e+01	5.7853717e+01	1.0542438e+02	6.0235227e+01	5.3148917e+01	6.0493238e+01	5.8255102e+01
2.1232123e+03	7.1183103e+01	7.0313376e+01	8.5766602e+01	6.3385236e+01	1.2879027e+02	7.6965546e+01	2.0813850e+02	6.2081793e+01	8.8604223e+01	3.2750314e+02	9.4239047e+01	7.9484113e+01	8.4643840e+01	6.1342021e+01	1.2214021e+02	1.1796992e+02	5.0259147e+01	7.4987292e+01	5.6099891e+01	6.2481460e+01	8.7418715e+01	9.1033436e+01	5.9532940e+01	7.0392661e+01	8.6173054e+01	7.5177566e+01	6.5168829e+01	6.9286078e+01	7.3317763e+01	8.9420549e+01	9.6276684e+01	1.3965485e+02	8.7861385e+01	6.9503051e+01	1.3485577e+02	8.7010989e+01	6.5398217e+01	5.8521182e+01	3.5804512e+02	6.2278337e+01	9.2483881e+01	6.2820537e+01	7.0116265e+01	5.8356939e+01	1.0563864e+02	6.0470716e+01	5.3225833e+01	6.0524279e+01	5.8355831e+01
2.1240124e+03	7.1243682e+01	7.0072697e+01	8.5732600e+01	6.3367423e+01	1.2878912e+02	7.6796667e+01	2.0816631e+02	6.2196474e+01	8.8583837e+01	3.2704277e+02	9.4751909e+01	7.9294681e+01	8.4524412e+01	6.1232048e+01	1.2196567e+02	1.1759822e+02	5.0372418e+01	7.5080369e+01	5.6049701e+01	6.2698996e+01	8.7443931e+01	9.1166981e+01	5.9815339e+01	7.0125406e+01	8.6118376e+01	7.5530085e+01	6.5128186e+01	6.9151214e+01	7.2844992e+01	8.9338511e+01	9.7089211e+01	1.4005022e+02	8.7870958e+01	6.9869484e+01	1.3464153e+02	8.7227353e+01	6.5548858e+01	5.8646565e+01	3.5848302e+02	6.2563354e+01	9.2937199e+01	6.2958393e+01	7.0040149e+01	5.8118235e+01	1.0569459e+02	6.0526374e+01	5.3343547e+01	6.0583373e+01	5.8242259e+01
2.1248125e+03	7.1787733e+01	7.0507110e+01	8.5833116e+01	6.3487129e+01	1.2867344e+02	7.7236176e+01	2.0848582e+02	6.1957200e+01	8.9121186e+01	3.2750742e+02	9.4269259e+01	7.9585605e+01	8.4583501e+01	6.1011123e+01	1.2168209e+02	1.1796706e+02	5.0332786e+01	7.5083065e+01	5.6111529e+01	6.2718977e+01	8.7596124e+01	9.1432746e+01	5.9762530e+01	7.0378406e+01	8.6494707e+01	7.5737809e+01	6.5268122e+01	6.9331837e+01	7.3460371e+01	8.9484358e+01	9.6814085e+01	1.4018357e+02	8.7950028e+01	6.9592998e+01	1.3479992e+02	8.6966916e+01	6.5616992e+01	5.8604423e+01	3.5834163e+02	6.2414196e+01	9.2871821e+01	6.3022840e+01	7.0113364e+01	5.8360915e+01	1.0563702e+02	6.0880667e+01	5.3454222e+01	6.0680561e+01	5.8531665e+01
2.1256126e+03	7.1636976e+01	7.0683102e+01	8.6097997e+01	6.3479425e+01	1.2902412e+02	7.7095697e+01	2.0825554e+02	6.2476513e+01	8.9013652e+01	3.2757017e+02	9.4678578e+01	7.9458939e+01	8.4672894e+01	6.1605522e+01	1.2204836e+02	1.1793486e+02	5.0631831e+01	7.5261805e+01	5.6204272e+01	6.3008303e+01	8.7838072e+01	9.1310875e+01	6.0092554e+01	7.0266152e+01	8.6613225e+01	7.5614547e+01	6.5078898e+01	6.9696365e+01	7.3196645e+01	8.9727074e+01	9.6964898e+01	1.3986819e+02	8.8133121e+01	6.9868888e+01	1.3474937e+02	8.7277111e+01	6.5611622e+01	5.9038492e+01	3.5837013e+02	6.2571055e+01	9.2753453e+01	6.2853874e+01	7.0402516e+01	5.8314332e+01	1.0587936e+02	6.0550956e+01	5.3197182e+01	6.0452079e+01	5.8490266e+01
2.1264126e+03	7.1610691e+01	7.1366544e+01	8.5844126e+01	6.3545539e+01	1.2924216e+02	7.7329886e+01	2.0844142e+02	6.2204804e+01	8.9096986e+01	3.2752641e+02	9.4658491e+01	7.9969338e+01	8.4946262e+01	6.1350145e+01	1.2225930e+02	1.1767912e+02	5.0495970e+01	7.5323385e+01	5.5968823e+01	6.3154847e+01	8.7489775e+01	9.1392728e+01	5.9835805e+01	7.0264040e+01	8.6281133e+01	7.5771813e+01	6.5316749e+01	6.9632352e+01	7.3269552e+01	8.9355928e+01	9.7043925e+01	1.4015596e+02	8.8376290e+01	6.9813099e+01	1.3495474e+02	8.7352338e+01	6.5665709e+01	5.8610188e+01	3.5886535e+02	6.2811591e+01	9.3008611e+01	6.3003739e+01	7.0320187e+01	5.8547692e+01	1.0567913e+02	6.0636468e+01	5.3552433e+01	6.0632931e+01	5.8663725e+01
2.1272127e+03	7.1560091e+01	7.2549039e+01	8.6389533e+01	6.3505183e+01	1.2931189e+02	7.7183584e+01	2.0848784e+02	6.2673195e+01	8.9207116e+01	3.2768300e+02	9.4691144e+01	7.9836820e+01	8.4876519e+01	6.1517760e+01	1.2255964e+02	1.1737579e+02	5.0908614e+01	7.5129001e+01	5.6360227e+01	6.3136660e+01	8.7921760e+01	9.1832361e+01	5.9986829e+01	7.0234762e+01	8.6623027e+01	7.5967825e+01	6.5391442e+01	6.9768969e+01	7.3701239e+01	8.9567458e+01	9.6870960e+01	1.4009145e+02	8.8091354e+01	7.0066294e+01	1.3486464e+02	8.7339469e+01	6.6084504e+01	5.9002412e+01	3.5873040e+02	6.2642091e+01	9.3034108e+01	6.3104566e+01	7.0251630e+01	5.8179299e+01	1.0630644e+02	6.1036840e+01	5.3677164e+01	6.0894278e+01	5.8637425e+01
2.1280128e+03	7.1587101e+01	7.5000172e+01	8.5832245e+01	6.3762374e+01	1.2912329e+02	7.7356293e+01	2.0854873e+02	6.2320337e+01	8.9397798e+01	3.2775947e+02	9.4901710e+01	8.0352428e+01	8.5030000e+01	6.1760212e+01	1.2187264e+02	1.1761387e+02	5.0756201e+01	7.5637760e+01	5.6593411e+01	6.3224641e+01	8.7699032e+01	9.1832399e+01	6.0158075e+01	7.0466721e+01	8.6414147e+01	7.6080652e+01	6.5453849e+01	6.9428972e+01	7.3382257e+01	8.9638116e+01	9.7427698e+01	1.4020025e+02	8.7995854e+01	6.9869494e+01	1.3499643e+02	8.7292526e+01	6.5934779e+01	5.9209480e+01	3.5884501e+02	6.2612953e+01	9.3586064e+01	6.3166320e+01	7.0622776e+01	5.8581526e+01	1.0610431e+02	6.0812538e+01	5.3744685e+01	6.0990169e+01	5.8871024e+01
2.1288129e+03	7.2101406e+01	7.9813766e+01	8.6307956e+01	6.3370028e+01	1.2907721e+02	7.7394601e+01	2.0850207e+02	6.2877102e+01	8.9287366e+01	3.2790223e+02	9.4786469e+01	7.9964392e+01	8.5328425e+01	6.1540906e+01	1.2258907e+02	1.1771465e+02	5.1004824e+01	7.5412820e+01	5.6089180e+01	6.3077535e+01	8.7607924e+01	9.1605102e+01	6.0004463e+01	7.0711072e+01	8.6600994e+01	7.5962721e+01	6.5314424e+01	7.0243872e+01	7.3521356e+01	8.9735572e+01	9.7348554e+01	1.4010126e+02	8.8493929e+01	7.0254037e+01	1.3532487e+02	8.7428173e+01	6.5842526e+01	5.9194308e+01	3.5880688e+02	6.3126516e+01	9.3374686e+01	6.3409430e+01	7.0528054e+01	5.8610883e+01	1.0607446e+02	6.0913358e+01	5.3669794e+01	6.0878406e+01	5.8944066e+01
2.1296130e+03	7.1878379e+01	8.4687007e+01	8.5995463e+01	6.4037192e+01	1.2942820e+02	7.7595017e+01	2.0901262e+02	6.2762695e+01	8.9628921e+01	3.2824081e+02	9.4765089e+01	8.0372423e+01	8.5335810e+01	6.1903898e+01	1.2253774e+02	1.1763094e+02	5.0752912e+01	7.5420121e+01	5.6575704e+01	6.3276062e+01	8.8043050e+01	9.1680492e+01	6.0283635e+01	7.0569008e+01	8.6867411e+01	7.6447006e+01	6.5768568e+01	6.9848315e+01	7.3977015e+01	8.9910427e+01	9.7458210e+01	1.4035169e+02	8.8356865e+01	7.0068737e+01	1.3507766e+02	8.7664807e+01	6.6243506e+01	5.9187838e+01	3.5895954e+02	6.2900065e+01	9.3534447e+01	6.3571576e+01	7.0525166e+01	5.8615600e+01	1.0633806e+02	6.0951886e+01	5.3898207e+01	6.1097722e+01	5.8923946e+01
2.1304130e+03	7.1990894e+01	9.2883156e+01	8.6291635e+01	6.3741966e+01	1.2928186e+02	7.7634138e+01	2.0875687e+02	6.2990345e+01	8.9663694e+01	3.2825974e+02	9.4873704e+01	8.0352789e+01	8.5498242e+01	6.1642086e+01	1.2233563e+02	1.1780526e+02	5.1204451e+01	7.5467009e+01	5.6359342e+01	6.3359366e+01	8.7883904e+01	9.2144769e+01	6.0219386e+01	7.0703911e+01	8.6662827e+01	7.6193088e+01	6.5528909e+01	6.9967054e+01	7.3538474e+01	8.9715161e+01	9.7533071e+01	1.4039615e+02	8.8497755e+01	7.0165407e+01	1.3510770e+02	8.7509528e+01	6.6034092e+01	5.9480006e+01	3.5902327e+02	6.3378025e+01	9.3718437e+01	6.3440952e+01	7.0455968e+01	5.8754090e+01	1.0625672e+02	6.1061065e+01	5.3592163e+01	6.0918771e+01	5.9152309e+01
2.1312131e+03	7.1980422e+01	1.0435934e+02	8.6180204e+01	6.3915956e+01	1.2954151e+02	7.7693777e+01	2.0927360e+02	6.3049344e+01	8.9988676e+01	3.2837222e+02	9.5160881e+01	8.0807333e+01	8.5598714e+01	6.1652035e+01	1.2254504e+02	1.1778784e+02	5.1014365e+01	7.5776651e+01	5.6455900e+01	6.3451102e+01	8.8328055e+01	9.1843521e+01	6.0311141e+01	7.0609419e+01	8.6588688e+01	7.6672016e+01	6.5426756e+01	7.0234495e+01	7.4006859e+01	9.0021117e+01	9.7502131e+01	1.4051745e+02	8.8481685e+01	7.0316566e+01	1.3519587e+02	8.7750942e+01	6.6297088e+01	5.9516463e+01	3.5914729e+02	6.2922035e+01	9.3570364e+01	6.3931290e+01	7.0766842e+01	5.8681093e+01	1.0635062e+02	6.0854400e+01	5.3902479e+01	6.1140667e+01	5.9366572e+01
2.1320132e+03	7.2333815e+01	1.1800071e+02	8.6349271e+01	6.4083511e+01	1.2956563e+02	7.8096723e+01	2.0910832e+02	6.3042553e+01	9.0462272e+01	3.2835110e+02	9.5197430e+01	8.0328077e+01	8.5673739e+01	6.2046508e+01	1.2269721e+02	1.1803962e+02	5.0847302e+01	7.5969535e+01	5.6631989e+01	6.3532965e+01	8.8203875e+01	9.2333481e+01	6.0420403e+01	7.1144613e+01	8.7276536e+01	7.6892190e+01	6.5970553e+01	7.0089218e+01	7.3748125e+01	8.9966630e+01	9.7726174e+01	1.4045529e+02	8.8475646e+01	7.0471976e+01	1.3535585e+02	8.7351808e+01	6.6607692e+01	5.9557559e+01	3.5901597e+02	6.3263437e+01	9.3992140e+01	6.3492505e+01	7.0671064e+01	5.9133017e+01	1.0634624e+02	6.1409693e+01	5.3831742e+01	6.1122690e+01	5.9303354e+01
2.1328133e+03	7.2209365e+01	1.3283023e+02	8.6506716e+01	6.3975939e+01	1.2950523e+02	7.7739088e+01	2.0947524e+02	6.2942620e+01	9.1455699e+01	3.2844247e+02	9.5274121e+01	8.0888873e+01	8.5630759e+01	6.1840560e+01	1.2264408e+02	1.1777371e+02	5.1416541e+01	7.5810492e+01	5.6545884e+01	6.3625366e+01	8.8172452e+01	9.2194253e+01	6.0173272e+01	7.1054608e+01	8.6681371e+01	7.7596988e+01	6.5555622e+01	7.0318410e+01	7.4148509e+01	9.0220881e+01	9.7758221e+01	1.4060818e+02	8.8803172e+01	7.0343899e+01	1.3515249e+02	8.7967962e+01	6.6559717e+01	5.9732906e+01	3.5920881e+02	6.3115105e+01	9.3903187e+01	6.3728058e+01	7.0711813e+01	5.9056896e+01	1.0665686e+02	6.1060342e+01	5.3966486e+01	6.1335385e+01	5.9273601e+01
2.1336134e+03	7.2353931e+01	1.5157274e+02	8.6544250e+01	6.4242623e+01	1.2960127e+02	7.8042021e+01	2.0936896e+02	6.3283781e+01	9.2918497e+01	3.2867078e+02	9.5559291e+01	8.0627864e+01	8.6192926e+01	6.1895353e+01	1.2284587e+02	1.1804005e+02	5.1123221e+01	7.5732155e+01	5.6760939e+01	6.3668781e+01	8.8274189e+01	9.2261051e+01	6.0275445e+01	7.0674426e+01	8.6744533e+01	7.8959383e+01	6.5960861e+01	7.0398316e+01	7.3912713e+01	8.9752184e+01	9.7957602e+01	1.4084880e+02	8.8641310e+01	7.0617817e+01	1.3529440e+02	8.7774826e+01	6.6534964e+01	5.9669989e+01	3.5939849e+02	6.3508813e+01	9.4126123e+01	6.3820358e+01	7.0759759e+01	5.9041314e+01	1.0668604e+02	6.1214765e+01	5.3989268e+01	6.1202342e+01	5.9539578e+01
2.1344134e+03	7.2479483e+01	1.6600984e+02	8.6292644e+01	6.3704402e+01	1.2999939e+02	7.7755869e+01	2.0951678e+02	6.3397925e+01	9.5662511e+01	3.2887184e+02	9.5430295e+01	8.0843980e+01	8.5985814e+01	6.1980287e+01	1.2279263e+02	1.1829055e+02	5.1256351e+01	7.6188403e+01	5.6367191e+01	6.3799237e+01	8.8232044e+01	9.2237620e+01	6.0422854e+01	7.1362225e+01	8.7108593e+01	8.1028496e+01	6.5862081e+01	7.0692075e+01	7.4153795e+01	9.0141843e+01	9.7774459e+01	1.4053099e+02	8.8689408e+01	7.0531505e+01	1.3546292e+02	8.7893156e+01	6.6721254e+01	5.9726108e+01	3.5931422e+02	6.3423540e+01	9.4038561e+01	6.4062041e+01	7.0949856e+01	5.9282599e+01	1.0660763e+02	6.1338172e+01	5.4181401e+01	6.1312421e+01	5.9595029e+01
2.1352135e+03	7.2363765e+01	1.8103702e+02	8.6803549e+01	6.4256682e+01	1.2975514e+02	7.8082743e+01	2.0961179e+02	6.3325162e+01	9.8864260e+01	3.2862382e+02	9.5569447e+01	8.1060775e+01	8.6188849e+01	6.1847545e+01	1.2300797e+02	1.1809601e+02	5.1502267e+01	7.5883052e+01	5.6911447e+01	6.3693092e+01	8.8299547e+01	9.2558301e+01	6.0602670e+01	7.0964467e+01	8.7163353e+01	8.6707236e+01	6.5762767e+01	7.0517051e+01	7.3978831e+01	9.0226022e+01	9.8216973e+01	1.4073114e+02	8.8636392e+01	7.0544559e+01	1.3554638e+02	8.7866440e+01	6.6584684e+01	5.9753143e+01	3.5935342e+02	6.3620149e+01	9.4403377e+01	6.4138791e+01	7.0769525e+01	5.9230657e+01	1.0681434e+02	6.1461337e+01	5.4004263e+01	6.1527029e+01	5.9614039e+01
2.1360136e+03	7.2696921e+01	1.9628783e+02	8.6867350e+01	6.4351904e+01	1.2997536e+02	7.8020832e+01	2.0962091e+02	6.3490490e+01	1.0381119e+02	3.2897752e+02	9.5634139e+01	8.1247002e+01	8.6397046e+01	6.2222932e+01	1.2291979e+02	1.1803264e+02	5.1531543e+01	7.6374019e+01	5.6641415e+01	6.4012278e+01	8.8561466e+01	9.2358097e+01	6.0779396e+01	7.1023868e+01	8.7380759e+01	9.3635993e+01	6.5913285e+01	7.0849773e+01	7.4475748e+01	9.0121552e+01	9.8063695e+01	1.4066328e+02	8.9124460e+01	7.0719088e+01	1.3567968e+02	8.8068133e+01	6.6750661e+01	6.0085152e+01	3.5943329e+02	6.3586969e+01	9.4614481e+01	6.3967646e+01	7.1248886e+01	5.9337594e+01	1.0674755e+02	6.1387864e+01	5.4395914e+01	6.1610297e+01	5.9848270e+01
2.1368137e+03	7.2556011e+01	2.0259641e+02	8.6640469e+01	6.4244204e+01	1.3002766e+02	7.8228198e+01	2.0973806e+02	6.3642383e+01	1.1076666e+02	3.2884006e+02	9.5772955e+01	8.1293818e+01	8.6268772e+01	6.2171983e+01	1.2293110e+02	1.1836481e+02	5.1568746e+01	7.6059261e+01	5.6865242e+01	6.3883930e+01	8.8581185e+01	9.2792389e+01	6.0632354e+01	7.1461348e+01	8.7268118e+01	1.0803270e+02	6.6178916e+01	7.0988102e+01	7.3914550e+01	9.0082863e+01	9.8163358e+01	1.4074510e+02	8.8737332e+01	7.0737502e+01	1.3550835e+02	8.8394186e+01	6.6719049e+01	5.9949417e+01	3.5964518e+02	6.3855082e+01	9.4249721e+01	6.4305134e+01	7.0854621e+01	5.9639822e+01	1.0696750e+02	6.1632906e+01	5.4093461e+01	6.1315029e+01	5.9798812e+01
2.1376138e+03	7.2683843e+01	2.0625294e+02	8.6832545e+01	6.4477170e+01	1.3009105e+02	7.8213708e+01	2.0991891e+02	6.3814551e+01	1.1780546e+02	3.2908475e+02	9.5644711e+01	8.1266721e+01	8.6903105e+01	6.2163240e+01	1.2274386e+02	1.1836061e+02	5.1493869e+01	7.6554636e+01	5.6964100e+01	6.4087704e+01	8.8333328e+01	9.2347536e+01	6.0637781e+01	7.1259305e+01	8.7351822e+01	1.2787952e+02	6.6282909e+01	7.0663279e+01	7.4301491e+01	9.0062013e+01	9.8272047e+01	1.4070384e+02	8.8972811e+01	7.0697287e+01	1.3565059e+02	8.8182574e+01	6.6926383e+01	6.0212458e+01	3.5963755e+02	6.3936447e+01	9.4611875e+01	6.4673860e+01	7.1150129e+01	5.9367400e+01	1.0681797e+02	6.1597499e+01	5.4237241e+01	6.1552961e+01	6.0041805e+01
2.1384138e+03	7.2791308e+01	2.0558955e+02	8.6873722e+01	6.4337867e+01	1.3030402e+02	7.8411128e+01	2.0999578e+02	6.3840770e+01	1.2568932e+02	3.2933659e+02	9.5983755e+01	8.1663562e+01	8.6813289e+01	6.2489736e+01	1.2319900e+02	1.1810461e+02	5.1744511e+01	7.6257978e+01	5.6893099e+01	6.4369830e+01	8.8719906e+01	9.2893244e+01	6.0876530e+01	7.1168562e+01	8.7191095e+01	1.5574782e+02	6.5996610e+01	7.0975718e+01	7.4519427e+01	9.0001433e+01	9.8333329e+01	1.4086950e+02	8.9126269e+01	7.0949465e+01	1.3564411e+02	8.8129703e+01	6.6920841e+01	6.0463546e+01	3.5981092e+02	6.3921868e+01	9.4862275e+01	6.4456959e+01	7.1251732e+01	5.9448738e+01	1.0701564e+02	6.1765169e+01	5.4387633e+01	6.1383354e+01	5.9896490e+01
2.1392139e+03	7.2980446e+01	1.9523054e+02	8.6823185e+01	6.4541028e+01	1.2994863e+02	7.8446498e+01	2.1022323e+02	6.3831189e+01	1.3459906e+02	3.2925676e+02	9.5895934e+01	8.1723381e+01	8.6693251e+01	6.2344866e+01	1.2300411e+02	1.1857246e+02	5.1652767e+01	7.6437295e+01	5.7129152e+01	6.4073550e+01	8.8345099e+01	9.2865652e+01	6.0818977e+01	7.1770414e+01	8.7638441e+01	1.8526631e+02	6.6097277e+01	7.1240658e+01	7.4294747e+01	9.0601938e+01	9.8292039e+01	1.4080081e+02	8.9109266e+01	7.0870054e+01	1.3566571e+02	8.8241357e+01	6.6977612e+01	6.0095293e+01	3.5987797e+02	6.4159544e+01	9.4774295e+01	6.4387711e+01	7.1086764e+01	5.9567593e+01	1.0701863e+02	6.1677073e+01	5.4471037e+01	6.1738743e+01	6.0098129e+01
2.1400140e+03	7.2884847e+01	1.8208743e+02	8.6838359e+01	6.4586599e+01	1.3013426e+02	7.8326064e+01	2.0982652e+02	6.3908050e+01	1.4174480e+02	3.2941668e+02	9.5991000e+01	8.1442322e+01	8.6714844e+01	6.2215365e+01	1.2315931e+02	1.1819832e+02	5.1714007e+01	7.6726346e+01	5.6872224e+01	6.4263080e+01	8.8644644e+01	9.2933765e+01	6.0810386e+01	7.1202362e+01	8.7580442e+01	2.1481119e+02	6.6250778e+01	7.1211812e+01	7.4611891e+01	9.0457010e+01	9.8583177e+01	1.4095937e+02	8.9244402e+01	7.0704853e+01	1.3586255e+02	8.8342995e+01	6.7231110e+01	6.0518877e+01	3.5973485e+02	6.4047166e+01	9.5117252e+01	6.4643134e+01	7.1480749e+01	5.9548623e+01	1.0723868e+02	6.2128207e+01	5.4527677e+01	6.1630716e+01	6.0144340e+01
2.1408141e+03	7.3024392e+01	1.6421717e+02	8.7215671e+01	6.4487320e+01	1.3071845e+02	7.8588072e+01	2.1051727e+02	6.4024448e+01	1.5094261e+02	3.2957718e+02	9.6175635e+01	8.1790715e+01	8.7230471e+01	6.2543400e+01	1.2347903e+02	1.1853343e+02	5.1853860e+01	7.6527225e+01	5.7452499e+01	6.4310377e+01	8.8855969e+01	9.2800437e+01	6.1184493e+01	7.1502225e+01	8.7695392e+01	2.4941917e+02	6.6372913e+01	7.1492499e+01	7.4544065e+01	9.0476878e+01	9.8584802e+01	1.4102316e+02	8.9159018e+01	7.1206916e+01	1.3584051e+02	8.8337915e+01	6.7190952e+01	6.0476506e+01	3.5980639e+02	6.4320614e+01	9.4983966e+01	6.4696155e+01	7.1522415e+01	5.9924545e+01	1.0732276e+02	6.1838121e+01	5.4242265e+01	6.1742505e+01	6.0307985e+01
2.1416142e+03	7.3082294e+01	1.5116951e+02	8.7219046e+01	6.4724564e+01	1.3015553e+02	7.8858187e+01	2.1015923e+02	6.4191175e+01	1.5875868e+02	3.2974538e+02	9.5909258e+01	8.2068645e+01	8.7040217e+01	6.2510839e+01	1.2285832e+02	1.1873631e+02	5.1985215e+01	7.6809384e+01	5.6832759e+01	6.4977603e+01	8.8477454e+01	9.2803306e+01	6.1035886e+01	7.1454868e+01	8.7926086e+01	2.7709001e+02	6.6382001e+01	7.0991669e+01	7.4872333e+01	9.0630994e+01	9.8456735e+01	1.4115444e+02	8.9333514e+01	7.1068739e+01	1.3605030e+02	8.8454518e+01	6.7520390e+01	6.0437678e+01	3.6009889e+02	6.4067162e+01	9.5065401e+01	6.4508467e+01	7.1532800e+01	5.9590778e+01	1.0753109e+02	6.1974443e+01	5.4867095e+01	6.1782518e+01	6.0189191e+01
2.1424142e+03	7.3069779e+01	1.3608819e+02	8.7266594e+01	6.4838437e+01	1.3019949e+02	7.8551490e+01	2.1037788e+02	6.4332553e+01	1.6635243e+02	3.2992934e+02	9.6158717e+01	8.1952475e+01	8.7110410e+01	6.2549912e+01	1.2344119e+02	1.1815605e+02	5.1868238e+01	7.6633948e+01	5.7204269e+01	6.4378871e+01	8.8985937e+01	9.3288952e+01	6.1189311e+01	7.1734249e+01	8.7715499e+01	2.9127785e+02	6.6417394e+01	7.1523775e+01	7.4817934e+01	9.0414680e+01	9.8491433e+01	1.4097532e+02	8.9500896e+01	7.0915799e+01	1.3600441e+02	8.8886986e+01	6.7226843e+01	6.0903476e+01	3.6027879e+02	6.4523248e+01	9.5274783e+01	6.4731251e+01	7.1369743e+01	5.9865256e+01	1.0739954e+02	6.2145492e+01	5.4426398e+01	6.1778527e+01	6.0255758e+01
2.1432143e+03	7.3168257e+01	1.2040106e+02	8.7264571e+01	6.4669785e+01	1.3073936e+02	7.8728759e+01	2.1064235e+02	6.4248727e+01	1.7551046e+02	3.2975983e+02	9.6482058e+01	8.1943351e+01	8.7402881e+01	6.2840700e+01	1.2325045e+02	1.1897516e+02	5.1934794e+01	7.6991017e+01	5.7220098e+01	6.4381257e+01	8.8786860e+01	9.3218991e+01	6.1126028e+01	7.1688006e+01	8.7720260e+01	2.8913574e+02	6.6399387e+01	7.1432877e+01	7.4822804e+01	9.0631279e+01	9.8983788e+01	1.4124155e+02	8.9017937e+01	7.1271630e+01	1.3603045e+02	8.8591085e+01	6.7717649e+01	6.0602759e+01	3.5983994e+02	6.4432139e+01	9.5456114e+01	6.4797240e+01	7.1289887e+01	5.9977304e+01	1.0753695e+02	6.2177488e+01	5.4754241e+01	6.1994638e+01	6.0756081e+01
2.1440144e+03	7.3138176e+01	1.0610037e+02	8.7269580e+01	6.4889935e+01	1.3058005e+02	7.8868717e+01	2.1073957e+02	6.4447140e+01	1.8412011e+02	3.2993292e+02	9.6233745e+01	8.2208549e+01	8.7386237e+01	6.3065029e+01	1.2360902e+02	1.1857499e+02	5.2233204e+01	7.6947308e+01	5.7302237e+01	6.4946327e+01	8.8919017e+01	9.3194851e+01	6.1409577e+01	7.1773891e+01	8.7899431e+01	2.8223503e+02	6.6600497e+01	7.1284615e+01	7.4855795e+01	9.0369113e+01	9.8938656e+01	1.4125081e+02	8.9361665e+01	7.1364710e+01	1.3614672e+02	8.8848397e+01	6.7306825e+01	6.0812260e+01	3.6037621e+02	6.4735014e+01	9.5610311e+01	6.4981982e+01	7.1710753e+01	6.0039090e+01	1.0769209e+02	6.2153507e+01	5.4953870e+01	6.1679413e+01	6.0573631e+01
2.1448145e+03	7.3277135e+01	9.6499775e+01	8.7223882e+01	6.4670036e+01	1.3075841e+02	7.9038460e+01	2.1065524e+02	6.4379213e+01	1.8603951e+02	3.3005591e+02	9.6340399e+01	8.2362917e+01	8.7452288e+01	6.2879884e+01	1.2343602e+02	1.1873107e+02	5.1990260e+01	7.7157407e+01	5.7105833e+01	6.4683859e+01	8.9060847e+01	9.3489945e+01	6.1085416e+01	7.1673214e+01	8.7954057e+01	2.6240473e+02	6.6339253e+01	7.1635179e+01	7.4852590e+01	9.0591067e+01	9.8720425e+01	1.4104183e+02	8.9681086e+01	7.1203193e+01	1.3621856e+02	8.8702757e+01	6.7792221e+01	6.1129745e+01	3.6025653e+02	6.4491505e+01	9.5595770e+01	6.5254575e+01	7.1745092e+01	6.0487952e+01	1.0795523e+02	6.2183449e+01	5.4690275e+01	6.1887770e+01	6.0655063e+01
2.1456146e+03	7.3298279e+01	8.9581211e+01	8.7356531e+01	6.4748198e+01	1.3099258e+02	7.8788332e+01	2.1094870e+02	6.4679442e+01	1.8671699e+02	3.3018458e+02	9.6761782e+01	8.2603127e+01	8.7752895e+01	6.2693676e+01	1.2373829e+02	1.1886879e+02	5.2251265e+01	7.6972860e+01	5.7465224e+01	6.4816640e+01	8.8594174e+01	9.3519839e+01	6.1457026e+01	7.1986252e+01	8.7972057e+01	2.3286876e+02	6.6586134e+01	7.1732219e+01	7.4971131e+01	9.0834499e+01	9.9141568e+01	1.4136869e+02	8.9508969e+01	7.1308160e+01	1.3637501e+02	8.8798557e+01	6.7839238e+01	6.0914905e+01	3.6061168e+02	6.4780812e+01	9.5985976e+01	6.4923324e+01	7.1727193e+01	5.9831552e+01	1.0761601e+02	6.2295294e+01	5.4918172e+01	6.1994065e+01	6.0866150e+01
2.1464146e+03	7.3374061e+01	8.4305480e+01	8.7557726e+01	6.5086700e+01	1.3068052e+02	7.9322496e+01	2.1093236e+02	6.4747646e+01	1.8614099e+02	3.3003401e+02	9.6488467e+01	8.2345222e+01	8.7665060e+01	6.3030194e+01	1.2368308e+02	1.1930018e+02	5.2222508e+01	7.7107192e+01	5.7403567e+01	6.4860777e+01	8.9023277e+01	9.3244981e+01	6.1328504e+01	7.1995732e+01	8.7779398e+01	2.0772967e+02	6.6458815e+01	7.1795990e+01	7.5250402e+01	9.0520593e+01	9.8792202e+01	1.4142209e+02	8.9620277e+01	7.1535861e+01	1.3623308e+02	8.9113797e+01	6.7745171e+01	6.1164386e+01	3.6033699e+02	6.4813299e+01	9.5892377e+01	6.5172188e+01	7.1816867e+01	6.0160739e+01	1.0785672e+02	6.2223911e+01	5.5268562e+01	6.2222117e+01	6.0679545e+01
2.1472147e+03	7.3543045e+01	7.8739360e+01	8.7493673e+01	6.4957397e+01	1.3099295e+02	7.9190801e+01	2.1096428e+02	6.4645438e+01	1.8152309e+02	3.3041198e+02	9.6726777e+01	8.2572184e+01	8.8121497e+01	6.2920067e+01	1.2387342e+02	1.1868449e+02	5.2605712e+01	7.7286780e+01	5.7659613e+01	6.4915618e+01	8.9329136e+01	9.3700911e+01	6.1600364e+01	7.1999265e+01	8.8057042e+01	1.8052441e+02	6.7084705e+01	7.1894812e+01	7.5138277e+01	9.0659847e+01	9.9345823e+01	1.4125334e+02	9.0005073e+01	7.1293844e+01	1.3612013e+02	8.8738154e+01	6.7751913e+01	6.1225732e+01	3.6064106e+02	6.4999902e+01	9.5848242e+01	6.5289987e+01	7.1752656e+01	6.0328059e+01	1.0805890e+02	6.2520260e+01	5.5011614e+01	6.2033441e+01	6.0902834e+01
2.1480148e+03	7.3618144e+01	7.7379276e+01	8.7619476e+01	6.4996200e+01	1.3093064e+02	7.9252549e+01	2.1101871e+02	6.4848567e+01	1.7429057e+02	3.3037909e+02	9.6941428e+01	8.2736575e+01	8.8042763e+01	6.2744670e+01	1.2386461e+02	1.1907173e+02	5.2314412e+01	7.6862844e+01	5.7719735e+01	6.4966210e+01	8.9040055e+01	9.3770587e+01	6.1450249e+01	7.2081653e+01	8.8053651e+01	1.5545419e+02	6.6799980e+01	7.1809025e+01	7.5388718e+01	9.0906383e+01	9.9061030e+01	1.4154967e+02	8.9585997e+01	7.1618661e+01	1.3638251e+02	8.8759443e+01	6.7864261e+01	6.1143461e+01	3.6032918e+02	6.4988736e+01	9.5763293e+01	6.5396355e+01	7.1902292e+01	6.0388342e+01	1.0785727e+02	6.2425178e+01	5.5149618e+01	6.2200430e+01	6.0872436e+01
2.1488149e+03	7.3735852e+01	7.5587496e+01	8.7779839e+01	6.5272787e+01	1.3108585e+02	7.9188581e+01	2.1110206e+02	6.5270991e+01	1.6389624e+02	3.3048127e+02	9.6649560e+01	8.2887131e+01	8.8051780e+01	6.3238055e+01	1.2372664e+02	1.1870551e+02	5.2426421e+01	7.7296051e+01	5.7169111e+01	6.5030148e+01	8.9062896e+01	9.3945168e+01	6.1534624e+01	7.2051196e+01	8.8114329e+01	1.3464251e+02	6.6882065e+01	7.2220152e+01	7.5176339e+01	9.0648164e+01	9.9529972e+01	1.4130696e+02	8.9850071e+01	7.1584051e+01	1.3623297e+02	8.9110765e+01	6.7721019e+01	6.1345202e+01	3.6053674e+02	6.4990764e+01	9.6352531e+01	6.5507029e+01	7.1912541e+01	6.0278888e+01	1.0816486e+02	6.2658034e+01	5.5017410e+01	6.2176146e+01	6.1087496e+01
2.1496150e+03	7.3602008e+01	7.4571196e+01	8.7943090e+01	6.5070880e+01	1.3118998e+02	7.9395412e+01	2.1144916e+02	6.4783616e+01	1.5318802e+02	3.3064176e+02	9.7058203e+01	8.2987497e+01	8.8444822e+01	6.2900681e+01	1.2377393e+02	1.1914464e+02	5.2599045e+01	7.7149206e+01	5.7535992e+01	6.5346899e+01	8.9181171e+01	9.3703021e+01	6.1747307e+01	7.2410530e+01	8.8270425e+01	1.1936284e+02	6.6785991e+01	7.1983313e+01	7.5608277e+01	9.1170318e+01	9.9366172e+01	1.4124490e+02	8.9900153e+01	7.1344478e+01	1.3655351e+02	8.8937492e+01	6.7935800e+01	6.1416696e+01	3.6051692e+02	6.4910929e+01	9.6172916e+01	6.5381034e+01	7.2118696e+01	6.0622837e+01	1.0810010e+02	6.2743977e+01	5.5172388e+01	6.2388671e+01	6.1020926e+01
2.1504150e+03	7.3934355e+01	7.3198177e+01	8.7638641e+01	6.4835082e+01	1.3144665e+02	7.9246546e+01	2.1159528e+02	6.5402971e+01	1.4042525e+02	3.3112307e+02	9.6989886e+01	8.2893159e+01	8.8319876e+01	6.3243191e+01	1.2406193e+02	1.1900325e+02	5.2531845e+01	7.7454943e+01	5.7793056e+01	6.5561173e+01	8.9176916e+01	9.4366104e+01	6.1498851e+01	7.2651948e+01	8.8213322e+01	1.0832735e+02	6.6847749e+01	7.2380260e+01	7.5149417e+01	9.0842989e+01	9.9504502e+01	1.4153741e+02	8.9874735e+01	7.1745841e+01	1.3663353e+02	8.9303743e+01	6.8111732e+01	6.1408363e+01	3.6087837e+02	6.5282757e+01	9.6276905e+01	6.5899618e+01	7.2087217e+01	6.0523380e+01	1.0829095e+02	6.2639968e+01	5.5400406e+01	6.2301004e+01	6.1252509e+01
2.1512151e+03	7.3888098e+01	7.2700833e+01	8.7853545e+01	6.5384506e+01	1.3142260e+02	7.9450703e+01	2.1161659e+02	6.4977901e+01	1.3019666e+02	3.3095552e+02	9.7375569e+01	8.2944707e+01	8.8612984e+01	6.3007834e+01	1.2384483e+02	1.1912014e+02	5.2875226e+01	7.7436840e+01	5.7836140e+01	6.5039093e+01	8.9344159e+01	9.4065544e+01	6.1793993e+01	7.2270007e+01	8.8405516e+01	9.9505572e+01	6.7115763e+01	7.2028277e+01	7.5640831e+01	9.0871346e+01	9.9665514e+01	1.4154165e+02	9.0187487e+01	7.1651288e+01	1.3654875e+02	8.9102451e+01	6.8292156e+01	6.1650142e+01	3.6062662e+02	6.5248196e+01	9.6431817e+01	6.5572997e+01	7.1960446e+01	6.0596599e+01	1.0846111e+02	6.2759037e+01	5.5231336e+01	6.2364923e+01	6.1277278e+01
2.1520152e+03	7.4108091e+01	7.2707678e+01	8.8313393e+01	6.5315125e+01	1.3132458e+02	7.9495784e+01	2.1149429e+02	6.5542757e+01	1.2184416e+02	3.3076064e+02	9.7052269e+01	8.3307175e+01	8.8613741e+01	6.3071381e+01	1.2411309e+02	1.1906484e+02	5.2759875e+01	7.7481439e+01	5.7669393e+01	6.5692823e+01	8.9455868e+01	9.4259359e+01	6.1748421e+01	7.2772095e+01	8.8468559e+01	9.3581328e+01	6.6711176e+01	7.2557471e+01	7.5353190e+01	9.1300539e+01	9.9809338e+01	1.4172761e+02	9.0121863e+01	7.1960041e+01	1.3667948e+02	8.9224559e+01	6.8005371e+01	6.1525530e+01	3.6082780e+02	6.5539554e+01	9.6572614e+01	6.5647726e+01	7.2235389e+01	6.0661733e+01	1.0856060e+02	6.2781570e+01	5.5212240e+01	6.2387259e+01	6.1521250e+01
2.1528153e+03	7.3825015e+01	7.2694550e+01	8.7928237e+01	6.5195981e+01	1.3172407e+02	7.9410695e+01	2.1154360e+02	6.5360522e+01	1.1318377e+02	3.3114616e+02	9.7248487e+01	8.3458147e+01	8.8752793e+01	6.3392388e+01	1.2397040e+02	1.1913390e+02	5.2943287e+01	7.7766415e+01	5.7993533e+01	6.5437510e+01	8.9314072e+01	9.4027847e+01	6.1660923e+01	7.2202788e+01	8.8211307e+01	8.8631533e+01	6.7212607e+01	7.2400999e+01	7.5504759e+01	9.0866325e+01	9.9624132e+01	1.4157605e+02	9.0007302e+01	7.1702951e+01	1.3671654e+02	8.9358203e+01	6.8367721e+01	6.1831166e+01	3.6075030e+02	6.5524681e+01	9.6615664e+01	6.5815219e+01	7.2174880e+01	6.0635187e+01	1.0826016e+02	6.2898393e+01	5.5260624e+01	6.2470364e+01	6.1431091e+01
2.1536154e+03	7.4348589e+01	7.2382743e+01	8.8490851e+01	6.5437647e+01	1.3124519e+02	7.9780801e+01	2.1175434e+02	6.5558876e+01	1.0783049e+02	3.3106425e+02	9.7540486e+01	8.3605621e+01	8.8733247e+01	6.3409074e+01	1.2395703e+02	1.1941857e+02	5.2909879e+01	7.7567324e+01	5.7762991e+01	6.5637940e+01	8.9561123e+01	9.4050640e+01	6.1828880e+01	7.2588785e+01	8.8513034e+01	8.5968469e+01	6.7061055e+01	7.2348696e+01	7.5438857e+01	9.1451873e+01	1.0002362e+02	1.4145739e+02	9.0070731e+01	7.1897799e+01	1.3663587e+02	8.9331103e+01	6.8551432e+01	6.1815547e+01	3.6092613e+02	6.5426274e+01	9.6861458e+01	6.6276090e+01	7.2281348e+01	6.0921777e+01	1.0861591e+02	6.2876163e+01	5.5535331e+01	6.2677202e+01	6.1536615e+01
2.1544154e+03	7.4035478e+01	7.2679533e+01	8.9036428e+01	6.5378284e+01	1.3178482e+02	7.9835578e+01	2.1197239e+02	6.5515059e+01	1.0210046e+02	3.3175716e+02	9.7220484e+01	8.3524131e+01	8.9100115e+01	6.3313201e+01	1.2441930e+02	1.1957561e+02	5.2789590e+01	7.7336923e+01	5.8001271e+01	6.5588285e+01	8.9928517e+01	9.5006909e+01	6.1997494e+01	7.2615972e+01	8.8592350e+01	8.3481466e+01	6.7057727e+01	7.2276551e+01	7.5871630e+01	9.1152688e+01	1.0025838e+02	1.4164727e+02	9.0705187e+01	7.2011506e+01	1.3649462e+02	8.9199221e+01	6.8669015e+01	6.1984851e+01	3.6114370e+02	6.5824380e+01	9.6955922e+01	6.5772584e+01	7.2390778e+01	6.0927353e+01	1.0855452e+02	6.2962767e+01	5.5491659e+01	6.2619300e+01	6.1582590e+01
2.1552155e+03	7.4312695e+01	7.2920121e+01	8.9767025e+01	6.5428896e+01	1.3159171e+02	7.9495026e+01	2.1183171e+02	6.5713598e+01	9.8715929e+01	3.3117929e+02	9.7382237e+01	8.3577960e+01	8.8858981e+01	6.3589375e+01	1.2415619e+02	1.1951713e+02	5.3085032e+01	7.8308432e+01	5.7824619e+01	6.5511464e+01	8.9652833e+01	9.4295748e+01	6.2026253e+01	7.2518258e+01	8.8592598e+01	8.1808210e+01	6.7187688e+01	7.2743594e+01	7.5604812e+01	9.1626697e+01	1.0019862e+02	1.4195911e+02	9.0345917e+01	7.1840218e+01	1.3666254e+02	8.9486872e+01	6.8176781e+01	6.1895548e+01	3.6084132e+02	6.5682805e+01	9.6987362e+01	6.6242582e+01	7.2441993e+01	6.0995508e+01	1.0865743e+02	6.2993514e+01	5.5354392e+01	6.2533594e+01	6.1845659e+01
2.1560156e+03	7.4441594e+01	7.2692445e+01	9.1474770e+01	6.5688993e+01	1.3163756e+02	7.9933510e+01	2.1227365e+02	6.5641457e+01	9.6193471e+01	3.3166707e+02	9.7675578e+01	8.4048049e+01	8.9243672e+01	6.3414449e+01	1.2437931e+02	1.1928522e+02	5.2952422e+01	7.7755801e+01	5.7958481e+01	6.5622988e+01	8.9774302e+01	9.4713203e+01	6.2085805e+01	7.2570496e+01	8.8708063e+01	8.0640501e+01	6.7403786e+01	7.2695044e+01	7.6060036e+01	9.1152381e+01	9.9951916e+01	1.4181070e+02	9.0387669e+01	7.2342476e+01	1.3691599e+02	8.9626344e+01	6.8787337e+01	6.2073978e+01	3.6139095e+02	6.5893792e+01	9.6842723e+01	6.5731295e+01	7.2504203e+01	6.1361000e+01	1.0887706e+02	6.3060832e+01	5.5581153e+01	6.2594772e+01	6.1743389e+01
2.1568157e+03	7.4480059e+01	7.2861750e+01	9.4330041e+01	6.5690677e+01	1.3191055e+02	8.0019714e+01	2.1215777e+02	6.5635681e+01	9.4767634e+01	3.3207032e+02	9.7422728e+01	8.3816383e+01	8.9225872e+01	6.3575526e+01	1.2432320e+02	1.1951220e+02	5.3016194e+01	7.8216409e+01	5.7899948e+01	6.6029067e+01	8.9642804e+01	9.4335830e+01	6.1885658e+01	7.2714525e+01	8.8770077e+01	8.0371964e+01	6.7197457e+01	7.2990882e+01	7.5859242e+01	9.1539979e+01	1.0012025e+02	1.4192346e+02	9.0433535e+01	7.2060801e+01	1.3718661e+02	8.9562525e+01	6.8559265e+01	6.1974844e+01	3.6134201e+02	6.5983608e+01	9.7283354e+01	6.6373801e+01	7.2508811e+01	6.1036444e+01	1.0883630e+02	6.3332191e+01	5.5675314e+01	6.2713540e+01	6.1864828e+01
2.1576158e+03	7.4397054e+01	7.2615862e+01	9.7474162e+01	6.5589621e+01	1.3189268e+02	7.9705696e+01	2.1214298e+02	6.6273871e+01	9.4169396e+01	3.3162842e+02	9.7585671e+01	8.4172566e+01	8.9381022e+01	6.3705021e+01	1.2432308e+02	1.1966637e+02	5.3088231e+01	7.7944369e+01	5.7752759e+01	6.5826252e+01	8.9815780e+01	9.4685224e+01	6.2214576e+01	7.2539725e+01	8.8780329e+01	7.9940277e+01	6.7210551e+01	7.2875757e+01	7.6034943e+01	9.1237315e+01	1.0012536e+02	1.4190181e+02	9.0512870e+01	7.2234350e+01	1.3664268e+02	8.9764066e+01	6.8598986e+01	6.2320710e+01	3.6137117e+02	6.6063758e+01	9.7119154e+01	6.6106422e+01	7.2537021e+01	6.1217923e+01	1.0913903e+02	6.3195053e+01	5.5521142e+01	6.2529261e+01	6.1870409e+01
2.1584158e+03	7.4653315e+01	7.2961325e+01	1.0314500e+02	6.5543183e+01	1.3194098e+02	8.0409793e+01	2.1253401e+02	6.6035284e+01	9.4206523e+01	3.3185105e+02	9.7921869e+01	8.4181130e+01	8.9354189e+01	6.3894320e+01	1.2462240e+02	1.1954845e+02	5.3216533e+01	7.8150682e+01	5.8124710e+01	6.6061033e+01	8.9783938e+01	9.4698219e+01	6.2237060e+01	7.2887363e+01	8.8922914e+01	7.9957032e+01	6.7448702e+01	7.2928382e+01	7.6014202e+01	9.2040618e+01	1.0053227e+02	1.4195616e+02	9.0771582e+01	7.2376484e+01	1.3724846e+02	8.9693937e+01	6.9032784e+01	6.2300870e+01	3.6126821e+02	6.6152628e+01	9.7409807e+01	6.6543434e+01	7.2569421e+01	6.1104449e+01	1.0874799e+02	6.3092661e+01	5.5944214e+01	6.2921921e+01	6.2039037e+01
2.1592159e+03	7.4639033e+01	7.2616337e+01	1.0961455e+02	6.5886277e+01	1.3207431e+02	7.9830174e+01	2.1225476e+02	6.6141991e+01	9.3354192e+01	3.3156231e+02	9.7677656e+01	8.4123303e+01	8.9641436e+01	6.3712622e+01	1.2456966e+02	1.1942953e+02	5.3120634e+01	7.8425842e+01	5.8127932e+01	6.6020850e+01	9.0077994e+01	9.4753823e+01	6.2423024e+01	7.2885427e+01	8.9056348e+01	8.0470802e+01	6.7381786e+01	7.2902678e+01	7.5978893e+01	9.1364472e+01	1.0020353e+02	1.4180018e+02	9.0701162e+01	7.2356005e+01	1.3678200e+02	8.9415462e+01	6.8742829e+01	6.2471122e+01	3.6149791e+02	6.6084945e+01	9.7197535e+01	6.6518200e+01	7.2785891e+01	6.1411694e+01	1.0930659e+02	6.3480284e+01	5.5856598e+01	6.2887182e+01	6.2072741e+01
2.1600160e+03	7.4663602e+01	7.3054977e+01	1.1469804e+02	6.5569032e+01	1.3205530e+02	8.0486494e+01	2.1221417e+02	6.6134344e+01	9.3625444e+01	3.3216349e+02	9.7897147e+01	8.4167100e+01	8.9688031e+01	6.3821513e+01	1.2463035e+02	1.1983685e+02	5.3642880e+01	7.8371886e+01	5.8299568e+01	6.6083101e+01	8.9859745e+01	9.4913408e+01	6.2229363e+01	7.3056370e+01	8.8875879e+01	8.0011867e+01	6.7543972e+01	7.3205399e+01	7.6119261e+01	9.1690178e+01	1.0024267e+02	1.4196255e+02	9.0534293e+01	7.2229358e+01	1.3732586e+02	9.0269815e+01	6.9293009e+01	6.2856077e+01	3.6139273e+02	6.6215331e+01	9.7844308e+01	6.6683841e+01	7.2647185e+01	6.1312811e+01	1.0892068e+02	6.3211967e+01	5.5609059e+01	6.2966691e+01	6.2363126e+01
2.1608161e+03	7.4825916e+01	7.2943608e+01	1.2227493e+02	6.5926282e+01	1.3215902e+02	7.9959020e+01	2.1262103e+02	6.6470910e+01	9.3563118e+01	3.3183626e+02	9.8085869e+01	8.4530620e+01	8.9780389e+01	6.3529739e+01	1.2443833e+02	1.1993750e+02	5.3246392e+01	7.8331499e+01	5.8062993e+01	6.6308153e+01	9.0065125e+01	9.4848362e+01	6.2345732e+01	7.2991554e+01	8.8975243e+01	8.0371937e+01	6.7531610e+01	7.3341375e+01	7.6096381e+01	9.2461162e+01	1.0073114e+02	1.4207773e+02	9.0931839e+01	7.2600836e+01	1.3714492e+02	8.9763056e+01	6.8953756e+01	6.3150350e+01	3.6159055e+02	6.6413407e+01	9.7649534e+01	6.6528747e+01	7.2770502e+01	6.1173907e+01	1.0936982e+02	6.3581763e+01	5.6182622e+01	6.2905283e+01	6.2191793e+01
2.1616162e+03	7.4889465e+01	7.2816221e+01	1.2933737e+02	6.5837473e+01	1.3212361e+02	8.0501769e+01	2.1278508e+02	6.6184165e+01	9.3653977e+01	3.3225473e+02	9.7832071e+01	8.4665284e+01	8.9843282e+01	6.3998861e+01	1.2475499e+02	1.2013338e+02	5.3512792e+01	7.8506038e+01	5.8287535e+01	6.6267002e+01	9.0188400e+01	9.4982597e+01	6.2260945e+01	7.2899013e+01	8.9080491e+01	8.0104236e+01	6.7765023e+01	7.3292111e+01	7.6402694e+01	9.3025208e+01	1.0051997e+02	1.4196635e+02	9.0750095e+01	7.2693221e+01	1.3739434e+02	9.0136225e+01	6.9252909e+01	6.3900618e+01	3.6176810e+02	6.6282501e+01	9.7613223e+01	6.6673432e+01	7.3049418e+01	6.1781438e+01	1.0927700e+02	6.3343479e+01	5.5822830e+01	6.3102478e+01	6.2260957e+01
2.1624162e+03	7.5047099e+01	7.3226069e+01	1.3586431e+02	6.5786476e+01	1.3246672e+02	8.0199552e+01	2.1259636e+02	6.6190463e+01	9.3895732e+01	3.3212325e+02	9.8092295e+01	8.4543343e+01	9.0001413e+01	6.3935485e+01	1.2460237e+02	1.1975639e+02	5.3463060e+01	7.8572822e+01	5.8480312e+01	6.6529816e+01	8.9977351e+01	9.5118390e+01	6.2531158e+01	7.3280528e+01	8.9196701e+01	8.0204437e+01	6.7799274e+01	7.3373141e+01	7.6090533e+01	9.4188847e+01	1.0079242e+02	1.4174091e+02	9.0758564e+01	7.2602435e+01	1.3685012e+02	9.0220831e+01	6.9315947e+01	6.5220938e+01	3.6168008e+02	6.6372514e+01	9.8150456e+01	6.6710610e+01	7.2797874e+01	6.1559278e+01	1.0949754e+02	6.3591189e+01	5.6036754e+01	6.2964474e+01	6.2359933e+01
2.1632163e+03	7.4863131e+01	7.3023087e+01	1.4243727e+02	6.6077174e+01	1.3226697e+02	8.0481568e+01	2.1311418e+02	6.6681200e+01	9.3613238e+01	3.3241433e+02	9.8239417e+01	8.4755365e+01	9.0130082e+01	6.4119042e+01	1.2481871e+02	1.2005807e+02	5.3414863e+01	7.8418043e+01	5.8483311e+01	6.6460503e+01	8.9975580e+01	9.5231789e+01	6.2476996e+01	7.3270290e+01	8.9035185e+01	8.0518343e+01	6.7378415e+01	7.3621186e+01	7.6312045e+01	9.4860664e+01	1.0060805e+02	1.4247485e+02	9.1081579e+01	7.2566993e+01	1.3755346e+02	8.9911118e+01	6.9236281e+01	6.6896203e+01	3.6184057e+02	6.6473744e+01	9.7775978e+01	6.6664397e+01	7.2992182e+01	6.1802623e+01	1.0938993e+02	6.3722461e+01	5.6206012e+01	6.3241551e+01	6.2563107e+01
2.1640164e+03	7.5172936e+01	7.3068287e+01	1.4437090e+02	6.5975064e+01	1.3238448e+02	8.0582461e+01	2.1289697e+02	6.6304043e+01	9.3815155e+01	3.3246747e+02	9.8238593e+01	8.4858290e+01	9.0400409e+01	6.3891188e+01	1.2471347e+02	1.1996541e+02	5.3944460e+01	7.8463868e+01	5.8222351e+01	6.6726352e+01	9.0186958e+01	9.5481378e+01	6.2765986e+01	7.3381509e+01	8.9271614e+01	8.0365187e+01	6.7870896e+01	7.3395077e+01	7.6523800e+01	9.6356605e+01	1.0082962e+02	1.4220636e+02	9.1058931e+01	7.2495776e+01	1.3702931e+02	9.0233210e+01	6.9547695e+01	7.0675764e+01	3.6218495e+02	6.6758054e+01	9.8217597e+01	6.7148469e+01	7.3114163e+01	6.1552759e+01	1.0959165e+02	6.3631660e+01	5.6092025e+01	6.3163592e+01	6.2685799e+01
2.1648165e+03	7.5052412e+01	7.3599507e+01	1.4795533e+02	6.6021868e+01	1.3238486e+02	8.0569100e+01	2.1311504e+02	6.6840296e+01	9.3892784e+01	3.3237108e+02	9.8366426e+01	8.4982743e+01	9.0165142e+01	6.4284075e+01	1.2459055e+02	1.1972374e+02	5.3566211e+01	7.8854929e+01	5.8306749e+01	6.6490395e+01	8.9976047e+01	9.5365762e+01	6.2454433e+01	7.3221007e+01	8.9257322e+01	8.0582310e+01	6.7841803e+01	7.3510268e+01	7.6528672e+01	9.8397179e+01	1.0096820e+02	1.4227873e+02	9.0898804e+01	7.2647052e+01	1.3756691e+02	9.0253761e+01	6.9204194e+01	7.5753334e+01	3.6199617e+02	6.6770706e+01	9.8421398e+01	6.6771428e+01	7.2997439e+01	6.1839069e+01	1.0971580e+02	6.3891310e+01	5.6061023e+01	6.3055870e+01	6.2850130e+01
2.1656166e+03	7.5106780e+01	7.3417573e+01	1.5037412e+02	6.6306518e+01	1.3262907e+02	8.0486810e+01	2.1317222e+02	6.6615514e+01	9.3982911e+01	3.3279722e+02	9.8669624e+01	8.4695700e+01	9.0531766e+01	6.3980378e+01	1.2514323e+02	1.2035348e+02	5.3617045e+01	7.8763970e+01	5.8543564e+01	6.6604880e+01	9.0283866e+01	9.5546172e+01	6.2690792e+01	7.3291381e+01	8.9388923e+01	8.0624896e+01	6.7366328e+01	7.3643899e+01	7.6923154e+01	9.9458885e+01	1.0089091e+02	1.4222239e+02	9.1125596e+01	7.2741039e+01	1.3746616e+02	9.0163216e+01	6.9344217e+01	8.1882775e+01	3.6203154e+02	6.7046259e+01	9.8278842e+01	6.7126104e+01	7.2967652e+01	6.1628409e+01	1.1010550e+02	6.3867149e+01	5.6289839e+01	6.3197893e+01	6.2638485e+01
2.1664166e+03	7.5263758e+01	7.3460267e+01	1.4705702e+02	6.6142924e+01	1.3281104e+02	8.0643292e+01	2.1318679e+02	6.7138859e+01	9.4115108e+01	3.3267182e+02	9.8637544e+01	8.5259088e+01	9.0454568e+01	6.4310537e+01	1.2495453e+02	1.2006055e+02	5.4034984e+01	7.8464275e+01	5.8628636e+01	6.6815203e+01	9.0404488e+01	9.5252480e+01	6.2641166e+01	7.3601896e+01	8.9505393e+01	8.0926610e+01	6.8126001e+01	7.3813523e+01	7.6456200e+01	1.0279622e+02	1.0090252e+02	1.4252162e+02	9.1161478e+01	7.2933955e+01	1.3726019e+02	9.0484267e+01	6.9686324e+01	8.9554426e+01	3.6189981e+02	6.6575553e+01	9.8322168e+01	6.7017752e+01	7.3253537e+01	6.1893920e+01	1.1022156e+02	6.3946298e+01	5.6554163e+01	6.3256037e+01	6.2635334e+01
2.1672167e+03	7.4920334e+01	7.3777555e+01	1.4396518e+02	6.6062343e+01	1.3243750e+02	8.0912278e+01	2.1330544e+02	6.6972370e+01	9.4274360e+01	3.3276358e+02	9.8384323e+01	8.5410114e+01	9.0722450e+01	6.4236490e+01	1.2479934e+02	1.2002435e+02	5.4696814e+01	7.8803548e+01	5.8481682e+01	6.7043230e+01	9.0277842e+01	9.5830088e+01	6.2725188e+01	7.3565852e+01	8.9544260e+01	8.0866986e+01	6.8179108e+01	7.3741225e+01	7.6871290e+01	1.0500874e+02	1.0123412e+02	1.4226505e+02	9.1308264e+01	7.2907038e+01	1.3744243e+02	9.0196870e+01	6.9428028e+01	1.0060205e+02	3.6205861e+02	6.7135804e+01	9.8533409e+01	6.7377847e+01	7.3189425e+01	6.2040755e+01	1.1132307e+02	6.3999587e+01	5.6197911e+01	6.3240965e+01	6.2800543e+01
2.1680168e+03	7.5460198e+01	7.3468267e+01	1.4111619e+02	6.6289292e+01	1.3254542e+02	8.0748502e+01	2.1337440e+02	6.6857877e+01	9.4522592e+01	3.3302592e+02	9.8565418e+01	8.5325581e+01	9.0973129e+01	6.4241346e+01	1.2528836e+02	1.2037051e+02	5.5912681e+01	7.9101721e+01	5.8703683e+01	6.6919163e+01	9.0348871e+01	9.5055600e+01	6.2844486e+01	7.3462694e+01	8.9553906e+01	8.0900160e+01	6.7942654e+01	7.3749904e+01	7.6838531e+01	1.0781252e+02	1.0133368e+02	1.4216935e+02	9.1389702e+01	7.2921094e+01	1.3763882e+02	9.0480370e+01	6.9644708e+01	1.1468569e+02	3.6212614e+02	6.7108949e+01	9.8611940e+01	6.7260792e+01	7.3225564e+01	6.2115688e+01	1.1364255e+02	6.4032194e+01	5.6621875e+01	6.3402862e+01	6.2794374e+01
2.1688169e+03	7.5247461e+01	7.3823143e+01	1.3628192e+02	6.6387352e+01	1.3285418e+02	8.1119096e+01	2.1361489e+02	6.7175160e+01	9.4248546e+01	3.3274005e+02	9.8778268e+01	8.5295237e+01	9.0780446e+01	6.4674968e+01	1.2500682e+02	1.2023267e+02	5.7742237e+01	7.8997919e+01	5.8653525e+01	6.6872735e+01	9.0521780e+01	9.6051078e+01	6.2724753e+01	7.3890713e+01	8.9636606e+01	8.1040926e+01	6.8084348e+01	7.3902421e+01	7.6592444e+01	1.0955061e+02	1.0114236e+02	1.4263493e+02	9.1365011e+01	7.3020421e+01	1.3765842e+02	9.0251411e+01	6.9544771e+01	1.2837917e+02	3.6204240e+02	6.6980721e+01	9.8571771e+01	6.7244734e+01	7.3358797e+01	6.2088401e+01	1.1883247e+02	6.4179260e+01	5.6375545e+01	6.3149656e+01	6.3264297e+01
2.1696170e+03	7.5612154e+01	7.3639112e+01	1.2950551e+02	6.6543784e+01	1.3298953e+02	8.0705820e+01	2.1363795e+02	6.7278001e+01	9.4530100e+01	3.3326347e+02	9.8720834e+01	8.5680394e+01	9.0928464e+01	6.4331810e+01	1.2517628e+02	1.2033323e+02	6.1106168e+01	7.9041612e+01	5.8397278e+01	6.7036357e+01	9.0591414e+01	9.5645842e+01	6.3227290e+01	7.3634626e+01	8.9580916e+01	8.1102837e+01	6.8363228e+01	7.4113391e+01	7.6708781e+01	1.1104410e+02	1.0134446e+02	1.4259867e+02	9.1248187e+01	7.2856294e+01	1.3755346e+02	9.0471064e+01	6.9858313e+01	1.4369552e+02	3.6243905e+02	6.7119867e+01	9.8613902e+01	6.7519604e+01	7.3353118e+01	6.1976994e+01	1.2673919e+02	6.4232499e+01	5.6642295e+01	6.3592930e+01	6.3112203e+01
2.1704170e+03	7.5564849e+01	7.3855620e+01	1.2387353e+02	6.6408691e+01	1.3267307e+02	8.1082778e+01	2.1385547e+02	6.7413657e+01	9.4536138e+01	3.3335429e+02	9.8830510e+01	8.5464495e+01	9.1275936e+01	6.4351284e+01	1.2535008e+02	1.2039607e+02	6.6900089e+01	7.9046298e+01	5.8811290e+01	6.6835226e+01	9.0565777e+01	9.5997092e+01	6.2911395e+01	7.3948461e+01	8.9922632e+01	8.1363333e+01	6.9051043e+01	7.4206448e+01	7.7108349e+01	1.1285515e+02	1.0161676e+02	1.4280941e+02	9.1546135e+01	7.3008658e+01	1.3764538e+02	9.0560024e+01	7.0086964e+01	1.6161154e+02	3.6219189e+02	6.7415284e+01	9.9001369e+01	6.7425665e+01	7.3489932e+01	6.2367002e+01	1.3852968e+02	6.4261551e+01	5.6611473e+01	6.3589812e+01	6.3173980e+01
2.1712171e+03	7.5536092e+01	7.3705449e+01	1.1941840e+02	6.6630704e+01	1.3332034e+02	8.0974052e+01	2.1379504e+02	6.7164211e+01	9.4801800e+01	3.3337169e+02	9.8887521e+01	8.5607173e+01	9.1192389e+01	6.4795517e+01	1.2518495e+02	1.2029430e+02	7.7381792e+01	7.9423261e+01	5.8980118e+01	6.7283411e+01	9.0623354e+01	9.5845992e+01	6.3038508e+01	7.3877652e+01	8.9798719e+01	8.1291513e+01	6.9980684e+01	7.4317923e+01	7.6939248e+01	1.1466682e+02	1.0139283e+02	1.4258174e+02	9.1585674e+01	7.3177096e+01	1.3762918e+02	9.0738270e+01	6.9718000e+01	1.7776273e+02	3.6268562e+02	6.7322117e+01	9.8927304e+01	6.7637060e+01	7.3445863e+01	6.2446858e+01	1.5745744e+02	6.4394342e+01	5.6438168e+01	6.3495203e+01	6.3381914e+01
2.1720172e+03	7.5759831e+01	7.3938094e+01	1.1634126e+02	6.6363879e+01	1.3281633e+02	8.1107208e+01	2.1380196e+02	6.7150679e+01	9.4873352e+01	3.3343560e+02	9.8993131e+01	8.6149364e+01	9.1488458e+01	6.4452086e+01	1.2537787e+02	1.2020667e+02	9.0754717e+01	7.9142123e+01	5.8676832e+01	6.7179628e+01	9.0392019e+01	9.5797594e+01	6.3105232e+01	7.3885517e+01	8.9737727e+01	8.1432920e+01	7.1429884e+01	7.4099288e+01	7.7054980e+01	1.1346715e+02	1.0188878e+02	1.4257544e+02	9.1391068e+01	7.3279191e+01	1.3776221e+02	9.0713732e+01	6.9910210e+01	1.9480129e+02	3.6234927e+02	6.7363734e+01	9.9151868e+01	6.7747992e+01	7.3568102e+01	6.2303599e+01	1.8278533e+02	6.4262865e+01	5.6684750e+01	6.3486957e+01	6.3378182e+01
2.1728173e+03	7.5657766e+01	7.3852821e+01	1.1150160e+02	6.6647318e+01	1.3327023e+02	8.1357093e+01	2.1419734e+02	6.7384637e+01	9.5028830e+01	3.3341248e+02	9.8808071e+01	8.5777875e+01	9.1335538e+01	6.4770362e+01	1.2528188e+02	1.2076904e+02	1.1250260e+02	7.9380435e+01	5.8841794e+01	6.7239619e+01	9.0538039e+01	9.6237855e+01	6.3293435e+01	7.4107431e+01	8.9966723e+01	8.1763911e+01	7.3426834e+01	7.4603813e+01	7.6903905e+01	1.1317942e+02	1.0167692e+02	1.4266333e+02	9.1926345e+01	7.3261997e+01	1.3761197e+02	9.0836017e+01	6.9825990e+01	2.1403195e+02	3.6242399e+02	6.7520907e+01	9.9125271e+01	6.7533211e+01	7.3717034e+01	6.2722270e+01	2.0840081e+02	6.4420146e+01	5.7085116e+01	6.3719984e+01	6.3353251e+01
2.1736174e+03	7.5619641e+01	7.3999451e+01	1.0733100e+02	6.6668744e+01	1.3302227e+02	8.1218778e+01	2.1356781e+02	6.7374468e+01	9.5114476e+01	3.3346877e+02	9.9035109e+01	8.6138241e+01	9.1499704e+01	6.4494319e+01	1.2547644e+02	1.2027740e+02	1.3366615e+02	7.9336796e+01	5.9029258e+01	6.7494574e+01	9.1014800e+01	9.6124724e+01	6.3230972e+01	7.4053863e+01	9.0011760e+01	8.1449183e+01	7.8706135e+01	7.4597974e+01	7.7201819e+01	1.1194076e+02	1.0227848e+02	1.4286209e+02	9.1724743e+01	7.3264892e+01	1.3795945e+02	9.0720617e+01	7.0146709e+01	2.3120037e+02	3.6284009e+02	6.7279880e+01	9.9474135e+01	6.7873497e+01	7.3584815e+01	6.2182495e+01	2.3597767e+02	6.4381849e+01	5.6975030e+01	6.3732437e+01	6.3536131e+01
2.1744174e+03	7.5911555e+01	7.3826040e+01	1.0431737e+02	6.6652612e+01	1.3362699e+02	8.1191273e+01	2.1421733e+02	6.7770154e+01	9.5125868e+01	3.3368690e+02	9.9217231e+01	8.6021147e+01	9.1845689e+01	6.4978158e+01	1.2554019e+02	1.2071450e+02	1.5321267e+02	7.9482993e+01	5.8817282e+01	6.7559216e+01	9.0759248e+01	9.6288408e+01	6.3292378e+01	7.4145419e+01	9.0110915e+01	8.1859307e+01	8.5576829e+01	7.4291122e+01	7.7295955e+01	1.1193870e+02	1.0298727e+02	1.4261356e+02	9.1739305e+01	7.3190340e+01	1.3780838e+02	9.0805753e+01	7.0251230e+01	2.4184801e+02	3.6257349e+02	6.7509212e+01	9.9257478e+01	6.8006347e+01	7.3845889e+01	6.2494332e+01	2.6361105e+02	6.4402372e+01	5.6907344e+01	6.3600224e+01	6.3608209e+01
2.1752175e+03	7.6212818e+01	7.4021286e+01	1.0158571e+02	6.6756772e+01	1.3307278e+02	8.1621467e+01	2.1421105e+02	6.7400453e+01	9.4951338e+01	3.3390420e+02	9.9237328e+01	8.6296282e+01	9.1433838e+01	6.4936185e+01	1.2566523e+02	1.2046454e+02	1.7140738e+02	7.9544438e+01	5.8958630e+01	6.7236628e+01	9.0843259e+01	9.6183728e+01	6.3358583e+01	7.3799909e+01	9.0008981e+01	8.1636531e+01	9.3650320e+01	7.4899012e+01	7.7328535e+01	1.0958313e+02	1.0401182e+02	1.4285370e+02	9.1874444e+01	7.3513628e+01	1.3817543e+02	9.1131972e+01	7.0185311e+01	2.4659599e+02	3.6284542e+02	6.7737316e+01	9.9486325e+01	6.7967237e+01	7.3628738e+01	6.2828430e+01	2.8546030e+02	6.4372224e+01	5.6879599e+01	6.3815436e+01	6.3569392e+01
2.1760176e+03	7.5941468e+01	7.4444147e+01	9.9253020e+01	6.6719028e+01	1.3306400e+02	8.1651788e+01	2.1399565e+02	6.8104005e+01	9.5268562e+01	3.3376091e+02	9.9524291e+01	8.6255541e+01	9.1926822e+01	6.4725494e+01	1.2559537e+02	1.2114322e+02	1.9109149e+02	7.9644924e+01	5.8951662e+01	6.7744886e+01	9.0686447e+01	9.6300742e+01	6.3258438e+01	7.4213740e+01	9.0300714e+01	8.1838015e+01	1.0774083e+02	7.4761954e+01	7.7133091e+01	1.0778839e+02	1.0618144e+02	1.4283322e+02	9.1913208e+01	7.3180899e+01	1.3799816e+02	9.0897341e+01	7.0411099e+01	2.4892118e+02	3.6278822e+02	6.7479066e+01	9.9668011e+01	6.7789496e+01	7.3931926e+01	6.2611463e+01	2.9914891e+02	6.4522219e+01	5.7088512e+01	6.3850351e+01	6.3895919e+01
2.1768177e+03	7.6050687e+01	7.3981985e+01	9.6869954e+01	6.6908366e+01	1.3381969e+02	8.1334376e+01	2.1458756e+02	6.7876885e+01	9.5429203e+01	3.3388336e+02	9.9396282e+01	8.6598391e+01	9.1833034e+01	6.4772998e+01	1.2555638e+02	1.2091748e+02	2.0298525e+02	7.9903231e+01	5.9146389e+01	6.7435939e+01	9.1108660e+01	9.6589971e+01	6.3539284e+01	7.4152835e+01	9.0050576e+01	8.1837592e+01	1.1982487e+02	7.4704930e+01	7.7529425e+01	1.0485678e+02	1.0799877e+02	1.4289574e+02	9.2045114e+01	7.3700340e+01	1.3788350e+02	9.1231772e+01	7.0327627e+01	2.4412483e+02	3.6284083e+02	6.7958111e+01	9.9765157e+01	6.8219189e+01	7.3629045e+01	6.2757805e+01	3.0635775e+02	6.4570755e+01	5.6724542e+01	6.3684096e+01	6.3645712e+01
2.1776178e+03	7.5999089e+01	7.4404245e+01	9.5434379e+01	6.6977211e+01	1.3362566e+02	8.1569487e+01	2.1450536e+02	6.8186777e+01	9.5586575e+01	3.3411553e+02	9.9589809e+01	8.6351830e+01	9.1813177e+01	6.5293120e+01	1.2577750e+02	1.2112671e+02	2.0989691e+02	7.9696854e+01	5.8940726e+01	6.7493173e+01	9.0964280e+01	9.6345957e+01	6.3757563e+01	7.4206217e+01	9.0270175e+01	8.2153290e+01	1.3471947e+02	7.5036298e+01	7.7476878e+01	1.0245445e+02	1.1148177e+02	1.4282319e+02	9.2071752e+01	7.3127879e+01	1.3806366e+02	9.0852397e+01	7.0545637e+01	2.3715983e+02	3.6297029e+02	6.7912361e+01	9.9734383e+01	6.7796299e+01	7.3976407e+01	6.2558146e+01	2.9958165e+02	6.4610716e+01	5.7194869e+01	6.3958878e+01	6.3752619e+01
2.1784178e+03	7.6204364e+01	7.4233777e+01	9.4396311e+01	6.6954005e+01	1.3339790e+02	8.1563381e+01	2.1463031e+02	6.7868058e+01	9.5527185e+01	3.3405180e+02	9.9553521e+01	8.6850733e+01	9.2285000e+01	6.4997319e+01	1.2570969e+02	1.2080342e+02	2.1267073e+02	7.9785349e+01	5.9370693e+01	6.8141986e+01	9.0697907e+01	9.6394562e+01	6.3354647e+01	7.4328216e+01	9.0211655e+01	8.2076533e+01	1.5158206e+02	7.4763960e+01	7.7533912e+01	9.9884635e+01	1.1652276e+02	1.4286353e+02	9.2024116e+01	7.3753714e+01	1.3779675e+02	9.1045458e+01	7.0648329e+01	2.2817828e+02	3.6279429e+02	6.7898326e+01	9.9873759e+01	6.8514051e+01	7.4119832e+01	6.2799147e+01	2.8045836e+02	6.4730469e+01	5.6992301e+01	6.3949293e+01	6.3946503e+01
2.1792179e+03	7.6286294e+01	7.4436086e+01	9.3641976e+01	6.6965049e+01	1.3393737e+02	8.1930228e+01	2.1475169e+02	6.8028151e+01	9.5495357e+01	3.3417334e+02	9.9377447e+01	8.6548692e+01	9.2099907e+01	6.4905756e+01	1.2596688e+02	1.2113977e+02	2.0847191e+02	7.9866906e+01	5.8990990e+01	6.7836964e+01	9.1401360e+01	9.6279959e+01	6.3734287e+01	7.4511906e+01	9.0512498e+01	8.2201361e+01	1.6266595e+02	7.4994430e+01	7.7555042e+01	9.7851461e+01	1.2095748e+02	1.4283178e+02	9.1895345e+01	7.3608565e+01	1.3814660e+02	9.1290165e+01	7.0386609e+01	2.0981629e+02	3.6303779e+02	6.8078567e+01	9.9977279e+01	6.8019286e+01	7.4000907e+01	6.2834717e+01	2.5783758e+02	6.4784011e+01	5.7110309e+01	6.4012917e+01	6.4237573e+01
2.1800180e+03	7.6184902e+01	7.4124730e+01	9.4182681e+01	6.6925117e+01	1.3353357e+02	8.1548257e+01	2.1453744e+02	6.8297155e+01	9.5809314e+01	3.3411147e+02	9.9885189e+01	8.6670454e+01	9.2263347e+01	6.5210608e+01	1.2560697e+02	1.2080993e+02	2.0074078e+02	8.0142640e+01	5.9189305e+01	6.8121817e+01	9.1054670e+01	9.6857076e+01	6.3482578e+01	7.4374168e+01	9.0349684e+01	8.2512466e+01	1.7072306e+02	7.5087443e+01	7.7463618e+01	9.6713011e+01	1.2479626e+02	1.4322581e+02	9.2304451e+01	7.3782622e+01	1.3853110e+02	9.1309619e+01	7.0537352e+01	1.8839531e+02	3.6312128e+02	6.8057408e+01	1.0010992e+02	6.8344897e+01	7.4045334e+01	6.2962060e+01	2.3812618e+02	6.4835529e+01	5.7316533e+01	6.4002484e+01	6.3840639e+01
2.1808181e+03	7.6388887e+01	7.4470341e+01	9.7088199e+01	6.6937720e+01	1.3378951e+02	8.1868875e+01	2.1442531e+02	6.8212955e+01	9.5974843e+01	3.3402571e+02	9.9927327e+01	8.6944539e+01	9.2199343e+01	6.5100888e+01	1.2593941e+02	1.2105307e+02	1.8909744e+02	7.9985235e+01	5.9093526e+01	6.8076376e+01	9.1059137e+01	9.6387700e+01	6.3798466e+01	7.4762095e+01	9.0150321e+01	8.2581721e+01	1.7810013e+02	7.4953170e+01	7.7605053e+01	9.5491721e+01	1.2941869e+02	1.4303029e+02	9.2293042e+01	7.3653054e+01	1.3834071e+02	9.1237368e+01	7.0967453e+01	1.6560832e+02	3.6305747e+02	6.8362423e+01	1.0002375e+02	6.8507290e+01	7.4268903e+01	6.3172276e+01	2.1608217e+02	6.4893037e+01	5.6931230e+01	6.4080348e+01	6.4101692e+01
2.1816182e+03	7.6110840e+01	7.4428986e+01	1.0050421e+02	6.7178766e+01	1.3406075e+02	8.2023596e+01	2.1487361e+02	6.8194026e+01	9.5882705e+01	3.3473931e+02	9.9654892e+01	8.6761823e+01	9.2677123e+01	6.5447047e+01	1.2599961e+02	1.2098535e+02	1.7978137e+02	8.0118335e+01	5.9448213e+01	6.7963059e+01	9.1502344e+01	9.6771380e+01	6.3882711e+01	7.4233785e+01	9.0789833e+01	8.2576256e+01	1.7928013e+02	7.5285693e+01	7.8102573e+01	9.4272469e+01	1.3534047e+02	1.4293302e+02	9.2283080e+01	7.3810467e+01	1.3827111e+02	9.1626141e+01	7.0603877e+01	1.4463937e+02	3.6327392e+02	6.8434164e+01	1.0047237e+02	6.8252024e+01	7.4118627e+01	6.3013309e+01	1.9568316e+02	6.5024757e+01	5.7635839e+01	6.4188413e+01	6.4206279e+01
2.1824182e+03	7.6524659e+01	7.4438507e+01	1.0480693e+02	6.7327812e+01	1.3386056e+02	8.1662391e+01	2.1514036e+02	6.8596361e+01	9.6171720e+01	3.3462829e+02	9.9699254e+01	8.7245058e+01	9.2442928e+01	6.5039889e+01	1.2581230e+02	1.2097452e+02	1.6199727e+02	8.0067407e+01	5.9428429e+01	6.8353786e+01	9.1083700e+01	9.7024367e+01	6.3623943e+01	7.4800231e+01	9.0856410e+01	8.2643579e+01	1.8206705e+02	7.5484676e+01	7.7533124e+01	9.3573162e+01	1.4012612e+02	1.4335381e+02	9.2233612e+01	7.3884528e+01	1.3817498e+02	9.1458278e+01	7.0640581e+01	1.2354196e+02	3.6313003e+02	6.8176214e+01	1.0017695e+02	6.8548179e+01	7.4326771e+01	6.3083958e+01	1.7646841e+02	6.5070175e+01	5.7074487e+01	6.4366451e+01	6.4345485e+01
2.1832183e+03	7.6535161e+01	7.4921195e+01	1.0956476e+02	6.7090599e+01	1.3399646e+02	8.2036057e+01	2.1516183e+02	6.8318493e+01	9.6184078e+01	3.3464417e+02	1.0004295e+02	8.7203339e+01	9.2739027e+01	6.5264187e+01	1.2578687e+02	1.2079553e+02	1.4623543e+02	8.0193044e+01	5.9204920e+01	6.8048384e+01	9.1300082e+01	9.6868586e+01	6.3652018e+01	7.4440296e+01	9.0218527e+01	8.3040146e+01	1.7828469e+02	7.5257506e+01	7.7915277e+01	9.3526925e+01	1.4929219e+02	1.4299387e+02	9.2662203e+01	7.3907462e+01	1.3851753e+02	9.1542903e+01	7.0994598e+01	1.0822302e+02	3.6329484e+02	6.8482776e+01	1.0050437e+02	6.8898810e+01	7.4174477e+01	6.3582705e+01	1.6356175e+02	6.5019981e+01	5.7586584e+01	6.4121945e+01	6.4092930e+01
2.1840184e+03	7.6590833e+01	7.4713219e+01	1.2134455e+02	6.7499955e+01	1.3392801e+02	8.1988441e+01	2.1520890e+02	6.8909094e+01	9.6446812e+01	3.3488013e+02	9.9891149e+01	8.7336600e+01	9.3089791e+01	6.5388407e+01	1.2585353e+02	1.2140997e+02	1.2967797e+02	8.0470621e+01	5.9805546e+01	6.8303115e+01	9.1581489e+01	9.7066487e+01	6.3781130e+01	7.4726652e+01	9.0774047e+01	8.2534347e+01	1.7277692e+02	7.5624804e+01	7.7910468e+01	9.2633675e+01	1.5930018e+02	1.4305600e+02	9.2193285e+01	7.3933574e+01	1.3845955e+02	9.1601211e+01	7.1043270e+01	9.3797626e+01	3.6345773e+02	6.8506065e+01	1.0048564e+02	6.8751893e+01	7.4494786e+01	6.3095956e+01	1.5093669e+02	6.4832070e+01	5.7543531e+01	6.4197581e+01	6.4393343e+01
2.1848185e+03	7.6665421e+01	7.4614913e+01	1.3016329e+02	6.7364556e+01	1.3432321e+02	8.2319973e+01	2.1546797e+02	6.8354628e+01	9.6203896e+01	3.3459655e+02	1.0000059e+02	8.7481497e+01	9.2983261e+01	6.5388529e+01	1.2597619e+02	1.2096931e+02	1.1450062e+02	8.0178995e+01	5.9177371e+01	6.8496151e+01	9.1582032e+01	9.7273580e+01	6.3802669e+01	7.5052678e+01	9.0746840e+01	8.2671728e+01	1.6305994e+02	7.5609902e+01	7.8021925e+01	9.3190853e+01	1.7054362e+02	1.4349301e+02	9.2539190e+01	7.4260240e+01	1.3883947e+02	9.1677576e+01	7.0985001e+01	8.2875704e+01	3.6329003e+02	6.8852891e+01	1.0054103e+02	6.8900548e+01	7.4299385e+01	6.3419616e+01	1.4072700e+02	6.5525711e+01	5.7535849e+01	6.4200519e+01	6.4529120e+01
2.1856186e+03	7.6510992e+01	7.4763690e+01	1.4122751e+02	6.7296338e+01	1.3386968e+02	8.1923368e+01	2.1524923e+02	6.8499894e+01	9.6094959e+01	3.3484539e+02	1.0031648e+02	8.7319740e+01	9.2781835e+01	6.5768870e+01	1.2625514e+02	1.2127373e+02	9.9904644e+01	8.0376939e+01	5.9750022e+01	6.8613225e+01	9.1690487e+01	9.6695381e+01	6.4076119e+01	7.4320230e+01	9.0398436e+01	8.2970018e+01	1.5694088e+02	7.5509851e+01	7.8220195e+01	9.2768332e+01	1.8535529e+02	1.4289197e+02	9.2776265e+01	7.4233985e+01	1.3845862e+02	9.1432424e+01	7.1118673e+01	7.6528534e+01	3.6355545e+02	6.8707916e+01	1.0068040e+02	6.8973545e+01	7.4363417e+01	6.3285717e+01	1.3316684e+02	6.5567175e+01	5.7351121e+01	6.4205451e+01	6.4448912e+01
2.1864186e+03	7.7074300e+01	7.4874486e+01	1.4914313e+02	6.7529192e+01	1.3391903e+02	8.2270658e+01	2.1530795e+02	6.8914931e+01	9.6654307e+01	3.3498377e+02	9.9683843e+01	8.7734913e+01	9.3223405e+01	6.5321989e+01	1.2619243e+02	1.2136644e+02	8.7630233e+01	8.0294306e+01	5.9334265e+01	6.8146526e+01	9.0977283e+01	9.7259703e+01	6.4062060e+01	7.5149477e+01	9.0898052e+01	8.3019303e+01	1.4482502e+02	7.5473585e+01	7.8237856e+01	9.2807412e+01	2.0096146e+02	1.4334168e+02	9.2747592e+01	7.3925714e+01	1.3874348e+02	9.1829505e+01	7.1174279e+01	7.1822662e+01	3.6346619e+02	6.8655654e+01	1.0062029e+02	6.8996707e+01	7.4403858e+01	6.3477540e+01	1.2797512e+02	6.5194906e+01	5.7625165e+01	6.4456514e+01	6.4733570e+01
2.1872187e+03	7.6754001e+01	7.4947811e+01	1.5543145e+02	6.7404209e+01	1.3425546e+02	8.2165902e+01	2.1568599e+02	6.8996606e+01	9.6570636e+01	3.3515386e+02	1.0054914e+02	8.7389948e+01	9.3202291e+01	6.5583798e+01	1.2637300e+02	1.2147581e+02	7.8284964e+01	8.0544455e+01	5.9492890e+01	6.8651005e+01	9.1879894e+01	9.7082562e+01	6.3741606e+01	7.4872993e+01	9.1089442e+01	8.3450275e+01	1.3592197e+02	7.5579784e+01	7.8090519e+01	9.3291917e+01	2.1119042e+02	1.4346625e+02	9.3159673e+01	7.4153395e+01	1.3846676e+02	9.1526857e+01	7.1169307e+01	6.8740269e+01	3.6371487e+02	6.8732877e+01	1.0085470e+02	6.9371382e+01	7.4513706e+01	6.3705134e+01	1.2174804e+02	6.5411103e+01	5.7643567e+01	6.4348494e+01	6.4508172e+01
2.1880188e+03	7.7085316e+01	7.4815189e+01	1.6625659e+02	6.7445684e+01	1.3434875e+02	8.2558868e+01	2.1553847e+02	6.9074307e+01	9.6841709e+01	3.3515404e+02	1.0036662e+02	8.7920667e+01	9.3139342e+01	6.5428347e+01	1.2640090e+02	1.2121954e+02	7.0928539e+01	8.0552852e+01	5.9620402e+01	6.8720781e+01	9.1611668e+01	9.7230297e+01	6.4221719e+01	7.5045279e+01	9.0835455e+01	8.3262108e+01	1.2287373e+02	7.5701501e+01	7.8376937e+01	9.2811102e+01	2.2044914e+02	1.4340237e+02	9.3584747e+01	7.4354430e+01	1.3866522e+02	9.1886645e+01	7.1372905e+01	6.7203094e+01	3.6391074e+02	6.8983536e+01	1.0111899e+02	6.9315515e+01	7.4631433e+01	6.3243141e+01	1.1814159e+02	6.5546389e+01	5.7646383e+01	6.4282502e+01	6.4945544e+01
2.1888189e+03	7.6603705e+01	7.5294370e+01	1.7471162e+02	6.7648377e+01	1.3433299e+02	8.2654182e+01	2.1600136e+02	6.9189642e+01	9.6635259e+01	3.3535430e+02	1.0040685e+02	8.7836469e+01	9.3676927e+01	6.5786283e+01	1.2656656e+02	1.2174909e+02	6.5033307e+01	8.0812726e+01	5.9558430e+01	6.8494862e+01	9.1567595e+01	9.7563999e+01	6.4197392e+01	7.5194021e+01	9.1037769e+01	8.3412463e+01	1.1301254e+02	7.5933429e+01	7.8164761e+01	9.3056065e+01	2.2353216e+02	1.4335855e+02	9.3966028e+01	7.4300920e+01	1.3869814e+02	9.1535866e+01	7.1331467e+01	6.5849887e+01	3.6375015e+02	6.9147385e+01	1.0104430e+02	6.9163083e+01	7.4540419e+01	6.3633724e+01	1.1625551e+02	6.5632786e+01	5.8065347e+01	6.4699930e+01	6.4722038e+01
2.1896190e+03	7.6991877e+01	7.4956831e+01	1.7562411e+02	6.7316035e+01	1.3482260e+02	8.2239695e+01	2.1558788e+02	6.9015572e+01	9.6783654e+01	3.3519465e+02	1.0045940e+02	8.7800523e+01	9.3439367e+01	6.5354078e+01	1.2629049e+02	1.2137131e+02	6.0968868e+01	8.0629419e+01	5.9664004e+01	6.8526375e+01	9.1949646e+01	9.7575926e+01	6.3918104e+01	7.4714915e+01	9.1039133e+01	8.3278873e+01	1.0060046e+02	7.5782270e+01	7.8208572e+01	9.2853553e+01	2.2142784e+02	1.4368050e+02	9.5149417e+01	7.4310820e+01	1.3874628e+02	9.2021695e+01	7.1348163e+01	6.5635043e+01	3.6378125e+02	6.9035337e+01	1.0130891e+02	6.9456624e+01	7.4700580e+01	6.3655304e+01	1.1429044e+02	6.5502032e+01	5.7724661e+01	6.4393366e+01	6.4972603e+01
2.1904190e+03	7.7007435e+01	7.5275250e+01	1.7342569e+02	6.7592817e+01	1.3397535e+02	8.2503194e+01	2.1578857e+02	6.9306129e+01	9.7020499e+01	3.3566508e+02	1.0083195e+02	8.7937904e+01	9.3722090e+01	6.5796559e+01	1.2661024e+02	1.2161808e+02	5.8422565e+01	8.0699206e+01	5.9637001e+01	6.8983244e+01	9.1500294e+01	9.7267494e+01	6.4241641e+01	7.5057594e+01	9.0698440e+01	8.3712207e+01	9.2655695e+01	7.6159692e+01	7.8403188e+01	9.3122286e+01	2.1707229e+02	1.4320884e+02	9.8049123e+01	7.4402571e+01	1.3881571e+02	9.1813601e+01	7.1515064e+01	6.5728741e+01	3.6394811e+02	6.9096435e+01	1.0142592e+02	6.9117884e+01	7.4829277e+01	6.3810007e+01	1.1350585e+02	6.5612920e+01	5.7901972e+01	6.4445510e+01	6.5081755e+01
2.1912191e+03	7.7334672e+01	7.5284998e+01	1.6833769e+02	6.7685959e+01	1.3468264e+02	8.2770723e+01	2.1580156e+02	6.9369372e+01	9.6959223e+01	3.3559254e+02	1.0039910e+02	8.8002456e+01	9.3736191e+01	6.5835413e+01	1.2676079e+02	1.2146744e+02	5.7046551e+01	8.0613980e+01	5.9678537e+01	6.8848034e+01	9.1946013e+01	9.7980615e+01	6.4093294e+01	7.5271052e+01	9.1050062e+01	8.3454320e+01	8.5969810e+01	7.6138650e+01	7.8351631e+01	9.2910917e+01	2.0536583e+02	1.4345716e+02	1.0420314e+02	7.4373791e+01	1.3902340e+02	9.2111773e+01	7.2015966e+01	6.5469321e+01	3.6375574e+02	6.9194335e+01	1.0113389e+02	6.9229440e+01	7.4599754e+01	6.3829732e+01	1.1349654e+02	6.5682352e+01	5.8117706e+01	6.4620277e+01	6.4987492e+01
2.1920192e+03	7.7267194e+01	7.5147780e+01	1.5991369e+02	6.7920806e+01	1.3466793e+02	8.2376250e+01	2.1583813e+02	6.9415955e+01	9.7065604e+01	3.3555608e+02	1.0069140e+02	8.8262059e+01	9.3776887e+01	6.5908511e+01	1.2652783e+02	1.2175928e+02	5.6987878e+01	8.0829287e+01	5.9755719e+01	6.8919764e+01	9.1641059e+01	9.7480093e+01	6.4443954e+01	7.5230251e+01	9.1356676e+01	8.3740834e+01	7.9657513e+01	7.6330639e+01	7.8488133e+01	9.3302297e+01	1.9593249e+02	1.4361243e+02	1.1269351e+02	7.4359067e+01	1.3888149e+02	9.2003710e+01	7.2369422e+01	6.5692295e+01	3.6412017e+02	6.8889651e+01	1.0147262e+02	6.9500442e+01	7.5102822e+01	6.4277213e+01	1.1323470e+02	6.5805065e+01	5.8254467e+01	6.4531016e+01	6.5156788e+01
2.1928193e+03	7.7339604e+01	7.5333506e+01	1.5138351e+02	6.7862443e+01	1.3492368e+02	8.2765030e+01	2.1596385e+02	6.9415911e+01	9.7220182e+01	3.3571689e+02	1.0095296e+02	8.8405810e+01	9.3957671e+01	6.5839342e+01	1.2671790e+02	1.2147361e+02	5.6079883e+01	8.0577042e+01	5.9778199e+01	6.9052177e+01	9.2107236e+01	9.7861519e+01	6.4451896e+01	7.5454378e+01	9.1075007e+01	8.3870321e+01	7.6966709e+01	7.6490296e+01	7.8536521e+01	9.2939840e+01	1.8400143e+02	1.4404315e+02	1.2748389e+02	7.4577635e+01	1.3877223e+02	9.2202200e+01	7.2893110e+01	6.5618380e+01	3.6418000e+02	6.9522369e+01	1.0156763e+02	6.9497903e+01	7.5089407e+01	6.3692913e+01	1.1413233e+02	6.5861531e+01	5.8596230e+01	6.4874717e+01	6.5321091e+01
2.1936194e+03	7.7407436e+01	7.5256680e+01	1.4085554e+02	6.7674817e+01	1.3480230e+02	8.2604013e+01	2.1600268e+02	6.9763572e+01	9.7243250e+01	3.3577951e+02	1.0066730e+02	8.8542152e+01	9.3887062e+01	6.5904465e+01	1.2676505e+02	1.2142325e+02	5.5980032e+01	8.0905697e+01	6.0159584e+01	6.9155415e+01	9.1746999e+01	9.8002524e+01	6.4215081e+01	7.5235556e+01	9.1139486e+01	8.3921044e+01	7.3996945e+01	7.7519225e+01	7.8644315e+01	9.3437681e+01	1.6818888e+02	1.4333884e+02	1.4882432e+02	7.4425744e+01	1.3909913e+02	9.2233305e+01	7.4333410e+01	6.5575266e+01	3.6381582e+02	6.9429633e+01	1.0153352e+02	6.9772561e+01	7.5029681e+01	6.4105305e+01	1.1455603e+02	6.5815716e+01	5.9527664e+01	6.4678716e+01	6.5179742e+01
2.1944194e+03	7.7459662e+01	7.5318141e+01	1.3131784e+02	6.7927777e+01	1.3468113e+02	8.2684245e+01	2.1621586e+02	6.9456682e+01	9.7598264e+01	3.3579656e+02	1.0076303e+02	8.8075332e+01	9.3910050e+01	6.5831293e+01	1.2686951e+02	1.2186563e+02	5.6079343e+01	8.1247280e+01	6.0136617e+01	6.9160969e+01	9.2180671e+01	9.7803891e+01	6.4345037e+01	7.5480333e+01	9.1277850e+01	8.4080333e+01	7.2549077e+01	7.7492668e+01	7.8624165e+01	9.3135856e+01	1.5629222e+02	1.4375484e+02	1.8064560e+02	7.4465971e+01	1.3881229e+02	9.2197048e+01	7.5795510e+01	6.5899988e+01	3.6413052e+02	6.9661003e+01	1.0182571e+02	6.9442912e+01	7.4971595e+01	6.3821346e+01	1.1702719e+02	6.5923089e+01	6.0079355e+01	6.4680478e+01	6.5127263e+01
2.1952195e+03	7.7548684e+01	7.5866232e+01	1.2036212e+02	6.7888308e+01	1.3477516e+02	8.2777627e+01	2.1632215e+02	6.9882467e+01	9.7254753e+01	3.3576112e+02	1.0074140e+02	8.8604510e+01	9.4268996e+01	6.6020556e+01	1.2677856e+02	1.2171791e+02	5.5816166e+01	8.1149747e+01	5.9952165e+01	6.9218570e+01	9.1820973e+01	9.8240649e+01	6.4640773e+01	7.5050188e+01	9.1423708e+01	8.3815682e+01	7.1510227e+01	7.8716643e+01	7.8647875e+01	9.3241903e+01	1.4211905e+02	1.4372687e+02	2.1795835e+02	7.4558120e+01	1.3917780e+02	9.2078332e+01	7.7754643e+01	6.5815983e+01	3.6399452e+02	6.9522754e+01	1.0169869e+02	6.9645006e+01	7.5121046e+01	6.4353609e+01	1.1860447e+02	6.5938989e+01	6.1177823e+01	6.4815828e+01	6.5331826e+01
2.1960196e+03	7.7721772e+01	7.5424577e+01	1.1213132e+02	6.8118877e+01	1.3467977e+02	8.2967759e+01	2.1615709e+02	6.9531883e+01	9.7656254e+01	3.3610644e+02	1.0102781e+02	8.8655939e+01	9.4016444e+01	6.6205322e+01	1.2692149e+02	1.2189496e+02	5.5795750e+01	8.1201818e+01	5.9738752e+01	6.9363928e+01	9.1993612e+01	9.7679800e+01	6.4646159e+01	7.5636952e+01	9.1441009e+01	8.4115074e+01	7.1351459e+01	8.0802515e+01	7.8991680e+01	9.3373092e+01	1.3133031e+02	1.4395211e+02	2.5932417e+02	7.4264767e+01	1.3887565e+02	9.2521353e+01	8.0978071e+01	6.5661448e+01	3.6428619e+02	6.9504338e+01	1.0175485e+02	6.9720350e+01	7.5056620e+01	6.4306663e+01	1.2202713e+02	6.6085731e+01	6.3495546e+01	6.4857239e+01	6.5683825e+01
2.1968197e+03	7.7646870e+01	7.5745274e+01	1.0613213e+02	6.7851292e+01	1.3502646e+02	8.2834628e+01	2.1643264e+02	6.9796720e+01	9.7559079e+01	3.3609169e+02	1.0111830e+02	8.8754081e+01	9.4481014e+01	6.6041453e+01	1.2709490e+02	1.2191058e+02	5.6101454e+01	8.1033006e+01	6.0184244e+01	6.9349339e+01	9.1872748e+01	9.8193258e+01	6.4394145e+01	7.5549220e+01	9.1248803e+01	8.3981055e+01	7.0416970e+01	8.2852455e+01	7.8658252e+01	9.3510735e+01	1.2380606e+02	1.4344853e+02	3.1194127e+02	7.4882775e+01	1.3924420e+02	9.2413036e+01	8.5273980e+01	6.6200046e+01	3.6439285e+02	6.9799829e+01	1.0203888e+02	7.0060528e+01	7.5429221e+01	6.4318621e+01	1.2643834e+02	6.6126096e+01	6.5032231e+01	6.4813766e+01	6.5406524e+01
2.1976198e+03	7.7374586e+01	7.5495439e+01	1.0199885e+02	6.8198440e+01	1.3482460e+02	8.3311495e+01	2.1676414e+02	6.9412826e+01	9.7842193e+01	3.3606482e+02	1.0101190e+02	8.8757508e+01	9.4501978e+01	6.6379624e+01	1.2672612e+02	1.2174510e+02	5.5836847e+01	8.1093127e+01	5.9924268e+01	6.9464279e+01	9.2293085e+01	9.7978119e+01	6.4629280e+01	7.5274262e+01	9.1569492e+01	8.4233952e+01	7.0261984e+01	8.5919225e+01	7.8841278e+01	9.3379798e+01	1.1764298e+02	1.4407517e+02	3.7541332e+02	7.4662423e+01	1.3942447e+02	9.2331095e+01	9.0182413e+01	6.5873720e+01	3.6408790e+02	6.9719608e+01	1.0194536e+02	6.9959013e+01	7.5102644e+01	6.4111089e+01	1.3090949e+02	6.6015476e+01	6.8626015e+01	6.5229216e+01	6.5519118e+01
2.1984198e+03	7.7807854e+01	7.5412182e+01	9.7588546e+01	6.7946481e+01	1.3487173e+02	8.3017829e+01	2.1664416e+02	6.9925581e+01	9.7838714e+01	3.3647752e+02	1.0091543e+02	8.8986897e+01	9.4526131e+01	6.5856467e+01	1.2667374e+02	1.2203780e+02	5.5943466e+01	8.1469842e+01	5.9954317e+01	6.9469890e+01	9.1984693e+01	9.8364723e+01	6.4794842e+01	7.5811179e+01	9.1589030e+01	8.4303812e+01	7.0014357e+01	8.9863308e+01	7.8871618e+01	9.3444734e+01	1.1373986e+02	1.4394712e+02	4.3625962e+02	7.5094071e+01	1.3899946e+02	9.2312791e+01	9.3754154e+01	6.6215074e+01	3.6447310e+02	6.9867500e+01	1.0198323e+02	7.0121356e+01	7.5305481e+01	6.4343994e+01	1.3532509e+02	6.6178410e+01	7.3817359e+01	6.4833460e+01	6.5643350e+01
2.1992199e+03	7.7544225e+01	7.5917628e+01	9.4328465e+01	6.8027231e+01	1.3538880e+02	8.3459932e+01	2.1660896e+02	6.9876710e+01	9.7684225e+01	3.3623248e+02	1.0121032e+02	8.8854665e+01	9.4669544e+01	6.6385089e+01	1.2747104e+02	1.2222382e+02	5.6061740e+01	8.1498259e+01	6.0247614e+01	6.9358577e+01	9.2431922e+01	9.8122411e+01	6.4533882e+01	7.5790964e+01	9.1360472e+01	8.4603453e+01	6.9925553e+01	9.3131831e+01	7.8923919e+01	9.3432839e+01	1.1042889e+02	1.4383000e+02	4.9511622e+02	7.4678108e+01	1.3945066e+02	9.2448102e+01	9.8418303e+01	6.6258004e+01	3.6478329e+02	6.9767625e+01	1.0222132e+02	6.9815726e+01	7.5201125e+01	6.4611218e+01	1.4029711e+02	6.6236354e+01	7.8910679e+01	6.5223194e+01	6.5786473e+01
2.2000200e+03	7.7814244e+01	7.6090552e+01	9.3024660e+01	6.8134097e+01	1.3509460e+02	8.3677790e+01	2.1687630e+02	7.0209876e+01	9.8024859e+01	3.3670153e+02	1.0141032e+02	8.8929286e+01	9.4512069e+01	6.6279082e+01	1.2683409e+02	1.2196980e+02	5.5930508e+01	8.1671211e+01	5.9870437e+01	7.0094812e+01	9.2718248e+01	9.8461614e+01	6.4870599e+01	7.5403393e+01	9.1852971e+01	8.4589112e+01	6.9901096e+01	9.8243816e+01	7.8875873e+01	9.3610543e+01	1.0755993e+02	1.4371215e+02	5.4965844e+02	7.5080451e+01	1.3937177e+02	9.2675742e+01	1.0187682e+02	6.6162532e+01	3.6450696e+02	7.0243002e+01	1.0218622e+02	7.0119845e+01	7.5270183e+01	6.4338681e+01	1.4618247e+02	6.6402630e+01	8.6364295e+01	6.4847391e+01	6.5720526e+01
2.2008201e+03	7.7966367e+01	7.5644087e+01	9.2251309e+01	6.8255354e+01	1.3550717e+02	8.5167193e+01	2.1666043e+02	6.9993946e+01	9.7945559e+01	3.3646342e+02	1.0150189e+02	8.9457635e+01	9.5139001e+01	6.6222615e+01	1.2719232e+02	1.2245207e+02	5.6078237e+01	8.1267737e+01	6.0207896e+01	6.9764278e+01	9.3128545e+01	9.8871336e+01	6.4810068e+01	7.5888543e+01	9.1710397e+01	8.4694097e+01	6.9673020e+01	1.0190838e+02	7.9128601e+01	9.3410086e+01	1.0779945e+02	1.4406184e+02	5.9535504e+02	7.4829517e+01	1.3925471e+02	9.2509153e+01	1.0516998e+02	6.6167917e+01	3.6466345e+02	7.0194269e+01	1.0249386e+02	7.0195245e+01	7.5104131e+01	6.4278500e+01	1.5348328e+02	6.5929804e+01	8.9226923e+01	6.5148932e+01	6.5728757e+01
2.2016202e+03	7.7887263e+01	7.5916563e+01	9.1961846e+01	6.8502917e+01	1.3510993e+02	8.6256842e+01	2.1708639e+02	7.0180120e+01	9.8193466e+01	3.3652229e+02	1.0165491e+02	8.9337849e+01	9.4749404e+01	6.6368691e+01	1.2684458e+02	1.2209803e+02	5.6382782e+01	8.1692669e+01	5.9845516e+01	6.9493693e+01	9.3763210e+01	9.8390573e+01	6.4916902e+01	7.5932868e+01	9.1936133e+01	8.4558076e+01	7.0204411e+01	1.0438016e+02	7.8817200e+01	9.3463860e+01	1.0610284e+02	1.4417827e+02	6.2078661e+02	7.4719647e+01	1.3944763e+02	9.2986874e+01	1.0704424e+02	6.6438153e+01	3.6439121e+02	6.9893678e+01	1.0234525e+02	7.0405636e+01	7.5485621e+01	6.4891613e+01	1.5757849e+02	6.6566017e+01	9.4063779e+01	6.5482196e+01	6.6111184e+01
2.2024202e+03	7.8272681e+01	7.5927730e+01	9.1490065e+01	6.8095971e+01	1.3557273e+02	8.7911867e+01	2.1684796e+02	7.0357325e+01	9.8265289e+01	3.3676720e+02	1.0138696e+02	8.9156319e+01	9.5236050e+01	6.6695796e+01	1.2722746e+02	1.2237286e+02	5.5945676e+01	8.1640961e+01	6.0647040e+01	6.9779652e+01	9.5778061e+01	9.8964056e+01	6.4741819e+01	7.5863911e+01	9.1813414e+01	8.5207544e+01	7.0043531e+01	1.0788399e+02	7.9135051e+01	9.3970685e+01	1.0585800e+02	1.4466188e+02	6.2819779e+02	7.5654832e+01	1.3941455e+02	9.2728526e+01	1.0425538e+02	6.6542265e+01	3.6500479e+02	7.0201121e+01	1.0258094e+02	7.0225336e+01	7.5448326e+01	6.4653574e+01	1.5962736e+02	6.6366281e+01	9.8911152e+01	6.5324170e+01	6.5883897e+01
2.2032203e+03	7.8378609e+01	7.6284509e+01	9.1884286e+01	6.8325653e+01	1.3538693e+02	9.1293611e+01	2.1716560e+02	7.0369193e+01	9.8508233e+01	3.3672114e+02	1.0146956e+02	8.9641021e+01	9.4994992e+01	6.6479185e+01	1.2720116e+02	1.2217205e+02	5.6523861e+01	8.1678741e+01	6.0096789e+01	7.0072522e+01	9.8180430e+01	9.8722478e+01	6.4926655e+01	7.6015730e+01	9.1763554e+01	8.4831172e+01	7.0057695e+01	1.1184651e+02	7.9287120e+01	9.3519391e+01	1.0516850e+02	1.4475607e+02	6.2642527e+02	7.4842518e+01	1.3962669e+02	9.2854635e+01	1.0375369e+02	6.6537314e+01	3.6479816e+02	7.0182069e+01	1.0271779e+02	7.0358454e+01	7.5400802e+01	6.4558623e+01	1.6121799e+02	6.6413812e+01	1.0476277e+02	6.5283764e+01	6.5976907e+01
2.2040204e+03	7.8101812e+01	7.5798614e+01	9.1387183e+01	6.8650541e+01	1.3546258e+02	9.5976386e+01	2.1682803e+02	7.0147569e+01	9.8496923e+01	3.3700187e+02	1.0150098e+02	8.9397287e+01	9.5273344e+01	6.6443627e+01	1.2752951e+02	1.2197784e+02	5.6194466e+01	8.1844830e+01	6.0333765e+01	6.9835589e+01	1.0340132e+02	9.8740105e+01	6.4849659e+01	7.5930140e+01	9.1996936e+01	8.5643267e+01	7.0314857e+01	1.1483345e+02	7.9174065e+01	9.3395871e+01	1.0520200e+02	1.4610455e+02	6.1019628e+02	7.5355209e+01	1.3934693e+02	9.2922971e+01	1.0255684e+02	6.6544635e+01	3.6488449e+02	7.0371533e+01	1.0280882e+02	7.0733601e+01	7.5510957e+01	6.5052858e+01	1.5895147e+02	6.6388887e+01	1.1121719e+02	6.5331481e+01	6.6182773e+01
2.2048205e+03	7.8325465e+01	7.6232976e+01	9.1340665e+01	6.8329711e+01	1.3547124e+02	1.0401709e+02	2.1725490e+02	7.0409153e+01	9.8713391e+01	3.3690285e+02	1.0143979e+02	8.9488338e+01	9.5515587e+01	6.6646322e+01	1.2736708e+02	1.2250748e+02	5.6276465e+01	8.1749823e+01	6.0463286e+01	6.9996840e+01	1.1251190e+02	9.8722482e+01	6.5108038e+01	7.6008555e+01	9.1997936e+01	8.6074431e+01	6.9912567e+01	1.1508108e+02	7.9316233e+01	9.3841474e+01	1.0493573e+02	1.4732850e+02	5.8815321e+02	7.5399919e+01	1.3970572e+02	9.2880473e+01	9.8786862e+01	6.6676208e+01	3.6514662e+02	7.0221091e+01	1.0290575e+02	7.0725764e+01	7.5443698e+01	6.4657328e+01	1.5876681e+02	6.6596768e+01	1.1708419e+02	6.5262941e+01	6.6180247e+01
2.2056206e+03	7.8190809e+01	7.5890980e+01	9.1633171e+01	6.8589731e+01	1.3576914e+02	1.1266465e+02	2.1722780e+02	7.0302638e+01	9.8591496e+01	3.3686252e+02	1.0161879e+02	8.9682732e+01	9.5263934e+01	6.6379334e+01	1.2721036e+02	1.2230696e+02	5.6611784e+01	8.1843244e+01	6.0397678e+01	7.0174061e+01	1.2367855e+02	9.9088949e+01	6.5046867e+01	7.6408841e+01	9.1872732e+01	8.6612211e+01	7.0252130e+01	1.1858043e+02	7.9494972e+01	9.3704855e+01	1.0434022e+02	1.5099174e+02	5.6388483e+02	7.5143592e+01	1.3930579e+02	9.2758224e+01	9.4127161e+01	6.6984267e+01	3.6472919e+02	7.0439722e+01	1.0276457e+02	7.0500010e+01	7.5641559e+01	6.5036494e+01	1.5660121e+02	6.6529620e+01	1.2541082e+02	6.5370023e+01	6.6363448e+01
2.2064206e+03	7.8295671e+01	7.6326301e+01	9.1316361e+01	6.8374990e+01	1.3537264e+02	1.2330620e+02	2.1744140e+02	7.0579104e+01	9.8636999e+01	3.3735854e+02	1.0197516e+02	8.9723415e+01	9.5464588e+01	6.6838026e+01	1.2737499e+02	1.2210057e+02	5.6384997e+01	8.2002413e+01	6.0688902e+01	6.9971350e+01	1.3683589e+02	9.9003747e+01	6.4932902e+01	7.5763922e+01	9.2141447e+01	8.7802808e+01	7.0064395e+01	1.2358454e+02	7.9385901e+01	9.4129479e+01	1.0475183e+02	1.5394457e+02	5.3317806e+02	7.5247197e+01	1.3964971e+02	9.3041109e+01	8.9309480e+01	6.6713742e+01	3.6504763e+02	7.0574486e+01	1.0295275e+02	7.0624762e+01	7.5797066e+01	6.5105349e+01	1.5801868e+02	6.6901936e+01	1.3332901e+02	6.5305221e+01	6.6344387e+01
2.2072207e+03	7.8137526e+01	7.6278066e+01	9.1817496e+01	6.8480805e+01	1.3576707e+02	1.3441790e+02	2.1727107e+02	7.0718122e+01	9.8756792e+01	3.3712427e+02	1.0177198e+02	8.9611802e+01	9.5367414e+01	6.6733537e+01	1.2750560e+02	1.2248137e+02	5.6319965e+01	8.2126987e+01	6.0805024e+01	7.0290775e+01	1.5649982e+02	9.9082253e+01	6.5449744e+01	7.6303734e+01	9.2225932e+01	8.9198955e+01	7.0581865e+01	1.2724537e+02	7.9762214e+01	9.3474091e+01	1.0440190e+02	1.5719205e+02	5.0116767e+02	7.5465123e+01	1.3960805e+02	9.2971081e+01	8.5025905e+01	6.6821977e+01	3.6520391e+02	7.0511488e+01	1.0306979e+02	7.0851748e+01	7.5694900e+01	6.5037707e+01	1.5966098e+02	6.6615407e+01	1.4209297e+02	6.5404772e+01	6.6522653e+01
2.2080208e+03	7.8556803e+01	7.6078043e+01	9.1338753e+01	6.8521838e+01	1.3565799e+02	1.4460987e+02	2.1757549e+02	7.0724713e+01	9.8973474e+01	3.3734096e+02	1.0221064e+02	9.0210268e+01	9.5692941e+01	6.6923159e+01	1.2737264e+02	1.2217472e+02	5.6582071e+01	8.1788391e+01	6.1662325e+01	7.0523360e+01	1.7807375e+02	9.8728970e+01	6.5011613e+01	7.6197725e+01	9.2067267e+01	9.0627309e+01	6.9938289e+01	1.2798785e+02	7.9022463e+01	9.3772520e+01	1.0462240e+02	1.6267629e+02	4.6847484e+02	7.5418061e+01	1.3965880e+02	9.2924288e+01	8.1863445e+01	6.7261849e+01	3.6511378e+02	7.0760046e+01	1.0296408e+02	7.0771505e+01	7.5911413e+01	6.4888509e+01	1.6331874e+02	6.6674063e+01	1.5069908e+02	6.5526243e+01	6.6352978e+01
2.2088209e+03	7.8520871e+01	7.6401496e+01	9.1526397e+01	6.8586197e+01	1.3622441e+02	1.6003437e+02	2.1746133e+02	7.1068818e+01	9.9100418e+01	3.3731474e+02	1.0170834e+02	9.0232150e+01	9.5546116e+01	6.6413321e+01	1.2751581e+02	1.2297466e+02	5.6770573e+01	8.2195335e+01	6.3420567e+01	7.0113871e+01	2.0063138e+02	9.9236574e+01	6.5292826e+01	7.6475222e+01	9.2255686e+01	9.3721352e+01	7.0250973e+01	1.2236872e+02	7.9781023e+01	9.3990541e+01	1.0514702e+02	1.6815190e+02	4.3422665e+02	7.5676375e+01	1.3983956e+02	9.3305887e+01	7.8559589e+01	6.6698463e+01	3.6523956e+02	7.0663302e+01	1.0308618e+02	7.0643924e+01	7.5824671e+01	6.5321332e+01	1.6844160e+02	6.6835010e+01	1.5612962e+02	6.5469385e+01	6.6751864e+01
2.2096210e+03	7.8561988e+01	7.6634287e+01	9.1667548e+01	6.8591675e+01	1.3563162e+02	1.7357784e+02	2.1763842e+02	7.0868721e+01	9.9004042e+01	3.3730998e+02	1.0262855e+02	8.9963110e+01	9.6038418e+01	6.7087308e+01	1.2768622e+02	1.2248676e+02	5.6746804e+01	8.2110666e+01	6.5161683e+01	7.0821392e+01	2.2947292e+02	9.9058333e+01	6.5335721e+01	7.6252292e+01	9.2265446e+01	9.5936028e+01	7.0445430e+01	1.2131955e+02	7.9781881e+01	9.3898585e+01	1.0486232e+02	1.7225489e+02	4.0603239e+02	7.5267170e+01	1.3979668e+02	9.3136333e+01	7.6921418e+01	6.7346333e+01	3.6515568e+02	7.0981429e+01	1.0345605e+02	7.0926184e+01	7.5994184e+01	6.5263540e+01	1.6966784e+02	6.7191925e+01	1.5708961e+02	6.5428988e+01	6.6635326e+01
2.2104210e+03	7.8750435e+01	7.6341588e+01	9.1618590e+01	6.8617633e+01	1.3603152e+02	1.9060562e+02	2.1780712e+02	7.0966452e+01	9.9173653e+01	3.3757737e+02	1.0194412e+02	9.0362780e+01	9.5972287e+01	6.6665692e+01	1.2757473e+02	1.2253556e+02	5.6845493e+01	8.2166213e+01	6.9227615e+01	7.0366702e+01	2.5783290e+02	9.9145125e+01	6.5504263e+01	7.6301431e+01	9.2639078e+01	9.7780806e+01	7.0563849e+01	1.1519588e+02	7.9115691e+01	9.3996499e+01	1.0475813e+02	1.7735954e+02	3.7755288e+02	7.5938556e+01	1.3990701e+02	9.3112847e+01	7.5606690e+01	6.7159351e+01	3.6533055e+02	7.0890918e+01	1.0329675e+02	7.0846685e+01	7.5778024e+01	6.5191380e+01	1.7022373e+02	6.7001766e+01	1.5757363e+02	6.5758851e+01	6.6887236e+01
2.2112211e+03	7.8621501e+01	7.6809644e+01	9.1563666e+01	6.8959642e+01	1.3602839e+02	2.0358010e+02	2.1796510e+02	7.1267690e+01	9.9192120e+01	3.3777837e+02	1.0237346e+02	9.0168364e+01	9.5833358e+01	6.6835269e+01	1.2768543e+02	1.2250338e+02	5.6769089e+01	8.2715605e+01	7.4597896e+01	7.0463483e+01	2.9026477e+02	9.9241946e+01	6.5099488e+01	7.6487301e+01	9.2463869e+01	9.9450993e+01	7.0592408e+01	1.0954199e+02	7.9968351e+01	9.3949139e+01	1.0508121e+02	1.8136188e+02	3.4067128e+02	7.5437360e+01	1.3981002e+02	9.3066810e+01	7.5021766e+01	6.7131104e+01	3.6517126e+02	7.0731440e+01	1.0371055e+02	7.1141506e+01	7.5920739e+01	6.5289774e+01	1.6869810e+02	6.6990422e+01	1.4696267e+02	6.5643234e+01	6.6935958e+01
2.2120212e+03	7.8678006e+01	7.6515527e+01	9.1844429e+01	6.8825755e+01	1.3590446e+02	2.1867847e+02	2.1778001e+02	7.0880073e+01	9.9265858e+01	3.3751757e+02	1.0224843e+02	9.0189186e+01	9.6216770e+01	6.7020174e+01	1.2771778e+02	1.2262333e+02	5.7031003e+01	8.2049362e+01	8.0144255e+01	7.0729597e+01	3.2983962e+02	9.9456437e+01	6.5302111e+01	7.6401440e+01	9.2392567e+01	1.0275213e+02	7.0271526e+01	1.0259849e+02	7.9610963e+01	9.4354121e+01	1.0534730e+02	1.8770633e+02	3.0388842e+02	7.5518824e+01	1.3975234e+02	9.3498536e+01	7.3846519e+01	6.7245137e+01	3.6569615e+02	7.0908883e+01	1.0331349e+02	7.1076661e+01	7.5944733e+01	6.4993797e+01	1.6460680e+02	6.6886543e+01	1.3843395e+02	6.5879619e+01	6.6569025e+01
2.2128213e+03	7.8587606e+01	7.6662800e+01	9.1626356e+01	6.8835779e+01	1.3600604e+02	2.2849693e+02	2.1792132e+02	7.1259689e+01	9.9512792e+01	3.3761497e+02	1.0214775e+02	9.0494109e+01	9.6186610e+01	6.7066775e+01	1.2782103e+02	1.2281254e+02	5.6955452e+01	8.2792373e+01	8.8863039e+01	7.0738207e+01	3.6456381e+02	9.9261018e+01	6.5507214e+01	7.6482524e+01	9.2627061e+01	1.0581526e+02	7.0586750e+01	9.7268688e+01	7.9869829e+01	9.4167191e+01	1.0501912e+02	1.9466209e+02	2.6951730e+02	7.5833321e+01	1.4005952e+02	9.3243846e+01	7.3479850e+01	6.7274972e+01	3.6532324e+02	7.1042207e+01	1.0383059e+02	7.1321436e+01	7.6216075e+01	6.5580657e+01	1.6005360e+02	6.7315791e+01	1.2778585e+02	6.5447443e+01	6.6673647e+01
2.2136214e+03	7.8726733e+01	7.6501686e+01	9.2048455e+01	6.8964241e+01	1.3602622e+02	2.4064154e+02	2.1841718e+02	7.1316789e+01	9.9418095e+01	3.3773801e+02	1.0216959e+02	9.0598538e+01	9.6432181e+01	6.7040237e+01	1.2758239e+02	1.2261533e+02	5.6926300e+01	8.2182513e+01	9.8637710e+01	7.0638469e+01	3.9850295e+02	9.9642693e+01	6.5583024e+01	7.6506529e+01	9.2279512e+01	1.0766523e+02	7.0817617e+01	9.2496299e+01	7.9985177e+01	9.4097031e+01	1.0512784e+02	2.0445405e+02	2.4367611e+02	7.5625138e+01	1.4001398e+02	9.3213023e+01	7.3405736e+01	6.7525319e+01	3.6551657e+02	7.0969820e+01	1.0369770e+02	7.0961873e+01	7.6018737e+01	6.5297014e+01	1.5252294e+02	6.7050110e+01	1.1603519e+02	6.5824475e+01	6.7068276e+01
2.2144214e+03	7.8671042e+01	7.6828338e+01	9.1724769e+01	6.8985964e+01	1.3633287e+02	2.4114657e+02	2.1812164e+02	7.1336204e+01	9.9427549e+01	3.3810598e+02	1.0278569e+02	9.0905131e+01	9.6288677e+01	6.6701010e+01	1.2810656e+02	1.2287180e+02	5.7085411e+01	8.2802902e+01	1.0855377e+02	7.0850411e+01	4.2975797e+02	9.9398360e+01	6.5206780e+01	7.6628695e+01	9.2812098e+01	1.1179734e+02	7.0523165e+01	8.7618458e+01	8.0064350e+01	9.4237556e+01	1.0547458e+02	2.1527206e+02	2.1525672e+02	7.5722440e+01	1.3985529e+02	9.3486281e+01	7.3229954e+01	6.7409707e+01	3.6566807e+02	7.1143429e+01	1.0357203e+02	7.1551424e+01	7.6151179e+01	6.5526528e+01	1.4421742e+02	6.7299137e+01	1.0309328e+02	6.5689132e+01	6.6844707e+01
2.2152215e+03	7.9306429e+01	7.6537435e+01	9.1871298e+01	6.9747768e+01	1.3617945e+02	2.4083586e+02	2.1822902e+02	7.1479691e+01	9.9656573e+01	3.3786853e+02	1.0227446e+02	9.0642783e+01	9.6574869e+01	6.7460073e+01	1.2769265e+02	1.2293071e+02	5.6746919e+01	8.2712618e+01	1.1733904e+02	7.0960668e+01	4.5040757e+02	9.9726343e+01	6.5454612e+01	7.6661870e+01	9.2669369e+01	1.1768109e+02	7.0625837e+01	8.3874075e+01	8.0057436e+01	9.4252522e+01	1.0510927e+02	2.2893883e+02	1.9046027e+02	7.5708846e+01	1.4006001e+02	9.3490126e+01	7.3292518e+01	6.7866084e+01	3.6551529e+02	7.1261492e+01	1.0401330e+02	7.1523821e+01	7.5952968e+01	6.5573255e+01	1.3745638e+02	6.7246858e+01	9.2171050e+01	6.5919301e+01	6.6954100e+01
2.2160216e+03	7.8943343e+01	7.6931808e+01	9.1915428e+01	7.0250163e+01	1.3611606e+02	2.3521286e+02	2.1817757e+02	7.1400832e+01	9.9535367e+01	3.3793616e+02	1.0250112e+02	9.1253141e+01	9.6962258e+01	6.6886242e+01	1.2810809e+02	1.2264001e+02	5.7059119e+01	8.2457987e+01	1.2718609e+02	7.1185717e+01	4.5461773e+02	9.9640837e+01	6.6048863e+01	7.6875340e+01	9.2615137e+01	1.2141027e+02	7.0626160e+01	8.1777635e+01	7.9984944e+01	9.4171392e+01	1.0523931e+02	2.4158213e+02	1.6561279e+02	7.5778879e+01	1.4027950e+02	9.3474333e+01	7.3347483e+01	6.7501940e+01	3.6591887e+02	7.1403407e+01	1.0402826e+02	7.1467541e+01	7.6370526e+01	6.5825853e+01	1.3083777e+02	6.7415825e+01	8.4551278e+01	6.6020037e+01	6.7470633e+01
2.2168217e+03	7.8925679e+01	7.6928172e+01	9.1767184e+01	7.1220091e+01	1.3646394e+02	2.2714712e+02	2.1850898e+02	7.1527103e+01	9.9703700e+01	3.3822499e+02	1.0268642e+02	9.0676783e+01	9.6591337e+01	6.7340001e+01	1.2790204e+02	1.2310922e+02	5.7247482e+01	8.2454685e+01	1.3942482e+02	7.0883191e+01	4.5228020e+02	9.9456412e+01	6.5376644e+01	7.6667122e+01	9.2614041e+01	1.2798129e+02	7.0819205e+01	8.0553564e+01	8.0221658e+01	9.4143279e+01	1.0544260e+02	2.5003012e+02	1.4726888e+02	7.6157841e+01	1.3995487e+02	9.3420211e+01	7.3479561e+01	6.8082755e+01	3.6574447e+02	7.1196302e+01	1.0411313e+02	7.1634115e+01	7.6369717e+01	6.5609455e+01	1.2526028e+02	6.7185685e+01	7.6058835e+01	6.5920777e+01	6.7231987e+01
2.2176218e+03	7.8770635e+01	7.6699812e+01	9.1934531e+01	7.2124144e+01	1.3631839e+02	2.1671850e+02	2.1860777e+02	7.1614202e+01	9.9687944e+01	3.3828778e+02	1.0287936e+02	9.0991185e+01	9.6706499e+01	6.7368922e+01	1.2801397e+02	1.2281166e+02	5.7248694e+01	8.2923134e+01	1.5218988e+02	7.1023993e+01	4.4636819e+02	9.9658559e+01	6.5759726e+01	7.7006725e+01	9.2698115e+01	1.3194503e+02	7.0964669e+01	7.9709016e+01	8.0091275e+01	9.4504459e+01	1.0507893e+02	2.5573629e+02	1.3233060e+02	7.5781689e+01	1.4008439e+02	9.3714930e+01	7.3399233e+01	6.7689126e+01	3.6579612e+02	7.1616437e+01	1.0395600e+02	7.1386546e+01	7.6258925e+01	6.5755860e+01	1.2146979e+02	6.7423995e+01	7.0718776e+01	6.5852724e+01	6.7249394e+01
2.2184218e+03	7.9286394e+01	7.6948996e+01	9.2140413e+01	7.4601091e+01	1.3662594e+02	2.0450398e+02	2.1857209e+02	7.1623799e+01	9.9653928e+01	3.3831684e+02	1.0274640e+02	9.1207805e+01	9.7014607e+01	6.7497668e+01	1.2825382e+02	1.2309612e+02	5.7255082e+01	8.2563206e+01	1.6548206e+02	7.1236565e+01	4.1620913e+02	9.9859811e+01	6.5794894e+01	7.6647141e+01	9.2566572e+01	1.3271808e+02	7.0950867e+01	7.8755440e+01	8.0232074e+01	9.4254362e+01	1.0564933e+02	2.5751434e+02	1.2025977e+02	7.5783681e+01	1.4065800e+02	9.3741128e+01	7.3565656e+01	6.8104700e+01	3.6589035e+02	7.1406591e+01	1.0415198e+02	7.1723526e+01	7.6200002e+01	6.5679980e+01	1.1863099e+02	6.7616635e+01	6.7278591e+01	6.6234678e+01	6.7736206e+01
2.2192219e+03	7.8869882e+01	7.7273492e+01	9.2144655e+01	7.7158272e+01	1.3637151e+02	1.9226130e+02	2.1855805e+02	7.1804719e+01	1.0002147e+02	3.3812322e+02	1.0275590e+02	9.1293107e+01	9.6804784e+01	6.7363240e+01	1.2807792e+02	1.2319872e+02	5.7437854e+01	8.2817819e+01	1.7763289e+02	7.1137276e+01	3.7848744e+02	1.0005599e+02	6.5886587e+01	7.6726092e+01	9.2934835e+01	1.3255358e+02	7.0867661e+01	7.8628907e+01	8.0069936e+01	9.4474024e+01	1.0535677e+02	2.5248197e+02	1.1216359e+02	7.6110045e+01	1.4008854e+02	9.3696027e+01	7.3827308e+01	6.8000023e+01	3.6591622e+02	7.1552009e+01	1.0443856e+02	7.1844190e+01	7.6496144e+01	6.5751921e+01	1.1696175e+02	6.7724251e+01	6.5349442e+01	6.6004402e+01	6.8408942e+01
2.2200220e+03	7.9233279e+01	7.7250116e+01	9.2280101e+01	8.1151313e+01	1.3644286e+02	1.7325095e+02	2.1888551e+02	7.1942117e+01	1.0004257e+02	3.3866304e+02	1.0281049e+02	9.1456197e+01	9.6715293e+01	6.7285782e+01	1.2826272e+02	1.2313108e+02	5.7464199e+01	8.3056442e+01	1.8891535e+02	7.1380506e+01	3.3507653e+02	9.9678897e+01	6.5872173e+01	7.7041581e+01	9.2815238e+01	1.3130409e+02	7.1044438e+01	7.8782816e+01	8.0492409e+01	9.4668347e+01	1.0600067e+02	2.3918413e+02	1.0621698e+02	7.6221567e+01	1.4019756e+02	9.3685208e+01	7.3480338e+01	6.7943070e+01	3.6613746e+02	7.1591224e+01	1.0429072e+02	7.1710439e+01	7.6398364e+01	6.5930115e+01	1.1551263e+02	6.7553609e+01	6.2468436e+01	6.6085999e+01	6.9508858e+01
2.2208221e+03	7.9334211e+01	7.7164280e+01	9.2057644e+01	8.5882352e+01	1.3643121e+02	1.6074911e+02	2.1869260e+02	7.2145972e+01	1.0013915e+02	3.3826859e+02	1.0304962e+02	9.1129141e+01	9.7084080e+01	6.7691295e+01	1.2827656e+02	1.2294835e+02	5.7509672e+01	8.2898544e+01	2.0248590e+02	7.1131679e+01	2.9164069e+02	1.0036242e+02	6.5928616e+01	7.6879807e+01	9.2931684e+01	1.2777328e+02	7.0903107e+01	7.8621452e+01	8.0536598e+01	9.4465046e+01	1.0552251e+02	2.2837621e+02	1.0177266e+02	7.5878781e+01	1.4037220e+02	9.3971240e+01	7.3526388e+01	6.8186729e+01	3.6617698e+02	7.1733012e+01	1.0450370e+02	7.1836833e+01	7.6695859e+01	6.5995995e+01	1.1533826e+02	6.7753142e+01	6.1660834e+01	6.6075871e+01	7.1736874e+01
2.2216222e+03	7.9093681e+01	7.7202837e+01	9.2478416e+01	8.7774972e+01	1.3678112e+02	1.4648948e+02	2.1904775e+02	7.1617236e+01	9.9986271e+01	3.3834836e+02	1.0346313e+02	9.1645861e+01	9.7113458e+01	6.7680910e+01	1.2823400e+02	1.2282804e+02	5.7359807e+01	8.3027429e+01	2.0552525e+02	7.1166729e+01	2.4735182e+02	1.0019381e+02	6.5988172e+01	7.7008759e+01	9.3177749e+01	1.2144630e+02	7.1202831e+01	7.8425429e+01	8.0223550e+01	9.4735466e+01	1.0575561e+02	2.1219458e+02	9.9281109e+01	7.6108600e+01	1.4053154e+02	9.4054576e+01	7.3718659e+01	6.8291377e+01	3.6607068e+02	7.1818718e+01	1.0455718e+02	7.2053095e+01	7.6614015e+01	6.5842550e+01	1.1470962e+02	6.7665200e+01	6.0561814e+01	6.6176670e+01	7.5342276e+01
2.2224222e+03	7.9484863e+01	7.7245109e+01	9.2204849e+01	9.0179547e+01	1.3658169e+02	1.3000126e+02	2.1870688e+02	7.2218280e+01	1.0038317e+02	3.3886816e+02	1.0345669e+02	9.1331187e+01	9.7094424e+01	6.7408154e+01	1.2811501e+02	1.2323910e+02	5.7335934e+01	8.3076594e+01	2.0825534e+02	7.1511945e+01	2.1202180e+02	1.0007042e+02	6.5860505e+01	7.7332255e+01	9.2827540e+01	1.1705221e+02	7.0851708e+01	7.9003537e+01	8.0453909e+01	9.4654882e+01	1.0578786e+02	1.9529375e+02	9.7501699e+01	7.6476837e+01	1.4020696e+02	9.3888845e+01	7.3868737e+01	6.7723594e+01	3.6628428e+02	7.1806036e+01	1.0442041e+02	7.2347287e+01	7.6624321e+01	6.6354049e+01	1.1470397e+02	6.7585929e+01	6.0129619e+01	6.6081166e+01	7.9543186e+01
2.2232223e+03	7.9563902e+01	7.6802478e+01	9.2473209e+01	9.3203936e+01	1.3668040e+02	1.1636138e+02	2.1885061e+02	7.1970786e+01	1.0034075e+02	3.3861313e+02	1.0436790e+02	9.1600311e+01	9.7587341e+01	6.7254695e+01	1.2852312e+02	1.2320593e+02	5.7762120e+01	8.3032203e+01	2.0563364e+02	7.1314716e+01	1.8206553e+02	1.0033283e+02	6.6378623e+01	7.7217894e+01	9.3103803e+01	1.1416796e+02	7.1099925e+01	7.8665212e+01	8.0523237e+01	9.4838318e+01	1.0617013e+02	1.8275121e+02	9.6119766e+01	7.5984095e+01	1.4052915e+02	9.3884325e+01	7.3910845e+01	6.8606611e+01	3.6632339e+02	7.1866762e+01	1.0477514e+02	7.2011635e+01	7.6739632e+01	6.5937527e+01	1.1428977e+02	6.8075565e+01	5.9791869e+01	6.6519040e+01	8.6254332e+01
2.2240224e+03	7.9471094e+01	7.7641009e+01	9.2216951e+01	9.1771094e+01	1.3654525e+02	1.0833514e+02	2.1909484e+02	7.2013809e+01	1.0082852e+02	3.3868145e+02	1.0613301e+02	9.1626278e+01	9.7175689e+01	6.7965168e+01	1.2845156e+02	1.2352109e+02	5.7371113e+01	8.3431728e+01	1.9362717e+02	7.1796788e+01	1.5948363e+02	1.0028781e+02	6.5917803e+01	7.7017224e+01	9.3011356e+01	1.0960097e+02	7.1172914e+01	7.9026654e+01	8.0572346e+01	9.4012835e+01	1.0569805e+02	1.7303158e+02	9.5604721e+01	7.6390855e+01	1.4058309e+02	9.4318043e+01	7.4027122e+01	6.8274865e+01	3.6622206e+02	7.2182870e+01	1.0463707e+02	7.1948578e+01	7.6533517e+01	6.6131792e+01	1.1441922e+02	6.7846571e+01	6.0085419e+01	6.6254866e+01	9.5383221e+01
2.2248225e+03	7.9294458e+01	7.7567939e+01	9.2334361e+01	9.0394422e+01	1.3696193e+02	1.0065489e+02	2.1913404e+02	7.2212318e+01	1.0052431e+02	3.3877615e+02	1.0804958e+02	9.1842311e+01	9.7632094e+01	6.7345830e+01	1.2839217e+02	1.2299784e+02	5.7504224e+01	8.3093819e+01	1.7789093e+02	7.1525890e+01	1.4067493e+02	1.0031986e+02	6.6060348e+01	7.7122229e+01	9.3120159e+01	1.0615836e+02	7.1194430e+01	7.8772096e+01	8.0536969e+01	9.4702901e+01	1.0591569e+02	1.6459539e+02	9.5553606e+01	7.6487541e+01	1.4045632e+02	9.4232175e+01	7.4028806e+01	6.8413656e+01	3.6676087e+02	7.2163608e+01	1.0493731e+02	7.2123150e+01	7.6675297e+01	6.6637470e+01	1.1447692e+02	6.7714864e+01	5.9696605e+01	6.6349462e+01	1.0850405e+02
2.2256226e+03	7.9843653e+01	7.7425482e+01	9.2699099e+01	8.7710625e+01	1.3688288e+02	9.4647005e+01	2.1955135e+02	7.2154239e+01	1.0065633e+02	3.3896184e+02	1.1278775e+02	9.2056185e+01	9.7631484e+01	6.7936986e+01	1.2871308e+02	1.2352938e+02	5.7671252e+01	8.3561173e+01	1.6417217e+02	7.1787001e+01	1.2524278e+02	1.0048759e+02	6.6229571e+01	7.7195622e+01	9.3201712e+01	1.0175950e+02	7.1420749e+01	7.8886633e+01	8.0778082e+01	9.4685983e+01	1.0618299e+02	1.6013049e+02	9.5372889e+01	7.6219988e+01	1.4044512e+02	9.4112579e+01	7.4001255e+01	6.8443553e+01	3.6594872e+02	7.1892243e+01	1.0490419e+02	7.2376103e+01	7.6909797e+01	6.6079792e+01	1.1438381e+02	6.8144151e+01	5.9874369e+01	6.6360003e+01	1.2497517e+02
2.2264226e+03	7.9615378e+01	7.7263138e+01	9.2464602e+01	8.4869019e+01	1.3705165e+02	9.0898240e+01	2.1897164e+02	7.2007208e+01	1.0088063e+02	3.3890998e+02	1.2082791e+02	9.2037348e+01	9.7371181e+01	6.7814771e+01	1.2829310e+02	1.2358512e+02	5.7667416e+01	8.3289064e+01	1.5058005e+02	7.1574480e+01	1.1615842e+02	1.0050576e+02	6.6303537e+01	7.6973031e+01	9.3387556e+01	9.9012739e+01	7.1077786e+01	7.9081576e+01	8.0718853e+01	9.4774071e+01	1.0621983e+02	1.5574985e+02	9.5417843e+01	7.6882066e+01	1.4068490e+02	9.4227456e+01	7.4174872e+01	6.8500289e+01	3.6637732e+02	7.2067445e+01	1.0536123e+02	7.2276484e+01	7.6785005e+01	6.6576584e+01	1.1464119e+02	6.7861958e+01	6.0219632e+01	6.6110478e+01	1.4102587e+02
2.2272227e+03	7.9404155e+01	7.7606539e+01	9.2744131e+01	8.2161013e+01	1.3714088e+02	8.7977442e+01	2.1908612e+02	7.2349204e+01	1.0070761e+02	3.3921790e+02	1.3181425e+02	9.1902331e+01	9.7771944e+01	6.7581976e+01	1.2890325e+02	1.2322911e+02	5.7634287e+01	8.3517122e+01	1.4030526e+02	7.1388645e+01	1.0951246e+02	1.0047021e+02	6.6411355e+01	7.7725309e+01	9.3143921e+01	9.5955987e+01	7.1593554e+01	7.9139311e+01	8.0523890e+01	9.4830489e+01	1.0605505e+02	1.5304885e+02	9.5499687e+01	7.6319724e+01	1.4058626e+02	9.4077364e+01	7.3940409e+01	6.8739126e+01	3.6657733e+02	7.2470211e+01	1.0513005e+02	7.2159733e+01	7.7114315e+01	6.6489891e+01	1.1436391e+02	6.8004222e+01	5.9998775e+01	6.6496300e+01	1.5983024e+02
2.2280228e+03	7.9868829e+01	7.7419279e+01	9.2498184e+01	7.8348818e+01	1.3676435e+02	8.6925534e+01	2.1969080e+02	7.2307530e+01	1.0081039e+02	3.3949402e+02	1.4648751e+02	9.2184910e+01	9.8170067e+01	6.7930109e+01	1.2874217e+02	1.2346837e+02	5.7868163e+01	8.3261937e+01	1.3510385e+02	7.1870952e+01	1.0753831e+02	1.0069647e+02	6.6025800e+01	7.7463428e+01	9.3333284e+01	9.2798097e+01	7.1161215e+01	7.9216783e+01	8.0692193e+01	9.5004169e+01	1.0616790e+02	1.5006216e+02	9.5407066e+01	7.6509916e+01	1.4052571e+02	9.4491223e+01	7.4086644e+01	6.8597022e+01	3.6650028e+02	7.2214320e+01	1.0508615e+02	7.2599369e+01	7.6746574e+01	6.6511495e+01	1.1473362e+02	6.8163146e+01	6.0005273e+01	6.6525797e+01	1.7898868e+02
2.2288229e+03	7.9783176e+01	7.8013185e+01	9.2723860e+01	7.5680406e+01	1.3720471e+02	8.5869957e+01	2.1939158e+02	7.2384349e+01	1.0091489e+02	3.3914161e+02	1.6989424e+02	9.2225999e+01	9.7999927e+01	6.7634737e+01	1.2837966e+02	1.2370637e+02	5.7832606e+01	8.3572638e+01	1.3504425e+02	7.1751865e+01	1.0626716e+02	1.0104770e+02	6.6012762e+01	7.7322179e+01	9.3201930e+01	9.1516608e+01	7.1571434e+01	7.9100160e+01	8.1113860e+01	9.4882385e+01	1.0656849e+02	1.4834000e+02	9.5448674e+01	7.6559168e+01	1.4067785e+02	9.4251359e+01	7.4305812e+01	6.8945556e+01	3.6655346e+02	7.2180967e+01	1.0539795e+02	7.2802836e+01	7.6950333e+01	6.6480751e+01	1.1482570e+02	6.8180563e+01	6.0040749e+01	6.6121994e+01	1.9596996e+02
2.2296230e+03	7.9732917e+01	7.7516029e+01	9.2432560e+01	7.3995871e+01	1.3740843e+02	8.5895621e+01	2.1960872e+02	7.2456469e+01	1.0112656e+02	3.3937852e+02	1.9656679e+02	9.2283531e+01	9.8042138e+01	6.8243649e+01	1.2884934e+02	1.2336091e+02	5.7862890e+01	8.3335852e+01	1.4902257e+02	7.2026935e+01	1.0845506e+02	1.0090350e+02	6.6319546e+01	7.7458654e+01	9.3505635e+01	9.0676274e+01	7.1074032e+01	7.9390960e+01	8.1091251e+01	9.5118078e+01	1.0638477e+02	1.4750917e+02	9.5325805e+01	7.6611498e+01	1.4084544e+02	9.4438838e+01	7.4200199e+01	6.8719276e+01	3.6629562e+02	7.2368938e+01	1.0575576e+02	7.2516110e+01	7.6962152e+01	6.6533581e+01	1.1466880e+02	6.8232945e+01	6.0132718e+01	6.6575860e+01	2.1337827e+02
2.2304230e+03	7.9997615e+01	7.7704412e+01	9.2937185e+01	7.2054633e+01	1.3702970e+02	8.5678978e+01	2.1966655e+02	7.2868206e+01	1.0092563e+02	3.3929852e+02	2.2718367e+02	9.2262062e+01	9.8011861e+01	6.7693990e+01	1.2862262e+02	1.2381871e+02	5.8147009e+01	8.3792053e+01	1.6261758e+02	7.2188762e+01	1.1186679e+02	1.0133360e+02	6.6368645e+01	7.7330824e+01	9.3642033e+01	8.9676694e+01	7.1948848e+01	7.9315197e+01	8.2018769e+01	9.4826870e+01	1.0639696e+02	1.4624062e+02	9.5368063e+01	7.6717426e+01	1.4083817e+02	9.4601990e+01	7.4313306e+01	6.9149399e+01	3.6685947e+02	7.2463863e+01	1.0589847e+02	7.2484436e+01	7.6919393e+01	6.6594508e+01	1.1498999e+02	6.8350718e+01	6.0233079e+01	6.6401826e+01	2.2058814e+02
2.2312231e+03	7.9957134e+01	7.7827089e+01	9.2890885e+01	7.1459466e+01	1.3739233e+02	8.4963639e+01	2.1953153e+02	7.2498800e+01	1.0113330e+02	3.3953400e+02	2.6124166e+02	9.2553468e+01	9.8264402e+01	6.8207982e+01	1.2884293e+02	1.2386778e+02	5.7879959e+01	8.3876513e+01	1.8707324e+02	7.1824591e+01	1.1743400e+02	1.0211988e+02	6.6442456e+01	7.7650557e+01	9.3502978e+01	8.9492206e+01	7.1395572e+01	7.9309334e+01	8.2796982e+01	9.4990189e+01	1.0641289e+02	1.4602357e+02	9.5673298e+01	7.6674208e+01	1.4094207e+02	9.4459151e+01	7.4384625e+01	6.8928633e+01	3.6690361e+02	7.2562675e+01	1.0682768e+02	7.2728273e+01	7.7207081e+01	6.6455483e+01	1.1474268e+02	6.8331695e+01	6.0058412e+01	6.6754635e+01	2.1910486e+02
2.2320232e+03	7.9806511e+01	7.7825843e+01	9.2632762e+01	7.1035545e+01	1.3726714e+02	8.5585094e+01	2.1957853e+02	7.2705621e+01	1.0113140e+02	3.3967782e+02	2.9295678e+02	9.2574948e+01	9.8318567e+01	6.8084898e+01	1.2884164e+02	1.2380972e+02	5.7862304e+01	8.3862821e+01	2.1701241e+02	7.2164962e+01	1.2113104e+02	1.0325781e+02	6.6473119e+01	7.7730067e+01	9.3376506e+01	9.0030385e+01	7.1465543e+01	7.9736339e+01	8.5273317e+01	9.4948766e+01	1.0667445e+02	1.4576420e+02	9.5398954e+01	7.6842805e+01	1.4079719e+02	9.4503900e+01	7.4464446e+01	6.9277951e+01	3.6672974e+02	7.2460084e+01	1.0810789e+02	7.2692813e+01	7.7035264e+01	6.6726387e+01	1.1524660e+02	6.8505863e+01	6.0410762e+01	6.6757401e+01	2.1574885e+02
2.2328233e+03	8.0029707e+01	7.7908135e+01	9.2800643e+01	7.0522332e+01	1.3743444e+02	8.5203489e+01	2.1972834e+02	7.2962951e+01	1.0126835e+02	3.3955403e+02	3.2522915e+02	9.2684412e+01	9.8098514e+01	6.7778497e+01	1.2905632e+02	1.2357989e+02	5.8253966e+01	8.3938947e+01	2.4062898e+02	7.2277508e+01	1.2735391e+02	1.0613760e+02	6.6549372e+01	7.7745125e+01	9.3933071e+01	9.0799122e+01	7.1596441e+01	7.9680618e+01	8.7964030e+01	9.5017483e+01	1.0653393e+02	1.4561672e+02	9.5781709e+01	7.6734137e+01	1.4084844e+02	9.4663204e+01	7.4580124e+01	6.9296775e+01	3.6697737e+02	7.2642866e+01	1.1113862e+02	7.2828649e+01	7.7171242e+01	6.6653780e+01	1.1463778e+02	6.8469195e+01	6.0309696e+01	6.6557565e+01	2.0324868e+02
2.2336234e+03	8.0010597e+01	7.7938156e+01	9.3235293e+01	7.0378443e+01	1.3811779e+02	8.5686413e+01	2.2002481e+02	7.2638664e+01	1.0136701e+02	3.3976223e+02	3.5099873e+02	9.2721144e+01	9.8561530e+01	6.8481203e+01	1.2880503e+02	1.2389494e+02	5.8016160e+01	8.4088423e+01	2.6779719e+02	7.2003059e+01	1.3758082e+02	1.1137964e+02	6.6643969e+01	7.7977361e+01	9.3638609e+01	9.3666112e+01	7.1606547e+01	7.9451435e+01	9.4142946e+01	9.5090715e+01	1.0678466e+02	1.4517388e+02	9.5524242e+01	7.6724712e+01	1.4092460e+02	9.4398190e+01	7.4663649e+01	6.9252634e+01	3.6667261e+02	7.2739917e+01	1.1519797e+02	7.2881963e+01	7.7309538e+01	6.6732793e+01	1.1527425e+02	6.8274625e+01	6.0422777e+01	6.6768976e+01	1.9285589e+02
2.2344234e+03	7.9885048e+01	7.7824434e+01	9.2619928e+01	6.9948031e+01	1.3746828e+02	8.5104691e+01	2.2017917e+02	7.2959456e+01	1.0145555e+02	3.3941623e+02	3.6719405e+02	9.2891416e+01	9.8432396e+01	6.7979144e+01	1.2900087e+02	1.2379957e+02	5.8208190e+01	8.3978186e+01	2.8453620e+02	7.2423383e+01	1.4627948e+02	1.1766803e+02	6.6438802e+01	7.7570710e+01	9.3812985e+01	9.6475771e+01	7.1756300e+01	7.9858319e+01	1.0285213e+02	9.5053967e+01	1.0661401e+02	1.4549256e+02	9.5488592e+01	7.7044797e+01	1.4140419e+02	9.4799700e+01	7.4572703e+01	7.0110260e+01	3.6720165e+02	7.2894211e+01	1.2102338e+02	7.3077423e+01	7.7212824e+01	6.6807813e+01	1.1486962e+02	6.8694953e+01	6.0500703e+01	6.6705098e+01	1.7728415e+02
2.2352235e+03	8.0321571e+01	7.8280866e+01	9.3009298e+01	7.0081984e+01	1.3883536e+02	8.5651038e+01	2.2039738e+02	7.3086454e+01	1.0168320e+02	3.4022376e+02	3.8264148e+02	9.2928000e+01	9.8446131e+01	6.8118405e+01	1.2910383e+02	1.2374553e+02	5.8041794e+01	8.3705703e+01	2.9511335e+02	7.2507909e+01	1.5426666e+02	1.2931252e+02	6.6428127e+01	7.7861338e+01	9.3790700e+01	1.0226312e+02	7.1764238e+01	7.9636184e+01	1.1661191e+02	9.5368204e+01	1.0686730e+02	1.4524446e+02	9.5470799e+01	7.7007779e+01	1.4092794e+02	9.4849488e+01	7.4580333e+01	7.0813421e+01	3.6687939e+02	7.3008329e+01	1.3042584e+02	7.2970615e+01	7.7160262e+01	6.6797518e+01	1.1522077e+02	6.8655438e+01	6.0745454e+01	6.6864924e+01	1.6254844e+02
2.2360236e+03	8.0172424e+01	7.7941555e+01	9.3071625e+01	7.0265936e+01	1.3898774e+02	8.5580713e+01	2.1997038e+02	7.2878511e+01	1.0176252e+02	3.3985114e+02	3.8260719e+02	9.3031816e+01	9.8884435e+01	6.8063037e+01	1.2905011e+02	1.2406109e+02	5.8418258e+01	8.4379970e+01	2.9624982e+02	7.2641590e+01	1.6551984e+02	1.4223917e+02	6.6701877e+01	7.7816849e+01	9.3795658e+01	1.0802325e+02	7.1833656e+01	7.9676024e+01	1.3261477e+02	9.5752650e+01	1.0679245e+02	1.4524369e+02	9.5858616e+01	7.7000700e+01	1.4135716e+02	9.4683028e+01	7.4847423e+01	7.1956294e+01	3.6705282e+02	7.2952251e+01	1.4575426e+02	7.3032700e+01	7.7379859e+01	6.6853400e+01	1.1521140e+02	6.8336756e+01	6.1536905e+01	6.6761921e+01	1.4915402e+02
2.2368237e+03	8.0486711e+01	7.8158988e+01	9.2976876e+01	7.0039229e+01	1.4068991e+02	8.5770411e+01	2.2038366e+02	7.3285934e+01	1.0164912e+02	3.3989279e+02	3.7789468e+02	9.3259150e+01	9.8734255e+01	6.8209167e+01	1.2891663e+02	1.2395501e+02	5.8173652e+01	8.4092568e+01	2.9021374e+02	7.2123078e+01	1.7232985e+02	1.6055512e+02	6.6350961e+01	7.7838263e+01	9.3878378e+01	1.1373512e+02	7.1709533e+01	7.9947294e+01	1.5234328e+02	9.6105163e+01	1.0695520e+02	1.4547809e+02	9.6062556e+01	7.6932779e+01	1.4099101e+02	9.4642506e+01	7.4474932e+01	7.3013152e+01	3.6684724e+02	7.2974630e+01	1.6332458e+02	7.2886242e+01	7.7426280e+01	6.7068914e+01	1.1553782e+02	6.8845004e+01	6.2106313e+01	6.6719516e+01	1.3670697e+02
2.2376238e+03	8.0190937e+01	7.7822255e+01	9.3194798e+01	7.0404884e+01	1.4373910e+02	8.5568040e+01	2.2016147e+02	7.2912912e+01	1.0182805e+02	3.4013047e+02	3.6184767e+02	9.3597409e+01	9.8814230e+01	6.8459149e+01	1.2917158e+02	1.2377236e+02	5.8506503e+01	8.3681685e+01	2.6805570e+02	7.3116721e+01	1.8258818e+02	1.8098317e+02	6.6948965e+01	7.7897279e+01	9.3862358e+01	1.2234877e+02	7.1569643e+01	7.9865028e+01	1.7394145e+02	9.7259047e+01	1.0711338e+02	1.4513632e+02	9.6262959e+01	7.7125064e+01	1.4108818e+02	9.4925959e+01	7.4874209e+01	7.3813639e+01	3.6765266e+02	7.3117599e+01	1.8688578e+02	7.3210367e+01	7.7441528e+01	6.6966588e+01	1.1566126e+02	6.8485291e+01	6.4045411e+01	6.6784920e+01	1.2484930e+02
2.2384238e+03	8.0418735e+01	7.8519036e+01	9.3306566e+01	6.9891004e+01	1.4718373e+02	8.5973111e+01	2.2048330e+02	7.3443922e+01	1.0191577e+02	3.3978872e+02	3.4789138e+02	9.4072983e+01	9.8863932e+01	6.8699034e+01	1.2931740e+02	1.2385338e+02	5.8387633e+01	8.4503376e+01	2.4074821e+02	7.2807578e+01	1.9117771e+02	2.0739366e+02	6.6744514e+01	7.7888670e+01	9.3913400e+01	1.3314272e+02	7.2037083e+01	7.9826824e+01	1.9687207e+02	9.8670993e+01	1.0684797e+02	1.4545532e+02	9.5782777e+01	7.6996933e+01	1.4108003e+02	9.4743847e+01	7.4735717e+01	7.4506010e+01	3.6732574e+02	7.3098732e+01	2.1378330e+02	7.3328586e+01	7.7546063e+01	6.7148121e+01	1.1495676e+02	6.8870321e+01	6.6662443e+01	6.6979737e+01	1.1162721e+02
2.2392239e+03	8.0469734e+01	7.7855994e+01	9.2727463e+01	7.0300889e+01	1.5203304e+02	8.5590854e+01	2.2044508e+02	7.3290676e+01	1.0210590e+02	3.4041110e+02	3.3382357e+02	9.5300662e+01	9.9224503e+01	6.8296695e+01	1.2936327e+02	1.2428605e+02	5.8622738e+01	8.4280871e+01	2.1247535e+02	7.3497463e+01	1.9877767e+02	2.3611834e+02	6.6668343e+01	7.8236701e+01	9.4043624e+01	1.4464816e+02	7.1804153e+01	8.0230210e+01	2.0909222e+02	1.0116615e+02	1.0692582e+02	1.4562362e+02	9.6277550e+01	7.7043494e+01	1.4135793e+02	9.4772344e+01	7.4762949e+01	7.6834985e+01	3.6700431e+02	7.3018934e+01	2.4140313e+02	7.3220419e+01	7.7416765e+01	6.7214308e+01	1.1528007e+02	6.8645011e+01	7.0767996e+01	6.6825281e+01	1.0232210e+02
2.2400240e+03	8.0226378e+01	7.8457406e+01	9.3358087e+01	7.0050653e+01	1.5565472e+02	8.5848356e+01	2.2054373e+02	7.3101846e+01	1.0198859e+02	3.4043165e+02	3.0878524e+02	9.6861517e+01	9.9050919e+01	6.8531598e+01	1.2935909e+02	1.2391160e+02	5.8305483e+01	8.4335914e+01	1.8228720e+02	7.4052694e+01	2.0339999e+02	2.5914212e+02	6.6833764e+01	7.7870562e+01	9.4124470e+01	1.5591549e+02	7.2069022e+01	8.0160488e+01	2.2367177e+02	1.0412988e+02	1.0739880e+02	1.4567943e+02	9.6164679e+01	7.7026835e+01	1.4127136e+02	9.5540204e+01	7.4804040e+01	7.9658809e+01	3.6718684e+02	7.3419949e+01	2.7406390e+02	7.3390084e+01	7.7721995e+01	6.7064738e+01	1.1564416e+02	6.8867814e+01	7.7570595e+01	6.7072104e+01	9.3187713e+01
2.2408241e+03	8.0582777e+01	7.8168804e+01	9.3197828e+01	7.0299825e+01	1.6032833e+02	8.5688572e+01	2.2052135e+02	7.3612506e+01	1.0220142e+02	3.4025250e+02	2.8482131e+02	9.8635261e+01	9.9132176e+01	6.8477251e+01	1.2903679e+02	1.2403172e+02	5.8613380e+01	8.4485357e+01	1.5510790e+02	7.6359100e+01	2.1046217e+02	2.8111214e+02	6.6719624e+01	7.8360604e+01	9.4262212e+01	1.6796862e+02	7.1818261e+01	8.0149702e+01	2.3072797e+02	1.0893693e+02	1.0700923e+02	1.4556280e+02	9.6259930e+01	7.7185760e+01	1.4103214e+02	9.5072760e+01	7.4847346e+01	8.1350597e+01	3.6771278e+02	7.3195989e+01	3.0570259e+02	7.3819571e+01	7.7372967e+01	6.7346365e+01	1.1518858e+02	6.9077911e+01	8.5261972e+01	6.6888258e+01	8.6628737e+01
2.2416242e+03	8.0390751e+01	7.8477713e+01	9.3198248e+01	7.0344822e+01	1.6624288e+02	8.5737829e+01	2.2062565e+02	7.3308902e+01	1.0237252e+02	3.4122255e+02	2.5969260e+02	1.0076548e+02	9.9319392e+01	6.8704611e+01	1.2959285e+02	1.2419728e+02	5.8702580e+01	8.4308050e+01	1.3090823e+02	7.8370390e+01	2.1220844e+02	2.9417767e+02	6.7045970e+01	7.8090145e+01	9.3943285e+01	1.7977312e+02	7.2463623e+01	8.0188710e+01	2.3746268e+02	1.1609805e+02	1.0742653e+02	1.4541280e+02	9.5991064e+01	7.7182078e+01	1.4160346e+02	9.5908925e+01	7.5133747e+01	8.5456781e+01	3.6740077e+02	7.3373592e+01	3.3225548e+02	7.3440295e+01	7.7525964e+01	6.7240451e+01	1.1567746e+02	6.9018619e+01	9.6150794e+01	6.7105725e+01	8.1023199e+01
2.2424242e+03	8.0772210e+01	7.8735026e+01	9.3497423e+01	7.0171980e+01	1.7042360e+02	8.5937835e+01	2.2086827e+02	7.3474631e+01	1.0215631e+02	3.4190135e+02	2.3236137e+02	1.0459486e+02	9.9060402e+01	6.8525894e+01	1.2962281e+02	1.2429262e+02	5.8582346e+01	8.4713658e+01	1.1263173e+02	8.1914632e+01	2.1795958e+02	3.0777919e+02	6.6974516e+01	7.8433739e+01	9.4151336e+01	1.9023294e+02	7.2409685e+01	8.0533771e+01	2.4077985e+02	1.2444455e+02	1.0729727e+02	1.4528041e+02	9.6380027e+01	7.7218062e+01	1.4135191e+02	9.6473102e+01	7.4925758e+01	8.9110217e+01	3.6751727e+02	7.3226067e+01	3.5558787e+02	7.3664155e+01	7.7497911e+01	6.7494984e+01	1.1546712e+02	6.9085155e+01	1.0638433e+02	6.7153433e+01	7.6625438e+01
2.2432243e+03	8.0638466e+01	7.8171006e+01	9.3335429e+01	7.0305518e+01	1.7358557e+02	8.5754982e+01	2.2045500e+02	7.3705549e+01	1.0230709e+02	3.4378549e+02	2.0723162e+02	1.1045037e+02	9.9603006e+01	6.8432379e+01	1.2926541e+02	1.2398760e+02	5.8472310e+01	8.4328532e+01	9.5626132e+01	8.6764321e+01	2.2526058e+02	3.0447469e+02	6.7051393e+01	7.8503745e+01	9.4083004e+01	1.9666057e+02	7.1830814e+01	8.0379549e+01	2.4080269e+02	1.3457156e+02	1.0735452e+02	1.4580307e+02	9.6318408e+01	7.7000296e+01	1.4137309e+02	9.7148276e+01	7.5118167e+01	9.3647263e+01	3.6756468e+02	7.3547943e+01	3.7447257e+02	7.3337472e+01	7.7876074e+01	6.7595567e+01	1.1567005e+02	6.9099275e+01	1.1899090e+02	6.7139881e+01	7.3660676e+01
2.2440244e+03	8.0682866e+01	7.8864056e+01	9.3424318e+01	7.0420508e+01	1.7375562e+02	8.6294581e+01	2.2092065e+02	7.3591822e+01	1.0252656e+02	3.4696061e+02	1.8954887e+02	1.1589340e+02	9.9593371e+01	6.8900233e+01	1.2958213e+02	1.2406133e+02	5.8785875e+01	8.4567544e+01	8.4249436e+01	9.2671666e+01	2.2918243e+02	2.9769542e+02	6.7000346e+01	7.7950184e+01	9.4341511e+01	1.9901982e+02	7.2293658e+01	8.0301671e+01	2.3574168e+02	1.4593411e+02	1.0767857e+02	1.4550467e+02	9.6192422e+01	7.7507566e+01	1.4143408e+02	9.9057208e+01	7.5238104e+01	9.7540555e+01	3.6753922e+02	7.3435250e+01	3.8624169e+02	7.3597246e+01	7.7540503e+01	6.7481482e+01	1.1598743e+02	6.8795115e+01	1.2582974e+02	6.7275733e+01	7.2002921e+01
2.2448245e+03	8.0615634e+01	7.8305645e+01	9.3523637e+01	7.0518620e+01	1.7383466e+02	8.5934915e+01	2.2082282e+02	7.3816321e+01	1.0248436e+02	3.5489789e+02	1.6892703e+02	1.2692101e+02	9.9389408e+01	6.8555764e+01	1.2927415e+02	1.2434831e+02	5.8883577e+01	8.4432892e+01	7.5554209e+01	1.0182053e+02	2.2982337e+02	2.9221799e+02	6.7155621e+01	7.8565748e+01	9.4098209e+01	2.0408290e+02	7.2424634e+01	8.0382100e+01	2.3240144e+02	1.5877899e+02	1.0744842e+02	1.4582820e+02	9.6381971e+01	7.7392234e+01	1.4152668e+02	9.9475381e+01	7.5316374e+01	1.0020905e+02	3.6767565e+02	7.3904524e+01	3.8998419e+02	7.3543651e+01	7.7943265e+01	6.7517522e+01	1.1549668e+02	6.9254389e+01	1.3519893e+02	6.7066293e+01	7.1098200e+01
2.2456246e+03	8.1050109e+01	7.8805317e+01	9.3031892e+01	7.0704337e+01	1.7172623e+02	8.6088613e+01	2.2092195e+02	7.3799199e+01	1.0272170e+02	3.6640761e+02	1.5367721e+02	1.3707147e+02	9.9611052e+01	6.8695624e+01	1.2961661e+02	1.2419953e+02	5.8714343e+01	8.4790598e+01	7.0094297e+01	1.1269441e+02	2.2748284e+02	2.7443103e+02	6.7052531e+01	7.7857219e+01	9.4338112e+01	2.0646009e+02	7.2135526e+01	8.0706700e+01	2.2638816e+02	1.7102825e+02	1.0765709e+02	1.4576518e+02	9.6583737e+01	7.7503707e+01	1.4148866e+02	1.0228989e+02	7.5392940e+01	1.0419525e+02	3.6770937e+02	7.3622870e+01	3.8893307e+02	7.3591177e+01	7.7706644e+01	6.7688009e+01	1.1589674e+02	6.8977978e+01	1.4456939e+02	6.7167687e+01	7.0251384e+01
2.2464246e+03	8.0958554e+01	7.8504588e+01	9.3879619e+01	7.0853274e+01	1.6935779e+02	8.6324183e+01	2.2093104e+02	7.3808982e+01	1.0275604e+02	3.8351787e+02	1.3932926e+02	1.4912180e+02	9.9601342e+01	6.8658147e+01	1.2943850e+02	1.2409172e+02	5.8894614e+01	8.4663830e+01	6.6960025e+01	1.2300991e+02	2.1601521e+02	2.5800999e+02	6.7100033e+01	7.8779052e+01	9.4510156e+01	2.0415338e+02	7.2392740e+01	8.0751433e+01	2.1834886e+02	1.8561233e+02	1.0761950e+02	1.4573139e+02	9.6575321e+01	7.7323613e+01	1.4160967e+02	1.0488700e+02	7.5204130e+01	1.0735105e+02	3.6738819e+02	7.3777257e+01	3.8642642e+02	7.3737951e+01	7.7901565e+01	6.8050682e+01	1.1576620e+02	6.9493647e+01	1.4953205e+02	6.7264038e+01	6.9626643e+01
2.2472247e+03	8.0845392e+01	7.8762542e+01	9.3511534e+01	7.1055753e+01	1.6493660e+02	8.6320936e+01	2.2113724e+02	7.3845562e+01	1.0319542e+02	4.0698274e+02	1.3088841e+02	1.6055440e+02	9.9864878e+01	6.8688448e+01	1.2959449e+02	1.2439465e+02	5.8813984e+01	8.4887106e+01	6.4338763e+01	1.3524740e+02	1.9647000e+02	2.3434824e+02	6.7405086e+01	7.8305741e+01	9.4690959e+01	2.0922113e+02	7.2219648e+01	8.1038976e+01	2.0731141e+02	1.9582287e+02	1.0766090e+02	1.4569678e+02	9.6452778e+01	7.7658176e+01	1.4172014e+02	1.0840388e+02	7.5424820e+01	1.0837308e+02	3.6772200e+02	7.3552087e+01	3.7267896e+02	7.3840930e+01	7.7943173e+01	6.8029156e+01	1.1624524e+02	6.8978098e+01	1.5372286e+02	6.7297213e+01	6.9546806e+01
2.2480248e+03	8.1068118e+01	7.8570735e+01	9.3845651e+01	7.1916209e+01	1.6237527e+02	8.6162436e+01	2.2126960e+02	7.3870541e+01	1.0368277e+02	4.4037333e+02	1.2289333e+02	1.7472104e+02	1.0038711e+02	6.9031459e+01	1.2928522e+02	1.2469748e+02	5.8902989e+01	8.4760797e+01	6.3704784e+01	1.4567453e+02	1.8391687e+02	2.1645475e+02	6.7201167e+01	7.8677716e+01	9.4328028e+01	2.1548158e+02	7.2350304e+01	8.0697774e+01	1.9842560e+02	2.0621856e+02	1.0765630e+02	1.4582285e+02	9.6570903e+01	7.7612915e+01	1.4149884e+02	1.1451629e+02	7.5616018e+01	1.0851612e+02	3.6774953e+02	7.3939510e+01	3.5676338e+02	7.3797861e+01	7.7886854e+01	6.9201614e+01	1.1622371e+02	6.9363272e+01	1.5643815e+02	6.7118678e+01	6.9652651e+01
2.2488249e+03	8.0958836e+01	7.9220533e+01	9.3540049e+01	7.2851821e+01	1.5949649e+02	8.6444310e+01	2.2118757e+02	7.3837554e+01	1.0507976e+02	4.7798670e+02	1.1743953e+02	1.8779725e+02	1.0015293e+02	6.8785719e+01	1.2997718e+02	1.2450740e+02	5.8890405e+01	8.4940618e+01	6.2955764e+01	1.5769219e+02	1.6681940e+02	1.9739162e+02	6.7201027e+01	7.8466791e+01	9.4473120e+01	2.2518760e+02	7.2608259e+01	8.0901705e+01	1.8164857e+02	2.1079043e+02	1.0776612e+02	1.4579593e+02	9.6660095e+01	7.7554491e+01	1.4181873e+02	1.2076650e+02	7.5370297e+01	1.0950578e+02	3.6781572e+02	7.3785207e+01	3.4208490e+02	7.4274558e+01	7.7930382e+01	6.8758766e+01	1.1614307e+02	6.9190386e+01	1.5880854e+02	6.7320560e+01	6.9467267e+01
2.2496250e+03	8.1251421e+01	7.8557513e+01	9.3712057e+01	7.4836611e+01	1.5566069e+02	8.6427159e+01	2.2175067e+02	7.3985219e+01	1.0704833e+02	5.2152019e+02	1.1371468e+02	1.9566220e+02	9.9939506e+01	6.8967289e+01	1.2975260e+02	1.2438643e+02	5.9165176e+01	8.4796789e+01	6.2828555e+01	1.6558935e+02	1.4761672e+02	1.7800346e+02	6.7270870e+01	7.8600964e+01	9.4760817e+01	2.4126554e+02	7.2374613e+01	8.1438549e+01	1.6706301e+02	2.0997142e+02	1.0809014e+02	1.4609301e+02	9.6541606e+01	7.7869257e+01	1.4176408e+02	1.3123161e+02	7.5644366e+01	1.0563165e+02	3.6793231e+02	7.3795881e+01	3.1550732e+02	7.3862420e+01	7.8221981e+01	6.9817863e+01	1.1615940e+02	6.9361364e+01	1.5719470e+02	6.7713121e+01	6.9530029e+01
2.2504250e+03	8.1003932e+01	7.9188229e+01	9.3608513e+01	7.7579625e+01	1.5222960e+02	8.6523883e+01	2.2107744e+02	7.4019449e+01	1.1072924e+02	5.5817340e+02	1.1024702e+02	2.0187819e+02	1.0012551e+02	6.8596198e+01	1.2974432e+02	1.2489113e+02	5.9037390e+01	8.5387815e+01	6.2779607e+01	1.7026666e+02	1.3445678e+02	1.6431112e+02	6.7414736e+01	7.8843671e+01	9.4720892e+01	2.5968962e+02	7.3133462e+01	8.2100176e+01	1.4980962e+02	2.1041656e+02	1.0747972e+02	1.4543107e+02	9.6706143e+01	7.7944604e+01	1.4151772e+02	1.4404305e+02	7.5686531e+01	1.0240871e+02	3.6803639e+02	7.4015173e+01	2.9272936e+02	7.4171176e+01	7.8018974e+01	7.0839836e+01	1.1627029e+02	6.9561037e+01	1.5544059e+02	6.7259156e+01	6.9886252e+01
2.2512251e+03	8.1427578e+01	7.8882202e+01	9.3987014e+01	8.2978036e+01	1.4959899e+02	8.6064826e+01	2.2168782e+02	7.4401517e+01	1.1605578e+02	5.9391066e+02	1.0831943e+02	2.0570582e+02	1.0049933e+02	6.9099226e+01	1.2987379e+02	1.2436661e+02	5.9018673e+01	8.5135563e+01	6.2312632e+01	1.7085144e+02	1.2076926e+02	1.5086798e+02	6.7418638e+01	7.8409879e+01	9.4794621e+01	2.7863388e+02	7.3072136e+01	8.3031817e+01	1.3818135e+02	2.0916905e+02	1.0816209e+02	1.4625078e+02	9.6562923e+01	7.7922953e+01	1.4182606e+02	1.5730467e+02	7.5812298e+01	9.6999020e+01	3.6775047e+02	7.3815386e+01	2.6919705e+02	7.4111346e+01	7.8306382e+01	7.2624715e+01	1.1598168e+02	6.9465022e+01	1.5384558e+02	6.7459878e+01	6.9807269e+01
2.2520252e+03	8.1121833e+01	7.8908435e+01	9.3669349e+01	9.0803968e+01	1.4732255e+02	8.6554048e+01	2.2160026e+02	7.4142831e+01	1.2632151e+02	6.1795623e+02	1.0750331e+02	2.0870209e+02	1.0083530e+02	6.8840365e+01	1.2991822e+02	1.2470704e+02	5.9173299e+01	8.4959551e+01	6.2453876e+01	1.6995068e+02	1.1192146e+02	1.3878315e+02	6.7477610e+01	7.8729983e+01	9.4914324e+01	2.9910594e+02	7.2903157e+01	8.4794612e+01	1.2358341e+02	2.0035573e+02	1.0805984e+02	1.4606289e+02	9.6770851e+01	7.8303365e+01	1.4217330e+02	1.7518502e+02	7.5503596e+01	9.3001367e+01	3.6822340e+02	7.4239035e+01	2.4770636e+02	7.4301213e+01	7.8070901e+01	7.4454787e+01	1.1653609e+02	6.9308090e+01	1.4783830e+02	6.7579546e+01	6.9716933e+01
2.2528253e+03	8.1449293e+01	7.9202266e+01	9.3958188e+01	1.0329146e+02	1.4485301e+02	8.6387275e+01	2.2143012e+02	7.4175837e+01	1.4093417e+02	6.3713591e+02	1.0625686e+02	2.0767615e+02	1.0106659e+02	6.9520089e+01	1.2989737e+02	1.2508449e+02	5.8946472e+01	8.5348692e+01	6.2621423e+01	1.6153344e+02	1.0531292e+02	1.2868939e+02	6.7433560e+01	7.8711341e+01	9.4281237e+01	3.1451288e+02	7.4669442e+01	8.7486620e+01	1.1132832e+02	1.9024429e+02	1.0776286e+02	1.4597032e+02	9.6993668e+01	7.9071303e+01	1.4175406e+02	1.9236499e+02	7.5814097e+01	8.6766737e+01	3.6780541e+02	7.4102885e+01	2.2247306e+02	7.4138124e+01	7.8214938e+01	7.8386210e+01	1.1609329e+02	6.9708304e+01	1.4389396e+02	6.7349730e+01	6.9813878e+01
2.2536254e+03	8.1195485e+01	7.8786979e+01	9.3697872e+01	1.1982465e+02	1.4401261e+02	8.6414682e+01	2.2181670e+02	7.4341251e+01	1.5897280e+02	6.3600228e+02	1.0615292e+02	2.0141901e+02	1.0199959e+02	6.9034931e+01	1.2968503e+02	1.2491453e+02	5.9450243e+01	8.5180271e+01	6.2376489e+01	1.5145109e+02	1.0164157e+02	1.1961825e+02	6.7276195e+01	7.8821983e+01	9.4890635e+01	3.2701023e+02	7.4953506e+01	9.1299051e+01	1.0398797e+02	1.7789402e+02	1.0840118e+02	1.4580366e+02	9.6745978e+01	8.1514282e+01	1.4184430e+02	2.1438955e+02	7.5669310e+01	8.3075520e+01	3.6810011e+02	7.4049874e+01	1.9967532e+02	7.4468754e+01	7.8063939e+01	8.1975040e+01	1.1632412e+02	6.9722081e+01	1.3575364e+02	6.7382543e+01	6.9793391e+01
2.2544254e+03	8.1242220e+01	7.9155549e+01	9.4023672e+01	1.4254724e+02	1.4296376e+02	8.6631566e+01	2.2178204e+02	7.4240334e+01	1.8432128e+02	6.3880179e+02	1.0544130e+02	1.9636395e+02	1.0384944e+02	6.9116389e+01	1.3022614e+02	1.2566697e+02	5.9199411e+01	8.5311845e+01	6.2829342e+01	1.4339093e+02	9.8511013e+01	1.1488141e+02	6.7513890e+01	7.9072419e+01	9.4751074e+01	3.3041512e+02	7.6579408e+01	9.5763078e+01	9.6231528e+01	1.6420007e+02	1.0809084e+02	1.4622498e+02	9.6888864e+01	8.3659643e+01	1.4224343e+02	2.2974347e+02	7.5756537e+01	7.8938604e+01	3.6806887e+02	7.4065055e+01	1.7930699e+02	7.4568017e+01	7.8315940e+01	9.0208097e+01	1.1656106e+02	6.9651810e+01	1.2853527e+02	6.7528713e+01	7.0034255e+01
2.2552255e+03	8.1402679e+01	7.9399860e+01	9.3805772e+01	1.7224202e+02	1.4216939e+02	8.6799628e+01	2.2208488e+02	7.4455471e+01	2.1122378e+02	6.1889274e+02	1.0548873e+02	1.8714403e+02	1.0674060e+02	6.9224202e+01	1.3007846e+02	1.2596678e+02	5.9342836e+01	8.5527523e+01	6.2689839e+01	1.3038844e+02	9.6833662e+01	1.1040130e+02	6.7566391e+01	7.8826380e+01	9.4759758e+01	3.1964471e+02	7.9206195e+01	1.0198206e+02	9.0643303e+01	1.5352007e+02	1.0802648e+02	1.4585959e+02	9.7283806e+01	8.8716082e+01	1.4188861e+02	2.4347987e+02	7.5667625e+01	7.6777413e+01	3.6810598e+02	7.4466042e+01	1.6117839e+02	7.4456808e+01	7.8350188e+01	9.8437647e+01	1.1643474e+02	6.9818452e+01	1.2458209e+02	6.7366911e+01	6.9995073e+01
2.2560256e+03	8.1347094e+01	7.9008603e+01	9.4176835e+01	2.0200149e+02	1.4092555e+02	8.6798578e+01	2.2267927e+02	7.4539621e+01	2.3492631e+02	5.9500658e+02	1.0538180e+02	1.8033301e+02	1.1126184e+02	6.9458214e+01	1.2988016e+02	1.2635229e+02	5.9212275e+01	8.5470425e+01	6.2435739e+01	1.2217891e+02	9.5858800e+01	1.0647016e+02	6.7626749e+01	7.8873606e+01	9.5108638e+01	3.0559773e+02	8.1306834e+01	1.1021368e+02	8.7881019e+01	1.4136187e+02	1.0866004e+02	1.4586992e+02	9.6928731e+01	9.4497726e+01	1.4192180e+02	2.5567591e+02	7.6098906e+01	7.4094953e+01	3.6848896e+02	7.4287391e+01	1.4696965e+02	7.4174321e+01	7.8320688e+01	1.0926452e+02	1.1657520e+02	6.9882323e+01	1.1789103e+02	6.7721201e+01	6.9922608e+01
2.2568257e+03	8.1298835e+01	7.9304325e+01	9.3820278e+01	2.3488760e+02	1.3967538e+02	8.6458707e+01	2.2283670e+02	7.4506115e+01	2.5646917e+02	5.6693027e+02	1.0562261e+02	1.6879975e+02	1.1876519e+02	6.9365271e+01	1.3037186e+02	1.2804381e+02	5.9694071e+01	8.5420505e+01	6.2760111e+01	1.1298142e+02	9.5536500e+01	1.0511991e+02	6.7745579e+01	7.9129356e+01	9.5004940e+01	2.8773306e+02	8.6014955e+01	1.1961017e+02	8.5385682e+01	1.3041742e+02	1.0835581e+02	1.4628411e+02	9.7110778e+01	1.0462199e+02	1.4214616e+02	2.6014655e+02	7.5804138e+01	7.3392059e+01	3.6820622e+02	7.4686274e+01	1.3405083e+02	7.4670108e+01	7.8546895e+01	1.2348397e+02	1.1641495e+02	6.9784703e+01	1.0973821e+02	6.7664340e+01	7.0183498e+01
2.2576258e+03	8.1777754e+01	7.9350197e+01	9.4112109e+01	2.6503438e+02	1.3956334e+02	8.6664686e+01	2.2481938e+02	7.4654505e+01	2.7579515e+02	5.3806814e+02	1.0511007e+02	1.5843432e+02	1.2862186e+02	6.9202830e+01	1.3030794e+02	1.3037554e+02	5.9463211e+01	8.5601361e+01	6.2400836e+01	1.0175944e+02	9.5475174e+01	1.0414371e+02	6.7827386e+01	7.9012697e+01	9.4954836e+01	2.6802925e+02	9.3750373e+01	1.2657638e+02	8.4294847e+01	1.2317566e+02	1.0832224e+02	1.4584868e+02	9.6907626e+01	1.1982593e+02	1.4232020e+02	2.5606695e+02	7.6056901e+01	7.2001882e+01	3.6813199e+02	7.4586442e+01	1.2574059e+02	7.4421132e+01	7.8400722e+01	1.3705086e+02	1.1689464e+02	7.0000983e+01	1.0134512e+02	6.7701897e+01	6.9947341e+01
2.2584258e+03	8.1649613e+01	7.9391520e+01	9.3941227e+01	2.8781458e+02	1.3927626e+02	8.6635400e+01	2.2603935e+02	7.4597586e+01	2.7889689e+02	5.0964356e+02	1.0557755e+02	1.4815064e+02	1.4288328e+02	6.9235724e+01	1.3001626e+02	1.3335438e+02	5.9399889e+01	8.5621477e+01	6.2897912e+01	9.3869233e+01	9.5494126e+01	1.0362616e+02	6.7629576e+01	7.9055732e+01	9.5361575e+01	2.3890641e+02	1.0237714e+02	1.3679090e+02	8.2909216e+01	1.1585453e+02	1.0851161e+02	1.4619057e+02	9.7206198e+01	1.3978374e+02	1.4229270e+02	2.4457804e+02	7.6179426e+01	7.1850138e+01	3.6878275e+02	7.4701290e+01	1.1968591e+02	7.4656357e+01	7.8398057e+01	1.4445023e+02	1.1643101e+02	7.0007936e+01	9.5130397e+01	6.7965496e+01	7.0070472e+01
2.2592259e+03	8.1488684e+01	7.9384264e+01	9.3973505e+01	3.0520019e+02	1.3863628e+02	8.6849998e+01	2.2962582e+02	7.4589027e+01	2.7899211e+02	4.7881377e+02	1.0559364e+02	1.3815687e+02	1.6145951e+02	6.9120948e+01	1.3003062e+02	1.3993692e+02	5.9600532e+01	8.5467415e+01	6.2756822e+01	8.9951214e+01	9.5538075e+01	1.0365630e+02	6.7760530e+01	7.9111369e+01	9.5002926e+01	2.0769168e+02	1.1674078e+02	1.4389430e+02	8.3238379e+01	1.0990889e+02	1.0844127e+02	1.4627138e+02	9.7096885e+01	1.6371582e+02	1.4192388e+02	2.3015498e+02	7.5962239e+01	7.1419738e+01	3.6817354e+02	7.4653286e+01	1.1472818e+02	7.4552729e+01	7.8684510e+01	1.5443550e+02	1.1690851e+02	6.9989537e+01	8.6765462e+01	6.7594437e+01	7.0326958e+01
2.2600260e+03	8.1679536e+01	7.9407415e+01	9.4204491e+01	3.1302545e+02	1.3918627e+02	8.6921351e+01	2.3393123e+02	7.5033626e+01	2.6596640e+02	4.5244921e+02	1.0573957e+02	1.2886563e+02	1.8120250e+02	6.9374906e+01	1.3030728e+02	1.4704006e+02	5.9433179e+01	8.5840348e+01	6.2916155e+01	8.5163831e+01	9.5080319e+01	1.0308879e+02	6.7764357e+01	7.8981597e+01	9.5250871e+01	1.8275476e+02	1.3843209e+02	1.4983233e+02	8.2693905e+01	1.0488243e+02	1.0879257e+02	1.4606589e+02	9.7264801e+01	1.9110430e+02	1.4226630e+02	2.1504232e+02	7.6221890e+01	7.1412123e+01	3.6858471e+02	7.4866826e+01	1.1219328e+02	7.4705711e+01	7.8221516e+01	1.6076479e+02	1.1668022e+02	7.0000579e+01	8.0300901e+01	6.7854149e+01	7.0086779e+01
2.2608261e+03	8.1761760e+01	7.9443464e+01	9.4045533e+01	3.1805444e+02	1.3889432e+02	8.7238779e+01	2.3802362e+02	7.4733505e+01	2.4981035e+02	4.2858022e+02	1.0560867e+02	1.1960468e+02	2.0673765e+02	6.9396382e+01	1.3007761e+02	1.5926475e+02	5.9623172e+01	8.5611277e+01	6.2913387e+01	8.0888267e+01	9.5168150e+01	1.0273135e+02	6.7875864e+01	7.9247156e+01	9.5552923e+01	1.5860054e+02	1.6595422e+02	1.5732578e+02	8.2815370e+01	1.0175382e+02	1.0848113e+02	1.4641906e+02	9.7158233e+01	2.2119861e+02	1.4205729e+02	1.9453628e+02	7.6286737e+01	7.1349045e+01	3.6850713e+02	7.4504047e+01	1.1052115e+02	7.4980837e+01	7.8788881e+01	1.5997391e+02	1.1676426e+02	7.0234854e+01	7.5702406e+01	6.7957558e+01	7.0411492e+01
2.2616262e+03	8.1700643e+01	7.9701123e+01	9.4406601e+01	3.1769400e+02	1.3934085e+02	8.6889299e+01	2.4304038e+02	7.5085866e+01	2.3236833e+02	4.1307666e+02	1.0594052e+02	1.1348678e+02	2.2975634e+02	6.9696344e+01	1.3055034e+02	1.7596242e+02	5.9861023e+01	8.5624324e+01	6.2636145e+01	7.8828883e+01	9.5276947e+01	1.0330722e+02	6.7704511e+01	7.9481900e+01	9.5098918e+01	1.3875695e+02	2.0000139e+02	1.6369939e+02	8.2733451e+01	1.0055641e+02	1.0888784e+02	1.4634881e+02	9.7557404e+01	2.4931375e+02	1.4219930e+02	1.7252839e+02	7.6174611e+01	7.1424000e+01	3.6863445e+02	7.4889155e+01	1.0993168e+02	7.4772121e+01	7.8487050e+01	1.5633308e+02	1.1684342e+02	6.9973703e+01	7.1818502e+01	6.8029948e+01	7.0290810e+01
2.2624262e+03	8.1713352e+01	7.9550178e+01	9.4111649e+01	3.0122375e+02	1.3881949e+02	8.7319503e+01	2.4831919e+02	7.4899107e+01	2.1504668e+02	3.9893613e+02	1.0574847e+02	1.0724725e+02	2.4829505e+02	6.9403684e+01	1.3033043e+02	1.9542512e+02	5.9886168e+01	8.5691775e+01	6.3192671e+01	7.8110952e+01	9.5493474e+01	1.0300739e+02	6.7714293e+01	7.9174789e+01	9.5404599e+01	1.2307991e+02	2.3725772e+02	1.6803144e+02	8.2896514e+01	9.8653943e+01	1.0891562e+02	1.4651956e+02	9.7004215e+01	2.7708308e+02	1.4229881e+02	1.5430117e+02	7.6335436e+01	7.1165209e+01	3.6865262e+02	7.4915447e+01	1.0936799e+02	7.4856093e+01	7.8879073e+01	1.5013997e+02	1.1697385e+02	6.9924214e+01	6.7828300e+01	6.7830065e+01	7.0329505e+01
2.2632263e+03	8.1797350e+01	7.9615937e+01	9.4001130e+01	2.8285610e+02	1.3900775e+02	8.7287534e+01	2.5299608e+02	7.5063254e+01	1.9509961e+02	3.8562871e+02	1.0607189e+02	1.0398949e+02	2.7087185e+02	6.9813404e+01	1.3034028e+02	2.2369331e+02	5.9503203e+01	8.5565852e+01	6.3180983e+01	7.6405828e+01	9.5063525e+01	1.0325762e+02	6.7953330e+01	7.9376717e+01	9.5358633e+01	1.1211090e+02	2.7663644e+02	1.6966028e+02	8.2878086e+01	9.7569450e+01	1.0857764e+02	1.4609561e+02	9.7422432e+01	2.9538120e+02	1.4250721e+02	1.3894748e+02	7.6429128e+01	7.1523281e+01	3.6838849e+02	7.4517945e+01	1.0869352e+02	7.5146672e+01	7.8548067e+01	1.4075446e+02	1.1713519e+02	7.0437974e+01	6.6035294e+01	6.7923321e+01	7.0449222e+01
2.2640264e+03	8.1924574e+01	7.9761040e+01	9.4493331e+01	2.6214060e+02	1.3900489e+02	8.6972257e+01	2.5405421e+02	7.5107878e+01	1.8125001e+02	3.7815108e+02	1.0605676e+02	1.0085676e+02	2.8791263e+02	6.9484916e+01	1.3063073e+02	2.5293113e+02	6.0006500e+01	8.6005118e+01	6.3703444e+01	7.5748400e+01	9.5814706e+01	1.0305247e+02	6.7867470e+01	7.9302644e+01	9.5618977e+01	1.0461519e+02	3.1546458e+02	1.6933104e+02	8.2909614e+01	9.6822484e+01	1.0908099e+02	1.4649378e+02	9.7469258e+01	3.0783459e+02	1.4183316e+02	1.2456498e+02	7.6761486e+01	7.1472306e+01	3.6885389e+02	7.5101579e+01	1.0847701e+02	7.4926373e+01	7.8787841e+01	1.3764299e+02	1.1719239e+02	7.0071123e+01	6.3990822e+01	6.8040712e+01	7.0550992e+01
2.2648265e+03	8.2160968e+01	7.9969928e+01	9.4673366e+01	2.3675026e+02	1.3930761e+02	8.7134411e+01	2.5337288e+02	7.5025542e+01	1.6961306e+02	3.7254692e+02	1.0569028e+02	9.9011065e+01	2.9344311e+02	7.0142415e+01	1.3062601e+02	2.9414945e+02	5.9813027e+01	8.6101801e+01	6.4738893e+01	7.5232435e+01	9.5285629e+01	1.0310993e+02	6.8100701e+01	7.9186707e+01	9.5965937e+01	9.9648560e+01	3.5507865e+02	1.6776010e+02	8.2814896e+01	9.6904070e+01	1.0877107e+02	1.4651410e+02	9.7440049e+01	3.1311548e+02	1.4287862e+02	1.1474656e+02	7.6278757e+01	7.1600773e+01	3.6870272e+02	7.5111427e+01	1.0884321e+02	7.5193952e+01	7.8754743e+01	1.3888156e+02	1.1693326e+02	7.0557381e+01	6.2809616e+01	6.7560332e+01	7.0507101e+01
2.2656266e+03	8.1800853e+01	8.0180232e+01	9.4096978e+01	2.1292627e+02	1.3907595e+02	8.7197921e+01	2.5124826e+02	7.5042847e+01	1.6191689e+02	3.6466989e+02	1.0646021e+02	9.6991758e+01	2.9842210e+02	6.9362388e+01	1.3067404e+02	3.3840295e+02	5.9793443e+01	8.5934724e+01	6.6977892e+01	7.5087976e+01	9.5461906e+01	1.0325579e+02	6.8159377e+01	7.9355209e+01	9.6548578e+01	9.6668633e+01	3.7334215e+02	1.6986910e+02	8.3081254e+01	9.6244484e+01	1.0907858e+02	1.4654219e+02	9.7631060e+01	3.1020609e+02	1.4236986e+02	1.0949613e+02	7.6264935e+01	7.1572545e+01	3.6870084e+02	7.5215771e+01	1.0861556e+02	7.5203034e+01	7.8763573e+01	1.4391074e+02	1.1734884e+02	7.0160655e+01	6.2822774e+01	6.8217056e+01	7.0815295e+01
2.2664266e+03	8.1983166e+01	7.9580220e+01	9.4660196e+01	1.8463159e+02	1.3964119e+02	8.7296670e+01	2.4692852e+02	7.5309003e+01	1.5694599e+02	3.5783015e+02	1.0624427e+02	9.6601772e+01	2.9686043e+02	7.0110377e+01	1.3093908e+02	3.8271397e+02	6.0090819e+01	8.5845843e+01	7.1461250e+01	7.4679854e+01	9.5926959e+01	1.0333110e+02	6.8025943e+01	7.9732216e+01	9.6923569e+01	9.4518683e+01	3.8651947e+02	1.7297092e+02	8.3058077e+01	9.6470506e+01	1.0921475e+02	1.4623400e+02	9.7475357e+01	3.0208598e+02	1.4258876e+02	1.0421516e+02	7.6881101e+01	7.1932955e+01	3.6913117e+02	7.4887314e+01	1.0858480e+02	7.5080188e+01	7.8922524e+01	1.5704508e+02	1.1726744e+02	7.0526192e+01	6.2466255e+01	6.7989231e+01	7.0618606e+01
2.2672267e+03	8.2190014e+01	7.9822383e+01	9.4380350e+01	1.6233029e+02	1.3901422e+02	8.7075793e+01	2.4389599e+02	7.5387853e+01	1.5933409e+02	3.5406844e+02	1.0555618e+02	9.6202025e+01	2.8936289e+02	6.9930383e+01	1.3165380e+02	4.3288231e+02	5.9764698e+01	8.6312060e+01	7.8097156e+01	7.4430935e+01	9.5454323e+01	1.0329008e+02	6.8005789e+01	7.9550025e+01	9.8068000e+01	9.3013013e+01	3.8997443e+02	1.7654431e+02	8.3186798e+01	9.6323430e+01	1.0887251e+02	1.4652746e+02	9.7605922e+01	2.8960147e+02	1.4265017e+02	1.0124741e+02	7.6216044e+01	7.1851101e+01	3.6890883e+02	7.5263609e+01	1.0851482e+02	7.5484233e+01	7.8933717e+01	1.7599254e+02	1.1685408e+02	7.0559781e+01	6.2049272e+01	6.8439101e+01	7.0726888e+01
2.2680268e+03	8.2110217e+01	7.9742837e+01	9.4602040e+01	1.4068490e+02	1.3915235e+02	8.7471670e+01	2.3815791e+02	7.5341356e+01	1.6611760e+02	3.5090249e+02	1.0636522e+02	9.6051203e+01	2.7242839e+02	6.9430946e+01	1.3230953e+02	4.8481878e+02	5.9996911e+01	8.6026314e+01	8.8468425e+01	7.4929521e+01	9.5530300e+01	1.0325413e+02	6.8103225e+01	7.9414890e+01	9.9313820e+01	9.2172322e+01	3.8119362e+02	1.8205343e+02	8.2949478e+01	9.6192864e+01	1.0938675e+02	1.4631697e+02	9.7999278e+01	2.7604712e+02	1.4238788e+02	9.8549412e+01	7.7044376e+01	7.2047641e+01	3.6964707e+02	7.5068910e+01	1.0859310e+02	7.5202329e+01	7.8964441e+01	2.0608855e+02	1.1756211e+02	7.0476777e+01	6.1666965e+01	6.7946656e+01	7.0937567e+01
2.2688269e+03	8.2227637e+01	8.0044602e+01	9.4732784e+01	1.2203632e+02	1.3929621e+02	8.7480746e+01	2.3438824e+02	7.5329369e+01	1.7830564e+02	3.4848185e+02	1.0601920e+02	9.6411750e+01	2.5187955e+02	6.9775640e+01	1.3358082e+02	5.2750630e+02	5.9851582e+01	8.6491383e+01	1.0371039e+02	7.4699108e+01	9.5617198e+01	1.0350503e+02	6.8145645e+01	7.9697949e+01	1.0144824e+02	9.2143565e+01	3.6561551e+02	1.8378901e+02	8.3085567e+01	9.6164073e+01	1.0923828e+02	1.4683965e+02	9.7603957e+01	2.7002232e+02	1.4260391e+02	9.7478210e+01	7.6571359e+01	7.1936102e+01	3.7014139e+02	7.5302904e+01	1.0875597e+02	7.5140221e+01	7.8819529e+01	2.3746128e+02	1.1719746e+02	7.0337979e+01	6.2470801e+01	6.8072985e+01	7.0973573e+01
2.2696270e+03	8.2337041e+01	7.9713699e+01	9.4669025e+01	1.0711680e+02	1.3902139e+02	8.7390244e+01	2.3111902e+02	7.5517845e+01	1.9802482e+02	3.4620426e+02	1.0624852e+02	9.6067193e+01	2.3193241e+02	6.9834773e+01	1.3558236e+02	5.5691181e+02	6.0101233e+01	8.5855069e+01	1.2543493e+02	7.4805508e+01	9.5837223e+01	1.0332196e+02	6.8290031e+01	7.9539942e+01	1.0439701e+02	9.1749317e+01	3.4294427e+02	1.8046799e+02	8.3142671e+01	9.6575158e+01	1.0943317e+02	1.4628751e+02	9.7976710e+01	2.5814032e+02	1.4249537e+02	9.7647946e+01	7.6976550e+01	7.1959500e+01	3.7111931e+02	7.5492816e+01	1.0896543e+02	7.5695372e+01	7.8754032e+01	2.7819178e+02	1.1736938e+02	7.0658130e+01	6.1824583e+01	6.8258715e+01	7.0856644e+01
2.2704270e+03	8.2251841e+01	8.0376090e+01	9.4683176e+01	9.7948660e+01	1.3949709e+02	8.7644338e+01	2.2837646e+02	7.5806848e+01	2.2104676e+02	3.4521634e+02	1.0655838e+02	9.5994506e+01	2.1099520e+02	7.0129168e+01	1.3814889e+02	5.7626161e+02	5.9876291e+01	8.6338579e+01	1.5278687e+02	7.4886133e+01	9.5589013e+01	1.0372222e+02	6.8376466e+01	7.9770615e+01	1.0943449e+02	9.1739134e+01	3.2183357e+02	1.7860328e+02	8.2970313e+01	9.6531539e+01	1.0936348e+02	1.4656969e+02	9.7557422e+01	2.4712121e+02	1.4260256e+02	9.6616382e+01	7.7244383e+01	7.2027451e+01	3.7157962e+02	7.5520844e+01	1.0884307e+02	7.5469747e+01	7.9201337e+01	3.1962034e+02	1.1741448e+02	7.0761818e+01	6.2070910e+01	6.8019900e+01	7.1185088e+01
2.2712271e+03	8.2234008e+01	7.9772998e+01	9.4644767e+01	9.0469673e+01	1.3937913e+02	8.7225805e+01	2.2618836e+02	7.5096282e+01	2.4890279e+02	3.4394128e+02	1.0604013e+02	9.6145788e+01	1.8778867e+02	6.9742934e+01	1.4099606e+02	5.7415095e+02	6.0054972e+01	8.6495477e+01	1.8463926e+02	7.4707475e+01	9.6003765e+01	1.0363697e+02	6.8233023e+01	7.9868669e+01	1.1564017e+02	9.1807146e+01	2.9277615e+02	1.7180609e+02	8.3474486e+01	9.6571780e+01	1.0979394e+02	1.4652035e+02	9.8071932e+01	2.2939861e+02	1.4260530e+02	9.6938093e+01	7.6986843e+01	7.1933176e+01	3.7457859e+02	7.5563754e+01	1.0906935e+02	7.5266777e+01	7.8756754e+01	3.5071632e+02	1.1754519e+02	7.0494419e+01	6.2169622e+01	6.8409328e+01	7.1396665e+01
2.2720272e+03	8.2302402e+01	8.0283389e+01	9.4846774e+01	8.3358285e+01	1.3965565e+02	8.7466514e+01	2.2471231e+02	7.6078884e+01	2.8030098e+02	3.4352138e+02	1.0638203e+02	9.6195774e+01	1.7041727e+02	6.9814529e+01	1.4652098e+02	5.5694103e+02	6.0208849e+01	8.6280150e+01	2.1604204e+02	7.4833961e+01	9.5760332e+01	1.0354980e+02	6.8288736e+01	7.9566803e+01	1.2000992e+02	9.1558556e+01	2.6522622e+02	1.6168862e+02	8.3469301e+01	9.6464480e+01	1.0928995e+02	1.4677985e+02	9.7466082e+01	2.1697208e+02	1.4276999e+02	9.6899990e+01	7.7628164e+01	7.2364790e+01	3.7715010e+02	7.5505357e+01	1.0923865e+02	7.5524587e+01	7.9353817e+01	3.7502833e+02	1.1767401e+02	7.0980857e+01	6.2036704e+01	6.8081142e+01	7.1415979e+01
2.2728273e+03	8.2726128e+01	8.0522156e+01	9.4931464e+01	7.9130419e+01	1.3974189e+02	8.7768799e+01	2.2413209e+02	7.5578965e+01	3.0698800e+02	3.4348429e+02	1.0633841e+02	9.6402692e+01	1.5628080e+02	7.0037524e+01	1.5378310e+02	5.1591429e+02	6.0187892e+01	8.6416091e+01	2.5167433e+02	7.4904955e+01	9.5988359e+01	1.0389311e+02	6.8491397e+01	7.9896808e+01	1.2431630e+02	9.1561751e+01	2.4161644e+02	1.4855537e+02	8.3393288e+01	9.6498220e+01	1.0937272e+02	1.4638784e+02	9.8290219e+01	2.0158207e+02	1.4253551e+02	9.6711867e+01	7.8995079e+01	7.2473520e+01	3.8177737e+02	7.5507596e+01	1.0908907e+02	7.5706080e+01	7.8980143e+01	3.8706979e+02	1.1739327e+02	7.0664269e+01	6.2671747e+01	6.8458247e+01	7.2166975e+01
2.2736274e+03	8.2319662e+01	7.9916612e+01	9.4649472e+01	7.6450141e+01	1.3945222e+02	8.7388687e+01	2.2399960e+02	7.5692996e+01	3.3264494e+02	3.4282575e+02	1.0643082e+02	9.6679566e+01	1.4134431e+02	6.9892890e+01	1.6226465e+02	4.7426035e+02	6.0331939e+01	8.6586276e+01	2.8485612e+02	7.4970826e+01	9.5972546e+01	1.0374590e+02	6.8350586e+01	7.9851157e+01	1.3238667e+02	9.1675636e+01	2.1427860e+02	1.3315841e+02	8.3491337e+01	9.6286206e+01	1.0980255e+02	1.4681998e+02	9.8131660e+01	1.8308613e+02	1.4277773e+02	9.6763664e+01	7.9827203e+01	7.2119679e+01	3.8792675e+02	7.5625855e+01	1.0910130e+02	7.5444514e+01	7.9552747e+01	3.8914382e+02	1.1755127e+02	7.0971620e+01	6.1801107e+01	6.8370909e+01	7.3466548e+01
2.2744274e+03	8.2354158e+01	8.0084747e+01	9.4608133e+01	7.4358293e+01	1.3960029e+02	8.7955215e+01	2.2335804e+02	7.5599260e+01	3.5326340e+02	3.4317345e+02	1.0666602e+02	9.6846418e+01	1.3082191e+02	7.0197830e+01	1.7443952e+02	4.2787325e+02	6.0160425e+01	8.6208868e+01	3.1208894e+02	7.5331026e+01	9.6016345e+01	1.0369771e+02	6.8359256e+01	7.9658749e+01	1.3833406e+02	9.1808821e+01	1.8875187e+02	1.1906902e+02	8.3358696e+01	9.6909281e+01	1.0943356e+02	1.4651504e+02	9.7947809e+01	1.6732130e+02	1.4270984e+02	9.6786686e+01	8.1545314e+01	7.2633993e+01	3.9606115e+02	7.5731208e+01	1.0939981e+02	7.5722941e+01	7.9037137e+01	3.8529776e+02	1.1776862e+02	7.1031057e+01	6.2676091e+01	6.8384992e+01	7.5285921e+01
2.2752275e+03	8.2377570e+01	8.0482483e+01	9.4886355e+01	7.3346990e+01	1.3962852e+02	8.8030327e+01	2.2335823e+02	7.5815392e+01	3.6415496e+02	3.4288205e+02	1.0635338e+02	9.6814728e+01	1.2221050e+02	7.0138797e+01	1.8932244e+02	3.8255737e+02	6.0294752e+01	8.6953578e+01	3.2814371e+02	7.4903842e+01	9.5876498e+01	1.0365252e+02	6.8402207e+01	8.0321622e+01	1.4491438e+02	9.1630463e+01	1.6390102e+02	1.0667352e+02	8.3521593e+01	9.6384978e+01	1.0943075e+02	1.4678962e+02	9.8325180e+01	1.5085096e+02	1.4275385e+02	9.6926981e+01	8.6256366e+01	7.3379129e+01	4.0421451e+02	7.5652719e+01	1.0935750e+02	7.5756416e+01	7.9321295e+01	3.6394635e+02	1.1771730e+02	7.0892711e+01	6.2604801e+01	6.8437353e+01	7.8987614e+01
2.2760276e+03	8.2759610e+01	8.0576545e+01	9.4882917e+01	7.2551614e+01	1.3987942e+02	8.7397903e+01	2.2355157e+02	7.6222430e+01	3.6226072e+02	3.4319108e+02	1.0668745e+02	9.7608067e+01	1.1580888e+02	7.0400005e+01	2.0243343e+02	3.4071906e+02	6.0286441e+01	8.6964065e+01	3.4143963e+02	7.4773158e+01	9.6099588e+01	1.0394633e+02	6.8168818e+01	7.9878738e+01	1.4960381e+02	9.1648788e+01	1.4122239e+02	1.0034721e+02	8.3357103e+01	9.6978975e+01	1.0999823e+02	1.4650256e+02	9.8157141e+01	1.3485370e+02	1.4301795e+02	9.6986430e+01	9.1352582e+01	7.3721556e+01	4.1197115e+02	7.6011892e+01	1.0955885e+02	7.5591879e+01	7.9333953e+01	3.3224055e+02	1.1785956e+02	7.1172768e+01	6.2376372e+01	6.8388519e+01	8.1937300e+01
2.2768277e+03	8.2771528e+01	8.0987312e+01	9.4959200e+01	7.2240619e+01	1.3969102e+02	8.7678381e+01	2.2346236e+02	7.5845237e+01	3.5165639e+02	3.4305301e+02	1.0692651e+02	9.7462082e+01	1.1060139e+02	7.0078890e+01	2.2443025e+02	3.0712522e+02	6.0613080e+01	8.7430475e+01	3.4672392e+02	7.5542300e+01	9.6041600e+01	1.0406879e+02	6.8815180e+01	8.0043296e+01	1.5221892e+02	9.1912158e+01	1.2063051e+02	9.2312186e+01	8.3447177e+01	9.6824245e+01	1.0978288e+02	1.4678248e+02	9.8179989e+01	1.2319513e+02	1.4301516e+02	9.7000908e+01	9.7314777e+01	7.5987044e+01	4.1921401e+02	7.5826778e+01	1.0939552e+02	7.6154911e+01	7.9311196e+01	2.9930468e+02	1.1799392e+02	7.0784789e+01	6.2582078e+01	6.8699744e+01	8.8497262e+01
2.2776278e+03	8.2792555e+01	8.2127866e+01	9.5064159e+01	7.1956827e+01	1.3970397e+02	8.7797831e+01	2.2376804e+02	7.6064249e+01	3.3425613e+02	3.4324453e+02	1.0673724e+02	9.8509935e+01	1.0778404e+02	7.0197825e+01	2.4341866e+02	2.7586188e+02	6.0336434e+01	8.8059768e+01	3.4384951e+02	7.5236033e+01	9.6252937e+01	1.0409200e+02	6.8511557e+01	8.0211590e+01	1.5296051e+02	9.1479892e+01	1.0664137e+02	8.9000798e+01	8.3634945e+01	9.6654505e+01	1.0984222e+02	1.4674831e+02	9.8322492e+01	1.1274462e+02	1.4267891e+02	9.7045251e+01	1.0398625e+02	7.8865248e+01	4.2493198e+02	7.5541027e+01	1.0956019e+02	7.5673799e+01	7.9316225e+01	2.6125900e+02	1.1781181e+02	7.0971024e+01	6.2340616e+01	6.9034505e+01	9.5197690e+01
2.2784278e+03	8.2773260e+01	8.3913872e+01	9.4898002e+01	7.2082335e+01	1.3966621e+02	8.7755930e+01	2.2370380e+02	7.5702646e+01	3.0432836e+02	3.4315410e+02	1.0676617e+02	1.0001056e+02	1.0579263e+02	7.0415396e+01	2.6000746e+02	2.5318216e+02	6.0485209e+01	8.8744482e+01	3.3955347e+02	7.5614709e+01	9.6359387e+01	1.0367905e+02	6.8739894e+01	8.0067224e+01	1.5656505e+02	9.2054211e+01	9.5988819e+01	8.5809480e+01	8.3758913e+01	9.6873107e+01	1.0998419e+02	1.4678860e+02	9.8262711e+01	1.0337348e+02	1.4302248e+02	9.6770021e+01	1.1284210e+02	8.2945923e+01	4.3074978e+02	7.6037486e+01	1.0967114e+02	7.6124719e+01	7.9422608e+01	2.2069642e+02	1.1809174e+02	7.1151373e+01	6.2604061e+01	7.0683445e+01	1.0432555e+02
2.2792279e+03	8.2870076e+01	8.6097270e+01	9.5182508e+01	7.2242111e+01	1.3991801e+02	8.7993582e+01	2.2369203e+02	7.6170587e+01	2.7485547e+02	3.4327881e+02	1.0720233e+02	1.0184912e+02	1.0444360e+02	7.0265721e+01	2.7430587e+02	2.3693787e+02	6.0604631e+01	9.0727020e+01	3.3135037e+02	7.5045609e+01	9.6097435e+01	1.0394117e+02	6.8580668e+01	8.0065889e+01	1.5873215e+02	9.1574933e+01	8.8153788e+01	8.4626685e+01	8.3683133e+01	9.7191261e+01	1.1003017e+02	1.4673380e+02	9.8318447e+01	9.5560290e+01	1.4304895e+02	9.7183210e+01	1.2331075e+02	8.8875123e+01	4.3330430e+02	7.5778833e+01	1.0929050e+02	7.5922321e+01	7.9491775e+01	1.8983742e+02	1.1787899e+02	7.1009408e+01	6.2688264e+01	7.2662753e+01	1.1489856e+02
2.2800280e+03	8.2802418e+01	9.0008383e+01	9.5268618e+01	7.1858863e+01	1.4001601e+02	8.8089454e+01	2.2375321e+02	7.6178274e+01	2.4284975e+02	3.4345401e+02	1.0679849e+02	1.0659143e+02	1.0406950e+02	7.0542435e+01	2.8722996e+02	2.2059492e+02	6.0556927e+01	9.4402202e+01	3.2396656e+02	7.5838848e+01	9.6328313e+01	1.0429965e+02	6.8660939e+01	8.0308058e+01	1.6007872e+02	9.2333886e+01	8.2775926e+01	8.3912572e+01	8.3809992e+01	9.6763723e+01	1.0979688e+02	1.4690983e+02	9.8388485e+01	8.9891683e+01	1.4297415e+02	9.7403172e+01	1.3442454e+02	9.7035829e+01	4.3523000e+02	7.6182821e+01	1.0991120e+02	7.6347347e+01	7.9381868e+01	1.5838433e+02	1.1805207e+02	7.1084970e+01	6.2610169e+01	7.8380416e+01	1.2513542e+02
2.2808281e+03	8.2685104e+01	9.5820253e+01	9.5226422e+01	7.1959805e+01	1.3984560e+02	8.7765948e+01	2.2370107e+02	7.6513654e+01	2.0829598e+02	3.4326700e+02	1.0689633e+02	1.1151512e+02	1.0349843e+02	7.0591518e+01	2.9153718e+02	2.0599359e+02	6.0499068e+01	9.7455902e+01	3.1239181e+02	7.5379510e+01	9.6567921e+01	1.0414369e+02	6.8614749e+01	8.0217836e+01	1.6124262e+02	9.2438577e+01	7.8477810e+01	8.3430445e+01	8.3580216e+01	9.6853963e+01	1.1004729e+02	1.4670455e+02	9.8183658e+01	8.5606229e+01	1.4300186e+02	9.7318373e+01	1.4717505e+02	1.0666250e+02	4.3637768e+02	7.6131972e+01	1.0993622e+02	7.6021952e+01	7.9655967e+01	1.3334606e+02	1.1810752e+02	7.1025021e+01	6.2575505e+01	8.7428646e+01	1.4010163e+02
2.2816282e+03	8.2795262e+01	1.0479718e+02	9.4950616e+01	7.2036877e+01	1.4003168e+02	8.8282109e+01	2.2390666e+02	7.5703585e+01	1.8256961e+02	3.4373680e+02	1.0730033e+02	1.1722973e+02	1.0318141e+02	7.0172642e+01	2.9038210e+02	1.9358101e+02	6.0660882e+01	1.0292558e+02	2.9458836e+02	7.5915397e+01	9.6847818e+01	1.0395873e+02	6.8720908e+01	8.0308148e+01	1.6124959e+02	9.2336142e+01	7.6129952e+01	8.3039536e+01	8.4080932e+01	9.7204996e+01	1.0995726e+02	1.4717270e+02	9.8196549e+01	8.4080498e+01	1.4326971e+02	9.6934122e+01	1.6089161e+02	1.1940057e+02	4.3500917e+02	7.6027535e+01	1.1004758e+02	7.6333230e+01	7.9505407e+01	1.1099461e+02	1.1810174e+02	7.1114847e+01	6.2696256e+01	1.0567600e+02	1.5374562e+02
2.2824282e+03	8.2788940e+01	1.1281098e+02	9.5363922e+01	7.2086644e+01	1.4011174e+02	8.7785779e+01	2.2400256e+02	7.6143737e+01	1.6118032e+02	3.4348862e+02	1.0692495e+02	1.2478990e+02	1.0303253e+02	7.0543892e+01	2.8450890e+02	1.8430560e+02	6.0899930e+01	1.1014986e+02	2.8058301e+02	7.5327644e+01	9.8059686e+01	1.0417923e+02	6.8568206e+01	8.0070241e+01	1.6053575e+02	9.3200395e+01	7.5266892e+01	8.3326989e+01	8.4052117e+01	9.7072320e+01	1.1011724e+02	1.4687419e+02	9.8396330e+01	8.1945367e+01	1.4327873e+02	9.7539602e+01	1.7593292e+02	1.3202629e+02	4.2979502e+02	7.6427170e+01	1.0992178e+02	7.6194491e+01	7.9693035e+01	9.7710768e+01	1.1830843e+02	7.1179490e+01	6.2549424e+01	1.3232473e+02	1.6514407e+02
2.2832283e+03	8.3108319e+01	1.2460965e+02	9.5251624e+01	7.1942145e+01	1.4008727e+02	8.8085731e+01	2.2381670e+02	7.6402678e+01	1.4335056e+02	3.4341203e+02	1.0740545e+02	1.3499232e+02	1.0334512e+02	7.0414135e+01	2.7314610e+02	1.7289453e+02	6.1051501e+01	1.2005496e+02	2.6524602e+02	7.5759089e+01	9.9676874e+01	1.0458472e+02	6.8840442e+01	8.0582088e+01	1.6030297e+02	9.4763701e+01	7.5081637e+01	8.2870689e+01	8.3751459e+01	9.6990032e+01	1.0989721e+02	1.4686181e+02	9.8707622e+01	8.0531591e+01	1.4316934e+02	9.7188265e+01	1.9061242e+02	1.4996531e+02	4.2923432e+02	7.5877781e+01	1.0989039e+02	7.6306725e+01	7.9516385e+01	8.7357498e+01	1.1822950e+02	7.1268985e+01	6.2801979e+01	1.7767679e+02	1.8152047e+02
2.2840284e+03	8.2962605e+01	1.4086095e+02	9.5274975e+01	7.1989331e+01	1.4018656e+02	8.8116327e+01	2.2389641e+02	7.6431425e+01	1.3087625e+02	3.4352854e+02	1.0785333e+02	1.4647535e+02	1.0339374e+02	7.0239384e+01	2.5188920e+02	1.6450042e+02	6.2884414e+01	1.3172234e+02	2.4614157e+02	7.5460033e+01	1.0274581e+02	1.0435259e+02	6.8769391e+01	8.0142205e+01	1.5838939e+02	9.7319273e+01	7.4477060e+01	8.3505628e+01	8.4210593e+01	9.8315036e+01	1.1033615e+02	1.4691323e+02	9.8498591e+01	7.9765109e+01	1.4348155e+02	9.7402465e+01	2.0868933e+02	1.6279513e+02	4.2662133e+02	7.6472378e+01	1.0997571e+02	7.6382549e+01	7.9731893e+01	8.0485725e+01	1.1821838e+02	7.1186970e+01	6.2905593e+01	2.3335437e+02	1.9196809e+02
2.2848285e+03	8.2835518e+01	1.5766957e+02	9.5075736e+01	7.2278521e+01	1.4039415e+02	8.8221130e+01	2.2435015e+02	7.6608990e+01	1.2184929e+02	3.4404996e+02	1.0811810e+02	1.5624105e+02	1.0316648e+02	7.0428468e+01	2.3195266e+02	1.5810176e+02	6.3686089e+01	1.4286497e+02	2.2592073e+02	7.5686414e+01	1.0857668e+02	1.0424483e+02	6.8792041e+01	8.0648279e+01	1.5535525e+02	1.0184526e+02	7.4231778e+01	8.3326601e+01	8.4080350e+01	9.8595370e+01	1.1043558e+02	1.4689086e+02	9.8735756e+01	7.9437312e+01	1.4310184e+02	9.7236456e+01	2.2219627e+02	1.7539814e+02	4.1938714e+02	7.6210079e+01	1.1012925e+02	7.6490152e+01	7.9555137e+01	7.6238087e+01	1.1833203e+02	7.1707910e+01	6.2644779e+01	3.0846017e+02	1.9959813e+02
2.2856286e+03	8.3019079e+01	1.7419502e+02	9.5279590e+01	7.2049901e+01	1.4007539e+02	8.8194238e+01	2.2420805e+02	7.6621125e+01	1.1571669e+02	3.4368673e+02	1.0876197e+02	1.6812890e+02	1.0359881e+02	7.0891088e+01	2.1138354e+02	1.5083663e+02	6.5739108e+01	1.5600495e+02	2.0331428e+02	7.5693014e+01	1.1748523e+02	1.0489105e+02	6.8837679e+01	7.9993876e+01	1.4862208e+02	1.0763534e+02	7.4134456e+01	8.3446679e+01	8.4198266e+01	1.0009323e+02	1.1039777e+02	1.4740074e+02	9.8566212e+01	7.9363823e+01	1.4334921e+02	9.7523045e+01	2.4238797e+02	1.8586571e+02	4.1257426e+02	7.6530869e+01	1.1019632e+02	7.6399573e+01	7.9713860e+01	7.3692259e+01	1.1841585e+02	7.1205121e+01	6.2766231e+01	4.0312012e+02	2.0910423e+02
2.2864286e+03	8.3260743e+01	1.9436111e+02	9.5278769e+01	7.2484148e+01	1.4040201e+02	8.8540693e+01	2.2434607e+02	7.6281571e+01	1.1252668e+02	3.4353641e+02	1.1041272e+02	1.8090999e+02	1.0335757e+02	7.0286056e+01	1.9174611e+02	1.4594163e+02	6.8190596e+01	1.7231269e+02	1.7527403e+02	7.5571639e+01	1.3019744e+02	1.0424259e+02	6.8896190e+01	8.0531908e+01	1.3955115e+02	1.1824791e+02	7.4040486e+01	8.3595311e+01	8.3904400e+01	1.0244131e+02	1.1026429e+02	1.4717277e+02	9.8819211e+01	7.9354208e+01	1.4363045e+02	9.7340673e+01	2.5669714e+02	1.9368214e+02	4.0430854e+02	7.6785365e+01	1.1025329e+02	7.6657102e+01	7.9901947e+01	7.2255467e+01	1.1841778e+02	7.1606523e+01	6.3040185e+01	5.1095126e+02	2.1426560e+02
2.2872287e+03	8.3324153e+01	2.1065708e+02	9.5786380e+01	7.2099787e+01	1.4027747e+02	8.8526019e+01	2.2402661e+02	7.6947513e+01	1.1162369e+02	3.4379111e+02	1.1410307e+02	1.8985781e+02	1.0364645e+02	7.0755460e+01	1.7581883e+02	1.4156908e+02	7.2512022e+01	1.8643324e+02	1.5395059e+02	7.6061012e+01	1.4643476e+02	1.0495382e+02	6.8689824e+01	8.0685866e+01	1.3003900e+02	1.3246760e+02	7.4575813e+01	8.3235363e+01	8.4077378e+01	1.0578709e+02	1.1046012e+02	1.4715733e+02	9.8720720e+01	7.9475984e+01	1.4439632e+02	9.7234618e+01	2.6294248e+02	1.9314313e+02	3.9739244e+02	7.6475465e+01	1.1009605e+02	7.6480990e+01	7.9433225e+01	7.1068659e+01	1.1828871e+02	7.1617549e+01	6.2797518e+01	6.1941722e+02	2.1179504e+02
2.2880288e+03	8.2875375e+01	2.2382529e+02	9.5307527e+01	7.2571287e+01	1.4026812e+02	8.7734070e+01	2.2409823e+02	7.6305608e+01	1.1016595e+02	3.4391045e+02	1.2061868e+02	1.9274923e+02	1.0350429e+02	7.0753439e+01	1.6393041e+02	1.3700844e+02	7.7914200e+01	1.9944507e+02	1.3222832e+02	7.5976649e+01	1.7164510e+02	1.0437315e+02	6.8842395e+01	8.0296481e+01	1.2144519e+02	1.5002793e+02	7.4144008e+01	8.3829248e+01	8.4141284e+01	1.0935830e+02	1.1037129e+02	1.4702287e+02	9.8720870e+01	7.9824753e+01	1.4541283e+02	9.7594165e+01	2.6265047e+02	1.9043066e+02	3.9145242e+02	7.6605738e+01	1.1053945e+02	7.6640355e+01	8.0004211e+01	7.0760017e+01	1.1863943e+02	7.1529580e+01	6.2749333e+01	7.3370676e+02	2.1347094e+02
2.2888289e+03	8.3101480e+01	2.3664891e+02	9.5540262e+01	7.2272309e+01	1.4037744e+02	8.8276323e+01	2.2447621e+02	7.6745868e+01	1.1181681e+02	3.4405337e+02	1.2839108e+02	1.9665063e+02	1.0351189e+02	7.0502632e+01	1.5185628e+02	1.3380415e+02	8.0729495e+01	2.0820949e+02	1.1584266e+02	7.5986734e+01	1.9984200e+02	1.0491662e+02	6.9152813e+01	8.0855072e+01	1.1394180e+02	1.6892107e+02	7.3864152e+01	8.3604638e+01	8.4402797e+01	1.1496746e+02	1.1054218e+02	1.4738793e+02	9.8612482e+01	7.9745015e+01	1.4723506e+02	9.7391242e+01	2.5525715e+02	1.8420395e+02	3.8750643e+02	7.6653633e+01	1.1044889e+02	7.6848525e+01	7.9773303e+01	7.0803297e+01	1.1835896e+02	7.1705292e+01	6.3015007e+01	8.2963293e+02	2.0720299e+02
2.2896290e+03	8.3433304e+01	2.4510200e+02	9.5386809e+01	7.2375260e+01	1.4010845e+02	8.8311935e+01	2.2429232e+02	7.6720303e+01	1.1317622e+02	3.4387175e+02	1.3965368e+02	2.0342898e+02	1.0388296e+02	7.0953109e+01	1.4448951e+02	1.3261293e+02	8.5243428e+01	2.1799930e+02	9.8973552e+01	7.6077225e+01	2.3508098e+02	1.0444584e+02	6.8844560e+01	8.0561775e+01	1.0936506e+02	1.8866714e+02	7.4666742e+01	8.3702024e+01	8.3998929e+01	1.2259544e+02	1.1066953e+02	1.4682893e+02	9.8686360e+01	7.9504345e+01	1.4963345e+02	9.7758750e+01	2.3647459e+02	1.7446635e+02	3.8403213e+02	7.6836366e+01	1.1050389e+02	7.6479042e+01	7.9925090e+01	7.0519050e+01	1.1868074e+02	7.1547549e+01	6.3205628e+01	9.2652635e+02	1.9817558e+02
2.2904290e+03	8.3341119e+01	2.4636220e+02	9.5343142e+01	7.2439033e+01	1.4036052e+02	8.8152481e+01	2.2471617e+02	7.6691479e+01	1.1546103e+02	3.4415255e+02	1.5500224e+02	2.0311252e+02	1.0384809e+02	7.0887270e+01	1.4035924e+02	1.3052157e+02	9.3033631e+01	2.2417964e+02	8.7650235e+01	7.6133420e+01	2.7076371e+02	1.0496810e+02	6.9243382e+01	8.0694176e+01	1.0501179e+02	2.1014052e+02	7.4383466e+01	8.3783689e+01	8.4044428e+01	1.2837915e+02	1.1054698e+02	1.4731122e+02	9.8801433e+01	7.9963150e+01	1.5335418e+02	9.7532530e+01	2.2022095e+02	1.6508303e+02	3.8117254e+02	7.6654384e+01	1.1032169e+02	7.7303763e+01	7.9941314e+01	7.0613601e+01	1.1865132e+02	7.1863940e+01	6.3138599e+01	9.8773089e+02	1.8915845e+02
2.2912291e+03	8.3375415e+01	2.4425169e+02	9.5598791e+01	7.2332723e+01	1.4048128e+02	8.8281725e+01	2.2442750e+02	7.7102028e+01	1.1828075e+02	3.4389052e+02	1.7391329e+02	2.0206211e+02	1.0373222e+02	7.0641736e+01	1.3742404e+02	1.2974054e+02	9.9037056e+01	2.1981628e+02	7.9192036e+01	7.6202542e+01	3.0928302e+02	1.0485906e+02	6.9077708e+01	8.0473692e+01	1.0081981e+02	2.2789410e+02	7.4244355e+01	8.3699390e+01	8.4491963e+01	1.3463643e+02	1.1057552e+02	1.4693164e+02	9.9129795e+01	7.9488548e+01	1.5949776e+02	9.7769130e+01	1.9328410e+02	1.5576779e+02	3.8117889e+02	7.7156032e+01	1.1086013e+02	7.6873316e+01	7.9756467e+01	7.1406473e+01	1.1862341e+02	7.1686074e+01	6.2931357e+01	1.0311927e+03	1.7392038e+02
2.2920292e+03	8.3356606e+01	2.3858750e+02	9.5463186e+01	7.2704663e+01	1.4029515e+02	8.8414553e+01	2.2474444e+02	7.6630789e+01	1.1990810e+02	3.4430231e+02	1.9401304e+02	2.0083111e+02	1.0377624e+02	7.0807560e+01	1.3478793e+02	1.2867723e+02	1.0825721e+02	2.1869495e+02	7.3819043e+01	7.6369687e+01	3.4867653e+02	1.0505556e+02	6.8993820e+01	8.0984626e+01	9.9750292e+01	2.3148276e+02	7.4304618e+01	8.3791069e+01	8.4445907e+01	1.4112370e+02	1.1076885e+02	1.4754635e+02	9.8816101e+01	7.9773609e+01	1.6703040e+02	9.7567509e+01	1.7289757e+02	1.4443997e+02	3.8109424e+02	7.6781003e+01	1.1055868e+02	7.6763319e+01	8.0066407e+01	7.2211599e+01	1.1875259e+02	7.1778192e+01	6.3237457e+01	1.0341264e+03	1.6222976e+02
2.2928293e+03	8.3578828e+01	2.2919987e+02	9.5893792e+01	7.2479558e+01	1.4027939e+02	8.8518971e+01	2.2453815e+02	7.6727728e+01	1.2399326e+02	3.4442622e+02	2.1167209e+02	2.0002349e+02	1.0388134e+02	7.0930555e+01	1.3351699e+02	1.2797191e+02	1.1844525e+02	2.1163990e+02	6.9853051e+01	7.6143485e+01	3.8896475e+02	1.0481653e+02	6.9461922e+01	8.0310350e+01	9.8358589e+01	2.3427040e+02	7.4463778e+01	8.3967057e+01	8.4177168e+01	1.4495989e+02	1.1116082e+02	1.4727310e+02	9.9169623e+01	7.9512634e+01	1.7640841e+02	9.7903626e+01	1.5648612e+02	1.3223590e+02	3.8189979e+02	7.6806727e+01	1.1079442e+02	7.6807509e+01	8.0111542e+01	7.3341117e+01	1.1865558e+02	7.1678233e+01	6.3054246e+01	1.0041051e+03	1.5072331e+02
2.2936294e+03	8.3473239e+01	2.1876222e+02	9.5703004e+01	7.2725542e+01	1.4083786e+02	8.8830822e+01	2.2506043e+02	7.7056143e+01	1.2638063e+02	3.4463409e+02	2.2880134e+02	1.9851708e+02	1.0395942e+02	7.0886623e+01	1.3303655e+02	1.2718227e+02	1.3800186e+02	2.0089498e+02	6.7866031e+01	7.6258200e+01	4.1257874e+02	1.0495704e+02	6.9024401e+01	8.1047675e+01	9.7472052e+01	2.3269193e+02	7.4521033e+01	8.3839329e+01	8.4499005e+01	1.4982237e+02	1.1080335e+02	1.4718155e+02	9.9052396e+01	7.9739859e+01	1.8912226e+02	9.7905959e+01	1.3683586e+02	1.2071920e+02	3.8321822e+02	7.7149747e+01	1.1064538e+02	7.7309033e+01	8.0078153e+01	7.6025304e+01	1.1898780e+02	7.1867807e+01	6.3195416e+01	9.3646501e+02	1.3578913e+02
2.2944294e+03	8.3458511e+01	2.0942525e+02	9.5712140e+01	7.2410948e+01	1.4082223e+02	8.8518308e+01	2.2498218e+02	7.7088226e+01	1.2879591e+02	3.4419469e+02	2.3950546e+02	1.9339817e+02	1.0425880e+02	7.0800283e+01	1.3241764e+02	1.2687304e+02	1.6084024e+02	1.8382162e+02	6.6003545e+01	7.6284374e+01	4.3702278e+02	1.0513229e+02	6.9100730e+01	8.0661327e+01	9.7599655e+01	2.2525251e+02	7.4569329e+01	8.3987223e+01	8.4372858e+01	1.5272200e+02	1.1078188e+02	1.4689788e+02	9.8931123e+01	8.0168407e+01	2.0513782e+02	9.7706263e+01	1.2290398e+02	1.1109265e+02	3.8787260e+02	7.7157692e+01	1.1076380e+02	7.6826215e+01	8.0288152e+01	7.8883389e+01	1.1892618e+02	7.1801378e+01	6.3118590e+01	8.4501164e+02	1.2374606e+02
2.2952295e+03	8.3681418e+01	2.0248835e+02	9.5969555e+01	7.2551970e+01	1.4088506e+02	8.8555257e+01	2.2458264e+02	7.7257998e+01	1.3275435e+02	3.4465377e+02	2.4577008e+02	1.8818860e+02	1.0404313e+02	7.0887510e+01	1.3158518e+02	1.2664118e+02	1.9051848e+02	1.7242144e+02	6.4975743e+01	7.6507576e+01	4.4882177e+02	1.0468351e+02	6.9265279e+01	8.1015829e+01	9.7034752e+01	2.1601096e+02	7.4492884e+01	8.4069351e+01	8.4432144e+01	1.5605517e+02	1.1092151e+02	1.4739384e+02	9.9315941e+01	7.9597539e+01	2.2427534e+02	9.7940211e+01	1.1422707e+02	1.0243853e+02	3.8987020e+02	7.7425969e+01	1.1127040e+02	7.7263853e+01	7.9954940e+01	8.5003490e+01	1.1890575e+02	7.1938795e+01	6.3425682e+01	7.3566218e+02	1.1191583e+02
2.2960296e+03	8.3689651e+01	1.9004752e+02	9.6087815e+01	7.2397233e+01	1.4083543e+02	8.8898997e+01	2.2499846e+02	7.6780910e+01	1.3690614e+02	3.4511657e+02	2.4595594e+02	1.7989481e+02	1.0441686e+02	7.1027080e+01	1.3223367e+02	1.2673723e+02	2.3373003e+02	1.5902614e+02	6.4338926e+01	7.6454787e+01	4.4714731e+02	1.0503084e+02	6.9165387e+01	8.0809624e+01	9.7262592e+01	2.0422374e+02	7.4673098e+01	8.4164551e+01	8.4247104e+01	1.5725905e+02	1.1082188e+02	1.4705647e+02	9.8930321e+01	8.0002143e+01	2.3772987e+02	9.8184324e+01	1.0762341e+02	9.4236523e+01	3.9292825e+02	7.8533468e+01	1.1084876e+02	7.6783009e+01	8.0340843e+01	9.1251910e+01	1.1870236e+02	7.2053995e+01	6.3080576e+01	6.0560661e+02	1.0322991e+02
2.2968297e+03	8.3583436e+01	1.8436698e+02	9.5492762e+01	7.2628152e+01	1.4074470e+02	8.8944903e+01	2.2501356e+02	7.7241561e+01	1.3808974e+02	3.4514545e+02	2.4853303e+02	1.7433394e+02	1.0405871e+02	7.0950450e+01	1.3168631e+02	1.2633365e+02	2.8144097e+02	1.4567890e+02	6.4387094e+01	7.6331180e+01	4.2915477e+02	1.0500378e+02	6.9353634e+01	8.1065110e+01	9.7088607e+01	1.9335526e+02	7.4349306e+01	8.3916589e+01	8.4866640e+01	1.5795744e+02	1.1121648e+02	1.4736137e+02	9.9306489e+01	7.9910192e+01	2.5896047e+02	9.7944813e+01	1.0027088e+02	8.7722312e+01	3.9511568e+02	7.8901619e+01	1.1096267e+02	7.7281266e+01	8.0386437e+01	1.0005475e+02	1.1917062e+02	7.1970783e+01	6.3006949e+01	4.8917828e+02	9.4842112e+01
2.2976298e+03	8.3563998e+01	1.8006859e+02	9.6142311e+01	7.2676705e+01	1.4071274e+02	8.8269607e+01	2.2508529e+02	7.7182918e+01	1.4141459e+02	3.4634701e+02	2.4101089e+02	1.6664550e+02	1.0461603e+02	7.1468964e+01	1.3193443e+02	1.2638573e+02	3.2484709e+02	1.3671838e+02	6.4419795e+01	7.6538171e+01	4.0147155e+02	1.0506832e+02	6.9212476e+01	8.0819359e+01	9.6949352e+01	1.8319625e+02	7.5058947e+01	8.4324353e+01	8.4674133e+01	1.5783949e+02	1.1094514e+02	1.4749856e+02	9.9307247e+01	8.0010931e+01	2.8057075e+02	9.8045907e+01	9.5596485e+01	8.4115994e+01	3.9726226e+02	8.1194537e+01	1.1097564e+02	7.7558558e+01	8.0233359e+01	1.0939587e+02	1.1920276e+02	7.2095684e+01	6.3453211e+01	3.8054205e+02	8.8493412e+01
2.2984298e+03	8.3726987e+01	1.7839347e+02	9.5801753e+01	7.2869590e+01	1.4114810e+02	8.8726195e+01	2.2510258e+02	7.7186241e+01	1.4447486e+02	3.4735333e+02	2.3634222e+02	1.5686235e+02	1.0428124e+02	7.1669741e+01	1.3195451e+02	1.2661776e+02	3.6373250e+02	1.2657608e+02	6.3934182e+01	7.6439189e+01	3.6113883e+02	1.0523906e+02	6.9344424e+01	8.0765716e+01	9.6930752e+01	1.7603287e+02	7.4531254e+01	8.4103062e+01	8.4467706e+01	1.5832465e+02	1.1118929e+02	1.4725502e+02	9.9318624e+01	8.0205916e+01	3.0243555e+02	9.8176929e+01	9.1141381e+01	7.9578805e+01	3.9870681e+02	8.3386576e+01	1.1101934e+02	7.7285435e+01	8.0136555e+01	1.1915657e+02	1.1922474e+02	7.1834649e+01	6.2980027e+01	2.8977395e+02	8.2353444e+01
2.2992299e+03	8.4104583e+01	1.7622211e+02	9.5683827e+01	7.2658972e+01	1.4084264e+02	8.8763085e+01	2.2510487e+02	7.7399674e+01	1.4406355e+02	3.4991467e+02	2.2989502e+02	1.4562368e+02	1.0454862e+02	7.1784642e+01	1.3196982e+02	1.2644537e+02	3.8606887e+02	1.2271743e+02	6.3960673e+01	7.6583952e+01	3.1471373e+02	1.0535252e+02	6.9432633e+01	8.1357006e+01	9.7017172e+01	1.6461064e+02	7.4997409e+01	8.4460432e+01	8.4514877e+01	1.5491486e+02	1.1128673e+02	1.4756218e+02	9.9549614e+01	7.9829570e+01	3.1971125e+02	9.7851111e+01	8.8854251e+01	7.8245903e+01	4.0050501e+02	8.6134980e+01	1.1141175e+02	7.7276782e+01	8.0524681e+01	1.2969446e+02	1.2005997e+02	7.2186783e+01	6.3389307e+01	2.1500759e+02	7.8882446e+01
2.3000300e+03	8.3598416e+01	1.7069763e+02	9.6488044e+01	7.2755285e+01	1.4064961e+02	8.9040014e+01	2.2511187e+02	7.7357482e+01	1.4486655e+02	3.5378299e+02	2.2179084e+02	1.3637207e+02	1.0458306e+02	7.3726921e+01	1.3180391e+02	1.2675389e+02	4.0864138e+02	1.1952566e+02	6.4148613e+01	7.6782796e+01	2.7653252e+02	1.0522067e+02	6.9305439e+01	8.0911196e+01	9.7413858e+01	1.5874865e+02	7.4917692e+01	8.4266338e+01	8.4567029e+01	1.5148133e+02	1.1126152e+02	1.4716917e+02	9.9252263e+01	7.9945114e+01	3.4370948e+02	9.8223792e+01	8.5417702e+01	7.6248601e+01	4.0498584e+02	9.0954040e+01	1.1106763e+02	7.7876760e+01	8.0343905e+01	1.4140320e+02	1.2125933e+02	7.2158199e+01	6.3525272e+01	1.6288798e+02	7.6854786e+01
2.3008301e+03	8.3997501e+01	1.6739863e+02	9.5572101e+01	7.2733140e+01	1.4095602e+02	8.8759554e+01	2.2509127e+02	7.7449840e+01	1.4504228e+02	3.6008303e+02	2.1499069e+02	1.2638992e+02	1.0462786e+02	7.5309132e+01	1.3219700e+02	1.2654732e+02	4.0940297e+02	1.1924878e+02	6.4558445e+01	7.6636387e+01	2.3298386e+02	1.0539433e+02	6.9550213e+01	8.1110260e+01	9.7153251e+01	1.4939783e+02	7.4662388e+01	8.4421883e+01	8.4930028e+01	1.4916241e+02	1.1134685e+02	1.4734784e+02	9.9748796e+01	8.0161827e+01	3.7154578e+02	9.8248469e+01	8.3148856e+01	7.5854443e+01	4.1294799e+02	9.4917672e+01	1.1147201e+02	7.7223054e+01	8.0457193e+01	1.5147663e+02	1.2322870e+02	7.2122712e+01	6.3396515e+01	1.2794740e+02	7.5521257e+01
2.3016302e+03	8.3906839e+01	1.6672780e+02	9.6064197e+01	7.2707422e+01	1.4085196e+02	8.9043779e+01	2.2522145e+02	7.7520009e+01	1.4257970e+02	3.6805298e+02	2.0530334e+02	1.1937056e+02	1.0465622e+02	7.8196255e+01	1.3197276e+02	1.2643680e+02	3.9607019e+02	1.1985879e+02	6.4019170e+01	7.6953798e+01	1.9516029e+02	1.0524489e+02	6.9495321e+01	8.1183490e+01	9.7176056e+01	1.4396531e+02	7.4540672e+01	8.4584522e+01	8.4603897e+01	1.4282616e+02	1.1132518e+02	1.4774498e+02	9.9310901e+01	7.9941050e+01	4.0012594e+02	9.8184988e+01	8.1381117e+01	7.5059159e+01	4.2227345e+02	9.9709901e+01	1.1142426e+02	7.7791834e+01	8.0381330e+01	1.5872244e+02	1.2865691e+02	7.2279055e+01	6.3092102e+01	1.0414340e+02	7.4363516e+01
2.3024302e+03	8.3868112e+01	1.6158746e+02	9.6109429e+01	7.2817336e+01	1.4114777e+02	8.9065958e+01	2.2559350e+02	7.7296204e+01	1.3875267e+02	3.7952302e+02	1.9944210e+02	1.1317959e+02	1.0465306e+02	8.3100083e+01	1.3224181e+02	1.2651979e+02	3.7212913e+02	1.1992680e+02	6.4577259e+01	7.6922133e+01	1.6392792e+02	1.0566018e+02	6.9458239e+01	8.1203696e+01	9.7560424e+01	1.3610851e+02	7.5153869e+01	8.4476269e+01	8.5028915e+01	1.3663034e+02	1.1132372e+02	1.4742733e+02	9.9301763e+01	8.0270397e+01	4.3558673e+02	9.8241477e+01	8.0427431e+01	7.4742891e+01	4.3373514e+02	1.0573255e+02	1.1117139e+02	7.7227670e+01	8.0514470e+01	1.6344224e+02	1.3511894e+02	7.2516269e+01	6.3532124e+01	8.8535963e+01	7.3545373e+01
2.3032303e+03	8.4007227e+01	1.5780318e+02	9.5958980e+01	7.2928627e+01	1.4074913e+02	8.9026960e+01	2.2531050e+02	7.7795857e+01	1.3371189e+02	3.9546241e+02	1.9606507e+02	1.0788732e+02	1.0486755e+02	9.0161811e+01	1.3202368e+02	1.2680113e+02	3.3592000e+02	1.1981243e+02	6.4055235e+01	7.6663056e+01	1.4218818e+02	1.0563809e+02	6.9376395e+01	8.0924412e+01	9.7246393e+01	1.2963231e+02	7.4650384e+01	8.4535334e+01	8.5013367e+01	1.3153578e+02	1.1134340e+02	1.4751543e+02	9.9704848e+01	8.0197629e+01	4.8445588e+02	9.8600343e+01	7.9443875e+01	7.4449730e+01	4.4894125e+02	1.0994173e+02	1.1161946e+02	7.7786406e+01	8.0579783e+01	1.6686456e+02	1.4455566e+02	7.2330238e+01	6.3840880e+01	7.8962756e+01	7.3232056e+01
2.3040304e+03	8.4416158e+01	1.5485984e+02	9.6168049e+01	7.2867808e+01	1.4108691e+02	8.9083495e+01	2.2590325e+02	7.7940002e+01	1.2928894e+02	4.1384561e+02	1.9103227e+02	1.0523873e+02	1.0490387e+02	9.9546708e+01	1.3243045e+02	1.2663317e+02	2.9691973e+02	1.2050577e+02	6.4837770e+01	7.6593148e+01	1.2573990e+02	1.0499104e+02	6.9571742e+01	8.1144706e+01	9.7639569e+01	1.2353611e+02	7.5306927e+01	8.4544651e+01	8.4914364e+01	1.2346892e+02	1.1160575e+02	1.4780838e+02	9.9444571e+01	8.0262908e+01	5.3100445e+02	9.8405854e+01	7.8956830e+01	7.4399057e+01	4.6924394e+02	1.1405684e+02	1.1150463e+02	7.7429421e+01	8.0451602e+01	1.6436151e+02	1.6144876e+02	7.2728111e+01	6.3394252e+01	7.3668300e+01	7.3093232e+01
2.3048305e+03	8.3943370e+01	1.5361884e+02	9.6176532e+01	7.2758900e+01	1.4073373e+02	8.8951467e+01	2.2535715e+02	7.7287192e+01	1.2477782e+02	4.3561333e+02	1.8726292e+02	1.0227305e+02	1.0502406e+02	1.0744292e+02	1.3223081e+02	1.2644729e+02	2.5935953e+02	1.1620808e+02	6.4168667e+01	7.6978611e+01	1.1526086e+02	1.0584536e+02	6.9858614e+01	8.1048480e+01	9.7483921e+01	1.1826174e+02	7.4789148e+01	8.4252511e+01	8.5205341e+01	1.1869411e+02	1.1144472e+02	1.4742958e+02	9.9496546e+01	8.0009240e+01	5.8715137e+02	9.8468579e+01	7.8994070e+01	7.4744820e+01	4.8448133e+02	1.1691825e+02	1.1174426e+02	7.7913514e+01	8.0497851e+01	1.6322970e+02	1.8107538e+02	7.2487441e+01	6.3377931e+01	7.1961091e+01	7.2957681e+01
2.3056306e+03	8.4247437e+01	1.5069288e+02	9.5856112e+01	7.2821316e+01	1.4128448e+02	8.9592868e+01	2.2569981e+02	7.7837422e+01	1.1999273e+02	4.6183003e+02	1.8617967e+02	1.0067105e+02	1.0490387e+02	1.2115063e+02	1.3219930e+02	1.2692648e+02	2.2328525e+02	1.1363261e+02	6.4922982e+01	7.6850157e+01	1.0798344e+02	1.0562003e+02	6.9909217e+01	8.1137503e+01	9.7594286e+01	1.1305233e+02	7.4774093e+01	8.4603377e+01	8.5141361e+01	1.1231013e+02	1.1157540e+02	1.4762152e+02	9.9786772e+01	7.9980071e+01	6.3837328e+02	9.8559975e+01	7.8870350e+01	7.4429059e+01	5.0202645e+02	1.1961211e+02	1.1169179e+02	7.7775247e+01	8.0543657e+01	1.5793150e+02	2.0962710e+02	7.2540034e+01	6.3593400e+01	7.0621097e+01	7.3216417e+01
2.3064306e+03	8.3870814e+01	1.4643747e+02	9.6412252e+01	7.3015500e+01	1.4133063e+02	8.8551112e+01	2.2542210e+02	7.7903232e+01	1.1708879e+02	4.8112414e+02	1.8723888e+02	1.0013654e+02	1.0498382e+02	1.3787502e+02	1.3220910e+02	1.2662822e+02	1.8597372e+02	1.0961625e+02	6.4506131e+01	7.7090538e+01	1.0357128e+02	1.0546485e+02	7.0326846e+01	8.1333157e+01	9.7594695e+01	1.0813044e+02	7.5351485e+01	8.4751748e+01	8.4804113e+01	1.0781260e+02	1.1169109e+02	1.4775349e+02	9.9863210e+01	8.0438696e+01	6.7721967e+02	9.8344902e+01	7.8631540e+01	7.4621593e+01	5.1560917e+02	1.2127269e+02	1.1146463e+02	7.7602964e+01	8.0753561e+01	1.5814904e+02	2.4263243e+02	7.2482625e+01	6.3738929e+01	6.9862843e+01	7.3189348e+01
2.3072307e+03	8.4120322e+01	1.4199222e+02	9.6319976e+01	7.2806721e+01	1.4089304e+02	8.9403980e+01	2.2604938e+02	7.7772167e+01	1.1451125e+02	4.9386745e+02	1.9413554e+02	9.9814658e+01	1.0513312e+02	1.5615641e+02	1.3260411e+02	1.2696524e+02	1.5431382e+02	1.0412371e+02	6.4098775e+01	7.6958794e+01	1.0131850e+02	1.0581414e+02	7.1004552e+01	8.1280323e+01	9.7415532e+01	1.0392413e+02	7.4630290e+01	8.4608684e+01	8.4872789e+01	1.0467879e+02	1.1159193e+02	1.4791490e+02	9.9395999e+01	8.0131608e+01	7.1390990e+02	9.8879590e+01	7.8873185e+01	7.4607698e+01	5.1677188e+02	1.2055169e+02	1.1180849e+02	7.7986638e+01	8.0671182e+01	1.5587845e+02	2.8720534e+02	7.2699135e+01	6.3860551e+01	6.9554855e+01	7.3143456e+01
2.3080308e+03	8.4196680e+01	1.3598390e+02	9.6212023e+01	7.2867785e+01	1.4130875e+02	8.9003185e+01	2.2568702e+02	7.7762264e+01	1.1237942e+02	5.0866344e+02	2.0342410e+02	9.9663787e+01	1.0536669e+02	1.7698333e+02	1.3266850e+02	1.2657955e+02	1.2911059e+02	1.0003063e+02	6.4740856e+01	7.7410054e+01	9.9149885e+01	1.0589982e+02	7.1477143e+01	8.1439788e+01	9.7391216e+01	1.0119769e+02	7.5029474e+01	8.4681888e+01	8.5778720e+01	1.0287591e+02	1.1187030e+02	1.4771092e+02	1.0025586e+02	8.0210064e+01	7.4599775e+02	9.8476101e+01	7.8729742e+01	7.4686077e+01	5.1847338e+02	1.2172997e+02	1.1175912e+02	7.7732953e+01	8.0614653e+01	1.5359965e+02	3.4194392e+02	7.2573778e+01	6.3568860e+01	7.0017608e+01	7.3143595e+01
2.3088309e+03	8.4032289e+01	1.2704387e+02	9.6469612e+01	7.3184519e+01	1.4129617e+02	8.9216021e+01	2.2588874e+02	7.8440620e+01	1.1072303e+02	5.1859863e+02	2.1272005e+02	9.9716629e+01	1.0524349e+02	2.0081172e+02	1.3234810e+02	1.2688058e+02	1.0780338e+02	9.7133783e+01	6.4315101e+01	7.6955759e+01	9.8162023e+01	1.0588255e+02	7.2044575e+01	8.1388483e+01	9.7479381e+01	9.8422021e+01	7.4848769e+01	8.4805691e+01	8.5328379e+01	1.0077368e+02	1.1200528e+02	1.4770589e+02	9.9609165e+01	8.0402889e+01	7.5470841e+02	9.8599444e+01	7.8511604e+01	7.4871965e+01	5.1026425e+02	1.2396695e+02	1.1183734e+02	7.8334399e+01	8.0579342e+01	1.5231773e+02	4.0368130e+02	7.2686669e+01	6.4074452e+01	6.9519310e+01	7.3141030e+01
2.3096310e+03	8.3887409e+01	1.2198559e+02	9.6084770e+01	7.3077218e+01	1.4139951e+02	8.9615834e+01	2.2596020e+02	7.7646062e+01	1.0970566e+02	5.0884572e+02	2.2188023e+02	9.9940493e+01	1.0534915e+02	2.2730940e+02	1.3245197e+02	1.2687767e+02	9.2701612e+01	9.4491009e+01	6.4626241e+01	7.7087632e+01	9.7746592e+01	1.0575245e+02	7.4526547e+01	8.1234914e+01	9.7520744e+01	9.7000265e+01	7.4964002e+01	8.4880066e+01	8.5718052e+01	9.9824559e+01	1.1169415e+02	1.4758488e+02	9.9942247e+01	8.0350302e+01	7.4768589e+02	9.8260089e+01	7.8921382e+01	7.4876848e+01	5.0092245e+02	1.2763255e+02	1.1203204e+02	7.7548362e+01	8.0655388e+01	1.4960338e+02	4.7677822e+02	7.2358338e+01	6.4146711e+01	6.9593162e+01	7.3559079e+01
2.3104310e+03	8.4444377e+01	1.1382100e+02	9.6469253e+01	7.3253412e+01	1.4154857e+02	8.9280703e+01	2.2608188e+02	7.8215896e+01	1.0927164e+02	4.9857757e+02	2.2952789e+02	9.9696437e+01	1.0531539e+02	2.5666014e+02	1.3258266e+02	1.2744927e+02	8.1816263e+01	9.2458155e+01	6.4519392e+01	7.7230542e+01	9.7978715e+01	1.0597225e+02	7.7737959e+01	8.1398937e+01	9.7610749e+01	9.5740904e+01	7.5215359e+01	8.5133872e+01	8.6167469e+01	9.8515864e+01	1.1196235e+02	1.4782942e+02	9.9953016e+01	8.0362423e+01	7.2443762e+02	9.8827204e+01	7.8752221e+01	7.4634005e+01	4.8194191e+02	1.3271864e+02	1.1200042e+02	7.8342639e+01	8.0837155e+01	1.4664596e+02	5.6389554e+02	7.2725812e+01	6.3977152e+01	6.9728011e+01	7.3097907e+01
2.3112311e+03	8.4366354e+01	1.0468139e+02	9.6353820e+01	7.2881939e+01	1.4175955e+02	8.9126906e+01	2.2612693e+02	7.7835001e+01	1.0857221e+02	4.8848093e+02	2.3559914e+02	9.9490311e+01	1.0582057e+02	2.8560281e+02	1.3258975e+02	1.2690456e+02	7.4327262e+01	9.0930432e+01	6.4808648e+01	7.7276870e+01	9.7762111e+01	1.0593821e+02	8.1064090e+01	8.1647568e+01	9.7671913e+01	9.5360848e+01	7.5159669e+01	8.5214907e+01	8.7523514e+01	9.8749700e+01	1.1193200e+02	1.4758256e+02	9.9909569e+01	8.0593298e+01	6.8007324e+02	9.8691796e+01	7.8864804e+01	7.4883319e+01	4.6186584e+02	1.3761955e+02	1.1206674e+02	7.8234440e+01	8.0786828e+01	1.4126024e+02	6.6807640e+02	7.3102264e+01	6.3672325e+01	6.9451772e+01	7.3505850e+01
2.3120312e+03	8.4543321e+01	9.8555728e+01	9.6578624e+01	7.3304251e+01	1.4147672e+02	8.9412800e+01	2.2603744e+02	7.8219583e+01	1.0855942e+02	4.7225092e+02	2.3368675e+02	9.9926914e+01	1.0536885e+02	3.0960562e+02	1.3231479e+02	1.2666024e+02	7.0069688e+01	8.9812842e+01	6.4257705e+01	7.7552768e+01	9.7473213e+01	1.0595468e+02	8.6834824e+01	8.1686516e+01	9.7847337e+01	9.5000304e+01	7.5132429e+01	8.4830823e+01	8.9091847e+01	9.7892704e+01	1.1163010e+02	1.4816930e+02	1.0021482e+02	8.0496278e+01	6.2954978e+02	9.8577844e+01	7.9020270e+01	7.5156980e+01	4.4777075e+02	1.4309124e+02	1.1219884e+02	7.8124765e+01	8.0731038e+01	1.3217098e+02	7.6587346e+02	7.3175496e+01	6.4223363e+01	6.9681274e+01	7.3401318e+01
2.3128313e+03	8.4505077e+01	9.4552826e+01	9.6395864e+01	7.3266446e+01	1.4133959e+02	8.9457826e+01	2.2597985e+02	7.8053628e+01	1.0812927e+02	4.5563513e+02	2.3305852e+02	9.9970240e+01	1.0552601e+02	3.3006538e+02	1.3240800e+02	1.2688985e+02	6.6491927e+01	8.9319122e+01	6.5062612e+01	7.7436108e+01	9.7487981e+01	1.0628263e+02	9.5547176e+01	8.1321868e+01	9.7575893e+01	9.4626960e+01	7.5210009e+01	8.5300959e+01	9.1871789e+01	9.8019409e+01	1.1193602e+02	1.4778679e+02	9.9768982e+01	8.0653797e+01	5.6633133e+02	9.8832489e+01	7.8966412e+01	7.5008501e+01	4.3006009e+02	1.5127302e+02	1.1215465e+02	7.8164842e+01	8.0991284e+01	1.2230109e+02	8.5541312e+02	7.2601027e+01	6.3930311e+01	6.9838210e+01	7.3247274e+01
2.3136314e+03	8.4711993e+01	8.9183411e+01	9.6162795e+01	7.3248098e+01	1.4168377e+02	8.9297375e+01	2.2611826e+02	7.8126694e+01	1.0821069e+02	4.3818281e+02	2.2267593e+02	9.9840248e+01	1.0566817e+02	3.4619464e+02	1.3241998e+02	1.2720703e+02	6.4216740e+01	8.9671283e+01	6.4368720e+01	7.7459571e+01	9.7691505e+01	1.0632586e+02	1.0578237e+02	8.1820133e+01	9.7871062e+01	9.5112803e+01	7.5340300e+01	8.5252603e+01	9.6289272e+01	9.8324752e+01	1.1223865e+02	1.4755231e+02	1.0025494e+02	8.0778778e+01	5.0361090e+02	9.8761560e+01	7.8691133e+01	7.5054381e+01	4.1387238e+02	1.5742556e+02	1.1219267e+02	7.8149322e+01	8.0973992e+01	1.1147196e+02	9.4565947e+02	7.3197572e+01	6.4195840e+01	6.9491631e+01	7.3357604e+01
2.3144314e+03	8.4379881e+01	8.6645485e+01	9.6570023e+01	7.3263813e+01	1.4151814e+02	8.9749317e+01	2.2627115e+02	7.8262034e+01	1.0861221e+02	4.1757750e+02	2.0872849e+02	1.0014699e+02	1.0566043e+02	3.5315728e+02	1.3297859e+02	1.2692909e+02	6.3460713e+01	8.8823069e+01	6.4868261e+01	7.7304849e+01	9.7611180e+01	1.0598042e+02	1.1703698e+02	8.1733573e+01	9.7698247e+01	9.4671266e+01	7.5272958e+01	8.5252498e+01	1.0359897e+02	9.7925315e+01	1.1193023e+02	1.4777461e+02	1.0034820e+02	8.0542060e+01	4.4450158e+02	9.9132810e+01	7.9093563e+01	7.5144902e+01	4.0067787e+02	1.6386229e+02	1.1234665e+02	7.8437578e+01	8.1166586e+01	1.0072612e+02	9.9727895e+02	7.3003551e+01	6.4178372e+01	6.9591810e+01	7.3379430e+01
2.3152315e+03	8.4585021e+01	8.4869833e+01	9.6348028e+01	7.3350032e+01	1.4153978e+02	8.9488027e+01	2.2613550e+02	7.8272632e+01	1.0857887e+02	4.0349781e+02	1.9469417e+02	9.9606943e+01	1.0571578e+02	3.5134656e+02	1.3245243e+02	1.2708398e+02	6.2394906e+01	8.9112538e+01	6.4544423e+01	7.7557482e+01	9.7840062e+01	1.0631035e+02	1.2993895e+02	8.1765489e+01	9.7980256e+01	9.4884187e+01	7.5377443e+01	8.5326881e+01	1.1176868e+02	9.8094967e+01	1.1211414e+02	1.4774170e+02	1.0001045e+02	8.0456824e+01	3.8771697e+02	9.8813488e+01	7.9508217e+01	7.5097562e+01	3.9068264e+02	1.6876023e+02	1.1242615e+02	7.8247923e+01	8.0844814e+01	9.3787531e+01	1.0170224e+03	7.2618204e+01	6.3909944e+01	6.9737325e+01	7.3686027e+01
2.3160316e+03	8.4584385e+01	8.3886924e+01	9.7047157e+01	7.3064410e+01	1.4162430e+02	8.9852902e+01	2.2629134e+02	7.8051337e+01	1.0862180e+02	3.8841726e+02	1.7958264e+02	1.0019409e+02	1.0577716e+02	3.3385903e+02	1.3288457e+02	1.2731916e+02	6.2306293e+01	8.8899057e+01	6.4908230e+01	7.7716398e+01	9.7465561e+01	1.0632058e+02	1.4723478e+02	8.2090280e+01	9.7857498e+01	9.5148467e+01	7.5589077e+01	8.5400139e+01	1.2324534e+02	9.7890330e+01	1.1231072e+02	1.4782937e+02	9.9952337e+01	8.0925072e+01	3.4400419e+02	9.8646162e+01	7.9117853e+01	7.5259260e+01	3.8511918e+02	1.6919200e+02	1.1238120e+02	7.8246488e+01	8.0985764e+01	8.7599301e+01	1.0066540e+03	7.3157579e+01	6.4514341e+01	6.9703346e+01	7.3607625e+01
2.3168317e+03	8.4605839e+01	8.3297443e+01	9.6382591e+01	7.3403987e+01	1.4161424e+02	8.9565609e+01	2.2630443e+02	7.8465125e+01	1.0866858e+02	3.7814935e+02	1.6536088e+02	1.0060739e+02	1.0616855e+02	3.1883894e+02	1.3268817e+02	1.2705537e+02	6.2268550e+01	8.9328628e+01	6.4770646e+01	7.7843735e+01	9.7906873e+01	1.0593191e+02	1.6514534e+02	8.1546495e+01	9.7904181e+01	9.4863722e+01	7.5688454e+01	8.5265379e+01	1.3858915e+02	9.8175426e+01	1.1192394e+02	1.4801474e+02	1.0042556e+02	8.0514616e+01	3.0723532e+02	9.9374946e+01	7.8995191e+01	7.5558158e+01	3.8046551e+02	1.6746493e+02	1.1255435e+02	7.8468939e+01	8.1123750e+01	8.1909524e+01	9.6255446e+02	7.3227689e+01	6.4100822e+01	7.0035698e+01	7.3592737e+01
2.3176318e+03	8.4547122e+01	8.2741906e+01	9.7009947e+01	7.3560188e+01	1.4172272e+02	8.9238647e+01	2.2661000e+02	7.8444495e+01	1.0861283e+02	3.6950348e+02	1.5081223e+02	1.0125094e+02	1.0588461e+02	2.8821839e+02	1.3275854e+02	1.2702958e+02	6.2234463e+01	8.9086966e+01	6.4592329e+01	7.7957393e+01	9.7957722e+01	1.0604932e+02	1.7624565e+02	8.1868403e+01	9.8006272e+01	9.5017029e+01	7.5257833e+01	8.5373780e+01	1.5575580e+02	9.8188263e+01	1.1216596e+02	1.4754418e+02	1.0051902e+02	8.0660123e+01	2.8412424e+02	9.8943019e+01	7.9180755e+01	7.5579741e+01	3.7670290e+02	1.6290069e+02	1.1267101e+02	7.8501560e+01	8.1096483e+01	7.7723299e+01	9.0159490e+02	7.2877759e+01	6.4231228e+01	6.9797759e+01	7.3671126e+01
2.3184318e+03	8.4905392e+01	8.3309058e+01	9.6641361e+01	7.3451493e+01	1.4177453e+02	8.9792882e+01	2.2688801e+02	7.8086733e+01	1.0842903e+02	3.6182850e+02	1.4052292e+02	1.0248169e+02	1.0596652e+02	2.6302938e+02	1.3293774e+02	1.2705488e+02	6.2504526e+01	8.9103211e+01	6.5153911e+01	7.7663971e+01	9.8096786e+01	1.0636675e+02	1.9263922e+02	8.1670732e+01	9.7887638e+01	9.4854302e+01	7.5581425e+01	8.5555353e+01	1.6893396e+02	9.8383251e+01	1.1228852e+02	1.4790149e+02	1.0025650e+02	8.0862313e+01	2.6598677e+02	9.8923032e+01	7.9411338e+01	7.5412874e+01	3.7516692e+02	1.6116434e+02	1.1253625e+02	7.8630755e+01	8.1074482e+01	7.5040005e+01	8.2240187e+02	7.3113485e+01	6.4083447e+01	6.9852479e+01	7.3617650e+01
2.3192319e+03	8.4539783e+01	8.3244357e+01	9.6667369e+01	7.3595727e+01	1.4168426e+02	8.9844881e+01	2.2651064e+02	7.8593605e+01	1.0867090e+02	3.5589878e+02	1.3222732e+02	1.0464206e+02	1.0633343e+02	2.3237409e+02	1.3272092e+02	1.2718166e+02	6.2304665e+01	8.8866306e+01	6.4767318e+01	7.7986904e+01	9.7577744e+01	1.0639533e+02	2.0392572e+02	8.2128657e+01	9.8081800e+01	9.5375748e+01	7.5523435e+01	8.5467181e+01	1.8687535e+02	9.7991397e+01	1.1203151e+02	1.4808105e+02	1.0043813e+02	8.0923473e+01	2.5501711e+02	9.9117131e+01	7.9037080e+01	7.5213940e+01	3.7318992e+02	1.5492776e+02	1.1263965e+02	7.8788213e+01	8.0867470e+01	7.3845146e+01	7.2966819e+02	7.3035153e+01	6.4218841e+01	6.9877999e+01	7.3742020e+01
2.3200320e+03	8.4957420e+01	8.3506884e+01	9.6507044e+01	7.3374359e+01	1.4178349e+02	8.9880607e+01	2.2647061e+02	7.8438808e+01	1.0878552e+02	3.5145209e+02	1.2463672e+02	1.0657531e+02	1.0589103e+02	2.0065380e+02	1.3306212e+02	1.2729079e+02	6.2347606e+01	8.9330806e+01	6.4787932e+01	7.7793744e+01	9.7942962e+01	1.0642660e+02	2.1557226e+02	8.1743679e+01	9.7843026e+01	9.5176881e+01	7.5324053e+01	8.5685871e+01	2.0146215e+02	9.8309357e+01	1.1242015e+02	1.4780986e+02	1.0036435e+02	8.0671029e+01	2.4952061e+02	9.9342236e+01	7.9308249e+01	7.5505959e+01	3.7295828e+02	1.4699056e+02	1.1268009e+02	7.8738906e+01	8.1083989e+01	7.3150890e+01	6.4146909e+02	7.3304963e+01	6.4075251e+01	6.9827542e+01	7.3657053e+01
2.3208321e+03	8.4807301e+01	8.4971316e+01	9.7047723e+01	7.3702561e+01	1.4166503e+02	8.9626971e+01	2.2638074e+02	7.8865538e+01	1.0873161e+02	3.4980761e+02	1.1974651e+02	1.1177827e+02	1.0637487e+02	1.7393879e+02	1.3274992e+02	1.2750087e+02	6.2640629e+01	8.9221822e+01	6.4803139e+01	7.8033566e+01	9.8034991e+01	1.0646336e+02	2.2711118e+02	8.2145554e+01	9.8366876e+01	9.5426137e+01	7.5708202e+01	8.5892431e+01	2.1349983e+02	9.8120244e+01	1.1254011e+02	1.4799793e+02	1.0050446e+02	8.1142122e+01	2.4587177e+02	9.8922929e+01	7.9029323e+01	7.5701046e+01	3.7193518e+02	1.3723561e+02	1.1279741e+02	7.8725664e+01	8.1249346e+01	7.1998274e+01	5.5530096e+02	7.3277017e+01	6.4422326e+01	6.9948571e+01	7.3891778e+01
2.3216322e+03	8.4867566e+01	8.6648898e+01	9.6690774e+01	7.3569503e+01	1.4177107e+02	8.9659185e+01	2.2705861e+02	7.8424107e+01	1.0896203e+02	3.4815375e+02	1.1612868e+02	1.1782505e+02	1.0634317e+02	1.4937978e+02	1.3277555e+02	1.2742929e+02	6.2243084e+01	8.9014376e+01	6.5140529e+01	7.7785954e+01	9.7705156e+01	1.0630699e+02	2.3687740e+02	8.1958372e+01	9.7950592e+01	9.5655413e+01	7.5663954e+01	8.5569484e+01	2.2235217e+02	9.7758476e+01	1.1281412e+02	1.4778067e+02	1.0045413e+02	8.1088518e+01	2.4393889e+02	9.9321792e+01	7.9405138e+01	7.5468957e+01	3.7204972e+02	1.2904627e+02	1.1266601e+02	7.8644966e+01	8.1410976e+01	7.2300141e+01	4.7674670e+02	7.3324106e+01	6.4488118e+01	6.9933666e+01	7.3956479e+01
2.3224322e+03	8.5083092e+01	8.9059993e+01	9.6734017e+01	7.3530737e+01	1.4178760e+02	8.9764248e+01	2.2688478e+02	7.8532350e+01	1.0905124e+02	3.4741997e+02	1.1388973e+02	1.2732259e+02	1.0628332e+02	1.2720109e+02	1.3305099e+02	1.2701611e+02	6.2327872e+01	8.9516527e+01	6.5022064e+01	7.7865715e+01	9.8086346e+01	1.0642692e+02	2.3838806e+02	8.1827428e+01	9.8343176e+01	9.5263542e+01	7.5500796e+01	8.5718864e+01	2.2364382e+02	9.8388462e+01	1.1238246e+02	1.4836970e+02	1.0049734e+02	8.0834869e+01	2.3869002e+02	9.9353654e+01	7.9548959e+01	7.5491306e+01	3.7202882e+02	1.2084667e+02	1.1291087e+02	7.8631724e+01	8.1114878e+01	7.2020846e+01	4.0732156e+02	7.3237561e+01	6.4458581e+01	6.9911109e+01	7.3890384e+01
2.3232323e+03	8.4576489e+01	9.2846203e+01	9.7215110e+01	7.3509281e+01	1.4191765e+02	8.9504767e+01	2.2668059e+02	7.8672090e+01	1.0912298e+02	3.4671611e+02	1.1279382e+02	1.4078166e+02	1.0642616e+02	1.1056806e+02	1.3323294e+02	1.2746512e+02	6.2533530e+01	8.9387682e+01	6.5052762e+01	7.8295710e+01	9.7917064e+01	1.0627687e+02	2.4805927e+02	8.2453374e+01	9.8556552e+01	9.5425820e+01	7.5848434e+01	8.5924941e+01	2.2577905e+02	9.8545536e+01	1.1262094e+02	1.4802453e+02	1.0043386e+02	8.1368688e+01	2.2977741e+02	9.9253247e+01	7.9105047e+01	7.5438642e+01	3.7201909e+02	1.1341361e+02	1.1289464e+02	7.9126608e+01	8.1316920e+01	7.2165548e+01	3.4562972e+02	7.3227004e+01	6.4192062e+01	7.0350718e+01	7.4168278e+01
2.3240324e+03	8.4904322e+01	9.8844938e+01	9.6759984e+01	7.3716220e+01	1.4199646e+02	9.0178160e+01	2.2735675e+02	7.8413921e+01	1.0896048e+02	3.4671365e+02	1.1167233e+02	1.5839918e+02	1.0661890e+02	9.6258038e+01	1.3289181e+02	1.2736385e+02	6.2714829e+01	8.9194087e+01	6.5100010e+01	7.7757917e+01	9.8191601e+01	1.0698817e+02	2.5346554e+02	8.2605572e+01	9.8664107e+01	9.5597339e+01	7.5832758e+01	8.5779423e+01	2.1692514e+02	9.7970109e+01	1.1261583e+02	1.4786007e+02	1.0072611e+02	8.0987959e+01	2.1793553e+02	9.9029638e+01	7.9681510e+01	7.5820396e+01	3.7130070e+02	1.0577160e+02	1.1288443e+02	7.8669498e+01	8.1462428e+01	7.1818430e+01	2.8932892e+02	7.3297404e+01	6.4343561e+01	6.9726470e+01	7.3742293e+01
2.3248325e+03	8.5303641e+01	1.0637595e+02	9.6822252e+01	7.3483140e+01	1.4186202e+02	8.9681732e+01	2.2680487e+02	7.9014083e+01	1.0900446e+02	3.4620519e+02	1.1036772e+02	1.8237400e+02	1.0641860e+02	8.7957931e+01	1.3307394e+02	1.2717432e+02	6.2625754e+01	8.9033896e+01	6.5229035e+01	7.8110316e+01	9.8103774e+01	1.0652209e+02	2.5310025e+02	8.3216150e+01	9.9364958e+01	9.5771155e+01	7.5454615e+01	8.5775656e+01	2.0454221e+02	9.8530677e+01	1.1260999e+02	1.4816983e+02	1.0054479e+02	8.1079446e+01	2.0847957e+02	9.9257744e+01	7.9235033e+01	7.5814309e+01	3.7210981e+02	9.8940238e+01	1.1311824e+02	7.9027770e+01	8.1300774e+01	7.2187484e+01	2.4401326e+02	7.3575046e+01	6.4555318e+01	7.0366654e+01	7.4078069e+01
2.3256326e+03	8.4868278e+01	1.1799727e+02	9.6840765e+01	7.3660643e+01	1.4234664e+02	8.9792934e+01	2.2679711e+02	7.8779625e+01	1.0916455e+02	3.4638615e+02	1.1069648e+02	2.1203176e+02	1.0653202e+02	8.1498450e+01	1.3309497e+02	1.2750385e+02	6.2734219e+01	8.9447989e+01	6.4764846e+01	7.8051233e+01	9.7781735e+01	1.0674788e+02	2.5521972e+02	8.4561906e+01	1.0083420e+02	9.5494239e+01	7.6123755e+01	8.5950853e+01	1.9107008e+02	9.8280249e+01	1.1225402e+02	1.4777883e+02	1.0075376e+02	8.1200497e+01	1.9657658e+02	9.9416271e+01	7.9736591e+01	7.5702673e+01	3.7183057e+02	9.1582526e+01	1.1309678e+02	7.8815378e+01	8.1197421e+01	7.1693801e+01	2.0964401e+02	7.3668767e+01	6.4457873e+01	7.0028905e+01	7.4162015e+01
2.3264326e+03	8.5006412e+01	1.3231552e+02	9.6768412e+01	7.3543157e+01	1.4172678e+02	9.0141914e+01	2.2695491e+02	7.9120974e+01	1.0942831e+02	3.4652203e+02	1.0974443e+02	2.4118026e+02	1.0679131e+02	7.7976478e+01	1.3346197e+02	1.2733257e+02	6.2806591e+01	9.0041974e+01	6.5168753e+01	7.7986368e+01	9.8566004e+01	1.0680964e+02	2.5530755e+02	8.7993812e+01	1.0396144e+02	9.6086933e+01	7.5745648e+01	8.5962520e+01	1.7565761e+02	9.8686782e+01	1.1293568e+02	1.4877055e+02	1.0086359e+02	8.1098918e+01	1.8470889e+02	9.9365870e+01	7.9601587e+01	7.5952908e+01	3.7240622e+02	8.8704115e+01	1.1328292e+02	7.8755023e+01	8.1407285e+01	7.2071606e+01	1.8336278e+02	7.3500151e+01	6.4537436e+01	7.0066287e+01	7.3874043e+01
2.3272327e+03	8.5017455e+01	1.5473320e+02	9.7149793e+01	7.4031864e+01	1.4219270e+02	9.0052523e+01	2.2711410e+02	7.8481547e+01	1.0947615e+02	3.4667606e+02	1.0979534e+02	2.7679221e+02	1.0663025e+02	7.5550240e+01	1.3409852e+02	1.2735664e+02	6.3046185e+01	8.9326562e+01	6.5133812e+01	7.8346610e+01	9.7662161e+01	1.0657246e+02	2.5305298e+02	9.3600602e+01	1.0773798e+02	9.5548460e+01	7.5828953e+01	8.5771159e+01	1.6106078e+02	9.8052556e+01	1.1267440e+02	1.4788492e+02	1.0063956e+02	8.1273688e+01	1.7459699e+02	9.9352530e+01	7.9559966e+01	7.5860276e+01	3.7197491e+02	8.6084539e+01	1.1313862e+02	7.9124239e+01	8.1372323e+01	7.2180614e+01	1.6243441e+02	7.3588267e+01	6.4521976e+01	7.0055578e+01	7.4635797e+01
2.3280328e+03	8.5499915e+01	1.8242959e+02	9.6853846e+01	7.3639436e+01	1.4209146e+02	9.0070452e+01	2.2730342e+02	7.9254424e+01	1.0947684e+02	3.4651236e+02	1.0974183e+02	3.1604154e+02	1.0655556e+02	7.3930078e+01	1.3413181e+02	1.2773614e+02	6.2417012e+01	8.9589000e+01	6.5463831e+01	7.8141092e+01	9.8333587e+01	1.0681027e+02	2.4494086e+02	1.0342935e+02	1.1336459e+02	9.6067084e+01	7.5602561e+01	8.6046298e+01	1.4627921e+02	9.8472760e+01	1.1259527e+02	1.4821418e+02	1.0098306e+02	8.1357855e+01	1.6617430e+02	9.9870007e+01	7.9624007e+01	7.6061031e+01	3.7199687e+02	8.4020251e+01	1.1311853e+02	7.8926581e+01	8.1564616e+01	7.2019928e+01	1.4697316e+02	7.3633934e+01	6.4505987e+01	7.0176989e+01	7.4091967e+01
2.3288329e+03	8.5198861e+01	2.2102117e+02	9.7068283e+01	7.3668421e+01	1.4210644e+02	8.9860579e+01	2.2733694e+02	7.8972215e+01	1.0948950e+02	3.4639804e+02	1.0985850e+02	3.5189694e+02	1.0705054e+02	7.3133367e+01	1.3553861e+02	1.2748870e+02	6.2680249e+01	8.9444066e+01	6.4977899e+01	7.8227901e+01	9.8262925e+01	1.0677392e+02	2.3900436e+02	1.1965482e+02	1.2377218e+02	9.5974782e+01	7.6332444e+01	8.6074282e+01	1.3068897e+02	9.8682226e+01	1.1329368e+02	1.4815030e+02	1.0071532e+02	8.1739537e+01	1.5879228e+02	9.9366246e+01	7.9929493e+01	7.6045395e+01	3.7227701e+02	8.1903399e+01	1.1336071e+02	7.9353734e+01	8.1321284e+01	7.2163158e+01	1.3628813e+02	7.3696408e+01	6.4449708e+01	7.0815428e+01	7.4224403e+01
2.3296330e+03	8.5061070e+01	2.6836998e+02	9.6899477e+01	7.3876014e+01	1.4194446e+02	9.0382626e+01	2.2710244e+02	7.8962343e+01	1.0945507e+02	3.4659464e+02	1.0993810e+02	3.8839779e+02	1.0665459e+02	7.2842251e+01	1.3722647e+02	1.2775870e+02	6.2696283e+01	8.9813564e+01	6.5225310e+01	7.8335294e+01	9.8441840e+01	1.0678841e+02	2.2814655e+02	1.4776735e+02	1.3644469e+02	9.6100805e+01	7.5944174e+01	8.6270560e+01	1.2048450e+02	9.8345618e+01	1.1297904e+02	1.4810985e+02	1.0085961e+02	8.1339903e+01	1.5479238e+02	9.9594552e+01	7.9588425e+01	7.6199511e+01	3.7213085e+02	8.0729893e+01	1.1325900e+02	7.8804928e+01	8.1446181e+01	7.2229183e+01	1.3042682e+02	7.3816160e+01	6.4742851e+01	7.1105914e+01	7.4093393e+01
2.3304330e+03	8.5323537e+01	3.2427311e+02	9.7191795e+01	7.3754622e+01	1.4259411e+02	9.0019220e+01	2.2723356e+02	7.8879199e+01	1.0955760e+02	3.4655103e+02	1.0979109e+02	4.1724782e+02	1.0708129e+02	7.2334249e+01	1.4036757e+02	1.2759808e+02	6.3208853e+01	8.9604879e+01	6.4979149e+01	7.8648232e+01	9.8569175e+01	1.0721810e+02	2.1647333e+02	1.8657531e+02	1.5448951e+02	9.6039928e+01	7.5863279e+01	8.6302869e+01	1.1117019e+02	9.7933153e+01	1.1292110e+02	1.4832047e+02	1.0105548e+02	8.1090136e+01	1.5069446e+02	9.9516750e+01	7.9755883e+01	7.6212102e+01	3.7198844e+02	8.0634104e+01	1.1362118e+02	7.9451569e+01	8.1581023e+01	7.2387216e+01	1.2650722e+02	7.3651766e+01	6.4416103e+01	7.2381519e+01	7.4245263e+01
2.3312331e+03	8.5567560e+01	3.9356583e+02	9.7121975e+01	7.3881277e+01	1.4209232e+02	9.0321539e+01	2.2748083e+02	7.9213185e+01	1.0952643e+02	3.4647772e+02	1.1017906e+02	4.3282677e+02	1.0691361e+02	7.2629857e+01	1.4487087e+02	1.2755091e+02	6.2929649e+01	8.9749804e+01	6.5435975e+01	7.8442498e+01	9.8464614e+01	1.0699485e+02	2.0236089e+02	2.4591852e+02	1.7615578e+02	9.6126809e+01	7.5638735e+01	8.6008878e+01	1.0378242e+02	9.8783488e+01	1.1314930e+02	1.4786327e+02	1.0097036e+02	8.1393037e+01	1.4867800e+02	9.9484441e+01	7.9709233e+01	7.6545990e+01	3.7233015e+02	7.9660449e+01	1.1319889e+02	7.9176722e+01	8.1562972e+01	7.2115558e+01	1.2357469e+02	7.3803902e+01	6.4383643e+01	7.3987649e+01	7.4190979e+01
2.3320332e+03	8.5390044e+01	4.7025047e+02	9.7027057e+01	7.3780365e+01	1.4285550e+02	9.0280174e+01	2.2725662e+02	7.8989537e+01	1.0950578e+02	3.4684084e+02	1.0943301e+02	4.4564163e+02	1.0702139e+02	7.2406658e+01	1.5360763e+02	1.2770259e+02	6.2678703e+01	9.0016152e+01	6.5110113e+01	7.8459791e+01	9.8241691e+01	1.0745505e+02	1.8438103e+02	3.2626410e+02	2.0693365e+02	9.6133413e+01	7.6293849e+01	8.6268458e+01	9.7554046e+01	9.8498022e+01	1.1287276e+02	1.4814628e+02	1.0093412e+02	8.1377419e+01	1.4762283e+02	9.9701757e+01	8.0014607e+01	7.6696151e+01	3.7234766e+02	7.9746075e+01	1.1367191e+02	7.9248723e+01	8.1596533e+01	7.2192723e+01	1.2248655e+02	7.3815067e+01	6.5017043e+01	7.6306125e+01	7.4242268e+01
2.3328333e+03	8.5511643e+01	5.5822276e+02	9.7529802e+01	7.3878596e+01	1.4234060e+02	9.0592263e+01	2.2750490e+02	7.9270473e+01	1.0966098e+02	3.4672054e+02	1.1013435e+02	4.3655505e+02	1.0722462e+02	7.2771249e+01	1.6307820e+02	1.2778674e+02	6.2888461e+01	8.9531397e+01	6.5184058e+01	7.8788441e+01	9.8471818e+01	1.0713704e+02	1.6629872e+02	4.2805297e+02	2.3989627e+02	9.6353022e+01	7.5962426e+01	8.6299949e+01	9.3363401e+01	9.8466669e+01	1.1309731e+02	1.4811711e+02	1.0117392e+02	8.0953672e+01	1.4587686e+02	9.9803221e+01	7.9834060e+01	7.7116463e+01	3.7209620e+02	7.9550493e+01	1.1312737e+02	7.9464541e+01	8.1495214e+01	7.2481360e+01	1.2163151e+02	7.3960080e+01	6.4652418e+01	7.9456530e+01	7.4325763e+01
2.3336334e+03	8.5457122e+01	6.3918075e+02	9.7001957e+01	7.3816503e+01	1.4308933e+02	8.9663852e+01	2.2767293e+02	7.9296925e+01	1.0979346e+02	3.4695850e+02	1.0990797e+02	4.1241763e+02	1.0702081e+02	7.2542037e+01	1.7804167e+02	1.2755920e+02	6.2721556e+01	9.0036473e+01	6.5351020e+01	7.8940839e+01	9.8257967e+01	1.0734135e+02	1.4871782e+02	5.6210814e+02	2.8079439e+02	9.6119376e+01	7.6403309e+01	8.6248809e+01	9.0597695e+01	9.8498597e+01	1.1312416e+02	1.4860148e+02	1.0080709e+02	8.1407438e+01	1.4591477e+02	9.9790602e+01	7.9723211e+01	7.7908069e+01	3.7233531e+02	7.9473982e+01	1.1371244e+02	7.9228318e+01	8.1641520e+01	7.2309166e+01	1.2087075e+02	7.3606020e+01	6.4678798e+01	8.5756703e+01	7.4508122e+01
2.3344334e+03	8.5640443e+01	7.2889065e+02	9.7174234e+01	7.4024183e+01	1.4423687e+02	9.0469139e+01	2.2734786e+02	7.9204817e+01	1.0989733e+02	3.4660799e+02	1.0973775e+02	3.8432253e+02	1.0735576e+02	7.2898613e+01	1.9707438e+02	1.2805942e+02	6.3042234e+01	8.9796020e+01	6.5209703e+01	7.9368898e+01	9.8653381e+01	1.0690978e+02	1.3477859e+02	7.2081898e+02	3.1898748e+02	9.6196380e+01	7.5666787e+01	8.6636527e+01	8.8899674e+01	9.8493812e+01	1.1320662e+02	1.4822476e+02	1.0114632e+02	8.1662680e+01	1.4555610e+02	9.9688686e+01	7.9937222e+01	7.9253955e+01	3.7220682e+02	7.9702779e+01	1.1345916e+02	7.9584227e+01	8.1799780e+01	7.2632883e+01	1.2096254e+02	7.4056369e+01	6.4613693e+01	9.0853340e+01	7.4458621e+01
2.3352335e+03	8.5106861e+01	7.9996656e+02	9.7422556e+01	7.4002483e+01	1.4612068e+02	9.0135416e+01	2.2754261e+02	7.9537926e+01	1.0972438e+02	3.4683308e+02	1.1018320e+02	3.4674493e+02	1.0726698e+02	7.2127010e+01	2.1878509e+02	1.2746027e+02	6.3003812e+01	8.9857547e+01	6.5328702e+01	8.0290092e+01	9.8533786e+01	1.0727087e+02	1.2025306e+02	9.0088149e+02	3.6350610e+02	9.6298915e+01	7.6419641e+01	8.6327592e+01	8.8089515e+01	9.8903402e+01	1.1294860e+02	1.4788611e+02	1.0101909e+02	8.1312655e+01	1.4538789e+02	9.9636528e+01	8.0091868e+01	8.0978967e+01	3.7237692e+02	7.9582455e+01	1.1376515e+02	7.9373483e+01	8.1699210e+01	7.2596027e+01	1.2102476e+02	7.4374191e+01	6.4535108e+01	9.8256393e+01	7.4289497e+01
2.3360336e+03	8.5633846e+01	8.5621652e+02	9.7169122e+01	7.4077480e+01	1.5030290e+02	9.0645683e+01	2.2769505e+02	7.9310727e+01	1.1008000e+02	3.4717402e+02	1.1005356e+02	3.0896998e+02	1.0732444e+02	7.2253813e+01	2.4277904e+02	1.2816271e+02	6.3027273e+01	9.0177940e+01	6.5436676e+01	8.0975529e+01	9.8898126e+01	1.0715242e+02	1.0775884e+02	1.1085209e+03	4.0554559e+02	9.6601388e+01	7.6128573e+01	8.6565032e+01	8.6959102e+01	9.8546824e+01	1.1382072e+02	1.4848298e+02	1.0121131e+02	8.1867127e+01	1.4526938e+02	1.0004157e+02	8.0038410e+01	8.2641651e+01	3.7247412e+02	7.9485907e+01	1.1368394e+02	7.9507565e+01	8.1599119e+01	7.2399496e+01	1.2113223e+02	7.4582333e+01	6.4993503e+01	1.0619050e+02	7.4591953e+01
2.3368337e+03	8.5437373e+01	8.9988271e+02	9.7475116e+01	7.3829171e+01	1.5587878e+02	9.0269412e+01	2.2776310e+02	7.9292152e+01	1.0971196e+02	3.4710037e+02	1.0996421e+02	2.6649406e+02	1.0714093e+02	7.2927066e+01	2.6686321e+02	1.2785615e+02	6.3294549e+01	8.9808356e+01	6.5086995e+01	8.3828737e+01	9.8166643e+01	1.0733772e+02	9.8684502e+01	1.3230451e+03	4.3466138e+02	9.6486615e+01	7.5978279e+01	8.6469084e+01	8.6567231e+01	9.8676096e+01	1.1293401e+02	1.4845547e+02	1.0113634e+02	8.1516421e+01	1.4507435e+02	1.0000744e+02	8.0068580e+01	8.7441289e+01	3.7266774e+02	7.9588351e+01	1.1372408e+02	7.9748224e+01	8.2011963e+01	7.2266948e+01	1.2127207e+02	7.5203796e+01	6.4977755e+01	1.1868186e+02	7.4665201e+01
2.3376338e+03	8.5222896e+01	9.2487867e+02	9.7352097e+01	7.4000596e+01	1.6594632e+02	9.0408605e+01	2.2765605e+02	7.9431913e+01	1.1031129e+02	3.4703751e+02	1.1023998e+02	2.2713433e+02	1.0768328e+02	7.2535603e+01	2.9358723e+02	1.2818856e+02	6.3166409e+01	9.0011402e+01	6.5474656e+01	8.7930350e+01	9.8943447e+01	1.0731572e+02	9.0816537e+01	1.5280977e+03	4.5351640e+02	9.6687340e+01	7.6244700e+01	8.6644199e+01	8.7019526e+01	9.8618542e+01	1.1319822e+02	1.4834078e+02	1.0100419e+02	8.1401150e+01	1.4505311e+02	9.9554069e+01	7.9890314e+01	9.0221643e+01	3.7271927e+02	7.9861016e+01	1.1400853e+02	7.9229249e+01	8.1877308e+01	7.2569636e+01	1.2091813e+02	7.6309934e+01	6.4807885e+01	1.2845889e+02	7.4907929e+01
2.3384338e+03	8.5708785e+01	9.2140698e+02	9.6989840e+01	7.3921066e+01	1.8073231e+02	9.0249400e+01	2.2775541e+02	7.9502817e+01	1.0991426e+02	3.4703984e+02	1.1027803e+02	1.9650828e+02	1.0726921e+02	7.2732376e+01	3.1114578e+02	1.2841780e+02	6.2997872e+01	8.9877986e+01	6.5319604e+01	9.2987836e+01	9.8446320e+01	1.0778096e+02	8.3923316e+01	1.7025571e+03	4.6735009e+02	9.6497282e+01	7.6214889e+01	8.6445538e+01	8.6723307e+01	9.8718411e+01	1.1358589e+02	1.4863715e+02	1.0141784e+02	8.1586801e+01	1.4534358e+02	9.9940919e+01	7.9971881e+01	9.5093812e+01	3.7207605e+02	7.9672812e+01	1.1373906e+02	7.9379977e+01	8.1916484e+01	7.2395073e+01	1.2108854e+02	7.8242021e+01	6.5175170e+01	1.3848004e+02	7.4699400e+01
2.3392339e+03	8.5657396e+01	8.9901990e+02	9.7565805e+01	7.4187833e+01	2.0431128e+02	9.0732393e+01	2.2783317e+02	7.9471490e+01	1.1029836e+02	3.4683384e+02	1.1009738e+02	1.6791882e+02	1.0753819e+02	7.2585327e+01	3.2639197e+02	1.2851162e+02	6.3213190e+01	9.0269765e+01	6.5243735e+01	1.0029150e+02	9.8585832e+01	1.0719626e+02	8.0334893e+01	1.8405905e+03	4.6493561e+02	9.6688379e+01	7.6187236e+01	8.6813381e+01	8.6457079e+01	9.8658984e+01	1.1336622e+02	1.4843967e+02	1.0119429e+02	8.1679365e+01	1.4504858e+02	1.0004695e+02	8.0143592e+01	9.9330761e+01	3.7262356e+02	7.9361659e+01	1.1415165e+02	7.9623118e+01	8.2221499e+01	7.2586952e+01	1.2173134e+02	8.2248629e+01	6.4858136e+01	1.5015561e+02	7.4695846e+01
2.3400340e+03	8.5475254e+01	8.8840444e+02	9.7162384e+01	7.4220774e+01	2.3429702e+02	9.0455588e+01	2.2765953e+02	7.9599051e+01	1.1007959e+02	3.4722291e+02	1.1047808e+02	1.4678751e+02	1.0750089e+02	7.2993482e+01	3.3372113e+02	1.2913114e+02	6.3315389e+01	9.0240198e+01	6.5354249e+01	1.0922632e+02	9.8971722e+01	1.0753738e+02	7.6946188e+01	1.9146189e+03	4.5434831e+02	9.6438281e+01	7.6397914e+01	8.6750146e+01	8.6444479e+01	9.8928355e+01	1.1347762e+02	1.4813792e+02	1.0130173e+02	8.1627946e+01	1.4546489e+02	9.9726401e+01	7.9954719e+01	1.0478939e+02	3.7310080e+02	7.9976096e+01	1.1407642e+02	7.9767134e+01	8.2053899e+01	7.2800097e+01	1.2076411e+02	8.6348469e+01	6.5098634e+01	1.6172674e+02	7.5091702e+01
2.3408341e+03	8.5773794e+01	8.6018057e+02	9.7376042e+01	7.4081014e+01	2.7326916e+02	9.0690406e+01	2.2804172e+02	7.9395619e+01	1.1036404e+02	3.4727715e+02	1.1002977e+02	1.3231950e+02	1.0771542e+02	7.2493760e+01	3.3405972e+02	1.3033076e+02	6.3201530e+01	9.0275519e+01	6.5398779e+01	1.1919373e+02	9.8663613e+01	1.0737004e+02	7.4454982e+01	1.9086873e+03	4.3156057e+02	9.6954893e+01	7.6204723e+01	8.6812709e+01	8.6658912e+01	9.8783242e+01	1.1322704e+02	1.4857873e+02	1.0125769e+02	8.2476514e+01	1.4549579e+02	1.0092843e+02	8.0169057e+01	1.0622431e+02	3.7252629e+02	7.9397191e+01	1.1385639e+02	7.9837322e+01	8.1900414e+01	7.2912640e+01	1.2142126e+02	9.5140983e+01	6.5082944e+01	1.7113877e+02	7.4781912e+01
2.3416342e+03	8.5350921e+01	8.5256392e+02	9.7549463e+01	7.3984343e+01	3.2061731e+02	9.0843917e+01	2.2783089e+02	7.9755106e+01	1.1047917e+02	3.4707449e+02	1.1023894e+02	1.1873349e+02	1.0756380e+02	7.2599939e+01	3.2589453e+02	1.3263222e+02	6.3217090e+01	9.0341283e+01	6.5720353e+01	1.3243460e+02	9.8671023e+01	1.0741792e+02	7.3011107e+01	1.8378006e+03	3.9551261e+02	9.6815748e+01	7.6493400e+01	8.7194259e+01	8.6557946e+01	9.8729780e+01	1.1374380e+02	1.4863540e+02	1.0134410e+02	8.2383860e+01	1.4509551e+02	1.0266393e+02	8.0067069e+01	1.0794436e+02	3.7304891e+02	8.0445586e+01	1.1406965e+02	7.9898509e+01	8.2519086e+01	7.2949504e+01	1.2130873e+02	1.0495182e+02	6.4858078e+01	1.7902681e+02	7.4890960e+01
2.3424342e+03	8.6073228e+01	8.5579682e+02	9.7506826e+01	7.4331617e+01	3.6783408e+02	9.0390092e+01	2.2819393e+02	7.9785046e+01	1.1023665e+02	3.4745979e+02	1.1047371e+02	1.1180609e+02	1.0781533e+02	7.2747578e+01	3.1546675e+02	1.3474232e+02	6.3496361e+01	9.0689502e+01	6.5621628e+01	1.4313289e+02	9.8991168e+01	1.0743081e+02	7.2000101e+01	1.7070666e+03	3.6020638e+02	9.7034778e+01	7.6500239e+01	8.6687948e+01	8.7185049e+01	9.8749622e+01	1.1389201e+02	1.4845583e+02	1.0152772e+02	8.3527030e+01	1.4495314e+02	1.0552503e+02	8.0365060e+01	1.1027479e+02	3.7250166e+02	8.0143232e+01	1.1425317e+02	7.9878165e+01	8.1878639e+01	7.2751393e+01	1.2110497e+02	1.1609400e+02	6.5575440e+01	1.8737987e+02	7.4918855e+01
2.3432343e+03	8.5745671e+01	8.6577454e+02	9.7616298e+01	7.4262701e+01	4.1394713e+02	9.0782360e+01	2.2844621e+02	8.0146637e+01	1.1059809e+02	3.4717985e+02	1.1056734e+02	1.0808440e+02	1.0775287e+02	7.3315351e+01	3.0017677e+02	1.3720995e+02	6.3267818e+01	9.0995775e+01	6.5631117e+01	1.4886031e+02	9.8598217e+01	1.0752868e+02	7.1604957e+01	1.5213480e+03	3.2919875e+02	9.6903829e+01	7.6326054e+01	8.6927135e+01	8.6504846e+01	9.8674345e+01	1.1356478e+02	1.4832700e+02	1.0130735e+02	8.4478154e+01	1.4534988e+02	1.0946739e+02	8.0312868e+01	1.1245521e+02	3.7265140e+02	8.0009044e+01	1.1414962e+02	7.9885773e+01	8.2552109e+01	7.2932627e+01	1.2141425e+02	1.3025953e+02	6.4919648e+01	1.9271027e+02	7.4908634e+01
2.3440344e+03	8.5601757e+01	9.0806104e+02	9.7626291e+01	7.4219186e+01	4.4883757e+02	9.0876238e+01	2.2861136e+02	7.9492386e+01	1.1058770e+02	3.4729111e+02	1.1051771e+02	1.0516178e+02	1.0814388e+02	7.2523155e+01	2.8650630e+02	1.4256903e+02	6.3576723e+01	9.2114210e+01	6.5606402e+01	1.5641217e+02	9.9153798e+01	1.0767644e+02	7.1392141e+01	1.3293779e+03	2.8799893e+02	9.6949370e+01	7.6250907e+01	8.7075444e+01	8.6739388e+01	9.8810041e+01	1.1374683e+02	1.4872658e+02	1.0167381e+02	8.5575627e+01	1.4549919e+02	1.2004994e+02	8.0458760e+01	1.1504412e+02	3.7254791e+02	8.0145519e+01	1.1452557e+02	8.0065404e+01	8.3158649e+01	7.2963906e+01	1.2139931e+02	1.4777089e+02	6.5159622e+01	1.9119158e+02	7.5005462e+01
2.3448345e+03	8.6037620e+01	9.6135837e+02	9.7650871e+01	7.4422369e+01	4.7188477e+02	9.0748688e+01	2.2919203e+02	8.0072670e+01	1.1044648e+02	3.4726972e+02	1.1065777e+02	1.0355828e+02	1.0800593e+02	7.3219726e+01	2.6683757e+02	1.4793652e+02	6.3401747e+01	9.2484844e+01	6.5297458e+01	1.6119967e+02	9.8664349e+01	1.0739819e+02	7.1157109e+01	1.1247785e+03	2.5235885e+02	9.7219283e+01	7.6677966e+01	8.7109309e+01	8.6700712e+01	9.8807391e+01	1.1377481e+02	1.4820808e+02	1.0134069e+02	8.7856598e+01	1.4541452e+02	1.3675152e+02	8.0384359e+01	1.1723230e+02	3.7298400e+02	8.0133071e+01	1.1440642e+02	7.9781107e+01	8.3503676e+01	7.2868532e+01	1.2125271e+02	1.6578785e+02	6.5267903e+01	1.8930389e+02	7.4964300e+01
2.3456346e+03	8.5625214e+01	1.0108802e+03	9.7641133e+01	7.4407726e+01	4.8141938e+02	9.1008061e+01	2.3003524e+02	7.9849719e+01	1.1065513e+02	3.4732924e+02	1.1033552e+02	1.0319142e+02	1.0789504e+02	7.2698112e+01	2.5053154e+02	1.5645174e+02	6.3353227e+01	9.3827324e+01	6.5663117e+01	1.6551089e+02	9.8920366e+01	1.0793154e+02	7.1262706e+01	9.1690779e+02	2.2281470e+02	9.7101710e+01	7.6582737e+01	8.6916191e+01	8.6913273e+01	9.8916407e+01	1.1413449e+02	1.4863722e+02	1.0169558e+02	9.1523235e+01	1.4558837e+02	1.5865146e+02	8.0463843e+01	1.2021021e+02	3.7302840e+02	8.0866713e+01	1.1461969e+02	8.0168948e+01	8.4585047e+01	7.2895802e+01	1.2141396e+02	1.8314490e+02	6.5202962e+01	1.8421220e+02	7.5068821e+01
2.3464346e+03	8.5777979e+01	1.0594239e+03	9.7675591e+01	7.4131547e+01	4.7565724e+02	9.0574426e+01	2.3093416e+02	7.9812430e+01	1.1061480e+02	3.4766920e+02	1.1083952e+02	1.0270406e+02	1.0810417e+02	7.3176738e+01	2.3382274e+02	1.6803803e+02	6.3470762e+01	9.5824031e+01	6.5354970e+01	1.6782197e+02	9.9051904e+01	1.0773325e+02	7.0836843e+01	7.3345334e+02	1.9656667e+02	9.7421638e+01	7.6548882e+01	8.6920135e+01	8.6914032e+01	9.8827935e+01	1.1349946e+02	1.4839938e+02	1.0149321e+02	9.5767476e+01	1.4521713e+02	1.9168818e+02	8.0367458e+01	1.2829295e+02	3.7287602e+02	8.1311456e+01	1.1401862e+02	8.0167434e+01	8.5774519e+01	7.3116387e+01	1.2124760e+02	2.0458223e+02	6.5167657e+01	1.7138713e+02	7.4944655e+01
2.3472347e+03	8.6094202e+01	1.0766111e+03	9.7851408e+01	7.4676813e+01	4.5282808e+02	9.0764023e+01	2.3252479e+02	7.9868081e+01	1.1098191e+02	3.4763009e+02	1.1056820e+02	1.0265980e+02	1.0800593e+02	7.2892777e+01	2.2035202e+02	1.7829519e+02	6.3176569e+01	9.8161211e+01	6.5577233e+01	1.6855860e+02	9.8759944e+01	1.0773778e+02	7.1289918e+01	5.7533848e+02	1.7424158e+02	9.7248540e+01	7.6322235e+01	8.6905476e+01	8.6808375e+01	9.9034120e+01	1.1375223e+02	1.4838813e+02	1.0157242e+02	9.9311790e+01	1.4573681e+02	2.3222803e+02	8.0452486e+01	1.3909214e+02	3.7298342e+02	8.2766875e+01	1.1464776e+02	7.9902381e+01	8.7010564e+01	7.3141471e+01	1.2149174e+02	2.1830632e+02	6.5145165e+01	1.5794687e+02	7.5335601e+01
2.3480348e+03	8.6011880e+01	1.0554643e+03	9.8071566e+01	7.4316011e+01	4.1703523e+02	9.0848102e+01	2.3580665e+02	8.0112976e+01	1.1089778e+02	3.4760679e+02	1.1048473e+02	1.0267673e+02	1.0839556e+02	7.2807191e+01	2.1167780e+02	1.9026512e+02	6.3565430e+01	1.0085101e+02	6.5587823e+01	1.6449423e+02	9.9180335e+01	1.0798401e+02	7.1113747e+01	4.4070799e+02	1.5623687e+02	9.7140574e+01	7.6615184e+01	8.7263721e+01	8.6820921e+01	9.9121917e+01	1.1383095e+02	1.4863661e+02	1.0171020e+02	1.0422945e+02	1.4577571e+02	2.8361320e+02	8.0356157e+01	1.5243947e+02	3.7293711e+02	8.4768400e+01	1.1418071e+02	8.0478602e+01	8.9089259e+01	7.3322307e+01	1.2172534e+02	2.2754395e+02	6.5581430e+01	1.4654622e+02	7.5291330e+01
2.3488349e+03	8.5593883e+01	1.0310540e+03	9.8100719e+01	7.4434966e+01	3.7647413e+02	9.0581499e+01	2.3987243e+02	7.9793862e+01	1.1064514e+02	3.4781759e+02	1.1082544e+02	1.0242519e+02	1.0803232e+02	7.2961213e+01	2.0680422e+02	2.0595415e+02	6.3750616e+01	1.0467110e+02	6.5722236e+01	1.5871262e+02	9.8862775e+01	1.0787783e+02	7.1413467e+01	3.3642725e+02	1.4311838e+02	9.7249044e+01	7.6928233e+01	8.7305485e+01	8.7118698e+01	9.9143431e+01	1.1385976e+02	1.4892507e+02	1.0165823e+02	1.0985221e+02	1.4559838e+02	3.3021705e+02	8.0269020e+01	1.6603027e+02	3.7333877e+02	8.7789435e+01	1.1456871e+02	8.0279592e+01	9.1919376e+01	7.3051382e+01	1.2126664e+02	2.3553787e+02	6.5432503e+01	1.3432739e+02	7.5160381e+01
2.3496350e+03	8.6388525e+01	9.6244043e+02	9.8968609e+01	7.4672603e+01	3.3153439e+02	9.1386739e+01	2.4474784e+02	7.9935635e+01	1.1119426e+02	3.4731447e+02	1.1065728e+02	1.0261010e+02	1.0803198e+02	7.3238932e+01	1.9942184e+02	2.2116129e+02	6.3537669e+01	1.0710651e+02	6.6107581e+01	1.5346145e+02	9.9238209e+01	1.0797237e+02	7.0765636e+01	2.5506064e+02	1.3053934e+02	9.7271177e+01	7.6630459e+01	8.7139306e+01	8.6748374e+01	9.8879864e+01	1.1400237e+02	1.4869624e+02	1.0155401e+02	1.1892630e+02	1.4546771e+02	3.8105540e+02	8.0770348e+01	1.8164455e+02	3.7319217e+02	9.2314924e+01	1.1433599e+02	8.0445272e+01	9.6396492e+01	7.3036048e+01	1.2147012e+02	2.4247644e+02	6.5079575e+01	1.2359019e+02	7.5393765e+01
2.3504350e+03	8.5772610e+01	8.8422611e+02	1.0002867e+02	7.4589361e+01	2.9071378e+02	9.0777311e+01	2.5216129e+02	7.9877070e+01	1.1113564e+02	3.4794962e+02	1.1100988e+02	1.0271904e+02	1.0833913e+02	7.2787079e+01	1.9517429e+02	2.3900407e+02	6.3416437e+01	1.1050787e+02	6.5549033e+01	1.4876184e+02	9.9130794e+01	1.0811201e+02	7.1601955e+01	1.9764823e+02	1.2173438e+02	9.7385130e+01	7.6324367e+01	8.7561121e+01	8.6919794e+01	9.9068304e+01	1.1393404e+02	1.4850294e+02	1.0192709e+02	1.2615129e+02	1.4522623e+02	4.1805249e+02	8.0547036e+01	1.9797703e+02	3.7269925e+02	9.9586969e+01	1.1446384e+02	8.0248166e+01	9.9473215e+01	7.3314035e+01	1.2159465e+02	2.4166191e+02	6.5284928e+01	1.1514111e+02	7.5188931e+01
2.3512351e+03	8.6225787e+01	7.8976571e+02	1.0134480e+02	7.4404885e+01	2.5415548e+02	9.1058370e+01	2.6100731e+02	7.9885426e+01	1.1087525e+02	3.4769840e+02	1.1050445e+02	1.0235500e+02	1.0838341e+02	7.3364760e+01	1.9528147e+02	2.5224884e+02	6.3765354e+01	1.1515622e+02	6.6043251e+01	1.4446155e+02	9.9082967e+01	1.0810394e+02	7.1263607e+01	1.5684373e+02	1.1648866e+02	9.7552228e+01	7.6789576e+01	8.7071262e+01	8.6771050e+01	9.8900081e+01	1.1403979e+02	1.4861788e+02	1.0199551e+02	1.3411744e+02	1.4569924e+02	4.3539984e+02	8.0618824e+01	2.1721051e+02	3.7318029e+02	1.0883331e+02	1.1474155e+02	8.0436574e+01	1.0534516e+02	7.2976279e+01	1.2179576e+02	2.3268139e+02	6.5397647e+01	1.0924291e+02	7.5349984e+01
2.3520352e+03	8.6136023e+01	6.8907942e+02	1.0284456e+02	7.4566317e+01	2.2394180e+02	9.1043913e+01	2.7097038e+02	8.0010336e+01	1.1107874e+02	3.4758246e+02	1.1087900e+02	1.0278582e+02	1.0842641e+02	7.3168657e+01	1.9872395e+02	2.6253077e+02	6.3834376e+01	1.1918884e+02	6.5828323e+01	1.3803354e+02	9.9067263e+01	1.0766723e+02	7.1605672e+01	1.2943391e+02	1.1198633e+02	9.7521778e+01	7.6973655e+01	8.7385213e+01	8.7244527e+01	9.9022149e+01	1.1393432e+02	1.4858527e+02	1.0196605e+02	1.4551216e+02	1.4558386e+02	4.4299487e+02	8.0498405e+01	2.3183432e+02	3.7311101e+02	1.1927003e+02	1.1463645e+02	8.0435289e+01	1.0887581e+02	7.3665958e+01	1.2187094e+02	2.2415143e+02	6.5635487e+01	1.0523562e+02	7.5374281e+01
2.3528353e+03	8.6105792e+01	5.9575925e+02	1.0637782e+02	7.4477536e+01	2.0080441e+02	9.0868281e+01	2.8618288e+02	8.0310791e+01	1.1127151e+02	3.4816275e+02	1.1093364e+02	1.0268800e+02	1.0853907e+02	7.3012323e+01	2.0625144e+02	2.6775778e+02	6.3649274e+01	1.2097123e+02	6.5782426e+01	1.3338467e+02	9.9177089e+01	1.0809575e+02	7.1484453e+01	1.1058273e+02	1.0727269e+02	9.7556575e+01	7.6417721e+01	8.7539334e+01	8.7200111e+01	9.9224291e+01	1.1387172e+02	1.4907385e+02	1.0202604e+02	1.5547516e+02	1.4588842e+02	4.2694272e+02	8.0727635e+01	2.4298305e+02	3.7309308e+02	1.3048521e+02	1.1481668e+02	8.0647184e+01	1.1489003e+02	7.3130842e+01	1.2171330e+02	2.1062943e+02	6.5374357e+01	1.0597496e+02	7.5582493e+01
2.3536354e+03	8.6224739e+01	5.0917785e+02	1.0906655e+02	7.4590097e+01	1.8307814e+02	9.0920030e+01	3.0468884e+02	8.0015426e+01	1.1091570e+02	3.4816329e+02	1.1094286e+02	1.0302340e+02	1.0874125e+02	7.3517990e+01	2.1450556e+02	2.6601969e+02	6.3503944e+01	1.2319154e+02	6.5703902e+01	1.2645224e+02	9.9217596e+01	1.0829675e+02	7.1924903e+01	9.9222012e+01	1.0471163e+02	9.7793509e+01	7.7221752e+01	8.7181713e+01	8.7028197e+01	9.8848472e+01	1.1437339e+02	1.4884870e+02	1.0179601e+02	1.6289541e+02	1.4565009e+02	3.9185704e+02	8.0746804e+01	2.5320471e+02	3.7341318e+02	1.3939937e+02	1.1465351e+02	8.0316474e+01	1.2412809e+02	7.3399367e+01	1.2185867e+02	1.9200272e+02	6.5381756e+01	1.0818059e+02	7.5427253e+01
2.3544354e+03	8.6421926e+01	4.3590035e+02	1.1291804e+02	7.4530728e+01	1.6898620e+02	9.1250712e+01	3.3056693e+02	8.0437277e+01	1.1144211e+02	3.4792384e+02	1.1069586e+02	1.0277616e+02	1.0883950e+02	7.3277706e+01	2.2683492e+02	2.6250231e+02	6.3738028e+01	1.2360029e+02	6.6031824e+01	1.2302519e+02	9.8916905e+01	1.0826711e+02	7.1620646e+01	9.3076050e+01	1.0256090e+02	9.7660012e+01	7.7162873e+01	8.7572569e+01	8.7326545e+01	9.9379014e+01	1.1420544e+02	1.4871378e+02	1.0218975e+02	1.7143661e+02	1.4581130e+02	3.4626910e+02	8.0728402e+01	2.5878178e+02	3.7324423e+02	1.5339020e+02	1.1511076e+02	8.0747200e+01	1.3477344e+02	7.3756374e+01	1.2198158e+02	1.7504154e+02	6.5923850e+01	1.1287185e+02	7.5250612e+01
2.3552355e+03	8.6198792e+01	3.6038666e+02	1.1707994e+02	7.4506653e+01	1.5869783e+02	9.1363419e+01	3.5995046e+02	8.0222094e+01	1.1099020e+02	3.4811858e+02	1.1091017e+02	1.0310221e+02	1.0852211e+02	7.3179293e+01	2.4431425e+02	2.5293946e+02	6.3722064e+01	1.2358845e+02	6.5446082e+01	1.1651578e+02	9.9512969e+01	1.0792787e+02	7.2018312e+01	8.9036473e+01	1.0177004e+02	9.7699640e+01	7.6632153e+01	8.7557110e+01	8.7147752e+01	9.8837245e+01	1.1447896e+02	1.4881064e+02	1.0198900e+02	1.7673659e+02	1.4548234e+02	2.9413889e+02	8.0817849e+01	2.6332065e+02	3.7308721e+02	1.5670075e+02	1.1491054e+02	8.0674252e+01	1.4587757e+02	7.3503772e+01	1.2193829e+02	1.5482398e+02	6.5439396e+01	1.1976881e+02	7.5433751e+01
2.3560356e+03	8.6291376e+01	3.0543971e+02	1.2270392e+02	7.4891234e+01	1.5238074e+02	9.1174693e+01	3.8884149e+02	8.0066700e+01	1.1146395e+02	3.4759453e+02	1.1082196e+02	1.0296246e+02	1.0853803e+02	7.2843078e+01	2.6325174e+02	2.4450340e+02	6.3935085e+01	1.2237497e+02	6.6082996e+01	1.1029378e+02	9.9090677e+01	1.0857807e+02	7.2838509e+01	8.5978029e+01	1.0071610e+02	9.7869884e+01	7.6719516e+01	8.7589065e+01	8.7461430e+01	9.9219207e+01	1.1444957e+02	1.4882396e+02	1.0220065e+02	1.7640537e+02	1.4594831e+02	2.5208738e+02	8.0864330e+01	2.6070107e+02	3.7365599e+02	1.6113552e+02	1.1502696e+02	8.0419711e+01	1.6351977e+02	7.3730292e+01	1.2197207e+02	1.3536036e+02	6.5648672e+01	1.2481377e+02	7.5651620e+01
2.3568357e+03	8.6348864e+01	2.5133120e+02	1.2613144e+02	7.4726164e+01	1.4912273e+02	9.1272271e+01	4.1652396e+02	8.0250781e+01	1.1123285e+02	3.4818962e+02	1.1106292e+02	1.0311844e+02	1.0868079e+02	7.3370119e+01	2.8281579e+02	2.2922781e+02	6.3759429e+01	1.1928811e+02	6.5875572e+01	1.0476467e+02	9.9231328e+01	1.0794501e+02	7.4382208e+01	8.4651208e+01	1.0017270e+02	9.7800910e+01	7.6814534e+01	8.7393889e+01	8.7356100e+01	9.9123974e+01	1.1438078e+02	1.4875376e+02	1.0204504e+02	1.7595495e+02	1.4584635e+02	2.0921460e+02	8.1106439e+01	2.5522032e+02	3.7339137e+02	1.6189533e+02	1.1497223e+02	8.0868701e+01	1.8085157e+02	7.3336764e+01	1.2177217e+02	1.2078785e+02	6.5782850e+01	1.3063076e+02	7.5578180e+01
2.3576358e+03	8.6486046e+01	2.0457441e+02	1.3132901e+02	7.4472009e+01	1.4689634e+02	9.0982512e+01	4.4506541e+02	8.0605644e+01	1.1153949e+02	3.4804771e+02	1.1121141e+02	1.0292422e+02	1.0892679e+02	7.3459716e+01	3.0528770e+02	2.1637105e+02	6.3691604e+01	1.1790119e+02	6.6022267e+01	1.0157041e+02	9.9140387e+01	1.0852296e+02	7.6288913e+01	8.3830616e+01	1.0007460e+02	9.7890679e+01	7.6624968e+01	8.7828770e+01	8.7639056e+01	9.9464644e+01	1.1434648e+02	1.4858087e+02	1.0196967e+02	1.7245863e+02	1.4564153e+02	1.7512877e+02	8.0945927e+01	2.5064800e+02	3.7374625e+02	1.5464768e+02	1.1488480e+02	8.0949794e+01	2.0024449e+02	7.3412756e+01	1.2241438e+02	1.0789750e+02	6.5725010e+01	1.3371793e+02	7.5732278e+01
2.3584358e+03	8.6290946e+01	1.7186592e+02	1.3685771e+02	7.4750304e+01	1.4538265e+02	9.1368486e+01	4.7876320e+02	8.0492568e+01	1.1146489e+02	3.4832008e+02	1.1094490e+02	1.0317987e+02	1.0882340e+02	7.3183360e+01	3.2471725e+02	2.0299323e+02	6.4050551e+01	1.1397625e+02	6.5705076e+01	9.9562978e+01	9.9410638e+01	1.0851310e+02	7.8595329e+01	8.3130230e+01	9.9668481e+01	9.7832975e+01	7.7344761e+01	8.7695049e+01	8.7323182e+01	9.9453121e+01	1.1439366e+02	1.4906657e+02	1.0234496e+02	1.6378148e+02	1.4623706e+02	1.5060736e+02	8.0782979e+01	2.4278786e+02	3.7324088e+02	1.5245415e+02	1.1492996e+02	8.1032945e+01	2.2581879e+02	7.3723518e+01	1.2202753e+02	9.6965752e+01	6.5645439e+01	1.3421409e+02	7.5999111e+01
2.3592359e+03	8.6364442e+01	1.4406990e+02	1.4384784e+02	7.4636204e+01	1.4505570e+02	9.1456883e+01	5.0485467e+02	8.0615863e+01	1.1168642e+02	3.4813464e+02	1.1132536e+02	1.0314453e+02	1.0886324e+02	7.3317409e+01	3.4193101e+02	1.8911988e+02	6.4144841e+01	1.1233800e+02	6.6160445e+01	9.7627933e+01	9.9425080e+01	1.0830936e+02	8.4197775e+01	8.3753418e+01	9.9860028e+01	9.8288469e+01	7.6781918e+01	8.7727191e+01	8.7413203e+01	9.9019566e+01	1.1454385e+02	1.4879434e+02	1.0220065e+02	1.5344748e+02	1.4560940e+02	1.3185709e+02	8.0901237e+01	2.2657982e+02	3.7340753e+02	1.4792281e+02	1.1509301e+02	8.1830746e+01	2.4548189e+02	7.3363154e+01	1.2221302e+02	9.0251569e+01	6.5714417e+01	1.3405364e+02	7.6413157e+01
2.3600360e+03	8.6312461e+01	1.2286562e+02	1.4950859e+02	7.5242305e+01	1.4345741e+02	9.1617300e+01	5.1491640e+02	8.0387061e+01	1.1156044e+02	3.4830559e+02	1.1126855e+02	1.0334246e+02	1.0924997e+02	7.3386115e+01	3.5790111e+02	1.7782450e+02	6.3625772e+01	1.0779292e+02	6.6008999e+01	9.6334468e+01	9.9761878e+01	1.0847379e+02	9.2269264e+01	8.3200910e+01	9.9843345e+01	9.8238762e+01	7.6974817e+01	8.7640462e+01	8.7420847e+01	9.9299594e+01	1.1430166e+02	1.4899824e+02	1.0231980e+02	1.3998388e+02	1.4578972e+02	1.2001137e+02	8.1142256e+01	2.1155226e+02	3.7359567e+02	1.4056136e+02	1.1521272e+02	8.2364442e+01	2.6469553e+02	7.3687633e+01	1.2211816e+02	8.4883956e+01	6.5637663e+01	1.3085345e+02	7.6445865e+01
2.3608361e+03	8.6431678e+01	1.0944285e+02	1.5469137e+02	7.4349166e+01	1.4324288e+02	9.1022435e+01	5.3077337e+02	8.0231298e+01	1.1169246e+02	3.4808609e+02	1.1110007e+02	1.0334499e+02	1.0883651e+02	7.3467361e+01	3.6361236e+02	1.6773988e+02	6.4220187e+01	1.0541327e+02	6.6230974e+01	9.3371901e+01	9.9516976e+01	1.0832147e+02	1.0398110e+02	8.3866482e+01	9.9896914e+01	9.8042999e+01	7.6940052e+01	8.7926973e+01	8.7645160e+01	9.9455513e+01	1.1496166e+02	1.4924700e+02	1.0198984e+02	1.2995838e+02	1.4601256e+02	1.1348199e+02	8.1096795e+01	1.9301568e+02	3.7359006e+02	1.3256692e+02	1.1519546e+02	8.3657513e+01	2.7114711e+02	7.3415106e+01	1.2221359e+02	8.1852540e+01	6.5911898e+01	1.2772665e+02	7.7632678e+01
2.3616362e+03	8.6631021e+01	9.9026920e+01	1.6196262e+02	7.5016472e+01	1.4353416e+02	9.1712271e+01	5.3325107e+02	8.0534734e+01	1.1149333e+02	3.4881261e+02	1.1121277e+02	1.0321658e+02	1.0940262e+02	7.3709958e+01	3.6355714e+02	1.5659487e+02	6.3927280e+01	1.0543939e+02	6.6246334e+01	9.1706255e+01	9.9561601e+01	1.0888533e+02	1.2079968e+02	8.3884461e+01	9.9763595e+01	9.8203720e+01	7.7124524e+01	8.7800234e+01	8.7598071e+01	9.9023817e+01	1.1439110e+02	1.4964794e+02	1.0216622e+02	1.2021552e+02	1.4565486e+02	1.0812165e+02	8.0964232e+01	1.7792821e+02	3.7384823e+02	1.2596492e+02	1.1485424e+02	8.7138406e+01	2.7339862e+02	7.3664921e+01	1.2213572e+02	7.8785210e+01	6.5461007e+01	1.2255663e+02	7.9365720e+01
2.3624362e+03	8.6359160e+01	9.3014947e+01	1.6606195e+02	7.4784189e+01	1.4345593e+02	9.1316830e+01	5.2620503e+02	8.0604190e+01	1.1188699e+02	3.4833365e+02	1.1139884e+02	1.0330093e+02	1.0909626e+02	7.3233300e+01	3.6035372e+02	1.5075764e+02	6.4192223e+01	1.0598532e+02	6.5948583e+01	8.9820055e+01	9.9370525e+01	1.0820817e+02	1.4260175e+02	8.3194478e+01	9.9784695e+01	9.8247925e+01	7.7014715e+01	8.7776853e+01	8.6956855e+01	9.9252916e+01	1.1472743e+02	1.5029420e+02	1.0238414e+02	1.1327868e+02	1.4612265e+02	1.0422341e+02	8.1082090e+01	1.6169569e+02	3.7337219e+02	1.2432302e+02	1.1547125e+02	8.9784100e+01	2.6978085e+02	7.3782302e+01	1.2206629e+02	7.7488480e+01	6.5896399e+01	1.1691424e+02	8.1963164e+01
2.3632363e+03	8.6918327e+01	8.9595929e+01	1.6634559e+02	7.4808718e+01	1.4383109e+02	9.1777294e+01	5.1213870e+02	8.0498451e+01	1.1179900e+02	3.4848380e+02	1.1170146e+02	1.0348920e+02	1.0912124e+02	7.3752494e+01	3.5361523e+02	1.4423336e+02	6.4109302e+01	1.0764955e+02	6.5983357e+01	8.7257322e+01	9.9521328e+01	1.0876063e+02	1.7112534e+02	8.3548329e+01	1.0017773e+02	9.8550728e+01	7.7430781e+01	8.8029368e+01	8.7629294e+01	9.9391987e+01	1.1441237e+02	1.5110503e+02	1.0217849e+02	1.0584378e+02	1.4589319e+02	1.0282414e+02	8.1004712e+01	1.4639259e+02	3.7381639e+02	1.2390814e+02	1.1549586e+02	9.6194249e+01	2.5434716e+02	7.3885358e+01	1.2258204e+02	7.6877801e+01	6.6023726e+01	1.1070503e+02	8.5100177e+01
2.3640364e+03	8.6486931e+01	8.7172771e+01	1.7144378e+02	7.5141940e+01	1.4345030e+02	9.1151887e+01	4.9794599e+02	8.1131914e+01	1.1189938e+02	3.4815937e+02	1.1122938e+02	1.0388360e+02	1.0935945e+02	7.3544014e+01	3.3571261e+02	1.3780319e+02	6.4168577e+01	1.0967444e+02	6.6296126e+01	8.5789261e+01	9.9416295e+01	1.0848646e+02	2.0675063e+02	8.3695174e+01	9.9804372e+01	9.8462970e+01	7.7019770e+01	8.7933862e+01	8.7508177e+01	9.9366690e+01	1.1483483e+02	1.5272893e+02	1.0246899e+02	1.0063668e+02	1.4576420e+02	1.0209662e+02	8.1271601e+01	1.3107863e+02	3.7355727e+02	1.2325737e+02	1.1527704e+02	1.0215147e+02	2.3887314e+02	7.4035242e+01	1.2217989e+02	7.6189007e+01	6.5974814e+01	1.0510525e+02	9.0338235e+01
2.3648365e+03	8.6590467e+01	8.5551658e+01	1.7120297e+02	7.4599670e+01	1.4369245e+02	9.1535753e+01	4.7123609e+02	8.0763826e+01	1.1198697e+02	3.4850372e+02	1.1151127e+02	1.0322837e+02	1.0946979e+02	7.3546175e+01	3.1296481e+02	1.3589750e+02	6.4027438e+01	1.1368574e+02	6.6105372e+01	8.3923300e+01	9.9633963e+01	1.0873016e+02	2.3707852e+02	8.3806839e+01	9.9862624e+01	9.8373504e+01	7.7203616e+01	8.8047923e+01	8.7777145e+01	9.9269879e+01	1.1470208e+02	1.5429135e+02	1.0253788e+02	9.9140750e+01	1.4658334e+02	1.0149795e+02	8.1206363e+01	1.2197016e+02	3.7401054e+02	1.2247894e+02	1.1540440e+02	1.1281641e+02	2.1575823e+02	7.3389758e+01	1.2242960e+02	7.5574702e+01	6.6017378e+01	9.9183372e+01	9.6782593e+01
2.3656366e+03	8.6909761e+01	8.5024458e+01	1.7016865e+02	7.5208385e+01	1.4310116e+02	9.1436064e+01	4.4642442e+02	8.0546467e+01	1.1241871e+02	3.4862362e+02	1.1157022e+02	1.0371321e+02	1.0924015e+02	7.3446072e+01	2.9229718e+02	1.3386191e+02	6.4169498e+01	1.2039833e+02	6.6372501e+01	8.2864795e+01	9.9308213e+01	1.0841647e+02	2.6616286e+02	8.3308156e+01	9.9951940e+01	9.8379418e+01	7.7191699e+01	8.7921478e+01	8.7563803e+01	9.9455627e+01	1.1465520e+02	1.5640934e+02	1.0209056e+02	9.6624280e+01	1.4576031e+02	1.0101718e+02	8.1234509e+01	1.1214351e+02	3.7390992e+02	1.2136189e+02	1.1543235e+02	1.2780700e+02	1.9237204e+02	7.3895372e+01	1.2258840e+02	7.5871815e+01	6.5892751e+01	9.2757732e+01	1.0362307e+02
2.3664366e+03	8.6708502e+01	8.4954487e+01	1.6437476e+02	7.4958158e+01	1.4382536e+02	9.1382367e+01	4.2390062e+02	8.1081439e+01	1.1200362e+02	3.4869709e+02	1.1128944e+02	1.0366653e+02	1.0948264e+02	7.3531496e+01	2.6990408e+02	1.3121840e+02	6.4095150e+01	1.2852130e+02	6.6488699e+01	8.1841051e+01	9.9806896e+01	1.0856144e+02	2.9357896e+02	8.4052223e+01	9.9984920e+01	9.8646514e+01	7.7340410e+01	8.8438263e+01	8.7521696e+01	9.9630720e+01	1.1489922e+02	1.5847408e+02	1.0242242e+02	9.5147791e+01	1.4632843e+02	1.0125972e+02	8.1093888e+01	1.0457044e+02	3.7398323e+02	1.1788889e+02	1.1583339e+02	1.4548727e+02	1.7224626e+02	7.3728908e+01	1.2281833e+02	7.5664875e+01	6.5980724e+01	8.7814697e+01	1.1131037e+02
2.3672367e+03	8.6961694e+01	8.5017178e+01	1.5662976e+02	7.5123692e+01	1.4331306e+02	9.1825589e+01	3.9799329e+02	8.0529001e+01	1.1228975e+02	3.4851270e+02	1.1173030e+02	1.0383785e+02	1.0961726e+02	7.3699571e+01	2.5000360e+02	1.2984474e+02	6.4270440e+01	1.3860386e+02	6.6217446e+01	8.1598404e+01	9.9254504e+01	1.0879086e+02	3.0657065e+02	8.3919922e+01	9.9740943e+01	9.8451196e+01	7.7159240e+01	8.7866774e+01	8.8036571e+01	9.9978740e+01	1.1498954e+02	1.6068076e+02	1.0249039e+02	9.7366704e+01	1.4611071e+02	1.0111434e+02	8.1230755e+01	9.7210429e+01	3.7378577e+02	1.1418522e+02	1.1537858e+02	1.7294539e+02	1.5225199e+02	7.4050529e+01	1.2387146e+02	7.5521169e+01	6.6046938e+01	8.3345492e+01	1.2389476e+02
2.3680368e+03	8.7111173e+01	8.4857868e+01	1.4999066e+02	7.4688889e+01	1.4333898e+02	9.1705062e+01	3.7286482e+02	8.0767839e+01	1.1188051e+02	3.4848172e+02	1.1162375e+02	1.0387274e+02	1.0950911e+02	7.3463843e+01	2.2952179e+02	1.2975275e+02	6.3949544e+01	1.5392167e+02	6.6490427e+01	8.1297471e+01	9.9820963e+01	1.0870315e+02	3.1061654e+02	8.3989100e+01	9.9992951e+01	9.8402173e+01	7.7368966e+01	8.8029132e+01	8.7459172e+01	9.9701176e+01	1.1505573e+02	1.6314290e+02	1.0269263e+02	1.0015127e+02	1.4616999e+02	1.0109726e+02	8.1072038e+01	9.2144321e+01	3.7375890e+02	1.1066373e+02	1.1552369e+02	2.0509076e+02	1.3418956e+02	7.3939888e+01	1.2533804e+02	7.5395455e+01	6.5856369e+01	8.0876429e+01	1.3839590e+02
2.3688369e+03	8.7365447e+01	8.4593711e+01	1.4437871e+02	7.4987761e+01	1.4381397e+02	9.1247714e+01	3.5049533e+02	8.0899397e+01	1.1222512e+02	3.4868273e+02	1.1184289e+02	1.0371688e+02	1.0947105e+02	7.3951586e+01	2.1238721e+02	1.2919560e+02	6.4635163e+01	1.6905889e+02	6.6109513e+01	8.0709336e+01	9.9718502e+01	1.0864894e+02	3.1021363e+02	8.3670062e+01	1.0024156e+02	9.8632995e+01	7.7096228e+01	8.8198084e+01	8.7987025e+01	9.9315255e+01	1.1493019e+02	1.6494331e+02	1.0261126e+02	1.0437141e+02	1.4633190e+02	1.0095935e+02	8.1179465e+01	8.7624260e+01	3.7405120e+02	1.0644676e+02	1.1570710e+02	2.4801730e+02	1.1846074e+02	7.3701384e+01	1.2804815e+02	7.5640925e+01	6.6091474e+01	7.7979539e+01	1.5362099e+02
2.3696370e+03	8.8019028e+01	8.5267682e+01	1.3767309e+02	7.5058123e+01	1.4383207e+02	9.1744629e+01	3.3036578e+02	8.0689922e+01	1.1199409e+02	3.4848781e+02	1.1142744e+02	1.0376686e+02	1.0974913e+02	7.3803248e+01	1.9709529e+02	1.2902300e+02	6.4121901e+01	1.9228587e+02	6.6497723e+01	8.0728281e+01	9.9622608e+01	1.0910453e+02	2.9710545e+02	8.3706214e+01	9.9942505e+01	9.8669339e+01	7.7577121e+01	8.8129583e+01	8.7415397e+01	9.9432831e+01	1.1524400e+02	1.6552095e+02	1.0241369e+02	1.1022908e+02	1.4624273e+02	1.0137712e+02	8.1364699e+01	8.5303042e+01	3.7382391e+02	1.0011464e+02	1.1553827e+02	3.1072561e+02	1.0774701e+02	7.3761248e+01	1.3109271e+02	7.5421655e+01	6.5887982e+01	7.6109158e+01	1.7123093e+02
2.3704370e+03	8.9264119e+01	8.5772126e+01	1.3289464e+02	7.5134523e+01	1.4383407e+02	9.2302884e+01	3.1107104e+02	8.1396895e+01	1.1213882e+02	3.4857793e+02	1.1147731e+02	1.0404253e+02	1.0992328e+02	7.3770834e+01	1.8460884e+02	1.2883737e+02	6.4384099e+01	2.1394607e+02	6.6486011e+01	8.0944931e+01	9.9547502e+01	1.0878738e+02	2.8297870e+02	8.3978740e+01	1.0018683e+02	9.8675833e+01	7.7194534e+01	8.8657806e+01	8.7968030e+01	9.9222828e+01	1.1495296e+02	1.6662714e+02	1.0255819e+02	1.1595010e+02	1.4595587e+02	1.0142108e+02	8.1367993e+01	8.2410780e+01	3.7433344e+02	9.4936369e+01	1.1600923e+02	3.9222151e+02	9.9097140e+01	7.3767443e+01	1.3848350e+02	7.5459629e+01	6.6054505e+01	7.5060773e+01	1.9279611e+02
2.3712371e+03	9.1784279e+01	8.6301664e+01	1.2822118e+02	7.4986308e+01	1.4376100e+02	9.1420518e+01	2.9417416e+02	8.0697761e+01	1.1231706e+02	3.4913052e+02	1.1183736e+02	1.0409362e+02	1.0945648e+02	7.4268914e+01	1.7495774e+02	1.2903420e+02	6.4303286e+01	2.4070106e+02	6.6389176e+01	8.0755076e+01	1.0011294e+02	1.0880098e+02	2.5677673e+02	8.3858055e+01	1.0000937e+02	9.8971521e+01	7.7233282e+01	8.8215650e+01	8.8160785e+01	9.9552294e+01	1.1531553e+02	1.6776978e+02	1.0244305e+02	1.2294507e+02	1.4638780e+02	1.0087174e+02	8.1835686e+01	8.1345412e+01	3.7415653e+02	9.1754875e+01	1.1579585e+02	4.8022081e+02	9.2955947e+01	7.3931300e+01	1.4783496e+02	7.5552503e+01	6.6275536e+01	7.3696876e+01	2.1343709e+02
2.3720372e+03	9.4063112e+01	8.7431630e+01	1.2311960e+02	7.5062138e+01	1.4395579e+02	9.1339644e+01	2.7944243e+02	8.0739217e+01	1.1244411e+02	3.4883419e+02	1.1200954e+02	1.0415414e+02	1.0968168e+02	7.3698290e+01	1.6658548e+02	1.2869585e+02	6.4309878e+01	2.6359998e+02	6.6314411e+01	8.0651872e+01	9.9783351e+01	1.0898773e+02	2.2979442e+02	8.3727229e+01	9.9836577e+01	9.8782141e+01	7.7353207e+01	8.8315752e+01	8.7554069e+01	9.9895447e+01	1.1505192e+02	1.6974384e+02	1.0282864e+02	1.2932444e+02	1.4627688e+02	1.0117159e+02	8.1212078e+01	8.0549637e+01	3.7347821e+02	8.8065890e+01	1.1569886e+02	5.7941048e+02	8.9635223e+01	7.4306537e+01	1.6187014e+02	7.5409850e+01	6.6237327e+01	7.2598845e+01	2.3375113e+02
2.3728373e+03	9.9905839e+01	9.0787407e+01	1.1828579e+02	7.5237212e+01	1.4476029e+02	9.2293346e+01	2.6729485e+02	8.0882297e+01	1.1235442e+02	3.4887237e+02	1.1181052e+02	1.0390480e+02	1.0995139e+02	7.4831756e+01	1.5873645e+02	1.2922219e+02	6.4708047e+01	2.9166216e+02	6.6300448e+01	8.0495506e+01	9.9826749e+01	1.0900987e+02	2.0277870e+02	8.4243766e+01	1.0040704e+02	9.8765217e+01	7.7421710e+01	8.8626117e+01	8.8311678e+01	9.9767169e+01	1.1539624e+02	1.7548333e+02	1.0273964e+02	1.3649028e+02	1.4609807e+02	1.0156064e+02	8.1666450e+01	7.9513544e+01	3.7413291e+02	8.6075459e+01	1.1616427e+02	6.7599688e+02	8.6723409e+01	7.3966908e+01	1.8124100e+02	7.5634623e+01	6.5912084e+01	7.2023593e+01	2.5364364e+02
2.3736374e+03	1.0598022e+02	9.4351763e+01	1.1634521e+02	7.4916463e+01	1.4599596e+02	9.1450156e+01	2.5868985e+02	8.0999662e+01	1.1247453e+02	3.4883854e+02	1.1217260e+02	1.0396584e+02	1.0987236e+02	7.5340278e+01	1.5311008e+02	1.2899409e+02	6.4405407e+01	3.0837127e+02	6.6346818e+01	8.0372236e+01	9.9921956e+01	1.0891647e+02	1.7901181e+02	8.3662757e+01	1.0043261e+02	9.9141952e+01	7.7370547e+01	8.8499784e+01	8.7791350e+01	1.0000647e+02	1.1520396e+02	1.8227792e+02	1.0270234e+02	1.4733408e+02	1.4654118e+02	1.0129865e+02	8.1330567e+01	7.9412352e+01	3.7414047e+02	8.3845430e+01	1.1634755e+02	7.7264822e+02	8.5309542e+01	7.4296977e+01	2.0257313e+02	7.5709885e+01	6.6436005e+01	7.1792444e+01	2.7858113e+02
2.3744374e+03	1.1260002e+02	9.9589651e+01	1.1281445e+02	7.5110228e+01	1.4848355e+02	9.1828607e+01	2.4930235e+02	8.1189501e+01	1.1268406e+02	3.4920305e+02	1.1283928e+02	1.0450524e+02	1.0996494e+02	7.5536451e+01	1.4953115e+02	1.2908135e+02	6.4395640e+01	3.2778208e+02	6.6577826e+01	8.0679090e+01	9.9795825e+01	1.0934176e+02	1.5828756e+02	8.3922771e+01	1.0028589e+02	9.9086325e+01	7.7647391e+01	8.8453631e+01	8.8007798e+01	9.9397916e+01	1.1497903e+02	1.9113869e+02	1.0279644e+02	1.5655454e+02	1.4608921e+02	1.0113072e+02	8.1378975e+01	7.8972198e+01	3.7419645e+02	8.3034661e+01	1.1603270e+02	8.4797916e+02	8.4106686e+01	7.4103689e+01	2.2579989e+02	7.5758251e+01	6.6035694e+01	7.1852815e+01	2.9199474e+02
2.3752375e+03	1.2405903e+02	1.0747853e+02	1.1041447e+02	7.5102352e+01	1.5208046e+02	9.1940314e+01	2.4277832e+02	8.1110997e+01	1.1247540e+02	3.4883199e+02	1.1302413e+02	1.0410196e+02	1.0988892e+02	7.7169485e+01	1.4644364e+02	1.2899202e+02	6.4577925e+01	3.3906939e+02	6.6609454e+01	8.0664466e+01	1.0012291e+02	1.0911346e+02	1.4097690e+02	8.3960323e+01	1.0134661e+02	9.9017488e+01	7.7712271e+01	8.8613932e+01	8.7928155e+01	9.9446429e+01	1.1550794e+02	2.0411513e+02	1.0290877e+02	1.6636594e+02	1.4620759e+02	1.0151853e+02	8.1650929e+01	7.8990407e+01	3.7435431e+02	8.2704907e+01	1.1641678e+02	9.0225597e+02	8.3487518e+01	7.4085407e+01	2.5487044e+02	7.6423888e+01	6.6175406e+01	7.1690902e+01	3.0014260e+02
2.3760376e+03	1.4062742e+02	1.1900265e+02	1.0910432e+02	7.5268498e+01	1.6071954e+02	9.1572054e+01	2.3832670e+02	8.1265965e+01	1.1274974e+02	3.4913764e+02	1.1372635e+02	1.0423843e+02	1.1030104e+02	7.8686155e+01	1.4323128e+02	1.2902770e+02	6.4196083e+01	3.5178354e+02	6.6679387e+01	8.0619197e+01	1.0007860e+02	1.0896689e+02	1.2775454e+02	8.3862488e+01	1.0198375e+02	9.9054087e+01	7.7434938e+01	8.8530699e+01	8.7909350e+01	1.0020653e+02	1.1532755e+02	2.2474286e+02	1.0295641e+02	1.7896650e+02	1.4644821e+02	1.0147092e+02	8.1548833e+01	7.8945378e+01	3.7392511e+02	8.2096215e+01	1.1692217e+02	9.2209520e+02	8.3756501e+01	7.4286330e+01	2.8229044e+02	7.6706797e+01	6.6130296e+01	7.1699016e+01	3.0584409e+02
2.3768377e+03	1.5708001e+02	1.3521092e+02	1.0577991e+02	7.5365135e+01	1.7336907e+02	9.1963133e+01	2.3538055e+02	8.1269663e+01	1.1247348e+02	3.4985992e+02	1.1506129e+02	1.0442863e+02	1.0988736e+02	8.0963887e+01	1.3934683e+02	1.2912354e+02	6.4817607e+01	3.5711343e+02	6.6988820e+01	8.0953152e+01	9.9780496e+01	1.0905974e+02	1.1504432e+02	8.4457231e+01	1.0338591e+02	9.9075923e+01	7.7702159e+01	8.8778917e+01	8.8235517e+01	9.9543818e+01	1.1542315e+02	2.4092879e+02	1.0312147e+02	1.9144064e+02	1.4626674e+02	1.0127821e+02	8.1625680e+01	7.8977548e+01	3.7445658e+02	8.2064490e+01	1.1681802e+02	9.1304700e+02	8.3426637e+01	7.4538857e+01	3.0938101e+02	7.7452352e+01	6.6308095e+01	7.1517362e+01	3.0712782e+02
2.3776378e+03	1.7676620e+02	1.5371549e+02	1.0493288e+02	7.4982397e+01	1.9698647e+02	9.1597491e+01	2.3286755e+02	8.1292790e+01	1.1288833e+02	3.4971476e+02	1.1673522e+02	1.0434964e+02	1.1001483e+02	8.3685018e+01	1.3802126e+02	1.2897408e+02	6.4529040e+01	3.5480089e+02	6.6830674e+01	8.0703464e+01	1.0017247e+02	1.0918526e+02	1.0644523e+02	8.4208513e+01	1.0673972e+02	9.9302367e+01	7.7919155e+01	8.8921935e+01	8.7929733e+01	9.9764549e+01	1.1515589e+02	2.6181018e+02	1.0305502e+02	2.0626852e+02	1.4644627e+02	1.0119075e+02	8.1477064e+01	7.9673310e+01	3.7409699e+02	8.1331896e+01	1.1821946e+02	8.5673403e+02	8.3318819e+01	7.4195267e+01	3.3509769e+02	7.8881817e+01	6.6364779e+01	7.1613561e+01	2.9312893e+02
2.3784378e+03	1.9626970e+02	1.7884179e+02	1.0298730e+02	7.5272104e+01	2.2970981e+02	9.1785174e+01	2.3163676e+02	8.1072773e+01	1.1274747e+02	3.5026809e+02	1.1948029e+02	1.0448413e+02	1.1014291e+02	8.7434651e+01	1.3719706e+02	1.2893609e+02	6.4639855e+01	3.5171521e+02	6.7990045e+01	8.0839420e+01	1.0009941e+02	1.0955012e+02	9.9742513e+01	8.4480405e+01	1.1227573e+02	9.9373261e+01	7.7572164e+01	8.9155822e+01	8.8233734e+01	9.9763722e+01	1.1547176e+02	2.8329898e+02	1.0294150e+02	2.1659223e+02	1.4632020e+02	1.0165006e+02	8.1646428e+01	7.8949800e+01	3.7440705e+02	8.2071563e+01	1.1902080e+02	7.9001240e+02	8.3161548e+01	7.4380110e+01	3.5918286e+02	8.1341632e+01	6.6281423e+01	7.1620794e+01	2.7836513e+02
2.3792379e+03	2.1891142e+02	2.0769986e+02	1.0238876e+02	7.5445454e+01	2.7249145e+02	9.1877275e+01	2.3128967e+02	8.1191775e+01	1.1257230e+02	3.5079430e+02	1.2349959e+02	1.0453318e+02	1.1017433e+02	9.2824145e+01	1.3601861e+02	1.2906555e+02	6.4310062e+01	3.4709617e+02	6.9043618e+01	8.1078535e+01	9.9822248e+01	1.0910678e+02	9.4947411e+01	8.4978214e+01	1.1898735e+02	9.9184153e+01	7.7615036e+01	8.9434967e+01	8.8296570e+01	9.9747476e+01	1.1537965e+02	2.9650742e+02	1.0272628e+02	2.2375694e+02	1.4664406e+02	1.0159878e+02	8.1730158e+01	7.9133269e+01	3.7425120e+02	8.1762734e+01	1.2106629e+02	6.9613866e+02	8.3371523e+01	7.4501149e+01	3.6945268e+02	8.4191082e+01	6.6452709e+01	7.1523741e+01	2.5856613e+02
2.3800380e+03	2.3776136e+02	2.3333176e+02	1.0090456e+02	7.5273412e+01	3.2472818e+02	9.1712778e+01	2.3032830e+02	8.1254776e+01	1.1276843e+02	3.5231235e+02	1.2828838e+02	1.0465323e+02	1.1031913e+02	9.8694047e+01	1.3545635e+02	1.2965616e+02	6.5054304e+01	3.3754332e+02	7.0630766e+01	8.0975672e+01	1.0010561e+02	1.0939253e+02	8.8765411e+01	8.5630785e+01	1.3084152e+02	9.9333590e+01	7.7759309e+01	9.1171512e+01	8.8010835e+01	9.9744140e+01	1.1532857e+02	3.0694305e+02	1.0314486e+02	2.2536108e+02	1.4645493e+02	1.0147240e+02	8.1657785e+01	7.9372137e+01	3.7434853e+02	8.1604803e+01	1.2196259e+02	5.9759233e+02	8.3218842e+01	7.4312794e+01	3.8085020e+02	8.7408247e+01	6.6430368e+01	7.1235736e+01	2.3663396e+02
2.3808381e+03	2.5502702e+02	2.6229696e+02	9.9768304e+01	7.5389809e+01	3.8617148e+02	9.1995433e+01	2.3080021e+02	8.1416635e+01	1.1295656e+02	3.5349300e+02	1.3166780e+02	1.0479863e+02	1.1048913e+02	1.0638153e+02	1.3513669e+02	1.2891786e+02	6.4578467e+01	3.1917706e+02	7.2923804e+01	8.1367334e+01	1.0003311e+02	1.0934556e+02	8.5235736e+01	8.7240313e+01	1.4461306e+02	9.9431393e+01	7.7363287e+01	9.2218049e+01	8.8433566e+01	9.9902781e+01	1.1530481e+02	3.0773329e+02	1.0283911e+02	2.2658551e+02	1.4686225e+02	1.0128769e+02	8.1725521e+01	7.9108515e+01	3.7394254e+02	8.2185186e+01	1.2433308e+02	5.0767589e+02	8.3510663e+01	7.4633811e+01	3.9082820e+02	9.2445949e+01	6.6116857e+01	7.1587139e+01	2.1880739e+02
2.3816382e+03	2.6538109e+02	2.8386646e+02	9.9319321e+01	7.5485802e+01	4.4092373e+02	9.2213830e+01	2.2997325e+02	8.1472308e+01	1.1299829e+02	3.5488652e+02	1.3866498e+02	1.0465495e+02	1.0997335e+02	1.1058591e+02	1.3509590e+02	1.2923428e+02	6.4650246e+01	3.0319780e+02	7.6002365e+01	8.1251634e+01	1.0003852e+02	1.0942545e+02	8.2182302e+01	8.9225398e+01	1.6506183e+02	9.9644544e+01	7.7635171e+01	9.6046950e+01	8.8303315e+01	9.9730662e+01	1.1589229e+02	3.0388549e+02	1.0322951e+02	2.1993976e+02	1.4659939e+02	1.0183222e+02	8.1915352e+01	7.9323440e+01	3.7446078e+02	8.1997277e+01	1.2813446e+02	4.3034874e+02	8.2915438e+01	7.4443965e+01	3.9618408e+02	9.8595137e+01	6.6476846e+01	7.1794607e+01	1.9502743e+02
2.3824382e+03	2.7183654e+02	3.1037498e+02	9.9240554e+01	7.5409891e+01	4.9824587e+02	9.1777035e+01	2.3040255e+02	8.1835957e+01	1.1309251e+02	3.5676979e+02	1.4281294e+02	1.0484340e+02	1.1053616e+02	1.1861107e+02	1.3510009e+02	1.2934580e+02	6.4767801e+01	2.7647470e+02	7.9600443e+01	8.1926475e+01	9.9868438e+01	1.0926306e+02	7.9103379e+01	9.2172465e+01	1.9042085e+02	1.0023546e+02	7.7924765e+01	1.0062288e+02	8.8391192e+01	9.9838949e+01	1.1548728e+02	2.9938621e+02	1.0304822e+02	2.0919667e+02	1.4658832e+02	1.0149735e+02	8.1947161e+01	7.9362260e+01	3.7454789e+02	8.1809853e+01	1.3249030e+02	3.6328052e+02	8.3494543e+01	7.4688971e+01	3.9577217e+02	1.0712742e+02	6.6426262e+01	7.1860328e+01	1.7778734e+02
2.3832383e+03	2.7155641e+02	3.3185968e+02	9.8868195e+01	7.5569738e+01	5.3525722e+02	9.2258513e+01	2.3072061e+02	8.1789599e+01	1.1298436e+02	3.5920302e+02	1.4767117e+02	1.0438671e+02	1.1048265e+02	1.2451425e+02	1.3543054e+02	1.2961146e+02	6.4762200e+01	2.4245260e+02	8.6444497e+01	8.2349115e+01	1.0020525e+02	1.0950261e+02	7.7390828e+01	9.5089001e+01	2.1881634e+02	1.0070735e+02	7.7746582e+01	1.0630378e+02	8.8068809e+01	9.9509220e+01	1.1569851e+02	2.8401716e+02	1.0305509e+02	1.9707134e+02	1.4679933e+02	1.0205866e+02	8.1745729e+01	7.9293433e+01	3.7440881e+02	8.2171431e+01	1.3886497e+02	3.1041807e+02	8.3366396e+01	7.4638026e+01	3.9288010e+02	1.1589464e+02	6.6361952e+01	7.1585600e+01	1.5991720e+02
2.3840384e+03	2.6214444e+02	3.4373617e+02	9.9265482e+01	7.5075793e+01	5.6304219e+02	9.2198366e+01	2.3006090e+02	8.1992658e+01	1.1317932e+02	3.6066258e+02	1.5410954e+02	1.0479516e+02	1.1046857e+02	1.3262340e+02	1.3494401e+02	1.2937330e+02	6.4994018e+01	2.1857237e+02	9.3285017e+01	8.4328813e+01	1.0046442e+02	1.0956067e+02	7.5738125e+01	9.8680735e+01	2.5087549e+02	1.0131606e+02	7.8020449e+01	1.1673344e+02	8.8786976e+01	1.0013627e+02	1.1583507e+02	2.6989265e+02	1.0329403e+02	1.8444314e+02	1.4652820e+02	1.0197697e+02	8.1969187e+01	7.9466936e+01	3.7411677e+02	8.1874434e+01	1.4686887e+02	2.7283452e+02	8.3462791e+01	7.4411908e+01	3.8394005e+02	1.2412679e+02	6.6735932e+01	7.1990299e+01	1.4281685e+02
2.3848385e+03	2.5031254e+02	3.5242332e+02	9.8729800e+01	7.5736740e+01	5.5822210e+02	9.1895463e+01	2.3072500e+02	8.2549840e+01	1.1289836e+02	3.6121761e+02	1.5988315e+02	1.0495273e+02	1.1049531e+02	1.4134283e+02	1.3517046e+02	1.2921877e+02	6.4690437e+01	1.9165391e+02	1.0198891e+02	8.8145763e+01	1.0003672e+02	1.0953651e+02	7.4690407e+01	1.0514082e+02	2.7893376e+02	1.0226623e+02	7.7942993e+01	1.3001067e+02	8.8640413e+01	1.0005555e+02	1.1566334e+02	2.5285284e+02	1.0292908e+02	1.7092927e+02	1.4660715e+02	1.0208824e+02	8.2065879e+01	7.9741284e+01	3.7465089e+02	8.2012481e+01	1.5573398e+02	2.4766970e+02	8.3387574e+01	7.4695388e+01	3.7351703e+02	1.3624338e+02	6.6582323e+01	7.1715059e+01	1.2944284e+02
2.3856386e+03	2.3138291e+02	3.5519311e+02	9.8973578e+01	7.5513072e+01	5.3540337e+02	9.2202912e+01	2.3056123e+02	8.2032643e+01	1.1306164e+02	3.5998006e+02	1.6700317e+02	1.0529271e+02	1.1088899e+02	1.4911236e+02	1.3538092e+02	1.2901947e+02	6.4653162e+01	1.6629187e+02	1.1395680e+02	9.2058905e+01	1.0003187e+02	1.0950523e+02	7.3537307e+01	1.1122051e+02	3.0539524e+02	1.0352795e+02	7.7669110e+01	1.4587326e+02	8.8186084e+01	9.9786992e+01	1.1564082e+02	2.3527423e+02	1.0296269e+02	1.5841014e+02	1.4684712e+02	1.0264246e+02	8.1873827e+01	7.9716843e+01	3.7461611e+02	8.1901153e+01	1.6636876e+02	2.3747877e+02	8.3251151e+01	7.4775984e+01	3.5611309e+02	1.4762538e+02	6.6556237e+01	7.2088298e+01	1.1620664e+02
2.3864386e+03	2.1647767e+02	3.6302385e+02	9.8598772e+01	7.5367642e+01	4.9933778e+02	9.2102233e+01	2.3050114e+02	8.4013558e+01	1.1345831e+02	3.6014916e+02	1.7257118e+02	1.0482244e+02	1.1042362e+02	1.5884047e+02	1.3502278e+02	1.2962673e+02	6.5273269e+01	1.4628404e+02	1.2532640e+02	9.9623432e+01	1.0035448e+02	1.1001063e+02	7.2927273e+01	1.1822199e+02	3.2878697e+02	1.0578154e+02	7.7905957e+01	1.6595305e+02	8.8755286e+01	1.0004112e+02	1.1568128e+02	2.1932252e+02	1.0361732e+02	1.4915065e+02	1.4664374e+02	1.0391251e+02	8.2027827e+01	7.9384629e+01	3.7466171e+02	8.2201038e+01	1.8236192e+02	2.2850978e+02	8.3768516e+01	7.4627114e+01	3.3494430e+02	1.5531526e+02	6.6359221e+01	7.2464274e+01	1.0771677e+02
2.3872387e+03	1.9840920e+02	3.5964983e+02	9.8846648e+01	7.5571908e+01	4.5098793e+02	9.2225383e+01	2.3040477e+02	8.4620659e+01	1.1324587e+02	3.5865932e+02	1.8015753e+02	1.0514594e+02	1.1073373e+02	1.6910379e+02	1.3520724e+02	1.2963520e+02	6.4730618e+01	1.2960255e+02	1.3823208e+02	1.0823049e+02	1.0014035e+02	1.0950917e+02	7.2657103e+01	1.2276625e+02	3.3830960e+02	1.0915792e+02	7.8166116e+01	1.8780073e+02	8.8628404e+01	9.9594573e+01	1.1603695e+02	2.0589299e+02	1.0316073e+02	1.4546501e+02	1.4640902e+02	1.0508828e+02	8.2006894e+01	7.9515093e+01	3.7464925e+02	8.2255619e+01	1.9584479e+02	2.2762572e+02	8.3630807e+01	7.4517104e+01	3.1025479e+02	1.6480625e+02	6.6347679e+01	7.2398021e+01	9.8908458e+01
2.3880388e+03	1.7549413e+02	3.5518662e+02	9.9003526e+01	7.5871080e+01	3.9906721e+02	9.2013701e+01	2.3058279e+02	8.5789883e+01	1.1332344e+02	3.5788208e+02	1.9298785e+02	1.0498731e+02	1.1071462e+02	1.7381323e+02	1.3517821e+02	1.2983185e+02	6.5031613e+01	1.1719542e+02	1.5307986e+02	1.2278035e+02	1.0049717e+02	1.1001286e+02	7.2765609e+01	1.2922662e+02	3.3586682e+02	1.1253000e+02	7.7614395e+01	2.0942308e+02	8.8219035e+01	1.0025807e+02	1.1606384e+02	1.9378299e+02	1.0323614e+02	1.4188393e+02	1.4695649e+02	1.0715260e+02	8.2082077e+01	7.9508972e+01	3.7448332e+02	8.1944354e+01	2.1177445e+02	2.1944666e+02	8.3419553e+01	7.4930626e+01	2.8771220e+02	1.6888292e+02	6.6804865e+01	7.3167951e+01	9.2363916e+01
2.3888389e+03	1.5731373e+02	3.4798767e+02	9.8870026e+01	7.5548663e+01	3.5183028e+02	9.2263991e+01	2.3059997e+02	8.7655502e+01	1.1333397e+02	3.5620946e+02	1.9920040e+02	1.0541853e+02	1.1063422e+02	1.8083373e+02	1.3518077e+02	1.3023374e+02	6.5104663e+01	1.0785829e+02	1.6972202e+02	1.4057119e+02	1.0060620e+02	1.0971591e+02	7.2404616e+01	1.3338989e+02	3.2550220e+02	1.1720239e+02	7.8117670e+01	2.3579699e+02	8.8415085e+01	1.0007576e+02	1.1565654e+02	1.8349162e+02	1.0333735e+02	1.4221210e+02	1.4685332e+02	1.0991913e+02	8.1977850e+01	7.9569151e+01	3.7455979e+02	8.2430522e+01	2.3130406e+02	2.1356128e+02	8.3565201e+01	7.4626047e+01	2.6798693e+02	1.7157684e+02	6.6754675e+01	7.4085116e+01	8.6658875e+01
2.3896390e+03	1.4049861e+02	3.3908897e+02	9.8566182e+01	7.5523944e+01	3.1843628e+02	9.2234041e+01	2.3093735e+02	8.9771349e+01	1.1340123e+02	3.5464903e+02	2.0698822e+02	1.0549263e+02	1.1077508e+02	1.8521625e+02	1.3518420e+02	1.3029747e+02	6.4647428e+01	1.0231760e+02	1.8491642e+02	1.6449066e+02	1.0029033e+02	1.0986675e+02	7.2528518e+01	1.3763304e+02	3.0853259e+02	1.2165209e+02	7.8133411e+01	2.6031885e+02	8.8589796e+01	1.0007417e+02	1.1589254e+02	1.7544635e+02	1.0366313e+02	1.4301127e+02	1.4683734e+02	1.1385935e+02	8.1952764e+01	7.9800663e+01	3.7511315e+02	8.2182402e+01	2.4443723e+02	2.0877036e+02	8.3651681e+01	7.4929116e+01	2.4236515e+02	1.7012629e+02	6.6974961e+01	7.4613350e+01	8.3507691e+01
2.3904390e+03	1.2724943e+02	3.2636702e+02	9.9029844e+01	7.6065100e+01	2.9124157e+02	9.2193320e+01	2.3097420e+02	9.2352235e+01	1.1366817e+02	3.5268805e+02	2.1342866e+02	1.0498843e+02	1.1115862e+02	1.8464223e+02	1.3511409e+02	1.3191184e+02	6.5047209e+01	9.8851161e+01	1.9740074e+02	1.9408215e+02	1.0046768e+02	1.0965279e+02	7.2052891e+01	1.3976656e+02	2.8457802e+02	1.3099022e+02	7.7977541e+01	2.7439866e+02	8.8707505e+01	1.0003349e+02	1.1631810e+02	1.6931205e+02	1.0310247e+02	1.4292122e+02	1.4701983e+02	1.1792912e+02	8.2396174e+01	7.9717522e+01	3.7489516e+02	8.2345605e+01	2.6011621e+02	2.0220790e+02	8.3491240e+01	7.4723460e+01	2.2406928e+02	1.6803753e+02	6.6864045e+01	7.6277026e+01	8.0649367e+01
2.3912391e+03	1.1691107e+02	3.0937320e+02	9.8835334e+01	7.5434104e+01	2.7289698e+02	9.2515264e+01	2.3065155e+02	9.5227492e+01	1.1332741e+02	3.5207250e+02	2.1898242e+02	1.0541369e+02	1.1082293e+02	1.7525150e+02	1.3493364e+02	1.3368450e+02	6.5033835e+01	9.5462716e+01	2.0896949e+02	2.2351340e+02	1.0024264e+02	1.1006538e+02	7.2513858e+01	1.4097185e+02	2.5723826e+02	1.3900946e+02	7.8116108e+01	2.8386558e+02	8.8594485e+01	1.0010220e+02	1.1565423e+02	1.6516324e+02	1.0359299e+02	1.4313157e+02	1.4683722e+02	1.2166531e+02	8.1743400e+01	7.9644446e+01	3.7488126e+02	8.2324986e+01	2.7462168e+02	1.9528914e+02	8.3744972e+01	7.5018817e+01	2.0519430e+02	1.6328036e+02	6.6571852e+01	7.8759124e+01	7.9806836e+01
2.3920392e+03	1.0743252e+02	2.9763916e+02	9.9144709e+01	7.5526130e+01	2.6553540e+02	9.2146544e+01	2.3079730e+02	9.9883582e+01	1.1348778e+02	3.5127640e+02	2.2289275e+02	1.0531270e+02	1.1091366e+02	1.6991634e+02	1.3541809e+02	1.3537331e+02	6.4987315e+01	9.3932886e+01	2.2229150e+02	2.6316680e+02	1.0056503e+02	1.0992894e+02	7.2511824e+01	1.4106103e+02	2.3500654e+02	1.4952795e+02	7.8026373e+01	2.8814618e+02	8.8605864e+01	1.0008778e+02	1.1617385e+02	1.6073811e+02	1.0343692e+02	1.4575178e+02	1.4687925e+02	1.2613285e+02	8.2216508e+01	7.9828471e+01	3.7481595e+02	8.2452210e+01	2.8394799e+02	1.8860903e+02	8.3380504e+01	7.5189445e+01	1.8944549e+02	1.5625848e+02	6.6855957e+01	8.1433097e+01	7.8581092e+01
2.3928393e+03	1.0053624e+02	2.8082924e+02	9.8803294e+01	7.5765909e+01	2.6024108e+02	9.2210176e+01	2.3087199e+02	1.0465774e+02	1.1389506e+02	3.5046929e+02	2.2574451e+02	1.0535642e+02	1.1101602e+02	1.6107747e+02	1.3503419e+02	1.3992202e+02	6.5204516e+01	9.3428639e+01	2.3095723e+02	3.0738475e+02	1.0047120e+02	1.0970608e+02	7.2192157e+01	1.3701753e+02	2.1042816e+02	1.5976651e+02	7.8351076e+01	2.8894053e+02	8.8893819e+01	1.0011591e+02	1.1650339e+02	1.5665297e+02	1.0369573e+02	1.4547030e+02	1.4672762e+02	1.3184728e+02	8.2335872e+01	7.9778430e+01	3.7496211e+02	8.2654450e+01	2.9721280e+02	1.8239617e+02	8.3935231e+01	7.4746938e+01	1.7588317e+02	1.4586160e+02	6.6756123e+01	8.4046131e+01	7.8076892e+01
2.3936394e+03	9.4997191e+01	2.5752318e+02	9.9232467e+01	7.5810019e+01	2.6136380e+02	9.2165783e+01	2.3108240e+02	1.1015474e+02	1.1349496e+02	3.5052801e+02	2.2824694e+02	1.0540376e+02	1.1117400e+02	1.4638847e+02	1.3536867e+02	1.4543821e+02	6.5589087e+01	9.3060809e+01	2.3605791e+02	3.5220833e+02	1.0050462e+02	1.0982050e+02	7.2714154e+01	1.3588885e+02	1.8973516e+02	1.7166730e+02	7.7880347e+01	2.8469760e+02	8.8885164e+01	1.0024706e+02	1.1610660e+02	1.5451515e+02	1.0346127e+02	1.4451950e+02	1.4681409e+02	1.3570610e+02	8.2394843e+01	8.0145284e+01	3.7507341e+02	8.2629346e+01	3.0706536e+02	1.7606389e+02	8.3699711e+01	7.5074849e+01	1.6351825e+02	1.3605139e+02	6.6794475e+01	8.9341540e+01	7.7565939e+01
2.3944394e+03	9.1929790e+01	2.3630057e+02	9.9195778e+01	7.5666330e+01	2.6472622e+02	9.2567416e+01	2.3075723e+02	1.1726636e+02	1.1368187e+02	3.5030970e+02	2.3202580e+02	1.0542410e+02	1.1104747e+02	1.3063715e+02	1.3522098e+02	1.5061071e+02	6.5604530e+01	9.2936909e+01	2.4070832e+02	4.0545588e+02	1.0047541e+02	1.0980004e+02	7.2482476e+01	1.3261884e+02	1.7154919e+02	1.8472115e+02	7.8058881e+01	2.6811912e+02	8.8602712e+01	1.0037926e+02	1.1608825e+02	1.5262344e+02	1.0350567e+02	1.4645260e+02	1.4695060e+02	1.3722948e+02	8.2104702e+01	7.9866309e+01	3.7500646e+02	8.2387318e+01	3.1310812e+02	1.7473617e+02	8.3535352e+01	7.5272236e+01	1.5240668e+02	1.2475275e+02	6.6892714e+01	9.6984065e+01	7.7284361e+01
2.3952395e+03	9.0630758e+01	2.1752342e+02	9.8663225e+01	7.5595599e+01	2.6868122e+02	9.2337004e+01	2.3112418e+02	1.2418658e+02	1.1358046e+02	3.4995619e+02	2.3327283e+02	1.0554694e+02	1.1093780e+02	1.1896316e+02	1.3560217e+02	1.5875042e+02	6.6474962e+01	9.2600779e+01	2.4254969e+02	4.5866877e+02	1.0055720e+02	1.0998909e+02	7.2438704e+01	1.3023300e+02	1.5571378e+02	1.9630483e+02	7.8164779e+01	2.4953799e+02	8.9056748e+01	1.0034587e+02	1.1620788e+02	1.5112472e+02	1.0369402e+02	1.4210605e+02	1.4701832e+02	1.4564324e+02	8.2253104e+01	8.0024494e+01	3.7474363e+02	8.2511300e+01	3.1578394e+02	1.7412062e+02	8.3873939e+01	7.4913787e+01	1.4507466e+02	1.1691326e+02	6.6870306e+01	1.0681142e+02	7.7399875e+01
2.3960396e+03	8.9463670e+01	1.9565857e+02	9.9217758e+01	7.5720373e+01	2.7381168e+02	9.2547504e+01	2.3103521e+02	1.3045593e+02	1.1390339e+02	3.4971175e+02	2.4055393e+02	1.0559203e+02	1.1120510e+02	1.0901467e+02	1.3555204e+02	1.6744937e+02	6.7040090e+01	9.3075994e+01	2.3799215e+02	5.1718516e+02	1.0065150e+02	1.0986142e+02	7.2611869e+01	1.3180626e+02	1.4508515e+02	2.0189056e+02	7.8088559e+01	2.2650883e+02	8.8981605e+01	1.0002893e+02	1.1649012e+02	1.5047017e+02	1.0354956e+02	1.4589581e+02	1.4717218e+02	1.5366452e+02	8.2312115e+01	8.0153540e+01	3.7488351e+02	8.2602787e+01	3.1860624e+02	1.7719412e+02	8.3920058e+01	7.5224304e+01	1.3802531e+02	1.0886120e+02	6.6596729e+01	1.1772221e+02	7.7297264e+01
2.3968397e+03	8.8679993e+01	1.7325492e+02	9.9106480e+01	7.5670529e+01	2.7403061e+02	9.2275651e+01	2.3121622e+02	1.3365334e+02	1.1382309e+02	3.5025116e+02	2.5052057e+02	1.0545530e+02	1.1115572e+02	9.9720239e+01	1.3531846e+02	1.7993445e+02	6.8926358e+01	9.3026927e+01	2.3626884e+02	5.6901951e+02	1.0064934e+02	1.1029172e+02	7.2474463e+01	1.2984776e+02	1.3559970e+02	2.1085696e+02	7.8174891e+01	2.0384260e+02	8.8492675e+01	1.0050526e+02	1.1608351e+02	1.5035793e+02	1.0357047e+02	1.4651509e+02	1.4666645e+02	1.6143076e+02	8.2634126e+01	8.0030317e+01	3.7543628e+02	8.2547595e+01	3.2206420e+02	1.8658394e+02	8.3863356e+01	7.4980370e+01	1.3245823e+02	1.0074939e+02	6.7034320e+01	1.2930786e+02	7.7346161e+01
2.3976398e+03	8.8035710e+01	1.5457779e+02	9.8785968e+01	7.5832862e+01	2.6863044e+02	9.2194864e+01	2.3133612e+02	1.3645198e+02	1.1383718e+02	3.5039238e+02	2.5786375e+02	1.0566038e+02	1.1124919e+02	9.1216213e+01	1.3540918e+02	1.9069220e+02	7.1540438e+01	9.2543010e+01	2.3202891e+02	6.1021897e+02	1.0063698e+02	1.0973993e+02	7.2716929e+01	1.2997898e+02	1.2595832e+02	2.1403842e+02	7.8440467e+01	1.8629115e+02	8.9189783e+01	1.0045376e+02	1.1618997e+02	1.4980751e+02	1.0386159e+02	1.4282131e+02	1.4707960e+02	1.7206052e+02	8.2111895e+01	8.0174204e+01	3.7452009e+02	8.2721819e+01	3.2550262e+02	2.0066686e+02	8.4273235e+01	7.5087554e+01	1.2919902e+02	9.4387970e+01	6.6925440e+01	1.4866448e+02	7.7386624e+01
2.3984398e+03	8.8207342e+01	1.3806579e+02	9.9224702e+01	7.5796395e+01	2.6374191e+02	9.2744481e+01	2.3108273e+02	1.3917349e+02	1.1407007e+02	3.4954250e+02	2.7217766e+02	1.0574608e+02	1.1120079e+02	8.7227768e+01	1.3548025e+02	2.0348955e+02	7.4125742e+01	9.3346462e+01	2.2954747e+02	6.4460111e+02	1.0069365e+02	1.1043183e+02	7.2812470e+01	1.3253599e+02	1.2097138e+02	2.1510771e+02	7.8083488e+01	1.6530283e+02	8.9076723e+01	1.0029559e+02	1.1623648e+02	1.5001220e+02	1.0394262e+02	1.4027374e+02	1.4687227e+02	1.8726435e+02	8.2400943e+01	7.9936982e+01	3.7485572e+02	8.2500738e+01	3.2351800e+02	2.1325465e+02	8.4130856e+01	7.5235257e+01	1.2705273e+02	8.9975233e+01	6.7033568e+01	1.6827407e+02	7.7432406e+01
2.3992399e+03	8.7796121e+01	1.2207229e+02	9.9125038e+01	7.5773371e+01	2.5212082e+02	9.2241551e+01	2.3130834e+02	1.3872854e+02	1.1374493e+02	3.5049772e+02	2.7823485e+02	1.0578573e+02	1.1132102e+02	8.2536750e+01	1.3559520e+02	2.1551065e+02	7.8683283e+01	9.2678426e+01	2.2257514e+02	6.6679592e+02	1.0044568e+02	1.0999475e+02	7.2859479e+01	1.3461269e+02	1.1567831e+02	2.1173254e+02	7.8478123e+01	1.4757871e+02	8.8821739e+01	1.0042076e+02	1.1658790e+02	1.4948558e+02	1.0364750e+02	1.3972560e+02	1.4713533e+02	2.0699166e+02	8.2375786e+01	8.0099007e+01	3.7504679e+02	8.2697738e+01	3.1835660e+02	2.2517105e+02	8.4245566e+01	7.5135878e+01	1.2605977e+02	8.5255242e+01	6.7100971e+01	1.8749359e+02	7.7265972e+01
2.4000400e+03	8.7735879e+01	1.1162904e+02	9.9172975e+01	7.5704126e+01	2.4241521e+02	9.2848936e+01	2.3123657e+02	1.3898943e+02	1.1426197e+02	3.5026719e+02	2.7507772e+02	1.0594337e+02	1.1137672e+02	7.9451898e+01	1.3537261e+02	2.2888517e+02	8.3491273e+01	9.2604355e+01	2.1156796e+02	6.7020746e+02	1.0122719e+02	1.1015134e+02	7.2391155e+01	1.3567827e+02	1.1100241e+02	2.0395007e+02	7.7955152e+01	1.3608431e+02	8.8697516e+01	1.0034934e+02	1.1614848e+02	1.4966209e+02	1.0364963e+02	1.3406003e+02	1.4722335e+02	2.2420846e+02	8.2321660e+01	8.0200012e+01	3.7494029e+02	8.3033056e+01	3.1783893e+02	2.3972138e+02	8.4404791e+01	7.5240294e+01	1.2496551e+02	8.1573491e+01	6.6912271e+01	2.0558870e+02	7.7588767e+01
2.4008401e+03	8.8100198e+01	1.0284329e+02	9.9060572e+01	7.5926149e+01	2.2991939e+02	9.2343448e+01	2.3142416e+02	1.3263982e+02	1.1399705e+02	3.5045065e+02	2.7030340e+02	1.0570932e+02	1.1125485e+02	7.7311103e+01	1.3537268e+02	2.4382147e+02	8.9833803e+01	9.3209116e+01	2.0236505e+02	6.4662843e+02	1.0041121e+02	1.1038722e+02	7.2796699e+01	1.4039236e+02	1.0687485e+02	1.9966176e+02	7.8472444e+01	1.3064079e+02	8.9308161e+01	1.0010460e+02	1.1627905e+02	1.4974477e+02	1.0357584e+02	1.2689289e+02	1.4721705e+02	2.3813434e+02	8.2481253e+01	8.0109669e+01	3.7500466e+02	8.2549097e+01	3.1691503e+02	2.4929661e+02	8.5246669e+01	7.5377074e+01	1.2446174e+02	7.9697241e+01	6.6874024e+01	2.2112698e+02	7.7239927e+01
2.4016402e+03	8.7744924e+01	9.6850805e+01	9.9616570e+01	7.6118508e+01	2.1487262e+02	9.2678282e+01	2.3138548e+02	1.2411615e+02	1.1417040e+02	3.5148431e+02	2.6297568e+02	1.0616996e+02	1.1181222e+02	7.6610633e+01	1.3569898e+02	2.5254097e+02	9.7379454e+01	9.3038425e+01	1.9680644e+02	6.0576941e+02	1.0086289e+02	1.0987930e+02	7.2621000e+01	1.3880133e+02	1.0617212e+02	1.9350236e+02	7.8402960e+01	1.2689432e+02	8.9069943e+01	1.0048065e+02	1.1637022e+02	1.4955209e+02	1.0396429e+02	1.1870136e+02	1.4688307e+02	2.5398190e+02	8.2480227e+01	8.0197021e+01	3.7487434e+02	8.3044442e+01	3.1440320e+02	2.4976072e+02	8.6299614e+01	7.5382287e+01	1.2441137e+02	7.8925312e+01	6.7063527e+01	2.3460790e+02	7.7571423e+01
2.4024402e+03	8.8094105e+01	9.3212688e+01	9.9225228e+01	7.5689898e+01	2.0213484e+02	9.2364818e+01	2.3153111e+02	1.1770975e+02	1.1409578e+02	3.5282741e+02	2.4910165e+02	1.0550146e+02	1.1155314e+02	7.5620152e+01	1.3569651e+02	2.5789660e+02	1.0413569e+02	9.2721471e+01	1.9175824e+02	5.5540528e+02	1.0074732e+02	1.1034298e+02	7.2509517e+01	1.3533088e+02	1.0356822e+02	1.8642451e+02	7.8342552e+01	1.2876800e+02	8.8804979e+01	1.0055574e+02	1.1646391e+02	1.4937589e+02	1.0401243e+02	1.1376412e+02	1.4735500e+02	2.6205199e+02	8.2443742e+01	8.0441014e+01	3.7543730e+02	8.2768458e+01	3.1104889e+02	2.4887246e+02	8.7237142e+01	7.5438984e+01	1.2370340e+02	7.7958322e+01	6.7199737e+01	2.4335377e+02	7.7165790e+01
2.4032403e+03	8.7960378e+01	8.9990095e+01	9.9347936e+01	7.6352556e+01	1.8799166e+02	9.2802100e+01	2.3170225e+02	1.1078850e+02	1.1429124e+02	3.5607412e+02	2.3049676e+02	1.0604530e+02	1.1167109e+02	7.5374266e+01	1.3555140e+02	2.6189956e+02	1.1183033e+02	9.3100766e+01	1.8848643e+02	4.8428817e+02	1.0105925e+02	1.1052429e+02	7.3077726e+01	1.3244432e+02	1.0272382e+02	1.8102099e+02	7.8528774e+01	1.3510164e+02	8.9121497e+01	1.0040207e+02	1.1640307e+02	1.4971773e+02	1.0403615e+02	1.0938721e+02	1.4726021e+02	2.6570214e+02	8.2577360e+01	8.0326789e+01	3.7505929e+02	8.2827213e+01	3.0906546e+02	2.3957559e+02	8.8570845e+01	7.5504356e+01	1.2433650e+02	7.7391116e+01	6.6973946e+01	2.3987180e+02	7.7523731e+01
2.4040404e+03	8.8009279e+01	8.7793712e+01	9.9506518e+01	7.5895967e+01	1.7916688e+02	9.2506836e+01	2.3155343e+02	1.0441812e+02	1.1424612e+02	3.6137105e+02	2.0725517e+02	1.0635419e+02	1.1187082e+02	7.4797723e+01	1.3590885e+02	2.5636464e+02	1.1489405e+02	9.2856789e+01	1.8962432e+02	4.1819032e+02	1.0066200e+02	1.1028177e+02	7.2581057e+01	1.2604353e+02	1.0279134e+02	1.7114735e+02	7.8796508e+01	1.4138224e+02	8.9315691e+01	1.0057372e+02	1.1665931e+02	1.5001928e+02	1.0427001e+02	1.0170708e+02	1.4738294e+02	2.6294690e+02	8.2437913e+01	8.0676634e+01	3.7520237e+02	8.2879152e+01	3.0435508e+02	2.2614232e+02	9.1729010e+01	7.5289256e+01	1.2366512e+02	7.7596690e+01	6.7516717e+01	2.2978341e+02	7.7693751e+01
2.4048405e+03	8.8309607e+01	8.6792902e+01	9.9370587e+01	7.5984174e+01	1.7099462e+02	9.2747718e+01	2.3139476e+02	9.8219160e+01	1.1436463e+02	3.6729194e+02	1.8637546e+02	1.0588544e+02	1.1133782e+02	7.5127231e+01	1.3526858e+02	2.4794382e+02	1.1980755e+02	9.3422725e+01	1.9438539e+02	3.5041028e+02	1.0088024e+02	1.1003585e+02	7.2927709e+01	1.1987229e+02	1.0197637e+02	1.6160303e+02	7.8666895e+01	1.4932451e+02	8.9015009e+01	1.0026325e+02	1.1671908e+02	1.4973503e+02	1.0401433e+02	9.6661791e+01	1.4720308e+02	2.5739581e+02	8.2758114e+01	8.0240739e+01	3.7544959e+02	8.3083120e+01	3.0259071e+02	2.0995274e+02	9.4761260e+01	7.5276635e+01	1.2445238e+02	7.7117543e+01	6.7046050e+01	2.1777735e+02	7.7755773e+01
2.4056406e+03	8.8089008e+01	8.6498687e+01	9.9374381e+01	7.6050476e+01	1.6277078e+02	9.3060134e+01	2.3180924e+02	9.3838389e+01	1.1454511e+02	3.7741708e+02	1.6682824e+02	1.0617874e+02	1.1170485e+02	7.4718348e+01	1.3594796e+02	2.3539510e+02	1.2531778e+02	9.3100281e+01	1.9789682e+02	2.9226756e+02	1.0072699e+02	1.1039462e+02	7.2780615e+01	1.1308161e+02	1.0160204e+02	1.5349813e+02	7.9318272e+01	1.5774518e+02	8.9095089e+01	1.0071900e+02	1.1660602e+02	1.4955078e+02	1.0385216e+02	9.2506151e+01	1.4733908e+02	2.4628424e+02	8.2401392e+01	8.1071353e+01	3.7547924e+02	8.3240236e+01	3.0161895e+02	1.9185654e+02	9.8401060e+01	7.5648527e+01	1.2407196e+02	7.7007606e+01	6.7188671e+01	2.0096552e+02	7.7583828e+01
2.4064406e+03	8.8347708e+01	8.6184105e+01	9.9894228e+01	7.6079762e+01	1.5798049e+02	9.2821596e+01	2.3179511e+02	9.1093460e+01	1.1430431e+02	3.9156222e+02	1.5294197e+02	1.0610334e+02	1.1168025e+02	7.4583963e+01	1.3566423e+02	2.2110102e+02	1.2532575e+02	9.3361954e+01	2.0298524e+02	2.4368831e+02	1.0111841e+02	1.1047433e+02	7.2763059e+01	1.0868818e+02	1.0146901e+02	1.4488795e+02	7.9927864e+01	1.7265046e+02	8.8932965e+01	1.0113171e+02	1.1693909e+02	1.5019942e+02	1.0400257e+02	8.9629440e+01	1.4712581e+02	2.3149305e+02	8.2792967e+01	8.1465795e+01	3.7553009e+02	8.2977926e+01	2.9450472e+02	1.7012167e+02	1.0444567e+02	7.5426621e+01	1.2434538e+02	7.7547562e+01	6.7315461e+01	1.8152850e+02	7.7520384e+01
2.4072407e+03	8.8603882e+01	8.6262018e+01	1.0012461e+02	7.6450709e+01	1.5381595e+02	9.3033814e+01	2.3146641e+02	8.7342239e+01	1.1461754e+02	4.1019318e+02	1.3917021e+02	1.0615980e+02	1.1194306e+02	7.4895142e+01	1.3557718e+02	2.0706678e+02	1.2608569e+02	9.3476238e+01	2.0617492e+02	2.0693584e+02	1.0122509e+02	1.1041702e+02	7.2946879e+01	1.0359473e+02	1.0144318e+02	1.3632169e+02	8.1607407e+01	1.8245342e+02	8.8834687e+01	1.0171233e+02	1.1652827e+02	1.4918931e+02	1.0435011e+02	8.7785213e+01	1.4738726e+02	2.1574866e+02	8.2674458e+01	8.1352120e+01	3.7510144e+02	8.2955473e+01	2.8710018e+02	1.5395299e+02	1.1261398e+02	7.5361136e+01	1.2431879e+02	7.8328382e+01	6.7176252e+01	1.5944105e+02	7.7861528e+01
2.4080408e+03	8.9082612e+01	8.6367001e+01	1.0061271e+02	7.6026144e+01	1.5103092e+02	9.2703343e+01	2.3180778e+02	8.5759766e+01	1.1441296e+02	4.3557389e+02	1.3040715e+02	1.0654803e+02	1.1196968e+02	7.4800483e+01	1.3585884e+02	1.9332333e+02	1.2569540e+02	9.3544653e+01	2.0450211e+02	1.8293173e+02	1.0090974e+02	1.1049799e+02	7.2833121e+01	9.7467437e+01	1.0153040e+02	1.2975629e+02	8.2682755e+01	1.9457562e+02	8.9486528e+01	1.0268388e+02	1.1695241e+02	1.5000921e+02	1.0424080e+02	8.6119643e+01	1.4748627e+02	1.9496403e+02	8.2653591e+01	8.2197391e+01	3.7589139e+02	8.3248672e+01	2.7832813e+02	1.4002399e+02	1.2192771e+02	7.5771741e+01	1.2488622e+02	7.8674750e+01	6.7575456e+01	1.3810296e+02	7.7499668e+01
2.4088409e+03	9.0314452e+01	8.6006261e+01	1.0143259e+02	7.6300492e+01	1.4854169e+02	9.3062628e+01	2.3184399e+02	8.4260799e+01	1.1450930e+02	4.6197050e+02	1.2387299e+02	1.0602217e+02	1.1169768e+02	7.4790660e+01	1.3588247e+02	1.7724694e+02	1.2483161e+02	9.3104433e+01	1.9994666e+02	1.6254443e+02	1.0112283e+02	1.1054823e+02	7.2735890e+01	9.4119241e+01	1.0175834e+02	1.2116277e+02	8.5344789e+01	2.0549141e+02	8.8936942e+01	1.0415197e+02	1.1723757e+02	1.4970195e+02	1.0433261e+02	8.5249222e+01	1.4720972e+02	1.7684317e+02	8.2372948e+01	8.2615378e+01	3.7551791e+02	8.3265420e+01	2.6913711e+02	1.2637059e+02	1.3325038e+02	7.5715562e+01	1.2517365e+02	7.9802770e+01	6.7287301e+01	1.2423187e+02	7.7700368e+01
2.4096410e+03	9.1899912e+01	8.6403517e+01	1.0337580e+02	7.5999024e+01	1.4735522e+02	9.2565829e+01	2.3171181e+02	8.3781150e+01	1.1472018e+02	4.8886026e+02	1.1980465e+02	1.0641535e+02	1.1198488e+02	7.4928514e+01	1.3586865e+02	1.6702625e+02	1.2044558e+02	9.3630817e+01	1.9978481e+02	1.4616548e+02	1.0105421e+02	1.1063260e+02	7.2828178e+01	9.0999976e+01	1.0146436e+02	1.1453203e+02	8.9148056e+01	2.1140367e+02	8.9245074e+01	1.0666978e+02	1.1690100e+02	1.5014362e+02	1.0425940e+02	8.4765154e+01	1.4748689e+02	1.5949011e+02	8.2855429e+01	8.3052840e+01	3.7522630e+02	8.2846684e+01	2.6063313e+02	1.1551691e+02	1.4554784e+02	7.5634211e+01	1.2571631e+02	8.1167376e+01	6.7327832e+01	1.1052107e+02	7.7828264e+01
2.4104410e+03	9.4771644e+01	8.6418923e+01	1.0499855e+02	7.6174752e+01	1.4625086e+02	9.2797614e+01	2.3182517e+02	8.3240344e+01	1.1486698e+02	5.2148553e+02	1.1736818e+02	1.0640763e+02	1.1200809e+02	7.4968470e+01	1.3572719e+02	1.5722097e+02	1.1526862e+02	9.3537011e+01	1.9175146e+02	1.3635321e+02	1.0102336e+02	1.1026811e+02	7.2722269e+01	8.9205507e+01	1.0160446e+02	1.1058946e+02	9.6487751e+01	2.1448941e+02	8.9655683e+01	1.1155668e+02	1.1809533e+02	1.5039565e+02	1.0427989e+02	8.4421636e+01	1.4714342e+02	1.4577205e+02	8.2862237e+01	8.4535221e+01	3.7531172e+02	8.2937185e+01	2.5240340e+02	1.0672244e+02	1.5931901e+02	7.5917636e+01	1.2704149e+02	8.3074102e+01	6.7438482e+01	9.8157607e+01	7.7677885e+01
2.4112411e+03	9.9335879e+01	8.6332933e+01	1.0625663e+02	7.6498189e+01	1.4571455e+02	9.3429526e+01	2.3206991e+02	8.2712097e+01	1.1486524e+02	5.5169284e+02	1.1523967e+02	1.0617530e+02	1.1211644e+02	7.4809150e+01	1.3592626e+02	1.4949817e+02	1.1252473e+02	9.3241107e+01	1.8656415e+02	1.2622701e+02	1.0127774e+02	1.1075007e+02	7.3119466e+01	8.7545930e+01	1.0180920e+02	1.0791931e+02	1.0294110e+02	2.1737024e+02	8.9482928e+01	1.1704178e+02	1.1907461e+02	1.5069338e+02	1.0456278e+02	8.4630647e+01	1.4757769e+02	1.3386095e+02	8.2276527e+01	8.6303461e+01	3.7576044e+02	8.3502883e+01	2.4765948e+02	1.0059355e+02	1.7451836e+02	7.5383293e+01	1.2892493e+02	8.5584764e+01	6.7159245e+01	8.8908484e+01	7.7705953e+01
2.4120412e+03	1.0450503e+02	8.6232229e+01	1.1048071e+02	7.6187494e+01	1.4523490e+02	9.2587721e+01	2.3209055e+02	8.2781207e+01	1.1456358e+02	5.7834692e+02	1.1472843e+02	1.0661381e+02	1.1212552e+02	7.5186793e+01	1.3588892e+02	1.4329712e+02	1.0464180e+02	9.3706951e+01	1.8060111e+02	1.1911649e+02	1.0138032e+02	1.1088100e+02	7.2861380e+01	8.6742255e+01	1.0209779e+02	1.0576381e+02	1.1274208e+02	2.1569851e+02	8.9423487e+01	1.2658580e+02	1.2125525e+02	1.5150077e+02	1.0543912e+02	8.3900209e+01	1.4742635e+02	1.2542278e+02	8.2834317e+01	8.6950702e+01	3.7528907e+02	8.3277465e+01	2.4582457e+02	9.5334331e+01	1.8404804e+02	7.5874045e+01	1.3015227e+02	8.8139476e+01	6.7345806e+01	8.3466411e+01	7.7741174e+01
2.4128413e+03	1.1376214e+02	8.6298418e+01	1.1579980e+02	7.6203449e+01	1.4508392e+02	9.2874598e+01	2.3200576e+02	8.3028342e+01	1.1503363e+02	6.0836655e+02	1.1402720e+02	1.0652436e+02	1.1202047e+02	7.5041191e+01	1.3608260e+02	1.3908394e+02	1.0099175e+02	9.3290071e+01	1.7570112e+02	1.1207595e+02	1.0074280e+02	1.1095337e+02	7.3118072e+01	8.6242442e+01	1.0271109e+02	1.0363110e+02	1.2268509e+02	2.1592294e+02	8.9618946e+01	1.3916346e+02	1.2461160e+02	1.5243470e+02	1.0605276e+02	8.4510076e+01	1.4747340e+02	1.1991692e+02	8.2759312e+01	8.7556451e+01	3.7556064e+02	8.3416453e+01	2.5340209e+02	9.0949312e+01	1.9446955e+02	7.5224263e+01	1.3226514e+02	9.1206168e+01	6.7648086e+01	7.9387210e+01	7.7865551e+01
2.4136414e+03	1.2775412e+02	8.6373734e+01	1.2011208e+02	7.6384646e+01	1.4477155e+02	9.3058417e+01	2.3221722e+02	8.2824520e+01	1.1467014e+02	6.3029654e+02	1.1381217e+02	1.0674554e+02	1.1219499e+02	7.4839924e+01	1.3603362e+02	1.3688928e+02	9.5863818e+01	9.3233973e+01	1.7223377e+02	1.0508700e+02	1.0114175e+02	1.1178973e+02	7.3007442e+01	8.5658418e+01	1.0296346e+02	1.0330982e+02	1.3362314e+02	2.0699593e+02	8.9318739e+01	1.5573795e+02	1.2933183e+02	1.5437745e+02	1.0757884e+02	8.4366492e+01	1.4762042e+02	1.1442967e+02	8.3035239e+01	8.9043652e+01	3.7571208e+02	8.3219162e+01	2.6741400e+02	8.9761699e+01	2.0254973e+02	7.5926833e+01	1.3665292e+02	9.4076242e+01	6.7527608e+01	7.6784144e+01	7.7893968e+01
2.4144414e+03	1.4821620e+02	8.6496169e+01	1.2720975e+02	7.6116088e+01	1.4514227e+02	9.3133529e+01	2.3202285e+02	8.2813193e+01	1.1485528e+02	6.5423866e+02	1.1359248e+02	1.0657885e+02	1.1247400e+02	7.4825693e+01	1.3573496e+02	1.3442712e+02	9.0371301e+01	9.3917323e+01	1.6519283e+02	9.8593618e+01	1.0139104e+02	1.1178384e+02	7.2847503e+01	8.5302868e+01	1.0545439e+02	1.0225509e+02	1.4463105e+02	1.9594442e+02	8.9225996e+01	1.7704257e+02	1.3731510e+02	1.5658412e+02	1.0974703e+02	8.4351862e+01	1.4723618e+02	1.1053238e+02	8.2896132e+01	9.1315881e+01	3.7573676e+02	8.3563704e+01	2.9043718e+02	8.8615094e+01	2.0933339e+02	7.5680021e+01	1.4014712e+02	9.6324460e+01	6.7388136e+01	7.4809226e+01	7.7703479e+01
2.4152415e+03	1.6716365e+02	8.6784081e+01	1.3584716e+02	7.6411116e+01	1.4496660e+02	9.3116426e+01	2.3209514e+02	8.3014511e+01	1.1489366e+02	6.7724676e+02	1.1356195e+02	1.0659312e+02	1.1210383e+02	7.5348797e+01	1.3618483e+02	1.3274443e+02	8.4049870e+01	9.3183141e+01	1.5851898e+02	9.4625485e+01	1.0096001e+02	1.1283576e+02	7.2925453e+01	8.5567361e+01	1.0790019e+02	1.0182207e+02	1.5584059e+02	1.8131995e+02	8.9816861e+01	1.9854666e+02	1.4596525e+02	1.5928375e+02	1.1267562e+02	8.3986846e+01	1.4758786e+02	1.0980544e+02	8.2922416e+01	9.2778967e+01	3.7550434e+02	8.3236964e+01	3.2965926e+02	8.8255375e+01	2.1292170e+02	7.6198613e+01	1.4425861e+02	1.0134837e+02	6.7432136e+01	7.3574698e+01	7.8030015e+01
2.4160416e+03	1.8867266e+02	8.6346323e+01	1.4877572e+02	7.6370026e+01	1.4514557e+02	9.3041965e+01	2.3218189e+02	8.3474960e+01	1.1507837e+02	6.9878268e+02	1.1335844e+02	1.0685443e+02	1.1231342e+02	7.4969516e+01	1.3625844e+02	1.3177372e+02	8.0438731e+01	9.3671474e+01	1.5813050e+02	8.9591898e+01	1.0143609e+02	1.1384490e+02	7.3295558e+01	8.5506162e+01	1.1221510e+02	1.0153945e+02	1.6844891e+02	1.6562190e+02	8.9372291e+01	2.2380990e+02	1.5801002e+02	1.6370032e+02	1.1687163e+02	8.4572808e+01	1.4745695e+02	1.0939373e+02	8.3116227e+01	9.6381425e+01	3.7600724e+02	8.3611465e+01	3.6852922e+02	8.9802800e+01	2.1384780e+02	7.5762063e+01	1.4867538e+02	1.0565206e+02	6.7737834e+01	7.3017832e+01	7.8170110e+01
2.4168417e+03	2.1088355e+02	8.6225043e+01	1.6140900e+02	7.6080353e+01	1.4498807e+02	9.3166314e+01	2.3211046e+02	8.4325912e+01	1.1527164e+02	7.0997534e+02	1.1376165e+02	1.0671938e+02	1.1238359e+02	7.4794875e+01	1.3621075e+02	1.3067068e+02	7.6944408e+01	9.3365591e+01	1.5238714e+02	8.6917793e+01	1.0126200e+02	1.1443884e+02	7.3170199e+01	8.5124907e+01	1.2052415e+02	1.0169857e+02	1.7951542e+02	1.5437900e+02	8.9252296e+01	2.5338196e+02	1.7107761e+02	1.6630749e+02	1.2317904e+02	8.4375431e+01	1.4748151e+02	1.1018732e+02	8.3016901e+01	9.9876745e+01	3.7517636e+02	8.3286497e+01	4.0843826e+02	9.1855059e+01	2.1319703e+02	7.6037536e+01	1.5319905e+02	1.1071023e+02	6.7487889e+01	7.3116499e+01	7.8027758e+01
2.4176418e+03	2.3516222e+02	8.6734986e+01	1.7589314e+02	7.6540147e+01	1.4487048e+02	9.3240869e+01	2.3219761e+02	8.4480841e+01	1.1488141e+02	7.2167855e+02	1.1371577e+02	1.0698840e+02	1.1260575e+02	7.5315969e+01	1.3635592e+02	1.3050645e+02	7.3667403e+01	9.3368600e+01	1.4938608e+02	8.5712145e+01	1.0107494e+02	1.1616127e+02	7.3157269e+01	8.5315911e+01	1.3022967e+02	1.0162688e+02	1.8811985e+02	1.4123543e+02	8.9540366e+01	2.8190674e+02	1.8602691e+02	1.6986192e+02	1.3054625e+02	8.4289055e+01	1.4774907e+02	1.1250770e+02	8.2932767e+01	1.0424179e+02	3.7584953e+02	8.3584074e+01	4.4991016e+02	9.5418909e+01	2.1266360e+02	7.5887656e+01	1.5835020e+02	1.2014425e+02	6.7577894e+01	7.2606391e+01	7.7760424e+01
2.4184418e+03	2.6051831e+02	8.6553774e+01	1.9085546e+02	7.6068772e+01	1.4523447e+02	9.3122449e+01	2.3238724e+02	8.6540568e+01	1.1541455e+02	7.1632168e+02	1.1383812e+02	1.0655596e+02	1.1242502e+02	7.5132340e+01	1.3647233e+02	1.3035969e+02	7.1434693e+01	9.3932894e+01	1.4562013e+02	8.3991827e+01	1.0128857e+02	1.1818867e+02	7.3299784e+01	8.5302735e+01	1.4563011e+02	1.0132945e+02	1.9027167e+02	1.2985390e+02	8.9564607e+01	3.0351437e+02	1.9893663e+02	1.7639258e+02	1.3870319e+02	8.4040688e+01	1.4760469e+02	1.1499792e+02	8.2956013e+01	1.1096546e+02	3.7548585e+02	8.3688450e+01	4.8113571e+02	1.0247046e+02	2.1412340e+02	7.5838946e+01	1.6107135e+02	1.3312739e+02	6.7440350e+01	7.2500758e+01	7.8188787e+01
2.4192419e+03	2.7806205e+02	8.6316679e+01	2.1153420e+02	7.6370886e+01	1.4489996e+02	9.3116541e+01	2.3240617e+02	8.8789743e+01	1.1513171e+02	7.1131419e+02	1.1343376e+02	1.0724886e+02	1.1267296e+02	7.5328802e+01	1.3761910e+02	1.3023798e+02	6.9375929e+01	9.3649276e+01	1.4159348e+02	8.3703732e+01	1.0125960e+02	1.1923840e+02	7.2803532e+01	8.5435206e+01	1.6179375e+02	1.0204224e+02	1.8987236e+02	1.1986057e+02	8.9877207e+01	3.2427946e+02	2.1389176e+02	1.8206978e+02	1.4786243e+02	8.4456166e+01	1.4737509e+02	1.1776627e+02	8.3134067e+01	1.1557477e+02	3.7612329e+02	8.3593834e+01	5.0066342e+02	1.0904415e+02	2.0765475e+02	7.6276287e+01	1.6496405e+02	1.5214950e+02	6.7425326e+01	7.2692119e+01	7.8165340e+01
2.4200420e+03	2.9220451e+02	8.6548344e+01	2.2977101e+02	7.6085178e+01	1.4520103e+02	9.2750596e+01	2.3222329e+02	9.1954477e+01	1.1520445e+02	6.9483284e+02	1.1408152e+02	1.0687311e+02	1.1280119e+02	7.4933307e+01	1.3932109e+02	1.2998009e+02	6.8128549e+01	9.3683057e+01	1.3927086e+02	8.3414452e+01	1.0112460e+02	1.2153425e+02	7.3066768e+01	8.5029026e+01	1.8395733e+02	1.0177516e+02	1.8740313e+02	1.1084752e+02	8.9659917e+01	3.3470314e+02	2.2386858e+02	1.8761185e+02	1.5947731e+02	8.4046882e+01	1.4775630e+02	1.2155240e+02	8.3065297e+01	1.2320492e+02	3.7539797e+02	8.3620926e+01	5.1329991e+02	1.1851285e+02	2.0228102e+02	7.6672936e+01	1.6596184e+02	1.7477009e+02	6.7703520e+01	7.2620807e+01	7.8137307e+01
2.4208421e+03	2.9565914e+02	8.6339132e+01	2.4601118e+02	7.6244153e+01	1.4499136e+02	9.3341346e+01	2.3235132e+02	9.6176684e+01	1.1547076e+02	6.7200829e+02	1.1352085e+02	1.0751461e+02	1.1238496e+02	7.5320134e+01	1.4063913e+02	1.3026994e+02	6.7047551e+01	9.3997504e+01	1.3762562e+02	8.2610815e+01	1.0159261e+02	1.2451640e+02	7.3206990e+01	8.5351491e+01	2.0592743e+02	1.0213720e+02	1.8017024e+02	1.0527784e+02	9.0032686e+01	3.3499728e+02	2.2997038e+02	1.9501583e+02	1.6960451e+02	8.4457899e+01	1.4775174e+02	1.2738263e+02	8.3114448e+01	1.3039290e+02	3.7591336e+02	8.3510314e+01	5.1718296e+02	1.3255991e+02	1.9894462e+02	7.7008257e+01	1.6874025e+02	1.9717103e+02	6.7939173e+01	7.2567591e+01	7.8017839e+01
2.4216422e+03	2.9853949e+02	8.6948593e+01	2.5920427e+02	7.6455238e+01	1.4493022e+02	9.2795041e+01	2.3237900e+02	1.0187007e+02	1.1512944e+02	6.4965614e+02	1.1415345e+02	1.0662236e+02	1.1269605e+02	7.5258772e+01	1.4328930e+02	1.3033017e+02	6.6324451e+01	9.3578235e+01	1.3887642e+02	8.3180825e+01	1.0154629e+02	1.2905022e+02	7.3268233e+01	8.5717205e+01	2.3174297e+02	1.0204299e+02	1.7120209e+02	9.9592677e+01	8.9516411e+01	3.2863601e+02	2.3251725e+02	2.0128917e+02	1.7855043e+02	8.4413048e+01	1.4779875e+02	1.3187398e+02	8.2841810e+01	1.3777779e+02	3.7574920e+02	8.3699591e+01	5.1069422e+02	1.4816708e+02	1.8785899e+02	7.7415633e+01	1.6924905e+02	2.2324336e+02	6.7778224e+01	7.2310175e+01	7.8359879e+01
2.4224422e+03	2.9793892e+02	8.6637756e+01	2.6987486e+02	7.6485011e+01	1.4542251e+02	9.3188026e+01	2.3264212e+02	1.0971380e+02	1.1529802e+02	6.1671995e+02	1.1378685e+02	1.0745452e+02	1.1252769e+02	7.5256590e+01	1.4774338e+02	1.2994998e+02	6.6273437e+01	9.3783062e+01	1.4311788e+02	8.2939115e+01	1.0088443e+02	1.3606000e+02	7.3308314e+01	8.5596863e+01	2.5439043e+02	1.0198368e+02	1.6337696e+02	9.6923569e+01	9.0081231e+01	3.1552829e+02	2.3200224e+02	2.1226772e+02	1.8429831e+02	8.4561559e+01	1.4762118e+02	1.4179118e+02	8.3334923e+01	1.4399925e+02	3.7582166e+02	8.3703924e+01	4.9603690e+02	1.7313870e+02	1.7577076e+02	7.8513817e+01	1.6627188e+02	2.5299186e+02	6.7594464e+01	7.2781096e+01	7.8111561e+01
2.4232423e+03	2.9229908e+02	8.6682168e+01	2.7335609e+02	7.6394446e+01	1.4523366e+02	9.3319015e+01	2.3237244e+02	1.1888423e+02	1.1531191e+02	5.8786293e+02	1.1370477e+02	1.0751102e+02	1.1289921e+02	7.5691702e+01	1.5398026e+02	1.3026951e+02	6.6309856e+01	9.3723358e+01	1.4620182e+02	8.3021892e+01	1.0167130e+02	1.4480038e+02	7.3171400e+01	8.5588065e+01	2.7034058e+02	1.0336918e+02	1.4937313e+02	9.4350945e+01	8.9695326e+01	2.9326355e+02	2.2769364e+02	2.2085026e+02	1.9150387e+02	8.4468615e+01	1.4786215e+02	1.5683434e+02	8.3494574e+01	1.5231455e+02	3.7617937e+02	8.3693448e+01	4.7868492e+02	2.0476500e+02	1.6334795e+02	7.9332448e+01	1.6364996e+02	2.7835563e+02	6.7762715e+01	7.2506774e+01	7.8359492e+01
2.4240424e+03	2.9073102e+02	8.6544680e+01	2.7054223e+02	7.6769512e+01	1.4467521e+02	9.3040624e+01	2.3211597e+02	1.2565158e+02	1.1534951e+02	5.6198134e+02	1.1397080e+02	1.0765194e+02	1.1255630e+02	7.4956986e+01	1.6305202e+02	1.3053459e+02	6.5815595e+01	9.4023461e+01	1.5245836e+02	8.3284210e+01	1.0135784e+02	1.5867620e+02	7.3097488e+01	8.5815346e+01	2.8377793e+02	1.0366100e+02	1.3986403e+02	9.3354684e+01	8.9795594e+01	2.6313734e+02	2.1837083e+02	2.2326260e+02	1.9763350e+02	8.4564263e+01	1.4789071e+02	1.7517008e+02	8.3079930e+01	1.5682724e+02	3.7547736e+02	8.4121453e+01	4.5986496e+02	2.3771021e+02	1.4916767e+02	8.1306582e+01	1.6120994e+02	3.0075125e+02	6.7739481e+01	7.2718884e+01	7.8232373e+01
2.4248425e+03	2.7512649e+02	8.6944522e+01	2.6372096e+02	7.6471630e+01	1.4554288e+02	9.3349639e+01	2.3258621e+02	1.3361733e+02	1.1547288e+02	5.3051007e+02	1.1385695e+02	1.0788820e+02	1.1269056e+02	7.5556785e+01	1.7231147e+02	1.3053559e+02	6.6195363e+01	9.3862665e+01	1.6184421e+02	8.3572876e+01	1.0154179e+02	1.7665648e+02	7.3186118e+01	8.5347516e+01	2.9556929e+02	1.0395707e+02	1.2926664e+02	9.2638667e+01	9.0122734e+01	2.3883788e+02	2.0061102e+02	2.2988813e+02	2.0449482e+02	8.4530745e+01	1.4763823e+02	1.9858948e+02	8.3132384e+01	1.5737323e+02	3.7612618e+02	8.3472796e+01	4.3447360e+02	2.7857689e+02	1.3391621e+02	8.4363654e+01	1.5732138e+02	3.2345950e+02	6.7851660e+01	7.2580357e+01	7.8239334e+01
2.4256426e+03	2.6050712e+02	8.6616102e+01	2.5649022e+02	7.6277269e+01	1.4531476e+02	9.3294249e+01	2.3239021e+02	1.3904738e+02	1.1553481e+02	5.0356106e+02	1.1391752e+02	1.0878162e+02	1.1279262e+02	7.5403345e+01	1.8683721e+02	1.3048197e+02	6.6190147e+01	9.3953857e+01	1.6737228e+02	8.4368528e+01	1.0133793e+02	1.9893242e+02	7.3311445e+01	8.5617847e+01	2.9750060e+02	1.0642755e+02	1.1890267e+02	9.1867915e+01	8.9789736e+01	2.1422114e+02	1.8884205e+02	2.3282353e+02	2.1229146e+02	8.4840403e+01	1.4822395e+02	2.2206766e+02	8.3248091e+01	1.5695263e+02	3.7604831e+02	8.4016927e+01	4.1017861e+02	3.2003493e+02	1.2286389e+02	8.8621715e+01	1.5296069e+02	3.3483794e+02	6.7789044e+01	7.2417213e+01	7.8441094e+01
2.4264426e+03	2.4892010e+02	8.6550706e+01	2.4588814e+02	7.7108944e+01	1.4541300e+02	9.2987971e+01	2.3244387e+02	1.4420370e+02	1.1566635e+02	4.7908259e+02	1.1370426e+02	1.1005846e+02	1.1285284e+02	7.4869942e+01	2.0648954e+02	1.3030937e+02	6.5880593e+01	9.4105875e+01	1.7593259e+02	8.6502366e+01	1.0177100e+02	2.2616999e+02	7.3562569e+01	8.5620417e+01	2.9260193e+02	1.0697931e+02	1.0904330e+02	9.1752420e+01	8.9671586e+01	1.8585070e+02	1.7652186e+02	2.3294973e+02	2.2086362e+02	8.4245040e+01	1.4804970e+02	2.5097026e+02	8.2936564e+01	1.5483260e+02	3.7598811e+02	8.3949522e+01	3.8086867e+02	3.6091625e+02	1.1163663e+02	9.4951417e+01	1.4598445e+02	3.3581198e+02	6.7983096e+01	7.2671599e+01	7.8307980e+01
2.4272427e+03	2.3442356e+02	8.7142018e+01	2.3818211e+02	7.6464319e+01	1.4541084e+02	9.3491246e+01	2.3253531e+02	1.4849208e+02	1.1553482e+02	4.5456789e+02	1.1426116e+02	1.1095578e+02	1.1285182e+02	7.5790611e+01	2.3030648e+02	1.3031884e+02	6.6281088e+01	9.4038578e+01	1.8990483e+02	8.8935616e+01	1.0173256e+02	2.5983991e+02	7.3108986e+01	8.5909380e+01	2.8605311e+02	1.0937032e+02	1.0551328e+02	9.0979225e+01	8.9880437e+01	1.6593549e+02	1.6245452e+02	2.2926283e+02	2.3691844e+02	8.5072104e+01	1.4873455e+02	2.8173400e+02	8.3212109e+01	1.5004936e+02	3.7573354e+02	8.4019383e+01	3.4705484e+02	3.9464555e+02	1.0288657e+02	1.0033650e+02	1.4228390e+02	3.3515943e+02	6.7512146e+01	7.2756970e+01	7.8441252e+01
2.4280428e+03	2.1517661e+02	8.7021210e+01	2.2563974e+02	7.6230150e+01	1.4584463e+02	9.3647289e+01	2.3290416e+02	1.5046318e+02	1.1555917e+02	4.3181135e+02	1.1397446e+02	1.1286348e+02	1.1297156e+02	7.5217550e+01	2.5909967e+02	1.3037322e+02	6.6259070e+01	9.4191942e+01	2.0107700e+02	9.2758217e+01	1.0128387e+02	2.9110865e+02	7.3483132e+01	8.5649262e+01	2.7761476e+02	1.1210765e+02	9.9259602e+01	9.1434713e+01	9.0377745e+01	1.4770381e+02	1.5145734e+02	2.2588968e+02	2.5887258e+02	8.4394629e+01	1.4878106e+02	3.0779919e+02	8.3623360e+01	1.4308885e+02	3.7643876e+02	8.4027821e+01	3.1645902e+02	4.1378130e+02	9.7682950e+01	1.0680046e+02	1.3696720e+02	3.3877055e+02	6.7898555e+01	7.2883727e+01	7.8336346e+01
2.4288429e+03	2.0011627e+02	8.6978640e+01	2.2162729e+02	7.7080982e+01	1.4517916e+02	9.3547650e+01	2.3248774e+02	1.4856067e+02	1.1579806e+02	4.1585550e+02	1.1410610e+02	1.1584486e+02	1.1300268e+02	7.5476294e+01	2.9015776e+02	1.3010152e+02	6.6447114e+01	9.4187918e+01	2.0858670e+02	9.8491843e+01	1.0199728e+02	3.2166349e+02	7.3576640e+01	8.5424345e+01	2.6749702e+02	1.1500224e+02	9.5192485e+01	9.1067836e+01	8.9972777e+01	1.3608855e+02	1.3936077e+02	2.1459867e+02	2.8865896e+02	8.4531149e+01	1.4961234e+02	3.3246049e+02	8.3064650e+01	1.3429853e+02	3.7634227e+02	8.3755365e+01	2.8149483e+02	4.2268356e+02	9.2529837e+01	1.1375894e+02	1.3481931e+02	3.3310357e+02	6.8127476e+01	7.2603525e+01	7.8183566e+01
2.4296430e+03	1.8026968e+02	8.6672147e+01	2.2565484e+02	7.6399303e+01	1.4515636e+02	9.3967907e+01	2.3275652e+02	1.4871923e+02	1.1555177e+02	3.9999951e+02	1.1419967e+02	1.1980989e+02	1.1301588e+02	7.5363890e+01	3.2591086e+02	1.3057919e+02	6.6024919e+01	9.4105853e+01	2.2059253e+02	1.0723757e+02	1.0143099e+02	3.5168968e+02	7.3748634e+01	8.5934079e+01	2.5806593e+02	1.1761920e+02	9.0810966e+01	9.1725658e+01	9.0107147e+01	1.2503341e+02	1.3276619e+02	2.1029310e+02	3.2667957e+02	8.5098603e+01	1.5035780e+02	3.5409966e+02	8.3476675e+01	1.2690379e+02	3.7607276e+02	8.4167776e+01	2.4451374e+02	4.1261280e+02	9.0226804e+01	1.2381943e+02	1.3232749e+02	3.3033682e+02	6.7779715e+01	7.2726535e+01	7.8312101e+01
2.4304430e+03	1.6520057e+02	8.6975321e+01	2.3474407e+02	7.6558711e+01	1.4524908e+02	9.3757814e+01	2.3279652e+02	1.4611503e+02	1.1583135e+02	3.8632098e+02	1.1400935e+02	1.2455446e+02	1.1308718e+02	7.5815741e+01	3.6180072e+02	1.3027995e+02	6.6434348e+01	9.4472296e+01	2.2323666e+02	1.1989796e+02	1.0167177e+02	3.7838240e+02	7.3427000e+01	8.5896989e+01	2.4814440e+02	1.2046147e+02	8.8482926e+01	9.1836101e+01	8.9694326e+01	1.1731460e+02	1.2793571e+02	1.9992719e+02	3.5840399e+02	8.4344326e+01	1.5183718e+02	3.7300917e+02	8.3385956e+01	1.1856020e+02	3.7615107e+02	8.3957211e+01	2.1580410e+02	3.9032050e+02	8.7683007e+01	1.2997770e+02	1.2962484e+02	3.2551802e+02	6.8214863e+01	7.2547558e+01	7.8637189e+01
2.4312431e+03	1.4882273e+02	8.6937111e+01	2.4907441e+02	7.6873910e+01	1.4559519e+02	9.4858786e+01	2.3277507e+02	1.4009198e+02	1.1598255e+02	3.7315542e+02	1.1424044e+02	1.2826241e+02	1.1300698e+02	7.5554194e+01	4.0210793e+02	1.3072191e+02	6.5949339e+01	9.4329568e+01	2.2338703e+02	1.3249422e+02	1.0153291e+02	3.9322600e+02	7.3855607e+01	8.5672027e+01	2.3355565e+02	1.2540320e+02	8.6443490e+01	9.3333139e+01	9.0160870e+01	1.1204758e+02	1.2305497e+02	1.9102001e+02	3.8826922e+02	8.4749415e+01	1.5347841e+02	3.8496684e+02	8.3457521e+01	1.1149594e+02	3.7650772e+02	8.4280032e+01	1.9310407e+02	3.5312843e+02	8.6815725e+01	1.3740479e+02	1.2793082e+02	3.2359814e+02	6.7991877e+01	7.2537240e+01	7.8810273e+01
2.4320432e+03	1.3417580e+02	8.6906365e+01	2.6785556e+02	7.6588629e+01	1.4559044e+02	9.5654542e+01	2.3279956e+02	1.3490947e+02	1.1574742e+02	3.6554925e+02	1.1397536e+02	1.3520415e+02	1.1305404e+02	7.5594507e+01	4.4396889e+02	1.3054919e+02	6.6629475e+01	9.3663664e+01	2.1663447e+02	1.4792800e+02	1.0172605e+02	4.0306740e+02	7.3991838e+01	8.5924897e+01	2.1977732e+02	1.3143176e+02	8.4321122e+01	9.4546491e+01	8.9721485e+01	1.0919735e+02	1.2153699e+02	1.8164350e+02	4.1888982e+02	8.4795213e+01	1.5576103e+02	3.9751936e+02	8.3516869e+01	1.0481479e+02	3.7756423e+02	8.4297635e+01	1.7172856e+02	3.0957852e+02	8.6192444e+01	1.4068774e+02	1.2682174e+02	3.1786111e+02	6.7949794e+01	7.2648786e+01	7.8649553e+01
2.4328433e+03	1.2460879e+02	8.7190998e+01	2.8979399e+02	7.6713742e+01	1.4533786e+02	9.6867011e+01	2.3291609e+02	1.3043059e+02	1.1613829e+02	3.6117951e+02	1.1488121e+02	1.4344434e+02	1.1312182e+02	7.5860866e+01	4.9121526e+02	1.3100809e+02	6.6163890e+01	9.4171786e+01	2.0934789e+02	1.6816797e+02	1.0173804e+02	4.0329984e+02	7.4994905e+01	8.5841510e+01	2.0453600e+02	1.3618640e+02	8.2422682e+01	9.6392476e+01	9.0304964e+01	1.0753916e+02	1.2027250e+02	1.7750207e+02	4.3182321e+02	8.4774511e+01	1.5846722e+02	4.0585594e+02	8.3534368e+01	9.8755943e+01	3.7832120e+02	8.3995067e+01	1.5354939e+02	2.6936926e+02	8.5131173e+01	1.4261042e+02	1.2593517e+02	3.1645138e+02	6.8267650e+01	7.3026876e+01	7.8466449e+01
2.4336434e+03	1.1507520e+02	8.7119346e+01	3.1523953e+02	7.6686800e+01	1.4593063e+02	9.8854614e+01	2.3266970e+02	1.2384400e+02	1.1555886e+02	3.5709255e+02	1.1454964e+02	1.5122212e+02	1.1326037e+02	7.5563501e+01	5.2287006e+02	1.3122536e+02	6.6575450e+01	9.4659349e+01	1.9632673e+02	1.8905857e+02	1.0178344e+02	3.9161622e+02	7.5593990e+01	8.5830795e+01	1.9221189e+02	1.4534635e+02	8.1581611e+01	9.7354194e+01	8.9933228e+01	1.0738828e+02	1.1944736e+02	1.7631313e+02	4.2393977e+02	8.4804315e+01	1.6118664e+02	4.1007013e+02	8.3218762e+01	9.4822892e+01	3.7913070e+02	8.4179582e+01	1.4326688e+02	2.2561553e+02	8.5062567e+01	1.4466474e+02	1.2592379e+02	3.2031172e+02	6.7896132e+01	7.2792462e+01	7.8626750e+01
2.4344434e+03	1.0756023e+02	8.6879161e+01	3.4377659e+02	7.6796981e+01	1.4525570e+02	1.0370065e+02	2.3293293e+02	1.1637300e+02	1.1602123e+02	3.5478337e+02	1.1533263e+02	1.6100104e+02	1.1309206e+02	7.5488716e+01	5.5584156e+02	1.3166040e+02	6.6292446e+01	9.4211844e+01	1.8213430e+02	2.1178449e+02	1.0154782e+02	3.7883073e+02	7.7228815e+01	8.5754871e+01	1.8006462e+02	1.5799459e+02	8.0714168e+01	1.0118971e+02	8.9988830e+01	1.0910727e+02	1.1852181e+02	1.7685551e+02	4.0588102e+02	8.4717910e+01	1.6407876e+02	4.1584636e+02	8.3612454e+01	9.0338773e+01	3.8123605e+02	8.4159349e+01	1.3379874e+02	1.8862208e+02	8.5316603e+01	1.4599805e+02	1.2508057e+02	3.2023089e+02	6.8000880e+01	7.2649761e+01	7.8433567e+01
2.4352435e+03	1.0243941e+02	8.7065425e+01	3.7068025e+02	7.6701482e+01	1.4568666e+02	1.0826985e+02	2.3271102e+02	1.1015908e+02	1.1608410e+02	3.5324114e+02	1.1560013e+02	1.7240607e+02	1.1321616e+02	7.5243479e+01	5.9008572e+02	1.3213568e+02	6.6590030e+01	9.4067675e+01	1.6465876e+02	2.3063303e+02	1.0169249e+02	3.5749717e+02	7.8214753e+01	8.5876427e+01	1.6535393e+02	1.6919280e+02	8.0222630e+01	1.0735495e+02	9.0541500e+01	1.1190808e+02	1.1806860e+02	1.8005243e+02	3.7807714e+02	8.4859321e+01	1.6939311e+02	4.1774560e+02	8.3372110e+01	8.7618862e+01	3.8405276e+02	8.4128036e+01	1.2752706e+02	1.6014782e+02	8.5078424e+01	1.4701829e+02	1.2521694e+02	3.1531324e+02	6.8138503e+01	7.2959680e+01	7.8924359e+01
2.4360436e+03	9.7551899e+01	8.7277313e+01	3.9339324e+02	7.6810034e+01	1.4585696e+02	1.1543377e+02	2.3322579e+02	1.0482987e+02	1.1601470e+02	3.5242516e+02	1.1700599e+02	1.8148189e+02	1.1345988e+02	7.5647193e+01	6.1933672e+02	1.3323699e+02	6.7019564e+01	9.4742342e+01	1.5176252e+02	2.5653961e+02	1.0206480e+02	3.4006470e+02	8.0537082e+01	8.6043069e+01	1.5299260e+02	1.8761244e+02	8.0628459e+01	1.1274714e+02	9.0226581e+01	1.1903115e+02	1.1790856e+02	1.8594211e+02	3.4085243e+02	8.5008227e+01	1.7328267e+02	4.1663816e+02	8.3473688e+01	8.6185576e+01	3.8617734e+02	8.4573122e+01	1.2375133e+02	1.3721813e+02	8.4932383e+01	1.4966542e+02	1.2490742e+02	3.0845441e+02	6.8159365e+01	7.2542147e+01	7.8410046e+01
2.4368437e+03	9.4324415e+01	8.7347657e+01	4.1947887e+02	7.6789284e+01	1.4525959e+02	1.2292923e+02	2.3303876e+02	9.9652788e+01	1.1600265e+02	3.5214976e+02	1.1960512e+02	1.9086258e+02	1.1350303e+02	7.5685589e+01	6.3057985e+02	1.3448877e+02	6.7168511e+01	9.4074285e+01	1.3476903e+02	2.7735002e+02	1.0144362e+02	3.1225571e+02	8.2840969e+01	8.5821307e+01	1.4146836e+02	2.1389108e+02	8.1237730e+01	1.1854008e+02	9.0099336e+01	1.2500675e+02	1.1834175e+02	1.9509415e+02	3.0261085e+02	8.4621384e+01	1.7521942e+02	4.2063565e+02	8.3548516e+01	8.4161267e+01	3.9019391e+02	8.4170666e+01	1.2207743e+02	1.2124846e+02	8.5048404e+01	1.5225524e+02	1.2532304e+02	3.0354493e+02	6.8030814e+01	7.2876564e+01	7.8556181e+01
2.4376438e+03	9.2345225e+01	8.7217629e+01	4.4373512e+02	7.6620423e+01	1.4566947e+02	1.3187202e+02	2.3329743e+02	9.7319662e+01	1.1649385e+02	3.5197932e+02	1.2178882e+02	2.0159367e+02	1.1339599e+02	7.5853813e+01	6.4276977e+02	1.3639757e+02	6.7541482e+01	9.4916783e+01	1.1921691e+02	3.0004822e+02	1.0204255e+02	2.8884754e+02	8.5593314e+01	8.5910332e+01	1.3134035e+02	2.4789136e+02	8.2801013e+01	1.2647383e+02	9.0099543e+01	1.3397167e+02	1.1829175e+02	2.0974617e+02	2.5665144e+02	8.4848597e+01	1.8009646e+02	4.1389316e+02	8.3485106e+01	8.3699022e+01	3.9577953e+02	8.4426917e+01	1.2106329e+02	1.1062144e+02	8.4830139e+01	1.5430308e+02	1.2527324e+02	2.9426055e+02	6.8187286e+01	7.2901843e+01	7.8725882e+01
2.4384438e+03	9.0954732e+01	8.7167616e+01	4.6876531e+02	7.6786604e+01	1.4562755e+02	1.4326091e+02	2.3329186e+02	9.3734393e+01	1.1621221e+02	3.5175093e+02	1.2595477e+02	2.0454549e+02	1.1365479e+02	7.5464609e+01	6.3671768e+02	1.3855532e+02	6.8942249e+01	9.4424607e+01	1.0727796e+02	3.1524927e+02	1.0179670e+02	2.6492561e+02	8.9591415e+01	8.5675677e+01	1.2317656e+02	2.8285308e+02	8.3904840e+01	1.3506976e+02	9.0413283e+01	1.4733722e+02	1.1753097e+02	2.2385422e+02	2.1977450e+02	8.5143780e+01	1.8327902e+02	4.0483787e+02	8.3630091e+01	8.2846222e+01	4.0158794e+02	8.4378106e+01	1.2027136e+02	1.0577553e+02	8.4863308e+01	1.5185688e+02	1.2485378e+02	2.8062595e+02	6.8405269e+01	7.2881323e+01	7.8930494e+01
2.4392439e+03	9.0013356e+01	8.7194729e+01	4.8997706e+02	7.6753245e+01	1.4573127e+02	1.5488581e+02	2.3371048e+02	9.1035825e+01	1.1601454e+02	3.5136659e+02	1.3227451e+02	2.1016536e+02	1.1358937e+02	7.6004723e+01	6.2712564e+02	1.4257190e+02	7.1621181e+01	9.4482609e+01	9.8314170e+01	3.2676045e+02	1.0154283e+02	2.4424467e+02	9.4574710e+01	8.5829080e+01	1.1765239e+02	3.1772618e+02	8.7987321e+01	1.4364173e+02	9.0211411e+01	1.6473209e+02	1.1818220e+02	2.4075569e+02	1.8451291e+02	8.4765724e+01	1.8650570e+02	3.8699525e+02	8.3625633e+01	8.2790466e+01	4.0995172e+02	8.4466478e+01	1.1950004e+02	1.0494013e+02	8.5275580e+01	1.4759278e+02	1.2508831e+02	2.6387540e+02	6.8293725e+01	7.2884873e+01	7.8714062e+01
2.4400440e+03	8.9745035e+01	8.7417372e+01	5.1117603e+02	7.7007481e+01	1.4566436e+02	1.6585124e+02	2.3320508e+02	8.8914766e+01	1.1615145e+02	3.5153048e+02	1.3908476e+02	2.1243793e+02	1.1370633e+02	7.5457775e+01	6.1658702e+02	1.4799470e+02	7.4515938e+01	9.4725385e+01	9.0661344e+01	3.2954877e+02	1.0214975e+02	2.2666850e+02	9.9996530e+01	8.5826772e+01	1.1328634e+02	3.6049181e+02	9.1935688e+01	1.5304948e+02	9.0230682e+01	1.8117899e+02	1.1818827e+02	2.5962323e+02	1.5822791e+02	8.5015744e+01	1.8928875e+02	3.7510614e+02	8.3492492e+01	8.2586174e+01	4.1853768e+02	8.4427918e+01	1.1971689e+02	1.1302084e+02	8.5006228e+01	1.4431703e+02	1.2523930e+02	2.3710029e+02	6.8362180e+01	7.2889111e+01	7.8656747e+01
2.4408441e+03	8.9614166e+01	8.6944140e+01	5.3296432e+02	7.6807825e+01	1.4580302e+02	1.7527283e+02	2.3355392e+02	8.6913420e+01	1.1626156e+02	3.5173839e+02	1.4658816e+02	2.0662920e+02	1.1349316e+02	7.5629208e+01	5.8285286e+02	1.5432551e+02	7.8495646e+01	9.4472580e+01	8.3257147e+01	3.3427173e+02	1.0160532e+02	2.0736625e+02	1.0478616e+02	8.5860524e+01	1.0933469e+02	3.9970687e+02	9.8640751e+01	1.6423374e+02	9.0271215e+01	2.0477652e+02	1.1799301e+02	2.7860668e+02	1.3952367e+02	8.4997367e+01	1.8946055e+02	3.6154148e+02	8.3699343e+01	8.2423957e+01	4.2529774e+02	8.4420082e+01	1.1911849e+02	1.3067851e+02	8.4734302e+01	1.3678812e+02	1.2514294e+02	2.1984648e+02	6.8122617e+01	7.3080496e+01	7.8579167e+01
2.4416442e+03	8.8935092e+01	8.7077103e+01	5.4440534e+02	7.6852618e+01	1.4604561e+02	1.8462890e+02	2.3357511e+02	8.6163981e+01	1.1637107e+02	3.5145789e+02	1.6046351e+02	1.9771237e+02	1.1373039e+02	7.6004290e+01	5.4534354e+02	1.6114138e+02	8.4505144e+01	9.4388929e+01	7.8052684e+01	3.2670665e+02	1.0203227e+02	1.9293046e+02	1.1134338e+02	8.6147660e+01	1.0724849e+02	4.2977022e+02	1.0745317e+02	1.7062434e+02	9.0365790e+01	2.3419059e+02	1.1784760e+02	2.9828898e+02	1.2657354e+02	8.5002244e+01	1.8780932e+02	3.4621264e+02	8.3978789e+01	8.2274120e+01	4.3081741e+02	8.4705499e+01	1.1910348e+02	1.6447272e+02	8.5194000e+01	1.3010065e+02	1.2493755e+02	2.0614980e+02	6.8178655e+01	7.2904882e+01	7.8987259e+01
2.4424442e+03	8.9169373e+01	8.7423023e+01	5.4828843e+02	7.6948609e+01	1.4574862e+02	1.9371599e+02	2.3424680e+02	8.5548800e+01	1.1657057e+02	3.5158653e+02	1.6880974e+02	1.8856068e+02	1.1390802e+02	7.5912282e+01	5.0412432e+02	1.6985506e+02	9.1617768e+01	9.5015438e+01	7.5037935e+01	3.1729492e+02	1.0188121e+02	1.8289986e+02	1.1863204e+02	8.6001976e+01	1.0532344e+02	4.4642502e+02	1.1933084e+02	1.7335655e+02	9.0154227e+01	2.5701398e+02	1.1824924e+02	3.1049037e+02	1.1865901e+02	8.4815162e+01	1.8539268e+02	3.3226669e+02	8.3619867e+01	8.2348033e+01	4.3689844e+02	8.4695685e+01	1.1961423e+02	2.1813976e+02	8.5392547e+01	1.2121031e+02	1.2517575e+02	1.9791646e+02	6.8489241e+01	7.3014427e+01	7.8769548e+01
2.4432443e+03	8.9331394e+01	8.7858819e+01	5.4324181e+02	7.6983391e+01	1.4576411e+02	1.9639232e+02	2.3445210e+02	8.5056920e+01	1.1624163e+02	3.5229678e+02	1.7808232e+02	1.7572244e+02	1.1335126e+02	7.5628307e+01	4.5168892e+02	1.7942871e+02	1.0131514e+02	9.4799402e+01	7.2595752e+01	3.0908385e+02	1.0184444e+02	1.6855547e+02	1.2310040e+02	8.5836386e+01	1.0463274e+02	4.5009784e+02	1.3202163e+02	1.7647628e+02	9.0609312e+01	2.8318003e+02	1.1809482e+02	3.1968016e+02	1.1307603e+02	8.4976930e+01	1.8336947e+02	3.1313793e+02	8.3336713e+01	8.2770864e+01	4.4224103e+02	8.4493483e+01	1.1925480e+02	3.0307569e+02	8.5028445e+01	1.1314924e+02	1.2568780e+02	1.9396146e+02	6.8069744e+01	7.3032621e+01	7.8755345e+01
2.4440444e+03	8.9160472e+01	8.7416450e+01	5.2609588e+02	7.6643287e+01	1.4581581e+02	1.9909962e+02	2.3534737e+02	8.3977576e+01	1.1624787e+02	3.5150185e+02	1.9215865e+02	1.6460563e+02	1.1373458e+02	7.5703331e+01	4.0044288e+02	1.9052765e+02	1.0988351e+02	9.4612061e+01	7.1169214e+01	2.9666560e+02	1.0224012e+02	1.5730823e+02	1.3389791e+02	8.6201898e+01	1.0401102e+02	4.4430669e+02	1.5026678e+02	1.7586815e+02	9.0506045e+01	3.0882812e+02	1.1826068e+02	3.2737167e+02	1.0987241e+02	8.4803314e+01	1.7934134e+02	3.0102893e+02	8.3681930e+01	8.2667881e+01	4.4542186e+02	8.4541668e+01	1.1940667e+02	4.2597107e+02	8.4872699e+01	1.0588304e+02	1.2522822e+02	1.9635479e+02	6.8142855e+01	7.2925196e+01	7.8958369e+01
2.4448445e+03	8.9358611e+01	8.8011187e+01	4.9250403e+02	7.7121390e+01	1.4590999e+02	2.0379827e+02	2.3622788e+02	8.4624736e+01	1.1634430e+02	3.5177946e+02	2.0130573e+02	1.5184141e+02	1.1368709e+02	7.5955761e+01	3.4925675e+02	2.0131949e+02	1.1822802e+02	9.4790967e+01	6.9580919e+01	2.8574999e+02	1.0210241e+02	1.4603218e+02	1.4078144e+02	8.6111071e+01	1.0308590e+02	4.2332890e+02	1.6992170e+02	1.7150513e+02	9.0392089e+01	3.2882337e+02	1.1820370e+02	3.2631643e+02	1.0787759e+02	8.5267973e+01	1.7391776e+02	2.9019074e+02	8.3780459e+01	8.2364961e+01	4.4744042e+02	8.4961617e+01	1.1928650e+02	5.8724079e+02	8.5221364e+01	9.7395488e+01	1.2543414e+02	2.1133955e+02	6.8350331e+01	7.3002239e+01	7.9140714e+01
2.4456446e+03	8.9047125e+01	8.7420502e+01	4.5607332e+02	7.6933920e+01	1.4594174e+02	2.0198179e+02	2.3724861e+02	8.3752712e+01	1.1639958e+02	3.5180047e+02	2.1075201e+02	1.4184298e+02	1.1371210e+02	7.6038211e+01	3.0447739e+02	2.1135037e+02	1.2630826e+02	9.4458212e+01	6.9276067e+01	2.7646988e+02	1.0181677e+02	1.3784135e+02	1.4830008e+02	8.5808316e+01	1.0331230e+02	3.8991302e+02	1.9076036e+02	1.6654968e+02	9.0346331e+01	3.4134520e+02	1.1840889e+02	3.2377975e+02	1.0618809e+02	8.4684153e+01	1.7104983e+02	2.7685122e+02	8.3552019e+01	8.2571749e+01	4.4606709e+02	8.4839885e+01	1.1958142e+02	7.8655718e+02	8.5259198e+01	9.2450977e+01	1.2547829e+02	2.3368462e+02	6.8247256e+01	7.3113376e+01	7.8877009e+01
2.4464446e+03	8.9722203e+01	8.8355456e+01	4.1054312e+02	7.6973738e+01	1.4547766e+02	1.9996730e+02	2.3974965e+02	8.4016153e+01	1.1651666e+02	3.5192184e+02	2.2055327e+02	1.3185566e+02	1.1389061e+02	7.5922340e+01	2.6380856e+02	2.2243687e+02	1.3465935e+02	9.4870123e+01	6.8533771e+01	2.7018193e+02	1.0229206e+02	1.2990020e+02	1.6312999e+02	8.6648493e+01	1.0267478e+02	3.4651342e+02	2.1423117e+02	1.6010755e+02	9.0785987e+01	3.4395878e+02	1.1820657e+02	3.1216316e+02	1.0627680e+02	8.5334529e+01	1.6795335e+02	2.6570223e+02	8.3815689e+01	8.2759692e+01	4.4450534e+02	8.4596734e+01	1.1954340e+02	1.0332511e+03	8.5082651e+01	8.8843803e+01	1.2523695e+02	2.6747276e+02	6.8347832e+01	7.3467064e+01	7.8730774e+01
2.4472447e+03	8.9816142e+01	8.9742421e+01	3.5773095e+02	7.7246065e+01	1.4629306e+02	1.9736528e+02	2.4356535e+02	8.4190639e+01	1.1651882e+02	3.5182751e+02	2.2318717e+02	1.2522573e+02	1.1368839e+02	7.6308655e+01	2.3172840e+02	2.3294795e+02	1.3994320e+02	9.4724308e+01	6.8339931e+01	2.5981299e+02	1.0198163e+02	1.2508389e+02	1.6978499e+02	8.6150734e+01	1.0305106e+02	3.0865960e+02	2.3686115e+02	1.5228294e+02	9.0472551e+01	3.3961283e+02	1.1827098e+02	2.9922665e+02	1.0583464e+02	8.5066061e+01	1.6639463e+02	2.4759726e+02	8.3866645e+01	8.2442622e+01	4.3905565e+02	8.4673557e+01	1.1973596e+02	1.3137421e+03	8.5218528e+01	8.5127749e+01	1.2538825e+02	3.0837516e+02	6.8552460e+01	7.2978025e+01	7.9011593e+01
2.4480448e+03	9.0403608e+01	9.1461116e+01	3.0894457e+02	7.7127847e+01	1.4633310e+02	1.9406282e+02	2.4784093e+02	8.3610430e+01	1.1679621e+02	3.5188973e+02	2.2652574e+02	1.2091291e+02	1.1397780e+02	7.5443891e+01	2.0630466e+02	2.4160687e+02	1.3771633e+02	9.4851603e+01	6.8169291e+01	2.5025549e+02	1.0237947e+02	1.2015579e+02	1.8125146e+02	8.6305745e+01	1.0291812e+02	2.7498603e+02	2.5672405e+02	1.4492363e+02	9.0392866e+01	3.2450778e+02	1.1830992e+02	2.8105239e+02	1.0555679e+02	8.5064025e+01	1.6310106e+02	2.2874032e+02	8.3864570e+01	8.2438884e+01	4.3241205e+02	8.4868892e+01	1.2035439e+02	1.6122979e+03	8.5153319e+01	8.3165670e+01	1.2492005e+02	3.5223947e+02	6.8099922e+01	7.3253682e+01	7.9404292e+01
2.4488449e+03	9.1144972e+01	9.5488325e+01	2.7299631e+02	7.6752446e+01	1.4672721e+02	1.8887224e+02	2.5316814e+02	8.4260978e+01	1.1677887e+02	3.5215689e+02	2.2359120e+02	1.1802968e+02	1.1400195e+02	7.5966253e+01	1.8422631e+02	2.5296338e+02	1.3726577e+02	9.4545356e+01	6.8244202e+01	2.4572730e+02	1.0184288e+02	1.1679575e+02	1.9174703e+02	8.6332476e+01	1.0278783e+02	2.3988336e+02	2.7225509e+02	1.3713364e+02	9.0555126e+01	3.0946792e+02	1.1877522e+02	2.5763537e+02	1.0551823e+02	8.5428856e+01	1.6178597e+02	2.1229529e+02	8.3966514e+01	8.2776315e+01	4.2759792e+02	8.4979447e+01	1.2138137e+02	1.9109536e+03	8.5239247e+01	8.1526617e+01	1.2549430e+02	4.0986002e+02	6.8552700e+01	7.3067479e+01	7.8782540e+01
2.4496450e+03	9.2234901e+01	1.0048059e+02	2.3771970e+02	7.7276581e+01	1.4736224e+02	1.8488960e+02	2.6256521e+02	8.3843953e+01	1.1696585e+02	3.5195986e+02	2.1470711e+02	1.1580267e+02	1.1387166e+02	7.5842362e+01	1.6715318e+02	2.6084610e+02	1.3445153e+02	9.5101016e+01	6.7953573e+01	2.3898967e+02	1.0207070e+02	1.1475253e+02	1.9917280e+02	8.6277981e+01	1.0283913e+02	2.1233513e+02	2.7834133e+02	1.3266054e+02	9.0766936e+01	2.8769080e+02	1.1829055e+02	2.4016653e+02	1.0567954e+02	8.5033998e+01	1.6000334e+02	1.9526190e+02	8.4036317e+01	8.2301973e+01	4.1961566e+02	8.4907976e+01	1.2231383e+02	2.1999329e+03	8.5177772e+01	8.0535366e+01	1.2553634e+02	4.5431501e+02	6.8351760e+01	7.2867684e+01	7.9365908e+01
2.4504450e+03	9.3458572e+01	1.0851703e+02	2.1631280e+02	7.7041002e+01	1.4735250e+02	1.8197147e+02	2.7176140e+02	8.3961142e+01	1.1660253e+02	3.5187159e+02	2.0881187e+02	1.1652787e+02	1.1413920e+02	7.6006946e+01	1.5555261e+02	2.6917309e+02	1.2883771e+02	9.4873327e+01	6.8573981e+01	2.3493810e+02	1.0247017e+02	1.1358328e+02	2.0094648e+02	8.6639874e+01	1.0270833e+02	1.8440253e+02	2.8519758e+02	1.2612981e+02	9.0446750e+01	2.7217144e+02	1.1856112e+02	2.2157006e+02	1.0535295e+02	8.5148485e+01	1.5946868e+02	1.7718554e+02	8.3688389e+01	8.2826185e+01	4.1061736e+02	8.4761495e+01	1.2420609e+02	2.4822727e+03	8.5133479e+01	8.0227468e+01	1.2557994e+02	5.0209649e+02	6.8094928e+01	7.3076968e+01	7.9277830e+01
2.4512451e+03	9.5302625e+01	1.2176584e+02	2.0376796e+02	7.6937579e+01	1.4901593e+02	1.7863636e+02	2.8472624e+02	8.4114707e+01	1.1684848e+02	3.5236448e+02	1.9754971e+02	1.1663006e+02	1.1415716e+02	7.5576701e+01	1.4927483e+02	2.7379659e+02	1.2381397e+02	9.4724912e+01	6.7823104e+01	2.2409426e+02	1.0215582e+02	1.1297905e+02	2.0025045e+02	8.5963788e+01	1.0283532e+02	1.6425012e+02	2.8683612e+02	1.1962149e+02	9.0713257e+01	2.5257163e+02	1.1845778e+02	2.0480623e+02	1.0586779e+02	8.4943640e+01	1.5798743e+02	1.6094375e+02	8.4052629e+01	8.2838255e+01	4.0346389e+02	8.5020498e+01	1.2717581e+02	2.7223798e+03	8.5452477e+01	8.0412991e+01	1.2562479e+02	5.4786468e+02	6.8896708e+01	7.3297003e+01	7.8937537e+01
[truncated: 9,435 more rows]
[truncated: 1 more columns]
