# Supplementary material for: Signal Partitioning Algorithm for Highly Efficient Gaussian Mixture Modeling in Mass Spectrometry
Source: PLoS One. 2015 Jul 31;10(7):e0134256. doi: 10.1371/journal.pone.0134256 (PMC4521892; doi:10.1371/journal.pone.0134256)
Supplement: S3 File — (ZIP) [file pone.0134256.s003.zip › S3_File/sim_data_150.txt]

% Manuscript: Signal partitioning algorithm for highly efficient Gaussian mixture modeling in mass spectrometry
% by Andrzej Polanski, Michal Marczyk, Monika Pietrowska, Piotr Widlak and Joanna Polanska
% Simulated data with 150 peaks
% first column: m/z values
% next columns: signal intensity for different populations
2.0000000e+03	5.2088115e+01	2.8623968e+01	4.1039840e+01	3.4369004e+01	1.7084794e+01	2.8058454e+01	1.8734132e+01	4.0039924e+01	5.6777083e+01	1.0356102e+02	2.0368202e+01	1.7531938e+01	6.6720501e+01	1.9769632e+01	1.1036612e+02	3.5305562e+01	4.0911831e+01	2.5156675e+01	2.5846405e+01	2.8072312e+01	1.9323559e+01	2.6754138e+01	1.6241937e+02	3.6783581e+01	1.7164200e+01	1.7590281e+01	3.8862521e+01	3.5399140e+01	7.6679350e+01	3.8442442e+01	7.4226270e+01	1.3374311e+01	2.6032473e+01	4.7364388e+01	2.3852873e+01	2.2907649e+01	4.5492793e+01	1.4511708e+01	3.5738653e+01	2.7855108e+01	2.9387357e+01	2.0238052e+01	1.4546462e+01	3.5140800e+01	1.8904348e+01	3.0477758e+01	2.5856605e+01	4.6071937e+01	5.1525885e+01
2.0008001e+03	5.8489166e+01	3.2339288e+01	8.0277597e+01	3.5305863e+01	5.0360623e+01	3.2502361e+01	3.0800222e+01	4.9449923e+01	9.6515491e+01	1.2155688e+02	7.1425072e+01	2.0611249e+01	8.1232849e+01	3.2009599e+01	1.2348876e+02	4.7414914e+01	5.1901657e+01	4.9831276e+01	3.6735758e+01	4.1769478e+01	2.5418763e+01	2.6461266e+02	1.6737437e+02	5.4646825e+01	2.9346660e+01	2.2363428e+01	4.2662891e+01	4.7736990e+01	1.0116245e+02	4.2288847e+01	9.7010853e+01	2.3801882e+01	4.1421621e+01	5.6109612e+01	3.0429582e+01	3.6240475e+01	4.9379344e+01	2.4236306e+01	4.0838184e+01	3.1572893e+01	4.0299228e+01	3.1409871e+01	2.0408298e+01	6.5581088e+01	2.1192766e+01	4.1326661e+01	2.9139644e+01	5.4714443e+01	5.5358268e+01
2.0016002e+03	6.3016856e+01	4.7196428e+01	1.1459247e+02	4.1307635e+01	5.2703388e+01	4.1538480e+01	3.7196059e+01	5.3776186e+01	1.3863214e+02	1.5023494e+02	7.5935979e+01	2.7677301e+01	8.5569110e+01	3.6509888e+01	1.5545613e+02	4.9177341e+01	5.5211463e+01	7.0177342e+01	4.1892728e+01	4.6552309e+01	3.4470070e+01	2.6752115e+02	1.7289908e+02	6.8175672e+01	4.1092269e+01	2.7351538e+01	5.6910253e+01	5.1389615e+01	1.3237522e+02	4.5232565e+01	1.1778451e+02	3.2989712e+01	4.9605429e+01	6.0837679e+01	3.3663706e+01	4.0173889e+01	6.0044725e+01	2.6875287e+01	7.1887812e+01	3.9193661e+01	4.5880176e+01	3.6538100e+01	2.8430859e+01	6.8786813e+01	2.6418008e+01	6.1079337e+01	4.6491307e+01	5.7217726e+01	5.7639803e+01
2.0024002e+03	6.4471150e+01	5.0089629e+01	1.3994226e+02	5.0997903e+01	5.3541550e+01	4.6248232e+01	4.2151951e+01	5.5975484e+01	1.5512556e+02	1.6489501e+02	1.1443813e+02	4.3293754e+01	9.5310165e+01	4.0325596e+01	1.7356216e+02	5.1522982e+01	6.7591581e+01	7.3304487e+01	4.9326625e+01	4.8713229e+01	3.8294652e+01	2.7029038e+02	1.8063771e+02	7.3330803e+01	4.2939130e+01	3.3824709e+01	6.8061133e+01	5.6135638e+01	1.3817152e+02	4.9743142e+01	1.4772446e+02	3.7964142e+01	5.4327405e+01	6.9670014e+01	3.6993464e+01	5.0613493e+01	6.8160062e+01	2.8485350e+01	7.9447850e+01	4.5381580e+01	5.4445836e+01	4.6349873e+01	4.2213107e+01	7.1250771e+01	2.9918392e+01	6.6427067e+01	4.7146165e+01	6.0259049e+01	7.2839304e+01
2.0032003e+03	7.3877859e+01	5.0771041e+01	1.4769356e+02	5.4532215e+01	5.4597839e+01	4.6655157e+01	4.5324288e+01	5.7323805e+01	1.6386830e+02	1.7896105e+02	1.1492624e+02	4.5102236e+01	9.9151580e+01	4.3828280e+01	1.7567860e+02	5.3404119e+01	7.4221276e+01	7.7598929e+01	5.6652427e+01	4.9352911e+01	4.1571803e+01	2.8408378e+02	1.8234614e+02	8.2837771e+01	4.7916289e+01	3.5753837e+01	7.0840859e+01	5.9530740e+01	1.6213090e+02	5.7706473e+01	1.6457260e+02	5.0695214e+01	5.6773615e+01	7.3900414e+01	4.0546876e+01	5.6269199e+01	7.1967314e+01	3.2019868e+01	8.1757487e+01	5.1610135e+01	5.6853444e+01	5.2151438e+01	4.5796343e+01	8.0196259e+01	3.5533324e+01	7.1593336e+01	4.8746629e+01	6.2082143e+01	8.0260705e+01
2.0040004e+03	7.4396035e+01	5.2265780e+01	1.5038304e+02	5.6321001e+01	5.5369447e+01	4.8203009e+01	5.0265319e+01	5.8457131e+01	1.6862080e+02	1.7938437e+02	1.1451950e+02	4.6384420e+01	1.0191060e+02	4.5636152e+01	1.7545848e+02	5.4379278e+01	7.4051465e+01	7.7778032e+01	5.8049675e+01	4.9022245e+01	5.0884854e+01	2.8626542e+02	1.8224965e+02	8.2688896e+01	4.9959079e+01	3.7645800e+01	7.3689894e+01	6.0965821e+01	1.7424564e+02	7.0759965e+01	1.7465053e+02	5.1632953e+01	5.7561499e+01	7.4602614e+01	4.1697784e+01	6.3395099e+01	7.3229369e+01	3.2105194e+01	8.4878785e+01	5.6205929e+01	5.7364683e+01	6.2185041e+01	4.6651077e+01	8.1215144e+01	3.9223423e+01	7.2666875e+01	5.2946345e+01	6.2258418e+01	8.3274864e+01
2.0048005e+03	7.4709066e+01	5.6015523e+01	1.5970527e+02	5.6719544e+01	5.5445823e+01	4.9637614e+01	5.3079212e+01	5.9641062e+01	1.7068915e+02	1.8796939e+02	1.1599124e+02	4.6840944e+01	1.0311473e+02	5.2066595e+01	1.7956156e+02	5.8416414e+01	7.5720541e+01	7.8757017e+01	7.1690158e+01	5.0708156e+01	5.2023730e+01	2.8656409e+02	1.8257037e+02	8.8526879e+01	4.9743273e+01	3.7256827e+01	7.3846896e+01	6.1435893e+01	1.7413117e+02	7.1021868e+01	1.8038670e+02	5.2107544e+01	6.0909611e+01	7.6118019e+01	4.2187971e+01	6.3494822e+01	7.3408395e+01	3.2133423e+01	8.6107823e+01	5.7281996e+01	5.9203211e+01	6.2418590e+01	4.6923947e+01	8.1250405e+01	3.9057238e+01	7.4735877e+01	5.3504424e+01	6.2975340e+01	8.3639398e+01
2.0056006e+03	7.7593871e+01	5.5940320e+01	1.6155999e+02	5.7227412e+01	5.6153735e+01	5.0874441e+01	5.3126189e+01	5.9342482e+01	1.7065802e+02	1.8850268e+02	1.1539779e+02	4.7816790e+01	1.0552265e+02	5.2548971e+01	1.7977163e+02	5.9127427e+01	7.6239458e+01	7.8785152e+01	7.4242143e+01	5.4779809e+01	5.3083394e+01	2.8690738e+02	1.8373873e+02	8.9490182e+01	4.9823873e+01	3.8262683e+01	7.4208378e+01	6.1191881e+01	1.7395691e+02	7.0867707e+01	1.8100109e+02	5.2309517e+01	6.1326693e+01	7.8397500e+01	4.3036721e+01	6.5386609e+01	7.3305944e+01	3.2396292e+01	8.6493293e+01	5.7921164e+01	5.8893980e+01	6.4518605e+01	4.8407828e+01	8.1829327e+01	3.9730220e+01	7.5670530e+01	5.3018350e+01	6.2955977e+01	8.7589020e+01
2.0064006e+03	7.7356907e+01	5.6298561e+01	1.6232196e+02	5.9801945e+01	5.5729244e+01	5.0457366e+01	5.4010481e+01	5.9890117e+01	1.7580484e+02	1.8852269e+02	1.1591856e+02	4.7748908e+01	1.0644948e+02	5.2573345e+01	1.8066814e+02	5.9412695e+01	7.6340423e+01	7.8902734e+01	7.5919996e+01	5.4902138e+01	5.3581986e+01	2.8678588e+02	1.8365746e+02	8.9283440e+01	4.9996726e+01	3.8106563e+01	7.4421825e+01	6.1361303e+01	1.7407856e+02	7.1948383e+01	1.8125191e+02	5.2482962e+01	6.1225704e+01	7.8815964e+01	4.3246447e+01	6.5307988e+01	7.3471070e+01	3.2455253e+01	8.7166806e+01	5.8134507e+01	5.9411163e+01	6.6727971e+01	4.8522454e+01	8.2177861e+01	3.9858318e+01	7.5116341e+01	5.3320749e+01	6.3007320e+01	8.8101534e+01
2.0072007e+03	7.7680907e+01	5.6207552e+01	1.6205109e+02	6.0083303e+01	5.5858569e+01	5.0969020e+01	5.4582928e+01	5.9831768e+01	1.7560494e+02	1.8852303e+02	1.1640562e+02	4.7863388e+01	1.0632771e+02	5.2746183e+01	1.8101210e+02	5.9243386e+01	7.6622896e+01	7.9015429e+01	7.6553146e+01	5.5112042e+01	5.3456790e+01	2.8699902e+02	1.8401782e+02	8.9355078e+01	5.0036456e+01	3.8331294e+01	7.4895580e+01	6.1435201e+01	1.7478722e+02	7.4741516e+01	1.8146634e+02	5.2552843e+01	6.1546798e+01	7.8558400e+01	4.3418339e+01	6.5452466e+01	7.3518087e+01	3.2515310e+01	8.7865110e+01	5.7973911e+01	5.9497761e+01	6.6578370e+01	4.8948241e+01	8.2060032e+01	3.9875726e+01	7.5694454e+01	5.3561431e+01	6.3241103e+01	8.8185298e+01
2.0080008e+03	7.7872665e+01	5.6391879e+01	1.6302778e+02	5.9815909e+01	5.6006141e+01	5.0713046e+01	5.4024149e+01	6.0102515e+01	1.7584476e+02	1.8895854e+02	1.1615865e+02	4.7774110e+01	1.0685599e+02	5.3067018e+01	1.8183429e+02	5.9155230e+01	7.6720433e+01	7.9104855e+01	7.6625019e+01	5.4975015e+01	5.3665082e+01	2.8731914e+02	1.8424028e+02	8.9834587e+01	5.0018190e+01	3.8379307e+01	7.5012547e+01	6.1949220e+01	1.7423294e+02	7.4869403e+01	1.8135845e+02	5.2592997e+01	6.1425591e+01	7.8896609e+01	4.3403706e+01	6.5612984e+01	7.3313459e+01	3.2538752e+01	8.7738748e+01	5.8529260e+01	5.9513030e+01	6.8485663e+01	4.8752250e+01	8.1957740e+01	3.9861350e+01	7.5657689e+01	5.3519091e+01	6.3255393e+01	8.8209620e+01
2.0088009e+03	7.7969892e+01	5.6443868e+01	1.6333397e+02	5.9791816e+01	5.6159445e+01	5.1123365e+01	5.4461037e+01	5.9953496e+01	1.7614935e+02	1.8883078e+02	1.1647622e+02	4.7941294e+01	1.0655034e+02	5.2928106e+01	1.8208714e+02	5.9536688e+01	7.7068775e+01	7.9270276e+01	7.6314181e+01	5.5228479e+01	5.3744027e+01	2.8714147e+02	1.8456744e+02	8.9456844e+01	5.0238308e+01	3.8806082e+01	7.5291003e+01	6.1291022e+01	1.7489304e+02	7.4735310e+01	1.8178861e+02	5.2127927e+01	6.1517199e+01	7.8738575e+01	4.3795953e+01	6.5849445e+01	7.3719496e+01	3.2932395e+01	8.7998169e+01	5.7966666e+01	5.9938438e+01	6.8549848e+01	4.9018572e+01	8.2184444e+01	4.0286630e+01	7.5748259e+01	5.3594818e+01	6.3642168e+01	8.8399019e+01
2.0096010e+03	7.8255963e+01	5.6584360e+01	1.6336836e+02	6.0248691e+01	5.6219671e+01	5.1018642e+01	5.4505841e+01	6.0381989e+01	1.7606175e+02	1.8909938e+02	1.1632983e+02	4.8165135e+01	1.0687671e+02	5.3039554e+01	1.8208603e+02	5.9362507e+01	7.7893094e+01	7.9346917e+01	7.6818027e+01	5.5289536e+01	5.3909367e+01	2.8729348e+02	1.8443229e+02	8.9605375e+01	5.0342708e+01	3.8602902e+01	7.5176363e+01	6.1956074e+01	1.7442906e+02	7.5056760e+01	1.8159882e+02	5.2763871e+01	6.1781124e+01	7.9064734e+01	4.3771432e+01	6.6080766e+01	7.3650246e+01	3.2996841e+01	8.8063879e+01	5.8346934e+01	5.9704190e+01	6.8605266e+01	4.9329043e+01	8.2559005e+01	4.0224884e+01	7.6079295e+01	5.4100671e+01	6.3543782e+01	8.8511851e+01
2.0104010e+03	7.8551556e+01	5.6603775e+01	1.6350203e+02	6.0099393e+01	5.6323375e+01	5.1216076e+01	5.4580098e+01	6.0691630e+01	1.7620198e+02	1.8900264e+02	1.1640042e+02	4.8249025e+01	1.0673703e+02	5.3452910e+01	1.8256490e+02	5.9620081e+01	7.7587433e+01	7.9657340e+01	7.6860883e+01	5.5526926e+01	5.4003002e+01	2.8754396e+02	1.8469576e+02	8.9560340e+01	5.0501947e+01	3.9027046e+01	7.5594921e+01	6.2055170e+01	1.7465520e+02	7.5060352e+01	1.8152235e+02	5.2428660e+01	6.1616890e+01	7.8861666e+01	4.3729925e+01	6.6207953e+01	7.3938515e+01	3.3064823e+01	8.8187813e+01	5.8506517e+01	5.9979028e+01	6.8838250e+01	4.9486623e+01	8.2479989e+01	4.0574206e+01	7.6002816e+01	5.4058470e+01	6.3387331e+01	8.8515567e+01
2.0112011e+03	7.8474011e+01	5.6637561e+01	1.6363844e+02	6.0454860e+01	5.6375019e+01	5.0927817e+01	5.4595934e+01	6.0585771e+01	1.7638680e+02	1.8923622e+02	1.1638596e+02	4.8134811e+01	1.0726199e+02	5.3205841e+01	1.8217770e+02	5.9820763e+01	7.7712715e+01	7.9514977e+01	7.6967248e+01	5.5424596e+01	5.4046251e+01	2.8749139e+02	1.8474488e+02	8.9949592e+01	5.0512656e+01	3.8781041e+01	7.5543650e+01	6.1801808e+01	1.7476680e+02	7.5072581e+01	1.8224366e+02	5.2716334e+01	6.1920295e+01	7.9328342e+01	4.3941227e+01	6.6084709e+01	7.3931823e+01	3.3306718e+01	8.8428148e+01	5.8773570e+01	5.9861988e+01	6.9046498e+01	4.9736160e+01	8.2672766e+01	4.0537409e+01	7.6723944e+01	5.3926759e+01	6.3597587e+01	8.8742210e+01
2.0120012e+03	7.8508811e+01	5.6916444e+01	1.6368574e+02	6.0098490e+01	5.6347934e+01	5.1361213e+01	5.4474160e+01	6.0683430e+01	1.7656835e+02	1.8949416e+02	1.1650470e+02	4.8271616e+01	1.0764431e+02	5.3617184e+01	1.8281414e+02	5.9909776e+01	7.7805063e+01	7.9621026e+01	7.7022217e+01	5.5547836e+01	5.4229302e+01	2.8775282e+02	1.8462993e+02	8.9766913e+01	5.0767494e+01	3.9349685e+01	7.5973431e+01	6.2297736e+01	1.7470401e+02	7.5409279e+01	1.8211760e+02	5.2518335e+01	6.1797508e+01	7.9301119e+01	4.4137571e+01	6.6450643e+01	7.4186358e+01	3.3223679e+01	8.8622265e+01	5.8603801e+01	6.0062280e+01	6.8842922e+01	4.9771475e+01	8.2739460e+01	4.0421711e+01	7.6688610e+01	5.4267544e+01	6.3637505e+01	8.8753365e+01
2.0128013e+03	7.9146918e+01	5.7066292e+01	1.6385155e+02	6.0584473e+01	5.6438359e+01	5.1159933e+01	5.4766196e+01	6.0603875e+01	1.7643692e+02	1.8913625e+02	1.1685281e+02	4.8148654e+01	1.0686358e+02	5.3321776e+01	1.8273397e+02	6.0036891e+01	7.8370044e+01	8.0015081e+01	7.7071176e+01	5.5469315e+01	5.4241456e+01	2.8786781e+02	1.8491674e+02	9.0077758e+01	5.0664199e+01	3.8935567e+01	7.5880126e+01	6.1920837e+01	1.7509393e+02	7.5442665e+01	1.8192606e+02	5.2821603e+01	6.1845486e+01	7.9205143e+01	4.4230390e+01	6.6529075e+01	7.4411983e+01	3.3696940e+01	8.8833160e+01	5.8944362e+01	5.9806461e+01	6.9429070e+01	5.0022088e+01	8.2527031e+01	4.0760042e+01	7.6729363e+01	5.4007301e+01	6.3674016e+01	8.8709120e+01
2.0136014e+03	7.9067013e+01	5.7061649e+01	1.6353358e+02	6.0469037e+01	5.6557798e+01	5.1449485e+01	5.4586495e+01	6.1045156e+01	1.7652197e+02	1.8967037e+02	1.1695025e+02	4.8516472e+01	1.0769767e+02	5.3719782e+01	1.8256909e+02	5.9848495e+01	7.8296086e+01	8.0053370e+01	7.7308954e+01	5.5713706e+01	5.4569494e+01	2.8778509e+02	1.8439918e+02	8.9808312e+01	5.0959723e+01	3.9479309e+01	7.5878232e+01	6.2403537e+01	1.7472668e+02	7.5408747e+01	1.8210334e+02	5.3025737e+01	6.2061064e+01	7.9325693e+01	4.4488829e+01	6.6832842e+01	7.4199857e+01	3.3335816e+01	8.8942146e+01	5.9162134e+01	6.0348293e+01	6.9180385e+01	5.0349468e+01	8.2818766e+01	4.0889588e+01	7.7129577e+01	5.4245688e+01	6.3759983e+01	8.9106650e+01
2.0144014e+03	7.9224634e+01	5.6934556e+01	1.6434582e+02	6.0976630e+01	5.6604136e+01	5.1281202e+01	5.4821825e+01	6.1253593e+01	1.7711358e+02	1.8932766e+02	1.1690607e+02	4.8400536e+01	1.0743496e+02	5.3781652e+01	1.8299285e+02	6.0155842e+01	7.8197377e+01	8.0128286e+01	7.7401905e+01	5.5839117e+01	5.4651835e+01	2.8801295e+02	1.8520566e+02	9.0232002e+01	5.1060794e+01	3.9534076e+01	7.6103432e+01	6.2109020e+01	1.7544327e+02	7.5472287e+01	1.8203946e+02	5.2736844e+01	6.2213407e+01	7.9645742e+01	4.4467873e+01	6.6910654e+01	7.4511622e+01	3.3887385e+01	8.8949532e+01	5.8985359e+01	6.0073997e+01	6.9493396e+01	5.0187708e+01	8.3092657e+01	4.1249257e+01	7.7172500e+01	5.4528692e+01	6.4122243e+01	8.8879565e+01
2.0152015e+03	7.9310659e+01	5.7418327e+01	1.6399609e+02	6.0734211e+01	5.6659097e+01	5.1484482e+01	5.4710186e+01	6.0829541e+01	1.7688063e+02	1.8995798e+02	1.1716827e+02	4.8645781e+01	1.0764120e+02	5.3903180e+01	1.8292337e+02	6.0009078e+01	7.8306119e+01	8.0307344e+01	7.7352099e+01	5.5586200e+01	5.4666192e+01	2.8805954e+02	1.8496641e+02	9.0245213e+01	5.1001527e+01	3.9357312e+01	7.6108781e+01	6.2706530e+01	1.7507555e+02	7.5755948e+01	1.8261857e+02	5.2976934e+01	6.2120083e+01	7.9762956e+01	4.4620944e+01	6.7031121e+01	7.4530027e+01	3.3943860e+01	8.9313196e+01	5.9040344e+01	6.0576687e+01	6.9601622e+01	5.0768475e+01	8.3051115e+01	4.1104485e+01	7.7106627e+01	5.4574597e+01	6.4011927e+01	8.9081198e+01
2.0160016e+03	7.9405498e+01	5.7069561e+01	1.6452295e+02	6.0789067e+01	5.7139196e+01	5.1549297e+01	5.4903216e+01	6.1308229e+01	1.7709860e+02	1.8932204e+02	1.1724199e+02	4.8615537e+01	1.0784149e+02	5.4039030e+01	1.8301913e+02	6.0487656e+01	7.8591845e+01	8.0154539e+01	7.7746521e+01	5.6133673e+01	5.4698454e+01	2.8831805e+02	1.8525736e+02	9.0071328e+01	5.1373533e+01	3.9813291e+01	7.6519729e+01	6.2222598e+01	1.7530951e+02	7.5614620e+01	1.8244608e+02	5.2947012e+01	6.2270659e+01	7.9789154e+01	4.4609479e+01	6.7183214e+01	7.4638832e+01	3.4218282e+01	8.9167757e+01	5.9373192e+01	6.0369764e+01	6.9531793e+01	5.0735469e+01	8.3126776e+01	4.1101527e+01	7.7543320e+01	5.4788411e+01	6.4066337e+01	8.9476279e+01
2.0168017e+03	7.9574877e+01	5.7530387e+01	1.6408848e+02	6.0988615e+01	5.6806242e+01	5.1525428e+01	5.4850862e+01	6.1172148e+01	1.7717171e+02	1.8974963e+02	1.1740902e+02	4.8904182e+01	1.0783021e+02	5.4040613e+01	1.8334577e+02	6.0147098e+01	7.8684586e+01	8.0433964e+01	7.7956804e+01	5.5781783e+01	5.4871881e+01	2.8796852e+02	1.8507040e+02	9.0266647e+01	5.1284631e+01	3.9845065e+01	7.6439535e+01	6.2384914e+01	1.7563032e+02	7.5624066e+01	1.8240074e+02	5.3079318e+01	6.2219717e+01	7.9826909e+01	4.4705090e+01	6.7362971e+01	7.4597379e+01	3.4402192e+01	8.9614721e+01	5.9202097e+01	6.0431650e+01	6.9901970e+01	5.0859170e+01	8.3352032e+01	4.1489594e+01	7.7521690e+01	5.4849206e+01	6.4256820e+01	8.9202688e+01
2.0176018e+03	7.9883332e+01	5.7278636e+01	1.6481254e+02	6.1065856e+01	5.7040537e+01	5.1619347e+01	5.5127682e+01	6.1813156e+01	1.7738876e+02	1.8994648e+02	1.1706760e+02	4.8507404e+01	1.0794339e+02	5.4053033e+01	1.8311868e+02	6.0533330e+01	7.8862231e+01	8.0453287e+01	7.7878759e+01	5.5983228e+01	5.5257012e+01	2.8840646e+02	1.8542217e+02	9.0334927e+01	5.1428152e+01	3.9914834e+01	7.6443083e+01	6.2722782e+01	1.7521131e+02	7.6083832e+01	1.8288652e+02	5.2977738e+01	6.2716131e+01	7.9725865e+01	4.4666501e+01	6.7449274e+01	7.4964453e+01	3.4174536e+01	8.9375308e+01	5.9649211e+01	6.0497056e+01	7.0073729e+01	5.1116318e+01	8.3458462e+01	4.1625650e+01	7.8149797e+01	5.4829986e+01	6.4421266e+01	8.9385324e+01
2.0184018e+03	7.9880017e+01	5.7892968e+01	1.6462841e+02	6.0932447e+01	5.6982632e+01	5.1839674e+01	5.4963137e+01	6.1381372e+01	1.7741580e+02	1.9002248e+02	1.1716231e+02	4.8869502e+01	1.0791607e+02	5.4233677e+01	1.8370691e+02	6.0362540e+01	7.9083549e+01	8.0639525e+01	7.8020731e+01	5.6070169e+01	5.5062191e+01	2.8848616e+02	1.8542612e+02	9.0303187e+01	5.1452699e+01	3.9838992e+01	7.6639491e+01	6.2835306e+01	1.7560007e+02	7.5612824e+01	1.8289223e+02	5.2923461e+01	6.2429051e+01	7.9762081e+01	4.4964200e+01	6.7584613e+01	7.4772307e+01	3.4535820e+01	9.0264201e+01	5.9479784e+01	6.0677461e+01	7.0150338e+01	5.1273851e+01	8.3312478e+01	4.1498212e+01	7.7725611e+01	5.4995380e+01	6.4436079e+01	8.9282673e+01
2.0192019e+03	8.0012392e+01	5.8025845e+01	1.6539238e+02	6.1245727e+01	5.7134224e+01	5.1779287e+01	5.5170458e+01	6.2046335e+01	1.7781815e+02	1.8981982e+02	1.1761457e+02	4.8807827e+01	1.0802465e+02	5.4384560e+01	1.8354302e+02	6.0514080e+01	7.8937075e+01	8.0669318e+01	7.8278825e+01	5.6662422e+01	5.5431890e+01	2.8859611e+02	1.8510654e+02	9.0565558e+01	5.1204668e+01	4.0522478e+01	7.6720539e+01	6.2756214e+01	1.7580970e+02	7.6202030e+01	1.8258416e+02	5.3122717e+01	6.2721023e+01	7.9861465e+01	4.4952799e+01	6.7823565e+01	7.4939558e+01	3.4522115e+01	8.9806192e+01	5.9738988e+01	6.0672362e+01	7.0256554e+01	5.1563405e+01	8.3642177e+01	4.1922908e+01	7.8515273e+01	5.4718558e+01	6.4559183e+01	8.9827868e+01
2.0200020e+03	8.0138051e+01	5.9298651e+01	1.6477205e+02	6.1483931e+01	5.7204033e+01	5.2241516e+01	5.5394676e+01	6.1811923e+01	1.7792300e+02	1.9036884e+02	1.1732170e+02	4.8833324e+01	1.0809958e+02	5.4443763e+01	1.8373715e+02	6.0720361e+01	7.9308449e+01	8.0895162e+01	7.8037325e+01	5.6130357e+01	5.5483813e+01	2.8861523e+02	1.8547901e+02	9.0978494e+01	5.1727626e+01	4.0533067e+01	7.6932641e+01	6.3133691e+01	1.7584649e+02	7.5997806e+01	1.8288794e+02	5.3348776e+01	6.2631681e+01	8.0072966e+01	4.5111888e+01	6.7908794e+01	7.4710189e+01	3.4964041e+01	9.0346981e+01	5.9520430e+01	6.0740148e+01	7.0022098e+01	5.1464011e+01	8.3898470e+01	4.1690989e+01	7.7835202e+01	5.5195228e+01	6.4549736e+01	8.9224020e+01
2.0208021e+03	8.0443334e+01	6.0782527e+01	1.6524794e+02	6.1199911e+01	5.7306448e+01	5.1837169e+01	5.5234688e+01	6.1915348e+01	1.7779647e+02	1.9001171e+02	1.1782272e+02	4.9072413e+01	1.0840278e+02	5.4666226e+01	1.8386799e+02	6.0787217e+01	7.9357126e+01	8.1015845e+01	7.8388610e+01	5.6504207e+01	5.5695274e+01	2.8863626e+02	1.8542218e+02	9.0444892e+01	5.1968062e+01	4.0375830e+01	7.7245124e+01	6.2662418e+01	1.7584773e+02	7.6096195e+01	1.8307047e+02	5.3059301e+01	6.2739866e+01	8.0258726e+01	4.5292731e+01	6.7902213e+01	7.5006922e+01	3.4736993e+01	9.0176580e+01	5.9750822e+01	6.1101972e+01	7.0465206e+01	5.1764780e+01	8.3704528e+01	4.2238916e+01	7.8546686e+01	5.5075124e+01	6.4629262e+01	8.9774990e+01
2.0216022e+03	8.0504223e+01	6.4263096e+01	1.6536294e+02	6.1367624e+01	5.7410912e+01	5.2068192e+01	5.5184538e+01	6.2257497e+01	1.7780887e+02	1.9040487e+02	1.1772287e+02	4.8855279e+01	1.0856532e+02	5.4700675e+01	1.8374765e+02	6.0804609e+01	7.9443899e+01	8.0914129e+01	7.8430088e+01	5.6534848e+01	5.5872971e+01	2.8885933e+02	1.8560385e+02	9.0737729e+01	5.1740135e+01	4.0456365e+01	7.7278995e+01	6.3256674e+01	1.7593486e+02	7.6437522e+01	1.8323785e+02	5.3085657e+01	6.2713380e+01	8.0157693e+01	4.5409576e+01	6.8155667e+01	7.4881611e+01	3.5179869e+01	9.0498735e+01	5.9763444e+01	6.1008675e+01	7.0818947e+01	5.1896196e+01	8.4039468e+01	4.1901432e+01	7.8523136e+01	5.5444608e+01	6.4882693e+01	8.9593853e+01
2.0224022e+03	8.0865729e+01	6.8528561e+01	1.6502282e+02	6.1527196e+01	5.7349470e+01	5.2164473e+01	5.5690341e+01	6.2151083e+01	1.7821202e+02	1.9053164e+02	1.1773936e+02	4.9344143e+01	1.0850205e+02	5.4753236e+01	1.8404523e+02	6.1038142e+01	7.9568232e+01	8.1090616e+01	7.8733395e+01	5.6422991e+01	5.5884388e+01	2.8899359e+02	1.8557657e+02	9.0762099e+01	5.2025414e+01	4.0851056e+01	7.7279458e+01	6.3155943e+01	1.7609099e+02	7.6577944e+01	1.8329516e+02	5.3362828e+01	6.3166425e+01	8.0229859e+01	4.5530957e+01	6.8145511e+01	7.4972201e+01	3.5151661e+01	9.0329339e+01	6.0231553e+01	6.1059128e+01	7.0551384e+01	5.2421391e+01	8.4106912e+01	4.2440162e+01	7.8902642e+01	5.5529287e+01	6.4685778e+01	9.0010439e+01
2.0232023e+03	8.0703192e+01	7.5526713e+01	1.6553447e+02	6.1888085e+01	5.7501678e+01	5.2045346e+01	5.5351495e+01	6.2241484e+01	1.7808571e+02	1.9049311e+02	1.1784980e+02	4.9221960e+01	1.0870894e+02	5.4816449e+01	1.8400729e+02	6.0879848e+01	7.9481929e+01	8.1496509e+01	7.8452492e+01	5.6439088e+01	5.6052325e+01	2.8916551e+02	1.8570160e+02	9.0706127e+01	5.2295681e+01	4.0757902e+01	7.7350423e+01	6.3314912e+01	1.7599282e+02	7.6173046e+01	1.8346200e+02	5.3057252e+01	6.2904004e+01	8.0803905e+01	4.5702905e+01	6.8391989e+01	7.5319210e+01	3.5210721e+01	9.0849454e+01	5.9947379e+01	6.1442143e+01	7.0962400e+01	5.2243051e+01	8.4093734e+01	4.2460464e+01	7.8895832e+01	5.5412272e+01	6.5174974e+01	8.9776594e+01
2.0240024e+03	8.1042266e+01	8.2904501e+01	1.6530889e+02	6.1826503e+01	5.7648455e+01	5.2328636e+01	5.5771279e+01	6.2628140e+01	1.7836936e+02	1.9094666e+02	1.1803361e+02	4.9256677e+01	1.0850604e+02	5.5355134e+01	1.8439319e+02	6.0873292e+01	7.9769589e+01	8.1056103e+01	7.8898411e+01	5.6660010e+01	5.6043261e+01	2.8909185e+02	1.8572135e+02	9.0824088e+01	5.2132468e+01	4.0659209e+01	7.7476926e+01	6.3160550e+01	1.7632871e+02	7.6634698e+01	1.8325693e+02	5.3482281e+01	6.3084356e+01	8.0219532e+01	4.5919548e+01	6.8650097e+01	7.5152212e+01	3.5506056e+01	9.0610598e+01	6.0272787e+01	6.1211902e+01	7.1309923e+01	5.2610155e+01	8.4160152e+01	4.2336855e+01	7.8944115e+01	5.5548980e+01	6.4849618e+01	9.0159934e+01
2.0248025e+03	8.1312314e+01	9.2000654e+01	1.6565784e+02	6.2185165e+01	5.7549825e+01	5.2536473e+01	5.5564992e+01	6.2596891e+01	1.7853714e+02	1.9063749e+02	1.1804025e+02	4.9470709e+01	1.0883777e+02	5.5231453e+01	1.8384878e+02	6.1354501e+01	8.0090378e+01	8.1691469e+01	7.8667274e+01	5.6655713e+01	5.6100438e+01	2.8932074e+02	1.8604835e+02	9.0964148e+01	5.2349420e+01	4.1373688e+01	7.7709578e+01	6.3573571e+01	1.7605330e+02	7.6616784e+01	1.8341515e+02	5.3370259e+01	6.3217170e+01	8.0744610e+01	4.5827120e+01	6.8578201e+01	7.5455749e+01	3.5751584e+01	9.0904010e+01	6.0315767e+01	6.1361989e+01	7.0879553e+01	5.2776004e+01	8.4438693e+01	4.2596776e+01	7.9224856e+01	5.5415705e+01	6.4857476e+01	8.9770848e+01
2.0256026e+03	8.1154543e+01	1.0224612e+02	1.6559546e+02	6.1854925e+01	5.7859038e+01	5.2425017e+01	5.5580081e+01	6.2572212e+01	1.7841023e+02	1.9095958e+02	1.1848006e+02	4.9350531e+01	1.0870277e+02	5.5316407e+01	1.8452456e+02	6.1016795e+01	8.0057428e+01	8.1440139e+01	7.9277208e+01	5.7055613e+01	5.6316234e+01	2.8941325e+02	1.8590985e+02	9.1006361e+01	5.2805296e+01	4.1011052e+01	7.7692753e+01	6.3630803e+01	1.7681529e+02	7.6644087e+01	1.8354593e+02	5.3460380e+01	6.3051618e+01	8.0760399e+01	4.6119609e+01	6.8827801e+01	7.5009907e+01	3.5608210e+01	9.1063446e+01	6.0517367e+01	6.1504530e+01	7.1350785e+01	5.2766736e+01	8.4208086e+01	4.2527924e+01	7.9552648e+01	5.5706006e+01	6.5371562e+01	9.0342222e+01
2.0264026e+03	8.1428608e+01	1.1025009e+02	1.6587101e+02	6.2127509e+01	5.7689956e+01	5.2586476e+01	5.5694890e+01	6.2815177e+01	1.7884417e+02	1.9083392e+02	1.1823947e+02	4.9267713e+01	1.0915394e+02	5.5395439e+01	1.8468587e+02	6.1153934e+01	8.0270582e+01	8.1758891e+01	7.9234138e+01	5.6855499e+01	5.6147985e+01	2.8935332e+02	1.8577760e+02	9.1060737e+01	5.2570517e+01	4.1477344e+01	7.7737066e+01	6.3686334e+01	1.7610268e+02	7.6891206e+01	1.8354062e+02	5.3520813e+01	6.3266326e+01	8.0440455e+01	4.5969273e+01	6.9206323e+01	7.5603325e+01	3.5992227e+01	9.1131819e+01	6.0378379e+01	6.1440377e+01	7.1388996e+01	5.2977197e+01	8.4713315e+01	4.2954715e+01	7.9610525e+01	5.5844163e+01	6.5293797e+01	8.9985006e+01
2.0272027e+03	8.1747573e+01	1.1640382e+02	1.6587624e+02	6.2095070e+01	5.8008362e+01	5.2677728e+01	5.5731953e+01	6.2685280e+01	1.7856603e+02	1.9102027e+02	1.1840197e+02	4.9571507e+01	1.0868056e+02	5.5627858e+01	1.8496350e+02	6.1219193e+01	8.0264638e+01	8.1781236e+01	7.9152330e+01	5.6948974e+01	5.6657496e+01	2.8958230e+02	1.8586597e+02	9.1338474e+01	5.2484116e+01	4.1403894e+01	7.7890043e+01	6.3906938e+01	1.7690620e+02	7.6638086e+01	1.8374680e+02	5.3462458e+01	6.3263175e+01	8.0778811e+01	4.6197030e+01	6.8940707e+01	7.5672475e+01	3.6137764e+01	9.1486359e+01	6.0830590e+01	6.1615528e+01	7.1337121e+01	5.3054259e+01	8.4282217e+01	4.2602807e+01	7.9573230e+01	5.5913792e+01	6.5287552e+01	9.0468391e+01
2.0280028e+03	8.1656997e+01	1.2206428e+02	1.6622447e+02	6.2428350e+01	5.7902979e+01	5.2713261e+01	5.5717742e+01	6.3319327e+01	1.7902214e+02	1.9111198e+02	1.1857667e+02	4.9625333e+01	1.0917493e+02	5.5538621e+01	1.8461123e+02	6.1351144e+01	8.0477491e+01	8.2027925e+01	7.9625684e+01	5.6938929e+01	5.6413538e+01	2.8971059e+02	1.8592933e+02	9.1189098e+01	5.2907766e+01	4.1291593e+01	7.7773255e+01	6.3481110e+01	1.7644363e+02	7.7280829e+01	1.8398120e+02	5.3623731e+01	6.3191505e+01	8.0747229e+01	4.6156044e+01	6.9091569e+01	7.5555872e+01	3.6182534e+01	9.1377503e+01	6.0831383e+01	6.1478710e+01	7.1542351e+01	5.3506360e+01	8.4769246e+01	4.3248459e+01	8.0017151e+01	5.6126847e+01	6.5322402e+01	9.0299717e+01
2.0288029e+03	8.1837387e+01	1.2374834e+02	1.6615362e+02	6.2425480e+01	5.7880728e+01	5.2542309e+01	5.5831632e+01	6.3212217e+01	1.7904729e+02	1.9104224e+02	1.1837615e+02	4.9399571e+01	1.0937908e+02	5.5870749e+01	1.8507887e+02	6.1763779e+01	8.0719100e+01	8.1995673e+01	7.9258416e+01	5.7036276e+01	5.6886693e+01	2.8933716e+02	1.8614792e+02	9.1247065e+01	5.2918160e+01	4.1780556e+01	7.8084762e+01	6.4148741e+01	1.7714909e+02	7.6955145e+01	1.8393413e+02	5.3478552e+01	6.3459351e+01	8.1099614e+01	4.6329089e+01	6.9116836e+01	7.5597559e+01	3.6271889e+01	9.1659722e+01	6.0820026e+01	6.1832971e+01	7.1872512e+01	5.3468587e+01	8.4739750e+01	4.3086571e+01	8.0007518e+01	5.5912784e+01	6.5397964e+01	9.0468992e+01
2.0296030e+03	8.2107403e+01	1.2206920e+02	1.6644239e+02	6.2385819e+01	5.8174544e+01	5.2959129e+01	5.5843883e+01	6.3331659e+01	1.7939301e+02	1.9126905e+02	1.1887158e+02	4.9768621e+01	1.0940528e+02	5.5768264e+01	1.8490803e+02	6.1431805e+01	8.0711244e+01	8.1767968e+01	7.9754936e+01	5.7302334e+01	5.7010735e+01	2.8995737e+02	1.8630132e+02	9.1433502e+01	5.2970736e+01	4.1807339e+01	7.8175980e+01	6.3997740e+01	1.7684884e+02	7.7058238e+01	1.8380872e+02	5.4003216e+01	6.3620426e+01	8.1028578e+01	4.6375143e+01	6.9567070e+01	7.5763561e+01	3.6263737e+01	9.1765392e+01	6.0970083e+01	6.1957028e+01	7.1970822e+01	5.3683851e+01	8.4877306e+01	4.3003327e+01	8.0368360e+01	5.6386527e+01	6.5554605e+01	9.0346912e+01
2.0304030e+03	8.2184924e+01	1.1642769e+02	1.6646985e+02	6.2770433e+01	5.8257125e+01	5.2828955e+01	5.5727943e+01	6.3374396e+01	1.7936363e+02	1.9144912e+02	1.1881027e+02	4.9836461e+01	1.0941419e+02	5.5811727e+01	1.8500265e+02	6.1563996e+01	8.1087211e+01	8.2477939e+01	7.9565882e+01	5.7293797e+01	5.7031089e+01	2.8975976e+02	1.8615045e+02	9.1366739e+01	5.3328925e+01	4.1956115e+01	7.8399763e+01	6.3932134e+01	1.7671158e+02	7.7339145e+01	1.8433598e+02	5.3695022e+01	6.3706507e+01	8.1000607e+01	4.6761287e+01	6.9503408e+01	7.5574535e+01	3.6557584e+01	9.1913941e+01	6.0952551e+01	6.1814032e+01	7.2007069e+01	5.4074792e+01	8.4910991e+01	4.3524333e+01	8.0379819e+01	5.6307655e+01	6.5395173e+01	9.0831856e+01
2.0312031e+03	8.2249995e+01	1.0954526e+02	1.6634630e+02	6.2570391e+01	5.8207119e+01	5.2807956e+01	5.5998953e+01	6.3724034e+01	1.7952371e+02	1.9145564e+02	1.1868439e+02	5.0043929e+01	1.0953166e+02	5.5942589e+01	1.8510393e+02	6.1922211e+01	8.0777617e+01	8.2164736e+01	8.0101694e+01	5.7502243e+01	5.7203189e+01	2.9013013e+02	1.8647254e+02	9.1560160e+01	5.3162006e+01	4.2080511e+01	7.8413339e+01	6.3938759e+01	1.7732002e+02	7.7162682e+01	1.8400579e+02	5.3973837e+01	6.3492521e+01	8.1225204e+01	4.6621986e+01	6.9693543e+01	7.6229955e+01	3.6754261e+01	9.2062953e+01	6.1107806e+01	6.2274002e+01	7.2488664e+01	5.3791325e+01	8.5441987e+01	4.3200957e+01	8.0776693e+01	5.6449970e+01	6.5806954e+01	9.0633972e+01
2.0320032e+03	8.2600052e+01	1.0306245e+02	1.6672848e+02	6.2746658e+01	5.8410500e+01	5.2870600e+01	5.6019395e+01	6.3870950e+01	1.7973426e+02	1.9163814e+02	1.1895409e+02	4.9562718e+01	1.1008264e+02	5.6531806e+01	1.8540770e+02	6.1657352e+01	8.1237764e+01	8.2566389e+01	8.0194827e+01	5.7498812e+01	5.7154961e+01	2.9000325e+02	1.8616794e+02	9.1490936e+01	5.3279149e+01	4.2104316e+01	7.8841665e+01	6.4302703e+01	1.7703716e+02	7.7202491e+01	1.8442031e+02	5.3837377e+01	6.4009736e+01	8.1018256e+01	4.6887152e+01	6.9713970e+01	7.5971858e+01	3.6980919e+01	9.2059628e+01	6.1253043e+01	6.2043116e+01	7.1991071e+01	5.4289361e+01	8.4790475e+01	4.3813741e+01	8.0779421e+01	5.6508938e+01	6.5777887e+01	9.0590185e+01
2.0328033e+03	8.2603715e+01	9.6362015e+01	1.6671326e+02	6.3292614e+01	5.8255855e+01	5.3184120e+01	5.5867468e+01	6.3815098e+01	1.7981142e+02	1.9156967e+02	1.1897852e+02	4.9966058e+01	1.0945703e+02	5.6008845e+01	1.8530486e+02	6.2067875e+01	8.1112219e+01	8.2599726e+01	8.0083392e+01	5.7404999e+01	5.7417853e+01	2.9026211e+02	1.8681434e+02	9.1457354e+01	5.3602847e+01	4.2419472e+01	7.8782952e+01	6.4223862e+01	1.7748397e+02	7.7473212e+01	1.8439463e+02	5.3780772e+01	6.3716611e+01	8.1583076e+01	4.6826039e+01	7.0127853e+01	7.5556517e+01	3.6788540e+01	9.2550064e+01	6.1495999e+01	6.2243493e+01	7.2827813e+01	5.4388351e+01	8.5276676e+01	4.3892223e+01	8.0611286e+01	5.6438370e+01	6.5901600e+01	9.0971540e+01
2.0336034e+03	8.2840055e+01	8.8788082e+01	1.6687141e+02	6.2787253e+01	5.8435228e+01	5.3217447e+01	5.6131456e+01	6.4051861e+01	1.7981726e+02	1.9195328e+02	1.1905716e+02	4.9886334e+01	1.0960288e+02	5.6368500e+01	1.8537029e+02	6.1829792e+01	8.1240399e+01	8.2787514e+01	8.0419086e+01	5.7701857e+01	5.7272070e+01	2.9034255e+02	1.8640934e+02	9.1629255e+01	5.3632433e+01	4.2320424e+01	7.8501336e+01	6.4323398e+01	1.7756668e+02	7.7547154e+01	1.8458589e+02	5.4073917e+01	6.3921457e+01	8.1597673e+01	4.7200863e+01	6.9876057e+01	7.6417832e+01	3.6911627e+01	9.2755434e+01	6.1206195e+01	6.2470273e+01	7.2661867e+01	5.4364375e+01	8.5522591e+01	4.3619337e+01	8.1264207e+01	5.6761735e+01	6.5854413e+01	9.0689342e+01
2.0344034e+03	8.3002236e+01	8.3516499e+01	1.6696960e+02	6.3058631e+01	5.8749999e+01	5.3296210e+01	5.6236979e+01	6.4252496e+01	1.8003911e+02	1.9168325e+02	1.1925663e+02	5.0019591e+01	1.0994904e+02	5.6553232e+01	1.8579803e+02	6.2046465e+01	8.1445573e+01	8.2780907e+01	8.0245472e+01	5.7661278e+01	5.7438840e+01	2.9042826e+02	1.8673238e+02	9.1561575e+01	5.3666008e+01	4.2589050e+01	7.8955592e+01	6.4844993e+01	1.7762452e+02	7.7462644e+01	1.8457056e+02	5.3722362e+01	6.4001883e+01	8.1369303e+01	4.6919174e+01	7.0418773e+01	7.6015374e+01	3.7137796e+01	9.2530469e+01	6.1513503e+01	6.2284086e+01	7.2859353e+01	5.4839887e+01	8.5127940e+01	4.4011255e+01	8.1353126e+01	5.6685687e+01	6.5823845e+01	9.1090212e+01
2.0352035e+03	8.3365913e+01	7.9352379e+01	1.6731735e+02	6.3195885e+01	5.8782466e+01	5.3453005e+01	5.6290478e+01	6.4326968e+01	1.7980937e+02	1.9232108e+02	1.1907600e+02	5.0259607e+01	1.1004140e+02	5.6567265e+01	1.8595269e+02	6.2083665e+01	8.1512428e+01	8.2744689e+01	8.0479037e+01	5.7730829e+01	5.7824577e+01	2.9068309e+02	1.8670289e+02	9.1795036e+01	5.4010842e+01	4.2888608e+01	7.9319328e+01	6.4611131e+01	1.7763499e+02	7.7977168e+01	1.8462643e+02	5.4148078e+01	6.4233529e+01	8.1571747e+01	4.7149185e+01	7.0450579e+01	7.6481143e+01	3.7461117e+01	9.2951410e+01	6.1866127e+01	6.2725342e+01	7.3150449e+01	5.4791357e+01	8.5924351e+01	4.3854149e+01	8.1293839e+01	5.6650990e+01	6.6071683e+01	9.1195834e+01
2.0360036e+03	8.3321225e+01	7.6746704e+01	1.6700606e+02	6.3388565e+01	5.8766140e+01	5.3444682e+01	5.6198384e+01	6.4534519e+01	1.8015519e+02	1.9184937e+02	1.1930657e+02	5.0255265e+01	1.0997528e+02	5.6687819e+01	1.8572667e+02	6.2134871e+01	8.1689296e+01	8.3064154e+01	8.0573365e+01	5.7697858e+01	5.7597158e+01	2.9082643e+02	1.8659485e+02	9.1714953e+01	5.3821398e+01	4.2526007e+01	7.9243115e+01	6.4663651e+01	1.7741445e+02	7.7616967e+01	1.8451338e+02	5.4177638e+01	6.4075672e+01	8.1748059e+01	4.7680858e+01	7.0463097e+01	7.6419525e+01	3.7381163e+01	9.3095781e+01	6.1364635e+01	6.2471956e+01	7.2718376e+01	5.5129851e+01	8.5501671e+01	4.4386411e+01	8.1473361e+01	5.6959524e+01	6.6201033e+01	9.1149197e+01
2.0368037e+03	8.3366256e+01	7.3556761e+01	1.6745414e+02	6.3597379e+01	5.8949877e+01	5.3403518e+01	5.6509247e+01	6.4640571e+01	1.8032882e+02	1.9223138e+02	1.1930790e+02	5.0291321e+01	1.1011715e+02	5.7047992e+01	1.8575746e+02	6.2215467e+01	8.1733049e+01	8.3218960e+01	8.0591617e+01	5.8205507e+01	5.7967598e+01	2.9054470e+02	1.8690196e+02	9.1962252e+01	5.4433303e+01	4.3209643e+01	7.9472873e+01	6.4779173e+01	1.7766307e+02	7.7858474e+01	1.8469849e+02	5.4193181e+01	6.4161400e+01	8.1776017e+01	4.7398922e+01	7.0674250e+01	7.6635445e+01	3.7831374e+01	9.3005434e+01	6.1864832e+01	6.2411305e+01	7.3442520e+01	5.5179189e+01	8.5773851e+01	4.4195483e+01	8.1835244e+01	5.6966387e+01	6.6352193e+01	9.1164254e+01
2.0376038e+03	8.3541129e+01	7.0489067e+01	1.6746878e+02	6.3505196e+01	5.9046103e+01	5.3629235e+01	5.6243814e+01	6.4859576e+01	1.8055393e+02	1.9208389e+02	1.1935430e+02	5.0444514e+01	1.1021195e+02	5.6918517e+01	1.8620279e+02	6.2139970e+01	8.1822916e+01	8.3138637e+01	8.0660687e+01	5.7896446e+01	5.8180487e+01	2.9138633e+02	1.8695119e+02	9.1826128e+01	5.4151873e+01	4.2807171e+01	7.9330126e+01	6.4824655e+01	1.7758759e+02	7.8077409e+01	1.8483993e+02	5.3984683e+01	6.4158257e+01	8.1634831e+01	4.7593916e+01	7.0808600e+01	7.6396445e+01	3.7743336e+01	9.3356673e+01	6.1588700e+01	6.3011181e+01	7.3432511e+01	5.5445361e+01	8.5926298e+01	4.4552405e+01	8.1815949e+01	5.7019488e+01	6.6197619e+01	9.1360031e+01
2.0384038e+03	8.3366990e+01	6.7681538e+01	1.6744763e+02	6.3668901e+01	5.8910855e+01	5.3172063e+01	5.6383641e+01	6.4619320e+01	1.8044494e+02	1.9227897e+02	1.1970501e+02	5.0422018e+01	1.1047032e+02	5.6902744e+01	1.8614194e+02	6.2382481e+01	8.2163517e+01	8.3227852e+01	8.0888407e+01	5.8059160e+01	5.8048349e+01	2.9070812e+02	1.8694833e+02	9.2074632e+01	5.4285671e+01	4.3355527e+01	7.9462438e+01	6.5139678e+01	1.7812709e+02	7.7843952e+01	1.8495065e+02	5.4190412e+01	6.4281756e+01	8.2180830e+01	4.7686648e+01	7.0717167e+01	7.7051069e+01	3.8088002e+01	9.3176208e+01	6.2004990e+01	6.2781257e+01	7.3319988e+01	5.5891646e+01	8.6009932e+01	4.4555049e+01	8.2062759e+01	5.7290222e+01	6.6493972e+01	9.1342231e+01
2.0392039e+03	8.3973518e+01	6.5433805e+01	1.6783106e+02	6.3862756e+01	5.9133241e+01	5.3900697e+01	5.6543344e+01	6.5046518e+01	1.8050892e+02	1.9246944e+02	1.1978198e+02	5.0294686e+01	1.1018669e+02	5.6963219e+01	1.8616741e+02	6.2199399e+01	8.2227877e+01	8.3454097e+01	8.0964691e+01	5.8323464e+01	5.8425205e+01	2.9130499e+02	1.8687723e+02	9.2014557e+01	5.4073977e+01	4.3238885e+01	7.9766457e+01	6.4942342e+01	1.7803917e+02	7.8042971e+01	1.8527779e+02	5.4112291e+01	6.4251649e+01	8.1868588e+01	4.7723787e+01	7.0988915e+01	7.6501867e+01	3.7895309e+01	9.3299739e+01	6.2063961e+01	6.2847598e+01	7.3537036e+01	5.5823447e+01	8.6070095e+01	4.4732090e+01	8.2125736e+01	5.7086459e+01	6.6493278e+01	9.1479404e+01
2.0400040e+03	8.3891497e+01	6.4150119e+01	1.6754923e+02	6.3850376e+01	5.9348333e+01	5.3653328e+01	5.6395877e+01	6.5075971e+01	1.8073544e+02	1.9257066e+02	1.1971764e+02	5.0577763e+01	1.1059959e+02	5.7215612e+01	1.8638576e+02	6.2481318e+01	8.2264161e+01	8.3445855e+01	8.0972851e+01	5.8073541e+01	5.8658930e+01	2.9122326e+02	1.8696673e+02	9.2317447e+01	5.4805146e+01	4.3496948e+01	7.9695451e+01	6.5116877e+01	1.7794075e+02	7.8209758e+01	1.8498422e+02	5.4405222e+01	6.4472862e+01	8.2103044e+01	4.7924456e+01	7.1223484e+01	7.6854928e+01	3.8110006e+01	9.3694163e+01	6.2349181e+01	6.2827190e+01	7.3825947e+01	5.5868316e+01	8.5931851e+01	4.4688579e+01	8.2400306e+01	5.7544440e+01	6.6453748e+01	9.1241570e+01
2.0408041e+03	8.3966408e+01	6.2334541e+01	1.6800464e+02	6.3790585e+01	5.9366601e+01	5.3683054e+01	5.6749687e+01	6.5230190e+01	1.8072890e+02	1.9268558e+02	1.1973434e+02	5.0692947e+01	1.1043058e+02	5.7474334e+01	1.8635248e+02	6.2604974e+01	8.2502503e+01	8.3621718e+01	8.1295426e+01	5.8271590e+01	5.8539166e+01	2.9118972e+02	1.8737803e+02	9.2137339e+01	5.4300726e+01	4.3551203e+01	7.9925453e+01	6.5297976e+01	1.7817054e+02	7.8203445e+01	1.8520803e+02	5.4595861e+01	6.4635307e+01	8.2136237e+01	4.7839424e+01	7.1392203e+01	7.6906011e+01	3.8348385e+01	9.3835721e+01	6.2130796e+01	6.3059349e+01	7.3950841e+01	5.6183685e+01	8.6158317e+01	4.5097027e+01	8.2433158e+01	5.7411834e+01	6.6549067e+01	9.1804283e+01
2.0416042e+03	8.4164040e+01	6.1517887e+01	1.6779633e+02	6.4174581e+01	5.9418331e+01	5.3699406e+01	5.6437455e+01	6.5354662e+01	1.8108285e+02	1.9278377e+02	1.1983330e+02	5.0574861e+01	1.1078437e+02	5.7374111e+01	1.8659215e+02	6.2465382e+01	8.2467103e+01	8.3705483e+01	8.1146348e+01	5.8289600e+01	5.8979564e+01	2.9159391e+02	1.8723615e+02	9.2195156e+01	5.5093977e+01	4.3668428e+01	7.9832241e+01	6.5094767e+01	1.7830196e+02	7.8287984e+01	1.8531005e+02	5.4375725e+01	6.4437196e+01	8.2261415e+01	4.8224654e+01	7.1375258e+01	7.6847797e+01	3.8424060e+01	9.3896191e+01	6.2326382e+01	6.2943765e+01	7.3924045e+01	5.6126532e+01	8.6082045e+01	4.4730814e+01	8.2482003e+01	5.7581377e+01	6.6719077e+01	9.1790050e+01
2.0424042e+03	8.4565316e+01	6.1246200e+01	1.6815616e+02	6.4200072e+01	5.9451233e+01	5.3863195e+01	5.6613162e+01	6.5317228e+01	1.8122679e+02	1.9284969e+02	1.2014301e+02	5.0903686e+01	1.1057351e+02	5.7470781e+01	1.8686332e+02	6.2988509e+01	8.2725433e+01	8.3872318e+01	8.1205460e+01	5.8770188e+01	5.8605315e+01	2.9138799e+02	1.8762809e+02	9.2393024e+01	5.4915966e+01	4.3841788e+01	8.0189992e+01	6.5141365e+01	1.7833365e+02	7.8399953e+01	1.8554919e+02	5.4264069e+01	6.4774808e+01	8.2124208e+01	4.8206401e+01	7.1527494e+01	7.7034930e+01	3.8685874e+01	9.4184712e+01	6.2694304e+01	6.2876163e+01	7.4270984e+01	5.6636245e+01	8.6536838e+01	4.5112252e+01	8.2888298e+01	5.7646696e+01	6.6638591e+01	9.1811465e+01
2.0432043e+03	8.4475142e+01	6.0789579e+01	1.6812881e+02	6.4270956e+01	5.9794336e+01	5.3939733e+01	5.6705817e+01	6.5611135e+01	1.8121190e+02	1.9280755e+02	1.2011669e+02	5.0892973e+01	1.1095421e+02	5.7912717e+01	1.8658457e+02	6.2736329e+01	8.2593160e+01	8.4038154e+01	8.1360206e+01	5.8236701e+01	5.9003928e+01	2.9144418e+02	1.8744743e+02	9.2480434e+01	5.4986211e+01	4.3807658e+01	8.0066263e+01	6.5441557e+01	1.7822402e+02	7.8296026e+01	1.8555001e+02	5.4565420e+01	6.4565863e+01	8.2694963e+01	4.8473655e+01	7.1423775e+01	7.7017910e+01	3.8590617e+01	9.4066745e+01	6.2553856e+01	6.3199705e+01	7.3903210e+01	5.6415495e+01	8.6302410e+01	4.5232001e+01	8.2751691e+01	5.7857781e+01	6.6860834e+01	9.1608424e+01
2.0440044e+03	8.4425224e+01	6.0884135e+01	1.6820918e+02	6.4334993e+01	5.9786128e+01	5.4201033e+01	5.6767044e+01	6.5890595e+01	1.8157489e+02	1.9317740e+02	1.2017860e+02	5.0753764e+01	1.1110075e+02	5.7616247e+01	1.8716772e+02	6.2954413e+01	8.2846705e+01	8.3912769e+01	8.1662901e+01	5.8521556e+01	5.9210648e+01	2.9175146e+02	1.8738708e+02	9.2314946e+01	5.4958129e+01	4.3810810e+01	8.0411263e+01	6.5401061e+01	1.7823999e+02	7.8705153e+01	1.8569130e+02	5.4475794e+01	6.4822994e+01	8.2466151e+01	4.8457786e+01	7.1943541e+01	7.6779256e+01	3.8592377e+01	9.4283162e+01	6.2468047e+01	6.3347619e+01	7.4389803e+01	5.6524557e+01	8.6609664e+01	4.5233451e+01	8.2991714e+01	5.7735818e+01	6.6960747e+01	9.2227125e+01
2.0448045e+03	8.4870685e+01	6.0754006e+01	1.6869936e+02	6.4547324e+01	5.9535886e+01	5.4024378e+01	5.6923596e+01	6.5870867e+01	1.8155563e+02	1.9288926e+02	1.2028451e+02	5.1217246e+01	1.1112636e+02	5.8003972e+01	1.8701180e+02	6.2963536e+01	8.2935331e+01	8.3786790e+01	8.1653516e+01	5.8331630e+01	5.9115169e+01	2.9203540e+02	1.8739552e+02	9.2625131e+01	5.5193910e+01	4.4233503e+01	8.0300704e+01	6.5707783e+01	1.7859159e+02	7.8385763e+01	1.8571205e+02	5.4577907e+01	6.4935990e+01	8.2332565e+01	4.8463031e+01	7.1683473e+01	7.7196800e+01	3.8807467e+01	9.4363382e+01	6.2597655e+01	6.3490199e+01	7.4569828e+01	5.6990610e+01	8.6459703e+01	4.5568671e+01	8.3117211e+01	5.8146625e+01	6.6909922e+01	9.2195344e+01
2.0456046e+03	8.4912318e+01	6.0736739e+01	1.6830408e+02	6.4309122e+01	5.9940365e+01	5.4248519e+01	5.7011724e+01	6.6122859e+01	1.8155626e+02	1.9321326e+02	1.2041835e+02	5.0960291e+01	1.1112407e+02	5.7992162e+01	1.8685644e+02	6.2966355e+01	8.3032482e+01	8.4393714e+01	8.2084234e+01	5.8820066e+01	5.9306541e+01	2.9190716e+02	1.8760670e+02	9.2660563e+01	5.5218325e+01	4.4229133e+01	8.0504423e+01	6.5664423e+01	1.7865585e+02	7.8777752e+01	1.8590695e+02	5.4625715e+01	6.4669626e+01	8.2686090e+01	4.8579993e+01	7.2473557e+01	7.7310108e+01	3.9070253e+01	9.4444087e+01	6.3011162e+01	6.3127423e+01	7.4783892e+01	5.6958294e+01	8.6729426e+01	4.5444540e+01	8.3494153e+01	5.7717269e+01	6.7153071e+01	9.2298142e+01
2.0464046e+03	8.4970787e+01	6.1031008e+01	1.6893369e+02	6.4928902e+01	6.0115104e+01	5.4257803e+01	5.7113095e+01	6.6169402e+01	1.8182999e+02	1.9314471e+02	1.2032577e+02	5.1239369e+01	1.1154220e+02	5.8105678e+01	1.8778936e+02	6.3192768e+01	8.3396791e+01	8.4208315e+01	8.1984607e+01	5.8936891e+01	5.9334788e+01	2.9200523e+02	1.8751421e+02	9.2547369e+01	5.5414126e+01	4.4209427e+01	8.0371824e+01	6.5633481e+01	1.7863949e+02	7.8595199e+01	1.8618480e+02	5.4759998e+01	6.4936140e+01	8.2708597e+01	4.8456020e+01	7.2059306e+01	7.7574486e+01	3.9046763e+01	9.4343333e+01	6.2891233e+01	6.3717350e+01	7.5006845e+01	5.7166770e+01	8.6744107e+01	4.5628569e+01	8.3428444e+01	5.8174829e+01	6.7244008e+01	9.2065191e+01
2.0472047e+03	8.5178594e+01	6.0811029e+01	1.6874723e+02	6.4777236e+01	5.9950303e+01	5.4103758e+01	5.7145331e+01	6.6160963e+01	1.8175911e+02	1.9357697e+02	1.2050634e+02	5.1370482e+01	1.1148882e+02	5.8049594e+01	1.8709241e+02	6.3037590e+01	8.3245052e+01	8.4292055e+01	8.1953676e+01	5.9082196e+01	5.9652488e+01	2.9248256e+02	1.8759178e+02	9.2660672e+01	5.5581827e+01	4.4568503e+01	8.0789687e+01	6.5820400e+01	1.7900004e+02	7.9183726e+01	1.8610877e+02	5.4510003e+01	6.5184037e+01	8.2715741e+01	4.8954896e+01	7.2271886e+01	7.7311938e+01	3.9249091e+01	9.4788669e+01	6.3147577e+01	6.3884022e+01	7.4712723e+01	5.7178736e+01	8.6956430e+01	4.5724609e+01	8.3838426e+01	5.7820534e+01	6.7220923e+01	9.2330151e+01
2.0480048e+03	8.5427983e+01	6.1096981e+01	1.6888727e+02	6.4686053e+01	6.0094970e+01	5.4262739e+01	5.6944737e+01	6.6556662e+01	1.8223074e+02	1.9359291e+02	1.2056062e+02	5.1270744e+01	1.1116150e+02	5.8042396e+01	1.8744972e+02	6.3258818e+01	8.3338300e+01	8.4601055e+01	8.2327741e+01	5.8394257e+01	5.9499468e+01	2.9228380e+02	1.8772888e+02	9.2970781e+01	5.5224716e+01	4.4404751e+01	8.0970018e+01	6.5874664e+01	1.7892770e+02	7.8883379e+01	1.8607676e+02	5.4798496e+01	6.5115782e+01	8.2882725e+01	4.8706511e+01	7.2528412e+01	7.7339187e+01	3.9427471e+01	9.4914564e+01	6.3183652e+01	6.3696149e+01	7.4998935e+01	5.7712261e+01	8.6979091e+01	4.5740520e+01	8.3732533e+01	5.8159026e+01	6.7371275e+01	9.2423730e+01
2.0488049e+03	8.5265149e+01	6.1022769e+01	1.6896854e+02	6.5320219e+01	6.0249879e+01	5.4570570e+01	5.6968285e+01	6.6614083e+01	1.8239555e+02	1.9343574e+02	1.2062104e+02	5.1499745e+01	1.1184326e+02	5.8268685e+01	1.8764648e+02	6.3368622e+01	8.3709633e+01	8.4428720e+01	8.2058696e+01	5.9273035e+01	6.0053756e+01	2.9270977e+02	1.8768448e+02	9.2829114e+01	5.5924631e+01	4.4862517e+01	8.0806485e+01	6.6007880e+01	1.7878793e+02	7.9079379e+01	1.8601976e+02	5.4601336e+01	6.5120028e+01	8.2814478e+01	4.9029401e+01	7.2334660e+01	7.7739184e+01	3.9500932e+01	9.5120201e+01	6.3213962e+01	6.4139893e+01	7.4982275e+01	5.7525349e+01	8.7018192e+01	4.6058689e+01	8.3993810e+01	5.8330667e+01	6.7357650e+01	9.2289392e+01
2.0496050e+03	8.5500250e+01	6.1430787e+01	1.6895559e+02	6.5113341e+01	6.0320242e+01	5.4482304e+01	5.7121844e+01	6.6749390e+01	1.8181848e+02	1.9386639e+02	1.2066313e+02	5.1615687e+01	1.1152154e+02	5.8544316e+01	1.8761376e+02	6.3463341e+01	8.3883347e+01	8.4554725e+01	8.2535283e+01	5.8942076e+01	5.9703871e+01	2.9271072e+02	1.8785250e+02	9.3050945e+01	5.5735980e+01	4.4725086e+01	8.1124854e+01	6.6239406e+01	1.7932848e+02	7.9119303e+01	1.8633285e+02	5.4713850e+01	6.5192891e+01	8.2912052e+01	4.9191335e+01	7.2503266e+01	7.7468379e+01	3.9550913e+01	9.5067036e+01	6.3014605e+01	6.3518718e+01	7.5626169e+01	5.7741391e+01	8.7614895e+01	4.6270941e+01	8.4133175e+01	5.8484728e+01	6.7474216e+01	9.2719538e+01
2.0504050e+03	8.5950217e+01	6.1154150e+01	1.6938334e+02	6.5190069e+01	6.0361996e+01	5.4605377e+01	5.7174659e+01	6.6594327e+01	1.8248894e+02	1.9390756e+02	1.2096075e+02	5.1546652e+01	1.1169776e+02	5.8677314e+01	1.8817490e+02	6.3502382e+01	8.3829438e+01	8.4908414e+01	8.2571809e+01	5.9161745e+01	6.0140816e+01	2.9256473e+02	1.8766019e+02	9.3076620e+01	5.5629555e+01	4.5285617e+01	8.0963976e+01	6.6034588e+01	1.7901930e+02	7.9271393e+01	1.8630789e+02	5.4996406e+01	6.5406685e+01	8.2948413e+01	4.9278909e+01	7.2558220e+01	7.7636257e+01	3.9775561e+01	9.5641373e+01	6.3343902e+01	6.4296063e+01	7.5065592e+01	5.7974376e+01	8.6913201e+01	4.6099454e+01	8.4203504e+01	5.8408032e+01	6.7628599e+01	9.2253267e+01
2.0512051e+03	8.5797074e+01	6.1659570e+01	1.6904647e+02	6.5430355e+01	6.0436246e+01	5.4687299e+01	5.7172999e+01	6.7122182e+01	1.8233168e+02	1.9400497e+02	1.2075723e+02	5.1699249e+01	1.1181827e+02	5.8540294e+01	1.8767620e+02	6.3644254e+01	8.3988845e+01	8.4840335e+01	8.2597698e+01	5.9302092e+01	5.9968712e+01	2.9296715e+02	1.8795816e+02	9.2960087e+01	5.6011158e+01	4.4682890e+01	8.1447982e+01	6.6496124e+01	1.7934861e+02	7.9157000e+01	1.8640908e+02	5.4805988e+01	6.5386182e+01	8.2959899e+01	4.9157834e+01	7.3012694e+01	7.7884199e+01	3.9836287e+01	9.5464349e+01	6.3314736e+01	6.4040613e+01	7.5387050e+01	5.8208564e+01	8.7289979e+01	4.6183918e+01	8.4225153e+01	5.8612719e+01	6.7482127e+01	9.2754403e+01
2.0520052e+03	8.5923789e+01	6.1353520e+01	1.6919255e+02	6.5561700e+01	6.0452436e+01	5.4635932e+01	5.7126170e+01	6.6875714e+01	1.8248133e+02	1.9404497e+02	1.2086940e+02	5.1646836e+01	1.1217845e+02	5.8674084e+01	1.8775108e+02	6.3671203e+01	8.4068218e+01	8.4849086e+01	8.2477366e+01	5.9326079e+01	6.0423584e+01	2.9274871e+02	1.8804768e+02	9.3214001e+01	5.5979679e+01	4.5285542e+01	8.1355085e+01	6.6114825e+01	1.7920479e+02	7.9170501e+01	1.8665461e+02	5.5037743e+01	6.5637750e+01	8.3316780e+01	4.9506461e+01	7.2816987e+01	7.7622350e+01	4.0096254e+01	9.5349471e+01	6.3377458e+01	6.3876381e+01	7.5199611e+01	5.8303947e+01	8.7449524e+01	4.6541849e+01	8.4259372e+01	5.8650016e+01	6.7454939e+01	9.2524754e+01
2.0528053e+03	8.6064354e+01	6.1689952e+01	1.6950038e+02	6.5219751e+01	6.0831581e+01	5.4844611e+01	5.7283119e+01	6.7122456e+01	1.8291266e+02	1.9420726e+02	1.2108231e+02	5.2029185e+01	1.1208027e+02	5.8791100e+01	1.8799641e+02	6.3805604e+01	8.4262437e+01	8.5369839e+01	8.2619596e+01	5.9548118e+01	6.0792797e+01	2.9311549e+02	1.8804921e+02	9.2763321e+01	5.6409904e+01	4.5415670e+01	8.1439407e+01	6.6546755e+01	1.7924848e+02	7.9306997e+01	1.8666105e+02	5.5011232e+01	6.5366533e+01	8.3199773e+01	4.9515075e+01	7.3305659e+01	7.8287546e+01	4.0067891e+01	9.5587654e+01	6.3303629e+01	6.4416612e+01	7.5901547e+01	5.8568209e+01	8.7362496e+01	4.6431689e+01	8.4837172e+01	5.9053303e+01	6.7684249e+01	9.2840289e+01
2.0536054e+03	8.5985780e+01	6.1722678e+01	1.6946128e+02	6.5670468e+01	6.0611306e+01	5.4847458e+01	5.7618192e+01	6.7385782e+01	1.8270045e+02	1.9443107e+02	1.2104504e+02	5.1789572e+01	1.1204925e+02	5.8871587e+01	1.8807711e+02	6.3449307e+01	8.4273971e+01	8.5038866e+01	8.2942734e+01	5.9336119e+01	6.0401986e+01	2.9306643e+02	1.8834808e+02	9.3434226e+01	5.6117539e+01	4.5579129e+01	8.1599168e+01	6.6275031e+01	1.7949135e+02	7.9397798e+01	1.8662657e+02	5.5107056e+01	6.5791226e+01	8.3275435e+01	4.9566958e+01	7.3150704e+01	7.7963013e+01	4.0084747e+01	9.5901398e+01	6.3827744e+01	6.4063376e+01	7.5714988e+01	5.8669958e+01	8.7674799e+01	4.6606757e+01	8.4715149e+01	5.8776217e+01	6.7639123e+01	9.2785742e+01
2.0544054e+03	8.6172167e+01	6.1597820e+01	1.6952763e+02	6.5854247e+01	6.0842599e+01	5.4953348e+01	5.7303426e+01	6.7362138e+01	1.8310987e+02	1.9425384e+02	1.2105971e+02	5.2078849e+01	1.1224089e+02	5.8812550e+01	1.8805216e+02	6.3978381e+01	8.4113889e+01	8.5094476e+01	8.2940491e+01	5.9700318e+01	6.0674806e+01	2.9325166e+02	1.8830209e+02	9.3375624e+01	5.6210434e+01	4.5843699e+01	8.1778661e+01	6.6534450e+01	1.7954774e+02	7.9604484e+01	1.8678059e+02	5.4847483e+01	6.5751513e+01	8.3170293e+01	4.9772152e+01	7.3418325e+01	7.8032006e+01	4.0666319e+01	9.5739265e+01	6.3728085e+01	6.4542950e+01	7.6109956e+01	5.8797639e+01	8.7689226e+01	4.6888513e+01	8.4975823e+01	5.9132797e+01	6.7939494e+01	9.2978753e+01
2.0552055e+03	8.6633561e+01	6.1797921e+01	1.6994121e+02	6.5736791e+01	6.0892704e+01	5.5151260e+01	5.7452164e+01	6.7525433e+01	1.8316173e+02	1.9469651e+02	1.2142080e+02	5.2201160e+01	1.1236112e+02	5.9243286e+01	1.8854648e+02	6.3890632e+01	8.4732688e+01	8.5590542e+01	8.3065758e+01	5.9776640e+01	6.0882988e+01	2.9325527e+02	1.8812592e+02	9.3336240e+01	5.6743375e+01	4.5962187e+01	8.1870032e+01	6.6689351e+01	1.7962389e+02	7.9546989e+01	1.8661142e+02	5.5105493e+01	6.5859670e+01	8.3535470e+01	4.9711409e+01	7.3632074e+01	7.7945694e+01	4.0566040e+01	9.5810018e+01	6.3805039e+01	6.4356405e+01	7.5938472e+01	5.8831211e+01	8.7857254e+01	4.6667812e+01	8.5056299e+01	5.8981537e+01	6.7823426e+01	9.3110632e+01
2.0560056e+03	8.6657992e+01	6.1797587e+01	1.6976938e+02	6.6023540e+01	6.0960830e+01	5.4837287e+01	5.7614851e+01	6.7625401e+01	1.8330861e+02	1.9471132e+02	1.2136297e+02	5.2137848e+01	1.1239506e+02	5.9333614e+01	1.8816687e+02	6.3835831e+01	8.4365409e+01	8.5345192e+01	8.3414219e+01	5.9849668e+01	6.0957635e+01	2.9312472e+02	1.8845080e+02	9.3471644e+01	5.6326394e+01	4.5801559e+01	8.1956022e+01	6.6558769e+01	1.7967066e+02	7.9513599e+01	1.8676665e+02	5.5246561e+01	6.5665327e+01	8.3648277e+01	4.9869201e+01	7.3382332e+01	7.8214688e+01	4.0706266e+01	9.6405402e+01	6.3909256e+01	6.4478998e+01	7.6107427e+01	5.9116565e+01	8.7757124e+01	4.6935241e+01	8.5334031e+01	5.9149183e+01	6.7902634e+01	9.3090608e+01
2.0568057e+03	8.6960441e+01	6.2418064e+01	1.7002010e+02	6.5842015e+01	6.0855641e+01	5.5231446e+01	5.7778028e+01	6.8008136e+01	1.8335662e+02	1.9474108e+02	1.2165846e+02	5.2357308e+01	1.1216560e+02	5.9312365e+01	1.8846848e+02	6.3939360e+01	8.4869397e+01	8.5611788e+01	8.3187162e+01	5.9727747e+01	6.1018270e+01	2.9335164e+02	1.8863613e+02	9.3446148e+01	5.6490991e+01	4.6039209e+01	8.1978005e+01	6.6642631e+01	1.7979817e+02	7.9822305e+01	1.8731296e+02	5.5227645e+01	6.5873159e+01	8.3586571e+01	5.0007012e+01	7.3768305e+01	7.8130116e+01	4.0824106e+01	9.6362223e+01	6.4004861e+01	6.4961906e+01	7.6122461e+01	5.9466325e+01	8.7824488e+01	4.6989244e+01	8.5292535e+01	5.8855057e+01	6.8281185e+01	9.3076543e+01
2.0576058e+03	8.6779827e+01	6.1940610e+01	1.6999059e+02	6.6303025e+01	6.1248320e+01	5.5124583e+01	5.7710719e+01	6.7988190e+01	1.8349986e+02	1.9506779e+02	1.2119898e+02	5.2383690e+01	1.1292406e+02	5.9853699e+01	1.8821436e+02	6.4259672e+01	8.4799651e+01	8.5829037e+01	8.3362307e+01	6.0241077e+01	6.1332688e+01	2.9386014e+02	1.8855750e+02	9.3593795e+01	5.6998179e+01	4.6055878e+01	8.2093046e+01	6.7273043e+01	1.8009250e+02	7.9835920e+01	1.8693163e+02	5.5508088e+01	6.5777729e+01	8.3461987e+01	5.0124240e+01	7.3696562e+01	7.8533005e+01	4.0757945e+01	9.6296140e+01	6.4116982e+01	6.4422523e+01	7.6585128e+01	5.9372514e+01	8.8035633e+01	4.7143347e+01	8.5777061e+01	5.9443592e+01	6.7941205e+01	9.3331543e+01
2.0584058e+03	8.6911350e+01	6.2020012e+01	1.7011900e+02	6.6339741e+01	6.1260181e+01	5.5274716e+01	5.7857150e+01	6.7961515e+01	1.8359909e+02	1.9484546e+02	1.2145563e+02	5.2552267e+01	1.1256219e+02	5.9501110e+01	1.8883159e+02	6.4051016e+01	8.5059917e+01	8.5563622e+01	8.3429414e+01	5.9948034e+01	6.1069833e+01	2.9352498e+02	1.8857404e+02	9.3446217e+01	5.6530994e+01	4.6374242e+01	8.1962398e+01	6.6480977e+01	1.8003792e+02	8.0120635e+01	1.8739203e+02	5.5189203e+01	6.5888000e+01	8.3753259e+01	5.0162944e+01	7.3876770e+01	7.8516435e+01	4.1076125e+01	9.6360448e+01	6.3966524e+01	6.4835255e+01	7.6308590e+01	5.9512316e+01	8.8155359e+01	4.7235458e+01	8.6007138e+01	5.9234678e+01	6.8220361e+01	9.3370574e+01
2.0592059e+03	8.7321628e+01	6.2481426e+01	1.7038172e+02	6.6207207e+01	6.1445790e+01	5.5419838e+01	5.7585504e+01	6.8349036e+01	1.8372956e+02	1.9507476e+02	1.2172101e+02	5.2545222e+01	1.1278360e+02	5.9278122e+01	1.8862868e+02	6.4393470e+01	8.5258579e+01	8.6273337e+01	8.3578780e+01	6.0161410e+01	6.1751683e+01	2.9372250e+02	1.8854625e+02	9.3860073e+01	5.7103494e+01	4.6297643e+01	8.2463043e+01	6.6913238e+01	1.8001054e+02	8.0056588e+01	1.8747514e+02	5.5240343e+01	6.5838108e+01	8.3855205e+01	5.0152459e+01	7.4141896e+01	7.8332094e+01	4.1116683e+01	9.6919836e+01	6.4445567e+01	6.4897099e+01	7.6819982e+01	5.9590042e+01	8.8148122e+01	4.7768932e+01	8.5838971e+01	5.9572801e+01	6.8250266e+01	9.3075375e+01
2.0600060e+03	8.7095168e+01	6.2451936e+01	1.7016680e+02	6.6317739e+01	6.1477045e+01	5.5427412e+01	5.7937873e+01	6.8303564e+01	1.8401361e+02	1.9515572e+02	1.2172528e+02	5.2579956e+01	1.1247623e+02	5.9809786e+01	1.8886218e+02	6.4257525e+01	8.4929466e+01	8.5996637e+01	8.3653231e+01	6.0200923e+01	6.1581381e+01	2.9377233e+02	1.8885441e+02	9.3727756e+01	5.6963260e+01	4.6592045e+01	8.2401082e+01	6.7117834e+01	1.8005151e+02	7.9912048e+01	1.8743765e+02	5.5360154e+01	6.6014749e+01	8.4002869e+01	5.0494556e+01	7.4141879e+01	7.8809167e+01	4.1349134e+01	9.6680269e+01	6.4184350e+01	6.4925528e+01	7.6809436e+01	6.0050328e+01	8.8455341e+01	4.7370262e+01	8.6092066e+01	5.9503155e+01	6.8487089e+01	9.3523118e+01
2.0608061e+03	8.7241147e+01	6.2271317e+01	1.7067085e+02	6.6521624e+01	6.1253285e+01	5.5494188e+01	5.7622508e+01	6.8518518e+01	1.8387861e+02	1.9515580e+02	1.2173632e+02	5.2752292e+01	1.1308594e+02	5.9831469e+01	1.8894865e+02	6.4217162e+01	8.5232859e+01	8.6402652e+01	8.3707761e+01	6.0634665e+01	6.1437147e+01	2.9411379e+02	1.8859576e+02	9.3608311e+01	5.7183998e+01	4.6659257e+01	8.2635721e+01	6.7176143e+01	1.8047998e+02	8.0162212e+01	1.8729732e+02	5.5644586e+01	6.6117445e+01	8.3986384e+01	5.0564500e+01	7.4121345e+01	7.8514928e+01	4.1397149e+01	9.6776313e+01	6.4622953e+01	6.5137737e+01	7.6715397e+01	6.0065654e+01	8.8197610e+01	4.7502278e+01	8.6044977e+01	5.9580130e+01	6.8366257e+01	9.3416820e+01
2.0616062e+03	8.7560915e+01	6.2829555e+01	1.7078040e+02	6.6647868e+01	6.1750607e+01	5.5223463e+01	5.7916803e+01	6.8472944e+01	1.8437966e+02	1.9525235e+02	1.2213579e+02	5.2903150e+01	1.1274013e+02	5.9927252e+01	1.8893751e+02	6.4570104e+01	8.5384564e+01	8.6010114e+01	8.4062993e+01	6.0332033e+01	6.2077744e+01	2.9415544e+02	1.8874439e+02	9.3905039e+01	5.7543288e+01	4.6501482e+01	8.2404924e+01	6.7159026e+01	1.8017456e+02	8.0078188e+01	1.8734320e+02	5.5203398e+01	6.6407691e+01	8.3870450e+01	5.0412363e+01	7.4409740e+01	7.8873339e+01	4.1407420e+01	9.7052347e+01	6.4390899e+01	6.4995429e+01	7.7275888e+01	6.0151275e+01	8.8416529e+01	4.7731741e+01	8.6502623e+01	5.9643197e+01	6.8432912e+01	9.3543740e+01
2.0624062e+03	8.7662980e+01	6.2540557e+01	1.7064342e+02	6.6528435e+01	6.1514588e+01	5.5412958e+01	5.8001205e+01	6.8780165e+01	1.8435541e+02	1.9554592e+02	1.2177564e+02	5.2955457e+01	1.1330965e+02	6.0044426e+01	1.8894286e+02	6.4345125e+01	8.5599690e+01	8.6305350e+01	8.3968339e+01	6.0764929e+01	6.1634642e+01	2.9394900e+02	1.8857178e+02	9.3589294e+01	5.7019263e+01	4.6907811e+01	8.2694297e+01	6.7410733e+01	1.8048662e+02	8.0429501e+01	1.8775718e+02	5.5815167e+01	6.6199490e+01	8.4436424e+01	5.0589556e+01	7.4298213e+01	7.8704648e+01	4.1468631e+01	9.7062893e+01	6.4702231e+01	6.4943772e+01	7.6784028e+01	6.0314778e+01	8.8303775e+01	4.7839641e+01	8.6350884e+01	5.9629336e+01	6.8556719e+01	9.3722921e+01
2.0632063e+03	8.7666034e+01	6.2729366e+01	1.7076925e+02	6.6853759e+01	6.2010094e+01	5.5643231e+01	5.7883404e+01	6.8958390e+01	1.8440250e+02	1.9558139e+02	1.2213575e+02	5.3044560e+01	1.1307316e+02	6.0055087e+01	1.8926661e+02	6.4492532e+01	8.5529752e+01	8.6322871e+01	8.4137388e+01	6.0933013e+01	6.1898352e+01	2.9428377e+02	1.8899713e+02	9.4239401e+01	5.7668734e+01	4.6871071e+01	8.2841024e+01	6.7062325e+01	1.8060163e+02	8.0295882e+01	1.8746612e+02	5.5549761e+01	6.6361616e+01	8.3959823e+01	5.0808992e+01	7.4679200e+01	7.8985688e+01	4.1866401e+01	9.7439301e+01	6.4569321e+01	6.5444133e+01	7.7421135e+01	6.0254171e+01	8.8694265e+01	4.8083297e+01	8.6576209e+01	6.0034231e+01	6.8441259e+01	9.3804214e+01
2.0640064e+03	8.8024284e+01	6.2934759e+01	1.7095922e+02	6.6787677e+01	6.1512013e+01	5.5857460e+01	5.8122428e+01	6.8840593e+01	1.8437843e+02	1.9560549e+02	1.2219005e+02	5.2910916e+01	1.1323440e+02	6.0208289e+01	1.8946054e+02	6.4479115e+01	8.5768474e+01	8.6122973e+01	8.4059656e+01	6.0807408e+01	6.2369175e+01	2.9442638e+02	1.8900025e+02	9.4023912e+01	5.7501529e+01	4.7150652e+01	8.2695922e+01	6.7229119e+01	1.8050295e+02	8.0517901e+01	1.8808360e+02	5.5475830e+01	6.6198891e+01	8.4469058e+01	5.0555366e+01	7.4719943e+01	7.9053941e+01	4.1788894e+01	9.7323104e+01	6.4707006e+01	6.5175228e+01	7.7413343e+01	6.0802516e+01	8.8442161e+01	4.8024285e+01	8.6707072e+01	6.0094945e+01	6.8688882e+01	9.3424461e+01
2.0648065e+03	8.8139074e+01	6.2836871e+01	1.7104448e+02	6.6974406e+01	6.2001729e+01	5.5686293e+01	5.7913862e+01	6.8890234e+01	1.8471608e+02	1.9570471e+02	1.2230456e+02	5.3382347e+01	1.1309138e+02	6.0424093e+01	1.8935470e+02	6.4670150e+01	8.5809893e+01	8.6684353e+01	8.4247879e+01	6.0956147e+01	6.2256718e+01	2.9433108e+02	1.8894726e+02	9.4264262e+01	5.7622017e+01	4.6980501e+01	8.2830331e+01	6.7469412e+01	1.8047891e+02	8.0728805e+01	1.8761872e+02	5.5716628e+01	6.6872432e+01	8.4345757e+01	5.0994879e+01	7.4862229e+01	7.8928807e+01	4.2082444e+01	9.7616659e+01	6.4580528e+01	6.5374002e+01	7.7605219e+01	6.0849230e+01	8.9090666e+01	4.8366131e+01	8.6725193e+01	5.9841228e+01	6.8818845e+01	9.4203956e+01
2.0656066e+03	8.8052869e+01	6.2938735e+01	1.7112614e+02	6.7093796e+01	6.1854779e+01	5.5704789e+01	5.8254156e+01	6.9312809e+01	1.8458281e+02	1.9574487e+02	1.2234164e+02	5.3258106e+01	1.1341433e+02	6.0192714e+01	1.8968485e+02	6.4634186e+01	8.6056213e+01	8.6472438e+01	8.4209634e+01	6.0991755e+01	6.2404269e+01	2.9461214e+02	1.8913159e+02	9.4015715e+01	5.7771645e+01	4.7475176e+01	8.3098504e+01	6.7510544e+01	1.8084062e+02	8.0315379e+01	1.8802442e+02	5.5739110e+01	6.6356594e+01	8.4195682e+01	5.0938473e+01	7.4583841e+01	7.9027911e+01	4.2122936e+01	9.7388205e+01	6.5015845e+01	6.5381596e+01	7.7565018e+01	6.0685093e+01	8.8734387e+01	4.8180440e+01	8.7382965e+01	6.0303313e+01	6.8556836e+01	9.3917913e+01
2.0664066e+03	8.8282369e+01	6.2927781e+01	1.7110950e+02	6.7018443e+01	6.2204468e+01	5.5819082e+01	5.8421299e+01	6.9264280e+01	1.8467506e+02	1.9586134e+02	1.2250936e+02	5.3201967e+01	1.1317079e+02	6.0486114e+01	1.8960281e+02	6.4835105e+01	8.5573499e+01	8.6893713e+01	8.4668070e+01	6.0785987e+01	6.2403049e+01	2.9465459e+02	1.8895861e+02	9.4294887e+01	5.7709326e+01	4.7111560e+01	8.3142351e+01	6.7732729e+01	1.8044809e+02	8.0820838e+01	1.8793255e+02	5.5888252e+01	6.6682388e+01	8.4502449e+01	5.1292579e+01	7.5077620e+01	7.9014242e+01	4.2076521e+01	9.8048212e+01	6.5019927e+01	6.5458278e+01	7.7792096e+01	6.1110657e+01	8.9042033e+01	4.8442133e+01	8.7008738e+01	6.0106567e+01	6.9110797e+01	9.4060384e+01
2.0672067e+03	8.8620691e+01	6.3144406e+01	1.7140128e+02	6.7495010e+01	6.2230157e+01	5.5736011e+01	5.8187042e+01	6.9430752e+01	1.8505908e+02	1.9599585e+02	1.2245907e+02	5.3604800e+01	1.1349523e+02	6.0617709e+01	1.8986868e+02	6.4876885e+01	8.6182957e+01	8.6952452e+01	8.4314117e+01	6.1064125e+01	6.2592801e+01	2.9468989e+02	1.8933623e+02	9.3983365e+01	5.8006653e+01	4.7477468e+01	8.2892285e+01	6.7442170e+01	1.8108486e+02	8.0600596e+01	1.8798056e+02	5.5593750e+01	6.6737681e+01	8.4540925e+01	5.1305390e+01	7.5319578e+01	7.8868230e+01	4.2410550e+01	9.7926905e+01	6.5155707e+01	6.5453793e+01	7.8023677e+01	6.1237064e+01	8.9446049e+01	4.8284702e+01	8.7256843e+01	6.0305422e+01	6.8967607e+01	9.4272356e+01
2.0680068e+03	8.8295919e+01	6.3085983e+01	1.7145955e+02	6.7139858e+01	6.2254859e+01	5.6022916e+01	5.8356652e+01	6.9540182e+01	1.8502280e+02	1.9605069e+02	1.2230178e+02	5.3363117e+01	1.1337308e+02	6.0537626e+01	1.8974571e+02	6.4677478e+01	8.6425117e+01	8.6726446e+01	8.4858063e+01	6.1377456e+01	6.2461886e+01	2.9497333e+02	1.8941216e+02	9.4442052e+01	5.8105040e+01	4.7492580e+01	8.3744973e+01	6.7780946e+01	1.8069760e+02	8.0748068e+01	1.8829195e+02	5.5718107e+01	6.6753559e+01	8.4516940e+01	5.1168085e+01	7.5346262e+01	7.9504005e+01	4.2396620e+01	9.7878887e+01	6.4949341e+01	6.5759980e+01	7.8021231e+01	6.1210265e+01	8.9301890e+01	4.8658868e+01	8.7742163e+01	6.0408001e+01	6.9227174e+01	9.4249405e+01
2.0688069e+03	8.8853005e+01	6.3416562e+01	1.7131567e+02	6.7580439e+01	6.2274791e+01	5.6101696e+01	5.8193641e+01	6.9742125e+01	1.8526631e+02	1.9616811e+02	1.2261673e+02	5.3740142e+01	1.1357414e+02	6.0757573e+01	1.8987659e+02	6.4840271e+01	8.6424309e+01	8.7218157e+01	8.4837778e+01	6.1259612e+01	6.2949468e+01	2.9494537e+02	1.8939779e+02	9.4212581e+01	5.8041496e+01	4.7780366e+01	8.3283271e+01	6.7673872e+01	1.8082278e+02	8.0651533e+01	1.8805220e+02	5.5757836e+01	6.6720963e+01	8.4825534e+01	5.1424966e+01	7.5303751e+01	7.9345156e+01	4.2356475e+01	9.8276948e+01	6.5176757e+01	6.5688329e+01	7.8059025e+01	6.1464762e+01	8.9480846e+01	4.8881518e+01	8.7371775e+01	6.0228360e+01	6.9055506e+01	9.4325883e+01
2.0696070e+03	8.8999835e+01	6.3392903e+01	1.7187571e+02	6.7640068e+01	6.2552883e+01	5.6156777e+01	5.8235267e+01	6.9830252e+01	1.8515664e+02	1.9627832e+02	1.2254495e+02	5.3881953e+01	1.1351720e+02	6.1022960e+01	1.9000286e+02	6.5015978e+01	8.6583164e+01	8.6887072e+01	8.4918052e+01	6.1432499e+01	6.3047231e+01	2.9500294e+02	1.8922852e+02	9.4206916e+01	5.8274349e+01	4.7669048e+01	8.3521256e+01	6.8035886e+01	1.8118468e+02	8.1060305e+01	1.8845630e+02	5.5833633e+01	6.6634244e+01	8.4758314e+01	5.1306683e+01	7.5581178e+01	7.9644554e+01	4.2963025e+01	9.8422058e+01	6.5235303e+01	6.5541641e+01	7.8457286e+01	6.1705952e+01	8.9609156e+01	4.8381794e+01	8.7634051e+01	6.0541855e+01	6.9112963e+01	9.4245069e+01
2.0704070e+03	8.8900826e+01	6.3483610e+01	1.7170262e+02	6.7470742e+01	6.2580618e+01	5.6177659e+01	5.8550056e+01	7.0048786e+01	1.8521513e+02	1.9658276e+02	1.2262834e+02	5.3828098e+01	1.1400787e+02	6.0900113e+01	1.8986855e+02	6.5059806e+01	8.6672457e+01	8.7185018e+01	8.5244538e+01	6.1481153e+01	6.3056066e+01	2.9531348e+02	1.8943818e+02	9.4509723e+01	5.8044503e+01	4.8267082e+01	8.3718934e+01	6.8013202e+01	1.8114948e+02	8.1160764e+01	1.8814486e+02	5.5841996e+01	6.6810823e+01	8.4768626e+01	5.1737879e+01	7.5565385e+01	7.9313122e+01	4.2468925e+01	9.8452102e+01	6.5295734e+01	6.5861965e+01	7.8294797e+01	6.1946118e+01	8.9444468e+01	4.8901855e+01	8.7971878e+01	6.0590286e+01	6.9327940e+01	9.4343763e+01
2.0712071e+03	8.8911765e+01	6.3638351e+01	1.7204850e+02	6.8342911e+01	6.2529347e+01	5.6073908e+01	5.8547071e+01	6.9899976e+01	1.8568295e+02	1.9641101e+02	1.2288994e+02	5.4111325e+01	1.1373821e+02	6.0910827e+01	1.9019540e+02	6.5194471e+01	8.6702396e+01	8.7427909e+01	8.5165236e+01	6.1689823e+01	6.3187361e+01	2.9540452e+02	1.8928747e+02	9.4469454e+01	5.8510559e+01	4.8055312e+01	8.3792511e+01	6.7883151e+01	1.8125289e+02	8.1097249e+01	1.8851013e+02	5.5719015e+01	6.6886179e+01	8.4791636e+01	5.1653876e+01	7.5842899e+01	7.9438587e+01	4.3136137e+01	9.8489646e+01	6.5427292e+01	6.6201089e+01	7.8426738e+01	6.1976226e+01	8.9810966e+01	4.9018317e+01	8.8190700e+01	6.0629228e+01	6.9174526e+01	9.4687137e+01
2.0720072e+03	8.9124740e+01	6.3636358e+01	1.7186927e+02	6.8288547e+01	6.2806535e+01	5.6280820e+01	5.8305097e+01	7.0181269e+01	1.8572826e+02	1.9660961e+02	1.2276193e+02	5.3576589e+01	1.1412037e+02	6.1252021e+01	1.9011601e+02	6.5029303e+01	8.6847228e+01	8.7119250e+01	8.5315646e+01	6.1834118e+01	6.3136791e+01	2.9532600e+02	1.8972174e+02	9.4382099e+01	5.8481030e+01	4.8330089e+01	8.3692621e+01	6.8036310e+01	1.8110909e+02	8.1079362e+01	1.8870261e+02	5.6238393e+01	6.6853531e+01	8.5639642e+01	5.1988024e+01	7.5800772e+01	7.9470530e+01	4.2988485e+01	9.8378653e+01	6.5717687e+01	6.6031533e+01	7.8865301e+01	6.2034233e+01	8.9813093e+01	4.9089277e+01	8.8284072e+01	6.0554923e+01	6.9492351e+01	9.4616739e+01
2.0728073e+03	8.9228164e+01	6.3507698e+01	1.7219823e+02	6.8960186e+01	6.2508983e+01	5.6225116e+01	5.8684128e+01	7.0140759e+01	1.8595791e+02	1.9681230e+02	1.2316867e+02	5.4283951e+01	1.1428062e+02	6.1169435e+01	1.9026664e+02	6.5292489e+01	8.6914051e+01	8.7531387e+01	8.5260511e+01	6.1590269e+01	6.3533169e+01	2.9583997e+02	1.8936305e+02	9.4637690e+01	5.8794235e+01	4.8195486e+01	8.3953592e+01	6.7868987e+01	1.8151112e+02	8.1202440e+01	1.8842939e+02	5.6030602e+01	6.7166286e+01	8.4613978e+01	5.1991676e+01	7.5953363e+01	7.9743373e+01	4.2962343e+01	9.8833398e+01	6.5619786e+01	6.5931261e+01	7.8772643e+01	6.2422748e+01	8.9806597e+01	4.8898051e+01	8.8131830e+01	6.0534678e+01	6.9435564e+01	9.4701884e+01
2.0736074e+03	8.9376339e+01	6.3943948e+01	1.7208761e+02	6.9847572e+01	6.2955418e+01	5.6291559e+01	5.8644215e+01	7.0781698e+01	1.8547441e+02	1.9667483e+02	1.2269792e+02	5.4220998e+01	1.1392365e+02	6.1259176e+01	1.9030008e+02	6.5307095e+01	8.6922789e+01	8.7547444e+01	8.5471249e+01	6.2038460e+01	6.3245633e+01	2.9543124e+02	1.8972621e+02	9.4728903e+01	5.8390940e+01	4.8502688e+01	8.3748458e+01	6.8045805e+01	1.8154100e+02	8.1195334e+01	1.8895448e+02	5.5915412e+01	6.6843315e+01	8.5331484e+01	5.1720006e+01	7.6059239e+01	8.0019145e+01	4.3408251e+01	9.8518873e+01	6.5619493e+01	6.6144294e+01	7.8648922e+01	6.2398631e+01	9.0193920e+01	4.9270318e+01	8.8451375e+01	6.0680122e+01	6.9404076e+01	9.4851646e+01
2.0744074e+03	8.9554961e+01	6.3629330e+01	1.7219926e+02	7.1460202e+01	6.3099062e+01	5.6232654e+01	5.8424903e+01	7.0446879e+01	1.8627318e+02	1.9691285e+02	1.2348147e+02	5.4387024e+01	1.1431445e+02	6.1334615e+01	1.9030934e+02	6.5466072e+01	8.7251110e+01	8.7653941e+01	8.5597047e+01	6.1684492e+01	6.3727826e+01	2.9584737e+02	1.9002002e+02	9.4921253e+01	5.8774252e+01	4.8598686e+01	8.4129207e+01	6.8581423e+01	1.8157922e+02	8.1471166e+01	1.8861356e+02	5.6074136e+01	6.7284271e+01	8.5308935e+01	5.2200502e+01	7.6189039e+01	7.9626149e+01	4.3124387e+01	9.9036769e+01	6.5746060e+01	6.6175505e+01	7.8915423e+01	6.2483891e+01	9.0303025e+01	4.9534900e+01	8.8492131e+01	6.0971821e+01	6.9694761e+01	9.4989158e+01
2.0752075e+03	8.9644859e+01	6.4114344e+01	1.7229276e+02	7.2522659e+01	6.2799424e+01	5.6221212e+01	5.8871834e+01	7.0570076e+01	1.8605541e+02	1.9691574e+02	1.2299770e+02	5.4444997e+01	1.1436317e+02	6.1353313e+01	1.9066663e+02	6.5413967e+01	8.7244869e+01	8.7749913e+01	8.5357904e+01	6.2157817e+01	6.3591507e+01	2.9564608e+02	1.8948796e+02	9.4787664e+01	5.8689155e+01	4.8548378e+01	8.3934103e+01	6.8364963e+01	1.8158779e+02	8.1479510e+01	1.8908217e+02	5.5929225e+01	6.7406543e+01	8.5166362e+01	5.2111620e+01	7.6349958e+01	7.9985466e+01	4.3615721e+01	9.9066968e+01	6.5863777e+01	6.6067015e+01	7.8999914e+01	6.2484274e+01	9.0509790e+01	4.9635485e+01	8.8862306e+01	6.1216271e+01	6.9536563e+01	9.5025468e+01
2.0760076e+03	8.9700005e+01	6.3966271e+01	1.7249005e+02	7.5067371e+01	6.3208311e+01	5.6486455e+01	5.8762311e+01	7.0789059e+01	1.8616745e+02	1.9714900e+02	1.2324915e+02	5.4449546e+01	1.1470040e+02	6.1767943e+01	1.9059631e+02	6.5715238e+01	8.7585696e+01	8.7779605e+01	8.5816048e+01	6.2245592e+01	6.3775469e+01	2.9595232e+02	1.8993573e+02	9.4763085e+01	5.9100662e+01	4.8949831e+01	8.4592339e+01	6.8483859e+01	1.8168625e+02	8.1459219e+01	1.8915187e+02	5.6073637e+01	6.7280927e+01	8.5193438e+01	5.2121102e+01	7.6432549e+01	7.9879314e+01	4.3477113e+01	9.9489720e+01	6.5999299e+01	6.6542902e+01	7.9229287e+01	6.2748904e+01	9.0412984e+01	4.9302720e+01	8.8922618e+01	6.1044393e+01	6.9518477e+01	9.4855045e+01
2.0768077e+03	8.9858404e+01	6.4220970e+01	1.7265430e+02	7.7314517e+01	6.3131696e+01	5.6560184e+01	5.8661794e+01	7.0953426e+01	1.8626689e+02	1.9726214e+02	1.2344903e+02	5.4609366e+01	1.1530258e+02	6.1569988e+01	1.9070411e+02	6.5607015e+01	8.7460471e+01	8.8115832e+01	8.5667219e+01	6.2249301e+01	6.3705063e+01	2.9604095e+02	1.8981579e+02	9.4877440e+01	5.9279899e+01	4.8919381e+01	8.4274229e+01	6.8219747e+01	1.8180503e+02	8.1409985e+01	1.8902412e+02	5.6153637e+01	6.7480061e+01	8.5251337e+01	5.2439565e+01	7.6626576e+01	7.9905888e+01	4.4035792e+01	9.9315697e+01	6.6015903e+01	6.6499356e+01	7.9163540e+01	6.2936003e+01	9.0586602e+01	4.9666099e+01	8.8705163e+01	6.1590201e+01	6.9815240e+01	9.5153478e+01
2.0776078e+03	8.9762554e+01	6.4257146e+01	1.7236448e+02	7.9109306e+01	6.3146150e+01	5.6700698e+01	5.9035101e+01	7.1178486e+01	1.8667346e+02	1.9725456e+02	1.2327788e+02	5.4603977e+01	1.1538162e+02	6.1911100e+01	1.9065356e+02	6.5498152e+01	8.7581915e+01	8.8176312e+01	8.5762355e+01	6.2114631e+01	6.4112846e+01	2.9596293e+02	1.8972165e+02	9.4950455e+01	5.9211680e+01	4.8989968e+01	8.4675758e+01	6.8880637e+01	1.8182791e+02	8.1942835e+01	1.8912554e+02	5.6309490e+01	6.7380870e+01	8.5410097e+01	5.2602058e+01	7.6698113e+01	8.0179932e+01	4.3734714e+01	9.9690316e+01	6.6005708e+01	6.6372624e+01	7.9440788e+01	6.3087639e+01	9.0514534e+01	4.9970646e+01	8.9481402e+01	6.1108331e+01	6.9880399e+01	9.5176195e+01
2.0784078e+03	9.0143390e+01	6.4497444e+01	1.7290181e+02	8.1654935e+01	6.3324635e+01	5.6514150e+01	5.8934553e+01	7.0894726e+01	1.8647542e+02	1.9717421e+02	1.2357571e+02	5.4840341e+01	1.1679244e+02	6.1685348e+01	1.9098817e+02	6.5769527e+01	8.7667433e+01	8.7940118e+01	8.6162786e+01	6.2759916e+01	6.4115615e+01	2.9624913e+02	1.8998823e+02	9.4816644e+01	5.9269616e+01	4.9140205e+01	8.4864463e+01	6.8656312e+01	1.8228594e+02	8.1358204e+01	1.8910208e+02	5.6389230e+01	6.7477275e+01	8.5669244e+01	5.2497715e+01	7.6834518e+01	7.9860983e+01	4.3860234e+01	9.9069265e+01	6.6180958e+01	6.6794171e+01	7.9591271e+01	6.3294717e+01	9.0937046e+01	4.9683735e+01	8.8994535e+01	6.1386216e+01	6.9879794e+01	9.5175277e+01
2.0792079e+03	9.0475812e+01	6.4381846e+01	1.7273967e+02	8.3448444e+01	6.3529487e+01	5.6723754e+01	5.8773897e+01	7.1266045e+01	1.8663291e+02	1.9744629e+02	1.2343106e+02	5.4848110e+01	1.1852535e+02	6.2141081e+01	1.9084607e+02	6.5896058e+01	8.7599225e+01	8.7928236e+01	8.6188634e+01	6.2387910e+01	6.4442673e+01	2.9613132e+02	1.8999120e+02	9.4835969e+01	5.9361108e+01	4.9256178e+01	8.4804797e+01	6.8655881e+01	1.8188292e+02	8.1919164e+01	1.8917273e+02	5.6284252e+01	6.7578833e+01	8.5612599e+01	5.2684951e+01	7.6725877e+01	8.0251909e+01	4.3996127e+01	9.9810518e+01	6.6110004e+01	6.6505582e+01	7.9614460e+01	6.3522629e+01	9.0905042e+01	5.0181304e+01	8.9481689e+01	6.1426518e+01	6.9848029e+01	9.5661399e+01
2.0800080e+03	9.0518098e+01	6.4478856e+01	1.7276306e+02	8.3219252e+01	6.3338652e+01	5.6734049e+01	5.9123529e+01	7.1227134e+01	1.8706011e+02	1.9748522e+02	1.2379266e+02	5.4881156e+01	1.2080899e+02	6.1975205e+01	1.9119539e+02	6.5713145e+01	8.7944947e+01	8.8125884e+01	8.6258333e+01	6.2638915e+01	6.4302092e+01	2.9628791e+02	1.9030137e+02	9.5090013e+01	5.9441773e+01	4.9454609e+01	8.4662458e+01	6.8885671e+01	1.8213829e+02	8.1658952e+01	1.8925788e+02	5.6300549e+01	6.7741012e+01	8.5790546e+01	5.2598018e+01	7.6749238e+01	8.0128092e+01	4.3935460e+01	9.9618723e+01	6.6218278e+01	6.6712245e+01	7.9747324e+01	6.3744042e+01	9.0686383e+01	4.9995531e+01	8.9566959e+01	6.1322246e+01	7.0122601e+01	9.5174424e+01
2.0808081e+03	9.0482578e+01	6.4780349e+01	1.7311881e+02	8.2542981e+01	6.3397504e+01	5.6831327e+01	5.8742048e+01	7.1550577e+01	1.8689787e+02	1.9749759e+02	1.2364337e+02	5.5234185e+01	1.2340241e+02	6.1952930e+01	1.9092273e+02	6.6044952e+01	8.7717846e+01	8.8473196e+01	8.6405924e+01	6.2723321e+01	6.4598165e+01	2.9645917e+02	1.9009139e+02	9.5215285e+01	5.9232008e+01	4.9233000e+01	8.5035379e+01	6.8840407e+01	1.8207886e+02	8.1802143e+01	1.8910771e+02	5.6322345e+01	6.7514802e+01	8.5576856e+01	5.2769150e+01	7.6960102e+01	8.0375670e+01	4.4377593e+01	1.0007329e+02	6.6276759e+01	6.6911761e+01	7.9695902e+01	6.3646601e+01	9.1012278e+01	5.0247285e+01	8.9827215e+01	6.1647607e+01	7.0081182e+01	9.5621143e+01
2.0816082e+03	9.0885241e+01	6.4423011e+01	1.7316572e+02	8.1946131e+01	6.3744982e+01	5.6802150e+01	5.9189311e+01	7.1509225e+01	1.8727751e+02	1.9789923e+02	1.2377321e+02	5.4950084e+01	1.2748803e+02	6.2434203e+01	1.9122830e+02	6.5905787e+01	8.8223502e+01	8.8490048e+01	8.6007236e+01	6.2768406e+01	6.4657120e+01	2.9642296e+02	1.9024860e+02	9.5066148e+01	5.9771296e+01	4.9488185e+01	8.4979603e+01	6.8958671e+01	1.8223132e+02	8.2047157e+01	1.8979050e+02	5.6766102e+01	6.7918046e+01	8.5973340e+01	5.2881795e+01	7.7165720e+01	8.0285961e+01	4.4433606e+01	9.9630883e+01	6.6438065e+01	6.6711701e+01	8.0223834e+01	6.3924150e+01	9.1295039e+01	5.0149260e+01	8.9778592e+01	6.1630666e+01	6.9915364e+01	9.5575724e+01
2.0824082e+03	9.0541834e+01	6.4718417e+01	1.7305618e+02	8.1494996e+01	6.3697714e+01	5.6995017e+01	5.9028948e+01	7.1661580e+01	1.8707653e+02	1.9787570e+02	1.2364344e+02	5.5441340e+01	1.3180677e+02	6.1969436e+01	1.9119143e+02	6.6011411e+01	8.8130765e+01	8.8368711e+01	8.6534731e+01	6.2819382e+01	6.5023870e+01	2.9666060e+02	1.9039822e+02	9.5303035e+01	5.9678990e+01	4.9503723e+01	8.5147045e+01	6.8730198e+01	1.8214318e+02	8.1902223e+01	1.8962045e+02	5.6292065e+01	6.7520437e+01	8.5808750e+01	5.2877860e+01	7.7353235e+01	8.0442788e+01	4.4493495e+01	1.0032908e+02	6.6449032e+01	6.6772390e+01	8.0138479e+01	6.4014813e+01	9.1227247e+01	5.0351126e+01	9.0130610e+01	6.1715347e+01	7.0160140e+01	9.5577638e+01
2.0832083e+03	9.0789907e+01	6.4689124e+01	1.7332243e+02	8.2814983e+01	6.3761048e+01	5.7008597e+01	5.9048103e+01	7.1821579e+01	1.8733498e+02	1.9779963e+02	1.2392508e+02	5.5255794e+01	1.3728435e+02	6.2354892e+01	1.9126670e+02	6.6139529e+01	8.8192561e+01	8.8568806e+01	8.6381787e+01	6.2928669e+01	6.4714495e+01	2.9696295e+02	1.9033228e+02	9.5442856e+01	5.9818385e+01	4.9569337e+01	8.5003136e+01	6.9275904e+01	1.8223731e+02	8.1916945e+01	1.8953467e+02	5.6421074e+01	6.7791370e+01	8.5801881e+01	5.3279165e+01	7.7300901e+01	8.0516565e+01	4.4758697e+01	1.0008646e+02	6.6711491e+01	6.7460103e+01	8.0192274e+01	6.4107194e+01	9.1081028e+01	5.0173608e+01	8.9914708e+01	6.1555059e+01	7.0345477e+01	9.5550934e+01
2.0840084e+03	9.1108914e+01	6.4996866e+01	1.7334546e+02	8.4923932e+01	6.3938865e+01	5.7173339e+01	5.9312397e+01	7.2007454e+01	1.8731113e+02	1.9805362e+02	1.2382913e+02	5.5428798e+01	1.4018630e+02	6.2386631e+01	1.9168899e+02	6.6234895e+01	8.8600527e+01	8.8612901e+01	8.6486743e+01	6.3167269e+01	6.4933438e+01	2.9671908e+02	1.9020003e+02	9.5302702e+01	5.9776168e+01	4.9805888e+01	8.5416664e+01	6.9223993e+01	1.8254806e+02	8.1923697e+01	1.8967344e+02	5.6483788e+01	6.8047890e+01	8.5804177e+01	5.3151945e+01	7.7506558e+01	8.0687848e+01	4.4737254e+01	1.0044751e+02	6.6579133e+01	6.6936196e+01	8.0203132e+01	6.4337385e+01	9.1511922e+01	5.0704918e+01	9.0145990e+01	6.1803486e+01	7.0112521e+01	9.5836436e+01
2.0848085e+03	9.1176301e+01	6.5245399e+01	1.7348012e+02	8.4555174e+01	6.3864395e+01	5.7079568e+01	5.8943041e+01	7.2275197e+01	1.8743031e+02	1.9810711e+02	1.2373901e+02	5.5675270e+01	1.4484825e+02	6.2399843e+01	1.9159323e+02	6.6084270e+01	8.8351550e+01	8.8742430e+01	8.6790696e+01	6.2994867e+01	6.4978594e+01	2.9662764e+02	1.9044511e+02	9.5658446e+01	5.9987671e+01	4.9952214e+01	8.5468866e+01	6.9406384e+01	1.8247076e+02	8.2243138e+01	1.8985894e+02	5.6532857e+01	6.7761243e+01	8.6176418e+01	5.3287175e+01	7.7696122e+01	8.0240046e+01	4.5061407e+01	1.0039844e+02	6.6760174e+01	6.7302617e+01	8.0371336e+01	6.4408017e+01	9.1448687e+01	5.0456906e+01	9.0183517e+01	6.1967311e+01	7.0471386e+01	9.5760530e+01
2.0856086e+03	9.1056122e+01	6.5436860e+01	1.7342561e+02	8.6614744e+01	6.4073974e+01	5.7222494e+01	5.9247120e+01	7.2361349e+01	1.8778339e+02	1.9829280e+02	1.2387607e+02	5.5528574e+01	1.4756579e+02	6.2536095e+01	1.9155769e+02	6.6476676e+01	8.8523532e+01	8.9004376e+01	8.6390460e+01	6.3312697e+01	6.5180291e+01	2.9704472e+02	1.9044385e+02	9.5314857e+01	5.9937604e+01	5.0302182e+01	8.4959195e+01	6.9256907e+01	1.8250282e+02	8.2321961e+01	1.8958703e+02	5.6547388e+01	6.7869711e+01	8.6063543e+01	5.3303107e+01	7.7438247e+01	8.0793386e+01	4.4945105e+01	1.0058970e+02	6.6757122e+01	6.7012463e+01	8.0657912e+01	6.4527838e+01	9.1615331e+01	5.0921494e+01	9.0704090e+01	6.1978111e+01	7.0094069e+01	9.6139177e+01
2.0864086e+03	9.1448838e+01	6.5006381e+01	1.7358800e+02	8.8414166e+01	6.3950058e+01	5.7296114e+01	5.9451279e+01	7.2395736e+01	1.8758881e+02	1.9834580e+02	1.2428627e+02	5.5554624e+01	1.4971711e+02	6.2622940e+01	1.9193687e+02	6.6466327e+01	8.8567518e+01	8.8891125e+01	8.6967833e+01	6.3128927e+01	6.5304884e+01	2.9677207e+02	1.9096919e+02	9.5675107e+01	6.0374398e+01	5.0325017e+01	8.5720951e+01	6.9377613e+01	1.8277260e+02	8.2397838e+01	1.8992837e+02	5.6597113e+01	6.8380969e+01	8.6004292e+01	5.3490317e+01	7.7963964e+01	8.0535537e+01	4.5044726e+01	1.0056160e+02	6.6966333e+01	6.7404534e+01	8.0686631e+01	6.4772612e+01	9.1841667e+01	5.0776985e+01	9.0351011e+01	6.2216271e+01	7.0427162e+01	9.6174580e+01
2.0872087e+03	9.1449185e+01	6.5288320e+01	1.7377797e+02	8.9724061e+01	6.4466303e+01	5.7474770e+01	5.9232165e+01	7.2266100e+01	1.8764681e+02	1.9815875e+02	1.2405319e+02	5.5833526e+01	1.4934688e+02	6.2577449e+01	1.9177388e+02	6.6414772e+01	8.9152773e+01	8.9118939e+01	8.6894930e+01	6.3376297e+01	6.5389262e+01	2.9738916e+02	1.9028722e+02	9.5368639e+01	6.0091478e+01	5.0405845e+01	8.5676787e+01	6.9248627e+01	1.8268857e+02	8.2257159e+01	1.9009967e+02	5.6838710e+01	6.7776762e+01	8.6503827e+01	5.3469546e+01	7.7879174e+01	8.0519569e+01	4.5262688e+01	1.0071301e+02	6.7199503e+01	6.7185151e+01	8.0732523e+01	6.4656620e+01	9.1717646e+01	5.0840910e+01	9.0587489e+01	6.2479114e+01	7.0587814e+01	9.6172587e+01
2.0880088e+03	9.1476509e+01	6.5417827e+01	1.7401962e+02	9.1618025e+01	6.3972868e+01	5.7245541e+01	5.9295906e+01	7.2666089e+01	1.8790611e+02	1.9833893e+02	1.2411581e+02	5.5651308e+01	1.5005283e+02	6.2786927e+01	1.9187860e+02	6.6622862e+01	8.8688616e+01	8.9022768e+01	8.7209561e+01	6.3638050e+01	6.5385948e+01	2.9740777e+02	1.9075262e+02	9.5748414e+01	6.0491483e+01	5.0039251e+01	8.5699737e+01	6.9656093e+01	1.8300488e+02	8.2747797e+01	1.8988187e+02	5.6442050e+01	6.8261399e+01	8.6451022e+01	5.3377904e+01	7.7890650e+01	8.0879357e+01	4.5326680e+01	1.0070049e+02	6.6892475e+01	6.7577915e+01	8.0855217e+01	6.5253126e+01	9.2125847e+01	5.1295329e+01	9.1133415e+01	6.2222851e+01	7.0621975e+01	9.6207804e+01
2.0888089e+03	9.1841679e+01	6.5413709e+01	1.7376501e+02	9.3293141e+01	6.4254107e+01	5.7481198e+01	5.9494927e+01	7.2689675e+01	1.8802076e+02	1.9856872e+02	1.2447024e+02	5.5890943e+01	1.4971313e+02	6.3128319e+01	1.9196006e+02	6.6555998e+01	8.9154464e+01	8.9303846e+01	8.7004603e+01	6.3419608e+01	6.5622129e+01	2.9728606e+02	1.9078461e+02	9.5679079e+01	6.0291466e+01	5.0732985e+01	8.5698058e+01	6.9978428e+01	1.8270594e+02	8.2376291e+01	1.9053859e+02	5.6574114e+01	6.8225058e+01	8.6171472e+01	5.3779247e+01	7.8151645e+01	8.0908680e+01	4.5446289e+01	1.0103261e+02	6.7336016e+01	6.7268448e+01	8.0885048e+01	6.5197599e+01	9.2006092e+01	5.1305180e+01	9.0851905e+01	6.2067461e+01	7.0769589e+01	9.5891260e+01
2.0896090e+03	9.1853926e+01	6.5391841e+01	1.7418701e+02	9.2629809e+01	6.4330197e+01	5.7340989e+01	5.9384312e+01	7.2743147e+01	1.8818218e+02	1.9867758e+02	1.2427287e+02	5.6091855e+01	1.4786139e+02	6.2930256e+01	1.9203274e+02	6.6606550e+01	8.8922574e+01	8.9242011e+01	8.7327710e+01	6.3740791e+01	6.5776766e+01	2.9756140e+02	1.9080715e+02	9.5537272e+01	6.0212637e+01	5.0503630e+01	8.5976323e+01	6.9369578e+01	1.8309400e+02	8.2664230e+01	1.8998281e+02	5.6967672e+01	6.8502183e+01	8.6609847e+01	5.3576707e+01	7.8130352e+01	8.0788960e+01	4.5317563e+01	1.0084549e+02	6.6962259e+01	6.7985281e+01	8.1013608e+01	6.5304768e+01	9.2123549e+01	5.1333763e+01	9.1142569e+01	6.2456875e+01	7.0509646e+01	9.6318879e+01
2.0904090e+03	9.2001502e+01	6.5390474e+01	1.7434724e+02	9.2600739e+01	6.4360982e+01	5.7379599e+01	5.9555475e+01	7.2915064e+01	1.8830788e+02	1.9846265e+02	1.2447408e+02	5.6054312e+01	1.4581941e+02	6.3224958e+01	1.9209325e+02	6.6481035e+01	8.9113660e+01	8.9342164e+01	8.7306462e+01	6.3760083e+01	6.5972969e+01	2.9752833e+02	1.9070903e+02	9.5888794e+01	6.0700918e+01	5.0664080e+01	8.5993053e+01	6.9913237e+01	1.8294322e+02	8.2761407e+01	1.9045840e+02	5.6848333e+01	6.8221332e+01	8.6362665e+01	5.3808384e+01	7.7922650e+01	8.0995085e+01	4.5730572e+01	1.0144888e+02	6.7201089e+01	6.7711944e+01	8.1075655e+01	6.5355461e+01	9.2311050e+01	5.1243026e+01	9.1328163e+01	6.2518225e+01	7.0808802e+01	9.6158321e+01
2.0912091e+03	9.2082993e+01	6.5480385e+01	1.7436857e+02	9.1795439e+01	6.4542089e+01	5.7497475e+01	5.9410397e+01	7.2839391e+01	1.8843667e+02	1.9900527e+02	1.2449813e+02	5.6284093e+01	1.4205381e+02	6.2925096e+01	1.9227476e+02	6.6701652e+01	8.9232658e+01	8.9528901e+01	8.7398118e+01	6.3826056e+01	6.5758059e+01	2.9763684e+02	1.9092647e+02	9.5849617e+01	6.0512957e+01	5.1019527e+01	8.6271487e+01	6.9590062e+01	1.8290941e+02	8.2775666e+01	1.9059918e+02	5.6801177e+01	6.8716193e+01	8.6875045e+01	5.3905659e+01	7.8460355e+01	8.1269523e+01	4.5576032e+01	1.0088785e+02	6.7363795e+01	6.7496816e+01	8.1194627e+01	6.5595546e+01	9.2384257e+01	5.1556662e+01	9.1364684e+01	6.2523449e+01	7.0821570e+01	9.6515144e+01
2.0920092e+03	9.2213933e+01	6.5622168e+01	1.7418030e+02	9.2307370e+01	6.4674574e+01	5.7555953e+01	5.9799671e+01	7.3102411e+01	1.8844100e+02	1.9891931e+02	1.2464276e+02	5.6257169e+01	1.3874453e+02	6.3498433e+01	1.9238834e+02	6.6923371e+01	8.9422358e+01	8.9353920e+01	8.7329467e+01	6.3792092e+01	6.5970065e+01	2.9775917e+02	1.9096507e+02	9.5861732e+01	6.1038727e+01	5.1102433e+01	8.6307298e+01	7.0073324e+01	1.8351760e+02	8.2847497e+01	1.9032333e+02	5.6931719e+01	6.8305883e+01	8.6618942e+01	5.3591484e+01	7.8291639e+01	8.1219224e+01	4.5908654e+01	1.0144959e+02	6.7226107e+01	6.7781129e+01	8.1258057e+01	6.5666835e+01	9.2467022e+01	5.1692905e+01	9.1411768e+01	6.2703805e+01	7.0853886e+01	9.6620391e+01
2.0928093e+03	9.2207813e+01	6.6094090e+01	1.7441991e+02	9.3812617e+01	6.4798950e+01	5.7390028e+01	5.9853695e+01	7.3215761e+01	1.8849669e+02	1.9896736e+02	1.2452851e+02	5.6308606e+01	1.3498895e+02	6.3323214e+01	1.9216015e+02	6.6773339e+01	8.9408874e+01	8.9623524e+01	8.7673785e+01	6.3849105e+01	6.6423954e+01	2.9779310e+02	1.9097155e+02	9.6254758e+01	6.0565855e+01	5.0815315e+01	8.6327134e+01	6.9550942e+01	1.8316443e+02	8.3053336e+01	1.9068570e+02	5.7007235e+01	6.8668396e+01	8.6852263e+01	5.4065728e+01	7.8727791e+01	8.1103892e+01	4.5910832e+01	1.0178749e+02	6.7476285e+01	6.8009908e+01	8.1549389e+01	6.5941397e+01	9.2486970e+01	5.1694803e+01	9.1631140e+01	6.2617461e+01	7.0963721e+01	9.6562184e+01
2.0936094e+03	9.2490501e+01	6.5722557e+01	1.7435660e+02	9.6740372e+01	6.4580584e+01	5.7767089e+01	5.9640256e+01	7.3303454e+01	1.8881911e+02	1.9937181e+02	1.2485971e+02	5.6518667e+01	1.3194181e+02	6.3321974e+01	1.9272214e+02	6.6998079e+01	8.9394977e+01	8.9678236e+01	8.7785070e+01	6.3994778e+01	6.6278104e+01	2.9795431e+02	1.9122636e+02	9.6035572e+01	6.0842245e+01	5.0957514e+01	8.6249709e+01	7.0172795e+01	1.8317354e+02	8.2982754e+01	1.9088082e+02	5.6956550e+01	6.8539507e+01	8.6669321e+01	5.4233160e+01	7.8781923e+01	8.0962411e+01	4.6422129e+01	1.0154635e+02	6.7519733e+01	6.8034097e+01	8.1787846e+01	6.5763334e+01	9.2773379e+01	5.1653485e+01	9.1765647e+01	6.3056486e+01	7.0938351e+01	9.6600367e+01
2.0944094e+03	9.2546767e+01	6.5721186e+01	1.7462475e+02	1.0062986e+02	6.5046006e+01	5.7800648e+01	5.9714630e+01	7.3666315e+01	1.8875027e+02	1.9928770e+02	1.2496742e+02	5.6355877e+01	1.2735373e+02	6.3464382e+01	1.9252794e+02	6.6844987e+01	8.9689213e+01	8.9607973e+01	8.7524880e+01	6.4226880e+01	6.6405505e+01	2.9798778e+02	1.9101775e+02	9.5972406e+01	6.0969446e+01	5.1294439e+01	8.6664675e+01	7.0041511e+01	1.8347430e+02	8.3062931e+01	1.9066125e+02	5.7190113e+01	6.8729497e+01	8.7058856e+01	5.4243988e+01	7.8651044e+01	8.1150083e+01	4.6091448e+01	1.0185805e+02	6.7714948e+01	6.7776379e+01	8.1612635e+01	6.6140054e+01	9.2627938e+01	5.1639751e+01	9.1862580e+01	6.2638756e+01	7.1031511e+01	9.6429017e+01
2.0952095e+03	9.2544148e+01	6.6496777e+01	1.7466944e+02	1.0792628e+02	6.4798347e+01	5.7649098e+01	6.0073705e+01	7.3437757e+01	1.8896249e+02	1.9935547e+02	1.2489285e+02	5.6618994e+01	1.2453223e+02	6.3522239e+01	1.9283120e+02	6.6987004e+01	8.9683599e+01	9.0105726e+01	8.7807381e+01	6.4212887e+01	6.6518974e+01	2.9827392e+02	1.9136516e+02	9.6278661e+01	6.1264643e+01	5.1612396e+01	8.6653036e+01	6.9993093e+01	1.8318872e+02	8.3141826e+01	1.9088633e+02	5.6946373e+01	6.8624833e+01	8.6989844e+01	5.4189255e+01	7.8798179e+01	8.1562157e+01	4.6366464e+01	1.0182038e+02	6.7641870e+01	6.8276681e+01	8.2015890e+01	6.6097280e+01	9.3046211e+01	5.2052524e+01	9.1835908e+01	6.2979624e+01	7.1110752e+01	9.6839748e+01
2.0960096e+03	9.3017894e+01	6.6292614e+01	1.7463617e+02	1.1468493e+02	6.4912120e+01	5.7999473e+01	5.9683613e+01	7.3679969e+01	1.8901044e+02	1.9928658e+02	1.2515325e+02	5.6496253e+01	1.2149570e+02	6.3558989e+01	1.9251856e+02	6.7146350e+01	8.9924640e+01	8.9845467e+01	8.7781231e+01	6.4196071e+01	6.6576290e+01	2.9830099e+02	1.9088891e+02	9.6332421e+01	6.1168616e+01	5.1201097e+01	8.6425057e+01	6.9973129e+01	1.8377294e+02	8.2846559e+01	1.9079165e+02	5.7197210e+01	6.8632251e+01	8.6913898e+01	5.4451946e+01	7.9118400e+01	8.1291676e+01	4.6255941e+01	1.0206333e+02	6.7782364e+01	6.8099354e+01	8.1809631e+01	6.6410611e+01	9.3155228e+01	5.2110290e+01	9.2203687e+01	6.2723832e+01	7.1112153e+01	9.6883815e+01
2.0968097e+03	9.2803917e+01	6.6992680e+01	1.7491456e+02	1.2274662e+02	6.5068289e+01	5.7802878e+01	5.9844266e+01	7.3643382e+01	1.8909138e+02	1.9961309e+02	1.2497408e+02	5.6608955e+01	1.1997483e+02	6.4031918e+01	1.9308348e+02	6.7094948e+01	8.9932654e+01	8.9978643e+01	8.7699953e+01	6.4384075e+01	6.6953533e+01	2.9812767e+02	1.9124492e+02	9.6161461e+01	6.1364269e+01	5.1771298e+01	8.6678415e+01	6.9779333e+01	1.8335613e+02	8.3341500e+01	1.9128274e+02	5.7089836e+01	6.8764838e+01	8.7028306e+01	5.4391332e+01	7.8932114e+01	8.1327231e+01	4.6671304e+01	1.0207868e+02	6.7735054e+01	6.8304863e+01	8.2256365e+01	6.6325617e+01	9.2850884e+01	5.2155219e+01	9.2151041e+01	6.3044078e+01	7.1298919e+01	9.7096618e+01
2.0976098e+03	9.2933106e+01	6.8009850e+01	1.7509736e+02	1.3398835e+02	6.5335364e+01	5.8073587e+01	5.9974992e+01	7.4093255e+01	1.8940773e+02	1.9974561e+02	1.2498824e+02	5.6732559e+01	1.1864482e+02	6.3678329e+01	1.9263330e+02	6.7099216e+01	9.0076315e+01	9.0024835e+01	8.7993649e+01	6.4590713e+01	6.6796906e+01	2.9861433e+02	1.9146417e+02	9.6336355e+01	6.1207131e+01	5.1614395e+01	8.6911241e+01	7.0503626e+01	1.8387838e+02	8.3113536e+01	1.9104552e+02	5.7107024e+01	6.8730360e+01	8.6992015e+01	5.4602817e+01	7.9218186e+01	8.1594523e+01	4.6654101e+01	1.0216956e+02	6.7856564e+01	6.7729104e+01	8.2285141e+01	6.6695787e+01	9.3115265e+01	5.2323731e+01	9.2510668e+01	6.3075109e+01	7.1285568e+01	9.7112509e+01
2.0984098e+03	9.3195504e+01	6.8990007e+01	1.7498548e+02	1.3933561e+02	6.5088294e+01	5.7889902e+01	5.9989609e+01	7.3960328e+01	1.8926839e+02	1.9939495e+02	1.2523089e+02	5.6962483e+01	1.1790828e+02	6.3974326e+01	1.9274383e+02	6.7300577e+01	9.0194118e+01	9.0124303e+01	8.8379605e+01	6.4629709e+01	6.6759923e+01	2.9825418e+02	1.9112385e+02	9.6893463e+01	6.1467373e+01	5.1995628e+01	8.6860396e+01	7.0207784e+01	1.8351374e+02	8.3416130e+01	1.9105000e+02	5.7413684e+01	6.8954864e+01	8.7155045e+01	5.4364516e+01	7.9185070e+01	8.1619973e+01	4.6603061e+01	1.0210561e+02	6.7954027e+01	6.8662915e+01	8.2073880e+01	6.6827256e+01	9.3471938e+01	5.2302008e+01	9.2679068e+01	6.2934581e+01	7.1352700e+01	9.7006979e+01
2.0992099e+03	9.3132062e+01	7.0671237e+01	1.7513012e+02	1.4561908e+02	6.5533446e+01	5.8169586e+01	5.9816508e+01	7.4446016e+01	1.8946510e+02	1.9980090e+02	1.2518539e+02	5.6768764e+01	1.1723286e+02	6.3882335e+01	1.9294280e+02	6.7216112e+01	9.0247270e+01	9.0366376e+01	8.8149080e+01	6.4463832e+01	6.7103729e+01	2.9869236e+02	1.9143119e+02	9.7001526e+01	6.1653787e+01	5.1823786e+01	8.6930399e+01	7.0262469e+01	1.8406081e+02	8.3420252e+01	1.9121626e+02	5.7132545e+01	6.8909722e+01	8.6895646e+01	5.4859811e+01	7.9121958e+01	8.1807662e+01	4.6903213e+01	1.0259858e+02	6.8086956e+01	6.8230939e+01	8.2347546e+01	6.6890035e+01	9.3391909e+01	5.2341796e+01	9.2631361e+01	6.3176602e+01	7.1507196e+01	9.6934377e+01
2.1000100e+03	9.3074145e+01	7.3791525e+01	1.7524394e+02	1.5191596e+02	6.5322731e+01	5.7958047e+01	6.0208385e+01	7.3988352e+01	1.8962776e+02	2.0010356e+02	1.2573267e+02	5.6967416e+01	1.1663737e+02	6.4035709e+01	1.9289212e+02	6.7188413e+01	9.0456603e+01	9.0127443e+01	8.8334495e+01	6.4881724e+01	6.7064597e+01	2.9838415e+02	1.9182234e+02	9.7593735e+01	6.1289844e+01	5.2090402e+01	8.7172103e+01	7.0450507e+01	1.8412388e+02	8.3537686e+01	1.9112812e+02	5.7200107e+01	6.9049003e+01	8.7559821e+01	5.4555160e+01	7.9453688e+01	8.1573226e+01	4.6665572e+01	1.0199191e+02	6.8105655e+01	6.8454248e+01	8.2591131e+01	6.6997133e+01	9.3631664e+01	5.2624855e+01	9.2923936e+01	6.3259713e+01	7.1458566e+01	9.7206722e+01
2.1008101e+03	9.3471229e+01	7.5232463e+01	1.7519210e+02	1.5515159e+02	6.5427003e+01	5.8092357e+01	6.0164684e+01	7.4408960e+01	1.8952198e+02	1.9978238e+02	1.2622890e+02	5.7303885e+01	1.1680565e+02	6.3878349e+01	1.9352831e+02	6.7579749e+01	9.0422761e+01	9.0337966e+01	8.8226663e+01	6.4962713e+01	6.7157261e+01	2.9880274e+02	1.9138018e+02	9.8506477e+01	6.1632925e+01	5.1804274e+01	8.7317572e+01	7.0360739e+01	1.8425025e+02	8.3455336e+01	1.9152571e+02	5.7344693e+01	6.8929005e+01	8.7358012e+01	5.4770269e+01	7.9673114e+01	8.1913417e+01	4.7134444e+01	1.0272541e+02	6.8170943e+01	6.8515001e+01	8.2508441e+01	6.7249882e+01	9.3518348e+01	5.2648242e+01	9.3199293e+01	6.3322520e+01	7.1802606e+01	9.7426507e+01
2.1016102e+03	9.3456427e+01	7.8952334e+01	1.7582910e+02	1.5517377e+02	6.5535738e+01	5.8289372e+01	6.0182663e+01	7.4226043e+01	1.8993171e+02	2.0012600e+02	1.2753747e+02	5.7207504e+01	1.1673420e+02	6.4361899e+01	1.9294263e+02	6.7450654e+01	9.0479376e+01	9.0428383e+01	8.8596251e+01	6.5008284e+01	6.7406002e+01	2.9845340e+02	1.9171562e+02	9.9786203e+01	6.1740952e+01	5.2364892e+01	8.7006994e+01	7.0674946e+01	1.8401662e+02	8.3523100e+01	1.9122936e+02	5.7396457e+01	6.9049077e+01	8.7622445e+01	5.5010501e+01	7.9356052e+01	8.1906247e+01	4.7133545e+01	1.0264012e+02	6.8222916e+01	6.8413099e+01	8.2603947e+01	6.7439081e+01	9.3673059e+01	5.2456012e+01	9.3093251e+01	6.3304323e+01	7.1638344e+01	9.7282697e+01
2.1024102e+03	9.3578157e+01	8.1882672e+01	1.7535268e+02	1.5497302e+02	6.5492906e+01	5.8066946e+01	6.0189751e+01	7.4658045e+01	1.8959041e+02	2.0006343e+02	1.2979276e+02	5.7505714e+01	1.1706941e+02	6.4313513e+01	1.9332758e+02	6.7690219e+01	9.0794880e+01	9.0353704e+01	8.8659379e+01	6.5006150e+01	6.7464600e+01	2.9923275e+02	1.9158682e+02	1.0180134e+02	6.1674794e+01	5.2328216e+01	8.7540296e+01	7.0652521e+01	1.8421155e+02	8.3661616e+01	1.9131913e+02	5.7435713e+01	6.9285060e+01	8.7317313e+01	5.4988587e+01	8.0036058e+01	8.1944847e+01	4.7418483e+01	1.0284705e+02	6.8464774e+01	6.8899526e+01	8.2782649e+01	6.7351614e+01	9.3892789e+01	5.2911776e+01	9.3035994e+01	6.3440612e+01	7.1847701e+01	9.7323534e+01
2.1032103e+03	9.3736062e+01	8.5294334e+01	1.7538411e+02	1.5495950e+02	6.5486675e+01	5.8299449e+01	6.0325720e+01	7.4876009e+01	1.9011307e+02	2.0031417e+02	1.3366181e+02	5.7500049e+01	1.1692878e+02	6.4147003e+01	1.9334724e+02	6.7609562e+01	9.0649135e+01	9.0185898e+01	8.8358848e+01	6.5118614e+01	6.7443951e+01	2.9875914e+02	1.9175624e+02	1.0631931e+02	6.2066425e+01	5.2410400e+01	8.7334688e+01	7.0805821e+01	1.8420594e+02	8.3580364e+01	1.9167932e+02	5.7088672e+01	6.9012119e+01	8.7740070e+01	5.4990460e+01	7.9796200e+01	8.1749398e+01	4.7315418e+01	1.0266533e+02	6.8407838e+01	6.8461613e+01	8.2811593e+01	6.7709396e+01	9.3802785e+01	5.2743689e+01	9.3159484e+01	6.3400644e+01	7.1559022e+01	9.7831669e+01
2.1040104e+03	9.3743552e+01	8.9088922e+01	1.7557592e+02	1.5196495e+02	6.5680245e+01	5.8305150e+01	6.0385626e+01	7.4827539e+01	1.8993034e+02	2.0020517e+02	1.3871624e+02	5.7407262e+01	1.1734443e+02	6.4424481e+01	1.9358575e+02	6.7632664e+01	9.0878509e+01	9.0841383e+01	8.8713394e+01	6.5232531e+01	6.7592576e+01	2.9925368e+02	1.9163583e+02	1.1223988e+02	6.1966760e+01	5.2439919e+01	8.7576146e+01	7.0929836e+01	1.8434208e+02	8.3941979e+01	1.9142707e+02	5.7588615e+01	6.9323582e+01	8.7527874e+01	5.5312515e+01	7.9898489e+01	8.2189782e+01	4.7448139e+01	1.0297846e+02	6.8471785e+01	6.8662283e+01	8.3044063e+01	6.7761616e+01	9.3962885e+01	5.2911424e+01	9.3508039e+01	6.3551895e+01	7.1699106e+01	9.7276533e+01
2.1048105e+03	9.4035528e+01	9.2870245e+01	1.7594546e+02	1.5021018e+02	6.5798826e+01	5.8626824e+01	6.0246438e+01	7.4815576e+01	1.9030110e+02	2.0038697e+02	1.4642632e+02	5.7717264e+01	1.1673107e+02	6.4535404e+01	1.9355727e+02	6.7548564e+01	9.0759741e+01	9.0706939e+01	8.8761508e+01	6.5136684e+01	6.7776330e+01	2.9901685e+02	1.9190241e+02	1.1816849e+02	6.2003346e+01	5.2524411e+01	8.7384118e+01	7.0488220e+01	1.8437490e+02	8.3652758e+01	1.9173000e+02	5.7605622e+01	6.9416185e+01	8.7475008e+01	5.5249005e+01	8.0217913e+01	8.2077763e+01	4.7465252e+01	1.0277994e+02	6.8394680e+01	6.8916141e+01	8.3054436e+01	6.8051917e+01	9.3977127e+01	5.3221871e+01	9.3669133e+01	6.3571768e+01	7.1875627e+01	9.7565666e+01
2.1056106e+03	9.4186963e+01	9.7417139e+01	1.7567717e+02	1.5009832e+02	6.5799635e+01	5.8404142e+01	6.0398970e+01	7.5037936e+01	1.9030875e+02	2.0031236e+02	1.5718666e+02	5.7647049e+01	1.1724221e+02	6.4512131e+01	1.9367865e+02	6.7812301e+01	9.1001524e+01	9.0949708e+01	8.9089733e+01	6.5300608e+01	6.7793962e+01	2.9944010e+02	1.9192061e+02	1.2738212e+02	6.2076494e+01	5.2545180e+01	8.7741004e+01	7.0842150e+01	1.8440082e+02	8.4101095e+01	1.9187254e+02	5.7450136e+01	6.9116945e+01	8.7720740e+01	5.5266159e+01	7.9972413e+01	8.2474804e+01	4.7845729e+01	1.0310604e+02	6.8631553e+01	6.8892849e+01	8.3241321e+01	6.7981514e+01	9.4352880e+01	5.3196346e+01	9.3642184e+01	6.3664303e+01	7.1752691e+01	9.7394561e+01
2.1064106e+03	9.3919441e+01	1.0393730e+02	1.7613237e+02	1.5005707e+02	6.5898891e+01	5.8095796e+01	6.0325490e+01	7.5186539e+01	1.9056767e+02	2.0069069e+02	1.6763638e+02	5.7921687e+01	1.1716020e+02	6.4692188e+01	1.9372066e+02	6.7916417e+01	9.1138789e+01	9.0837750e+01	8.8732771e+01	6.5539435e+01	6.7888155e+01	2.9942311e+02	1.9179991e+02	1.3641500e+02	6.2143403e+01	5.2816233e+01	8.7667704e+01	7.0778102e+01	1.8453899e+02	8.3856926e+01	1.9182593e+02	5.7670477e+01	6.9423566e+01	8.7767276e+01	5.5432402e+01	8.0107071e+01	8.1919109e+01	4.7726647e+01	1.0346043e+02	6.8599472e+01	6.8941639e+01	8.3541745e+01	6.7864690e+01	9.4248651e+01	5.3225608e+01	9.3788270e+01	6.3683839e+01	7.2155160e+01	9.7928047e+01
2.1072107e+03	9.4340209e+01	1.0965537e+02	1.7581121e+02	1.4973712e+02	6.6006316e+01	5.8723028e+01	6.0449765e+01	7.5371340e+01	1.9039512e+02	2.0049745e+02	1.7990507e+02	5.7870558e+01	1.1728780e+02	6.4587394e+01	1.9377387e+02	6.7922579e+01	9.1246258e+01	9.0934449e+01	8.9169631e+01	6.5597314e+01	6.8094175e+01	2.9912192e+02	1.9191015e+02	1.4350888e+02	6.2370706e+01	5.3093541e+01	8.7903411e+01	7.0841666e+01	1.8466507e+02	8.3991712e+01	1.9192763e+02	5.7655401e+01	6.9395319e+01	8.8039803e+01	5.5235047e+01	8.0147623e+01	8.2369818e+01	4.7968563e+01	1.0313777e+02	6.8938191e+01	6.9030542e+01	8.3336439e+01	6.8271370e+01	9.4410599e+01	5.3225774e+01	9.3890362e+01	6.3966661e+01	7.1918928e+01	9.7657095e+01
2.1080108e+03	9.4293477e+01	1.1790860e+02	1.7633924e+02	1.5077397e+02	6.6016052e+01	5.8617864e+01	6.0384598e+01	7.5394289e+01	1.9042915e+02	2.0064102e+02	1.9155341e+02	5.7936574e+01	1.1739746e+02	6.4788378e+01	1.9376590e+02	6.7996741e+01	9.1364956e+01	9.1085925e+01	8.9231523e+01	6.5352040e+01	6.8147844e+01	2.9962901e+02	1.9189293e+02	1.5035735e+02	6.2245486e+01	5.2928786e+01	8.8007233e+01	7.1147648e+01	1.8472867e+02	8.4037116e+01	1.9209187e+02	5.7718384e+01	6.9399409e+01	8.8067436e+01	5.5659579e+01	8.0410776e+01	8.2270263e+01	4.8137058e+01	1.0331485e+02	6.8704108e+01	6.8961850e+01	8.3840785e+01	6.8280095e+01	9.4551652e+01	5.3561757e+01	9.4115601e+01	6.4007652e+01	7.2014242e+01	9.8069180e+01
2.1088109e+03	9.4590358e+01	1.2058073e+02	1.7608322e+02	1.5379620e+02	6.6329146e+01	5.8579281e+01	6.0565526e+01	7.5552333e+01	1.9108044e+02	2.0091650e+02	2.0158875e+02	5.7876515e+01	1.1787901e+02	6.4883904e+01	1.9413699e+02	6.7988080e+01	9.1493560e+01	9.1210365e+01	8.9312611e+01	6.5694097e+01	6.8154011e+01	2.9939166e+02	1.9210116e+02	1.5212372e+02	6.2467208e+01	5.2904247e+01	8.7967017e+01	7.1168364e+01	1.8469374e+02	8.4087531e+01	1.9215971e+02	5.7752900e+01	6.9720593e+01	8.7754982e+01	5.5612709e+01	8.0521237e+01	8.2462829e+01	4.7888152e+01	1.0379964e+02	6.8842089e+01	6.9045243e+01	8.3637782e+01	6.8667116e+01	9.4514590e+01	5.3146893e+01	9.4330678e+01	6.3996682e+01	7.2079780e+01	9.7852055e+01
2.1096110e+03	9.4513665e+01	1.2151355e+02	1.7631800e+02	1.5544958e+02	6.6399644e+01	5.8910386e+01	6.0581937e+01	7.5462151e+01	1.9073751e+02	2.0085654e+02	2.1093878e+02	5.8162908e+01	1.1745915e+02	6.4907242e+01	1.9409476e+02	6.8082433e+01	9.1281600e+01	9.1152223e+01	8.9214315e+01	6.5751803e+01	6.8208916e+01	2.9956858e+02	1.9185222e+02	1.5119912e+02	6.2696220e+01	5.3275713e+01	8.8224175e+01	7.1130810e+01	1.8491680e+02	8.4223432e+01	1.9209101e+02	5.7996603e+01	6.9603331e+01	8.8110964e+01	5.6006099e+01	8.0574904e+01	8.2343271e+01	4.8218022e+01	1.0345033e+02	6.9052450e+01	6.9268490e+01	8.3566119e+01	6.8652496e+01	9.4789230e+01	5.3747630e+01	9.4185655e+01	6.3901351e+01	7.2022104e+01	9.8150209e+01
2.1104110e+03	9.4706723e+01	1.2163871e+02	1.7642179e+02	1.5702283e+02	6.6267206e+01	5.8621322e+01	6.0583475e+01	7.5478246e+01	1.9094218e+02	2.0105836e+02	2.1510046e+02	5.8290515e+01	1.1760761e+02	6.5174556e+01	1.9397486e+02	6.8206801e+01	9.1541968e+01	9.1297764e+01	8.9646921e+01	6.5821087e+01	6.8423321e+01	2.9980881e+02	1.9252805e+02	1.4795662e+02	6.3027786e+01	5.3343643e+01	8.8335338e+01	7.1063702e+01	1.8492291e+02	8.4259742e+01	1.9211096e+02	5.7508115e+01	6.9514058e+01	8.8238012e+01	5.5715374e+01	8.0526348e+01	8.2364017e+01	4.8303415e+01	1.0379264e+02	6.8665466e+01	6.9566132e+01	8.3851239e+01	6.8882188e+01	9.4751989e+01	5.3587378e+01	9.4482874e+01	6.4362074e+01	7.2213387e+01	9.8125517e+01
2.1112111e+03	9.4811679e+01	1.1856990e+02	1.7649333e+02	1.5764750e+02	6.6342887e+01	5.8763903e+01	6.0562627e+01	7.6099470e+01	1.9088225e+02	2.0099290e+02	2.1546083e+02	5.8373265e+01	1.1766322e+02	6.5066734e+01	1.9458784e+02	6.8243159e+01	9.1680625e+01	9.1453742e+01	8.9453702e+01	6.5888379e+01	6.8356623e+01	3.0001679e+02	1.9217755e+02	1.4203958e+02	6.3140758e+01	5.3328707e+01	8.8180246e+01	7.1516499e+01	1.8517093e+02	8.4465489e+01	1.9222109e+02	5.7639839e+01	6.9840019e+01	8.7950165e+01	5.5953190e+01	8.0686838e+01	8.2565479e+01	4.8285429e+01	1.0370836e+02	6.9187591e+01	6.9228623e+01	8.3913356e+01	6.8844051e+01	9.4772386e+01	5.3809718e+01	9.4366243e+01	6.4168520e+01	7.2349626e+01	9.8164560e+01
2.1120112e+03	9.4677869e+01	1.1290470e+02	1.7652775e+02	1.5437836e+02	6.6426650e+01	5.8817304e+01	6.0638885e+01	7.5897988e+01	1.9156466e+02	2.0133581e+02	2.1529199e+02	5.8327838e+01	1.1761510e+02	6.5291868e+01	1.9413317e+02	6.8424806e+01	9.1728901e+01	9.1203009e+01	8.9695080e+01	6.5714467e+01	6.8824888e+01	2.9992608e+02	1.9234343e+02	1.3554925e+02	6.3972235e+01	5.3560239e+01	8.8218108e+01	7.1130932e+01	1.8504366e+02	8.4260796e+01	1.9228481e+02	5.7852058e+01	6.9582730e+01	8.8307058e+01	5.6120148e+01	8.0874229e+01	8.2595308e+01	4.8499063e+01	1.0417842e+02	6.9244930e+01	6.9484620e+01	8.3924594e+01	6.8927889e+01	9.5073610e+01	5.3873586e+01	9.4688590e+01	6.4539672e+01	7.2193838e+01	9.8349738e+01
2.1128113e+03	9.5035184e+01	1.0859177e+02	1.7679471e+02	1.4966030e+02	6.6392996e+01	5.8989553e+01	6.0748975e+01	7.5825868e+01	1.9109692e+02	2.0120504e+02	2.1110382e+02	5.8462959e+01	1.1776724e+02	6.5264066e+01	1.9420863e+02	6.8174512e+01	9.1882090e+01	9.1325608e+01	8.9703385e+01	6.6016082e+01	6.8685480e+01	2.9994546e+02	1.9217315e+02	1.2820532e+02	6.4835339e+01	5.3494479e+01	8.8650930e+01	7.1424707e+01	1.8494873e+02	8.4442734e+01	1.9250603e+02	5.8057038e+01	6.9985563e+01	8.8274754e+01	5.5828189e+01	8.1090958e+01	8.2413407e+01	4.8486013e+01	1.0418880e+02	6.8888134e+01	6.9404856e+01	8.4504058e+01	6.9178287e+01	9.5153339e+01	5.4264984e+01	9.4875168e+01	6.4131301e+01	7.2520246e+01	9.8233573e+01
2.1136114e+03	9.5132285e+01	9.9474439e+01	1.7645083e+02	1.4511218e+02	6.6785172e+01	5.8841107e+01	6.0854005e+01	7.6077939e+01	1.9140704e+02	2.0119123e+02	2.0642983e+02	5.8446554e+01	1.1776403e+02	6.5390100e+01	1.9468379e+02	6.8120057e+01	9.1819510e+01	9.2004168e+01	8.9603091e+01	6.6453002e+01	6.8974468e+01	3.0008665e+02	1.9234274e+02	1.2413573e+02	6.6726778e+01	5.3707404e+01	8.8452343e+01	7.1500715e+01	1.8494377e+02	8.4380666e+01	1.9230889e+02	5.7978196e+01	7.0020801e+01	8.8098948e+01	5.6288342e+01	8.1138896e+01	8.2626700e+01	4.9064675e+01	1.0397208e+02	6.9174698e+01	6.9136737e+01	8.4190299e+01	6.9151042e+01	9.5193693e+01	5.3952414e+01	9.5028604e+01	6.4452077e+01	7.2138536e+01	9.8422608e+01
2.1144114e+03	9.5405080e+01	9.3598689e+01	1.7696308e+02	1.4289952e+02	6.6682759e+01	5.8987915e+01	6.0488426e+01	7.6191515e+01	1.9114784e+02	2.0129883e+02	2.0415036e+02	5.8821522e+01	1.1786640e+02	6.5477552e+01	1.9445077e+02	6.8353905e+01	9.2073984e+01	9.1453692e+01	8.9807479e+01	6.5969527e+01	6.9060218e+01	2.9992012e+02	1.9251660e+02	1.1817034e+02	7.0883658e+01	5.3618670e+01	8.8623903e+01	7.1651541e+01	1.8529426e+02	8.4672362e+01	1.9244517e+02	5.8165863e+01	6.9961737e+01	8.8494663e+01	5.6181778e+01	8.1198264e+01	8.2602150e+01	4.8859426e+01	1.0445677e+02	6.9358690e+01	6.9923128e+01	8.4483775e+01	6.9593971e+01	9.5210564e+01	5.3992080e+01	9.4755237e+01	6.4507925e+01	7.2325959e+01	9.8461047e+01
2.1152115e+03	9.5232811e+01	8.7285224e+01	1.7693585e+02	1.3838692e+02	6.6868018e+01	5.8813439e+01	6.0880458e+01	7.6426459e+01	1.9157627e+02	2.0153271e+02	1.9878653e+02	5.8480455e+01	1.1812414e+02	6.5629462e+01	1.9480465e+02	6.8395850e+01	9.2066600e+01	9.2083600e+01	8.9828015e+01	6.6340742e+01	6.8772102e+01	3.0033808e+02	1.9246909e+02	1.1318117e+02	7.6964336e+01	5.4095655e+01	8.8516534e+01	7.1658435e+01	1.8517170e+02	8.4468452e+01	1.9269569e+02	5.7984105e+01	7.0004431e+01	8.8041486e+01	5.6240064e+01	8.1366255e+01	8.3094251e+01	4.9030007e+01	1.0431062e+02	6.9528835e+01	6.9270668e+01	8.4340984e+01	6.9432883e+01	9.5192914e+01	5.4265842e+01	9.5331858e+01	6.4451334e+01	7.2650072e+01	9.8640279e+01
2.1160116e+03	9.5215811e+01	8.2338161e+01	1.7674351e+02	1.3331511e+02	6.6717979e+01	5.9003756e+01	6.0759162e+01	7.6503621e+01	1.9165593e+02	2.0170698e+02	1.9603935e+02	5.8798902e+01	1.1788660e+02	6.5496493e+01	1.9448429e+02	6.8314380e+01	9.2285077e+01	9.1672660e+01	8.9970103e+01	6.6222061e+01	6.9239856e+01	3.0055795e+02	1.9227541e+02	1.0939227e+02	8.5974362e+01	5.3985358e+01	8.8984956e+01	7.1558525e+01	1.8577414e+02	8.4765231e+01	1.9274071e+02	5.7913157e+01	7.0086370e+01	8.8620493e+01	5.6436136e+01	8.1523624e+01	8.3064334e+01	4.8972532e+01	1.0415888e+02	6.9454661e+01	6.9757062e+01	8.4670810e+01	6.9703845e+01	9.5209400e+01	5.4354582e+01	9.5236760e+01	6.4591975e+01	7.2358828e+01	9.8387469e+01
2.1168117e+03	9.5583859e+01	7.8263709e+01	1.7739120e+02	1.2974620e+02	6.7150603e+01	5.9007362e+01	6.1065502e+01	7.6594497e+01	1.9186038e+02	2.0152320e+02	1.9197491e+02	5.8750236e+01	1.1814615e+02	6.5748980e+01	1.9479099e+02	6.8767344e+01	9.2396018e+01	9.2026185e+01	9.0042102e+01	6.6323506e+01	6.9337043e+01	3.0009150e+02	1.9267326e+02	1.0620919e+02	1.0005839e+02	5.4050830e+01	8.8679649e+01	7.1809531e+01	1.8541792e+02	8.4625054e+01	1.9282756e+02	5.7969767e+01	6.9954742e+01	8.8792969e+01	5.6415369e+01	8.2055505e+01	8.2604111e+01	4.9169082e+01	1.0443892e+02	6.9332993e+01	6.9682276e+01	8.4430971e+01	6.9827778e+01	9.5426523e+01	5.4654483e+01	9.5665115e+01	6.4567659e+01	7.2628783e+01	9.8777020e+01
2.1176118e+03	9.5580499e+01	7.6198928e+01	1.7698686e+02	1.2512871e+02	6.6999893e+01	5.9222523e+01	6.0859070e+01	7.6852486e+01	1.9189142e+02	2.0182230e+02	1.8470331e+02	5.8985344e+01	1.1841376e+02	6.5560342e+01	1.9485852e+02	6.8453060e+01	9.2378474e+01	9.2043197e+01	9.0176168e+01	6.6722429e+01	6.9318530e+01	3.0070476e+02	1.9276886e+02	1.0384360e+02	1.2012944e+02	5.4172725e+01	8.8951381e+01	7.1816999e+01	1.8557140e+02	8.4756375e+01	1.9287797e+02	5.8008653e+01	7.0144905e+01	8.8226655e+01	5.6414859e+01	8.2514747e+01	8.2848175e+01	4.9281105e+01	1.0457751e+02	6.9477670e+01	6.9881660e+01	8.4939555e+01	6.9953577e+01	9.5614377e+01	5.4581919e+01	9.5425046e+01	6.4774832e+01	7.2857157e+01	9.8654104e+01
2.1184118e+03	9.5886706e+01	7.4768236e+01	1.7713405e+02	1.1940573e+02	6.7209254e+01	5.9071510e+01	6.1077147e+01	7.6834389e+01	1.9194081e+02	2.0191888e+02	1.7736323e+02	5.9076863e+01	1.1816140e+02	6.6078643e+01	1.9475903e+02	6.8684636e+01	9.2564995e+01	9.2040160e+01	8.9971760e+01	6.6512716e+01	6.9439207e+01	3.0042992e+02	1.9241901e+02	1.0219634e+02	1.4527297e+02	5.4305963e+01	8.9265284e+01	7.1972361e+01	1.8553040e+02	8.4814066e+01	1.9313283e+02	5.7943857e+01	7.0229001e+01	8.9149808e+01	5.6451615e+01	8.2593702e+01	8.3023582e+01	4.9248934e+01	1.0463835e+02	6.9717412e+01	6.9816843e+01	8.4659632e+01	6.9881627e+01	9.5698734e+01	5.4649837e+01	9.5562609e+01	6.4946065e+01	7.2567863e+01	9.8892036e+01
2.1192119e+03	9.5705969e+01	7.3968230e+01	1.7723226e+02	1.1284883e+02	6.7111773e+01	5.9414242e+01	6.1112609e+01	7.6757125e+01	1.9202427e+02	2.0219174e+02	1.6738500e+02	5.9194503e+01	1.1813577e+02	6.5445036e+01	1.9485427e+02	6.8909100e+01	9.2692933e+01	9.1918487e+01	9.0124638e+01	6.6673963e+01	6.9444950e+01	3.0072846e+02	1.9280138e+02	1.0046406e+02	1.6911609e+02	5.4538415e+01	8.9229506e+01	7.1827585e+01	1.8575902e+02	8.5093830e+01	1.9273096e+02	5.8378168e+01	7.0267289e+01	8.8559346e+01	5.6580672e+01	8.4055982e+01	8.2962154e+01	4.9423439e+01	1.0482833e+02	6.9606358e+01	6.9673641e+01	8.4953495e+01	7.0355592e+01	9.5624723e+01	5.4521033e+01	9.5739207e+01	6.4654654e+01	7.2509163e+01	9.9022213e+01
2.1200120e+03	9.6052477e+01	7.3557696e+01	1.7754891e+02	1.0806856e+02	6.6999007e+01	5.9397472e+01	6.1086019e+01	7.7001698e+01	1.9217356e+02	2.0171713e+02	1.5790002e+02	5.9171217e+01	1.1846322e+02	6.6163452e+01	1.9467332e+02	6.8953808e+01	9.2596585e+01	9.2219132e+01	9.0175154e+01	6.6661223e+01	6.9533558e+01	3.0066071e+02	1.9273702e+02	9.9567759e+01	1.9899431e+02	5.4545713e+01	8.9048826e+01	7.1960344e+01	1.8558766e+02	8.5065914e+01	1.9318025e+02	5.7954054e+01	7.0020620e+01	8.8875770e+01	5.6761886e+01	8.4742252e+01	8.3335396e+01	4.9499090e+01	1.0507380e+02	6.9491984e+01	7.0009503e+01	8.5246745e+01	7.0331091e+01	9.6151203e+01	5.4667096e+01	9.5806958e+01	6.5133429e+01	7.2886345e+01	9.8912718e+01
2.1208121e+03	9.5740560e+01	7.3165071e+01	1.7726001e+02	1.0176369e+02	6.7116568e+01	5.9182759e+01	6.1084935e+01	7.7192341e+01	1.9228304e+02	2.0229873e+02	1.5094584e+02	5.9214354e+01	1.1841464e+02	6.5994412e+01	1.9497861e+02	6.8712991e+01	9.2871052e+01	9.2289215e+01	9.0225796e+01	6.6826887e+01	6.9917213e+01	3.0108571e+02	1.9275574e+02	9.9157051e+01	2.2444811e+02	5.4676343e+01	8.9516230e+01	7.1977268e+01	1.8596839e+02	8.4951760e+01	1.9326848e+02	5.8394375e+01	7.0350325e+01	8.9056457e+01	5.6725426e+01	8.5984772e+01	8.3145369e+01	4.9633386e+01	1.0502737e+02	6.9886499e+01	7.0103920e+01	8.4873792e+01	7.0389696e+01	9.5819739e+01	5.5036118e+01	9.6006281e+01	6.5005622e+01	7.2935796e+01	9.9131698e+01
2.1216122e+03	9.5949817e+01	7.2246319e+01	1.7756121e+02	9.7993699e+01	6.7476224e+01	5.9257664e+01	6.0871776e+01	7.7038314e+01	1.9220560e+02	2.0217266e+02	1.4347531e+02	5.9321856e+01	1.1844552e+02	6.5898718e+01	1.9505399e+02	6.9237645e+01	9.2704677e+01	9.2382064e+01	9.0432149e+01	6.6915113e+01	6.9659406e+01	3.0087181e+02	1.9268408e+02	9.8477878e+01	2.5156680e+02	5.4434481e+01	8.9416339e+01	7.1744430e+01	1.8568667e+02	8.5157725e+01	1.9327817e+02	5.8010491e+01	7.0777144e+01	8.8891175e+01	5.6919493e+01	8.7742787e+01	8.3112932e+01	4.9540583e+01	1.0495896e+02	6.9682742e+01	7.0116628e+01	8.5306105e+01	7.0564074e+01	9.6175043e+01	5.4913132e+01	9.6036781e+01	6.4932369e+01	7.2762877e+01	9.8813670e+01
2.1224122e+03	9.6480664e+01	7.2372432e+01	1.7754526e+02	9.2404044e+01	6.7441232e+01	5.9550771e+01	6.1098480e+01	7.7442649e+01	1.9228625e+02	2.0237861e+02	1.3839722e+02	5.9181491e+01	1.1854421e+02	6.6245957e+01	1.9530539e+02	6.9005699e+01	9.2663712e+01	9.2430100e+01	9.0951903e+01	6.7061387e+01	7.0021084e+01	3.0110745e+02	1.9314931e+02	9.8378197e+01	2.6729936e+02	5.4966853e+01	8.9661852e+01	7.2276377e+01	1.8596126e+02	8.4972504e+01	1.9312001e+02	5.8212044e+01	7.0409168e+01	8.8859057e+01	5.6870466e+01	8.9090735e+01	8.3449528e+01	4.9775200e+01	1.0510764e+02	7.0025456e+01	7.0133712e+01	8.5094074e+01	7.0898196e+01	9.6158808e+01	5.5159558e+01	9.6308077e+01	6.5180849e+01	7.3153283e+01	9.9243934e+01
2.1232123e+03	9.6111480e+01	7.1442834e+01	1.7789742e+02	8.7763211e+01	6.7423753e+01	5.9547169e+01	6.0956120e+01	7.7254656e+01	1.9262256e+02	2.0260229e+02	1.3391309e+02	5.9759386e+01	1.1875813e+02	6.6350008e+01	1.9532106e+02	6.9145866e+01	9.3109875e+01	9.2436584e+01	9.0682287e+01	6.6993132e+01	7.0030190e+01	3.0084759e+02	1.9297176e+02	9.7958259e+01	2.8001961e+02	5.5017082e+01	8.9657344e+01	7.2259133e+01	1.8581793e+02	8.5146788e+01	1.9342151e+02	5.8529941e+01	7.0538401e+01	8.8896360e+01	5.7004363e+01	9.0727044e+01	8.3490504e+01	5.0012570e+01	1.0527840e+02	6.9848150e+01	7.0063944e+01	8.5607330e+01	7.0623906e+01	9.6313828e+01	5.4922414e+01	9.6410447e+01	6.4966430e+01	7.2878064e+01	9.9075838e+01
2.1240124e+03	9.6500786e+01	7.1292930e+01	1.7749585e+02	8.5267295e+01	6.7390328e+01	5.9490633e+01	6.1474074e+01	7.7653215e+01	1.9260950e+02	2.0351036e+02	1.3197691e+02	5.9317169e+01	1.1876979e+02	6.6138659e+01	1.9513739e+02	6.8998861e+01	9.3133163e+01	9.2439031e+01	9.0454740e+01	6.7135009e+01	7.0128717e+01	3.0146424e+02	1.9300555e+02	9.7753905e+01	2.8416511e+02	5.4979134e+01	8.9597359e+01	7.2120427e+01	1.8622016e+02	8.5190926e+01	1.9333060e+02	5.8152222e+01	7.0665275e+01	8.9235509e+01	5.7002281e+01	9.5216478e+01	8.3528829e+01	4.9914998e+01	1.0525567e+02	7.0225528e+01	7.0557124e+01	8.5193584e+01	7.0856728e+01	9.6613497e+01	5.5436515e+01	9.6312636e+01	6.5154714e+01	7.3232725e+01	9.9362294e+01
2.1248125e+03	9.6409701e+01	7.0213501e+01	1.7816863e+02	8.2895169e+01	6.7661298e+01	5.9675154e+01	6.1176897e+01	7.7417124e+01	1.9259533e+02	2.0396933e+02	1.3212881e+02	5.9731972e+01	1.1865060e+02	6.6424856e+01	1.9526647e+02	6.9516186e+01	9.3097862e+01	9.2732332e+01	9.1056695e+01	6.7375684e+01	7.0246826e+01	3.0130896e+02	1.9290370e+02	9.8253674e+01	2.8334659e+02	5.5147361e+01	8.9199409e+01	7.1977068e+01	1.8649299e+02	8.5191002e+01	1.9354628e+02	5.8387048e+01	7.0605121e+01	8.8959153e+01	5.7352947e+01	1.0039471e+02	8.3632191e+01	5.0099246e+01	1.0549355e+02	7.0012770e+01	7.0093122e+01	8.5880448e+01	7.1006416e+01	9.6129680e+01	5.5205456e+01	9.6808223e+01	6.5523560e+01	7.3009922e+01	9.9358109e+01
2.1256126e+03	9.6637496e+01	6.9970441e+01	1.7810843e+02	8.0014313e+01	6.7763401e+01	5.9559601e+01	6.1343284e+01	7.7789114e+01	1.9296120e+02	2.0550052e+02	1.3472844e+02	5.9799161e+01	1.1884460e+02	6.6496584e+01	1.9525630e+02	6.8764650e+01	9.3298424e+01	9.2767175e+01	9.1026930e+01	6.7132831e+01	7.0177120e+01	3.0122540e+02	1.9351801e+02	9.7892752e+01	2.7870926e+02	5.5184447e+01	8.9946119e+01	7.2707134e+01	1.8611927e+02	8.5476860e+01	1.9355114e+02	5.8456106e+01	7.0697327e+01	8.9222681e+01	5.7180479e+01	1.0580837e+02	8.3512274e+01	5.0187807e+01	1.0565607e+02	7.0199262e+01	7.0517690e+01	8.5662230e+01	7.1278376e+01	9.6735916e+01	5.5659277e+01	9.6655771e+01	6.5312869e+01	7.3236266e+01	9.9426497e+01
2.1264126e+03	9.6590231e+01	6.9808962e+01	1.7785809e+02	7.8077966e+01	6.7691246e+01	5.9926594e+01	6.1542350e+01	7.7906056e+01	1.9271927e+02	2.0765409e+02	1.4096009e+02	5.9832359e+01	1.1900589e+02	6.6423053e+01	1.9590926e+02	6.9411290e+01	9.3408486e+01	9.2851371e+01	9.0782528e+01	6.7497616e+01	7.0379440e+01	3.0136999e+02	1.9293957e+02	9.8030272e+01	2.6834575e+02	5.5234241e+01	8.9858820e+01	7.2336201e+01	1.8650836e+02	8.5301501e+01	1.9374498e+02	5.8547921e+01	7.0806319e+01	8.9467348e+01	5.7138432e+01	1.1359089e+02	8.3596767e+01	5.0416639e+01	1.0537521e+02	7.0189403e+01	7.0341260e+01	8.5779335e+01	7.1016683e+01	9.6295913e+01	5.5447449e+01	9.6718954e+01	6.5318211e+01	7.3480302e+01	9.9718212e+01
2.1272127e+03	9.6909061e+01	6.9148922e+01	1.7819304e+02	7.6560396e+01	6.7884042e+01	5.9636753e+01	6.1361953e+01	7.7757700e+01	1.9304972e+02	2.1124722e+02	1.5147718e+02	5.9541509e+01	1.1871810e+02	6.6503126e+01	1.9542119e+02	6.8991710e+01	9.3628612e+01	9.2906967e+01	9.0904430e+01	6.7554139e+01	7.0383085e+01	3.0152415e+02	1.9308050e+02	9.8442645e+01	2.5458990e+02	5.5244393e+01	8.9716963e+01	7.2558730e+01	1.8646180e+02	8.5596482e+01	1.9368721e+02	5.8400100e+01	7.0515989e+01	8.9114107e+01	5.7249552e+01	1.2341436e+02	8.3469747e+01	5.0414919e+01	1.0575155e+02	7.0135814e+01	7.0227443e+01	8.6033142e+01	7.1724945e+01	9.6731714e+01	5.5540191e+01	9.7033686e+01	6.5549909e+01	7.3268795e+01	9.9496244e+01
2.1280128e+03	9.6928468e+01	6.9449126e+01	1.7833238e+02	7.5447970e+01	6.8051985e+01	5.9547470e+01	6.1434493e+01	7.8227824e+01	1.9314496e+02	2.1576520e+02	1.6586680e+02	6.0231195e+01	1.1936170e+02	6.6857513e+01	1.9598647e+02	6.9456134e+01	9.3374616e+01	9.3011721e+01	9.1079353e+01	6.7874545e+01	7.0755442e+01	3.0152641e+02	1.9341019e+02	9.8082662e+01	2.3967175e+02	5.5508276e+01	9.0313989e+01	7.2682427e+01	1.8649150e+02	8.5721242e+01	1.9350852e+02	5.8506269e+01	7.0936252e+01	8.9341836e+01	5.7571970e+01	1.3605404e+02	8.3964306e+01	5.0355969e+01	1.0602687e+02	7.0220400e+01	7.0513602e+01	8.5813918e+01	7.1629452e+01	9.6835970e+01	5.5713400e+01	9.6879154e+01	6.5674317e+01	7.3370516e+01	9.9410737e+01
2.1288129e+03	9.7092707e+01	6.9118049e+01	1.7830411e+02	7.4793929e+01	6.7935235e+01	5.9913234e+01	6.1706651e+01	7.8032769e+01	1.9313062e+02	2.2271934e+02	1.8272287e+02	5.9959080e+01	1.1911435e+02	6.6775802e+01	1.9562577e+02	6.9440151e+01	9.3420356e+01	9.3169939e+01	9.1313048e+01	6.7534572e+01	7.0598314e+01	3.0166828e+02	1.9318486e+02	9.8516044e+01	2.2300057e+02	5.5545089e+01	8.9853296e+01	7.2639696e+01	1.8643888e+02	8.5463530e+01	1.9395414e+02	5.8646115e+01	7.0902534e+01	8.9649851e+01	5.7312924e+01	1.4746775e+02	8.3810816e+01	5.0585365e+01	1.0599593e+02	7.0486959e+01	7.0705780e+01	8.6319039e+01	7.1591428e+01	9.6907524e+01	5.5572927e+01	9.7085248e+01	6.5593722e+01	7.3586915e+01	9.9574338e+01
2.1296130e+03	9.7025256e+01	6.9446211e+01	1.7826425e+02	7.4840531e+01	6.8153130e+01	5.9856115e+01	6.1364670e+01	7.8449703e+01	1.9342837e+02	2.3276989e+02	2.0352017e+02	6.0203941e+01	1.1901904e+02	6.6867805e+01	1.9580892e+02	6.9315280e+01	9.3899228e+01	9.3245692e+01	9.1232922e+01	6.7856111e+01	7.1025328e+01	3.0180705e+02	1.9369154e+02	9.8291852e+01	2.0334012e+02	5.5718886e+01	9.0050555e+01	7.2666808e+01	1.8668095e+02	8.5530259e+01	1.9376235e+02	5.8506548e+01	7.0811804e+01	8.9247074e+01	5.7517777e+01	1.5972595e+02	8.3820226e+01	5.0618561e+01	1.0647426e+02	7.0249977e+01	7.0523290e+01	8.5838195e+01	7.1544904e+01	9.6847254e+01	5.5968293e+01	9.7444902e+01	6.5783995e+01	7.3382556e+01	9.9396580e+01
2.1304130e+03	9.7015617e+01	6.9046408e+01	1.7849130e+02	7.4293837e+01	6.7994318e+01	5.9754758e+01	6.1492608e+01	7.8377040e+01	1.9357095e+02	2.4345773e+02	2.2564863e+02	6.0157945e+01	1.1942799e+02	6.7184062e+01	1.9611964e+02	6.9602272e+01	9.3788683e+01	9.3152042e+01	9.1366409e+01	6.7658683e+01	7.0520468e+01	3.0169028e+02	1.9328692e+02	9.7889312e+01	1.8242558e+02	5.5614895e+01	9.0413786e+01	7.2934615e+01	1.8639084e+02	8.5561199e+01	1.9387815e+02	5.8496524e+01	7.1141384e+01	8.9433828e+01	5.7826949e+01	1.6945203e+02	8.3720182e+01	5.0542404e+01	1.0631205e+02	7.0583212e+01	7.0932857e+01	8.6531008e+01	7.1946458e+01	9.7028161e+01	5.5754551e+01	9.7429575e+01	6.5778355e+01	7.3717791e+01	9.9786982e+01
2.1312131e+03	9.7289778e+01	6.9276499e+01	1.7865021e+02	7.4303979e+01	6.8343580e+01	5.9938278e+01	6.1620621e+01	7.8383895e+01	1.9335651e+02	2.6020745e+02	2.4693814e+02	6.0172736e+01	1.1900249e+02	6.6732599e+01	1.9578690e+02	6.9433322e+01	9.3939088e+01	9.3164458e+01	9.1664703e+01	6.8106740e+01	7.1071030e+01	3.0213866e+02	1.9340512e+02	9.8492653e+01	1.6142835e+02	5.5709186e+01	9.0248452e+01	7.2640222e+01	1.8650570e+02	8.5804640e+01	1.9419484e+02	5.8670244e+01	7.0869498e+01	8.9656914e+01	5.7504695e+01	1.7063363e+02	8.3935355e+01	5.0899244e+01	1.0660784e+02	7.0394251e+01	7.0611032e+01	8.6146526e+01	7.1746818e+01	9.7270192e+01	5.6114120e+01	9.7864613e+01	6.5806771e+01	7.3487139e+01	9.9940564e+01
2.1320132e+03	9.7319376e+01	6.9641139e+01	1.7884253e+02	7.4445572e+01	6.7814804e+01	5.9896051e+01	6.1503024e+01	7.8484886e+01	1.9375738e+02	2.8234083e+02	2.5912273e+02	6.0204595e+01	1.1943550e+02	6.6903646e+01	1.9610292e+02	6.9694965e+01	9.4124367e+01	9.3260293e+01	9.1621827e+01	6.7800432e+01	7.1110965e+01	3.0185209e+02	1.9358699e+02	9.8481876e+01	1.4253494e+02	5.5962926e+01	9.0490242e+01	7.2770718e+01	1.8668055e+02	8.5866547e+01	1.9398937e+02	5.8618544e+01	7.1308008e+01	8.9830300e+01	5.7975325e+01	1.7264748e+02	8.3971845e+01	5.1089305e+01	1.0724259e+02	7.0501222e+01	7.1202359e+01	8.6478427e+01	7.2068269e+01	9.7334466e+01	5.6343742e+01	9.8140573e+01	6.5798767e+01	7.3772137e+01	9.9630672e+01
2.1328133e+03	9.7314035e+01	6.9330417e+01	1.7869096e+02	7.4536741e+01	6.8564944e+01	5.9884730e+01	6.1791405e+01	7.8596831e+01	1.9354710e+02	3.0543983e+02	2.6750111e+02	6.0288513e+01	1.1956021e+02	6.7288832e+01	1.9608810e+02	6.9700920e+01	9.3939792e+01	9.3407959e+01	9.1410955e+01	6.8078068e+01	7.1221002e+01	3.0209738e+02	1.9366880e+02	9.8263685e+01	1.2542480e+02	5.6046146e+01	9.0425839e+01	7.3075566e+01	1.8647802e+02	8.5793776e+01	1.9415953e+02	5.8794449e+01	7.0888262e+01	8.9432711e+01	5.7952665e+01	1.6975002e+02	8.3961411e+01	5.0943249e+01	1.0801581e+02	7.0974203e+01	7.0807234e+01	8.6352886e+01	7.2234268e+01	9.7154791e+01	5.6225640e+01	9.8950958e+01	6.5858779e+01	7.3601249e+01	1.0011601e+02
2.1336134e+03	9.7749336e+01	6.9549888e+01	1.7887908e+02	7.4528999e+01	6.8272158e+01	6.0229642e+01	6.1679168e+01	7.9043051e+01	1.9373973e+02	3.3066869e+02	2.7177044e+02	6.0346635e+01	1.1921812e+02	6.7212375e+01	1.9597796e+02	6.9763605e+01	9.4124175e+01	9.3361373e+01	9.1767788e+01	6.8000695e+01	7.1187668e+01	3.0235554e+02	1.9328502e+02	9.8749226e+01	1.0791748e+02	5.5994436e+01	9.0649107e+01	7.2630365e+01	1.8692241e+02	8.6142553e+01	1.9393807e+02	5.8637985e+01	7.1399246e+01	8.9617079e+01	5.7894042e+01	1.6203648e+02	8.4070020e+01	5.1256889e+01	1.0886900e+02	7.0706917e+01	7.1138409e+01	8.6702425e+01	7.2270468e+01	9.7631810e+01	5.6364213e+01	9.9952891e+01	6.6336897e+01	7.3522614e+01	9.9696954e+01
2.1344134e+03	9.7969217e+01	6.9858997e+01	1.7872242e+02	7.4758461e+01	6.8508033e+01	6.0213681e+01	6.1388056e+01	7.8885495e+01	1.9389632e+02	3.5587485e+02	2.6812559e+02	6.0615137e+01	1.1969347e+02	6.7220113e+01	1.9626966e+02	6.9643605e+01	9.4204868e+01	9.3762040e+01	9.1851410e+01	6.8216557e+01	7.1254217e+01	3.0233468e+02	1.9366202e+02	9.8634558e+01	9.7597345e+01	5.6453990e+01	9.0465036e+01	7.3125823e+01	1.8681855e+02	8.6096945e+01	1.9453656e+02	5.8703929e+01	7.1027118e+01	8.9844263e+01	5.7876493e+01	1.5368398e+02	8.4059155e+01	5.1175702e+01	1.1002427e+02	7.0709488e+01	7.0795862e+01	8.6545417e+01	7.2229717e+01	9.7536627e+01	5.6651748e+01	1.0142943e+02	6.5976307e+01	7.3855016e+01	1.0043908e+02
2.1352135e+03	9.7532004e+01	6.9628712e+01	1.7899547e+02	7.4752827e+01	6.8525507e+01	6.0219263e+01	6.2210151e+01	7.9043829e+01	1.9389851e+02	3.7497079e+02	2.6161261e+02	6.0665993e+01	1.1970184e+02	6.7474569e+01	1.9600048e+02	6.9868030e+01	9.4364639e+01	9.3486443e+01	9.1885232e+01	6.8109972e+01	7.1489351e+01	3.0206752e+02	1.9371720e+02	9.8384079e+01	8.7221940e+01	5.6881183e+01	9.1022506e+01	7.2854989e+01	1.8694012e+02	8.6082957e+01	1.9424458e+02	5.8845299e+01	7.1380207e+01	8.9664355e+01	5.8284982e+01	1.4245672e+02	8.4467126e+01	5.1487330e+01	1.1020426e+02	7.0935325e+01	7.1220545e+01	8.6875485e+01	7.2537577e+01	9.7764397e+01	5.6699506e+01	1.0464108e+02	6.6502900e+01	7.3864593e+01	9.9960006e+01
2.1360136e+03	9.8139280e+01	7.0039020e+01	1.7908978e+02	7.4500661e+01	6.8624987e+01	6.0039279e+01	6.1940938e+01	7.8881697e+01	1.9376627e+02	3.8303545e+02	2.5166814e+02	6.0797686e+01	1.1958992e+02	6.7571982e+01	1.9646170e+02	6.9643559e+01	9.4433184e+01	9.3671639e+01	9.1693922e+01	6.8259707e+01	7.1436864e+01	3.0271066e+02	1.9362181e+02	9.8763870e+01	7.8879496e+01	5.7226325e+01	9.0643186e+01	7.3181477e+01	1.8704289e+02	8.6187306e+01	1.9455777e+02	5.8785055e+01	7.1466268e+01	8.9898263e+01	5.8252337e+01	1.3114071e+02	8.3835817e+01	5.1296444e+01	1.1220316e+02	7.0989015e+01	7.1245185e+01	8.6978966e+01	7.2664208e+01	9.7659075e+01	5.7731845e+01	1.0882638e+02	6.6046317e+01	7.3707952e+01	1.0001805e+02
2.1368137e+03	9.7721805e+01	6.9842328e+01	1.7893580e+02	7.5089353e+01	6.8385100e+01	6.0364579e+01	6.1844282e+01	7.9201471e+01	1.9415228e+02	3.8315595e+02	2.3559513e+02	6.0862308e+01	1.1976644e+02	6.7565532e+01	1.9646012e+02	6.9997057e+01	9.4625181e+01	9.3649010e+01	9.2095178e+01	6.8502281e+01	7.1684312e+01	3.0227201e+02	1.9381433e+02	9.8536691e+01	7.3063881e+01	5.7590396e+01	9.0842610e+01	7.3309448e+01	1.8720622e+02	8.6023542e+01	1.9454188e+02	5.8831882e+01	7.0978374e+01	9.0126669e+01	5.8100292e+01	1.2185223e+02	8.4391686e+01	5.1712848e+01	1.1321692e+02	7.1007945e+01	7.1024736e+01	8.6954621e+01	7.2762747e+01	9.8015827e+01	5.8119027e+01	1.1251996e+02	6.6360659e+01	7.4069222e+01	1.0002662e+02
2.1376138e+03	9.8432441e+01	6.9835975e+01	1.7924649e+02	7.4662153e+01	6.8999122e+01	5.9864194e+01	6.1878653e+01	7.9383430e+01	1.9435255e+02	3.7285082e+02	2.2122531e+02	6.0750976e+01	1.1985852e+02	6.7571072e+01	1.9642273e+02	6.9995496e+01	9.4383181e+01	9.3645047e+01	9.1804461e+01	6.8341212e+01	7.1512158e+01	3.0281064e+02	1.9391320e+02	9.8816417e+01	7.0256076e+01	5.9466816e+01	9.1238009e+01	7.3301371e+01	1.8704229e+02	8.6103523e+01	1.9441630e+02	5.8880724e+01	7.1521423e+01	8.9991509e+01	5.8292761e+01	1.1160954e+02	8.4023619e+01	5.1650977e+01	1.1396319e+02	7.1185129e+01	7.1446270e+01	8.7225770e+01	7.3033282e+01	9.8400725e+01	5.9967481e+01	1.1920526e+02	6.6463634e+01	7.4006291e+01	1.0048285e+02
2.1384138e+03	9.8387757e+01	6.9937728e+01	1.7916348e+02	7.5251273e+01	6.8636290e+01	6.0430117e+01	6.1899131e+01	7.9217444e+01	1.9423969e+02	3.5550023e+02	2.0847563e+02	6.0923863e+01	1.1980174e+02	6.7778127e+01	1.9640131e+02	6.9795910e+01	9.4659382e+01	9.3964330e+01	9.2238143e+01	6.8366806e+01	7.1729550e+01	3.0234830e+02	1.9377841e+02	9.8745350e+01	6.7890691e+01	6.1188011e+01	9.1036259e+01	7.3303998e+01	1.8711505e+02	8.6648152e+01	1.9472260e+02	5.8904925e+01	7.1361363e+01	9.0056538e+01	5.8426185e+01	1.0295501e+02	8.4417024e+01	5.1680828e+01	1.1510065e+02	7.1286244e+01	7.1253108e+01	8.7422814e+01	7.2894298e+01	9.9167776e+01	6.2835146e+01	1.2754779e+02	6.6358331e+01	7.4063526e+01	1.0041994e+02
2.1392139e+03	9.8209390e+01	7.0115976e+01	1.7954181e+02	7.4986421e+01	6.9047633e+01	6.0555208e+01	6.2126516e+01	7.9759072e+01	1.9438778e+02	3.3922092e+02	1.9356561e+02	6.0792424e+01	1.1987438e+02	6.7531331e+01	1.9662613e+02	7.0157575e+01	9.4807862e+01	9.3694048e+01	9.2329728e+01	6.8670115e+01	7.1946056e+01	3.0262329e+02	1.9431271e+02	9.8499886e+01	6.6908872e+01	6.3635620e+01	9.1236435e+01	7.3510177e+01	1.8713631e+02	8.6089604e+01	1.9459529e+02	5.8974573e+01	7.1494592e+01	9.0123740e+01	5.8497189e+01	9.6142080e+01	8.4658171e+01	5.1785857e+01	1.1533322e+02	7.1113562e+01	7.1375186e+01	8.7352935e+01	7.3187977e+01	9.9830925e+01	6.6860154e+01	1.3604847e+02	6.6377957e+01	7.3992701e+01	1.0041281e+02
2.1400140e+03	9.8277814e+01	7.0131766e+01	1.7943618e+02	7.5239897e+01	6.8895591e+01	6.0125160e+01	6.2090214e+01	7.9299640e+01	1.9456339e+02	3.1695749e+02	1.8114579e+02	6.0990458e+01	1.2009875e+02	6.7779670e+01	1.9653117e+02	7.0039287e+01	9.4808345e+01	9.3873378e+01	9.2194373e+01	6.8817485e+01	7.2173709e+01	3.0312186e+02	1.9379928e+02	9.8962123e+01	6.6421924e+01	6.6414899e+01	9.1170774e+01	7.3312989e+01	1.8749909e+02	8.6191045e+01	1.9474132e+02	5.8926428e+01	7.1394795e+01	9.0280349e+01	5.8357513e+01	9.2595002e+01	8.4219837e+01	5.1690819e+01	1.1672732e+02	7.1112988e+01	7.1445141e+01	8.7340389e+01	7.3244968e+01	1.0141028e+02	7.2975876e+01	1.4438887e+02	6.6638266e+01	7.3951803e+01	1.0038033e+02
2.1408141e+03	9.8505673e+01	7.0068349e+01	1.7946619e+02	7.5518395e+01	6.9151783e+01	6.0668468e+01	6.1891265e+01	7.9877182e+01	1.9456364e+02	2.9932853e+02	1.7074851e+02	6.1243476e+01	1.1983754e+02	6.7730732e+01	1.9681581e+02	7.0077892e+01	9.5008807e+01	9.4087974e+01	9.2260968e+01	6.8451259e+01	7.2028326e+01	3.0263066e+02	1.9400070e+02	9.8705606e+01	6.5693022e+01	6.9467476e+01	9.1318641e+01	7.3292195e+01	1.8735875e+02	8.6570784e+01	1.9492552e+02	5.8966802e+01	7.1511533e+01	9.0208323e+01	5.8669244e+01	8.7995415e+01	8.4639834e+01	5.2291543e+01	1.1709039e+02	7.1191820e+01	7.1368746e+01	8.7775086e+01	7.3468810e+01	1.0575088e+02	8.3431222e+01	1.5560391e+02	6.6403737e+01	7.4190119e+01	1.0042738e+02
2.1416142e+03	9.8491120e+01	7.0157658e+01	1.7973740e+02	7.4873362e+01	6.9012403e+01	6.0578050e+01	6.2057724e+01	7.9516489e+01	1.9490221e+02	2.7789987e+02	1.6132487e+02	6.1188131e+01	1.2020610e+02	6.7652758e+01	1.9685420e+02	7.0295047e+01	9.4851907e+01	9.3965316e+01	9.2471117e+01	6.8896759e+01	7.2543705e+01	3.0299134e+02	1.9415439e+02	9.8898289e+01	6.5556465e+01	7.3710386e+01	9.1289169e+01	7.3594191e+01	1.8756309e+02	8.6518902e+01	1.9470809e+02	5.9055949e+01	7.1613843e+01	9.0288929e+01	5.8481758e+01	8.6344968e+01	8.4622292e+01	5.2059628e+01	1.1835099e+02	7.1354690e+01	7.1797167e+01	8.7498568e+01	7.3376379e+01	1.1090116e+02	9.6965514e+01	1.6580392e+02	6.6469617e+01	7.4282463e+01	1.0046394e+02
2.1424142e+03	9.8678848e+01	7.0260249e+01	1.7954771e+02	7.5550902e+01	6.9161960e+01	6.0644157e+01	6.1970932e+01	7.9991030e+01	1.9467077e+02	2.6347070e+02	1.5211283e+02	6.1459040e+01	1.2000836e+02	6.8042504e+01	1.9697340e+02	7.0163040e+01	9.4925539e+01	9.4212199e+01	9.2510428e+01	6.8932914e+01	7.2475447e+01	3.0305967e+02	1.9418101e+02	9.8955253e+01	6.5461166e+01	7.5385496e+01	9.1185740e+01	7.3520538e+01	1.8755962e+02	8.6540514e+01	1.9492355e+02	5.8950058e+01	7.1666948e+01	9.0495104e+01	5.8722636e+01	8.5657247e+01	8.4360116e+01	5.2177628e+01	1.1749201e+02	7.1529178e+01	7.1545558e+01	8.7739418e+01	7.3590644e+01	1.1978750e+02	1.1653248e+02	1.7523048e+02	6.6556710e+01	7.4381060e+01	1.0067264e+02
2.1432143e+03	9.8717566e+01	7.0622205e+01	1.7967700e+02	7.5285158e+01	6.9222772e+01	6.0511754e+01	6.2194147e+01	7.9695922e+01	1.9523476e+02	2.5002427e+02	1.4511018e+02	6.1300393e+01	1.2009864e+02	6.7797653e+01	1.9726738e+02	7.0217325e+01	9.5216459e+01	9.4080376e+01	9.2499026e+01	6.8935054e+01	7.2135033e+01	3.0312321e+02	1.9427698e+02	9.8990087e+01	6.5810626e+01	7.7740747e+01	9.1337681e+01	7.3748745e+01	1.8755683e+02	8.6724815e+01	1.9506781e+02	5.9117506e+01	7.1313758e+01	9.0594815e+01	5.8876041e+01	8.4924622e+01	8.4825402e+01	5.2341763e+01	1.1702123e+02	7.1473277e+01	7.1472373e+01	8.7918200e+01	7.3572228e+01	1.3488463e+02	1.3700494e+02	1.8180903e+02	6.6902553e+01	7.4245658e+01	1.0063091e+02
2.1440144e+03	9.8847033e+01	7.0482628e+01	1.7991228e+02	7.5752167e+01	6.9299595e+01	6.0613253e+01	6.2241401e+01	8.0365451e+01	1.9496300e+02	2.3809808e+02	1.4009128e+02	6.1436381e+01	1.2014438e+02	6.8196072e+01	1.9702135e+02	7.0574669e+01	9.5126450e+01	9.4403213e+01	9.2656106e+01	6.9059040e+01	7.2723883e+01	3.0288749e+02	1.9416013e+02	9.9315920e+01	6.5686423e+01	7.8556104e+01	9.1894776e+01	7.3648788e+01	1.8766349e+02	8.6538075e+01	1.9500161e+02	5.9174619e+01	7.1989216e+01	9.0355804e+01	5.8721713e+01	8.4810150e+01	8.4474260e+01	5.2402959e+01	1.1572340e+02	7.1612937e+01	7.1679857e+01	8.7711957e+01	7.3799656e+01	1.5156600e+02	1.6023321e+02	1.9079263e+02	6.6440839e+01	7.4428259e+01	1.0086100e+02
2.1448145e+03	9.9115646e+01	7.0316234e+01	1.7978151e+02	7.5613127e+01	6.9226878e+01	6.0543183e+01	6.2052097e+01	8.0054070e+01	1.9512715e+02	2.2803250e+02	1.3581651e+02	6.1599452e+01	1.1991111e+02	6.8191327e+01	1.9716575e+02	7.0141736e+01	9.5216969e+01	9.4216107e+01	9.2847232e+01	6.9158555e+01	7.2557973e+01	3.0325370e+02	1.9428870e+02	9.9134329e+01	6.5773322e+01	7.9923643e+01	9.1633201e+01	7.3865194e+01	1.8778813e+02	8.6926365e+01	1.9504689e+02	5.9240350e+01	7.1560983e+01	9.0620376e+01	5.9059225e+01	8.4586772e+01	8.4888994e+01	5.2416293e+01	1.1462806e+02	7.1469477e+01	7.1617949e+01	8.8091401e+01	7.3911297e+01	1.7195425e+02	1.8335335e+02	1.9377189e+02	6.6946949e+01	7.4210737e+01	1.0087951e+02
2.1456146e+03	9.8897937e+01	7.0688152e+01	1.8005795e+02	7.5816053e+01	6.9280701e+01	6.0896866e+01	6.2335824e+01	8.0354760e+01	1.9513178e+02	2.2088751e+02	1.3294695e+02	6.1815764e+01	1.2028130e+02	6.8216275e+01	1.9707830e+02	7.0580441e+01	9.5358366e+01	9.4586122e+01	9.2722399e+01	6.9366607e+01	7.2470515e+01	3.0329263e+02	1.9448951e+02	9.9168338e+01	6.6017283e+01	8.0886589e+01	9.1715578e+01	7.3552732e+01	1.8779229e+02	8.6666857e+01	1.9543016e+02	5.9024629e+01	7.1705949e+01	9.0320824e+01	5.8851143e+01	8.4388700e+01	8.4902005e+01	5.2653634e+01	1.1330741e+02	7.1742060e+01	7.1814525e+01	8.8080059e+01	7.4325680e+01	1.9728784e+02	2.0605306e+02	1.9686724e+02	6.6737521e+01	7.4276840e+01	1.0109915e+02
2.1464146e+03	9.9205669e+01	7.0597832e+01	1.7991353e+02	7.5398310e+01	6.9427867e+01	6.0630636e+01	6.2180381e+01	8.0311477e+01	1.9532806e+02	2.1559222e+02	1.3110507e+02	6.1502574e+01	1.2053186e+02	6.8250186e+01	1.9727778e+02	7.0246347e+01	9.5397690e+01	9.5137413e+01	9.2991281e+01	6.9067289e+01	7.2532403e+01	3.0348657e+02	1.9452422e+02	9.9061397e+01	6.5831799e+01	8.0959826e+01	9.2073153e+01	7.4151316e+01	1.8803086e+02	8.6765732e+01	1.9504461e+02	5.9380730e+01	7.1806527e+01	9.0558399e+01	5.8950130e+01	8.4568869e+01	8.4739043e+01	5.2772522e+01	1.1211106e+02	7.1527711e+01	7.1717115e+01	8.8045008e+01	7.3999496e+01	2.2076753e+02	2.2122433e+02	1.9163512e+02	6.7189309e+01	7.4611779e+01	1.0097290e+02
2.1472147e+03	9.9178635e+01	7.0760527e+01	1.8017078e+02	7.5942088e+01	6.9413785e+01	6.0802084e+01	6.2422171e+01	8.0428191e+01	1.9553951e+02	2.1175168e+02	1.2987797e+02	6.1925085e+01	1.2061091e+02	6.8350021e+01	1.9730370e+02	7.0495989e+01	9.5469413e+01	9.5763583e+01	9.2727164e+01	6.9274503e+01	7.3027046e+01	3.0377765e+02	1.9447826e+02	9.9524916e+01	6.5793561e+01	8.1750526e+01	9.1845769e+01	7.3657011e+01	1.8805163e+02	8.7003893e+01	1.9529313e+02	5.9142444e+01	7.1983939e+01	9.0832603e+01	5.9072604e+01	8.4504159e+01	8.4836301e+01	5.2859897e+01	1.1100744e+02	7.1842502e+01	7.2129378e+01	8.8284925e+01	7.4609261e+01	2.3631363e+02	2.3265189e+02	1.8171110e+02	6.6843514e+01	7.4238579e+01	1.0074022e+02
2.1480148e+03	9.9231784e+01	7.0794413e+01	1.8009103e+02	7.6438424e+01	6.9974172e+01	6.0827691e+01	6.2258397e+01	8.0713319e+01	1.9530744e+02	2.0865856e+02	1.2936706e+02	6.1544208e+01	1.2058341e+02	6.8442023e+01	1.9729573e+02	7.0709535e+01	9.5512904e+01	9.6760499e+01	9.2800220e+01	6.9463272e+01	7.2539673e+01	3.0340684e+02	1.9447988e+02	9.9168044e+01	6.6166679e+01	8.1100234e+01	9.2399790e+01	7.4045511e+01	1.8799831e+02	8.7086042e+01	1.9574287e+02	5.9168257e+01	7.2166563e+01	9.0604877e+01	5.8843140e+01	8.4611397e+01	8.5009726e+01	5.2687730e+01	1.0992612e+02	7.1800339e+01	7.1884385e+01	8.8252674e+01	7.4191883e+01	2.4480955e+02	2.3964383e+02	1.7025911e+02	6.7189505e+01	7.4692124e+01	1.0120323e+02
2.1488149e+03	9.9154760e+01	7.0848145e+01	1.8014891e+02	7.6634838e+01	6.9289547e+01	6.1323733e+01	6.2303167e+01	8.0473689e+01	1.9553947e+02	2.0704943e+02	1.2897468e+02	6.1960200e+01	1.2077718e+02	6.8416822e+01	1.9753818e+02	7.0452679e+01	9.5642672e+01	9.8340670e+01	9.3120113e+01	6.9589171e+01	7.3302357e+01	3.0391729e+02	1.9490593e+02	9.9314066e+01	6.6006986e+01	8.0935603e+01	9.1787574e+01	7.3712395e+01	1.8789329e+02	8.6983503e+01	1.9549478e+02	5.9360352e+01	7.2093438e+01	9.0887407e+01	5.9354733e+01	8.4780573e+01	8.4941443e+01	5.2972305e+01	1.0950576e+02	7.1946386e+01	7.1864446e+01	8.8366460e+01	7.4543885e+01	2.4053497e+02	2.4390310e+02	1.5705037e+02	6.7220745e+01	7.4594754e+01	1.0107516e+02
2.1496150e+03	9.9560193e+01	7.0972533e+01	1.8025425e+02	7.6854582e+01	6.9827732e+01	6.0862609e+01	6.2443458e+01	8.0951682e+01	1.9575816e+02	2.0599685e+02	1.2927008e+02	6.1912081e+01	1.2064948e+02	6.8541238e+01	1.9742471e+02	7.0741861e+01	9.6003016e+01	1.0106795e+02	9.3041779e+01	6.9518311e+01	7.2917222e+01	3.0370861e+02	1.9500820e+02	9.9480084e+01	6.6192255e+01	7.9596698e+01	9.2131664e+01	7.4188998e+01	1.8816479e+02	8.7014395e+01	1.9546784e+02	5.9338734e+01	7.2030848e+01	9.0703615e+01	5.9341751e+01	8.4792962e+01	8.5254020e+01	5.3038509e+01	1.0886255e+02	7.1833297e+01	7.2070550e+01	8.8795529e+01	7.4580305e+01	2.3594973e+02	2.3875147e+02	1.4349114e+02	6.7163001e+01	7.4697948e+01	1.0093889e+02
2.1504150e+03	9.9422564e+01	7.0976683e+01	1.8030661e+02	7.7852024e+01	6.9737962e+01	6.0794683e+01	6.2641308e+01	8.0760725e+01	1.9574499e+02	2.0601776e+02	1.2835016e+02	6.2089403e+01	1.2060207e+02	6.8410710e+01	1.9767181e+02	7.0649414e+01	9.5862556e+01	1.0433187e+02	9.3217314e+01	6.9462212e+01	7.3109589e+01	3.0366079e+02	1.9559410e+02	9.9432883e+01	6.6109997e+01	7.7541429e+01	9.2075802e+01	7.3783704e+01	1.8816478e+02	8.7229305e+01	1.9561552e+02	5.9382533e+01	7.2133376e+01	9.0923994e+01	5.9539456e+01	8.4915576e+01	8.4755602e+01	5.3287382e+01	1.0869434e+02	7.1708908e+01	7.2264179e+01	8.8538036e+01	7.4539136e+01	2.1946983e+02	2.2865331e+02	1.3100341e+02	6.7217207e+01	7.4667099e+01	1.0125372e+02
2.1512151e+03	9.9537928e+01	7.1363960e+01	1.8046247e+02	7.8991099e+01	6.9948839e+01	6.1142756e+01	6.2332999e+01	8.0972259e+01	1.9567268e+02	2.0556774e+02	1.2871940e+02	6.2160938e+01	1.2087231e+02	6.8793743e+01	1.9746964e+02	7.1017108e+01	9.6010608e+01	1.1054297e+02	9.3134515e+01	6.9640308e+01	7.3165501e+01	3.0370636e+02	1.9704841e+02	9.9255995e+01	6.6343511e+01	7.4734616e+01	9.2260762e+01	7.4217420e+01	1.8826796e+02	8.6944274e+01	1.9549098e+02	5.9446508e+01	7.2085283e+01	9.1031317e+01	5.9667301e+01	8.4966659e+01	8.5508488e+01	5.3215873e+01	1.0881182e+02	7.2023731e+01	7.2218900e+01	8.8734357e+01	7.5047173e+01	1.9910792e+02	2.1503385e+02	1.2168225e+02	6.7231570e+01	7.4840292e+01	1.0161023e+02
2.1520152e+03	9.9782988e+01	7.1118140e+01	1.8060522e+02	8.1177764e+01	6.9925619e+01	6.1150121e+01	6.2512765e+01	8.0920282e+01	1.9608612e+02	2.0549833e+02	1.2905611e+02	6.2224028e+01	1.2050063e+02	6.8411636e+01	1.9787110e+02	7.0876603e+01	9.6054699e+01	1.1763906e+02	9.3285429e+01	6.9963377e+01	7.3039435e+01	3.0401928e+02	1.9851305e+02	9.9747270e+01	6.6380968e+01	7.1484969e+01	9.2504903e+01	7.4032031e+01	1.8847943e+02	8.7556939e+01	1.9583150e+02	5.9424709e+01	7.2164407e+01	9.0987687e+01	5.9345647e+01	8.5130216e+01	8.5050982e+01	5.3299218e+01	1.0865227e+02	7.1998855e+01	7.2202713e+01	8.8669568e+01	7.4908266e+01	1.7832405e+02	1.9072521e+02	1.1293843e+02	6.7375686e+01	7.4915891e+01	1.0132960e+02
2.1528153e+03	9.9843477e+01	7.1417540e+01	1.8079971e+02	8.4434688e+01	7.0260757e+01	6.0947742e+01	6.2427590e+01	8.1220387e+01	1.9590079e+02	2.0549075e+02	1.2897081e+02	6.2295318e+01	1.2116789e+02	6.8818133e+01	1.9759809e+02	7.0736115e+01	9.6100815e+01	1.2547337e+02	9.3218505e+01	6.9866835e+01	7.3607365e+01	3.0394876e+02	2.0058392e+02	9.9720569e+01	6.6065282e+01	6.8132025e+01	9.2443355e+01	7.4388760e+01	1.8850791e+02	8.7160851e+01	1.9534030e+02	5.9378510e+01	7.2130254e+01	9.1249805e+01	5.9695081e+01	8.5113251e+01	8.5264882e+01	5.3588382e+01	1.0847614e+02	7.2037563e+01	7.2349837e+01	8.8790438e+01	7.5270020e+01	1.6061704e+02	1.6958232e+02	1.0855260e+02	6.7272020e+01	7.5106271e+01	1.0139924e+02
2.1536154e+03	9.9828393e+01	7.1216520e+01	1.8043653e+02	8.9484702e+01	6.9867488e+01	6.1114802e+01	6.2709718e+01	8.1083014e+01	1.9608651e+02	2.0525977e+02	1.2881825e+02	6.2306746e+01	1.2087189e+02	6.8917039e+01	1.9796901e+02	7.1114769e+01	9.6293725e+01	1.3495692e+02	9.3497693e+01	6.9810687e+01	7.3543624e+01	3.0408017e+02	2.0385809e+02	9.9702174e+01	6.6588423e+01	6.5922516e+01	9.2272270e+01	7.4528768e+01	1.8845870e+02	8.7321432e+01	1.9608159e+02	5.9342461e+01	7.2333016e+01	9.1026504e+01	5.9799054e+01	8.5178212e+01	8.5399715e+01	5.3434402e+01	1.0837623e+02	7.2318429e+01	7.2386637e+01	8.8843469e+01	7.5330457e+01	1.4582170e+02	1.4631445e+02	1.0462884e+02	6.7363439e+01	7.4832359e+01	1.0152771e+02
2.1544154e+03	9.9903916e+01	7.1620197e+01	1.8091416e+02	9.6741232e+01	7.0230393e+01	6.0999372e+01	6.2580188e+01	8.1293349e+01	1.9642075e+02	2.0549129e+02	1.2899794e+02	6.2640096e+01	1.2094931e+02	6.8856097e+01	1.9808376e+02	7.1022350e+01	9.6320623e+01	1.4474522e+02	9.3619534e+01	6.9992159e+01	7.3708870e+01	3.0399170e+02	2.0889146e+02	9.9991654e+01	6.6225142e+01	6.3766077e+01	9.2738978e+01	7.4055435e+01	1.8863694e+02	8.7356815e+01	1.9596584e+02	5.9526033e+01	7.2110124e+01	9.1230429e+01	5.9552005e+01	8.5294376e+01	8.5426279e+01	5.3672197e+01	1.0872597e+02	7.2075057e+01	7.2492330e+01	8.8776370e+01	7.5315548e+01	1.3398456e+02	1.2564083e+02	1.0303075e+02	6.7475243e+01	7.5019065e+01	1.0160384e+02
2.1552155e+03	1.0006652e+02	7.1453311e+01	1.8096611e+02	1.0719583e+02	7.0154348e+01	6.1286730e+01	6.2696021e+01	8.1356244e+01	1.9625137e+02	2.0567253e+02	1.2908951e+02	6.2442860e+01	1.2121410e+02	6.8998530e+01	1.9802189e+02	7.0973540e+01	9.6221488e+01	1.5630473e+02	9.3637370e+01	6.9961967e+01	7.3727908e+01	3.0413163e+02	2.1534919e+02	9.9488633e+01	6.6517304e+01	6.1528056e+01	9.2774032e+01	7.4435408e+01	1.8869168e+02	8.7397345e+01	1.9614904e+02	5.9584053e+01	7.2611832e+01	9.1250330e+01	5.9576192e+01	8.5306716e+01	8.5256128e+01	5.3637548e+01	1.0853137e+02	7.2054545e+01	7.2441591e+01	8.9214014e+01	7.5447016e+01	1.2501476e+02	1.0607581e+02	1.0205713e+02	6.7756565e+01	7.4957315e+01	1.0150179e+02
2.1560156e+03	1.0034518e+02	7.1652495e+01	1.8054854e+02	1.1961745e+02	7.0195330e+01	6.1192005e+01	6.2685708e+01	8.1605013e+01	1.9651215e+02	2.0566143e+02	1.2914914e+02	6.2682950e+01	1.2098760e+02	6.9034205e+01	1.9775357e+02	7.1050952e+01	9.6466200e+01	1.6807006e+02	9.3670294e+01	7.0341198e+01	7.3945196e+01	3.0426913e+02	2.2090015e+02	9.9955718e+01	6.6612409e+01	6.0881964e+01	9.2569192e+01	7.4458774e+01	1.8859046e+02	8.7272951e+01	1.9602053e+02	5.9912058e+01	7.2485943e+01	9.1307062e+01	5.9989051e+01	8.5517147e+01	8.5468243e+01	5.3811687e+01	1.0902700e+02	7.2321287e+01	7.2662787e+01	8.9234139e+01	7.5340342e+01	1.1921048e+02	9.1203656e+01	1.0152404e+02	6.7724525e+01	7.5233100e+01	1.0185286e+02
2.1568157e+03	1.0025500e+02	7.1696407e+01	1.8133789e+02	1.3476511e+02	7.0637744e+01	6.1378457e+01	6.2815192e+01	8.1779542e+01	1.9642317e+02	2.0587131e+02	1.2920372e+02	6.2471313e+01	1.2161547e+02	6.9316792e+01	1.9812244e+02	7.1289355e+01	9.6551118e+01	1.7927772e+02	9.3768675e+01	7.0002538e+01	7.3739723e+01	3.0421301e+02	2.2994580e+02	9.9730908e+01	6.6485541e+01	6.0014194e+01	9.2771778e+01	7.4349371e+01	1.8912165e+02	8.7647267e+01	1.9584528e+02	5.9678671e+01	7.2417905e+01	9.1361697e+01	5.9801147e+01	8.5740673e+01	8.5348988e+01	5.3901723e+01	1.0865264e+02	7.2538188e+01	7.2528625e+01	8.9480522e+01	7.5744231e+01	1.1515102e+02	7.9039658e+01	1.0086844e+02	6.7558579e+01	7.4896160e+01	1.0164218e+02
2.1576158e+03	1.0036017e+02	7.1556010e+01	1.8084887e+02	1.5535681e+02	7.0201820e+01	6.1221342e+01	6.2632270e+01	8.1585993e+01	1.9654454e+02	2.0544252e+02	1.2917608e+02	6.2804411e+01	1.2127757e+02	6.9001793e+01	1.9805788e+02	7.1237391e+01	9.6776896e+01	1.8953572e+02	9.3541393e+01	7.0428851e+01	7.4180713e+01	3.0455038e+02	2.3700843e+02	9.9829273e+01	6.6832531e+01	5.9861365e+01	9.2811711e+01	7.4522407e+01	1.8878477e+02	8.7533294e+01	1.9625014e+02	5.9659447e+01	7.2505835e+01	9.1349361e+01	5.9969661e+01	8.5596442e+01	8.5518333e+01	5.3813589e+01	1.0910626e+02	7.2353593e+01	7.2631441e+01	8.9151885e+01	7.5779916e+01	1.1046218e+02	7.1763940e+01	1.0122450e+02	6.7852977e+01	7.5117723e+01	1.0193313e+02
2.1584158e+03	1.0038997e+02	7.1826544e+01	1.8113525e+02	1.7512663e+02	7.0354440e+01	6.1355270e+01	6.3022280e+01	8.1750899e+01	1.9663340e+02	2.0588471e+02	1.2906550e+02	6.2732174e+01	1.2120720e+02	6.9115340e+01	1.9825627e+02	7.1030305e+01	9.6496854e+01	1.9851665e+02	9.3852248e+01	7.0185153e+01	7.4086353e+01	3.0452048e+02	2.4301972e+02	9.9703995e+01	6.6641255e+01	5.9406310e+01	9.2845932e+01	7.4728926e+01	1.8893924e+02	8.7601959e+01	1.9628620e+02	5.9598958e+01	7.2551583e+01	9.1749293e+01	6.0065249e+01	8.5644880e+01	8.5471205e+01	5.4378076e+01	1.0891406e+02	7.2358884e+01	7.2581811e+01	8.9766510e+01	7.5903378e+01	1.0791099e+02	6.7127485e+01	1.0117904e+02	6.7855179e+01	7.5254327e+01	1.0169828e+02
2.1592159e+03	1.0040224e+02	7.1585896e+01	1.8121625e+02	1.9726093e+02	7.0665438e+01	6.1209318e+01	6.2810221e+01	8.2074028e+01	1.9650050e+02	2.0593922e+02	1.2970666e+02	6.2898714e+01	1.2129455e+02	6.9301461e+01	1.9826720e+02	7.1515236e+01	9.6719583e+01	2.0690100e+02	9.3843672e+01	7.0442319e+01	7.4165154e+01	3.0465230e+02	2.4946304e+02	1.0009022e+02	6.6991532e+01	5.9453777e+01	9.2911936e+01	7.4247417e+01	1.8881171e+02	8.7561938e+01	1.9633804e+02	5.9512613e+01	7.2404454e+01	9.1391329e+01	6.0072586e+01	8.5743768e+01	8.5539060e+01	5.4109084e+01	1.0942318e+02	7.2433288e+01	7.2855195e+01	8.9725605e+01	7.5856906e+01	1.0554534e+02	6.2941148e+01	1.0136478e+02	6.7749568e+01	7.5066057e+01	1.0202004e+02
2.1600160e+03	1.0074413e+02	7.2321802e+01	1.8131503e+02	2.1376688e+02	7.0326252e+01	6.1493402e+01	6.3078881e+01	8.1924095e+01	1.9702776e+02	2.0593382e+02	1.2927934e+02	6.2837913e+01	1.2158767e+02	6.9404121e+01	1.9857284e+02	7.1112911e+01	9.6919711e+01	2.1501289e+02	9.3839196e+01	7.0532053e+01	7.4066637e+01	3.0487214e+02	2.5346634e+02	9.9986835e+01	6.6841567e+01	5.9043503e+01	9.3143155e+01	7.4797638e+01	1.8919771e+02	8.7614655e+01	1.9654658e+02	6.0223423e+01	7.2491910e+01	9.1333800e+01	6.0227883e+01	8.5933088e+01	8.5880468e+01	5.4435401e+01	1.0925936e+02	7.2421197e+01	7.2724370e+01	8.9667168e+01	7.6190605e+01	1.0401366e+02	6.1433050e+01	1.0153266e+02	6.7887936e+01	7.5341616e+01	1.0173684e+02
2.1608161e+03	1.0053536e+02	7.1566424e+01	1.8135537e+02	2.2595490e+02	7.0414548e+01	6.1168977e+01	6.2866346e+01	8.1963920e+01	1.9671263e+02	2.0605901e+02	1.2932200e+02	6.2928002e+01	1.2146703e+02	6.9526726e+01	1.9819057e+02	7.1452457e+01	9.6627462e+01	2.1903602e+02	9.3992038e+01	7.0537181e+01	7.4510628e+01	3.0484939e+02	2.5671289e+02	1.0000038e+02	6.6788155e+01	5.9134944e+01	9.3171169e+01	7.4847836e+01	1.8903918e+02	8.7888881e+01	1.9634161e+02	5.9541649e+01	7.2638829e+01	9.1594941e+01	6.0496363e+01	8.5984717e+01	8.5733520e+01	5.4140221e+01	1.0909603e+02	7.2694026e+01	7.2801119e+01	8.9505060e+01	7.6193626e+01	1.0267818e+02	6.0170916e+01	1.0143191e+02	6.7841290e+01	7.5305349e+01	1.0202458e+02
2.1616162e+03	1.0081937e+02	7.2146725e+01	1.8129115e+02	2.3203219e+02	7.0858882e+01	6.1348388e+01	6.3179936e+01	8.2214816e+01	1.9728983e+02	2.0635228e+02	1.2934298e+02	6.3127335e+01	1.2150504e+02	6.9105845e+01	1.9809949e+02	7.1463649e+01	9.7080757e+01	2.1723907e+02	9.4141742e+01	7.0479006e+01	7.4268377e+01	3.0469276e+02	2.5582600e+02	1.0019097e+02	6.7178238e+01	5.9125769e+01	9.3404186e+01	7.4762981e+01	1.8917014e+02	8.7688170e+01	1.9665721e+02	5.9873901e+01	7.2738862e+01	9.1449723e+01	6.0263228e+01	8.5924213e+01	8.5614340e+01	5.4488406e+01	1.0958526e+02	7.2576118e+01	7.2861376e+01	9.0283394e+01	7.6129418e+01	1.0202061e+02	5.9840799e+01	1.0170399e+02	6.8056056e+01	7.5204662e+01	1.0222639e+02
2.1624162e+03	1.0072963e+02	7.2162187e+01	1.8142268e+02	2.3550626e+02	7.0840859e+01	6.1345302e+01	6.2870636e+01	8.2450515e+01	1.9687639e+02	2.0625672e+02	1.2953821e+02	6.2969214e+01	1.2162667e+02	6.9754783e+01	1.9877584e+02	7.1400584e+01	9.7018983e+01	2.1701403e+02	9.4293438e+01	7.0779562e+01	7.4573131e+01	3.0492985e+02	2.5630156e+02	1.0000510e+02	6.7047256e+01	5.9539124e+01	9.3262925e+01	7.4941421e+01	1.8947787e+02	8.7931970e+01	1.9608900e+02	5.9914392e+01	7.2751668e+01	9.1824978e+01	6.0202477e+01	8.5954223e+01	8.5878209e+01	5.4444145e+01	1.0952378e+02	7.2611246e+01	7.2938973e+01	8.9794068e+01	7.6525847e+01	1.0125832e+02	5.9588093e+01	1.0162693e+02	6.8329810e+01	7.5435730e+01	1.0204391e+02
2.1632163e+03	1.0095178e+02	7.2039568e+01	1.8157468e+02	2.2982918e+02	7.0752794e+01	6.1579331e+01	6.2939449e+01	8.2467602e+01	1.9716617e+02	2.0632280e+02	1.2947354e+02	6.3257143e+01	1.2189236e+02	6.9558049e+01	1.9843810e+02	7.1509778e+01	9.6975449e+01	2.1127527e+02	9.4262280e+01	7.0421729e+01	7.4377318e+01	3.0499360e+02	2.5260460e+02	1.0021934e+02	6.7299235e+01	5.9326702e+01	9.3199760e+01	7.4821330e+01	1.8917697e+02	8.8001209e+01	1.9664926e+02	6.0124671e+01	7.2619363e+01	9.1658122e+01	6.0366071e+01	8.6024810e+01	8.6305771e+01	5.4692683e+01	1.0956427e+02	7.2639532e+01	7.2989332e+01	8.9899065e+01	7.6207144e+01	1.0108060e+02	5.9357415e+01	1.0193334e+02	6.8071443e+01	7.5628902e+01	1.0215022e+02
2.1640164e+03	1.0088966e+02	7.2238917e+01	1.8161220e+02	2.2221451e+02	7.1044124e+01	6.1428565e+01	6.3087088e+01	8.2382085e+01	1.9742410e+02	2.0646901e+02	1.2950446e+02	6.3023720e+01	1.2149284e+02	6.9534339e+01	1.9860145e+02	7.1798002e+01	9.7238885e+01	1.9946898e+02	9.4314541e+01	7.1053937e+01	7.4971418e+01	3.0521003e+02	2.4907795e+02	9.9745777e+01	6.7355778e+01	5.9645533e+01	9.3375691e+01	7.4889558e+01	1.8931692e+02	8.7997656e+01	1.9656729e+02	5.9874119e+01	7.3166571e+01	9.1842459e+01	6.0433369e+01	8.6275252e+01	8.5670017e+01	5.4792553e+01	1.0936444e+02	7.2654927e+01	7.3055058e+01	9.0303516e+01	7.6741946e+01	1.0105681e+02	5.9742411e+01	1.0193871e+02	6.8395367e+01	7.5415424e+01	1.0201619e+02
2.1648165e+03	1.0115088e+02	7.2051285e+01	1.8174043e+02	2.0980852e+02	7.0921228e+01	6.1586942e+01	6.3050496e+01	8.2558736e+01	1.9719291e+02	2.0653864e+02	1.2975465e+02	6.3592466e+01	1.2188598e+02	6.9688172e+01	1.9860600e+02	7.1675553e+01	9.7234332e+01	1.8622341e+02	9.4568338e+01	7.0870445e+01	7.4502587e+01	3.0525446e+02	2.4567499e+02	1.0026835e+02	6.7251654e+01	5.9519901e+01	9.3483294e+01	7.4924687e+01	1.8938749e+02	8.7789299e+01	1.9667889e+02	5.9959202e+01	7.2797686e+01	9.1852938e+01	6.0952502e+01	8.6224654e+01	8.6189275e+01	5.4432854e+01	1.0968364e+02	7.3151693e+01	7.3153103e+01	9.0173281e+01	7.6752331e+01	1.0092693e+02	5.9442742e+01	1.0207636e+02	6.7926500e+01	7.5481605e+01	1.0243061e+02
2.1656166e+03	1.0122970e+02	7.2497070e+01	1.8177518e+02	1.9308146e+02	7.1071619e+01	6.1725682e+01	6.3198285e+01	8.2745976e+01	1.9752592e+02	2.0649766e+02	1.2984193e+02	6.3414143e+01	1.2198564e+02	6.9767950e+01	1.9884691e+02	7.1752819e+01	9.7196944e+01	1.7085857e+02	9.4357230e+01	7.1314299e+01	7.4760996e+01	3.0526689e+02	2.4058503e+02	1.0017095e+02	6.7178371e+01	5.9463491e+01	9.3471824e+01	7.5021629e+01	1.8972487e+02	8.8028292e+01	1.9710672e+02	5.9857971e+01	7.3082737e+01	9.1999684e+01	6.0343261e+01	8.6336344e+01	8.6314076e+01	5.4978850e+01	1.0996318e+02	7.2686954e+01	7.3371632e+01	9.0295543e+01	7.6736633e+01	1.0087213e+02	5.9496557e+01	1.0190258e+02	6.8737420e+01	7.5528327e+01	1.0229701e+02
2.1664166e+03	1.0125518e+02	7.2126637e+01	1.8211297e+02	1.7867776e+02	7.1091295e+01	6.1618976e+01	6.3468269e+01	8.2531716e+01	1.9758045e+02	2.0679386e+02	1.2973095e+02	6.3799758e+01	1.2173117e+02	6.9745669e+01	1.9881155e+02	7.1490443e+01	9.7566086e+01	1.5483562e+02	9.4494906e+01	7.0966335e+01	7.5052739e+01	3.0512083e+02	2.3698216e+02	1.0035800e+02	6.7546191e+01	5.9862181e+01	9.3424495e+01	7.5076857e+01	1.8921052e+02	8.8167200e+01	1.9673570e+02	6.0009304e+01	7.2795570e+01	9.1720020e+01	6.0586979e+01	8.6369704e+01	8.6053225e+01	5.4985099e+01	1.0990025e+02	7.2803649e+01	7.3084743e+01	9.0408194e+01	7.7217920e+01	1.0103824e+02	5.9705231e+01	1.0214230e+02	6.8252135e+01	7.5604522e+01	1.0218711e+02
2.1672167e+03	1.0152583e+02	7.2476330e+01	1.8188285e+02	1.6174607e+02	7.0983201e+01	6.1796396e+01	6.2753311e+01	8.2700389e+01	1.9754223e+02	2.0671639e+02	1.2959966e+02	6.3410983e+01	1.2227919e+02	6.9987320e+01	1.9870595e+02	7.1949889e+01	9.7656361e+01	1.4101206e+02	9.4697427e+01	7.1073947e+01	7.4994367e+01	3.0531219e+02	2.3112221e+02	1.0016505e+02	6.7315431e+01	6.0024695e+01	9.3736788e+01	7.5022913e+01	1.8962854e+02	8.7940909e+01	1.9713361e+02	6.0057256e+01	7.2815110e+01	9.1709397e+01	6.0444033e+01	8.6430437e+01	8.6502351e+01	5.4905622e+01	1.0966947e+02	7.3054016e+01	7.3376312e+01	9.0355167e+01	7.6852254e+01	1.0088029e+02	5.9862782e+01	1.0227453e+02	6.8439525e+01	7.5712626e+01	1.0241761e+02
2.1680168e+03	1.0136549e+02	7.2611877e+01	1.8209006e+02	1.4474296e+02	7.1110348e+01	6.2094122e+01	6.3177261e+01	8.3095465e+01	1.9792819e+02	2.0691215e+02	1.2998093e+02	6.3720883e+01	1.2188000e+02	6.9877194e+01	1.9910854e+02	7.2237579e+01	9.7482997e+01	1.2689671e+02	9.4672409e+01	7.1109752e+01	7.4847128e+01	3.0536995e+02	2.2577456e+02	1.0058027e+02	6.7558849e+01	5.9920123e+01	9.3698610e+01	7.5148961e+01	1.8949075e+02	8.8239901e+01	1.9711416e+02	5.9820928e+01	7.3017668e+01	9.2279756e+01	6.0633010e+01	8.6517591e+01	8.6007008e+01	5.4977720e+01	1.0986621e+02	7.3105333e+01	7.3286911e+01	9.0461177e+01	7.7379569e+01	1.0124224e+02	5.9757222e+01	1.0244890e+02	6.8561681e+01	7.5513858e+01	1.0226561e+02
2.1688169e+03	1.0154122e+02	7.2498013e+01	1.8222794e+02	1.3212096e+02	7.1254402e+01	6.1612877e+01	6.3140732e+01	8.3059490e+01	1.9781722e+02	2.0697148e+02	1.2973665e+02	6.3553416e+01	1.2185853e+02	6.9991783e+01	1.9880248e+02	7.3046128e+01	9.7516308e+01	1.1595816e+02	9.4521294e+01	7.1134351e+01	7.5544761e+01	3.0544221e+02	2.2193455e+02	1.0025696e+02	6.7793912e+01	5.9993928e+01	9.3784235e+01	7.4952352e+01	1.9009802e+02	8.8330552e+01	1.9679169e+02	6.0275309e+01	7.3109036e+01	9.2026733e+01	6.1046012e+01	8.6792637e+01	8.6331825e+01	5.5217426e+01	1.1002719e+02	7.2956976e+01	7.3245788e+01	9.0582221e+01	7.7394257e+01	1.0103393e+02	6.0011094e+01	1.0262701e+02	6.8511475e+01	7.5611528e+01	1.0268071e+02
2.1696170e+03	1.0170269e+02	7.2719420e+01	1.8230628e+02	1.1949247e+02	7.1286740e+01	6.1837188e+01	6.3512309e+01	8.3213586e+01	1.9768291e+02	2.0662811e+02	1.2991640e+02	6.3754901e+01	1.2192310e+02	6.9937693e+01	1.9886018e+02	7.3775060e+01	9.7849210e+01	1.1024993e+02	9.4966402e+01	7.1333148e+01	7.5042933e+01	3.0556595e+02	2.1751336e+02	1.0051631e+02	6.7640236e+01	5.9871300e+01	9.3782205e+01	7.5501023e+01	1.8970728e+02	8.8291760e+01	1.9721626e+02	6.0123493e+01	7.3186333e+01	9.2216431e+01	6.0959052e+01	8.6823727e+01	8.6248057e+01	5.5478147e+01	1.1013126e+02	7.3188572e+01	7.3257452e+01	9.0731774e+01	7.7480105e+01	1.0124989e+02	5.9919748e+01	1.0268838e+02	6.8393065e+01	7.5997871e+01	1.0218085e+02
2.1704170e+03	1.0174675e+02	7.2903426e+01	1.8228966e+02	1.1151076e+02	7.1581431e+01	6.1782294e+01	6.3289097e+01	8.3263523e+01	1.9795059e+02	2.0724762e+02	1.3000834e+02	6.3873853e+01	1.2210197e+02	7.0365043e+01	1.9908661e+02	7.5560986e+01	9.7656237e+01	1.0474389e+02	9.4612285e+01	7.1259256e+01	7.5809749e+01	3.0569716e+02	2.1280671e+02	1.0036130e+02	6.7847791e+01	6.0239296e+01	9.3934093e+01	7.5204921e+01	1.8984608e+02	8.8315021e+01	1.9714074e+02	6.0381750e+01	7.3192169e+01	9.2089255e+01	6.0765381e+01	8.6731871e+01	8.6584092e+01	5.5243308e+01	1.1014216e+02	7.3359114e+01	7.3398918e+01	9.1165099e+01	7.7788165e+01	1.0146655e+02	6.0188735e+01	1.0274733e+02	6.8759040e+01	7.5715777e+01	1.0250317e+02
2.1712171e+03	1.0180361e+02	7.2386614e+01	1.8222768e+02	1.0256693e+02	7.1477033e+01	6.1938045e+01	6.3335645e+01	8.3306610e+01	1.9799851e+02	2.0697417e+02	1.3005178e+02	6.3530073e+01	1.2220724e+02	7.0283375e+01	1.9900546e+02	7.8625299e+01	9.7901246e+01	1.0137140e+02	9.5183771e+01	7.1303273e+01	7.5056011e+01	3.0557765e+02	2.0907854e+02	1.0037326e+02	6.7992293e+01	6.0158962e+01	9.4182523e+01	7.5309044e+01	1.8990745e+02	8.8246398e+01	1.9718726e+02	6.0123330e+01	7.3686283e+01	9.2215526e+01	6.0997075e+01	8.6671935e+01	8.6568412e+01	5.5593300e+01	1.1000524e+02	7.3379325e+01	7.3791923e+01	9.0571650e+01	7.7244746e+01	1.0139094e+02	5.9961119e+01	1.0279809e+02	6.8826050e+01	7.6000062e+01	1.0283543e+02
2.1720172e+03	1.0202501e+02	7.3151735e+01	1.8253400e+02	9.6480021e+01	7.1406517e+01	6.2058201e+01	6.3740869e+01	8.3376942e+01	1.9798734e+02	2.0712766e+02	1.3013108e+02	6.4153784e+01	1.2235226e+02	7.0226245e+01	1.9897914e+02	8.2670265e+01	9.7699659e+01	9.9229194e+01	9.5014744e+01	7.1532901e+01	7.5955296e+01	3.0559004e+02	2.0564341e+02	1.0080738e+02	6.8836964e+01	6.0297199e+01	9.4042317e+01	7.5578006e+01	1.8997701e+02	8.8521329e+01	1.9727503e+02	6.0398400e+01	7.3179963e+01	9.2199145e+01	6.1219374e+01	8.7014473e+01	8.6130005e+01	5.5745836e+01	1.1020047e+02	7.3243684e+01	7.3314245e+01	9.1169261e+01	7.7690983e+01	1.0162183e+02	6.0626501e+01	1.0263146e+02	6.8478668e+01	7.5822608e+01	1.0270530e+02
2.1728173e+03	1.0174550e+02	7.2887957e+01	1.8248702e+02	9.4201711e+01	7.1601015e+01	6.2000318e+01	6.3088158e+01	8.3433264e+01	1.9812552e+02	2.0725487e+02	1.3016208e+02	6.4092959e+01	1.2253766e+02	7.0115821e+01	1.9936572e+02	9.0319744e+01	9.8017318e+01	9.7767915e+01	9.5042897e+01	7.1241360e+01	7.5192182e+01	3.0591607e+02	2.0273371e+02	1.0074903e+02	6.9556124e+01	6.0439602e+01	9.4130791e+01	7.5380911e+01	1.8989764e+02	8.8380714e+01	1.9742459e+02	6.0124853e+01	7.3342159e+01	9.2394745e+01	6.0603076e+01	8.6740190e+01	8.6661791e+01	5.5591961e+01	1.1039494e+02	7.3445932e+01	7.3384146e+01	9.0607101e+01	7.7902253e+01	1.0132126e+02	6.0243900e+01	1.0306054e+02	6.9614756e+01	7.6289812e+01	1.0280453e+02
2.1736174e+03	1.0229275e+02	7.3077612e+01	1.8252720e+02	9.1123263e+01	7.1646878e+01	6.2051268e+01	6.3768402e+01	8.3678466e+01	1.9850892e+02	2.0747146e+02	1.2997121e+02	6.4055079e+01	1.2232076e+02	7.0457364e+01	1.9917582e+02	9.8378760e+01	9.8310342e+01	9.7276307e+01	9.4993985e+01	7.1644182e+01	7.5645870e+01	3.0585896e+02	2.0016538e+02	1.0052399e+02	7.0835266e+01	6.0277755e+01	9.4021934e+01	7.5392976e+01	1.9001850e+02	8.8363407e+01	1.9745144e+02	6.0345878e+01	7.3222538e+01	9.2234370e+01	6.1493716e+01	8.7195607e+01	8.6385504e+01	5.5820781e+01	1.1060650e+02	7.3546466e+01	7.3919433e+01	9.1351247e+01	7.7771826e+01	1.0177662e+02	6.0229507e+01	1.0307769e+02	6.9960740e+01	7.5872002e+01	1.0284990e+02
2.1744174e+03	1.0209981e+02	7.3023681e+01	1.8251137e+02	8.9301327e+01	7.1559407e+01	6.2088151e+01	6.3382190e+01	8.3748655e+01	1.9829661e+02	2.0723423e+02	1.3020773e+02	6.4166235e+01	1.2246944e+02	7.0320880e+01	1.9966959e+02	1.0925930e+02	9.8182567e+01	9.7127404e+01	9.5170972e+01	7.1818876e+01	7.5861078e+01	3.0613001e+02	1.9855114e+02	1.0062607e+02	7.3600306e+01	6.0582470e+01	9.4059491e+01	7.5513075e+01	1.9032379e+02	8.8392807e+01	1.9713621e+02	6.0511894e+01	7.3473189e+01	9.2476033e+01	6.0921497e+01	8.7042164e+01	8.6667677e+01	5.5742465e+01	1.1042023e+02	7.3294495e+01	7.3917683e+01	9.0838506e+01	7.8072337e+01	1.0171764e+02	6.0584778e+01	1.0330804e+02	7.1150762e+01	7.6172420e+01	1.0292576e+02
2.1752175e+03	1.0206133e+02	7.3010185e+01	1.8259369e+02	8.6027589e+01	7.1874412e+01	6.2094865e+01	6.3502493e+01	8.3582499e+01	1.9850870e+02	2.0742000e+02	1.3034760e+02	6.4167187e+01	1.2247427e+02	7.0822212e+01	1.9928537e+02	1.2077013e+02	9.8255280e+01	9.6815917e+01	9.5241736e+01	7.1530379e+01	7.5722115e+01	3.0624700e+02	1.9759783e+02	1.0040120e+02	7.6737748e+01	6.0570676e+01	9.4314850e+01	7.5667535e+01	1.9021534e+02	8.8712365e+01	1.9764319e+02	6.0281235e+01	7.3272152e+01	9.2500812e+01	6.1269130e+01	8.7225362e+01	8.6473125e+01	5.5953964e+01	1.1076238e+02	7.3476763e+01	7.3590752e+01	9.1385294e+01	7.8272215e+01	1.0157339e+02	6.0350287e+01	1.0334165e+02	7.3403707e+01	7.5801415e+01	1.0317977e+02
2.1760176e+03	1.0225521e+02	7.3258508e+01	1.8273999e+02	8.4519844e+01	7.1744393e+01	6.2231142e+01	6.3671634e+01	8.4040091e+01	1.9850800e+02	2.0771641e+02	1.3014919e+02	6.4213382e+01	1.2261448e+02	7.0554009e+01	1.9933618e+02	1.3606586e+02	9.8264048e+01	9.7065969e+01	9.5307763e+01	7.1879420e+01	7.5985393e+01	3.0610092e+02	1.9718183e+02	1.0096889e+02	8.0395265e+01	6.0493424e+01	9.4555839e+01	7.5396007e+01	1.8998680e+02	8.8750953e+01	1.9751660e+02	6.0251491e+01	7.3703771e+01	9.2785672e+01	6.1396640e+01	8.7186852e+01	8.6770428e+01	5.5701314e+01	1.1066358e+02	7.3496169e+01	7.4004132e+01	9.1376773e+01	7.8156608e+01	1.0197697e+02	6.0734536e+01	1.0340362e+02	7.6592133e+01	7.6194779e+01	1.0266437e+02
2.1768177e+03	1.0248936e+02	7.3146277e+01	1.8267245e+02	8.2878035e+01	7.1844114e+01	6.2035431e+01	6.3711711e+01	8.3944254e+01	1.9856713e+02	2.0722037e+02	1.3044921e+02	6.4456088e+01	1.2255525e+02	7.0555469e+01	1.9943052e+02	1.5523149e+02	9.8405753e+01	9.6808572e+01	9.5525798e+01	7.2044466e+01	7.5934264e+01	3.0649934e+02	1.9621332e+02	1.0084043e+02	8.6860307e+01	6.1087605e+01	9.4356373e+01	7.5598490e+01	1.9047265e+02	8.8621086e+01	1.9778760e+02	6.0363747e+01	7.3468484e+01	9.2466777e+01	6.1273871e+01	8.7325484e+01	8.6785260e+01	5.6148197e+01	1.1079450e+02	7.3542675e+01	7.3789853e+01	9.1371453e+01	7.8412016e+01	1.0191226e+02	6.0697270e+01	1.0333706e+02	8.2925491e+01	7.5961152e+01	1.0338662e+02
2.1776178e+03	1.0246311e+02	7.3468773e+01	1.8250385e+02	8.1654111e+01	7.1862305e+01	6.2015396e+01	6.3758919e+01	8.4212483e+01	1.9859656e+02	2.0768511e+02	1.3015878e+02	6.4164510e+01	1.2268018e+02	7.0716746e+01	1.9979309e+02	1.6985174e+02	9.8517507e+01	9.6670033e+01	9.5148087e+01	7.1863168e+01	7.5871653e+01	3.0704504e+02	1.9633195e+02	1.0126002e+02	9.1716915e+01	6.0951661e+01	9.4847949e+01	7.5733991e+01	1.9027414e+02	8.8766003e+01	1.9747284e+02	5.9998724e+01	7.3437730e+01	9.2893660e+01	6.1565099e+01	8.7576769e+01	8.6796946e+01	5.5886340e+01	1.1089144e+02	7.3618514e+01	7.3735634e+01	9.1494473e+01	7.8442680e+01	1.0224908e+02	6.1043885e+01	1.0394929e+02	9.1174673e+01	7.6438064e+01	1.0369864e+02
2.1784178e+03	1.0248709e+02	7.3098935e+01	1.8302997e+02	8.0912250e+01	7.1857857e+01	6.2155698e+01	6.3886790e+01	8.4151526e+01	1.9864213e+02	2.0770115e+02	1.3045603e+02	6.4664725e+01	1.2275087e+02	7.0482894e+01	1.9970826e+02	1.7945979e+02	9.8775648e+01	9.7116715e+01	9.5415494e+01	7.1776065e+01	7.6573665e+01	3.0753488e+02	1.9617103e+02	1.0098613e+02	9.6125490e+01	6.1077544e+01	9.4784375e+01	7.5743616e+01	1.9060701e+02	8.8872963e+01	1.9776572e+02	6.0480701e+01	7.3694046e+01	9.2643497e+01	6.1313722e+01	8.7455405e+01	8.6982989e+01	5.6120569e+01	1.1053832e+02	7.4052445e+01	7.3916934e+01	9.1730483e+01	7.8543527e+01	1.0266642e+02	6.0799205e+01	1.0365816e+02	1.0118760e+02	7.6259367e+01	1.0409449e+02
2.1792179e+03	1.0261755e+02	7.3355270e+01	1.8310629e+02	7.9807765e+01	7.2210225e+01	6.2460985e+01	6.3630989e+01	8.4251852e+01	1.9870187e+02	2.0778739e+02	1.3050638e+02	6.4590010e+01	1.2305726e+02	7.1028476e+01	1.9977285e+02	1.8905978e+02	9.8331908e+01	9.7174005e+01	9.5570241e+01	7.2279266e+01	7.6183856e+01	3.0954236e+02	1.9632781e+02	1.0092430e+02	1.0165925e+02	6.0768190e+01	9.4636784e+01	7.5829911e+01	1.9023042e+02	8.8739419e+01	1.9799086e+02	6.0319971e+01	7.3533133e+01	9.2331235e+01	6.1911574e+01	8.7602052e+01	8.6874805e+01	5.6304505e+01	1.1083361e+02	7.3584761e+01	7.4218637e+01	9.1571328e+01	7.8570786e+01	1.0341958e+02	6.0961988e+01	1.0387541e+02	1.1462500e+02	7.6191813e+01	1.0523370e+02
2.1800180e+03	1.0251497e+02	7.3367776e+01	1.8290669e+02	7.9543444e+01	7.2054798e+01	6.2162959e+01	6.3987249e+01	8.4284148e+01	1.9870781e+02	2.0788874e+02	1.3074394e+02	6.4433274e+01	1.2294844e+02	7.0747934e+01	1.9975967e+02	1.9698970e+02	9.8834912e+01	9.7089192e+01	9.5264517e+01	7.2076501e+01	7.6334050e+01	3.1104276e+02	1.9607549e+02	1.0087274e+02	1.0847024e+02	6.1233527e+01	9.4708251e+01	7.5699905e+01	1.9067704e+02	8.9021100e+01	1.9780368e+02	6.0733731e+01	7.3805767e+01	9.3197334e+01	6.1623576e+01	8.7302020e+01	8.7201095e+01	5.6434764e+01	1.1103457e+02	7.3873904e+01	7.3835955e+01	9.1758174e+01	7.8869756e+01	1.0467582e+02	6.1019556e+01	1.0379600e+02	1.2823098e+02	7.6198395e+01	1.0707102e+02
2.1808181e+03	1.0285575e+02	7.3539701e+01	1.8288049e+02	7.9461994e+01	7.2280303e+01	6.2215011e+01	6.3605998e+01	8.4600130e+01	1.9923280e+02	2.0806792e+02	1.3063965e+02	6.4955993e+01	1.2329558e+02	7.0819439e+01	1.9983918e+02	1.9803915e+02	9.8640693e+01	9.7155409e+01	9.5616797e+01	7.2261620e+01	7.6409295e+01	3.1442067e+02	1.9629025e+02	1.0114561e+02	1.1066833e+02	6.1151229e+01	9.4869293e+01	7.6039437e+01	1.9083933e+02	8.9010312e+01	1.9788019e+02	6.0659899e+01	7.3594239e+01	9.2592839e+01	6.1694067e+01	8.7868432e+01	8.7288065e+01	5.6286852e+01	1.1085742e+02	7.3898910e+01	7.4159352e+01	9.1458010e+01	7.8719755e+01	1.0619969e+02	6.1222802e+01	1.0390310e+02	1.4397969e+02	7.6558216e+01	1.0985559e+02
2.1816182e+03	1.0270098e+02	7.3783426e+01	1.8344425e+02	7.9191065e+01	7.2017501e+01	6.2480601e+01	6.3945317e+01	8.4468132e+01	1.9893161e+02	2.0801406e+02	1.3069715e+02	6.4442671e+01	1.2292509e+02	7.1052994e+01	2.0008281e+02	1.9041312e+02	9.8971876e+01	9.7422556e+01	9.5628397e+01	7.1884870e+01	7.6515825e+01	3.1849175e+02	1.9605673e+02	1.0110055e+02	1.1474218e+02	6.1074848e+01	9.4961056e+01	7.5927775e+01	1.9040034e+02	8.8871769e+01	1.9790429e+02	6.0461540e+01	7.3873965e+01	9.2922868e+01	6.1674601e+01	8.7700730e+01	8.7554349e+01	5.6537101e+01	1.1117008e+02	7.3563014e+01	7.4215130e+01	9.2183610e+01	7.8994884e+01	1.0926678e+02	6.0942006e+01	1.0408599e+02	1.5891664e+02	7.6281910e+01	1.1501876e+02
2.1824182e+03	1.0276426e+02	7.3260735e+01	1.8320819e+02	7.9318709e+01	7.2373707e+01	6.2365196e+01	6.3887829e+01	8.4505057e+01	1.9922102e+02	2.0777782e+02	1.3040474e+02	6.5031791e+01	1.2275580e+02	7.1226940e+01	1.9998408e+02	1.7936496e+02	9.8740619e+01	9.7745710e+01	9.5648074e+01	7.2359642e+01	7.6475922e+01	3.2382203e+02	1.9647770e+02	1.0084817e+02	1.1722830e+02	6.1259489e+01	9.5111916e+01	7.5903823e+01	1.9091960e+02	8.9099615e+01	1.9790695e+02	6.0331529e+01	7.3783816e+01	9.3246216e+01	6.1906618e+01	8.7860057e+01	8.8294131e+01	5.6547714e+01	1.1092452e+02	7.4151515e+01	7.4282384e+01	9.1872944e+01	7.9259187e+01	1.1298507e+02	6.1211354e+01	1.0403450e+02	1.7371555e+02	7.6732482e+01	1.2132260e+02
2.1832183e+03	1.0319694e+02	7.3828040e+01	1.8340870e+02	7.8982142e+01	7.2260335e+01	6.2414867e+01	6.3784180e+01	8.4810630e+01	1.9923475e+02	2.0819236e+02	1.3098636e+02	6.4712202e+01	1.2298574e+02	7.1050744e+01	1.9999403e+02	1.6735705e+02	9.9056782e+01	9.8315521e+01	9.5838676e+01	7.2322347e+01	7.6750258e+01	3.3063606e+02	1.9605102e+02	1.0124807e+02	1.1780833e+02	6.1485267e+01	9.4966650e+01	7.5752406e+01	1.9055315e+02	8.8688359e+01	1.9788072e+02	6.0624467e+01	7.3740069e+01	9.3137424e+01	6.2053779e+01	8.8018540e+01	8.9424155e+01	5.6639556e+01	1.1141009e+02	7.3773051e+01	7.4147372e+01	9.2055921e+01	7.9163618e+01	1.1734253e+02	6.1320849e+01	1.0411577e+02	1.8291689e+02	7.6412249e+01	1.2911211e+02
2.1840184e+03	1.0320214e+02	7.3816800e+01	1.8337617e+02	7.9180056e+01	7.2387265e+01	6.2562286e+01	6.4197412e+01	8.4879032e+01	1.9933554e+02	2.0805694e+02	1.3067621e+02	6.5261225e+01	1.2319580e+02	7.1012112e+01	1.9993146e+02	1.5353240e+02	9.9093574e+01	9.9339471e+01	9.5755293e+01	7.2497093e+01	7.6623125e+01	3.3797245e+02	1.9640607e+02	1.0111559e+02	1.1858684e+02	6.1601951e+01	9.4939555e+01	7.6083186e+01	1.9077310e+02	8.9471795e+01	1.9814871e+02	6.0428701e+01	7.3811351e+01	9.2672077e+01	6.1943382e+01	8.8036655e+01	8.9989386e+01	5.6987941e+01	1.1122567e+02	7.3919016e+01	7.4383078e+01	9.2236291e+01	7.9442409e+01	1.2367821e+02	6.1326247e+01	1.0465662e+02	1.9494771e+02	7.6640778e+01	1.3854766e+02
2.1848185e+03	1.0317416e+02	7.3724368e+01	1.8354912e+02	7.9162216e+01	7.2470630e+01	6.2419554e+01	6.3863376e+01	8.4993936e+01	1.9931186e+02	2.0826330e+02	1.3074509e+02	6.5110236e+01	1.2315407e+02	7.1508943e+01	1.9997143e+02	1.3978406e+02	9.9124603e+01	9.9827281e+01	9.5944482e+01	7.2701230e+01	7.7053807e+01	3.4482815e+02	1.9656669e+02	1.0125625e+02	1.1849848e+02	6.1452109e+01	9.5339896e+01	7.6226774e+01	1.9105774e+02	8.9109070e+01	1.9819737e+02	6.0445121e+01	7.3978314e+01	9.3168689e+01	6.2045234e+01	8.7905387e+01	9.2085264e+01	5.6704931e+01	1.1178137e+02	7.4008704e+01	7.4218286e+01	9.2327310e+01	7.9290225e+01	1.3148060e+02	6.1573988e+01	1.0405028e+02	1.9900689e+02	7.6341139e+01	1.4957255e+02
2.1856186e+03	1.0338218e+02	7.3960859e+01	1.8344022e+02	7.9028851e+01	7.2477526e+01	6.2315717e+01	6.4182684e+01	8.4837751e+01	1.9953727e+02	2.0850598e+02	1.3075954e+02	6.5182944e+01	1.2309034e+02	7.1082035e+01	1.9993176e+02	1.2635971e+02	9.9189427e+01	1.0194833e+02	9.5869508e+01	7.2513026e+01	7.6944166e+01	3.5377778e+02	1.9628775e+02	1.0124644e+02	1.1529366e+02	6.1791197e+01	9.5135845e+01	7.6105226e+01	1.9075739e+02	8.9414060e+01	1.9801709e+02	6.0574269e+01	7.3834047e+01	9.3022208e+01	6.2204407e+01	8.8136739e+01	9.3855694e+01	5.6886519e+01	1.1126171e+02	7.3982840e+01	7.4611391e+01	9.2218290e+01	7.9595685e+01	1.3957478e+02	6.1707035e+01	1.0472508e+02	2.0013474e+02	7.6765340e+01	1.5970275e+02
2.1864186e+03	1.0332546e+02	7.3947705e+01	1.8367769e+02	7.9298412e+01	7.2752859e+01	6.2484680e+01	6.3693297e+01	8.4906961e+01	1.9951056e+02	2.0833007e+02	1.3071563e+02	6.5668403e+01	1.2329064e+02	7.1527302e+01	2.0015843e+02	1.1637741e+02	9.9385729e+01	1.0424778e+02	9.5989553e+01	7.2809585e+01	7.6816112e+01	3.6503905e+02	1.9667733e+02	1.0123969e+02	1.1168461e+02	6.1939331e+01	9.5461594e+01	7.6276322e+01	1.9128677e+02	8.9286654e+01	1.9840691e+02	6.0553719e+01	7.4026850e+01	9.3287430e+01	6.1982780e+01	8.8204953e+01	9.5214115e+01	5.7013741e+01	1.1145524e+02	7.4327457e+01	7.4582093e+01	9.2510390e+01	7.9564080e+01	1.4742099e+02	6.1648235e+01	1.0468095e+02	1.9918687e+02	7.6566912e+01	1.6936133e+02
2.1872187e+03	1.0357918e+02	7.3989514e+01	1.8375776e+02	7.9376044e+01	7.2746060e+01	6.2780275e+01	6.4154931e+01	8.5213921e+01	1.9949526e+02	2.0880708e+02	1.3115096e+02	6.6480877e+01	1.2324312e+02	7.1086585e+01	2.0049648e+02	1.0560552e+02	9.9238735e+01	1.0776317e+02	9.6400088e+01	7.2789494e+01	7.7154798e+01	3.7591340e+02	1.9665888e+02	1.0132389e+02	1.0843677e+02	6.1470810e+01	9.5462393e+01	7.6276399e+01	1.9102074e+02	8.9334402e+01	1.9853770e+02	6.0681409e+01	7.3768186e+01	9.3335926e+01	6.2020544e+01	8.8388055e+01	9.7869650e+01	5.6897009e+01	1.1163748e+02	7.4504610e+01	7.4596868e+01	9.2288891e+01	7.9549788e+01	1.5780938e+02	6.1497994e+01	1.0487253e+02	1.9207247e+02	7.6835587e+01	1.7631748e+02
2.1880188e+03	1.0349556e+02	7.4048759e+01	1.8375526e+02	7.9454935e+01	7.2754124e+01	6.2687942e+01	6.4107167e+01	8.5467824e+01	1.9973574e+02	2.0849056e+02	1.3086018e+02	6.7641725e+01	1.2346511e+02	7.1539091e+01	2.0025998e+02	9.8738052e+01	9.9573339e+01	1.1239781e+02	9.6521076e+01	7.2691054e+01	7.7314729e+01	3.8881231e+02	1.9679236e+02	1.0127446e+02	1.0706059e+02	6.2009108e+01	9.5539632e+01	7.6229320e+01	1.9143007e+02	8.9383131e+01	1.9848482e+02	6.0994133e+01	7.4149439e+01	9.3352190e+01	6.2300932e+01	8.8219484e+01	9.9596440e+01	5.7464113e+01	1.1155204e+02	7.5205334e+01	7.4523569e+01	9.2573404e+01	7.9829919e+01	1.6952632e+02	6.1675839e+01	1.0470348e+02	1.8597158e+02	7.6678751e+01	1.8311359e+02
2.1888189e+03	1.0384272e+02	7.4028821e+01	1.8383682e+02	7.9366947e+01	7.2887874e+01	6.2626623e+01	6.4146067e+01	8.5429900e+01	1.9961460e+02	2.0830647e+02	1.3121191e+02	6.9551075e+01	1.2312108e+02	7.1543583e+01	2.0044222e+02	9.3699943e+01	9.9584221e+01	1.1767721e+02	9.5935586e+01	7.2963667e+01	7.7272420e+01	4.0257060e+02	1.9652108e+02	1.0147224e+02	1.0271850e+02	6.1976011e+01	9.5349260e+01	7.6267572e+01	1.9090286e+02	8.9711153e+01	1.9868251e+02	6.0744237e+01	7.4151667e+01	9.3478199e+01	6.2179722e+01	8.8444145e+01	1.0175889e+02	5.7341696e+01	1.1158588e+02	7.6631952e+01	7.4816167e+01	9.2729760e+01	7.9739603e+01	1.7659189e+02	6.2053980e+01	1.0486742e+02	1.7966287e+02	7.6573289e+01	1.8551418e+02
2.1896190e+03	1.0344612e+02	7.4224210e+01	1.8373319e+02	7.9507233e+01	7.2851042e+01	6.2766572e+01	6.4238382e+01	8.5227452e+01	1.9987366e+02	2.0892288e+02	1.3092283e+02	7.3014176e+01	1.2350484e+02	7.1477727e+01	2.0030135e+02	8.8599170e+01	9.9666144e+01	1.2454347e+02	9.6443025e+01	7.2660898e+01	7.7148044e+01	4.1778769e+02	1.9660024e+02	1.0139515e+02	1.0129501e+02	6.1938752e+01	9.5601230e+01	7.6328979e+01	1.9152604e+02	8.9349250e+01	1.9869721e+02	6.0791254e+01	7.4025697e+01	9.3151541e+01	6.2307554e+01	8.8351216e+01	1.0307860e+02	5.7162355e+01	1.1210171e+02	7.8065653e+01	7.4545589e+01	9.2728732e+01	7.9977151e+01	1.8414448e+02	6.1623585e+01	1.0484127e+02	1.7551795e+02	7.7013897e+01	1.8715128e+02
2.1904190e+03	1.0376062e+02	7.4111945e+01	1.8395771e+02	7.9754206e+01	7.2680530e+01	6.2836063e+01	6.3973377e+01	8.5550058e+01	2.0008154e+02	2.0870160e+02	1.3099781e+02	7.6012835e+01	1.2382944e+02	7.1510556e+01	2.0055026e+02	8.3731690e+01	9.9449625e+01	1.3289129e+02	9.6150526e+01	7.2947387e+01	7.7813404e+01	4.2898887e+02	1.9683403e+02	1.0162559e+02	9.8025726e+01	6.2081900e+01	9.5702026e+01	7.6171532e+01	1.9112785e+02	8.9672124e+01	1.9863377e+02	6.0782510e+01	7.4112672e+01	9.3461185e+01	6.2320448e+01	8.8373797e+01	1.0478384e+02	5.7638476e+01	1.1196721e+02	8.0777446e+01	7.4782338e+01	9.2687303e+01	8.0037414e+01	1.8960201e+02	6.2165787e+01	1.0527827e+02	1.7586025e+02	7.6667420e+01	1.8131724e+02
2.1912191e+03	1.0375967e+02	7.3917244e+01	1.8405820e+02	7.9394672e+01	7.2934981e+01	6.2673458e+01	6.3834114e+01	8.5752065e+01	2.0004164e+02	2.0890317e+02	1.3099981e+02	8.1886532e+01	1.2361303e+02	7.1604236e+01	2.0020738e+02	8.1005519e+01	9.9923156e+01	1.4236068e+02	9.6741972e+01	7.3122778e+01	7.7290903e+01	4.4010328e+02	1.9700166e+02	1.0184240e+02	9.4515091e+01	6.1860759e+01	9.5951865e+01	7.6538736e+01	1.9130616e+02	8.9586300e+01	1.9829681e+02	6.0903236e+01	7.4178894e+01	9.3539196e+01	6.2464206e+01	8.8454628e+01	1.0742628e+02	5.7560954e+01	1.1212129e+02	8.5442543e+01	7.4761826e+01	9.3249649e+01	7.9970579e+01	1.9202013e+02	6.2203941e+01	1.0545497e+02	1.7867325e+02	7.6952276e+01	1.7896382e+02
2.1920192e+03	1.0400009e+02	7.4460077e+01	1.8397285e+02	7.9922343e+01	7.3126038e+01	6.3222268e+01	6.4578811e+01	8.5683686e+01	2.0012194e+02	2.0914053e+02	1.3114824e+02	8.9526870e+01	1.2375199e+02	7.1909070e+01	2.0067298e+02	8.0185292e+01	9.9608830e+01	1.5355846e+02	9.6284051e+01	7.3274400e+01	7.7599051e+01	4.4114983e+02	1.9668145e+02	1.0141856e+02	9.0832888e+01	6.2299767e+01	9.5691600e+01	7.6578092e+01	1.9138112e+02	8.9457644e+01	1.9877739e+02	6.0544995e+01	7.4208025e+01	9.3468376e+01	6.2772586e+01	8.8641044e+01	1.1047858e+02	5.7507095e+01	1.1181499e+02	9.1204812e+01	7.4523548e+01	9.2788538e+01	8.0297323e+01	1.9369696e+02	6.1962437e+01	1.0517761e+02	1.8164130e+02	7.6851952e+01	1.7241647e+02
2.1928193e+03	1.0413055e+02	7.4457370e+01	1.8444749e+02	8.0245086e+01	7.3003931e+01	6.2709318e+01	6.3915993e+01	8.5766366e+01	2.0015343e+02	2.0892155e+02	1.3110842e+02	9.7190005e+01	1.2361789e+02	7.1787244e+01	2.0056860e+02	7.9748949e+01	9.9835223e+01	1.6450524e+02	9.6495073e+01	7.3169288e+01	7.7531301e+01	4.3777319e+02	1.9703778e+02	1.0144261e+02	8.7145200e+01	6.2354984e+01	9.5790581e+01	7.6745784e+01	1.9149441e+02	8.9770835e+01	1.9866098e+02	6.0955791e+01	7.4212895e+01	9.3440361e+01	6.2447769e+01	8.8801005e+01	1.1292678e+02	5.7823252e+01	1.1209948e+02	9.9519388e+01	7.4976086e+01	9.3237729e+01	8.0194227e+01	1.9013633e+02	6.2433828e+01	1.0537149e+02	1.8548258e+02	7.7019553e+01	1.6347601e+02
2.1936194e+03	1.0392702e+02	7.4601059e+01	1.8407543e+02	7.9831014e+01	7.3529056e+01	6.3145608e+01	6.4318010e+01	8.5577569e+01	2.0009791e+02	2.0885572e+02	1.3125192e+02	1.0766255e+02	1.2367414e+02	7.1714237e+01	2.0063483e+02	8.1850686e+01	9.9780023e+01	1.7378671e+02	9.6919260e+01	7.3141241e+01	7.7946931e+01	4.2852554e+02	1.9675181e+02	1.0177533e+02	8.3932613e+01	6.2560970e+01	9.5933494e+01	7.6527429e+01	1.9153542e+02	8.9795618e+01	1.9901358e+02	6.0882719e+01	7.4505936e+01	9.3539514e+01	6.2695366e+01	8.8727497e+01	1.1594188e+02	5.7466240e+01	1.1225145e+02	1.1047969e+02	7.4671773e+01	9.3259165e+01	8.0785793e+01	1.8246388e+02	6.2053803e+01	1.0565520e+02	1.8492817e+02	7.6850970e+01	1.5666761e+02
2.1944194e+03	1.0411498e+02	7.4638987e+01	1.8400710e+02	8.0048552e+01	7.3181336e+01	6.2771275e+01	6.4306671e+01	8.6069442e+01	2.0012392e+02	2.0939207e+02	1.3122144e+02	1.1637664e+02	1.2409735e+02	7.1896851e+01	2.0097528e+02	8.3845034e+01	9.9986190e+01	1.7985953e+02	9.6412516e+01	7.3462937e+01	7.7792038e+01	4.1396008e+02	1.9706166e+02	1.0162116e+02	8.0289446e+01	6.2483705e+01	9.6000144e+01	7.6530730e+01	1.9124388e+02	8.9808965e+01	1.9882505e+02	6.0663610e+01	7.4268016e+01	9.3374961e+01	6.2673654e+01	8.8822797e+01	1.1860770e+02	5.8135002e+01	1.1239746e+02	1.2291188e+02	7.4820449e+01	9.3101482e+01	8.0232906e+01	1.7419039e+02	6.2380821e+01	1.0560283e+02	1.7912125e+02	7.7161375e+01	1.4493754e+02
2.1952195e+03	1.0401287e+02	7.4589297e+01	1.8451830e+02	7.9975116e+01	7.3164353e+01	6.3132695e+01	6.4073315e+01	8.6003389e+01	2.0056820e+02	2.0936641e+02	1.3116637e+02	1.2691787e+02	1.2399204e+02	7.1882580e+01	2.0042397e+02	8.7029108e+01	1.0000973e+02	1.8465108e+02	9.6871550e+01	7.3357103e+01	7.7924587e+01	3.9445174e+02	1.9660015e+02	1.0161288e+02	7.6962263e+01	6.2486206e+01	9.6158418e+01	7.7093087e+01	1.9171458e+02	8.9705241e+01	1.9900910e+02	6.1034090e+01	7.4303981e+01	9.3263402e+01	6.2594061e+01	8.8861115e+01	1.2168679e+02	5.7798518e+01	1.1209130e+02	1.3543398e+02	7.5126319e+01	9.3161585e+01	8.0617641e+01	1.6584479e+02	6.2446350e+01	1.0556966e+02	1.7171136e+02	7.6955080e+01	1.3583032e+02
2.1960196e+03	1.0420942e+02	7.4795134e+01	1.8434379e+02	8.0201053e+01	7.3295484e+01	6.2944514e+01	6.4683637e+01	8.6232253e+01	2.0064342e+02	2.0929395e+02	1.3148973e+02	1.3915642e+02	1.2417480e+02	7.1750837e+01	2.0111700e+02	9.0400671e+01	1.0021198e+02	1.8670616e+02	9.6797274e+01	7.3023427e+01	7.7613967e+01	3.7733213e+02	1.9725301e+02	1.0195787e+02	7.4190408e+01	6.2565709e+01	9.6164473e+01	7.6890199e+01	1.9172584e+02	8.9888455e+01	1.9890321e+02	6.0895595e+01	7.4213708e+01	9.3801681e+01	6.2911637e+01	8.8950298e+01	1.2129298e+02	5.8130843e+01	1.1245215e+02	1.4825074e+02	7.4601482e+01	9.3331655e+01	8.0696299e+01	1.5566410e+02	6.2811976e+01	1.0594923e+02	1.5655548e+02	7.7093372e+01	1.2851894e+02
2.1968197e+03	1.0436288e+02	7.4920568e+01	1.8445322e+02	7.9811520e+01	7.3215781e+01	6.2849608e+01	6.4245965e+01	8.5912430e+01	2.0057902e+02	2.0946702e+02	1.3143866e+02	1.5113627e+02	1.2342892e+02	7.2327695e+01	2.0116811e+02	9.6079781e+01	1.0021957e+02	1.8180008e+02	9.6674831e+01	7.3745898e+01	7.8327841e+01	3.6313143e+02	1.9667871e+02	1.0196407e+02	7.2998980e+01	6.2701835e+01	9.6167309e+01	7.7020757e+01	1.9196264e+02	8.9755117e+01	1.9919918e+02	6.0863356e+01	7.4778099e+01	9.3602903e+01	6.2643958e+01	8.8846681e+01	1.2005550e+02	5.8070365e+01	1.1220963e+02	1.6069902e+02	7.5091590e+01	9.3659034e+01	8.0754338e+01	1.4597336e+02	6.2185902e+01	1.0553538e+02	1.3887956e+02	7.7129202e+01	1.2134323e+02
2.1976198e+03	1.0443904e+02	7.4762393e+01	1.8458038e+02	8.0448103e+01	7.3460175e+01	6.3022495e+01	6.4541628e+01	8.6561708e+01	2.0079879e+02	2.0965376e+02	1.3152539e+02	1.6680508e+02	1.2396937e+02	7.2227120e+01	2.0061604e+02	1.0432818e+02	1.0003733e+02	1.7141846e+02	9.6842375e+01	7.3608986e+01	7.7818997e+01	3.4917337e+02	1.9705866e+02	1.0152539e+02	7.1370491e+01	6.2554344e+01	9.6124364e+01	7.6858106e+01	1.9186601e+02	9.0124257e+01	1.9926369e+02	6.1307952e+01	7.4447967e+01	9.3901809e+01	6.2954283e+01	8.9099275e+01	1.1910741e+02	5.8193274e+01	1.1243597e+02	1.7422664e+02	7.4987518e+01	9.3107557e+01	8.0807578e+01	1.3664716e+02	6.2630418e+01	1.0596634e+02	1.2278334e+02	7.7170213e+01	1.1605826e+02
2.1984198e+03	1.0441477e+02	7.4899960e+01	1.8415000e+02	8.0495384e+01	7.3379959e+01	6.3270527e+01	6.4090483e+01	8.6340201e+01	2.0081746e+02	2.0946385e+02	1.3143330e+02	1.7649320e+02	1.2408878e+02	7.1748172e+01	2.0093600e+02	1.1405752e+02	1.0022000e+02	1.6284082e+02	9.7109307e+01	7.3478789e+01	7.8248716e+01	3.3606159e+02	1.9712138e+02	1.0199927e+02	7.0845073e+01	6.2997456e+01	9.6281130e+01	7.6820892e+01	1.9176985e+02	9.0031520e+01	1.9893655e+02	6.0788434e+01	7.4503755e+01	9.3564930e+01	6.2925894e+01	8.8920196e+01	1.1560680e+02	5.7840800e+01	1.1298003e+02	1.8531268e+02	7.4768285e+01	9.3690863e+01	8.0691353e+01	1.2803777e+02	6.2259735e+01	1.0614067e+02	1.0843401e+02	7.7068222e+01	1.1173177e+02
2.1992199e+03	1.0462260e+02	7.4949709e+01	1.8481791e+02	8.0469117e+01	7.3329927e+01	6.2864395e+01	6.4663032e+01	8.6428442e+01	2.0096198e+02	2.0943692e+02	1.3136425e+02	1.8702974e+02	1.2416983e+02	7.2618479e+01	2.0124688e+02	1.2748767e+02	1.0040877e+02	1.5227246e+02	9.6790079e+01	7.3793974e+01	7.8640136e+01	3.2758962e+02	1.9732682e+02	1.0191865e+02	7.0457128e+01	6.2715952e+01	9.6377007e+01	7.6958943e+01	1.9187522e+02	9.0180730e+01	1.9931012e+02	6.1082768e+01	7.4467832e+01	9.3936797e+01	6.2697124e+01	8.9197155e+01	1.1264797e+02	5.8768550e+01	1.1265038e+02	1.9083386e+02	7.5424773e+01	9.3752880e+01	8.1039654e+01	1.2052679e+02	6.3160220e+01	1.0602132e+02	9.7127487e+01	7.7113338e+01	1.0902968e+02
2.2000200e+03	1.0436612e+02	7.5020657e+01	1.8448861e+02	8.0403376e+01	7.3684509e+01	6.3117201e+01	6.4468533e+01	8.6467148e+01	2.0091170e+02	2.1005801e+02	1.3156474e+02	1.9183879e+02	1.2436317e+02	7.1905416e+01	2.0098414e+02	1.4652705e+02	1.0040699e+02	1.4255220e+02	9.7161380e+01	7.3810820e+01	7.7952844e+01	3.2220101e+02	1.9696905e+02	1.0176157e+02	7.0279174e+01	6.3068921e+01	9.6265402e+01	7.7049210e+01	1.9196878e+02	8.9889478e+01	1.9936564e+02	6.1227174e+01	7.4721215e+01	9.4018815e+01	6.2963680e+01	8.9279125e+01	1.0851227e+02	5.8183033e+01	1.1275004e+02	1.9567912e+02	7.5054851e+01	9.3617392e+01	8.1331728e+01	1.1585972e+02	6.2673140e+01	1.0615360e+02	8.6914040e+01	7.7438521e+01	1.0715984e+02
2.2008201e+03	1.0459826e+02	7.5046064e+01	1.8478385e+02	8.0625465e+01	7.3653762e+01	6.3150252e+01	6.4575971e+01	8.6625731e+01	2.0080437e+02	2.0934187e+02	1.3145122e+02	1.9209399e+02	1.2413250e+02	7.2288980e+01	2.0090613e+02	1.6593019e+02	1.0038293e+02	1.3311275e+02	9.7440141e+01	7.3603770e+01	7.8518639e+01	3.1772912e+02	1.9721864e+02	1.0224324e+02	7.0170041e+01	6.3175441e+01	9.6431878e+01	7.7037705e+01	1.9217061e+02	9.0001966e+01	1.9917717e+02	6.1063616e+01	7.4826194e+01	9.3969072e+01	6.3127982e+01	8.9448115e+01	1.0537665e+02	5.8647082e+01	1.1238504e+02	1.9198148e+02	7.5390781e+01	9.3796621e+01	8.1290126e+01	1.1375923e+02	6.2674878e+01	1.0647413e+02	8.0216264e+01	7.7272959e+01	1.0583893e+02
2.2016202e+03	1.0461865e+02	7.4918442e+01	1.8467153e+02	8.0560087e+01	7.3610804e+01	6.3146915e+01	6.4856017e+01	8.6997455e+01	2.0119518e+02	2.0972010e+02	1.3141860e+02	1.8542714e+02	1.2417306e+02	7.2245125e+01	2.0141215e+02	1.8763180e+02	1.0071771e+02	1.2680234e+02	9.7062924e+01	7.3983482e+01	7.8087176e+01	3.1445960e+02	1.9728384e+02	1.0168798e+02	7.0053037e+01	6.2933511e+01	9.6366431e+01	7.6814086e+01	1.9219179e+02	9.0139013e+01	1.9926536e+02	6.1229250e+01	7.4568730e+01	9.4142911e+01	6.3088648e+01	8.9353969e+01	1.0018898e+02	5.8578189e+01	1.1328629e+02	1.8358442e+02	7.5092665e+01	9.4071196e+01	8.1460693e+01	1.1071771e+02	6.3165126e+01	1.0648776e+02	7.6208854e+01	7.7601650e+01	1.0546975e+02
2.2024202e+03	1.0481179e+02	7.5063261e+01	1.8503169e+02	8.0615586e+01	7.3660820e+01	6.3229476e+01	6.4649658e+01	8.6636813e+01	2.0094782e+02	2.0971313e+02	1.3190240e+02	1.7599042e+02	1.2408714e+02	7.2612017e+01	2.0136712e+02	2.1297406e+02	1.0062228e+02	1.1767198e+02	9.7349339e+01	7.3940018e+01	7.8616259e+01	3.1282540e+02	1.9694097e+02	1.0220280e+02	6.9900872e+01	6.3438532e+01	9.6959939e+01	7.7094486e+01	1.9246096e+02	9.0143898e+01	1.9949048e+02	6.1219921e+01	7.4531428e+01	9.4207998e+01	6.3266696e+01	8.9348010e+01	9.6736787e+01	5.8659885e+01	1.1266146e+02	1.7374310e+02	7.5392008e+01	9.3921260e+01	8.1446445e+01	1.0874629e+02	6.2957322e+01	1.0654400e+02	7.3451461e+01	7.7405362e+01	1.0516424e+02
2.2032203e+03	1.0490043e+02	7.5330479e+01	1.8521717e+02	8.0780456e+01	7.3850424e+01	6.3041345e+01	6.4682292e+01	8.7029304e+01	2.0171655e+02	2.1015784e+02	1.3144370e+02	1.6601708e+02	1.2405877e+02	7.2459602e+01	2.0118006e+02	2.4235003e+02	1.0062456e+02	1.1296173e+02	9.6934619e+01	7.3733333e+01	7.8804031e+01	3.1141299e+02	1.9754875e+02	1.0222306e+02	7.0108986e+01	6.3420393e+01	9.6431680e+01	7.6815608e+01	1.9174211e+02	9.0261245e+01	1.9934426e+02	6.0987743e+01	7.4603195e+01	9.4018181e+01	6.3329680e+01	8.9183060e+01	9.4846301e+01	5.8617996e+01	1.1333839e+02	1.5802560e+02	7.5350371e+01	9.4029733e+01	8.1731258e+01	1.0730552e+02	6.3225260e+01	1.0651136e+02	7.2234171e+01	7.7466450e+01	1.0486354e+02
2.2040204e+03	1.0511984e+02	7.5184255e+01	1.8490625e+02	8.0422531e+01	7.3558763e+01	6.3409157e+01	6.4831339e+01	8.6867288e+01	2.0137577e+02	2.0975056e+02	1.3192341e+02	1.4836158e+02	1.2448358e+02	7.2616468e+01	2.0155315e+02	2.6714437e+02	1.0078952e+02	1.0781309e+02	9.7450099e+01	7.3967983e+01	7.8562311e+01	3.0998616e+02	1.9735885e+02	1.0192218e+02	7.0115511e+01	6.3472183e+01	9.6754021e+01	7.7371910e+01	1.9246779e+02	9.0282066e+01	1.9935966e+02	6.1303835e+01	7.4857025e+01	9.4230420e+01	6.3496763e+01	8.9796003e+01	9.2603975e+01	5.8774661e+01	1.1305744e+02	1.4378461e+02	7.5568742e+01	9.4167024e+01	8.1647089e+01	1.0687209e+02	6.3274575e+01	1.0651650e+02	7.1446599e+01	7.7601033e+01	1.0495759e+02
2.2048205e+03	1.0507763e+02	7.5290977e+01	1.8490905e+02	8.0888829e+01	7.4199293e+01	6.3571977e+01	6.4530526e+01	8.7064239e+01	2.0141256e+02	2.1016094e+02	1.3164000e+02	1.3327221e+02	1.2423868e+02	7.2387516e+01	2.0141094e+02	2.9476628e+02	1.0072828e+02	1.0523437e+02	9.7461229e+01	7.4104827e+01	7.8939835e+01	3.0940381e+02	1.9738532e+02	1.0231184e+02	7.0098464e+01	6.3219181e+01	9.6909667e+01	7.7086608e+01	1.9223732e+02	9.0478583e+01	1.9953046e+02	6.1190658e+01	7.4614986e+01	9.4103846e+01	6.3204689e+01	8.9540566e+01	9.0684013e+01	5.9111891e+01	1.1325253e+02	1.2897415e+02	7.5387100e+01	9.4265484e+01	8.1812115e+01	1.0619006e+02	6.2954884e+01	1.0673771e+02	7.1134193e+01	7.7397691e+01	1.0472465e+02
2.2056206e+03	1.0497707e+02	7.5210811e+01	1.8524171e+02	8.0692113e+01	7.3770827e+01	6.3229538e+01	6.4632827e+01	8.7060888e+01	2.0172727e+02	2.1002188e+02	1.3176258e+02	1.1843939e+02	1.2456219e+02	7.2694042e+01	2.0153471e+02	3.2024326e+02	1.0077743e+02	1.0345256e+02	9.7319963e+01	7.4174076e+01	7.8759891e+01	3.0909015e+02	1.9762783e+02	1.0213026e+02	7.0167783e+01	6.4015251e+01	9.6857968e+01	7.7309541e+01	1.9241838e+02	8.9930365e+01	1.9995379e+02	6.1387488e+01	7.4956277e+01	9.4151072e+01	6.3490287e+01	8.9641751e+01	9.0101196e+01	5.8976894e+01	1.1330156e+02	1.1665196e+02	7.5416260e+01	9.4338047e+01	8.1879241e+01	1.0546480e+02	6.3509360e+01	1.0685476e+02	7.0578993e+01	7.7470264e+01	1.0478918e+02
2.2064206e+03	1.0528614e+02	7.5495278e+01	1.8505049e+02	8.1150295e+01	7.4063185e+01	6.3702338e+01	6.5016770e+01	8.7311482e+01	2.0157447e+02	2.1021924e+02	1.3196261e+02	1.0542074e+02	1.2448424e+02	7.2663721e+01	2.0132030e+02	3.3902496e+02	1.0113639e+02	1.0234796e+02	9.7214788e+01	7.4334253e+01	7.8904411e+01	3.0881565e+02	1.9756641e+02	1.0221711e+02	7.0474916e+01	6.3416362e+01	9.7187293e+01	7.7610438e+01	1.9250984e+02	9.0875101e+01	1.9951004e+02	6.1126323e+01	7.4733906e+01	9.4200738e+01	6.3599293e+01	8.9775149e+01	8.9253486e+01	5.9016403e+01	1.1322837e+02	1.0590384e+02	7.5794183e+01	9.4207325e+01	8.2045642e+01	1.0545611e+02	6.3249340e+01	1.0673788e+02	7.0797775e+01	7.7678083e+01	1.0498586e+02
2.2072207e+03	1.0544858e+02	7.5461570e+01	1.8513725e+02	8.1025294e+01	7.4045118e+01	6.3546319e+01	6.4829149e+01	8.7107449e+01	2.0174801e+02	2.1032954e+02	1.3198246e+02	9.5435564e+01	1.2463136e+02	7.2771438e+01	2.0158725e+02	3.6083467e+02	1.0091140e+02	1.0085739e+02	9.7820332e+01	7.4151804e+01	7.8835585e+01	3.0905991e+02	1.9753082e+02	1.0211355e+02	7.0068370e+01	6.3724564e+01	9.6990921e+01	7.7215307e+01	1.9208080e+02	9.0233744e+01	1.9990736e+02	6.1490671e+01	7.5083548e+01	9.4491406e+01	6.3400871e+01	8.9657074e+01	8.8860511e+01	5.9071739e+01	1.1332244e+02	9.8540796e+01	7.5586227e+01	9.4548962e+01	8.2020318e+01	1.0554094e+02	6.3651719e+01	1.0697467e+02	7.1243365e+01	7.7774484e+01	1.0487073e+02
2.2080208e+03	1.0519025e+02	7.5593700e+01	1.8517602e+02	8.0869072e+01	7.4049417e+01	6.3432911e+01	6.4640508e+01	8.7685024e+01	2.0161914e+02	2.1036047e+02	1.3198547e+02	8.7184305e+01	1.2445995e+02	7.2976340e+01	2.0145642e+02	3.7386212e+02	1.0094496e+02	9.9934899e+01	9.7595786e+01	7.4536699e+01	7.9163947e+01	3.0865453e+02	1.9756394e+02	1.0240078e+02	7.0600614e+01	6.3588550e+01	9.7018749e+01	7.7169417e+01	1.9292976e+02	9.0803519e+01	1.9934531e+02	6.1558088e+01	7.4777343e+01	9.4630283e+01	6.3579652e+01	8.9764243e+01	8.8349067e+01	5.9127366e+01	1.1318059e+02	9.2192373e+01	7.5714910e+01	9.4422164e+01	8.2019608e+01	1.0560313e+02	6.3211908e+01	1.0723807e+02	7.0856856e+01	7.7746307e+01	1.0498402e+02
2.2088209e+03	1.0556408e+02	7.5566951e+01	1.8544523e+02	8.1324496e+01	7.4118349e+01	6.3467246e+01	6.5179621e+01	8.7544533e+01	2.0177536e+02	2.1042216e+02	1.3186038e+02	8.0897718e+01	1.2480057e+02	7.2806309e+01	2.0203073e+02	3.7797819e+02	1.0129068e+02	9.9497539e+01	9.7636492e+01	7.4267212e+01	7.9114450e+01	3.0876917e+02	1.9754877e+02	1.0235882e+02	7.0109706e+01	6.3930741e+01	9.6822947e+01	7.7621160e+01	1.9223599e+02	9.0650500e+01	2.0046504e+02	6.1542957e+01	7.4982626e+01	9.4240826e+01	6.3245105e+01	9.0003079e+01	8.8639951e+01	5.9620625e+01	1.1355621e+02	8.7910846e+01	7.6085548e+01	9.4771973e+01	8.2455998e+01	1.0677870e+02	6.3393848e+01	1.0711015e+02	7.1042086e+01	7.7894921e+01	1.0486364e+02
2.2096210e+03	1.0562823e+02	7.5723091e+01	1.8533842e+02	8.0842004e+01	7.4364847e+01	6.3416973e+01	6.4910352e+01	8.7560284e+01	2.0202774e+02	2.1010542e+02	1.3228561e+02	7.6038499e+01	1.2462356e+02	7.2986108e+01	2.0133634e+02	3.7159457e+02	1.0109477e+02	9.9429060e+01	9.7688859e+01	7.4207713e+01	7.9244218e+01	3.0897245e+02	1.9788109e+02	1.0253795e+02	7.0527182e+01	6.4096477e+01	9.7053981e+01	7.7684758e+01	1.9273412e+02	9.0411226e+01	1.9954374e+02	6.1336166e+01	7.4708470e+01	9.4805044e+01	6.3648813e+01	8.9869316e+01	8.8171330e+01	5.9115907e+01	1.1347297e+02	8.3511118e+01	7.5804472e+01	9.4538745e+01	8.2009489e+01	1.0739125e+02	6.3983371e+01	1.0739787e+02	7.0828757e+01	7.7729181e+01	1.0513669e+02
2.2104210e+03	1.0551444e+02	7.5562064e+01	1.8547488e+02	8.1044802e+01	7.4267710e+01	6.3473252e+01	6.4788288e+01	8.7532526e+01	2.0186524e+02	2.1049641e+02	1.3201424e+02	7.2532296e+01	1.2485165e+02	7.2831874e+01	2.0195424e+02	3.5738005e+02	1.0151662e+02	9.9848921e+01	9.8046551e+01	7.4587365e+01	7.9340421e+01	3.0890587e+02	1.9755013e+02	1.0216107e+02	7.0549917e+01	6.3897834e+01	9.7172015e+01	7.7592153e+01	1.9276710e+02	9.0704354e+01	2.0022666e+02	6.1348370e+01	7.5086266e+01	9.4599952e+01	6.3910979e+01	8.9922412e+01	8.8705399e+01	5.9504412e+01	1.1362628e+02	8.0805016e+01	7.5866098e+01	9.5015116e+01	8.2830795e+01	1.0898848e+02	6.3847573e+01	1.0738057e+02	7.1032740e+01	7.7688045e+01	1.0518650e+02
2.2112211e+03	1.0582265e+02	7.5747611e+01	1.8571318e+02	8.1016810e+01	7.4132187e+01	6.3773818e+01	6.5033849e+01	8.7702885e+01	2.0184312e+02	2.1033011e+02	1.3219625e+02	7.0579292e+01	1.2488446e+02	7.3305588e+01	2.0166315e+02	3.4089995e+02	1.0141341e+02	9.9182979e+01	9.7714649e+01	7.4598151e+01	7.9432837e+01	3.0902670e+02	1.9739716e+02	1.0237023e+02	7.0623338e+01	6.4027684e+01	9.7063526e+01	7.7379234e+01	1.9278580e+02	9.0627323e+01	1.9990498e+02	6.1255457e+01	7.4974240e+01	9.4697965e+01	6.3754525e+01	9.0078503e+01	8.8515795e+01	5.9723505e+01	1.1343865e+02	7.9201824e+01	7.5658988e+01	9.4592667e+01	8.2341769e+01	1.1137460e+02	6.3679913e+01	1.0729363e+02	7.0622890e+01	7.7911912e+01	1.0556634e+02
2.2120212e+03	1.0558971e+02	7.5686520e+01	1.8553636e+02	8.1579450e+01	7.4442022e+01	6.3502056e+01	6.4721379e+01	8.7977573e+01	2.0222860e+02	2.1082412e+02	1.3227727e+02	6.9164440e+01	1.2463236e+02	7.3111026e+01	2.0201744e+02	3.2184900e+02	1.0141528e+02	9.9749325e+01	9.7822000e+01	7.4521794e+01	7.9366741e+01	3.0904014e+02	1.9818917e+02	1.0267985e+02	7.0564614e+01	6.4263081e+01	9.7600855e+01	7.7468607e+01	1.9270831e+02	9.0973019e+01	2.0016332e+02	6.1490424e+01	7.5382386e+01	9.4682540e+01	6.3869633e+01	9.0055156e+01	8.8727643e+01	5.9545408e+01	1.1371244e+02	7.7922408e+01	7.6131217e+01	9.4869219e+01	8.2691871e+01	1.1435543e+02	6.4277970e+01	1.0745486e+02	7.1402671e+01	7.7868489e+01	1.0492117e+02
2.2128213e+03	1.0573396e+02	7.5781688e+01	1.8574647e+02	8.1205566e+01	7.4560501e+01	6.3706495e+01	6.4991540e+01	8.8099204e+01	2.0226678e+02	2.1048673e+02	1.3185341e+02	6.8518394e+01	1.2472623e+02	7.3300476e+01	2.0195173e+02	2.9590840e+02	1.0144720e+02	9.9312757e+01	9.8177892e+01	7.4695398e+01	7.9300135e+01	3.0900798e+02	1.9750790e+02	1.0251383e+02	7.0785973e+01	6.4025175e+01	9.7285088e+01	7.8002259e+01	1.9257368e+02	9.0742584e+01	2.0006141e+02	6.1584529e+01	7.5072536e+01	9.5265558e+01	6.3807039e+01	9.0430812e+01	8.8626878e+01	5.9540972e+01	1.1395041e+02	7.6335996e+01	7.5818344e+01	9.4639290e+01	8.2566729e+01	1.1921060e+02	6.4010876e+01	1.0782636e+02	7.1541745e+01	7.7914710e+01	1.0542837e+02
2.2136214e+03	1.0591601e+02	7.5888624e+01	1.8561956e+02	8.1452399e+01	7.4442425e+01	6.3810282e+01	6.5016953e+01	8.7921139e+01	2.0218930e+02	2.1115233e+02	1.3240355e+02	6.7399645e+01	1.2492771e+02	7.3311057e+01	2.0198122e+02	2.6700304e+02	1.0161596e+02	9.9504850e+01	9.8326260e+01	7.4848518e+01	7.9576866e+01	3.0923798e+02	1.9767156e+02	1.0270486e+02	7.1162418e+01	6.4159687e+01	9.7509630e+01	7.7475432e+01	1.9325005e+02	9.0928771e+01	1.9995985e+02	6.1283436e+01	7.5136733e+01	9.5824942e+01	6.3773047e+01	9.0270060e+01	8.8499886e+01	5.9949297e+01	1.1368057e+02	7.6821555e+01	7.6134033e+01	9.5126552e+01	8.2716515e+01	1.2446661e+02	6.3923346e+01	1.0739139e+02	7.1178738e+01	7.7834391e+01	1.0526544e+02
2.2144214e+03	1.0585834e+02	7.6095002e+01	1.8573302e+02	8.1662890e+01	7.4620119e+01	6.3320209e+01	6.5329498e+01	8.8122411e+01	2.0244560e+02	2.1053319e+02	1.3233039e+02	6.7798783e+01	1.2492721e+02	7.3471887e+01	2.0203736e+02	2.4289664e+02	1.0155888e+02	9.9468686e+01	9.7711373e+01	7.4957045e+01	7.9730418e+01	3.0912589e+02	1.9782653e+02	1.0251698e+02	7.0681482e+01	6.4521404e+01	9.7455457e+01	7.7677087e+01	1.9243403e+02	9.0878153e+01	2.0031318e+02	6.1551730e+01	7.5252850e+01	9.6630839e+01	6.4040712e+01	9.0188482e+01	8.8695593e+01	5.9577052e+01	1.1373712e+02	7.5913974e+01	7.6186652e+01	9.5147045e+01	8.2723872e+01	1.2996468e+02	6.4390983e+01	1.0779704e+02	7.1323681e+01	7.7980512e+01	1.0549771e+02
2.2152215e+03	1.0588938e+02	7.6052057e+01	1.8587707e+02	8.1636799e+01	7.4488603e+01	6.3824530e+01	6.4729415e+01	8.8131948e+01	2.0228893e+02	2.1078995e+02	1.3239167e+02	6.7538929e+01	1.2502445e+02	7.3586128e+01	2.0213476e+02	2.1603810e+02	1.0174337e+02	9.9310495e+01	9.8368285e+01	7.4620510e+01	7.9711916e+01	3.0945668e+02	1.9770082e+02	1.0267736e+02	7.1358869e+01	6.4348196e+01	9.7926625e+01	7.7661520e+01	1.9302952e+02	9.1234404e+01	2.0017621e+02	6.1651245e+01	7.5250487e+01	9.8199212e+01	6.3892027e+01	9.0429808e+01	8.8965315e+01	5.9856283e+01	1.1411361e+02	7.6139588e+01	7.6030488e+01	9.4828676e+01	8.3065517e+01	1.3511843e+02	6.4008270e+01	1.0807886e+02	7.1606669e+01	7.7815208e+01	1.0604419e+02
2.2160216e+03	1.0598456e+02	7.6203528e+01	1.8610053e+02	8.1596990e+01	7.4721864e+01	6.3561682e+01	6.5229859e+01	8.8011463e+01	2.0238271e+02	2.1097787e+02	1.3229001e+02	6.7497394e+01	1.2515561e+02	7.4456448e+01	2.0208432e+02	1.8638268e+02	1.0166040e+02	9.9486420e+01	9.8169990e+01	7.5173300e+01	7.9945804e+01	3.0920514e+02	1.9832992e+02	1.0251372e+02	7.1877506e+01	6.4285510e+01	9.7556731e+01	7.8065970e+01	1.9301112e+02	9.1321449e+01	2.0052332e+02	6.1696172e+01	7.5430342e+01	1.0062731e+02	6.4403190e+01	9.0293689e+01	8.8644198e+01	5.9856596e+01	1.1381013e+02	7.5807972e+01	7.6035317e+01	9.4959066e+01	8.3175747e+01	1.3940916e+02	6.4128399e+01	1.0785734e+02	7.1439475e+01	7.8030468e+01	1.0598806e+02
2.2168217e+03	1.0632799e+02	7.5916554e+01	1.8591138e+02	8.1784444e+01	7.4668662e+01	6.3802262e+01	6.5297151e+01	8.8366541e+01	2.0232473e+02	2.1103389e+02	1.3237140e+02	6.7767481e+01	1.2508251e+02	7.4931025e+01	2.0243834e+02	1.6145164e+02	1.0178388e+02	9.9484902e+01	9.8546335e+01	7.4983937e+01	7.9858129e+01	3.0937535e+02	1.9799781e+02	1.0255795e+02	7.3217389e+01	6.4770081e+01	9.7826532e+01	7.8334375e+01	1.9286968e+02	9.1982720e+01	2.0041509e+02	6.1559264e+01	7.5371573e+01	1.0451837e+02	6.3684329e+01	9.0334953e+01	8.9125329e+01	6.0261122e+01	1.1400793e+02	7.5958877e+01	7.6481987e+01	9.5218201e+01	8.3061740e+01	1.4332566e+02	6.4277967e+01	1.0807977e+02	7.1564921e+01	7.8105110e+01	1.0725692e+02
2.2176218e+03	1.0605198e+02	7.6329199e+01	1.8614812e+02	8.1714670e+01	7.4715497e+01	6.3781089e+01	6.4921575e+01	8.8285059e+01	2.0274118e+02	2.1104950e+02	1.3244682e+02	6.7759666e+01	1.2531175e+02	7.6709228e+01	2.0185700e+02	1.4077675e+02	1.0176539e+02	9.9701591e+01	9.8326500e+01	7.5130889e+01	7.9746846e+01	3.0946431e+02	1.9783829e+02	1.0300006e+02	7.5846616e+01	6.4723382e+01	9.7773175e+01	7.7863660e+01	1.9300144e+02	9.3326077e+01	2.0037288e+02	6.1645802e+01	7.5528799e+01	1.0903222e+02	6.4510081e+01	9.0788609e+01	8.8489720e+01	6.0060572e+01	1.1418815e+02	7.5862142e+01	7.6795880e+01	9.5350510e+01	8.3333028e+01	1.4403781e+02	6.4501652e+01	1.0832602e+02	7.1362313e+01	7.8168682e+01	1.0797785e+02
2.2184218e+03	1.0652545e+02	7.5907856e+01	1.8621105e+02	8.2141011e+01	7.4681217e+01	6.3960168e+01	6.5498254e+01	8.8485714e+01	2.0249610e+02	2.1103159e+02	1.3286897e+02	6.7476682e+01	1.2517955e+02	7.8816604e+01	2.0240114e+02	1.1969853e+02	1.0210019e+02	9.9552218e+01	9.8419742e+01	7.5014404e+01	8.0229556e+01	3.0959740e+02	1.9808055e+02	1.0267244e+02	7.8122542e+01	6.4706256e+01	9.7748262e+01	7.8800503e+01	1.9350851e+02	9.4541270e+01	2.0060955e+02	6.1697320e+01	7.5564817e+01	1.1313602e+02	6.4283831e+01	9.0329365e+01	8.9429314e+01	6.0095929e+01	1.1385204e+02	7.5802853e+01	7.7535039e+01	9.5607327e+01	8.3245802e+01	1.4419637e+02	6.4580502e+01	1.0799389e+02	7.1745924e+01	7.8116973e+01	1.0936147e+02
2.2192219e+03	1.0601448e+02	7.6436872e+01	1.8634840e+02	8.1758811e+01	7.4877431e+01	6.3887589e+01	6.5160357e+01	8.8444006e+01	2.0263925e+02	2.1133796e+02	1.3241991e+02	6.7640828e+01	1.2485261e+02	8.1668236e+01	2.0229677e+02	1.0479026e+02	1.0198828e+02	9.9721402e+01	9.9423279e+01	7.5204696e+01	8.0193090e+01	3.0943852e+02	1.9809069e+02	1.0272121e+02	8.2837166e+01	6.4507745e+01	9.8057341e+01	7.9320498e+01	1.9322150e+02	9.8271273e+01	2.0040637e+02	6.1540280e+01	7.5571548e+01	1.1895864e+02	6.4230212e+01	9.0878620e+01	8.8932921e+01	6.0068232e+01	1.1449469e+02	7.5791094e+01	7.8792729e+01	9.5285408e+01	8.3509490e+01	1.4408628e+02	6.4390408e+01	1.0847484e+02	7.1255734e+01	7.8256956e+01	1.1095405e+02
2.2200220e+03	1.0616131e+02	7.6399274e+01	1.8603722e+02	8.1974866e+01	7.5046192e+01	6.3988474e+01	6.5450713e+01	8.8417850e+01	2.0277338e+02	2.1128770e+02	1.3267475e+02	6.7923793e+01	1.2515419e+02	8.6382111e+01	2.0224027e+02	9.4096868e+01	1.0212248e+02	9.9804841e+01	9.9986654e+01	7.5320274e+01	8.0452227e+01	3.0987245e+02	1.9818116e+02	1.0269078e+02	8.8661158e+01	6.4845821e+01	9.7869369e+01	7.9818567e+01	1.9352881e+02	1.0432748e+02	2.0063711e+02	6.1649861e+01	7.5952567e+01	1.2388120e+02	6.4387698e+01	9.0493928e+01	8.8974196e+01	6.0589709e+01	1.1413300e+02	7.6005613e+01	8.2261101e+01	9.5704444e+01	8.3631943e+01	1.4084222e+02	6.4330070e+01	1.0852841e+02	7.1515028e+01	7.7969598e+01	1.1297240e+02
2.2208221e+03	1.0646186e+02	7.6770867e+01	1.8641423e+02	8.1923540e+01	7.5057958e+01	6.4299943e+01	6.5268142e+01	8.8805816e+01	2.0300784e+02	2.1116412e+02	1.3237747e+02	6.7744134e+01	1.2580148e+02	9.2518564e+01	2.0248201e+02	8.6210803e+01	1.0262439e+02	9.9834696e+01	1.0218204e+02	7.5307456e+01	8.0143708e+01	3.0976456e+02	1.9822708e+02	1.0272705e+02	9.5911163e+01	6.4961078e+01	9.8020977e+01	8.1913977e+01	1.9348307e+02	1.1171892e+02	2.0063201e+02	6.1808705e+01	7.5997629e+01	1.2967304e+02	6.4282820e+01	9.0814488e+01	8.8994165e+01	6.0240030e+01	1.1429988e+02	7.5727773e+01	8.5919951e+01	9.5974110e+01	8.3466512e+01	1.3785825e+02	6.4512993e+01	1.0828418e+02	7.1457917e+01	7.8361353e+01	1.1536590e+02
2.2216222e+03	1.0665554e+02	7.6744494e+01	1.8640871e+02	8.2425609e+01	7.4893940e+01	6.3991122e+01	6.5509136e+01	8.8726800e+01	2.0282688e+02	2.1141192e+02	1.3282215e+02	6.7891977e+01	1.2540253e+02	1.0236181e+02	2.0293185e+02	8.1737238e+01	1.0272217e+02	9.9738356e+01	1.0565371e+02	7.5325011e+01	8.0440476e+01	3.0974270e+02	1.9824374e+02	1.0301915e+02	1.0387248e+02	6.4937443e+01	9.7973815e+01	8.2884708e+01	1.9357716e+02	1.2232275e+02	2.0085734e+02	6.1510073e+01	7.7153880e+01	1.3463664e+02	6.4387749e+01	9.0855535e+01	8.9405192e+01	6.0433182e+01	1.1475516e+02	7.6185658e+01	9.1738854e+01	9.6445571e+01	8.3655426e+01	1.3331052e+02	6.4882998e+01	1.0863771e+02	7.1665760e+01	7.8177607e+01	1.1887698e+02
2.2224222e+03	1.0636144e+02	7.6524296e+01	1.8637087e+02	8.2250461e+01	7.5394650e+01	6.4018724e+01	6.5467930e+01	8.8861280e+01	2.0314131e+02	2.1152315e+02	1.3255944e+02	6.8135882e+01	1.2543952e+02	1.1518167e+02	2.0227950e+02	7.8613980e+01	1.0288201e+02	9.9730322e+01	1.1157187e+02	7.5152360e+01	8.0297228e+01	3.0978782e+02	1.9835042e+02	1.0291980e+02	1.1270731e+02	6.5128411e+01	9.8140237e+01	8.6465431e+01	1.9359558e+02	1.3350962e+02	2.0065072e+02	6.1868003e+01	7.7697251e+01	1.3687453e+02	6.4252557e+01	9.0808473e+01	8.9037083e+01	6.0433109e+01	1.1407431e+02	7.5624883e+01	1.0340132e+02	9.7353431e+01	8.3708059e+01	1.2972689e+02	6.4626186e+01	1.0836897e+02	7.1881376e+01	7.8380484e+01	1.2124023e+02
2.2232223e+03	1.0674719e+02	7.6622612e+01	1.8660267e+02	8.2155315e+01	7.4821145e+01	6.3807921e+01	6.5177867e+01	8.9034486e+01	2.0304311e+02	2.1163542e+02	1.3275002e+02	6.7984219e+01	1.2560669e+02	1.2935018e+02	2.0241381e+02	7.6610857e+01	1.0399130e+02	1.0005820e+02	1.2126940e+02	7.5469241e+01	8.0475555e+01	3.0998152e+02	1.9815882e+02	1.0291552e+02	1.2042784e+02	6.5007706e+01	9.8302081e+01	9.0749310e+01	1.9336011e+02	1.4878328e+02	2.0076181e+02	6.1688656e+01	7.8950816e+01	1.4204444e+02	6.4967554e+01	9.1121609e+01	8.9192735e+01	6.0670886e+01	1.1471075e+02	7.5949309e+01	1.1662689e+02	9.8097965e+01	8.3935693e+01	1.2617206e+02	6.5011375e+01	1.0862101e+02	7.1759830e+01	7.8461055e+01	1.2606615e+02
2.2240224e+03	1.0669047e+02	7.6831607e+01	1.8649445e+02	8.2237180e+01	7.5190745e+01	6.4215990e+01	6.5534823e+01	8.9181934e+01	2.0303605e+02	2.1162763e+02	1.3248250e+02	6.8088623e+01	1.2558358e+02	1.4658712e+02	2.0260909e+02	7.5738917e+01	1.0570834e+02	9.9843584e+01	1.3381924e+02	7.5675403e+01	8.0468265e+01	3.1002399e+02	1.9833371e+02	1.0308938e+02	1.2758967e+02	6.5369561e+01	9.8253989e+01	9.6193076e+01	1.9374791e+02	1.6233068e+02	2.0079580e+02	6.1861766e+01	8.0366944e+01	1.4810092e+02	6.4966403e+01	9.1085136e+01	8.9415642e+01	6.0503171e+01	1.1434324e+02	7.6316579e+01	1.3524658e+02	1.0040132e+02	8.3915641e+01	1.2373997e+02	6.4822478e+01	1.0862996e+02	7.1708446e+01	7.8131496e+01	1.3510554e+02
2.2248225e+03	1.0734439e+02	7.6781125e+01	1.8666835e+02	8.2228031e+01	7.5276858e+01	6.4061839e+01	6.5271868e+01	8.8968802e+01	2.0337764e+02	2.1152265e+02	1.3276266e+02	6.8337179e+01	1.2587275e+02	1.6701628e+02	2.0240176e+02	7.5243986e+01	1.0828183e+02	1.0001391e+02	1.5038667e+02	7.5567101e+01	8.0470864e+01	3.1022391e+02	1.9862807e+02	1.0314741e+02	1.3253483e+02	6.5162104e+01	9.8276580e+01	1.0299724e+02	1.9334404e+02	1.7518184e+02	2.0090576e+02	6.1525546e+01	8.1775029e+01	1.5326595e+02	6.5484391e+01	9.1038587e+01	8.9220013e+01	6.0835405e+01	1.1495152e+02	7.6092749e+01	1.6071010e+02	1.0306289e+02	8.3917601e+01	1.2371471e+02	6.4921915e+01	1.0885839e+02	7.2348868e+01	7.8430655e+01	1.4524292e+02
2.2256226e+03	1.0674135e+02	7.6569843e+01	1.8657545e+02	8.2345857e+01	7.5316827e+01	6.4222795e+01	6.5457321e+01	8.9592302e+01	2.0341963e+02	2.1189854e+02	1.3291566e+02	6.8024918e+01	1.2563109e+02	1.8802218e+02	2.0245118e+02	7.4694413e+01	1.1096129e+02	1.0004551e+02	1.7189390e+02	7.5919785e+01	8.1059684e+01	3.1014107e+02	1.9844521e+02	1.0296443e+02	1.3755444e+02	6.5418187e+01	9.8449585e+01	1.0982140e+02	1.9347802e+02	1.8489511e+02	2.0098734e+02	6.2039753e+01	8.3561596e+01	1.5938963e+02	6.6476569e+01	9.1056007e+01	8.9220589e+01	6.0616063e+01	1.1465854e+02	7.6092924e+01	1.8446962e+02	1.0483803e+02	8.4016498e+01	1.1969626e+02	6.5031126e+01	1.0869206e+02	7.1644734e+01	7.8192149e+01	1.5737152e+02
2.2264226e+03	1.0708710e+02	7.6709559e+01	1.8657158e+02	8.2376461e+01	7.5407625e+01	6.4138955e+01	6.5654934e+01	8.9121711e+01	2.0347607e+02	2.1162009e+02	1.3312138e+02	6.8238910e+01	1.2580359e+02	2.0545256e+02	2.0249542e+02	7.4773886e+01	1.1543256e+02	9.9934457e+01	1.9425556e+02	7.5527986e+01	8.0664677e+01	3.1014218e+02	1.9860917e+02	1.0332193e+02	1.4367961e+02	6.5228195e+01	9.8350684e+01	1.1645227e+02	1.9404711e+02	1.8967667e+02	2.0082687e+02	6.2043078e+01	8.5703319e+01	1.6271603e+02	6.7781120e+01	9.1135780e+01	8.9286069e+01	6.1054973e+01	1.1496258e+02	7.6127224e+01	2.1648770e+02	1.0908213e+02	8.3938132e+01	1.1809049e+02	6.4929000e+01	1.0865744e+02	7.2180915e+01	7.8829621e+01	1.7240354e+02
2.2272227e+03	1.0687971e+02	7.6870016e+01	1.8678639e+02	8.2722928e+01	7.5511012e+01	6.3986277e+01	6.5281746e+01	8.9532803e+01	2.0305933e+02	2.1170793e+02	1.3292942e+02	6.8105592e+01	1.2561483e+02	2.1881436e+02	2.0303207e+02	7.4572812e+01	1.2218328e+02	1.0029093e+02	2.1707286e+02	7.5665401e+01	8.0854100e+01	3.1019411e+02	1.9846795e+02	1.0303701e+02	1.4848953e+02	6.5438529e+01	9.8390620e+01	1.2303787e+02	1.9363196e+02	1.9294590e+02	2.0120050e+02	6.1783682e+01	8.7965636e+01	1.6391431e+02	6.9090412e+01	9.1225014e+01	8.9635784e+01	6.0951105e+01	1.1466839e+02	7.6162384e+01	2.4609383e+02	1.1174034e+02	8.4379510e+01	1.1566125e+02	6.4998676e+01	1.0941443e+02	7.1899164e+01	7.8073180e+01	1.8601544e+02
2.2280228e+03	1.0691858e+02	7.7017660e+01	1.8692757e+02	8.2311099e+01	7.5276928e+01	6.4498502e+01	6.5754445e+01	8.9385587e+01	2.0371405e+02	2.1200738e+02	1.3289402e+02	6.8285293e+01	1.2595672e+02	2.2313842e+02	2.0266389e+02	7.4852184e+01	1.2948049e+02	1.0021523e+02	2.4153688e+02	7.6169246e+01	8.0641330e+01	3.1037196e+02	1.9832576e+02	1.0314291e+02	1.5249554e+02	6.5730706e+01	9.8746568e+01	1.2901961e+02	1.9372419e+02	1.9062267e+02	2.0109914e+02	6.2077736e+01	8.9564619e+01	1.6112756e+02	7.2884079e+01	9.1277256e+01	8.9450306e+01	6.1196856e+01	1.1494118e+02	7.6109261e+01	2.7342536e+02	1.1616066e+02	8.4500594e+01	1.1421621e+02	6.5365358e+01	1.0930318e+02	7.2075446e+01	7.8757603e+01	2.0140371e+02
2.2288229e+03	1.0700035e+02	7.6903748e+01	1.8699587e+02	8.2662100e+01	7.5637759e+01	6.4089091e+01	6.5674488e+01	8.9619558e+01	2.0353489e+02	2.1223648e+02	1.3288439e+02	6.8450453e+01	1.2553454e+02	2.2269010e+02	2.0299813e+02	7.4778284e+01	1.3568576e+02	1.0029192e+02	2.6057840e+02	7.5888098e+01	8.0724117e+01	3.1029876e+02	1.9866132e+02	1.0334906e+02	1.5286036e+02	6.5436247e+01	9.8533093e+01	1.3238806e+02	1.9370837e+02	1.8473096e+02	2.0129148e+02	6.1968518e+01	9.1192951e+01	1.5654945e+02	7.5988364e+01	9.1347405e+01	8.9447319e+01	6.1343114e+01	1.1471258e+02	7.6339263e+01	3.0403051e+02	1.2195229e+02	8.4321575e+01	1.1289760e+02	6.5383197e+01	1.0936181e+02	7.1823826e+01	7.8414844e+01	2.1189824e+02
2.2296230e+03	1.0707061e+02	7.7164291e+01	1.8700321e+02	8.2827030e+01	7.5487986e+01	6.4290648e+01	6.5398742e+01	8.9664431e+01	2.0350268e+02	2.1174376e+02	1.3280479e+02	6.8534415e+01	1.2593773e+02	2.1754193e+02	2.0291989e+02	7.4790800e+01	1.4427296e+02	1.0038893e+02	2.7317328e+02	7.5448534e+01	8.1230911e+01	3.0991793e+02	1.9828285e+02	1.0331615e+02	1.5125392e+02	6.5950111e+01	9.8674372e+01	1.3599522e+02	1.9381384e+02	1.7525817e+02	2.0101601e+02	6.1970284e+01	9.2433134e+01	1.4964415e+02	8.0604957e+01	9.1327619e+01	8.9492990e+01	6.1236756e+01	1.1509013e+02	7.6181471e+01	3.2039972e+02	1.2728986e+02	8.4550288e+01	1.1230365e+02	6.5178108e+01	1.0913441e+02	7.2577701e+01	7.8315570e+01	2.1735511e+02
2.2304230e+03	1.0710219e+02	7.7211957e+01	1.8686454e+02	8.2915006e+01	7.5629860e+01	6.4153772e+01	6.5546667e+01	8.9484493e+01	2.0399499e+02	2.1218221e+02	1.3309929e+02	6.8657756e+01	1.2634504e+02	2.0540486e+02	2.0317122e+02	7.4940312e+01	1.5330706e+02	1.0035577e+02	2.7480235e+02	7.6113943e+01	8.0792834e+01	3.1063720e+02	1.9869844e+02	1.0338903e+02	1.4977870e+02	6.5606870e+01	9.8731562e+01	1.3896031e+02	1.9415513e+02	1.6766383e+02	2.0150393e+02	6.1859033e+01	9.3897061e+01	1.4062375e+02	8.6712089e+01	9.1750279e+01	8.9472680e+01	6.1031450e+01	1.1493788e+02	7.6159109e+01	3.3376201e+02	1.3476153e+02	8.4483696e+01	1.1270927e+02	6.5559893e+01	1.0941957e+02	7.2008113e+01	7.8633792e+01	2.1644824e+02
2.2312231e+03	1.0758608e+02	7.7103253e+01	1.8692376e+02	8.2587083e+01	7.5687487e+01	6.4182079e+01	6.5634973e+01	8.9958708e+01	2.0372417e+02	2.1210060e+02	1.3307927e+02	6.8585205e+01	1.2580838e+02	1.8836971e+02	2.0301277e+02	7.4954519e+01	1.6189524e+02	1.0051782e+02	2.7746447e+02	7.5923634e+01	8.1290648e+01	3.1052831e+02	1.9882362e+02	1.0331558e+02	1.4571343e+02	6.5826675e+01	9.8667636e+01	1.3685149e+02	1.9428244e+02	1.5895123e+02	2.0126215e+02	6.2085856e+01	9.3167481e+01	1.3114840e+02	9.1994690e+01	9.1093894e+01	8.9231042e+01	6.1383546e+01	1.1518455e+02	7.6491883e+01	3.3920742e+02	1.4199529e+02	8.4704905e+01	1.1500811e+02	6.5583211e+01	1.0929137e+02	7.2411018e+01	7.8890354e+01	2.0937593e+02
2.2320232e+03	1.0725736e+02	7.7177219e+01	1.8704487e+02	8.2972361e+01	7.5880179e+01	6.4453346e+01	6.5661196e+01	8.9814917e+01	2.0396934e+02	2.1225538e+02	1.3317650e+02	6.8680004e+01	1.2603593e+02	1.7223018e+02	2.0298635e+02	7.4879614e+01	1.6896437e+02	1.0032715e+02	2.6856731e+02	7.6276537e+01	8.1269825e+01	3.1098785e+02	1.9881350e+02	1.0336810e+02	1.4175397e+02	6.5737743e+01	9.8847077e+01	1.3280458e+02	1.9404865e+02	1.4738785e+02	2.0154512e+02	6.2151906e+01	9.4360200e+01	1.2267100e+02	9.7042225e+01	9.1504555e+01	8.9814695e+01	6.1290900e+01	1.1490339e+02	7.6495566e+01	3.3915613e+02	1.4881986e+02	8.4800106e+01	1.1766335e+02	6.5643723e+01	1.0967948e+02	7.2266075e+01	7.8744484e+01	1.9907176e+02
2.2328233e+03	1.0735554e+02	7.7043568e+01	1.8727190e+02	8.2881559e+01	7.5796341e+01	6.4526801e+01	6.6014943e+01	8.9850260e+01	2.0379678e+02	2.1217008e+02	1.3287455e+02	6.9006892e+01	1.2608022e+02	1.5237071e+02	2.0337900e+02	7.5054010e+01	1.7722013e+02	1.0055609e+02	2.5483752e+02	7.6313140e+01	8.1228621e+01	3.1041755e+02	1.9870372e+02	1.0352920e+02	1.3498464e+02	6.6142732e+01	9.9245166e+01	1.2668696e+02	1.9418150e+02	1.3704361e+02	2.0137254e+02	6.1906026e+01	9.5495283e+01	1.1525594e+02	1.0359012e+02	9.1769102e+01	8.9514636e+01	6.1476676e+01	1.1507013e+02	7.6467046e+01	3.2677446e+02	1.5718806e+02	8.4909646e+01	1.2194541e+02	6.5812941e+01	1.0961626e+02	7.2069770e+01	7.8726470e+01	1.8417631e+02
2.2336234e+03	1.0773967e+02	7.7584353e+01	1.8700450e+02	8.2964359e+01	7.5791495e+01	6.4210224e+01	6.5505472e+01	9.0096801e+01	2.0391885e+02	2.1258948e+02	1.3338795e+02	6.8620445e+01	1.2557303e+02	1.3433793e+02	2.0310109e+02	7.4976987e+01	1.8096970e+02	1.0052048e+02	2.3618678e+02	7.6152770e+01	8.1712360e+01	3.1099720e+02	1.9890394e+02	1.0346079e+02	1.3279072e+02	6.6117342e+01	9.9000022e+01	1.2198265e+02	1.9407976e+02	1.2763513e+02	2.0133926e+02	6.2185562e+01	9.5305227e+01	1.0945758e+02	1.0920827e+02	9.1463702e+01	8.9726231e+01	6.1782701e+01	1.1526496e+02	7.6716101e+01	3.1632520e+02	1.6649603e+02	8.4957832e+01	1.2760437e+02	6.5855472e+01	1.0976752e+02	7.2557815e+01	7.8875459e+01	1.7010279e+02
2.2344234e+03	1.0764189e+02	7.7151958e+01	1.8751739e+02	8.2912680e+01	7.6000642e+01	6.4668532e+01	6.5923379e+01	8.9920094e+01	2.0417521e+02	2.1224106e+02	1.3311131e+02	6.8798462e+01	1.2642434e+02	1.1894074e+02	2.0302955e+02	7.5305745e+01	1.8109693e+02	1.0042164e+02	2.1495144e+02	7.6341713e+01	8.1046909e+01	3.1055233e+02	1.9845034e+02	1.0329885e+02	1.3511395e+02	6.5832805e+01	9.9024448e+01	1.1720852e+02	1.9434161e+02	1.2088091e+02	2.0167875e+02	6.1980465e+01	9.3840194e+01	1.0491321e+02	1.1372703e+02	9.1698951e+01	8.9413178e+01	6.1572132e+01	1.1567233e+02	7.6702816e+01	3.0233358e+02	1.7483196e+02	8.4846282e+01	1.3298817e+02	6.5579987e+01	1.0982300e+02	7.2198069e+01	7.8943304e+01	1.5614546e+02
2.2352235e+03	1.0771596e+02	7.7378598e+01	1.8733574e+02	8.3041604e+01	7.5870045e+01	6.4482582e+01	6.5738235e+01	9.0125788e+01	2.0369218e+02	2.1237379e+02	1.3337255e+02	6.8612268e+01	1.2589325e+02	1.0603400e+02	2.0366221e+02	7.5022987e+01	1.7831791e+02	1.0095895e+02	1.9377899e+02	7.6116210e+01	8.1424145e+01	3.1111336e+02	1.9895157e+02	1.0352276e+02	1.3590133e+02	6.6218674e+01	9.9026402e+01	1.1132358e+02	1.9396445e+02	1.1422742e+02	2.0125477e+02	6.2122698e+01	9.2283201e+01	1.0154389e+02	1.1854611e+02	9.1501597e+01	8.9880048e+01	6.1939572e+01	1.1572798e+02	7.6722795e+01	2.8453957e+02	1.8698795e+02	8.5312532e+01	1.3828533e+02	6.5641847e+01	1.0992803e+02	7.2593912e+01	7.9105084e+01	1.4119178e+02
2.2360236e+03	1.0753275e+02	7.7501187e+01	1.8759290e+02	8.3216599e+01	7.5944013e+01	6.4288637e+01	6.5901052e+01	9.0177111e+01	2.0432661e+02	2.1255759e+02	1.3319986e+02	6.9065781e+01	1.2594007e+02	9.5733848e+01	2.0319351e+02	7.5120709e+01	1.7531129e+02	1.0054109e+02	1.7411847e+02	7.6379583e+01	8.1595185e+01	3.1076641e+02	1.9887312e+02	1.0309548e+02	1.4009273e+02	6.6411637e+01	9.8715497e+01	1.0386957e+02	1.9425421e+02	1.0852746e+02	2.0186199e+02	6.2201854e+01	9.0614262e+01	9.9231234e+01	1.2388188e+02	9.1691701e+01	8.9685475e+01	6.2086866e+01	1.1595794e+02	7.6506566e+01	2.7265728e+02	1.9951453e+02	8.5221683e+01	1.4447499e+02	6.5991438e+01	1.0981315e+02	7.2250135e+01	7.9042731e+01	1.3116787e+02
2.2368237e+03	1.0791802e+02	7.7717350e+01	1.8722246e+02	8.2751384e+01	7.5986446e+01	6.4601986e+01	6.5756373e+01	9.0336309e+01	2.0409698e+02	2.1253457e+02	1.3337274e+02	6.9188013e+01	1.2595312e+02	8.8450505e+01	2.0331495e+02	7.5238470e+01	1.6802231e+02	1.0059658e+02	1.5571712e+02	7.6574740e+01	8.1584146e+01	3.1116134e+02	1.9863286e+02	1.0392986e+02	1.4634881e+02	6.6234765e+01	9.9195134e+01	9.7879273e+01	1.9448339e+02	1.0418495e+02	2.0171812e+02	6.2314454e+01	8.9223525e+01	9.7410927e+01	1.2987708e+02	9.1792431e+01	8.9834026e+01	6.2050251e+01	1.1696999e+02	7.7033580e+01	2.6056609e+02	2.1171351e+02	8.5462838e+01	1.5215337e+02	6.6083771e+01	1.0999300e+02	7.2543431e+01	7.9337917e+01	1.2339918e+02
2.2376238e+03	1.0771965e+02	7.7254158e+01	1.8758588e+02	8.3223153e+01	7.6225250e+01	6.4402453e+01	6.6199317e+01	9.0288851e+01	2.0455497e+02	2.1257976e+02	1.3356626e+02	6.8716479e+01	1.2591528e+02	8.3163765e+01	2.0353131e+02	7.5333455e+01	1.6230260e+02	1.0104899e+02	1.4150743e+02	7.6326144e+01	8.1929702e+01	3.1101759e+02	1.9873384e+02	1.0351266e+02	1.5304679e+02	6.6142039e+01	9.9351986e+01	9.2769521e+01	1.9451451e+02	1.0020274e+02	2.0171933e+02	6.2090437e+01	8.6758249e+01	9.6984389e+01	1.3887278e+02	9.1853585e+01	8.9788889e+01	6.3003632e+01	1.1786573e+02	7.6674431e+01	2.4906510e+02	2.2147109e+02	8.5078636e+01	1.5871288e+02	6.5873258e+01	1.1009003e+02	7.2655854e+01	7.9229638e+01	1.1735788e+02
2.2384238e+03	1.0798431e+02	7.7613247e+01	1.8746065e+02	8.3519239e+01	7.5999077e+01	6.4347473e+01	6.5457020e+01	9.0515422e+01	2.0448978e+02	2.1264340e+02	1.3351438e+02	6.9215042e+01	1.2644572e+02	8.1448477e+01	2.0311057e+02	7.5241495e+01	1.5311859e+02	1.0092205e+02	1.2928068e+02	7.6145680e+01	8.1765412e+01	3.1141368e+02	1.9904118e+02	1.0401394e+02	1.5680525e+02	6.6524043e+01	9.9350741e+01	8.9326303e+01	1.9444738e+02	9.7339460e+01	2.0191312e+02	6.2099577e+01	8.5265152e+01	9.6492031e+01	1.4665575e+02	9.2061391e+01	8.9659611e+01	6.3253771e+01	1.1979794e+02	7.6601444e+01	2.2950758e+02	2.2991614e+02	8.5812301e+01	1.7296753e+02	6.6279855e+01	1.1002095e+02	7.2557561e+01	8.0551497e+01	1.1375057e+02
2.2392239e+03	1.0812372e+02	7.7624452e+01	1.8749326e+02	8.3370854e+01	7.6128934e+01	6.4843460e+01	6.5972133e+01	9.0904022e+01	2.0439987e+02	2.1280381e+02	1.3344927e+02	6.9153048e+01	1.2603815e+02	8.1136497e+01	2.0371223e+02	7.5165896e+01	1.4341063e+02	1.0076094e+02	1.1932872e+02	7.6613698e+01	8.2118428e+01	3.1098244e+02	1.9906926e+02	1.0345470e+02	1.5722057e+02	6.6432309e+01	9.9120321e+01	8.5199652e+01	1.9457543e+02	9.5929229e+01	2.0170056e+02	6.2533574e+01	8.3160733e+01	9.6129195e+01	1.5169787e+02	9.2064687e+01	9.0399533e+01	6.3930744e+01	1.2236746e+02	7.6654325e+01	2.0860072e+02	2.3416862e+02	8.5586880e+01	1.8968152e+02	6.6125040e+01	1.1036149e+02	7.2888388e+01	8.1426905e+01	1.1174279e+02
2.2400240e+03	1.0801791e+02	7.7572981e+01	1.8759068e+02	8.3386358e+01	7.6117512e+01	6.4583254e+01	6.5709487e+01	9.0602034e+01	2.0465129e+02	2.1312579e+02	1.3362454e+02	6.9139732e+01	1.2644719e+02	8.1821642e+01	2.0330146e+02	7.5388138e+01	1.3655409e+02	1.0076338e+02	1.1258209e+02	7.6646807e+01	8.1953080e+01	3.1175086e+02	1.9907026e+02	1.0366801e+02	1.5305170e+02	6.6462004e+01	9.9273781e+01	8.3159660e+01	1.9460990e+02	9.4254129e+01	2.0206465e+02	6.2119662e+01	8.1246351e+01	9.6071905e+01	1.5879069e+02	9.1989111e+01	8.9720964e+01	6.5028189e+01	1.2623281e+02	7.6789489e+01	1.8718781e+02	2.3307569e+02	8.5787208e+01	2.1346480e+02	6.5885297e+01	1.1013230e+02	7.2621940e+01	8.3547280e+01	1.0937449e+02
2.2408241e+03	1.0783363e+02	7.8110893e+01	1.8783048e+02	8.3204532e+01	7.6556111e+01	6.4662650e+01	6.5720853e+01	9.0510026e+01	2.0464893e+02	2.1283895e+02	1.3351338e+02	6.9050268e+01	1.2618117e+02	8.5264952e+01	2.0370419e+02	7.5516317e+01	1.2864019e+02	1.0116553e+02	1.0794687e+02	7.6447990e+01	8.2280330e+01	3.1213877e+02	1.9928076e+02	1.0364408e+02	1.4631517e+02	6.6548081e+01	9.9537339e+01	8.2025549e+01	1.9500091e+02	9.3389613e+01	2.0178041e+02	6.2431840e+01	8.0302173e+01	9.6348228e+01	1.6042545e+02	9.2311133e+01	9.0444902e+01	6.6012579e+01	1.3165413e+02	7.6944210e+01	1.7005877e+02	2.2837007e+02	8.5596912e+01	2.3759269e+02	6.6188157e+01	1.1046217e+02	7.2541523e+01	8.6819232e+01	1.0856297e+02
2.2416242e+03	1.0826425e+02	7.7884056e+01	1.8771905e+02	8.3607592e+01	7.6108959e+01	6.4889646e+01	6.6053774e+01	9.0933046e+01	2.0460594e+02	2.1315053e+02	1.3366842e+02	6.9379472e+01	1.2655535e+02	9.0913574e+01	2.0345431e+02	7.5416447e+01	1.2270312e+02	1.0097924e+02	1.0507029e+02	7.6782241e+01	8.2201427e+01	3.1344300e+02	1.9870519e+02	1.0396431e+02	1.3635415e+02	6.6487310e+01	9.9424028e+01	8.0468189e+01	1.9459523e+02	9.2917134e+01	2.0189416e+02	6.2356913e+01	7.8800435e+01	9.6345170e+01	1.5832668e+02	9.2464959e+01	9.0042726e+01	6.7292684e+01	1.3853517e+02	7.7431758e+01	1.4913957e+02	2.1396446e+02	8.5622116e+01	2.6634423e+02	6.6743409e+01	1.1048625e+02	7.2956219e+01	9.0878899e+01	1.0809935e+02
2.2424242e+03	1.0815425e+02	7.7903979e+01	1.8797448e+02	8.3419215e+01	7.6521016e+01	6.4457867e+01	6.6041983e+01	9.0982306e+01	2.0492094e+02	2.1306756e+02	1.3360706e+02	6.9375787e+01	1.2670285e+02	9.6272128e+01	2.0348783e+02	7.5437514e+01	1.1875155e+02	1.0095754e+02	1.0351382e+02	7.6543780e+01	8.2292404e+01	3.1433793e+02	1.9932939e+02	1.0375817e+02	1.2503059e+02	6.6845716e+01	9.9710568e+01	7.9676249e+01	1.9498221e+02	9.2722413e+01	2.0238136e+02	6.2154958e+01	7.7473819e+01	9.6130122e+01	1.5428440e+02	9.2058733e+01	8.9957818e+01	6.8348913e+01	1.4765181e+02	7.7943165e+01	1.3282551e+02	1.9467954e+02	8.6003295e+01	2.9766576e+02	6.6297034e+01	1.1027873e+02	7.2557829e+01	9.8578106e+01	1.0723275e+02
2.2432243e+03	1.0818310e+02	7.7863833e+01	1.8770586e+02	8.3637129e+01	7.6554900e+01	6.4943283e+01	6.6303618e+01	9.0778564e+01	2.0475228e+02	2.1307372e+02	1.3365330e+02	6.9344447e+01	1.2635957e+02	1.0319511e+02	2.0344698e+02	7.5351104e+01	1.1585193e+02	1.0134713e+02	1.0210153e+02	7.7121551e+01	8.2278900e+01	3.1630200e+02	1.9891258e+02	1.0376993e+02	1.1140955e+02	6.6652572e+01	9.9597905e+01	7.9592239e+01	1.9430602e+02	9.2267591e+01	2.0178907e+02	6.2376667e+01	7.7104858e+01	9.6542794e+01	1.4588233e+02	9.2461608e+01	9.0124565e+01	6.9737024e+01	1.6107353e+02	7.8453376e+01	1.1811131e+02	1.7727325e+02	8.5931575e+01	3.2265789e+02	6.6697705e+01	1.1094054e+02	7.2873155e+01	1.0894992e+02	1.0759013e+02
2.2440244e+03	1.0835369e+02	7.8080423e+01	1.8793833e+02	8.3651003e+01	7.6327519e+01	6.4558765e+01	6.6020411e+01	9.0817572e+01	2.0493689e+02	2.1311473e+02	1.3383032e+02	6.9450695e+01	1.2655897e+02	1.1135353e+02	2.0383297e+02	7.5812234e+01	1.1147066e+02	1.0103464e+02	1.0133211e+02	7.6910880e+01	8.2112012e+01	3.1887227e+02	1.9912163e+02	1.0365013e+02	1.0002120e+02	6.6774406e+01	9.9242690e+01	7.9217104e+01	1.9502446e+02	9.2671795e+01	2.0251691e+02	6.2183699e+01	7.6916864e+01	9.6178845e+01	1.3546969e+02	9.2151699e+01	8.9833282e+01	7.0714936e+01	1.7275692e+02	7.9234827e+01	1.0577537e+02	1.6094529e+02	8.6005840e+01	3.3720595e+02	6.6701434e+01	1.1084011e+02	7.2997477e+01	1.2064785e+02	1.0692937e+02
2.2448245e+03	1.0880688e+02	7.8120557e+01	1.8839554e+02	8.3591089e+01	7.6641201e+01	6.4954781e+01	6.6167043e+01	9.1472431e+01	2.0491275e+02	2.1318414e+02	1.3345706e+02	6.9634632e+01	1.2631504e+02	1.1613878e+02	2.0364567e+02	7.5382548e+01	1.1035676e+02	1.0124222e+02	1.0087829e+02	7.6721996e+01	8.2328963e+01	3.2407200e+02	1.9906541e+02	1.0374665e+02	9.1326253e+01	6.6901882e+01	9.9500973e+01	7.9442295e+01	1.9478748e+02	9.2541255e+01	2.0187734e+02	6.2347774e+01	7.6699029e+01	9.6304583e+01	1.2391518e+02	9.2587198e+01	9.0502474e+01	7.1386410e+01	1.8617598e+02	8.0654691e+01	9.6520579e+01	1.4378720e+02	8.5924622e+01	3.4381257e+02	6.6652096e+01	1.1079939e+02	7.2906866e+01	1.3617882e+02	1.0742665e+02
2.2456246e+03	1.0838737e+02	7.8033578e+01	1.8782066e+02	8.3993364e+01	7.6491361e+01	6.4361783e+01	6.6137609e+01	9.1097503e+01	2.0468817e+02	2.1342868e+02	1.3351424e+02	6.9503419e+01	1.2652080e+02	1.2401727e+02	2.0334754e+02	7.5642384e+01	1.0903308e+02	1.0114029e+02	1.0027482e+02	7.7073437e+01	8.2282363e+01	3.2784250e+02	1.9923852e+02	1.0386549e+02	8.5664306e+01	6.7145018e+01	9.9979367e+01	7.9235039e+01	1.9501911e+02	9.2516001e+01	2.0219084e+02	6.2558484e+01	7.6550602e+01	9.6515085e+01	1.1318977e+02	9.2393808e+01	9.0360396e+01	7.2907966e+01	1.9757126e+02	8.3513463e+01	8.9692209e+01	1.2918716e+02	8.6240478e+01	3.3829483e+02	6.6435426e+01	1.1064052e+02	7.3153757e+01	1.5173076e+02	1.0674692e+02
2.2464246e+03	1.0845302e+02	7.8315749e+01	1.8795727e+02	8.3697984e+01	7.6917157e+01	6.4884611e+01	6.6201264e+01	9.1064722e+01	2.0540533e+02	2.1313183e+02	1.3387718e+02	6.9855830e+01	1.2664224e+02	1.2948671e+02	2.0390336e+02	7.5478240e+01	1.0716269e+02	1.0119994e+02	1.0061634e+02	7.6949835e+01	8.2559931e+01	3.3277609e+02	1.9915163e+02	1.0404526e+02	8.0464682e+01	6.7009628e+01	9.9796682e+01	7.9333344e+01	1.9508574e+02	9.2465353e+01	2.0248078e+02	6.2030715e+01	7.6466859e+01	9.6200806e+01	1.0144429e+02	9.2760610e+01	9.0092304e+01	7.2968070e+01	2.0871990e+02	8.7180995e+01	8.5217631e+01	1.1755797e+02	8.6262807e+01	3.2517544e+02	6.6683994e+01	1.1095204e+02	7.2956527e+01	1.6809605e+02	1.0708902e+02
2.2472247e+03	1.0859285e+02	7.8327002e+01	1.8837318e+02	8.3817523e+01	7.7142771e+01	6.5119442e+01	6.6058676e+01	9.1492295e+01	2.0499060e+02	2.1317244e+02	1.3390301e+02	6.9678622e+01	1.2656688e+02	1.3531161e+02	2.0382158e+02	7.5559736e+01	1.0587910e+02	1.0115954e+02	1.0049929e+02	7.7299470e+01	8.2370168e+01	3.3778940e+02	1.9928363e+02	1.0384148e+02	7.6948857e+01	6.7138808e+01	1.0005649e+02	7.9528565e+01	1.9512044e+02	9.2387935e+01	2.0220141e+02	6.2611540e+01	7.6407891e+01	9.6585499e+01	9.1524329e+01	9.2433790e+01	9.0409153e+01	7.3965060e+01	2.2101557e+02	9.1503473e+01	8.2611238e+01	1.1026115e+02	8.6436273e+01	3.0232609e+02	6.6751622e+01	1.1123366e+02	7.3158369e+01	1.8176451e+02	1.0743544e+02
2.2480248e+03	1.0880443e+02	7.8523832e+01	1.8814969e+02	8.3776091e+01	7.7468669e+01	6.4747964e+01	6.6150495e+01	9.1125387e+01	2.0526344e+02	2.1367018e+02	1.3387657e+02	6.9684895e+01	1.2661059e+02	1.3842156e+02	2.0367914e+02	7.5694354e+01	1.0510612e+02	1.0142618e+02	1.0055422e+02	7.7045284e+01	8.2510505e+01	3.4089428e+02	1.9915622e+02	1.0388477e+02	7.4342364e+01	6.7271444e+01	1.0021299e+02	7.9157761e+01	1.9536929e+02	9.2872593e+01	2.0221542e+02	6.2623606e+01	7.6754970e+01	9.6440336e+01	8.3059105e+01	9.2832529e+01	8.9963344e+01	7.4361317e+01	2.2918721e+02	9.6543021e+01	8.0521463e+01	1.0562843e+02	8.6656421e+01	2.7142395e+02	6.7123304e+01	1.1080814e+02	7.3004765e+01	1.8964636e+02	1.0700920e+02
2.2488249e+03	1.0885815e+02	7.8434960e+01	1.8831341e+02	8.4057493e+01	7.8206659e+01	6.4789150e+01	6.6506218e+01	9.1458968e+01	2.0525047e+02	2.1329589e+02	1.3384727e+02	6.9899240e+01	1.2678462e+02	1.4330731e+02	2.0369332e+02	7.6002396e+01	1.0517294e+02	1.0130935e+02	1.0029901e+02	7.7408814e+01	8.2777188e+01	3.4472842e+02	1.9949423e+02	1.0403015e+02	7.3997736e+01	6.7055930e+01	1.0006230e+02	7.9376178e+01	1.9511375e+02	9.2342909e+01	2.0221967e+02	6.2525550e+01	7.6434348e+01	9.6251407e+01	7.8054449e+01	9.2643806e+01	9.0209210e+01	7.4265468e+01	2.3631753e+02	1.0356693e+02	7.9049535e+01	1.0277135e+02	8.6298494e+01	2.4389960e+02	6.6599828e+01	1.1161779e+02	7.3168030e+01	1.9213854e+02	1.0733131e+02
2.2496250e+03	1.0853410e+02	7.8324008e+01	1.8823329e+02	8.4006971e+01	7.8945237e+01	6.4827049e+01	6.6167963e+01	9.1554738e+01	2.0517357e+02	2.1348321e+02	1.3390110e+02	6.9793624e+01	1.2665026e+02	1.4566692e+02	2.0420523e+02	7.5524428e+01	1.0462750e+02	1.0138083e+02	1.0017133e+02	7.7189504e+01	8.2733565e+01	3.4514425e+02	1.9948904e+02	1.0389711e+02	7.3503173e+01	6.7288097e+01	1.0071313e+02	7.9374392e+01	1.9520910e+02	9.2670466e+01	2.0223543e+02	6.2505755e+01	7.6543291e+01	9.6689808e+01	7.3422218e+01	9.2804374e+01	9.0547392e+01	7.4576479e+01	2.4328757e+02	1.1185434e+02	7.8552715e+01	9.9933529e+01	8.6629664e+01	2.1964284e+02	6.7283420e+01	1.1085136e+02	7.3173822e+01	1.8845432e+02	1.0693728e+02
2.2504250e+03	1.0871114e+02	7.8648301e+01	1.8833109e+02	8.3866369e+01	7.9888213e+01	6.5086397e+01	6.6403189e+01	9.1340928e+01	2.0550211e+02	2.1357205e+02	1.3366393e+02	6.9911188e+01	1.2689708e+02	1.4811067e+02	2.0399671e+02	7.6029335e+01	1.0452434e+02	1.0171674e+02	1.0019965e+02	7.7632989e+01	8.2762840e+01	3.4433261e+02	1.9965342e+02	1.0386690e+02	7.2905435e+01	6.7815117e+01	1.0144043e+02	7.9278228e+01	1.9540606e+02	9.2829636e+01	2.0247124e+02	6.2751203e+01	7.6254207e+01	9.6367409e+01	7.1343075e+01	9.2983996e+01	9.0468782e+01	7.4258575e+01	2.4679685e+02	1.2115842e+02	7.8169281e+01	9.9566615e+01	8.6903803e+01	2.0056741e+02	6.6580064e+01	1.1142829e+02	7.3136741e+01	1.8132393e+02	1.0722010e+02
2.2512251e+03	1.0898041e+02	7.8503123e+01	1.8841998e+02	8.4425610e+01	8.1259329e+01	6.4955191e+01	6.6360827e+01	9.1778860e+01	2.0552452e+02	2.1360448e+02	1.3375649e+02	7.0125944e+01	1.2686486e+02	1.4659448e+02	2.0406746e+02	7.5629431e+01	1.0450489e+02	1.0142704e+02	1.0013104e+02	7.7418906e+01	8.3018310e+01	3.4311640e+02	1.9936580e+02	1.0420213e+02	7.3144120e+01	6.7183236e+01	1.0207846e+02	7.9802577e+01	1.9517616e+02	9.2726142e+01	2.0230996e+02	6.2514275e+01	7.6792679e+01	9.6402113e+01	6.8918795e+01	9.2721937e+01	9.0416610e+01	7.5558282e+01	2.4829361e+02	1.3225887e+02	7.8158884e+01	9.8266026e+01	8.6618717e+01	1.8412463e+02	6.7075946e+01	1.1163173e+02	7.2959353e+01	1.7060277e+02	1.0706398e+02
2.2520252e+03	1.0923998e+02	7.8415250e+01	1.8851809e+02	8.3918648e+01	8.2456588e+01	6.5055395e+01	6.6552238e+01	9.1859913e+01	2.0556660e+02	2.1373852e+02	1.3407280e+02	7.0209597e+01	1.2705994e+02	1.4203486e+02	2.0406843e+02	7.5731725e+01	1.0429380e+02	1.0171138e+02	1.0066269e+02	7.7453138e+01	8.3004213e+01	3.3728103e+02	1.9968455e+02	1.0407844e+02	7.2696505e+01	6.7542408e+01	1.0412290e+02	7.9290158e+01	1.9544958e+02	9.2845285e+01	2.0276686e+02	6.2776928e+01	7.6878201e+01	9.6373787e+01	6.8029323e+01	9.2932298e+01	9.0764124e+01	7.5686103e+01	2.4922718e+02	1.4246488e+02	7.8155935e+01	9.8639710e+01	8.6961405e+01	1.7352870e+02	6.7141886e+01	1.1110648e+02	7.3370136e+01	1.5482341e+02	1.0741660e+02
2.2528253e+03	1.0905912e+02	7.8436328e+01	1.8826883e+02	8.4132398e+01	8.4318790e+01	6.4906246e+01	6.6443018e+01	9.1511442e+01	2.0540128e+02	2.1350935e+02	1.3391231e+02	7.0040862e+01	1.2680735e+02	1.3501253e+02	2.0398855e+02	7.6022852e+01	1.0461868e+02	1.0151455e+02	1.0016574e+02	7.7348056e+01	8.3140530e+01	3.3246736e+02	1.9930969e+02	1.0391741e+02	7.2965345e+01	6.7373245e+01	1.0648534e+02	7.9827631e+01	1.9537158e+02	9.2638596e+01	2.0236381e+02	6.2536687e+01	7.6490585e+01	9.6989881e+01	6.6996492e+01	9.2609323e+01	9.0689239e+01	7.5916627e+01	2.4781725e+02	1.5253704e+02	7.7975288e+01	9.8392158e+01	8.7182753e+01	1.6316909e+02	6.7222078e+01	1.1147104e+02	7.3316766e+01	1.4024283e+02	1.0718272e+02
2.2536254e+03	1.0910064e+02	7.8598670e+01	1.8873009e+02	8.4248368e+01	8.7582192e+01	6.4808340e+01	6.6435347e+01	9.1913076e+01	2.0557211e+02	2.1391285e+02	1.3407665e+02	6.9919996e+01	1.2738816e+02	1.2554754e+02	2.0464150e+02	7.5724050e+01	1.0445971e+02	1.0179646e+02	1.0078184e+02	7.7495540e+01	8.3228051e+01	3.2817653e+02	1.9963996e+02	1.0441937e+02	7.3265905e+01	6.7873257e+01	1.1079558e+02	7.9445061e+01	1.9547508e+02	9.2854071e+01	2.0264332e+02	6.2786457e+01	7.6884489e+01	9.6686237e+01	6.6584676e+01	9.3208563e+01	9.0728256e+01	7.6682433e+01	2.4171071e+02	1.6109746e+02	7.8285282e+01	9.8613648e+01	8.6728133e+01	1.5661329e+02	6.7316535e+01	1.1135617e+02	7.3145263e+01	1.2941776e+02	1.0753680e+02
2.2544254e+03	1.0926025e+02	7.8942869e+01	1.8871071e+02	8.4458452e+01	8.8750104e+01	6.4880771e+01	6.6537403e+01	9.2073848e+01	2.0578585e+02	2.1366716e+02	1.3364682e+02	7.0297342e+01	1.2705564e+02	1.1763136e+02	2.0445350e+02	7.5910327e+01	1.0450963e+02	1.0163663e+02	1.0026080e+02	7.7604055e+01	8.3455338e+01	3.2341327e+02	1.9946604e+02	1.0409535e+02	7.3021631e+01	6.7511196e+01	1.1610462e+02	7.9502145e+01	1.9557942e+02	9.2917892e+01	2.0268734e+02	6.2390375e+01	7.6742499e+01	9.6953377e+01	6.6565066e+01	9.2734055e+01	9.0620374e+01	7.6299506e+01	2.2708372e+02	1.6880818e+02	7.8057081e+01	9.8482491e+01	8.7013479e+01	1.4999451e+02	6.7140476e+01	1.1195414e+02	7.3374087e+01	1.1956519e+02	1.0750463e+02
2.2552255e+03	1.0922817e+02	7.8644281e+01	1.8874918e+02	8.4339504e+01	9.1259386e+01	6.5416106e+01	6.6251210e+01	9.2032952e+01	2.0567007e+02	2.1378154e+02	1.3423287e+02	7.0483842e+01	1.2682625e+02	1.0836163e+02	2.0421129e+02	7.5913954e+01	1.0463142e+02	1.0190184e+02	1.0050846e+02	7.7928383e+01	8.3555606e+01	3.2023142e+02	1.9972901e+02	1.0428102e+02	7.2926898e+01	6.7659678e+01	1.2505548e+02	7.9860877e+01	1.9564390e+02	9.2791678e+01	2.0292347e+02	6.2823581e+01	7.6653695e+01	9.6778985e+01	6.6297587e+01	9.3253246e+01	9.0466714e+01	7.6832546e+01	2.1315706e+02	1.6837801e+02	7.8587213e+01	9.8490050e+01	8.7121826e+01	1.4286731e+02	6.7372079e+01	1.1182662e+02	7.3430729e+01	1.0941260e+02	1.0749389e+02
2.2560256e+03	1.0923408e+02	7.8659470e+01	1.8873856e+02	8.4306297e+01	9.4115452e+01	6.5045281e+01	6.6366708e+01	9.2323520e+01	2.0604974e+02	2.1402338e+02	1.3427910e+02	7.0125936e+01	1.2707262e+02	1.0062765e+02	2.0453256e+02	7.5758671e+01	1.0456666e+02	1.0171944e+02	1.0064695e+02	7.7417844e+01	8.4870674e+01	3.1748227e+02	1.9936572e+02	1.0413921e+02	7.3275125e+01	6.7890517e+01	1.3631637e+02	7.9474067e+01	1.9589181e+02	9.2706903e+01	2.0289301e+02	6.2855169e+01	7.7121667e+01	9.6781388e+01	6.6672800e+01	9.3127115e+01	9.0720768e+01	7.6552689e+01	1.9870896e+02	1.6712249e+02	7.8684681e+01	9.8566883e+01	8.7286248e+01	1.3552904e+02	6.7591761e+01	1.1171185e+02	7.3399124e+01	1.0236261e+02	1.0719453e+02
2.2568257e+03	1.0938448e+02	7.8932267e+01	1.8901091e+02	8.4793097e+01	9.5239470e+01	6.5056626e+01	6.6439899e+01	9.2031067e+01	2.0569663e+02	2.1389856e+02	1.3428483e+02	7.0775429e+01	1.2764876e+02	9.3397609e+01	2.0437048e+02	7.6282156e+01	1.0460644e+02	1.0169335e+02	1.0057375e+02	7.7895872e+01	8.6057500e+01	3.1541467e+02	1.9985708e+02	1.0433488e+02	7.3250667e+01	6.7936353e+01	1.4968817e+02	7.9971507e+01	1.9537934e+02	9.3166728e+01	2.0269797e+02	6.2607566e+01	7.6676499e+01	9.7859355e+01	6.6155711e+01	9.3175629e+01	9.0641789e+01	7.4737534e+01	1.8080486e+02	1.6332670e+02	7.9058722e+01	9.8193795e+01	8.7390223e+01	1.2820010e+02	6.7862008e+01	1.1186277e+02	7.3351198e+01	9.5954157e+01	1.0775849e+02
2.2576258e+03	1.0899815e+02	7.8549767e+01	1.8879303e+02	8.4485108e+01	9.8182719e+01	6.5200343e+01	6.6370350e+01	9.2193443e+01	2.0601081e+02	2.1407947e+02	1.3388399e+02	7.0695906e+01	1.2711151e+02	8.8402611e+01	2.0426919e+02	7.5836136e+01	1.0489459e+02	1.0200872e+02	1.0079463e+02	7.7675998e+01	8.8850360e+01	3.1436993e+02	1.9966406e+02	1.0452077e+02	7.3136290e+01	6.7937755e+01	1.6214543e+02	7.9571829e+01	1.9583007e+02	9.3035867e+01	2.0322251e+02	6.3079565e+01	7.7076080e+01	9.8753685e+01	6.6275335e+01	9.3212495e+01	9.0531387e+01	7.2099387e+01	1.6252386e+02	1.5850468e+02	8.0103567e+01	9.8854955e+01	8.7633596e+01	1.2336458e+02	6.7792812e+01	1.1230657e+02	7.3440293e+01	9.0210621e+01	1.0765624e+02
2.2584258e+03	1.0963203e+02	7.9173092e+01	1.8891114e+02	8.4880228e+01	1.0047575e+02	6.5007855e+01	6.6596633e+01	9.2507853e+01	2.0592943e+02	2.1402589e+02	1.3438781e+02	7.0348459e+01	1.2684128e+02	8.4495640e+01	2.0430688e+02	7.6262251e+01	1.0470933e+02	1.0182751e+02	1.0083352e+02	7.7995154e+01	9.1176452e+01	3.1360124e+02	1.9970697e+02	1.0437731e+02	7.3486922e+01	6.7830073e+01	1.7517899e+02	7.9760807e+01	1.9601331e+02	9.2944219e+01	2.0290121e+02	6.2436771e+01	7.6884082e+01	9.9888073e+01	6.6755607e+01	9.3150560e+01	9.0832774e+01	7.0503852e+01	1.5110645e+02	1.5119796e+02	8.1673214e+01	9.9155911e+01	8.7331022e+01	1.1890346e+02	6.7947194e+01	1.1203779e+02	7.3799977e+01	8.7201685e+01	1.0780126e+02
2.2592259e+03	1.0987408e+02	7.8938298e+01	1.8877273e+02	8.4558844e+01	1.0413198e+02	6.5440066e+01	6.6646849e+01	9.2181984e+01	2.0609019e+02	2.1437150e+02	1.3398979e+02	7.0743341e+01	1.2727000e+02	8.0887430e+01	2.0469414e+02	7.5988280e+01	1.0472722e+02	1.0198211e+02	1.0071454e+02	7.7596301e+01	9.6023022e+01	3.1279844e+02	1.9982749e+02	1.0463490e+02	7.3271651e+01	6.8220931e+01	1.8824498e+02	7.9674746e+01	1.9553541e+02	9.3388081e+01	2.0279279e+02	6.3116241e+01	7.7238878e+01	1.0157318e+02	6.6699153e+01	9.3423174e+01	9.0825927e+01	6.9576775e+01	1.4017298e+02	1.4246752e+02	8.4662849e+01	9.8682135e+01	8.7611274e+01	1.1533687e+02	6.8518899e+01	1.1223940e+02	7.3100242e+01	8.3844388e+01	1.0735049e+02
2.2600260e+03	1.0931532e+02	7.8936196e+01	1.8896987e+02	8.4863021e+01	1.0876339e+02	6.5232206e+01	6.6700695e+01	9.2457308e+01	2.0650425e+02	2.1430978e+02	1.3450956e+02	7.0630415e+01	1.2720892e+02	7.9231618e+01	2.0459869e+02	7.6051086e+01	1.0490167e+02	1.0213809e+02	1.0052738e+02	7.7606280e+01	1.0077279e+02	3.1296782e+02	1.9991257e+02	1.0440290e+02	7.3319610e+01	6.7987170e+01	1.9189676e+02	8.0241952e+01	1.9580933e+02	9.2901423e+01	2.0309444e+02	6.2830386e+01	7.6933034e+01	1.0328791e+02	6.6624978e+01	9.3244781e+01	9.0943088e+01	6.7685902e+01	1.3265605e+02	1.3424958e+02	8.9473060e+01	9.9144152e+01	8.7572232e+01	1.1314041e+02	6.9184702e+01	1.1224002e+02	7.3926314e+01	8.2643832e+01	1.0802872e+02
2.2608261e+03	1.0971016e+02	7.9250640e+01	1.8879708e+02	8.4542247e+01	1.1319011e+02	6.5072779e+01	6.6653649e+01	9.2731750e+01	2.0618165e+02	2.1470377e+02	1.3377266e+02	7.0741393e+01	1.2749676e+02	7.7993174e+01	2.0445324e+02	7.6164655e+01	1.0503791e+02	1.0212671e+02	1.0124867e+02	7.8193767e+01	1.0545650e+02	3.1275928e+02	1.9958639e+02	1.0420914e+02	7.3498589e+01	6.7913834e+01	1.9993363e+02	7.9638122e+01	1.9583337e+02	9.3429981e+01	2.0317903e+02	6.2885872e+01	7.7075386e+01	1.0640745e+02	6.6544539e+01	9.3297073e+01	9.1071006e+01	6.6473275e+01	1.2604701e+02	1.2442544e+02	9.5989474e+01	9.8677040e+01	8.7763402e+01	1.1138588e+02	7.0330675e+01	1.1231150e+02	7.3888754e+01	8.1657390e+01	1.0749865e+02
2.2616262e+03	1.0937215e+02	7.8693914e+01	1.8938957e+02	8.4535090e+01	1.1852663e+02	6.5346851e+01	6.6656884e+01	9.2506679e+01	2.0601481e+02	2.1450014e+02	1.3441717e+02	7.1002558e+01	1.2700444e+02	7.6847206e+01	2.0446711e+02	7.6206990e+01	1.0498351e+02	1.0200997e+02	1.0053590e+02	7.8141814e+01	1.1160361e+02	3.1296015e+02	1.9981716e+02	1.0479092e+02	7.3478735e+01	6.8414481e+01	1.9934978e+02	7.9725261e+01	1.9583232e+02	9.3222324e+01	2.0317602e+02	6.2802882e+01	7.6669962e+01	1.1055374e+02	6.6508082e+01	9.3479489e+01	9.1096279e+01	6.5586360e+01	1.2244583e+02	1.1450667e+02	1.0717085e+02	9.9008029e+01	8.7822783e+01	1.1021651e+02	7.2276573e+01	1.1246084e+02	7.3762592e+01	8.0645372e+01	1.0791941e+02
2.2624262e+03	1.0975857e+02	7.9279401e+01	1.8912888e+02	8.5137540e+01	1.2344012e+02	6.5516353e+01	6.6749387e+01	9.2908478e+01	2.0644640e+02	2.1531667e+02	1.3440794e+02	7.0338901e+01	1.2795590e+02	7.6727133e+01	2.0473770e+02	7.6572748e+01	1.0541683e+02	1.0229166e+02	1.0100654e+02	7.8054049e+01	1.1923245e+02	3.1304324e+02	1.9983294e+02	1.0446480e+02	7.3505898e+01	6.8223162e+01	1.9634112e+02	8.0212585e+01	1.9622575e+02	9.3303229e+01	2.0303571e+02	6.2930083e+01	7.6877967e+01	1.1498339e+02	6.6831900e+01	9.3403447e+01	9.1104890e+01	6.5250958e+01	1.2035112e+02	1.0650395e+02	1.2134709e+02	9.9335945e+01	8.7607134e+01	1.0965860e+02	7.5379918e+01	1.1239957e+02	7.3999991e+01	8.0472889e+01	1.0743106e+02
2.2632263e+03	1.0986764e+02	7.9000180e+01	1.8935239e+02	8.5004459e+01	1.3114219e+02	6.5375086e+01	6.6599378e+01	9.2908294e+01	2.0637441e+02	2.1560945e+02	1.3454532e+02	7.0881644e+01	1.2676804e+02	7.6445716e+01	2.0467944e+02	7.6213484e+01	1.0508171e+02	1.0184348e+02	1.0100267e+02	7.8470404e+01	1.2829343e+02	3.1421851e+02	1.9992595e+02	1.0454357e+02	7.3580599e+01	6.8331105e+01	1.8851985e+02	7.9675366e+01	1.9663740e+02	9.3414139e+01	2.0325356e+02	6.3132929e+01	7.7243530e+01	1.2064979e+02	6.6462824e+01	9.3511860e+01	9.1375523e+01	6.4638000e+01	1.1893025e+02	9.9500024e+01	1.3837485e+02	9.9406973e+01	8.8115717e+01	1.0946085e+02	8.0194934e+01	1.1259253e+02	7.4074968e+01	8.0076472e+01	1.0788050e+02
2.2640264e+03	1.0968189e+02	7.9438440e+01	1.8920721e+02	8.5108350e+01	1.3852684e+02	6.5205728e+01	6.6471153e+01	9.2837186e+01	2.0657240e+02	2.1655547e+02	1.3423609e+02	7.0829289e+01	1.2760051e+02	7.6283445e+01	2.0468357e+02	7.6282102e+01	1.0548646e+02	1.0232916e+02	1.0090584e+02	7.8374239e+01	1.3270567e+02	3.1444732e+02	1.9996975e+02	1.0429596e+02	7.3628294e+01	6.8413396e+01	1.7939290e+02	8.0290236e+01	1.9639645e+02	9.3336327e+01	2.0343776e+02	6.2893153e+01	7.7418533e+01	1.2812157e+02	6.6905547e+01	9.3786298e+01	9.1918528e+01	6.4673584e+01	1.1843868e+02	9.2641706e+01	1.5618208e+02	1.0003194e+02	8.7949875e+01	1.0922004e+02	8.7453629e+01	1.1255335e+02	7.3521923e+01	7.9920004e+01	1.0774609e+02
2.2648265e+03	1.0978438e+02	7.9157405e+01	1.8958594e+02	8.4870393e+01	1.4668529e+02	6.5388245e+01	6.6925350e+01	9.2789580e+01	2.0649125e+02	2.1727963e+02	1.3487211e+02	7.0849952e+01	1.2742502e+02	7.6261988e+01	2.0471926e+02	7.6573982e+01	1.0525354e+02	1.0207617e+02	1.0111522e+02	7.8246298e+01	1.3964689e+02	3.1505291e+02	1.9993081e+02	1.0465440e+02	7.3553345e+01	6.8483089e+01	1.6983153e+02	8.0138731e+01	1.9753196e+02	9.3533688e+01	2.0298241e+02	6.3061020e+01	7.7124401e+01	1.3800098e+02	6.6681320e+01	9.3585072e+01	9.2800094e+01	6.4121541e+01	1.1748336e+02	8.8275341e+01	1.7573842e+02	9.9990056e+01	8.8422659e+01	1.0899452e+02	9.4333537e+01	1.1250167e+02	7.3847057e+01	8.0282555e+01	1.0788057e+02
2.2656266e+03	1.1005714e+02	7.9538516e+01	1.8929503e+02	8.5330284e+01	1.5363421e+02	6.5447375e+01	6.6628402e+01	9.2898431e+01	2.0655229e+02	2.1941313e+02	1.3450957e+02	7.0912824e+01	1.2802702e+02	7.6213459e+01	2.0485407e+02	7.6307652e+01	1.0569447e+02	1.0240186e+02	1.0108149e+02	7.8101919e+01	1.4379075e+02	3.1619197e+02	1.9986689e+02	1.0469521e+02	7.3509052e+01	6.8735445e+01	1.5904747e+02	8.0036766e+01	1.9835010e+02	9.3327340e+01	2.0355412e+02	6.2867935e+01	7.7416304e+01	1.4623372e+02	6.7276720e+01	9.3825525e+01	9.2880222e+01	6.4135214e+01	1.1766334e+02	8.4315060e+01	1.9191084e+02	1.0055137e+02	8.7867796e+01	1.0952164e+02	1.0453824e+02	1.1273944e+02	7.3806820e+01	7.9729677e+01	1.0784090e+02
2.2664266e+03	1.1005375e+02	7.9369308e+01	1.8954823e+02	8.5298552e+01	1.5787808e+02	6.5543531e+01	6.7071644e+01	9.3233081e+01	2.0688182e+02	2.2112980e+02	1.3437607e+02	7.1246529e+01	1.2739638e+02	7.6196056e+01	2.0469085e+02	7.6581247e+01	1.0558645e+02	1.0220409e+02	1.0136181e+02	7.8359823e+01	1.4448996e+02	3.1765863e+02	2.0003170e+02	1.0473639e+02	7.3591704e+01	6.8408360e+01	1.5179721e+02	7.9704315e+01	1.9967775e+02	9.3473025e+01	2.0337869e+02	6.3080959e+01	7.7231223e+01	1.5668061e+02	6.6813950e+01	9.3595922e+01	9.4558119e+01	6.4401877e+01	1.1749057e+02	8.2159195e+01	2.0198885e+02	1.0102770e+02	8.8295503e+01	1.0932345e+02	1.1570069e+02	1.1311453e+02	7.4063385e+01	8.0040380e+01	1.0799175e+02
2.2672267e+03	1.0980127e+02	7.9286256e+01	1.8943461e+02	8.5121618e+01	1.6059223e+02	6.5495947e+01	6.6833122e+01	9.3109075e+01	2.0663578e+02	2.2403111e+02	1.3468234e+02	7.1053868e+01	1.2787476e+02	7.6455160e+01	2.0468990e+02	7.6427752e+01	1.0604767e+02	1.0248773e+02	1.0096503e+02	7.8138742e+01	1.4522981e+02	3.1820804e+02	2.0007019e+02	1.0464853e+02	7.3896019e+01	6.8748706e+01	1.4381931e+02	8.0070646e+01	2.0283081e+02	9.3396998e+01	2.0363988e+02	6.3025236e+01	7.6892156e+01	1.6661710e+02	6.6841194e+01	9.3785361e+01	9.6552401e+01	6.4292563e+01	1.1759175e+02	8.0498006e+01	2.0784615e+02	1.0228392e+02	8.8353137e+01	1.0963107e+02	1.2984730e+02	1.1306165e+02	7.3833209e+01	7.9893824e+01	1.0787042e+02
2.2680268e+03	1.1047000e+02	7.9688331e+01	1.8952018e+02	8.5245389e+01	1.6081525e+02	6.5420532e+01	6.7056979e+01	9.3176664e+01	2.0684268e+02	2.2498184e+02	1.3418329e+02	7.1297965e+01	1.2783111e+02	7.6178650e+01	2.0487810e+02	7.6675473e+01	1.0614882e+02	1.0239094e+02	1.0143918e+02	7.8518107e+01	1.4584813e+02	3.1934538e+02	1.9997830e+02	1.0492952e+02	7.3446205e+01	6.8740076e+01	1.3415381e+02	8.0238790e+01	2.0478622e+02	9.3508060e+01	2.0358761e+02	6.2967344e+01	7.7276340e+01	1.7638106e+02	6.7339316e+01	9.4046137e+01	9.8694707e+01	6.4504011e+01	1.1721038e+02	7.9050030e+01	2.0577676e+02	1.0317221e+02	8.8229474e+01	1.0954150e+02	1.4000209e+02	1.1331935e+02	7.4325697e+01	8.0237132e+01	1.0836168e+02
2.2688269e+03	1.1002871e+02	7.9435702e+01	1.8963794e+02	8.5076140e+01	1.5957404e+02	6.5665970e+01	6.6924301e+01	9.3462172e+01	2.0698117e+02	2.2705480e+02	1.3487560e+02	7.1468535e+01	1.2781840e+02	7.6087541e+01	2.0503166e+02	7.6503632e+01	1.0710293e+02	1.0247704e+02	1.0137268e+02	7.8338246e+01	1.4310226e+02	3.2028630e+02	2.0025669e+02	1.0475111e+02	7.3976120e+01	6.8868041e+01	1.2859638e+02	8.0342721e+01	2.0812158e+02	9.3058188e+01	2.0363831e+02	6.3170763e+01	7.7271251e+01	1.8497325e+02	6.6851932e+01	9.3881342e+01	1.0169114e+02	6.4395150e+01	1.1770818e+02	7.9128780e+01	1.9780873e+02	1.0401499e+02	8.8662854e+01	1.0960189e+02	1.5278759e+02	1.1458108e+02	7.3928449e+01	8.0118783e+01	1.0817212e+02
2.2696270e+03	1.1036942e+02	7.9247208e+01	1.8984184e+02	8.5561152e+01	1.5677914e+02	6.5297991e+01	6.6819561e+01	9.3384505e+01	2.0665516e+02	2.2995265e+02	1.3422545e+02	7.1705842e+01	1.2802114e+02	7.6542247e+01	2.0524668e+02	7.6606349e+01	1.0770919e+02	1.0270014e+02	1.0149436e+02	7.8614526e+01	1.4059022e+02	3.2122957e+02	2.0010962e+02	1.0479768e+02	7.3970726e+01	6.9168466e+01	1.2340336e+02	8.0272383e+01	2.1319098e+02	9.3935531e+01	2.0328568e+02	6.3124906e+01	7.7156288e+01	1.9323642e+02	6.7288892e+01	9.3969433e+01	1.0505090e+02	6.4781203e+01	1.1737094e+02	7.7850411e+01	1.8646437e+02	1.0477613e+02	8.8206847e+01	1.0936237e+02	1.6764542e+02	1.1430738e+02	7.4043404e+01	8.0304466e+01	1.0804450e+02
2.2704270e+03	1.1038746e+02	7.9785723e+01	1.8940400e+02	8.5232279e+01	1.5149523e+02	6.5604945e+01	6.6962915e+01	9.3387028e+01	2.0713636e+02	2.3192987e+02	1.3461117e+02	7.1985941e+01	1.2772737e+02	7.5975898e+01	2.0500314e+02	7.6561364e+01	1.0938851e+02	1.0280973e+02	1.0123560e+02	7.8590685e+01	1.3695805e+02	3.2107979e+02	2.0070656e+02	1.0468498e+02	7.3664445e+01	6.9647246e+01	1.1877312e+02	8.0344319e+01	2.1892676e+02	9.3703635e+01	2.0377657e+02	6.3129686e+01	7.7320124e+01	2.0049986e+02	6.7009129e+01	9.3934517e+01	1.0881921e+02	6.4572298e+01	1.1751791e+02	7.8427011e+01	1.7084157e+02	1.0604077e+02	8.8812698e+01	1.0977927e+02	1.7989130e+02	1.1511753e+02	7.4063479e+01	8.0155711e+01	1.0855481e+02
2.2712271e+03	1.1007688e+02	7.9634565e+01	1.8986045e+02	8.5463224e+01	1.4545499e+02	6.5603102e+01	6.6916757e+01	9.3301007e+01	2.0703359e+02	2.3467586e+02	1.3475425e+02	7.3132790e+01	1.2759840e+02	7.6455944e+01	2.0525769e+02	7.6643715e+01	1.1198953e+02	1.0249130e+02	1.0167170e+02	7.8721762e+01	1.3359716e+02	3.2179973e+02	2.0027491e+02	1.0497487e+02	7.3740959e+01	6.9872925e+01	1.1518588e+02	8.0300054e+01	2.2504617e+02	9.3477186e+01	2.0372839e+02	6.2817260e+01	7.7166876e+01	2.0310218e+02	6.7456641e+01	9.3815936e+01	1.1363035e+02	6.4405391e+01	1.1752901e+02	7.8030800e+01	1.5888675e+02	1.0817205e+02	8.8686501e+01	1.0984959e+02	1.8840394e+02	1.1611612e+02	7.4232814e+01	8.0084402e+01	1.0815127e+02
2.2720272e+03	1.1076610e+02	7.9618799e+01	1.8981564e+02	8.5538617e+01	1.3978315e+02	6.5640343e+01	6.6913530e+01	9.3525113e+01	2.0691314e+02	2.3536446e+02	1.3466483e+02	7.4504496e+01	1.2842228e+02	7.6543306e+01	2.0496603e+02	7.6474048e+01	1.1414544e+02	1.0242607e+02	1.0146138e+02	7.8841025e+01	1.2839920e+02	3.2312527e+02	2.0108418e+02	1.0499041e+02	7.4179845e+01	7.0192384e+01	1.1305055e+02	8.0418614e+01	2.3500446e+02	9.3547915e+01	2.0367051e+02	6.3046815e+01	7.7692606e+01	2.0436747e+02	6.6943361e+01	9.4383440e+01	1.1793796e+02	6.4792701e+01	1.1765920e+02	7.7855665e+01	1.4559391e+02	1.1050399e+02	8.8731467e+01	1.0973378e+02	1.9023309e+02	1.1639045e+02	7.4336356e+01	8.0181120e+01	1.0806115e+02
2.2728273e+03	1.1027809e+02	7.9816239e+01	1.8980354e+02	8.5618969e+01	1.3227433e+02	6.5724453e+01	6.7322154e+01	9.3529362e+01	2.0703327e+02	2.3859667e+02	1.3469202e+02	7.6379220e+01	1.2767303e+02	7.6533936e+01	2.0540154e+02	7.6560025e+01	1.1783477e+02	1.0290479e+02	1.0132206e+02	7.8715187e+01	1.2348810e+02	3.2508796e+02	2.0167672e+02	1.0489803e+02	7.3919904e+01	7.1474434e+01	1.1190851e+02	8.0246391e+01	2.4525433e+02	9.3700809e+01	2.0377512e+02	6.2917785e+01	7.7271809e+01	2.0553361e+02	6.7114405e+01	9.4162423e+01	1.2296312e+02	6.4773460e+01	1.1817658e+02	7.8294748e+01	1.3026209e+02	1.1322530e+02	8.8781123e+01	1.0986062e+02	1.8701052e+02	1.1724733e+02	7.4361269e+01	8.0291252e+01	1.0841741e+02
2.2736274e+03	1.1033878e+02	7.9841676e+01	1.8981908e+02	8.5789765e+01	1.2532364e+02	6.5508333e+01	6.6981232e+01	9.3659091e+01	2.0740979e+02	2.4051359e+02	1.3485434e+02	7.9252403e+01	1.2805444e+02	7.6805228e+01	2.0510406e+02	7.6982777e+01	1.2303908e+02	1.0260862e+02	1.0162112e+02	7.8868221e+01	1.1703927e+02	3.2633206e+02	2.0302344e+02	1.0487065e+02	7.4081386e+01	7.2881087e+01	1.1034768e+02	8.0562564e+01	2.5518956e+02	9.3927804e+01	2.0391041e+02	6.3600104e+01	7.7290749e+01	2.0435885e+02	6.7236245e+01	9.4162667e+01	1.2839329e+02	6.4668978e+01	1.1771029e+02	7.8258351e+01	1.1879975e+02	1.1645122e+02	8.8961058e+01	1.0990855e+02	1.8549489e+02	1.1819769e+02	7.4516210e+01	8.0175877e+01	1.0815069e+02
2.2744274e+03	1.1071943e+02	7.9739522e+01	1.9014570e+02	8.5563308e+01	1.2045172e+02	6.5924673e+01	6.6997763e+01	9.3687694e+01	2.0693270e+02	2.4485005e+02	1.3472542e+02	8.4329172e+01	1.2804392e+02	7.6760964e+01	2.0523169e+02	7.6759537e+01	1.2872461e+02	1.0242945e+02	1.0132087e+02	7.8743148e+01	1.1147895e+02	3.2891574e+02	2.0448521e+02	1.0478420e+02	7.4342872e+01	7.4513757e+01	1.0878579e+02	8.0324906e+01	2.6596729e+02	9.3757335e+01	2.0410276e+02	6.2772992e+01	7.7708863e+01	1.9962489e+02	6.7114295e+01	9.4118918e+01	1.3290886e+02	6.5024874e+01	1.1777531e+02	7.7993237e+01	1.0981530e+02	1.2154478e+02	8.9040284e+01	1.1006601e+02	1.7722050e+02	1.1805329e+02	7.4302808e+01	8.0301617e+01	1.0815154e+02
2.2752275e+03	1.1057607e+02	8.0081220e+01	1.8996592e+02	8.5765580e+01	1.1372916e+02	6.5559274e+01	6.7193309e+01	9.3872748e+01	2.0758950e+02	2.5000371e+02	1.3461846e+02	8.9233668e+01	1.2799843e+02	7.6403889e+01	2.0558927e+02	7.6700402e+01	1.3910143e+02	1.0283163e+02	1.0172415e+02	7.8923786e+01	1.0688268e+02	3.3187192e+02	2.0743853e+02	1.0501639e+02	7.4022748e+01	7.6361049e+01	1.0852398e+02	8.0265086e+01	2.7891948e+02	9.3733577e+01	2.0389867e+02	6.3480146e+01	7.7314373e+01	1.9416596e+02	6.7355003e+01	9.4133912e+01	1.3958279e+02	6.4896699e+01	1.1781214e+02	7.8458962e+01	1.0257687e+02	1.2675955e+02	8.9094182e+01	1.1000158e+02	1.6632235e+02	1.1860532e+02	7.4316699e+01	8.0447080e+01	1.0896857e+02
2.2760276e+03	1.1079238e+02	8.0170934e+01	1.9007265e+02	8.5644914e+01	1.0664324e+02	6.5858922e+01	6.7163502e+01	9.4079990e+01	2.0748786e+02	2.5643884e+02	1.3500323e+02	9.5796721e+01	1.2824219e+02	7.6871360e+01	2.0489242e+02	7.6787062e+01	1.5044320e+02	1.0284957e+02	1.0193182e+02	7.8805486e+01	1.0169210e+02	3.3482856e+02	2.1201732e+02	1.0536337e+02	7.4191960e+01	7.9129057e+01	1.0746513e+02	8.0735733e+01	2.9071788e+02	9.3822575e+01	2.0407268e+02	6.2865139e+01	7.7726347e+01	1.8677476e+02	6.7252699e+01	9.4440644e+01	1.4507466e+02	6.5198046e+01	1.1815604e+02	7.8131276e+01	9.6370194e+01	1.3308554e+02	8.8933235e+01	1.1009762e+02	1.5276367e+02	1.1829960e+02	7.4325930e+01	8.0386695e+01	1.0816943e+02
2.2768277e+03	1.1070822e+02	8.0012188e+01	1.8993049e+02	8.5913198e+01	9.9783198e+01	6.5955821e+01	6.6934717e+01	9.3898306e+01	2.0735918e+02	2.6108498e+02	1.3505003e+02	1.0733658e+02	1.2804049e+02	7.6620783e+01	2.0541573e+02	7.6820956e+01	1.6640880e+02	1.0307846e+02	1.0163280e+02	7.9074356e+01	9.5786351e+01	3.4092353e+02	2.1574510e+02	1.0481404e+02	7.4210355e+01	8.0868628e+01	1.0676489e+02	8.0415113e+01	2.9982920e+02	9.3835970e+01	2.0388721e+02	6.3851044e+01	7.7348696e+01	1.8042503e+02	6.7207799e+01	9.4410069e+01	1.4999086e+02	6.5084951e+01	1.1728793e+02	7.8229707e+01	9.1713107e+01	1.3952975e+02	8.9103493e+01	1.1025408e+02	1.4073665e+02	1.1840716e+02	7.4516121e+01	8.0411194e+01	1.0858169e+02
2.2776278e+03	1.1071414e+02	8.0318588e+01	1.9012074e+02	8.5578903e+01	9.5524868e+01	6.5561500e+01	6.7011897e+01	9.4108897e+01	2.0760680e+02	2.6615098e+02	1.3513503e+02	1.1937288e+02	1.2809053e+02	7.6917264e+01	2.0534279e+02	7.7191517e+01	1.8213860e+02	1.0274006e+02	1.0193549e+02	7.8988138e+01	9.3650201e+01	3.4363147e+02	2.2258036e+02	1.0516484e+02	7.4241508e+01	8.2169780e+01	1.0560355e+02	8.0856801e+01	3.0667301e+02	9.3837543e+01	2.0431474e+02	6.3086952e+01	7.7540252e+01	1.7536513e+02	6.7404857e+01	9.4219297e+01	1.5205257e+02	6.5296907e+01	1.1805407e+02	7.8257373e+01	8.7067857e+01	1.4400232e+02	8.9405921e+01	1.1030992e+02	1.2731749e+02	1.1882131e+02	7.4529787e+01	8.0359361e+01	1.0844727e+02
2.2784278e+03	1.1096740e+02	8.0264877e+01	1.9007217e+02	8.6092085e+01	9.1647448e+01	6.5725591e+01	6.7305109e+01	9.4341171e+01	2.0748622e+02	2.7168297e+02	1.3501407e+02	1.3165784e+02	1.2822882e+02	7.6926101e+01	2.0561494e+02	7.6877763e+01	1.9705914e+02	1.0305529e+02	1.0158376e+02	7.8968687e+01	9.1288736e+01	3.4588687e+02	2.3062631e+02	1.0499357e+02	7.4185719e+01	8.3002023e+01	1.0466207e+02	8.0366088e+01	3.0739085e+02	9.4085479e+01	2.0392725e+02	6.3097588e+01	7.7411899e+01	1.7060677e+02	6.7519376e+01	9.4527480e+01	1.5416604e+02	6.5286077e+01	1.1841203e+02	7.8267915e+01	8.5108809e+01	1.4776937e+02	8.9232159e+01	1.1019675e+02	1.1554053e+02	1.1862956e+02	7.4689501e+01	8.0377812e+01	1.0864471e+02
2.2792279e+03	1.1043185e+02	8.0415950e+01	1.9022770e+02	8.5954234e+01	8.7837955e+01	6.5841959e+01	6.7228351e+01	9.4349451e+01	2.0779190e+02	2.7555696e+02	1.3486119e+02	1.4550759e+02	1.2824327e+02	7.6816711e+01	2.0590412e+02	7.6697297e+01	2.0983256e+02	1.0310925e+02	1.0185085e+02	7.9238392e+01	8.9335345e+01	3.4697392e+02	2.4052185e+02	1.0509286e+02	7.4393468e+01	8.2898784e+01	1.0393112e+02	8.0704584e+01	3.0323584e+02	9.4096180e+01	2.0419155e+02	6.3169621e+01	7.7851215e+01	1.6937647e+02	6.7450129e+01	9.4570191e+01	1.5463357e+02	6.5290963e+01	1.1792586e+02	7.8407226e+01	8.2581949e+01	1.4968130e+02	8.9255383e+01	1.1055335e+02	1.0512486e+02	1.1944099e+02	7.4461821e+01	8.0574870e+01	1.0855848e+02
2.2800280e+03	1.1102026e+02	8.0083141e+01	1.9055423e+02	8.5997925e+01	8.4818223e+01	6.6038179e+01	6.7108159e+01	9.4979560e+01	2.0767765e+02	2.7624826e+02	1.3506902e+02	1.6130608e+02	1.2863124e+02	7.6945656e+01	2.0597729e+02	7.7166022e+01	2.2485466e+02	1.0287461e+02	1.0178577e+02	7.9055747e+01	8.7733373e+01	3.4756538e+02	2.4935397e+02	1.0548964e+02	7.4535795e+01	8.2451500e+01	1.0349998e+02	8.0629535e+01	2.9642286e+02	9.3940511e+01	2.0420259e+02	6.3273070e+01	7.7433996e+01	1.6883585e+02	6.7468349e+01	9.4626043e+01	1.5412194e+02	6.5282131e+01	1.1829643e+02	7.8398708e+01	8.1467699e+01	1.5136215e+02	8.9819955e+01	1.1111275e+02	9.5000459e+01	1.1995246e+02	7.4681392e+01	8.0532367e+01	1.0833982e+02
2.2808281e+03	1.1104940e+02	8.0058795e+01	1.9027592e+02	8.6224529e+01	8.2900770e+01	6.5640414e+01	6.7175862e+01	9.5312029e+01	2.0776042e+02	2.7658792e+02	1.3481885e+02	1.7900853e+02	1.2840492e+02	7.6881098e+01	2.0567337e+02	7.6984663e+01	2.2696574e+02	1.0300101e+02	1.0193579e+02	7.9127634e+01	8.6975568e+01	3.4743195e+02	2.5838376e+02	1.0493962e+02	7.4371138e+01	8.1833630e+01	1.0329329e+02	8.0607306e+01	2.8331370e+02	9.3928060e+01	2.0387470e+02	6.3462342e+01	7.7954713e+01	1.6808501e+02	6.7497762e+01	9.4508762e+01	1.5340457e+02	6.5502128e+01	1.1818770e+02	7.8282838e+01	8.0488772e+01	1.4598607e+02	8.9744604e+01	1.1092259e+02	8.9747033e+01	1.2091187e+02	7.4543354e+01	8.0407967e+01	1.0870508e+02
2.2816282e+03	1.1114458e+02	8.0840684e+01	1.9033607e+02	8.6334220e+01	8.1293139e+01	6.6038357e+01	6.7608842e+01	9.5792217e+01	2.0795574e+02	2.7174347e+02	1.3510196e+02	1.9145838e+02	1.2829456e+02	7.6774983e+01	2.0707191e+02	7.6886391e+01	2.2837432e+02	1.0307904e+02	1.0193473e+02	7.9303785e+01	8.5877068e+01	3.4570853e+02	2.7038776e+02	1.0557794e+02	7.4195604e+01	8.0654075e+01	1.0268053e+02	8.0821460e+01	2.7205821e+02	9.4079992e+01	2.0397645e+02	6.3502357e+01	7.7598216e+01	1.6916413e+02	6.7567854e+01	9.4784187e+01	1.4753075e+02	6.5292422e+01	1.1849336e+02	7.8183813e+01	7.9843826e+01	1.3897202e+02	8.9819155e+01	1.1208328e+02	8.4534422e+01	1.2135763e+02	7.4857430e+01	8.0628558e+01	1.0845986e+02
2.2824282e+03	1.1084917e+02	8.0129934e+01	1.9043359e+02	8.6200527e+01	8.0684742e+01	6.5770834e+01	6.7262834e+01	9.7544825e+01	2.0784009e+02	2.6960156e+02	1.3511390e+02	2.0074963e+02	1.2799544e+02	7.7182452e+01	2.0748755e+02	7.7121446e+01	2.2248140e+02	1.0333232e+02	1.0187858e+02	7.9291339e+01	8.5779625e+01	3.4253747e+02	2.7784901e+02	1.0529353e+02	7.4608283e+01	7.9629997e+01	1.0244270e+02	8.0647389e+01	2.5873763e+02	9.3925235e+01	2.0432878e+02	6.2994373e+01	7.7592657e+01	1.7179100e+02	6.7638265e+01	9.4577071e+01	1.4102038e+02	6.5983166e+01	1.1811666e+02	7.8807580e+01	7.9717279e+01	1.3130956e+02	8.9661764e+01	1.1307354e+02	8.0332339e+01	1.2210885e+02	7.4844606e+01	8.0417011e+01	1.0874272e+02
2.2832283e+03	1.1112772e+02	8.0517683e+01	1.9044934e+02	8.6231220e+01	7.9719783e+01	6.5710912e+01	6.7513102e+01	9.8978656e+01	2.0810326e+02	2.6511578e+02	1.3481499e+02	2.1190391e+02	1.2869870e+02	7.7289561e+01	2.0916894e+02	7.6879871e+01	2.1022900e+02	1.0306673e+02	1.0208660e+02	7.9109188e+01	8.5615746e+01	3.3780837e+02	2.8380261e+02	1.0536230e+02	7.4231672e+01	7.7173394e+01	1.0223283e+02	8.0508207e+01	2.4554710e+02	9.4235281e+01	2.0420833e+02	6.3503594e+01	7.7933609e+01	1.7109798e+02	6.7728657e+01	9.4883140e+01	1.3631908e+02	6.5536569e+01	1.1825519e+02	7.8373930e+01	7.9762887e+01	1.2546387e+02	9.0004677e+01	1.1381439e+02	7.7266504e+01	1.2166550e+02	7.4838179e+01	8.0703019e+01	1.0884827e+02
2.2840284e+03	1.1120489e+02	8.0184402e+01	1.9055821e+02	8.6423862e+01	7.9537716e+01	6.5961275e+01	6.7337812e+01	1.0197617e+02	2.0805715e+02	2.6014244e+02	1.3510557e+02	2.1455497e+02	1.2822241e+02	7.7016034e+01	2.1155409e+02	7.7254876e+01	1.9474965e+02	1.0330681e+02	1.0215889e+02	7.9636160e+01	8.5812787e+01	3.3330449e+02	2.8830067e+02	1.0568103e+02	7.4747499e+01	7.5351652e+01	1.0235963e+02	8.0768716e+01	2.3181980e+02	9.3965650e+01	2.0448356e+02	6.3223937e+01	7.7496117e+01	1.7080091e+02	6.7743502e+01	9.4499286e+01	1.3008442e+02	6.5468735e+01	1.1844714e+02	7.8427856e+01	7.9555088e+01	1.1972367e+02	8.9787321e+01	1.1672665e+02	7.4786087e+01	1.2082516e+02	7.4716983e+01	8.1365930e+01	1.0859792e+02
2.2848285e+03	1.1104669e+02	8.0616631e+01	1.9054034e+02	8.6500566e+01	7.9419885e+01	6.6018328e+01	6.7486232e+01	1.0525258e+02	2.0780066e+02	2.5670244e+02	1.3526268e+02	2.1315903e+02	1.2880524e+02	7.7229279e+01	2.1474071e+02	7.7023963e+01	1.7992592e+02	1.0320393e+02	1.0197898e+02	7.9563006e+01	8.5419321e+01	3.3042669e+02	2.8922129e+02	1.0511375e+02	7.4597026e+01	7.4990596e+01	1.0223283e+02	8.0767172e+01	2.2184535e+02	9.4593675e+01	2.0441182e+02	6.3679915e+01	7.7712743e+01	1.6869707e+02	6.7943705e+01	9.4869867e+01	1.2154786e+02	6.5667986e+01	1.1854604e+02	7.8392659e+01	7.9515946e+01	1.1401764e+02	8.9673493e+01	1.2042157e+02	7.3637744e+01	1.1982369e+02	7.5042414e+01	8.1270545e+01	1.0937502e+02
2.2856286e+03	1.1150359e+02	8.0635298e+01	1.9085202e+02	8.7156906e+01	7.9536990e+01	6.5956771e+01	6.7256534e+01	1.0924141e+02	2.0814866e+02	2.5468800e+02	1.3498690e+02	2.0951137e+02	1.2823858e+02	7.7229641e+01	2.1971613e+02	7.7448436e+01	1.6501742e+02	1.0339140e+02	1.0242289e+02	7.9576574e+01	8.5519693e+01	3.2702951e+02	2.8962452e+02	1.0525088e+02	7.4392872e+01	7.3819798e+01	1.0215283e+02	8.0933929e+01	2.1459457e+02	9.4081945e+01	2.0452912e+02	6.3113589e+01	7.8004939e+01	1.6643407e+02	6.7656900e+01	9.4519319e+01	1.1490064e+02	6.5881542e+01	1.1849509e+02	7.8679344e+01	7.9323939e+01	1.1001426e+02	9.0113098e+01	1.2514886e+02	7.2626276e+01	1.1894453e+02	7.4708224e+01	8.2029690e+01	1.0840346e+02
2.2864286e+03	1.1121344e+02	8.0723514e+01	1.9078825e+02	8.7588859e+01	7.9983898e+01	6.5893956e+01	6.7556461e+01	1.1234134e+02	2.0810439e+02	2.5436948e+02	1.3517896e+02	2.0481884e+02	1.2869791e+02	7.7340085e+01	2.2336488e+02	7.6993290e+01	1.5063390e+02	1.0346281e+02	1.0234888e+02	7.9216331e+01	8.5623071e+01	3.2332657e+02	2.8927309e+02	1.0546577e+02	7.4880926e+01	7.2879877e+01	1.0243597e+02	8.1315466e+01	2.0988700e+02	9.4454119e+01	2.0434824e+02	6.3662044e+01	7.7692094e+01	1.6202408e+02	6.7821672e+01	9.5096356e+01	1.0844269e+02	6.6044992e+01	1.1845909e+02	7.8445127e+01	7.9417004e+01	1.0706457e+02	8.9903400e+01	1.3154401e+02	7.1174559e+01	1.1750653e+02	7.5089774e+01	8.3424046e+01	1.0938278e+02
2.2872287e+03	1.1154554e+02	8.0802720e+01	1.9126208e+02	8.8546910e+01	8.0214989e+01	6.6114944e+01	6.7301972e+01	1.1578417e+02	2.0837192e+02	2.5595625e+02	1.3520993e+02	1.9664183e+02	1.2862920e+02	7.7185936e+01	2.2712977e+02	7.7553979e+01	1.3945982e+02	1.0343916e+02	1.0232218e+02	7.9377204e+01	8.5574997e+01	3.2169248e+02	2.8719691e+02	1.0547630e+02	7.4573659e+01	7.2086378e+01	1.0243586e+02	8.1146558e+01	2.0477887e+02	9.4024268e+01	2.0474580e+02	6.3161661e+01	7.7847842e+01	1.5297750e+02	6.8019522e+01	9.4988380e+01	1.0341219e+02	6.5748062e+01	1.1852801e+02	7.8662001e+01	7.9730968e+01	1.0545602e+02	9.0466460e+01	1.4101057e+02	7.1055928e+01	1.1682904e+02	7.4559620e+01	8.5694922e+01	1.0887053e+02
2.2880288e+03	1.1136993e+02	8.0535852e+01	1.9137503e+02	9.1225717e+01	8.1282563e+01	6.6042354e+01	6.7277510e+01	1.1883507e+02	2.0831265e+02	2.5683213e+02	1.3508906e+02	1.8803485e+02	1.2822592e+02	7.7374025e+01	2.3391635e+02	7.6974196e+01	1.3095882e+02	1.0327144e+02	1.0259164e+02	7.9913529e+01	8.5684835e+01	3.1890918e+02	2.8041249e+02	1.0533882e+02	7.4551695e+01	7.1355461e+01	1.0208114e+02	8.0662512e+01	2.0112679e+02	9.4501853e+01	2.0467622e+02	6.3554353e+01	7.7947457e+01	1.4445309e+02	6.7707945e+01	9.4708163e+01	9.9710861e+01	6.5974018e+01	1.1879962e+02	7.8764649e+01	7.9697584e+01	1.0383292e+02	9.0011440e+01	1.5176426e+02	7.0717247e+01	1.1604962e+02	7.5172685e+01	8.8724570e+01	1.0888663e+02
2.2888289e+03	1.1154117e+02	8.0948723e+01	1.9253305e+02	9.4069610e+01	8.2867590e+01	6.6207180e+01	6.7310406e+01	1.1957443e+02	2.0850054e+02	2.5863937e+02	1.3559577e+02	1.8296362e+02	1.2928522e+02	7.7209295e+01	2.3763180e+02	7.7345006e+01	1.2299545e+02	1.0364764e+02	1.0196755e+02	7.9335970e+01	8.5645419e+01	3.1790500e+02	2.7532914e+02	1.0556563e+02	7.4836635e+01	7.1353489e+01	1.0269760e+02	8.1427723e+01	2.0004588e+02	9.4419196e+01	2.0442639e+02	6.3548184e+01	7.7896003e+01	1.3695649e+02	6.8038033e+01	9.5188884e+01	9.6960830e+01	6.6158164e+01	1.1855062e+02	7.8525791e+01	7.9891581e+01	1.0231486e+02	9.0310469e+01	1.6458139e+02	6.9881986e+01	1.1560056e+02	7.4986369e+01	9.3195206e+01	1.0916074e+02
2.2896290e+03	1.1157512e+02	8.0540141e+01	1.9342660e+02	9.8719674e+01	8.5679899e+01	6.5919960e+01	6.7491440e+01	1.2030641e+02	2.0814195e+02	2.6044494e+02	1.3528304e+02	1.7568298e+02	1.2885937e+02	7.7544443e+01	2.4308623e+02	7.7347660e+01	1.1865786e+02	1.0346835e+02	1.0304979e+02	7.9650559e+01	8.5843829e+01	3.1636172e+02	2.7237052e+02	1.0556034e+02	7.4828882e+01	7.0732984e+01	1.0216620e+02	8.1308014e+01	1.9913496e+02	9.4462302e+01	2.0488225e+02	6.3967322e+01	7.7884753e+01	1.2923456e+02	6.8101889e+01	9.4965179e+01	9.5802472e+01	6.5899673e+01	1.1828425e+02	7.8860477e+01	8.0994241e+01	1.0197676e+02	9.0553157e+01	1.7827695e+02	7.0335143e+01	1.1511069e+02	7.5045602e+01	9.9371515e+01	1.0873687e+02
2.2904290e+03	1.1156115e+02	8.0927278e+01	1.9469985e+02	1.0586175e+02	8.9094472e+01	6.6179000e+01	6.7750342e+01	1.2164051e+02	2.0865081e+02	2.6162074e+02	1.3557976e+02	1.6875106e+02	1.2872925e+02	7.7023567e+01	2.5237101e+02	7.7338894e+01	1.1614022e+02	1.0350811e+02	1.0203044e+02	7.9738315e+01	8.5855925e+01	3.1620832e+02	2.6641893e+02	1.0547699e+02	7.4599579e+01	7.0923063e+01	1.0283970e+02	8.0756993e+01	1.9825884e+02	9.4354143e+01	2.0450614e+02	6.3732772e+01	7.8601843e+01	1.2112387e+02	6.7981849e+01	9.5246726e+01	9.4122207e+01	6.6096713e+01	1.1847013e+02	7.8614509e+01	8.1543537e+01	1.0182130e+02	9.0494026e+01	1.9052999e+02	7.0072008e+01	1.1519601e+02	7.5033949e+01	1.0697796e+02	1.0932006e+02
2.2912291e+03	1.1159929e+02	8.1000725e+01	1.9810276e+02	1.1332597e+02	9.3518699e+01	6.6245812e+01	6.7860207e+01	1.2190077e+02	2.0873298e+02	2.6127334e+02	1.3564584e+02	1.6319809e+02	1.2870970e+02	7.7597779e+01	2.6175289e+02	7.7206566e+01	1.1306599e+02	1.0361611e+02	1.0236238e+02	7.9793430e+01	8.6131752e+01	3.1589997e+02	2.6132342e+02	1.0585400e+02	7.5130137e+01	7.0779019e+01	1.0240539e+02	8.0999297e+01	1.9829264e+02	9.4713449e+01	2.0470871e+02	6.3491123e+01	7.7823856e+01	1.1530224e+02	6.8011317e+01	9.5121130e+01	9.3362940e+01	6.6131421e+01	1.1886303e+02	7.8436646e+01	8.2387818e+01	1.0155204e+02	9.0382322e+01	2.0236144e+02	7.0013106e+01	1.1524858e+02	7.4984898e+01	1.1414714e+02	1.0896291e+02
2.2920292e+03	1.1162551e+02	8.1052412e+01	2.0132701e+02	1.2262928e+02	9.8084843e+01	6.5913425e+01	6.7687678e+01	1.2219525e+02	2.0830693e+02	2.6145242e+02	1.3549893e+02	1.5790921e+02	1.2886107e+02	7.7432038e+01	2.7644460e+02	7.7392323e+01	1.1157175e+02	1.0342838e+02	1.0267054e+02	8.0050023e+01	8.5959832e+01	3.1530129e+02	2.6047030e+02	1.0530020e+02	7.4842785e+01	7.0776673e+01	1.0263946e+02	8.0994284e+01	1.9784042e+02	9.4690746e+01	2.0465554e+02	6.3681668e+01	7.8148381e+01	1.1134270e+02	6.7800848e+01	9.5254950e+01	9.3710804e+01	6.5998213e+01	1.1838204e+02	7.8929149e+01	8.5054495e+01	1.0113544e+02	9.0672358e+01	2.0949195e+02	7.0568934e+01	1.1504618e+02	7.5295589e+01	1.2178272e+02	1.0909432e+02
2.2928293e+03	1.1200963e+02	8.1033265e+01	2.0777683e+02	1.3009009e+02	1.0402434e+02	6.5914513e+01	6.7591834e+01	1.2325202e+02	2.0863021e+02	2.6047277e+02	1.3526589e+02	1.5240535e+02	1.2860112e+02	7.7510069e+01	2.9233685e+02	7.7518962e+01	1.1008360e+02	1.0357604e+02	1.0231662e+02	7.9860179e+01	8.6185299e+01	3.1485184e+02	2.5705520e+02	1.0560726e+02	7.4529113e+01	7.0836010e+01	1.0264213e+02	8.1104295e+01	1.9778431e+02	9.4642465e+01	2.0493460e+02	6.3625461e+01	7.7853876e+01	1.0747427e+02	6.7963767e+01	9.5214776e+01	9.4240701e+01	6.6626871e+01	1.1890849e+02	7.8625964e+01	8.7502877e+01	1.0115161e+02	9.0267165e+01	2.1155487e+02	7.0088947e+01	1.1485196e+02	7.5183040e+01	1.2765342e+02	1.0895950e+02
2.2936294e+03	1.1157973e+02	8.0819287e+01	2.1655329e+02	1.4024117e+02	1.1171275e+02	6.6104021e+01	6.7445279e+01	1.2524896e+02	2.0853308e+02	2.5897356e+02	1.3545220e+02	1.4573419e+02	1.2899567e+02	7.7773609e+01	3.0863732e+02	7.7355755e+01	1.0938787e+02	1.0351216e+02	1.0248565e+02	8.0075903e+01	8.6446888e+01	3.1495198e+02	2.5518150e+02	1.0562560e+02	7.5333396e+01	7.0349759e+01	1.0295006e+02	8.1461779e+01	1.9800720e+02	9.4820394e+01	2.0465937e+02	6.3860176e+01	7.8061659e+01	1.0590632e+02	6.8618764e+01	9.5382530e+01	9.5509840e+01	6.5847248e+01	1.1923434e+02	7.8822367e+01	9.2336752e+01	1.0147440e+02	9.1155359e+01	2.1377765e+02	7.0633203e+01	1.1543147e+02	7.5287036e+01	1.3197577e+02	1.0903892e+02
2.2944294e+03	1.1190527e+02	8.0993792e+01	2.2665825e+02	1.4928804e+02	1.2029827e+02	6.6294270e+01	6.7598595e+01	1.2855632e+02	2.0849576e+02	2.5648634e+02	1.3548350e+02	1.4001294e+02	1.2899753e+02	7.7624502e+01	3.2870883e+02	7.7602131e+01	1.0845842e+02	1.0381646e+02	1.0255240e+02	7.9930818e+01	8.6301161e+01	3.1509382e+02	2.5788865e+02	1.0566331e+02	7.4881817e+01	7.0800047e+01	1.0241770e+02	8.1070977e+01	1.9776614e+02	9.4823697e+01	2.0495172e+02	6.3840819e+01	7.7881632e+01	1.0532207e+02	6.8186938e+01	9.5266269e+01	9.6660387e+01	6.6946829e+01	1.1864791e+02	7.8980694e+01	9.9483683e+01	1.0110524e+02	9.0938027e+01	2.1125084e+02	6.9919537e+01	1.1500038e+02	7.5060705e+01	1.3314404e+02	1.0923208e+02
2.2952295e+03	1.1163890e+02	8.1175474e+01	2.4084640e+02	1.5482416e+02	1.3187504e+02	6.6362668e+01	6.7918849e+01	1.3196968e+02	2.0905665e+02	2.5243126e+02	1.3540530e+02	1.3077130e+02	1.2876088e+02	7.7618234e+01	3.5215626e+02	7.7100010e+01	1.0784906e+02	1.0349759e+02	1.0317450e+02	8.0059072e+01	8.6489980e+01	3.1459874e+02	2.5830015e+02	1.0592234e+02	7.5037746e+01	7.1014328e+01	1.0306915e+02	8.1102347e+01	1.9791125e+02	9.5355173e+01	2.0502664e+02	6.3498285e+01	7.8209529e+01	1.0400761e+02	6.8770727e+01	9.5356331e+01	1.0026858e+02	6.6113025e+01	1.1909470e+02	7.8893177e+01	1.0703831e+02	1.0150250e+02	9.1507838e+01	2.0600084e+02	7.1251085e+01	1.1504259e+02	7.5305601e+01	1.2959015e+02	1.0930191e+02
2.2960296e+03	1.1210956e+02	8.1154314e+01	2.5707046e+02	1.5711791e+02	1.4609347e+02	6.6157563e+01	6.7497106e+01	1.3753691e+02	2.0865191e+02	2.4968964e+02	1.3579833e+02	1.2013982e+02	1.2903237e+02	7.7942214e+01	3.7539942e+02	7.7609503e+01	1.0813445e+02	1.0378163e+02	1.0204248e+02	8.0317620e+01	8.6335350e+01	3.1483062e+02	2.5944860e+02	1.0541398e+02	7.5026365e+01	7.0570391e+01	1.0293393e+02	8.1554164e+01	1.9794660e+02	9.6020010e+01	2.0478673e+02	6.3704318e+01	7.8331623e+01	1.0333113e+02	6.9169753e+01	9.5546007e+01	1.0241816e+02	6.6590319e+01	1.1883586e+02	7.9377990e+01	1.1743448e+02	1.0170469e+02	9.1763046e+01	2.0230282e+02	7.1402400e+01	1.1530620e+02	7.5454181e+01	1.2384349e+02	1.0940089e+02
2.2968297e+03	1.1186062e+02	8.1646413e+01	2.7640815e+02	1.6003706e+02	1.6214941e+02	6.6263217e+01	6.7592802e+01	1.4042668e+02	2.0903303e+02	2.4732119e+02	1.3569052e+02	1.1092747e+02	1.2904885e+02	7.7740769e+01	3.9292577e+02	7.7142935e+01	1.0744507e+02	1.0380352e+02	1.0324349e+02	8.0218999e+01	8.6051096e+01	3.1488668e+02	2.6061491e+02	1.0592635e+02	7.5027114e+01	7.0899416e+01	1.0263465e+02	8.0892291e+01	1.9796933e+02	9.6884737e+01	2.0523481e+02	6.3860648e+01	7.8260977e+01	1.0263385e+02	6.9734589e+01	9.5606587e+01	1.0701295e+02	6.6792369e+01	1.1907283e+02	7.9650035e+01	1.3631329e+02	1.0150758e+02	9.2407032e+01	1.9910649e+02	7.2991308e+01	1.1521434e+02	7.5372897e+01	1.1824179e+02	1.0916359e+02
2.2976298e+03	1.1231922e+02	8.1585958e+01	2.9445676e+02	1.6020373e+02	1.8255957e+02	6.6608168e+01	6.7430006e+01	1.4170018e+02	2.0903280e+02	2.4449790e+02	1.3594116e+02	1.0275528e+02	1.2911201e+02	7.7484540e+01	4.0956160e+02	7.7949092e+01	1.0754825e+02	1.0383956e+02	1.0269944e+02	8.0183837e+01	8.6660342e+01	3.1478396e+02	2.6024139e+02	1.0586811e+02	7.5116061e+01	7.0828923e+01	1.0322462e+02	8.1449173e+01	1.9789992e+02	9.8388710e+01	2.0527002e+02	6.3795472e+01	7.8258309e+01	1.0123965e+02	7.0432222e+01	9.5280185e+01	1.1346167e+02	6.6562873e+01	1.1900366e+02	8.0047923e+01	1.5601762e+02	1.0143216e+02	9.3033649e+01	1.9621776e+02	7.5155755e+01	1.1554197e+02	7.5165810e+01	1.1227435e+02	1.0933687e+02
2.2984298e+03	1.1214219e+02	8.2310144e+01	3.0856775e+02	1.6014542e+02	2.0267117e+02	6.6223619e+01	6.7954525e+01	1.4332756e+02	2.0893936e+02	2.4320348e+02	1.3617309e+02	9.6203797e+01	1.2920030e+02	7.8141543e+01	4.1808003e+02	7.7403503e+01	1.0726300e+02	1.0379131e+02	1.0267548e+02	8.0278890e+01	8.6692782e+01	3.1501515e+02	2.5870476e+02	1.0542306e+02	7.5225889e+01	7.0759916e+01	1.0271573e+02	8.1265376e+01	1.9808795e+02	1.0179200e+02	2.0539008e+02	6.3591459e+01	7.8102015e+01	1.0105071e+02	7.1920891e+01	9.5859829e+01	1.2115196e+02	6.6563306e+01	1.1895839e+02	8.1492563e+01	1.8087699e+02	1.0162443e+02	9.4464628e+01	1.9352878e+02	7.7046063e+01	1.1567174e+02	7.5672776e+01	1.0298207e+02	1.0936391e+02
2.2992299e+03	1.1202736e+02	8.3571920e+01	3.2343072e+02	1.5894899e+02	2.2206501e+02	6.6304572e+01	6.7545283e+01	1.4268289e+02	2.0880635e+02	2.4483407e+02	1.3622510e+02	8.9169767e+01	1.2880515e+02	7.8096179e+01	4.2750922e+02	7.7740507e+01	1.0796636e+02	1.0385926e+02	1.0323639e+02	8.0137459e+01	8.6580461e+01	3.1465642e+02	2.5558697e+02	1.0613069e+02	7.5181015e+01	7.0894290e+01	1.0275463e+02	8.1379766e+01	1.9776402e+02	1.0548100e+02	2.0497550e+02	6.4229863e+01	7.8506759e+01	1.0046863e+02	7.3700457e+01	9.5496059e+01	1.2951747e+02	6.6892252e+01	1.1909313e+02	8.2311854e+01	2.1065632e+02	1.0170452e+02	9.6225249e+01	1.9241487e+02	8.1273683e+01	1.1553647e+02	7.5092604e+01	9.7129903e+01	1.0935130e+02
2.3000300e+03	1.1253130e+02	8.4370127e+01	3.3207829e+02	1.5794554e+02	2.3389554e+02	6.6445114e+01	6.8054151e+01	1.4008166e+02	2.0933130e+02	2.5245809e+02	1.3726861e+02	8.4449078e+01	1.2916852e+02	7.8387708e+01	4.2356829e+02	7.7228149e+01	1.0716411e+02	1.0387757e+02	1.0295339e+02	8.0511374e+01	8.6850596e+01	3.1508004e+02	2.5139498e+02	1.0604341e+02	7.5406941e+01	7.0915542e+01	1.0302624e+02	8.1467743e+01	1.9822334e+02	1.1047698e+02	2.0526043e+02	6.3510069e+01	7.8104265e+01	9.9958976e+01	7.6305789e+01	9.5804112e+01	1.4496638e+02	6.6790358e+01	1.1908050e+02	8.3759401e+01	2.4414041e+02	1.0171360e+02	1.0026769e+02	1.9173637e+02	8.7798876e+01	1.1528730e+02	7.5444727e+01	9.2845470e+01	1.0935035e+02
2.3008301e+03	1.1275548e+02	8.6801710e+01	3.3506020e+02	1.5671283e+02	2.4494468e+02	6.6527617e+01	6.7668311e+01	1.3475528e+02	2.0920279e+02	2.6096841e+02	1.3860479e+02	8.1170803e+01	1.2919156e+02	7.8997325e+01	4.1854763e+02	7.7789420e+01	1.0746124e+02	1.0402787e+02	1.0316594e+02	8.0105640e+01	8.6631085e+01	3.1505543e+02	2.4682219e+02	1.0624539e+02	7.5365454e+01	7.0820987e+01	1.0306906e+02	8.1363394e+01	1.9785890e+02	1.1927255e+02	2.0499811e+02	6.3898501e+01	7.8450142e+01	9.9708029e+01	7.9875354e+01	9.6211673e+01	1.6217701e+02	6.7159734e+01	1.1915707e+02	8.7034372e+01	2.8011725e+02	1.0178298e+02	1.0577453e+02	1.9358944e+02	9.6017550e+01	1.1566922e+02	7.5659590e+01	8.8117477e+01	1.0952675e+02
2.3016302e+03	1.1325735e+02	8.9622444e+01	3.3462071e+02	1.6110444e+02	2.5180295e+02	6.6324494e+01	6.7805703e+01	1.2863292e+02	2.0912897e+02	2.7148344e+02	1.4045307e+02	7.8455996e+01	1.2919346e+02	7.9357989e+01	4.0530912e+02	7.7432498e+01	1.0736146e+02	1.0421141e+02	1.0265434e+02	8.0368336e+01	8.7010078e+01	3.1508773e+02	2.4204750e+02	1.0602995e+02	7.5280133e+01	7.1027374e+01	1.0333850e+02	8.1363366e+01	1.9847486e+02	1.2961324e+02	2.0548387e+02	6.3923825e+01	7.8792671e+01	9.9624362e+01	8.4657952e+01	9.6349151e+01	1.8161984e+02	6.7054929e+01	1.1946468e+02	9.0979977e+01	3.1831719e+02	1.0199442e+02	1.1526940e+02	1.9451676e+02	1.0531311e+02	1.1593545e+02	7.5497473e+01	8.5680403e+01	1.0960080e+02
2.3024302e+03	1.1482173e+02	9.2880408e+01	3.2848911e+02	1.6429697e+02	2.5067307e+02	6.6600024e+01	6.8005727e+01	1.2193173e+02	2.0931683e+02	2.8623064e+02	1.4292589e+02	7.6097278e+01	1.2931827e+02	8.0900402e+01	3.9313354e+02	7.7993998e+01	1.0743180e+02	1.0385988e+02	1.0309038e+02	8.0562597e+01	8.6898929e+01	3.1544270e+02	2.3619855e+02	1.0598601e+02	7.5187538e+01	7.1333690e+01	1.0309711e+02	8.1496759e+01	1.9812789e+02	1.4230960e+02	2.0513170e+02	6.3931985e+01	7.8272030e+01	9.9439734e+01	8.8542172e+01	9.7144388e+01	2.0283505e+02	6.6942163e+01	1.1927531e+02	9.5623595e+01	3.4999716e+02	1.0171416e+02	1.2786942e+02	1.9601859e+02	1.1702369e+02	1.1572194e+02	7.5712810e+01	8.4527452e+01	1.0952300e+02
2.3032303e+03	1.1661674e+02	9.8339698e+01	3.1911758e+02	1.6971399e+02	2.4207680e+02	6.6432234e+01	6.7967969e+01	1.1677798e+02	2.0936748e+02	3.0533607e+02	1.4658308e+02	7.5618041e+01	1.2966285e+02	8.2868377e+01	3.7414676e+02	7.7896195e+01	1.0755566e+02	1.0405713e+02	1.0307284e+02	8.0445068e+01	8.6647784e+01	3.1517644e+02	2.3108861e+02	1.0570139e+02	7.5574832e+01	7.1173614e+01	1.0325278e+02	8.1527048e+01	1.9878394e+02	1.5808918e+02	2.0531297e+02	6.3734149e+01	7.8067636e+01	9.8894225e+01	9.4583808e+01	9.8605855e+01	2.3136366e+02	6.7229940e+01	1.1946325e+02	1.0158230e+02	3.7388991e+02	1.0202607e+02	1.4897904e+02	1.9967607e+02	1.3182056e+02	1.1563887e+02	7.5710572e+01	8.3291646e+01	1.0955599e+02
2.3040304e+03	1.1993365e+02	1.0435044e+02	3.0923607e+02	1.7824664e+02	2.3023313e+02	6.6428741e+01	6.7786975e+01	1.1301357e+02	2.0937180e+02	3.2421886e+02	1.4995146e+02	7.4809821e+01	1.2895772e+02	8.5472379e+01	3.5029903e+02	7.7886280e+01	1.0773977e+02	1.0400575e+02	1.0310544e+02	8.0798054e+01	8.6966082e+01	3.1547710e+02	2.2760608e+02	1.0618071e+02	7.5379226e+01	7.1300833e+01	1.0352882e+02	8.1809918e+01	1.9825072e+02	1.7432001e+02	2.0534948e+02	6.4114366e+01	7.8393815e+01	9.9135196e+01	1.0216979e+02	1.0002973e+02	2.6103420e+02	6.7115260e+01	1.1930071e+02	1.0630571e+02	3.9484397e+02	1.0180709e+02	1.7879042e+02	2.0644632e+02	1.4800333e+02	1.1625038e+02	7.5381272e+01	8.3281292e+01	1.0941457e+02
2.3048305e+03	1.2433847e+02	1.1274666e+02	2.9759073e+02	1.8975590e+02	2.1570434e+02	6.6485600e+01	6.8231321e+01	1.1015984e+02	2.0953873e+02	3.4757099e+02	1.5421989e+02	7.4323488e+01	1.2959487e+02	8.9533992e+01	3.2822095e+02	7.7822650e+01	1.0787885e+02	1.0412676e+02	1.0304829e+02	8.0587991e+01	8.6683332e+01	3.1537662e+02	2.2288859e+02	1.0597578e+02	7.5313963e+01	7.1298099e+01	1.0347409e+02	8.1768516e+01	1.9833626e+02	1.9250706e+02	2.0541871e+02	6.3825224e+01	7.8577381e+01	9.8746666e+01	1.0934075e+02	1.0369135e+02	2.8994787e+02	6.7377317e+01	1.1948651e+02	1.0983236e+02	4.0257234e+02	1.0189744e+02	2.1760614e+02	2.1041545e+02	1.6201506e+02	1.1618453e+02	7.5830013e+01	8.4187915e+01	1.0991075e+02
2.3056306e+03	1.3018944e+02	1.2215368e+02	2.8870551e+02	1.9810423e+02	1.9973852e+02	6.6608888e+01	6.8015175e+01	1.0874217e+02	2.0961061e+02	3.7025680e+02	1.5814952e+02	7.4146655e+01	1.2929099e+02	9.4265058e+01	3.0854993e+02	7.7852443e+01	1.0790845e+02	1.0418722e+02	1.0330604e+02	8.0418473e+01	8.7315650e+01	3.1523677e+02	2.1823949e+02	1.0591645e+02	7.5580291e+01	7.1893286e+01	1.0342553e+02	8.1619629e+01	1.9854443e+02	2.1323632e+02	2.0565632e+02	6.3732989e+01	7.8315788e+01	9.8874625e+01	1.1733853e+02	1.0711094e+02	3.1129605e+02	6.7077861e+01	1.1922851e+02	1.1652498e+02	3.9759716e+02	1.0204552e+02	2.6627201e+02	2.1215935e+02	1.7086303e+02	1.1620599e+02	7.5424182e+01	8.5122431e+01	1.0967145e+02
2.3064306e+03	1.3706745e+02	1.3016516e+02	2.7585813e+02	2.0314035e+02	1.8844498e+02	6.6587153e+01	6.8109576e+01	1.0903771e+02	2.0946555e+02	3.8953571e+02	1.6053893e+02	7.3551011e+01	1.2910892e+02	9.9022228e+01	2.8971959e+02	7.8217991e+01	1.0745845e+02	1.0400255e+02	1.0336209e+02	8.0999001e+01	8.6970628e+01	3.1549028e+02	2.1345982e+02	1.0623839e+02	7.5256389e+01	7.1178524e+01	1.0373924e+02	8.1974713e+01	1.9849099e+02	2.3184052e+02	2.0530820e+02	6.4165778e+01	7.8422417e+01	9.8971757e+01	1.2763838e+02	1.1379562e+02	3.2852639e+02	6.7018126e+01	1.1951233e+02	1.1838798e+02	3.8648716e+02	1.0195613e+02	3.2753491e+02	2.1269913e+02	1.7966896e+02	1.1691499e+02	7.5815346e+01	8.5519946e+01	1.0969401e+02
2.3072307e+03	1.4737868e+02	1.4130695e+02	2.6925941e+02	2.0727975e+02	1.7315708e+02	6.6535933e+01	6.7836371e+01	1.1048853e+02	2.0968594e+02	4.1749158e+02	1.6400467e+02	7.3616818e+01	1.2942293e+02	1.0549941e+02	2.7040921e+02	7.8555775e+01	1.0778276e+02	1.0439306e+02	1.0344917e+02	8.0770844e+01	8.7081575e+01	3.1555671e+02	2.1073389e+02	1.0617877e+02	7.5421249e+01	7.1544817e+01	1.0340462e+02	8.1779967e+01	1.9850263e+02	2.4960271e+02	2.0548288e+02	6.3805836e+01	7.8844092e+01	9.9243950e+01	1.3474076e+02	1.2027991e+02	3.3681949e+02	6.7595229e+01	1.1956012e+02	1.1869599e+02	3.6973272e+02	1.0253565e+02	3.9150220e+02	2.1004162e+02	1.8397394e+02	1.1682160e+02	7.5957611e+01	8.7499218e+01	1.0946352e+02
2.3080308e+03	1.5796099e+02	1.4810683e+02	2.6143893e+02	2.0714451e+02	1.6144429e+02	6.6696359e+01	6.8004477e+01	1.1408663e+02	2.0976901e+02	4.4573797e+02	1.6590957e+02	7.3712423e+01	1.2983395e+02	1.1109173e+02	2.5776687e+02	7.8810886e+01	1.0820610e+02	1.0422014e+02	1.0286261e+02	8.0403780e+01	8.7389873e+01	3.1539892e+02	2.0870551e+02	1.0591725e+02	7.5628160e+01	7.1208891e+01	1.0368862e+02	8.1506253e+01	1.9861385e+02	2.6544936e+02	2.0554321e+02	6.4338551e+01	7.8475213e+01	9.9109997e+01	1.3900199e+02	1.2742845e+02	3.3162042e+02	6.7395485e+01	1.1941927e+02	1.1885749e+02	3.4893241e+02	1.0194166e+02	4.5296752e+02	2.0244425e+02	1.8263041e+02	1.1797419e+02	7.5690886e+01	8.8684723e+01	1.0972036e+02
2.3088309e+03	1.6925242e+02	1.5158292e+02	2.5346324e+02	2.0642637e+02	1.5088855e+02	6.6483211e+01	6.8052493e+01	1.1962422e+02	2.0971129e+02	4.7002081e+02	1.6749831e+02	7.3740696e+01	1.2946496e+02	1.1701632e+02	2.4586129e+02	7.9817251e+01	1.0770757e+02	1.0457822e+02	1.0313796e+02	8.0869664e+01	8.7048173e+01	3.1547565e+02	2.0722467e+02	1.0617587e+02	7.5577199e+01	7.1787315e+01	1.0317007e+02	8.1527894e+01	1.9859422e+02	2.7907336e+02	2.0580697e+02	6.3947324e+01	7.8485541e+01	9.9278228e+01	1.4610124e+02	1.3306068e+02	3.1508201e+02	6.7521111e+01	1.1990776e+02	1.1636390e+02	3.2441461e+02	1.0258464e+02	5.1382972e+02	1.9283318e+02	1.7966187e+02	1.1930654e+02	7.5783437e+01	9.0740624e+01	1.0962626e+02
2.3096310e+03	1.7947278e+02	1.5516721e+02	2.4870058e+02	1.9639569e+02	1.4013797e+02	6.6356153e+01	6.8020890e+01	1.2610305e+02	2.0972690e+02	4.9282865e+02	1.6907298e+02	7.3645471e+01	1.2957381e+02	1.2215947e+02	2.3550805e+02	8.0966916e+01	1.0806311e+02	1.0415275e+02	1.0325590e+02	8.0719535e+01	8.7154247e+01	3.1559592e+02	2.0538909e+02	1.0669459e+02	7.5387904e+01	7.1673555e+01	1.0377278e+02	8.1704139e+01	1.9895697e+02	2.9476058e+02	2.0566947e+02	6.3975802e+01	7.8579131e+01	9.8808418e+01	1.5170240e+02	1.4046278e+02	2.9151849e+02	6.7497811e+01	1.1966679e+02	1.1471461e+02	2.9461640e+02	1.0242624e+02	5.6137433e+02	1.8214520e+02	1.7255819e+02	1.2091233e+02	7.5768223e+01	9.2150453e+01	1.0977708e+02
2.3104310e+03	1.8694934e+02	1.5573959e+02	2.4421596e+02	1.8727077e+02	1.3176705e+02	6.6873675e+01	6.8258042e+01	1.3386348e+02	2.0979784e+02	5.1124779e+02	1.6930657e+02	7.3883843e+01	1.2945058e+02	1.2344063e+02	2.2809718e+02	8.2377886e+01	1.0802794e+02	1.0459696e+02	1.0367151e+02	8.1144467e+01	8.7562280e+01	3.1558570e+02	2.0400836e+02	1.0622272e+02	7.5636460e+01	7.1302404e+01	1.0345941e+02	8.1623762e+01	1.9819972e+02	3.0264693e+02	2.0579916e+02	6.4142150e+01	7.8640263e+01	9.9446510e+01	1.5497536e+02	1.4465692e+02	2.6227032e+02	6.7683432e+01	1.1981959e+02	1.0932589e+02	2.6924182e+02	1.0244327e+02	5.9818876e+02	1.6941230e+02	1.6453711e+02	1.2194065e+02	7.5787062e+01	9.4399454e+01	1.0985597e+02
2.3112311e+03	1.9172169e+02	1.5244334e+02	2.4178379e+02	1.7712913e+02	1.2279911e+02	6.6644303e+01	6.8051070e+01	1.3966664e+02	2.1003158e+02	5.2155672e+02	1.7097827e+02	7.3809367e+01	1.2952981e+02	1.2465980e+02	2.2244797e+02	8.4919282e+01	1.0829063e+02	1.0439678e+02	1.0300815e+02	8.1161637e+01	8.7193211e+01	3.1568964e+02	2.0338951e+02	1.0638020e+02	7.5692150e+01	7.1986780e+01	1.0369498e+02	8.1792156e+01	1.9871461e+02	3.0176627e+02	2.0578930e+02	6.4033534e+01	7.8534681e+01	9.9302094e+01	1.5498884e+02	1.4899134e+02	2.3242126e+02	6.7753222e+01	1.2061978e+02	1.0419261e+02	2.4512570e+02	1.0233916e+02	6.1896413e+02	1.5388398e+02	1.5583638e+02	1.2459016e+02	7.6176705e+01	9.6640526e+01	1.0964202e+02
2.3120312e+03	1.9660674e+02	1.4745059e+02	2.4264974e+02	1.6914475e+02	1.1413457e+02	6.6664038e+01	6.7972947e+01	1.4676723e+02	2.1008519e+02	5.1003301e+02	1.7132577e+02	7.3886853e+01	1.2984322e+02	1.2439841e+02	2.1671019e+02	8.6727035e+01	1.0799373e+02	1.0450297e+02	1.0358019e+02	8.0730916e+01	8.7510530e+01	3.1561405e+02	2.0298575e+02	1.0637600e+02	7.6110246e+01	7.1604502e+01	1.0365879e+02	8.2373948e+01	1.9859903e+02	3.0265562e+02	2.0591018e+02	6.4126626e+01	7.8760084e+01	9.9111609e+01	1.5395504e+02	1.5186445e+02	2.0095053e+02	6.7711382e+01	1.2156075e+02	1.0017623e+02	2.1748670e+02	1.0298820e+02	6.1098446e+02	1.4510059e+02	1.4676415e+02	1.2760590e+02	7.5916098e+01	9.8109093e+01	1.1025486e+02
2.3128313e+03	2.0024442e+02	1.3896378e+02	2.4645929e+02	1.6043564e+02	1.0714334e+02	6.6705885e+01	6.7948827e+01	1.5313503e+02	2.1004932e+02	4.9967850e+02	1.7118682e+02	7.3891653e+01	1.2904036e+02	1.2180847e+02	2.1371467e+02	8.9675268e+01	1.0812516e+02	1.0460807e+02	1.0362874e+02	8.1132143e+01	8.7432726e+01	3.1614890e+02	2.0200517e+02	1.0639439e+02	7.5654022e+01	7.2047029e+01	1.0376389e+02	8.1741629e+01	1.9939772e+02	2.9727598e+02	2.0577858e+02	6.3987869e+01	7.8850057e+01	9.9583348e+01	1.5264012e+02	1.5167887e+02	1.7560623e+02	6.7904970e+01	1.2247314e+02	9.4683690e+01	1.8920450e+02	1.0269085e+02	5.9232601e+02	1.3526082e+02	1.3839820e+02	1.2925685e+02	7.5895332e+01	9.8953879e+01	1.0997946e+02
2.3136314e+03	2.0099412e+02	1.3066709e+02	2.5019589e+02	1.5374886e+02	9.9805674e+01	6.6950831e+01	6.8127954e+01	1.5612503e+02	2.0994333e+02	4.7458207e+02	1.7299624e+02	7.3921493e+01	1.2988547e+02	1.1747615e+02	2.1151657e+02	9.2624756e+01	1.0816116e+02	1.0430779e+02	1.0326282e+02	8.1159518e+01	8.7685262e+01	3.1564328e+02	2.0214857e+02	1.0641414e+02	7.5858828e+01	7.1932188e+01	1.0374034e+02	8.2233891e+01	1.9859424e+02	2.8468361e+02	2.0617790e+02	6.4403298e+01	7.8569865e+01	9.9091763e+01	1.4955886e+02	1.5461146e+02	1.5372586e+02	6.7777039e+01	1.2410892e+02	9.1265293e+01	1.6792382e+02	1.0232804e+02	5.5119236e+02	1.2709361e+02	1.2737821e+02	1.3054079e+02	7.6194005e+01	1.0062490e+02	1.0985578e+02
2.3144314e+03	2.0116667e+02	1.2313495e+02	2.5537631e+02	1.4992684e+02	9.4681790e+01	6.6832281e+01	6.8432325e+01	1.5900155e+02	2.1036841e+02	4.4222188e+02	1.7622128e+02	7.3742420e+01	1.2974320e+02	1.1256820e+02	2.0990674e+02	9.5911385e+01	1.0839634e+02	1.0456542e+02	1.0377247e+02	8.1028009e+01	8.7669337e+01	3.1596693e+02	2.0203264e+02	1.0668431e+02	7.5697292e+01	7.2236749e+01	1.0419293e+02	8.2141079e+01	1.9933747e+02	2.6868966e+02	2.0585949e+02	6.4022513e+01	7.8514600e+01	9.8896127e+01	1.4551630e+02	1.5279763e+02	1.3563736e+02	6.7739060e+01	1.2705213e+02	8.9754763e+01	1.4709702e+02	1.0264835e+02	4.9881967e+02	1.2114291e+02	1.1931008e+02	1.3215519e+02	7.5747365e+01	1.0237960e+02	1.1035061e+02
2.3152315e+03	2.0013077e+02	1.1451736e+02	2.6113837e+02	1.4494558e+02	8.9912449e+01	6.6835774e+01	6.7923231e+01	1.6233843e+02	2.1024467e+02	4.0866315e+02	1.7530783e+02	7.4080579e+01	1.3005869e+02	1.0632000e+02	2.0850038e+02	9.9534045e+01	1.0825990e+02	1.0479845e+02	1.0375725e+02	8.1119538e+01	8.7390810e+01	3.1573333e+02	2.0185462e+02	1.0623263e+02	7.5870475e+01	7.1768318e+01	1.0406256e+02	8.2766985e+01	1.9907534e+02	2.4242149e+02	2.0585621e+02	6.3998594e+01	7.8744262e+01	9.9588898e+01	1.3684373e+02	1.5143040e+02	1.2178740e+02	6.8215149e+01	1.3119394e+02	8.6625939e+01	1.2890585e+02	1.0289506e+02	4.3893172e+02	1.1789547e+02	1.1050188e+02	1.3314594e+02	7.6057743e+01	1.0376236e+02	1.0990734e+02
2.3160316e+03	2.0188075e+02	1.0746233e+02	2.6629324e+02	1.3804822e+02	8.6653824e+01	6.6695475e+01	6.8487326e+01	1.6039363e+02	2.1007953e+02	3.7438836e+02	1.7470718e+02	7.3949202e+01	1.2971895e+02	1.0116461e+02	2.0757274e+02	1.0311500e+02	1.0831942e+02	1.0466926e+02	1.0365845e+02	8.1410244e+01	8.8155601e+01	3.1619981e+02	2.0181818e+02	1.0654429e+02	7.6211689e+01	7.2231376e+01	1.0379597e+02	8.3339417e+01	1.9877911e+02	2.1825480e+02	2.0636109e+02	6.4408898e+01	7.8748645e+01	9.9409116e+01	1.3358423e+02	1.5218447e+02	1.1318703e+02	6.7883346e+01	1.3681241e+02	8.4783267e+01	1.1410129e+02	1.0261975e+02	3.8306127e+02	1.1605633e+02	1.0552034e+02	1.3460195e+02	7.6341311e+01	1.0313582e+02	1.1047593e+02
2.3168317e+03	2.0397653e+02	1.0027941e+02	2.7265607e+02	1.3131243e+02	8.4018197e+01	6.6687187e+01	6.8287708e+01	1.6247653e+02	2.1066756e+02	3.4124187e+02	1.7245957e+02	7.4210330e+01	1.2999185e+02	9.6963031e+01	2.0781421e+02	1.0581150e+02	1.0858136e+02	1.0475204e+02	1.0356135e+02	8.1128154e+01	8.7863373e+01	3.1589649e+02	2.0217563e+02	1.0650577e+02	7.5918569e+01	7.1962088e+01	1.0419931e+02	8.4314026e+01	1.9917995e+02	1.9461473e+02	2.0627316e+02	6.4336491e+01	7.9058484e+01	9.9588101e+01	1.2449679e+02	1.5225668e+02	1.0705812e+02	6.8049345e+01	1.4538357e+02	8.3377120e+01	1.0330451e+02	1.0326613e+02	3.2895084e+02	1.1480619e+02	1.0094487e+02	1.3592693e+02	7.5912083e+01	1.0309941e+02	1.0989313e+02
2.3176318e+03	2.0713376e+02	9.5862326e+01	2.7527500e+02	1.2514322e+02	8.2727889e+01	6.6954256e+01	6.8097315e+01	1.6230847e+02	2.1051098e+02	3.1236610e+02	1.6915705e+02	7.3784850e+01	1.2976730e+02	9.4188798e+01	2.0724937e+02	1.0756239e+02	1.0835279e+02	1.0466879e+02	1.0367673e+02	8.1304052e+01	8.8043519e+01	3.1597315e+02	2.0197319e+02	1.0639249e+02	7.6021379e+01	7.1997885e+01	1.0435026e+02	8.4569429e+01	1.9910241e+02	1.6962213e+02	2.0606029e+02	6.3980481e+01	7.8700545e+01	9.9461141e+01	1.1558574e+02	1.4805182e+02	1.0299495e+02	6.8358066e+01	1.5591516e+02	8.2051868e+01	9.4835579e+01	1.0273606e+02	2.8312971e+02	1.1367809e+02	9.7975463e+01	1.3652116e+02	7.6150247e+01	1.0212841e+02	1.1009520e+02
2.3184318e+03	2.0767069e+02	9.1691104e+01	2.7573915e+02	1.1875258e+02	8.2057126e+01	6.6620085e+01	6.8491666e+01	1.6085484e+02	2.0990473e+02	2.8922680e+02	1.6765427e+02	7.4233858e+01	1.2999600e+02	9.1050719e+01	2.0730436e+02	1.1018519e+02	1.0837028e+02	1.0460063e+02	1.0352701e+02	8.1355695e+01	8.7868324e+01	3.1589292e+02	2.0181415e+02	1.0655272e+02	7.5877574e+01	7.2233884e+01	1.0369590e+02	8.6034102e+01	1.9901694e+02	1.4878253e+02	2.0624821e+02	6.4378164e+01	7.9159610e+01	9.9290232e+01	1.0706691e+02	1.4374106e+02	1.0182651e+02	6.8075959e+01	1.6700244e+02	8.1705787e+01	8.9371587e+01	1.0306877e+02	2.4522800e+02	1.1360261e+02	9.8756751e+01	1.3867894e+02	7.6113076e+01	1.0292347e+02	1.1030535e+02
2.3192319e+03	2.0986480e+02	8.8379282e+01	2.7242884e+02	1.1265422e+02	8.1399316e+01	6.6898899e+01	6.8516231e+01	1.6247084e+02	2.1046400e+02	2.6939982e+02	1.6334893e+02	7.4203178e+01	1.2981875e+02	9.0040068e+01	2.0698298e+02	1.1189958e+02	1.0841264e+02	1.0467951e+02	1.0389598e+02	8.1565967e+01	8.7957503e+01	3.1636214e+02	2.0183832e+02	1.0663406e+02	7.6076184e+01	7.2120928e+01	1.0437501e+02	8.8686400e+01	1.9917086e+02	1.3088478e+02	2.0672071e+02	6.4350447e+01	7.9198415e+01	9.9234139e+01	1.0152070e+02	1.4043139e+02	1.0297426e+02	6.8296052e+01	1.8212858e+02	8.0764647e+01	8.5636762e+01	1.0317419e+02	2.0995134e+02	1.1315401e+02	9.8193747e+01	1.4095005e+02	7.6057892e+01	1.0387046e+02	1.1021278e+02
2.3200320e+03	2.1330174e+02	8.6517396e+01	2.6830187e+02	1.0664607e+02	8.0894682e+01	6.6765098e+01	6.8098867e+01	1.6513426e+02	2.1029132e+02	2.5358396e+02	1.5994910e+02	7.4613816e+01	1.2998279e+02	8.9234537e+01	2.0735302e+02	1.1578194e+02	1.0854826e+02	1.0480799e+02	1.0384349e+02	8.1324825e+01	8.8250971e+01	3.1621043e+02	2.0201116e+02	1.0699465e+02	7.6284649e+01	7.2305788e+01	1.0447290e+02	8.9824127e+01	1.9944593e+02	1.1895847e+02	2.0614049e+02	6.4082447e+01	7.9156758e+01	9.9624395e+01	9.2800483e+01	1.3435862e+02	1.0660834e+02	6.8350184e+01	1.9929694e+02	8.0832630e+01	8.3213099e+01	1.0292323e+02	1.8478830e+02	1.1313925e+02	9.9792469e+01	1.4278357e+02	7.6269489e+01	1.0328933e+02	1.1005818e+02
2.3208321e+03	2.1337845e+02	8.4813793e+01	2.5968265e+02	1.0101499e+02	8.1058738e+01	6.7038453e+01	6.8383690e+01	1.6767338e+02	2.1059630e+02	2.4244987e+02	1.5572308e+02	7.4092898e+01	1.2996286e+02	9.0855583e+01	2.0745044e+02	1.2101869e+02	1.0868882e+02	1.0534652e+02	1.0396598e+02	8.1574717e+01	8.8158301e+01	3.1598608e+02	2.0195188e+02	1.0640957e+02	7.6134935e+01	7.2548811e+01	1.0421419e+02	9.2550072e+01	1.9924491e+02	1.1103830e+02	2.0646115e+02	6.4682863e+01	8.0062983e+01	9.9462511e+01	8.6787412e+01	1.3027676e+02	1.1327043e+02	6.8579786e+01	2.1331904e+02	8.0330795e+01	8.2503925e+01	1.0313510e+02	1.6567405e+02	1.1314581e+02	1.0438097e+02	1.4684789e+02	7.6121398e+01	1.0256476e+02	1.1078085e+02
2.3216322e+03	2.1598634e+02	8.3816339e+01	2.5102517e+02	9.7920543e+01	8.1222433e+01	6.6975510e+01	6.8778214e+01	1.7218785e+02	2.1040883e+02	2.3423387e+02	1.5146799e+02	7.4594238e+01	1.2960521e+02	9.4799420e+01	2.0746174e+02	1.2439506e+02	1.0834688e+02	1.0529765e+02	1.0378705e+02	8.1482719e+01	8.7669259e+01	3.1611454e+02	2.0198428e+02	1.0662259e+02	7.6021500e+01	7.2188862e+01	1.0428741e+02	9.5905744e+01	1.9936250e+02	1.0503600e+02	2.0641338e+02	6.4092463e+01	8.1392440e+01	9.9587555e+01	8.4278661e+01	1.2638897e+02	1.2077692e+02	6.8529806e+01	2.3128227e+02	8.0030511e+01	8.1315686e+01	1.0295402e+02	1.4820411e+02	1.1317247e+02	1.0850701e+02	1.5061020e+02	7.6149189e+01	1.0229202e+02	1.1009380e+02
2.3224322e+03	2.1453973e+02	8.3212209e+01	2.4211897e+02	9.4654563e+01	8.1101155e+01	6.6970611e+01	6.8159227e+01	1.7671377e+02	2.1066083e+02	2.2798466e+02	1.4679153e+02	7.4292889e+01	1.2992221e+02	9.8636234e+01	2.0731872e+02	1.2729227e+02	1.0895348e+02	1.0671923e+02	1.0371113e+02	8.1892244e+01	8.8221324e+01	3.1635946e+02	2.0212583e+02	1.0649117e+02	7.6034792e+01	7.2239772e+01	1.0441725e+02	9.8645082e+01	1.9950289e+02	1.0052837e+02	2.0624726e+02	6.4504619e+01	8.2830809e+01	9.9568405e+01	8.0734805e+01	1.2240543e+02	1.3264281e+02	6.8170547e+01	2.4444330e+02	7.9700069e+01	8.1490748e+01	1.0331451e+02	1.3451127e+02	1.1301830e+02	1.1159152e+02	1.5128529e+02	7.6668175e+01	1.0176932e+02	1.1039327e+02
2.3232323e+03	2.1118683e+02	8.2880455e+01	2.3617675e+02	9.2358863e+01	8.1077808e+01	6.6941520e+01	6.8721445e+01	1.8053615e+02	2.1084224e+02	2.2498183e+02	1.4333703e+02	7.4366239e+01	1.3017469e+02	1.0532865e+02	2.0698249e+02	1.3199149e+02	1.0884975e+02	1.0820594e+02	1.0441531e+02	8.1678992e+01	8.8319997e+01	3.1607858e+02	2.0236690e+02	1.0710669e+02	7.6532866e+01	7.2625901e+01	1.0436033e+02	1.0214838e+02	1.9953075e+02	9.8294490e+01	2.0654945e+02	6.4359282e+01	8.5709102e+01	9.9589509e+01	7.8263971e+01	1.1909417e+02	1.4519932e+02	6.8898263e+01	2.5334488e+02	7.9514113e+01	8.0895257e+01	1.0306841e+02	1.2650491e+02	1.1334811e+02	1.1554656e+02	1.5252626e+02	7.6106617e+01	9.9332886e+01	1.1041764e+02
2.3240324e+03	2.0967244e+02	8.3138414e+01	2.2681255e+02	9.1089956e+01	8.0960654e+01	6.6861316e+01	6.8544742e+01	1.8441065e+02	2.1086900e+02	2.2212901e+02	1.4109248e+02	7.4492523e+01	1.3004722e+02	1.1271410e+02	2.0740070e+02	1.3446517e+02	1.0873142e+02	1.1024423e+02	1.0360882e+02	8.1421961e+01	8.8026900e+01	3.1663143e+02	2.0197236e+02	1.0651817e+02	7.6304193e+01	7.2673603e+01	1.0456178e+02	1.0745491e+02	1.9975798e+02	9.7016664e+01	2.0637318e+02	6.4149679e+01	8.9425749e+01	9.9491542e+01	7.6212391e+01	1.1387880e+02	1.5963003e+02	6.8377941e+01	2.5898046e+02	7.9760288e+01	8.1187164e+01	1.0344079e+02	1.2025984e+02	1.1340108e+02	1.1808051e+02	1.5366674e+02	7.6387730e+01	9.6033264e+01	1.1062592e+02
2.3248325e+03	2.0474469e+02	8.2977195e+01	2.1979328e+02	8.9575215e+01	8.0954537e+01	6.7191590e+01	6.8086441e+01	1.8631860e+02	2.1068986e+02	2.2103764e+02	1.4001242e+02	7.4427053e+01	1.3030801e+02	1.2238814e+02	2.0787664e+02	1.3756209e+02	1.0910454e+02	1.1359591e+02	1.0434345e+02	8.1644167e+01	8.8478266e+01	3.1618163e+02	2.0234489e+02	1.0692487e+02	7.6303739e+01	7.2458105e+01	1.0456135e+02	1.1318622e+02	2.0048713e+02	9.6733195e+01	2.0632456e+02	6.4587738e+01	9.5231593e+01	9.9472538e+01	7.4813656e+01	1.1216186e+02	1.6993615e+02	6.8846641e+01	2.6414520e+02	7.9569882e+01	8.0592694e+01	1.0305977e+02	1.1410934e+02	1.1302112e+02	1.2010463e+02	1.5450334e+02	7.6599320e+01	9.3952066e+01	1.1010379e+02
2.3256326e+03	2.0312694e+02	8.3301433e+01	2.1485095e+02	8.9340291e+01	8.1344072e+01	6.6919447e+01	6.8650023e+01	1.8563837e+02	2.1097942e+02	2.1955425e+02	1.3842280e+02	7.4466956e+01	1.2970591e+02	1.3371685e+02	2.0727638e+02	1.3670058e+02	1.0912397e+02	1.1978784e+02	1.0366255e+02	8.1857923e+01	8.8167300e+01	3.1634819e+02	2.0199759e+02	1.0680953e+02	7.6189366e+01	7.2672314e+01	1.0450331e+02	1.1797359e+02	2.0169355e+02	9.6132207e+01	2.0662299e+02	6.4769788e+01	1.0045347e+02	9.9712432e+01	7.3408028e+01	1.0818578e+02	1.8205665e+02	6.8392893e+01	2.6061774e+02	7.9969451e+01	8.1091937e+01	1.0383558e+02	1.1081719e+02	1.1332980e+02	1.2344953e+02	1.5231542e+02	7.6555645e+01	9.1014461e+01	1.1054855e+02
2.3264326e+03	1.9912529e+02	8.3729006e+01	2.1114351e+02	8.9353990e+01	8.1211486e+01	6.7279175e+01	6.8787162e+01	1.8088527e+02	2.1058684e+02	2.1922616e+02	1.3767953e+02	7.4897230e+01	1.2998448e+02	1.4713488e+02	2.0725778e+02	1.3404785e+02	1.0902084e+02	1.2771495e+02	1.0403536e+02	8.1554902e+01	8.8151239e+01	3.1658065e+02	2.0210876e+02	1.0693426e+02	7.6467900e+01	7.2748843e+01	1.0486834e+02	1.2418808e+02	2.0305626e+02	9.5800946e+01	2.0667012e+02	6.4437642e+01	1.0909196e+02	9.9645388e+01	7.2947825e+01	1.0498707e+02	1.8515014e+02	6.8878791e+01	2.5678542e+02	8.0019934e+01	8.0912697e+01	1.0327107e+02	1.0790789e+02	1.1335469e+02	1.2868346e+02	1.5052927e+02	7.6531909e+01	8.8647532e+01	1.1010875e+02
2.3272327e+03	1.9411261e+02	8.4645491e+01	2.0588496e+02	8.9000017e+01	8.1284305e+01	6.6884264e+01	6.8489507e+01	1.7584034e+02	2.1097211e+02	2.1911646e+02	1.3722397e+02	7.4290569e+01	1.2985267e+02	1.6143433e+02	2.0765407e+02	1.3059457e+02	1.0909874e+02	1.3634301e+02	1.0439523e+02	8.1852464e+01	8.8506747e+01	3.1645244e+02	2.0216765e+02	1.0684909e+02	7.6433178e+01	7.2759513e+01	1.0522274e+02	1.3134194e+02	2.0498256e+02	9.5998982e+01	2.0635943e+02	6.4604716e+01	1.1803184e+02	9.9880092e+01	7.2235134e+01	1.0395219e+02	1.8482082e+02	6.8501546e+01	2.4874622e+02	7.9685738e+01	8.0967656e+01	1.0388218e+02	1.0454409e+02	1.1307062e+02	1.3066955e+02	1.4696662e+02	7.6321387e+01	8.6829268e+01	1.1063608e+02
2.3280328e+03	1.9113678e+02	8.5460504e+01	2.0309478e+02	8.8754245e+01	8.1237977e+01	6.7039748e+01	6.8472702e+01	1.6545671e+02	2.1104608e+02	2.1876679e+02	1.3661246e+02	7.4945695e+01	1.3062220e+02	1.7435802e+02	2.0737858e+02	1.2264253e+02	1.0891426e+02	1.4576519e+02	1.0378699e+02	8.1553651e+01	8.8707143e+01	3.1663508e+02	2.0243984e+02	1.0694737e+02	7.6133989e+01	7.2792949e+01	1.0559321e+02	1.3774322e+02	2.0834802e+02	9.5873741e+01	2.0663811e+02	6.4362853e+01	1.2895954e+02	9.9956775e+01	7.1504346e+01	1.0268284e+02	1.8139628e+02	6.9000686e+01	2.3809941e+02	7.9866589e+01	8.1347613e+01	1.0366181e+02	1.0245193e+02	1.1353601e+02	1.3320720e+02	1.4318186e+02	7.6731657e+01	8.4855145e+01	1.1043031e+02
2.3288329e+03	1.8886773e+02	8.6990511e+01	2.0089354e+02	8.9028854e+01	8.1404516e+01	6.7147348e+01	6.8667112e+01	1.5858717e+02	2.1148337e+02	2.1905230e+02	1.3704881e+02	7.4765618e+01	1.3019515e+02	1.8622198e+02	2.0782401e+02	1.1496396e+02	1.0918119e+02	1.5964611e+02	1.0427011e+02	8.1832037e+01	8.8508672e+01	3.1661395e+02	2.0229306e+02	1.0697852e+02	7.6638637e+01	7.3111043e+01	1.0625974e+02	1.4579375e+02	2.1134963e+02	9.5910208e+01	2.0655825e+02	6.4711683e+01	1.3694538e+02	1.0013234e+02	7.1409159e+01	1.0068310e+02	1.7161604e+02	6.8739230e+01	2.2485327e+02	8.0099930e+01	8.1068316e+01	1.0370592e+02	1.0074782e+02	1.1349986e+02	1.3386511e+02	1.3870233e+02	7.6480338e+01	8.3911434e+01	1.1052475e+02
2.3296330e+03	1.8536326e+02	8.8814967e+01	1.9832253e+02	8.9203119e+01	8.0967990e+01	6.7083765e+01	6.8503436e+01	1.4944388e+02	2.1092251e+02	2.1884554e+02	1.3641471e+02	7.4756595e+01	1.3011385e+02	1.9881732e+02	2.0782367e+02	1.0806222e+02	1.0906381e+02	1.7198922e+02	1.0416635e+02	8.1889766e+01	8.8796903e+01	3.1654614e+02	2.0293087e+02	1.0704980e+02	7.6606920e+01	7.2956705e+01	1.0793269e+02	1.4988001e+02	2.1569535e+02	9.6121616e+01	2.0679788e+02	6.4129340e+01	1.4526107e+02	9.9969375e+01	7.0662145e+01	9.9341474e+01	1.6006056e+02	6.9021259e+01	2.1259897e+02	7.9469690e+01	8.1153529e+01	1.0359409e+02	9.9152551e+01	1.1352705e+02	1.3458663e+02	1.3394524e+02	7.6647350e+01	8.3195022e+01	1.1043077e+02
2.3304330e+03	1.8253298e+02	9.1660052e+01	1.9673376e+02	8.8768522e+01	8.1562268e+01	6.6736161e+01	6.8474630e+01	1.4032014e+02	2.1103410e+02	2.1885794e+02	1.3706509e+02	7.4937622e+01	1.3073666e+02	2.0779596e+02	2.0737136e+02	1.0142445e+02	1.0883957e+02	1.8470884e+02	1.0434451e+02	8.2083512e+01	8.8813528e+01	3.1707705e+02	2.0271373e+02	1.0672236e+02	7.6697410e+01	7.3019976e+01	1.1021674e+02	1.5035553e+02	2.2213545e+02	9.5917111e+01	2.0675492e+02	6.4604866e+01	1.5375531e+02	9.9670475e+01	7.0320813e+01	9.8526620e+01	1.4419569e+02	6.9249985e+01	1.9954696e+02	8.0382274e+01	8.1011714e+01	1.0374932e+02	9.7919387e+01	1.1365016e+02	1.3172685e+02	1.3042778e+02	7.6477168e+01	8.2414584e+01	1.1059182e+02
2.3312331e+03	1.7839374e+02	9.5594324e+01	1.9539411e+02	8.8593550e+01	8.1266440e+01	6.7150742e+01	6.9003130e+01	1.3138657e+02	2.1110624e+02	2.1919051e+02	1.3690457e+02	7.4924907e+01	1.2991230e+02	2.1216438e+02	2.0787494e+02	9.4299273e+01	1.0921443e+02	1.9308000e+02	1.0444954e+02	8.1944204e+01	8.8190700e+01	3.1668472e+02	2.0322362e+02	1.0707003e+02	7.7001810e+01	7.2909538e+01	1.1522415e+02	1.4972923e+02	2.2876452e+02	9.5823467e+01	2.0717808e+02	6.4509800e+01	1.5799210e+02	1.0001867e+02	7.0025363e+01	9.8276149e+01	1.3207663e+02	6.9547203e+01	1.8950068e+02	7.9430791e+01	8.1090288e+01	1.0392548e+02	9.6587119e+01	1.1373489e+02	1.2762642e+02	1.2718113e+02	7.6845054e+01	8.2429590e+01	1.1057756e+02
2.3320332e+03	1.7733493e+02	1.0141651e+02	1.9472972e+02	8.9306814e+01	8.1681883e+01	6.7250234e+01	6.8621889e+01	1.2517007e+02	2.1148303e+02	2.1921668e+02	1.3655432e+02	7.5079100e+01	1.3039357e+02	2.0862395e+02	2.0743106e+02	8.9691836e+01	1.0912012e+02	2.0153979e+02	1.0442920e+02	8.1664213e+01	8.8583260e+01	3.1674382e+02	2.0442370e+02	1.0678195e+02	7.7633438e+01	7.2791054e+01	1.1907840e+02	1.4678884e+02	2.3657059e+02	9.6175651e+01	2.0650863e+02	6.4595709e+01	1.6049725e+02	9.9751201e+01	6.9851338e+01	9.7490133e+01	1.2176187e+02	6.8833188e+01	1.7896234e+02	8.0187740e+01	8.1438565e+01	1.0338867e+02	9.5446150e+01	1.1367185e+02	1.2316045e+02	1.2367621e+02	7.6971402e+01	8.1959219e+01	1.1062002e+02
2.3328333e+03	1.7523977e+02	1.0739712e+02	1.9445912e+02	8.8959702e+01	8.1877389e+01	6.6928858e+01	6.8491022e+01	1.1585706e+02	2.1095482e+02	2.1870914e+02	1.3678034e+02	7.4706238e+01	1.3065865e+02	2.0149702e+02	2.0755959e+02	8.7029871e+01	1.0929388e+02	2.0744975e+02	1.0460864e+02	8.2283121e+01	8.8998910e+01	3.1665427e+02	2.0683643e+02	1.0719979e+02	7.7968910e+01	7.2965613e+01	1.2572451e+02	1.3777877e+02	2.4534008e+02	9.6028497e+01	2.0686554e+02	6.4398466e+01	1.5776356e+02	9.9727779e+01	6.9923266e+01	9.7602923e+01	1.1381661e+02	6.9041361e+01	1.6835527e+02	7.9957570e+01	8.0919411e+01	1.0399812e+02	9.4853806e+01	1.1373020e+02	1.1532295e+02	1.2207245e+02	7.6384714e+01	8.1998847e+01	1.1059635e+02
2.3336334e+03	1.7302517e+02	1.1773361e+02	1.9352402e+02	8.9303708e+01	8.1926403e+01	6.7241708e+01	6.8631913e+01	1.1129266e+02	2.1143869e+02	2.1919664e+02	1.3654281e+02	7.5134465e+01	1.3028027e+02	1.9467125e+02	2.0805839e+02	8.3792893e+01	1.0943549e+02	2.1355759e+02	1.0431755e+02	8.2314109e+01	8.8708020e+01	3.1709054e+02	2.1128992e+02	1.0698275e+02	7.9217974e+01	7.3185375e+01	1.3398927e+02	1.3018865e+02	2.5633602e+02	9.6023953e+01	2.0675784e+02	6.4553374e+01	1.5480034e+02	1.0038887e+02	6.9810435e+01	9.7525829e+01	1.0667040e+02	6.9309711e+01	1.5911228e+02	7.9893823e+01	8.1672607e+01	1.0381036e+02	9.4620280e+01	1.1382763e+02	1.0745058e+02	1.2094937e+02	7.6784621e+01	8.1929631e+01	1.1063387e+02
2.3344334e+03	1.7344416e+02	1.2834070e+02	1.9378686e+02	8.9210735e+01	8.1958046e+01	6.7151738e+01	6.8540309e+01	1.0832111e+02	2.1147200e+02	2.1885881e+02	1.3671333e+02	7.5172150e+01	1.3039807e+02	1.8128798e+02	2.0751691e+02	8.2303814e+01	1.0902860e+02	2.1400408e+02	1.0467923e+02	8.1868121e+01	8.8929453e+01	3.1723167e+02	2.2068488e+02	1.0689640e+02	8.0696182e+01	7.3397986e+01	1.4528147e+02	1.2083321e+02	2.6812714e+02	9.6226838e+01	2.0703307e+02	6.4364586e+01	1.4576513e+02	9.9726080e+01	6.9984732e+01	9.6939791e+01	1.0081129e+02	6.8879448e+01	1.4938110e+02	7.9859873e+01	8.1192893e+01	1.0396826e+02	9.4577721e+01	1.1386880e+02	1.0067206e+02	1.1978515e+02	7.6497325e+01	8.2472455e+01	1.1081347e+02
2.3352335e+03	1.7455885e+02	1.4091716e+02	1.9330898e+02	8.9159771e+01	8.2967247e+01	6.7211910e+01	6.8901712e+01	1.0514585e+02	2.1141291e+02	2.1934732e+02	1.3678521e+02	7.5259257e+01	1.3052476e+02	1.6509062e+02	2.0773266e+02	8.0899110e+01	1.0932200e+02	2.1243728e+02	1.0455162e+02	8.2541586e+01	8.8859621e+01	3.1750409e+02	2.3623671e+02	1.0724720e+02	8.3032741e+01	7.3465720e+01	1.5420015e+02	1.1277912e+02	2.8307976e+02	9.6256127e+01	2.0717989e+02	6.4645431e+01	1.3686864e+02	1.0014337e+02	6.9719620e+01	9.7612569e+01	9.8467915e+01	6.9531323e+01	1.4051485e+02	8.0105455e+01	8.1250556e+01	1.0403159e+02	9.4268456e+01	1.1378509e+02	9.2561724e+01	1.1903324e+02	7.6832973e+01	8.1988000e+01	1.1063718e+02
2.3360336e+03	1.7721510e+02	1.5428970e+02	1.9366539e+02	8.9271680e+01	8.4335159e+01	6.7168285e+01	6.8594831e+01	1.0276232e+02	2.1139658e+02	2.1957092e+02	1.3648813e+02	7.5283382e+01	1.3055407e+02	1.4947478e+02	2.0773164e+02	8.0049498e+01	1.0931869e+02	2.0752450e+02	1.0450314e+02	8.1879243e+01	8.9013814e+01	3.1699183e+02	2.6091174e+02	1.0679438e+02	8.6290504e+01	7.3121569e+01	1.6296085e+02	1.0514472e+02	2.9284185e+02	9.6199901e+01	2.0714954e+02	6.4239675e+01	1.2744488e+02	1.0012523e+02	7.0015290e+01	9.7437631e+01	9.6619609e+01	6.9127498e+01	1.3452196e+02	8.0177599e+01	8.1484055e+01	1.0392225e+02	9.4177495e+01	1.1393945e+02	8.7008941e+01	1.1917855e+02	7.6816622e+01	8.2148181e+01	1.1075289e+02
2.3368337e+03	1.7760900e+02	1.6519714e+02	1.9350067e+02	8.9109348e+01	8.5607624e+01	6.7252586e+01	6.8595280e+01	1.0137643e+02	2.1165575e+02	2.1892281e+02	1.3725499e+02	7.5185698e+01	1.3045458e+02	1.3308974e+02	2.0800573e+02	8.0109706e+01	1.0949084e+02	2.0476936e+02	1.0463674e+02	8.2274487e+01	8.8995401e+01	3.1719363e+02	3.0210890e+02	1.0731869e+02	9.2464823e+01	7.3506723e+01	1.7241839e+02	9.8538233e+01	3.0148310e+02	9.6257390e+01	2.0750754e+02	6.4796628e+01	1.1686331e+02	1.0015777e+02	6.9672900e+01	9.7383688e+01	9.4975975e+01	6.9328619e+01	1.2952008e+02	8.0033072e+01	8.1311531e+01	1.0423021e+02	9.3886859e+01	1.1410606e+02	8.2324376e+01	1.1828103e+02	7.6781070e+01	8.2191914e+01	1.1082889e+02
2.3376338e+03	1.8160758e+02	1.7766644e+02	1.9363499e+02	8.9285398e+01	8.8436489e+01	6.7035191e+01	6.9058397e+01	9.9937797e+01	2.1178372e+02	2.1941008e+02	1.3687909e+02	7.5329173e+01	1.3013791e+02	1.2225055e+02	2.0820294e+02	7.9657660e+01	1.0924172e+02	1.9817808e+02	1.0424155e+02	8.2335155e+01	8.9340289e+01	3.1708009e+02	3.6345064e+02	1.0708921e+02	9.9258260e+01	7.3528551e+01	1.7723364e+02	9.3117713e+01	3.0910066e+02	9.6371777e+01	2.0811524e+02	6.4675280e+01	1.0864654e+02	1.0008474e+02	6.9837214e+01	9.7220984e+01	9.5085786e+01	6.9758584e+01	1.2634483e+02	8.0314397e+01	8.1587318e+01	1.0428449e+02	9.4409997e+01	1.1377144e+02	7.8302936e+01	1.1847105e+02	7.6831300e+01	8.2120771e+01	1.1080613e+02
2.3384338e+03	1.8443173e+02	1.8696049e+02	1.9379958e+02	8.9655155e+01	9.2057794e+01	6.7369966e+01	6.8916954e+01	9.9811074e+01	2.1174037e+02	2.1926190e+02	1.3690611e+02	7.5200722e+01	1.3075583e+02	1.1017276e+02	2.0780114e+02	7.9066012e+01	1.0947445e+02	1.9053025e+02	1.0475616e+02	8.2498126e+01	8.9030351e+01	3.1718972e+02	4.5611150e+02	1.0731848e+02	1.0822241e+02	7.3428319e+01	1.7656198e+02	8.9521703e+01	3.1785266e+02	9.6138847e+01	2.0902502e+02	6.4471537e+01	1.0139516e+02	1.0009426e+02	7.0214619e+01	9.7281153e+01	9.4561443e+01	6.9307293e+01	1.2416053e+02	8.0107980e+01	8.1465643e+01	1.0395416e+02	9.4190327e+01	1.1386686e+02	7.6292581e+01	1.1830363e+02	7.6884609e+01	8.2443129e+01	1.1107588e+02
2.3392339e+03	1.8925523e+02	1.9141928e+02	1.9355531e+02	8.9201043e+01	9.7518607e+01	6.7477539e+01	6.8660691e+01	9.9229317e+01	2.1171562e+02	2.1935826e+02	1.3656470e+02	7.5466350e+01	1.3045600e+02	1.0023023e+02	2.0863074e+02	7.9613463e+01	1.0945076e+02	1.8033010e+02	1.0474652e+02	8.2285009e+01	8.9232627e+01	3.1722346e+02	5.7462166e+02	1.0715502e+02	1.2015028e+02	7.3421676e+01	1.7478897e+02	8.6708733e+01	3.2445419e+02	9.6452224e+01	2.1047912e+02	6.4381590e+01	9.6257813e+01	1.0034692e+02	6.9906660e+01	9.7551337e+01	9.3618157e+01	6.9549376e+01	1.2315282e+02	8.0101227e+01	8.1422334e+01	1.0405134e+02	9.4015092e+01	1.1404388e+02	7.5596302e+01	1.1879756e+02	7.7067147e+01	8.2294148e+01	1.1106357e+02
2.3400340e+03	1.9483936e+02	1.9569276e+02	1.9375892e+02	8.9610029e+01	1.0543228e+02	6.7140016e+01	6.8741113e+01	9.9226990e+01	2.1189258e+02	2.1955972e+02	1.3703276e+02	7.5403098e+01	1.3073021e+02	9.3420972e+01	2.0828199e+02	7.8790393e+01	1.0966045e+02	1.7141426e+02	1.0431118e+02	8.2543491e+01	8.9563560e+01	3.1724635e+02	7.2255953e+02	1.0740844e+02	1.3119791e+02	7.3577570e+01	1.7228519e+02	8.5433848e+01	3.2682784e+02	9.6321414e+01	2.1300062e+02	6.5000271e+01	9.1331173e+01	9.9975411e+01	7.0103123e+01	9.7482453e+01	9.3883669e+01	6.9562762e+01	1.2222369e+02	8.0037785e+01	8.1298516e+01	1.0440143e+02	9.4557262e+01	1.1394877e+02	7.4012436e+01	1.1844253e+02	7.6864719e+01	8.2178612e+01	1.1073600e+02
2.3408341e+03	1.9804974e+02	1.9209108e+02	1.9434652e+02	8.9412561e+01	1.1528143e+02	6.7741777e+01	6.9091167e+01	9.9385612e+01	2.1174938e+02	2.1927519e+02	1.3690839e+02	7.5544826e+01	1.3079539e+02	8.8796769e+01	2.0870333e+02	7.9362321e+01	1.0984429e+02	1.5974714e+02	1.0474782e+02	8.2062629e+01	8.8987367e+01	3.1740776e+02	8.9261103e+02	1.0752115e+02	1.4594959e+02	7.3611013e+01	1.6986589e+02	8.4114400e+01	3.2643996e+02	9.6393760e+01	2.1549041e+02	6.4685225e+01	8.7648263e+01	1.0019866e+02	6.9848525e+01	9.7585290e+01	9.3860555e+01	6.9770701e+01	1.2154606e+02	8.0173713e+01	8.1342580e+01	1.0423367e+02	9.4478342e+01	1.1413426e+02	7.4147562e+01	1.1884283e+02	7.6995565e+01	8.3311575e+01	1.1088273e+02
2.3416342e+03	2.0654851e+02	1.8851000e+02	1.9499359e+02	8.9325983e+01	1.2480914e+02	6.7751098e+01	6.8865156e+01	9.9066032e+01	2.1179136e+02	2.1957172e+02	1.3679653e+02	7.5250082e+01	1.3087226e+02	8.5653760e+01	2.0937511e+02	7.8918405e+01	1.1045170e+02	1.5067485e+02	1.0459625e+02	8.2684658e+01	8.9476012e+01	3.1747704e+02	1.0678643e+03	1.0707059e+02	1.6155190e+02	7.3411046e+01	1.6529514e+02	8.3591073e+01	3.2484747e+02	9.6452777e+01	2.1998742e+02	6.4950810e+01	8.4990557e+01	1.0015415e+02	7.0028284e+01	9.7439360e+01	9.3928478e+01	6.9611160e+01	1.2144491e+02	8.0217680e+01	8.1969009e+01	1.0466053e+02	9.4374438e+01	1.1432767e+02	7.3621149e+01	1.1864472e+02	7.6779094e+01	8.3523460e+01	1.1092894e+02
2.3424342e+03	2.1363871e+02	1.8481211e+02	1.9573806e+02	8.9911753e+01	1.3834205e+02	6.7594038e+01	6.9015578e+01	9.9078268e+01	2.1151177e+02	2.1946611e+02	1.3696627e+02	7.5583634e+01	1.3071201e+02	8.2977526e+01	2.1034308e+02	7.9031500e+01	1.1061571e+02	1.4175544e+02	1.0483471e+02	8.2379913e+01	8.9552440e+01	3.1753004e+02	1.2359793e+03	1.0725527e+02	1.7506460e+02	7.3737339e+01	1.6161118e+02	8.2905979e+01	3.2481433e+02	9.6421408e+01	2.2444691e+02	6.4677629e+01	8.3064640e+01	1.0019949e+02	6.9923434e+01	9.7496605e+01	9.4019487e+01	6.9877403e+01	1.2147810e+02	8.0010046e+01	8.1742099e+01	1.0431625e+02	9.4559102e+01	1.1415671e+02	7.3506085e+01	1.1857336e+02	7.7119892e+01	8.4520260e+01	1.1118177e+02
2.3432343e+03	2.2148138e+02	1.7467425e+02	1.9702824e+02	8.9379405e+01	1.5576810e+02	6.7953967e+01	6.8764861e+01	9.9189816e+01	2.1200346e+02	2.1979331e+02	1.3692656e+02	7.5495884e+01	1.3093772e+02	8.1447172e+01	2.1116242e+02	7.8952309e+01	1.1153957e+02	1.3354586e+02	1.0460231e+02	8.2802329e+01	8.9174880e+01	3.1774867e+02	1.3692782e+03	1.0721013e+02	1.8470804e+02	7.3789783e+01	1.5925436e+02	8.2915412e+01	3.2656930e+02	9.6279730e+01	2.3083464e+02	6.4997019e+01	8.1797806e+01	1.0064519e+02	7.0222846e+01	9.7774810e+01	9.3992314e+01	6.9759440e+01	1.2115614e+02	8.0401598e+01	8.1855181e+01	1.0479108e+02	9.4473260e+01	1.1406549e+02	7.3453662e+01	1.1838784e+02	7.7030507e+01	8.5979888e+01	1.1099011e+02
2.3440344e+03	2.3118830e+02	1.6247841e+02	1.9874996e+02	8.9678279e+01	1.7214999e+02	6.8310755e+01	6.8823667e+01	9.8963850e+01	2.1180507e+02	2.1949026e+02	1.3682762e+02	7.5563102e+01	1.3075403e+02	8.0566947e+01	2.1308840e+02	7.8943981e+01	1.1312952e+02	1.2831213e+02	1.0523136e+02	8.2587737e+01	8.9762499e+01	3.1749089e+02	1.4492410e+03	1.0735538e+02	1.9283653e+02	7.3612869e+01	1.5914197e+02	8.3300655e+01	3.3052060e+02	9.6478265e+01	2.3700998e+02	6.4752096e+01	8.1323408e+01	1.0024917e+02	7.0241986e+01	9.7496181e+01	9.3885950e+01	6.9811245e+01	1.2118103e+02	8.0066501e+01	8.1703190e+01	1.0443955e+02	9.4949638e+01	1.1428002e+02	7.3236188e+01	1.1893628e+02	7.7127124e+01	8.8622001e+01	1.1092173e+02
2.3448345e+03	2.4032111e+02	1.5251927e+02	2.0219040e+02	8.9756302e+01	1.9234822e+02	6.8388993e+01	6.9260749e+01	9.9486154e+01	2.1187322e+02	2.1927079e+02	1.3671528e+02	7.5843103e+01	1.3066288e+02	8.0418563e+01	2.1577832e+02	7.9076218e+01	1.1526711e+02	1.2158926e+02	1.0447643e+02	8.2485575e+01	8.9595023e+01	3.1752535e+02	1.4767468e+03	1.0719081e+02	1.9951471e+02	7.3917902e+01	1.5835458e+02	8.3026003e+01	3.3227338e+02	9.6514722e+01	2.4339688e+02	6.4830241e+01	8.0540670e+01	1.0032055e+02	7.0103331e+01	9.7721187e+01	9.4095817e+01	6.9888971e+01	1.2097567e+02	7.9978272e+01	8.1558369e+01	1.0443898e+02	9.4732998e+01	1.1427269e+02	7.3747347e+01	1.1897777e+02	7.7018465e+01	9.2495654e+01	1.1101342e+02
2.3456346e+03	2.4473447e+02	1.3865938e+02	2.0590630e+02	8.9443105e+01	2.0968782e+02	6.8852832e+01	6.8749443e+01	9.9461097e+01	2.1228436e+02	2.2006312e+02	1.3703332e+02	7.5604488e+01	1.3104732e+02	8.0093337e+01	2.1923238e+02	7.9037108e+01	1.1970158e+02	1.1704510e+02	1.0507323e+02	8.2819522e+01	8.9561628e+01	3.1780230e+02	1.4422950e+03	1.0742307e+02	2.0318629e+02	7.3791130e+01	1.5918964e+02	8.2827871e+01	3.3650988e+02	9.6479756e+01	2.5287339e+02	6.4583871e+01	8.0488947e+01	1.0053490e+02	7.0668461e+01	9.7684581e+01	9.4306719e+01	7.0199685e+01	1.2137350e+02	8.0376148e+01	8.1547424e+01	1.0486432e+02	9.4869594e+01	1.1447199e+02	7.3443544e+01	1.1884897e+02	7.7437727e+01	9.8399884e+01	1.1114228e+02
2.3464346e+03	2.4857955e+02	1.2907108e+02	2.1240879e+02	9.0096464e+01	2.2333098e+02	7.0211176e+01	6.9546038e+01	9.9090221e+01	2.1222437e+02	2.1978352e+02	1.3733061e+02	7.5808669e+01	1.3101214e+02	8.0184649e+01	2.2422516e+02	7.9314098e+01	1.2417999e+02	1.1348726e+02	1.0503242e+02	8.2990699e+01	8.9851104e+01	3.1755051e+02	1.3572625e+03	1.0701996e+02	2.0580672e+02	7.3767800e+01	1.5929539e+02	8.3225118e+01	3.4092508e+02	9.6648065e+01	2.6111316e+02	6.5109783e+01	7.9770139e+01	1.0019490e+02	7.0249939e+01	9.7584040e+01	9.4271516e+01	7.0155303e+01	1.2107181e+02	8.0134735e+01	8.1746832e+01	1.0443078e+02	9.4959909e+01	1.1468723e+02	7.3716153e+01	1.1858724e+02	7.7005043e+01	1.0681791e+02	1.1147063e+02
2.3472347e+03	2.4587339e+02	1.1891537e+02	2.2072938e+02	8.9700135e+01	2.3465912e+02	7.1252521e+01	6.8736731e+01	9.9587058e+01	2.1217890e+02	2.1957807e+02	1.3689298e+02	7.6092416e+01	1.3058551e+02	8.0009638e+01	2.2952574e+02	7.9004827e+01	1.3203407e+02	1.1092209e+02	1.0461640e+02	8.2674520e+01	8.9532358e+01	3.1744651e+02	1.2295520e+03	1.0778661e+02	2.0687287e+02	7.4336135e+01	1.6396223e+02	8.2992683e+01	3.4513604e+02	9.6486921e+01	2.6992236e+02	6.4836194e+01	7.9441623e+01	1.0092403e+02	7.0122828e+01	9.7955087e+01	9.3894230e+01	7.0571576e+01	1.2119567e+02	8.0206383e+01	8.2093820e+01	1.0483313e+02	9.5451767e+01	1.1439071e+02	7.3647033e+01	1.1912040e+02	7.7182710e+01	1.1461017e+02	1.1099004e+02
2.3480348e+03	2.4276558e+02	1.1129419e+02	2.2832531e+02	8.9847035e+01	2.4131380e+02	7.2865022e+01	6.9070822e+01	9.9611231e+01	2.1219535e+02	2.1996523e+02	1.3709609e+02	7.6072083e+01	1.3052699e+02	8.0087723e+01	2.3731646e+02	7.8929589e+01	1.4285857e+02	1.0891451e+02	1.0517881e+02	8.3823796e+01	8.9963592e+01	3.1803511e+02	1.0806764e+03	1.0750647e+02	2.0766018e+02	7.3915550e+01	1.6493677e+02	8.3071516e+01	3.4326546e+02	9.6764941e+01	2.7504821e+02	6.4792341e+01	7.9556037e+01	1.0061774e+02	7.0259079e+01	9.7796963e+01	9.4311662e+01	7.0824903e+01	1.2122926e+02	8.0545604e+01	8.1467185e+01	1.0461771e+02	9.5208970e+01	1.1446389e+02	7.3806018e+01	1.1887145e+02	7.7421664e+01	1.2543561e+02	1.1101646e+02
2.3488349e+03	2.3302789e+02	1.0397560e+02	2.4257337e+02	8.9811050e+01	2.4031713e+02	7.6038136e+01	6.9355550e+01	9.9631879e+01	2.1235566e+02	2.1994233e+02	1.3744029e+02	7.6126368e+01	1.3120282e+02	8.0020754e+01	2.4722041e+02	7.9327848e+01	1.5353333e+02	1.0771612e+02	1.0466218e+02	8.3822082e+01	8.9976449e+01	3.1767372e+02	9.3961749e+02	1.0738525e+02	2.0240299e+02	7.4387564e+01	1.6686913e+02	8.3052544e+01	3.3885101e+02	9.6670941e+01	2.8158558e+02	6.4590372e+01	7.9469499e+01	1.0091715e+02	7.0372313e+01	9.7873363e+01	9.4491669e+01	7.1629589e+01	1.2106292e+02	8.0206135e+01	8.1882114e+01	1.0489148e+02	9.5648650e+01	1.1481910e+02	7.3603394e+01	1.1914232e+02	7.7055210e+01	1.3784949e+02	1.1150826e+02
2.3496350e+03	2.2027473e+02	9.9091717e+01	2.5449352e+02	9.0028834e+01	2.3501376e+02	8.0445519e+01	6.8822841e+01	9.9703394e+01	2.1223276e+02	2.1959510e+02	1.3675475e+02	7.6680202e+01	1.3092787e+02	7.9868944e+01	2.5638795e+02	7.9309856e+01	1.6768316e+02	1.0677607e+02	1.0524756e+02	8.4385503e+01	8.9822046e+01	3.1789688e+02	7.9909459e+02	1.0751013e+02	2.0165504e+02	7.3821297e+01	1.6680780e+02	8.2975043e+01	3.2967567e+02	9.6601344e+01	2.8667545e+02	6.5257042e+01	7.9717129e+01	1.0126932e+02	7.0212486e+01	9.7866295e+01	9.4336551e+01	7.2474526e+01	1.2156898e+02	8.0590046e+01	8.1875773e+01	1.0471038e+02	9.6368718e+01	1.1465541e+02	7.3880373e+01	1.1933725e+02	7.7451521e+01	1.5060833e+02	1.1133350e+02
2.3504350e+03	2.0596006e+02	9.3899961e+01	2.6844424e+02	8.9764123e+01	2.3090640e+02	8.7616789e+01	6.9476661e+01	9.9814378e+01	2.1234580e+02	2.2019254e+02	1.3736990e+02	7.7467403e+01	1.3070628e+02	8.0198344e+01	2.6519556e+02	7.8933449e+01	1.7739078e+02	1.0669425e+02	1.0520390e+02	8.6029496e+01	8.9702541e+01	3.1780319e+02	6.8072201e+02	1.0758460e+02	1.9607386e+02	7.4441522e+01	1.6826294e+02	8.2832440e+01	3.1984691e+02	9.6788975e+01	2.8937660e+02	6.5052255e+01	7.9640863e+01	1.0185727e+02	7.0283630e+01	9.7927202e+01	9.4434038e+01	7.3804184e+01	1.2123111e+02	8.0691137e+01	8.1665198e+01	1.0525291e+02	9.6432389e+01	1.1464881e+02	7.3921230e+01	1.1926447e+02	7.7420299e+01	1.6115657e+02	1.1139516e+02
2.3512351e+03	1.9187113e+02	9.0015063e+01	2.8409657e+02	9.0201195e+01	2.2141849e+02	9.8107440e+01	6.8825636e+01	9.9850458e+01	2.1248722e+02	2.1998588e+02	1.3734529e+02	7.8742423e+01	1.3082895e+02	7.9976953e+01	2.7310097e+02	7.9622938e+01	1.8680719e+02	1.0623022e+02	1.0518315e+02	8.6489105e+01	9.0066362e+01	3.1788689e+02	5.7783894e+02	1.0742004e+02	1.8957558e+02	7.3803689e+01	1.6908959e+02	8.3270104e+01	3.0709184e+02	9.6728635e+01	2.9088725e+02	6.4833144e+01	7.9802836e+01	1.0330509e+02	7.0510237e+01	9.7880655e+01	9.4280841e+01	7.5637736e+01	1.2144684e+02	8.0109028e+01	8.1919569e+01	1.0467823e+02	9.7511180e+01	1.1450252e+02	7.3838550e+01	1.1945727e+02	7.7199454e+01	1.6751177e+02	1.1121151e+02
2.3520352e+03	1.7700439e+02	8.7960245e+01	2.9763835e+02	8.9875681e+01	2.0612173e+02	1.0846712e+02	6.9325089e+01	9.9656750e+01	2.1236664e+02	2.2011451e+02	1.3722659e+02	8.1404937e+01	1.3134671e+02	8.0340354e+01	2.7952172e+02	7.9109851e+01	1.9678833e+02	1.0609933e+02	1.0472862e+02	8.8758882e+01	8.9808778e+01	3.1793941e+02	4.9815946e+02	1.0769023e+02	1.8404856e+02	7.4380844e+01	1.6582055e+02	8.3456367e+01	2.9694582e+02	9.6562905e+01	2.8798975e+02	6.4948737e+01	7.9664661e+01	1.0566825e+02	7.0526840e+01	9.8118394e+01	9.4080526e+01	7.7235577e+01	1.2141249e+02	8.0776329e+01	8.1836516e+01	1.0526169e+02	9.9018056e+01	1.1464098e+02	7.4175452e+01	1.1953903e+02	7.7674804e+01	1.7196447e+02	1.1106570e+02
2.3528353e+03	1.6463525e+02	8.5901282e+01	3.1268334e+02	9.0287969e+01	1.9460231e+02	1.2064736e+02	6.9495261e+01	9.9918731e+01	2.1248386e+02	2.2030235e+02	1.3718406e+02	8.4501870e+01	1.3067619e+02	7.9784741e+01	2.8114844e+02	7.8913502e+01	2.0557442e+02	1.0611891e+02	1.0518391e+02	9.1324892e+01	8.9958488e+01	3.1805626e+02	4.2904062e+02	1.0749057e+02	1.7387726e+02	7.4145691e+01	1.6323018e+02	8.2615071e+01	2.8217204e+02	9.6959678e+01	2.8258471e+02	6.4763199e+01	7.9774444e+01	1.0791618e+02	7.0742012e+01	9.7912841e+01	9.4537348e+01	7.8957758e+01	1.2148030e+02	8.0353343e+01	8.1884708e+01	1.0517415e+02	1.0049560e+02	1.1476341e+02	7.3836219e+01	1.1962387e+02	7.7450329e+01	1.7244395e+02	1.1165376e+02
2.3536354e+03	1.5294144e+02	8.5684042e+01	3.2185511e+02	9.0547663e+01	1.8101435e+02	1.3489174e+02	6.9304210e+01	9.9893209e+01	2.1259380e+02	2.2014849e+02	1.3744785e+02	9.0370746e+01	1.3148173e+02	7.9810138e+01	2.8315007e+02	7.9275283e+01	2.0863053e+02	1.0608313e+02	1.0525641e+02	9.3775086e+01	9.0098853e+01	3.1772756e+02	3.7351459e+02	1.0765138e+02	1.6260452e+02	7.4364352e+01	1.6015553e+02	8.3567797e+01	2.6803699e+02	9.6704694e+01	2.7786142e+02	6.5069648e+01	7.9655732e+01	1.1092714e+02	7.0736998e+01	9.7997652e+01	9.4470393e+01	7.9923353e+01	1.2206770e+02	8.0584627e+01	8.1974208e+01	1.0500693e+02	1.0301606e+02	1.1499860e+02	7.3878726e+01	1.1988629e+02	7.7408974e+01	1.6630282e+02	1.1117714e+02
2.3544354e+03	1.4156232e+02	8.4996300e+01	3.2643537e+02	9.1101296e+01	1.6653359e+02	1.5077227e+02	6.9016142e+01	1.0008922e+02	2.1290580e+02	2.2024354e+02	1.3713873e+02	9.7675002e+01	1.3093663e+02	8.0423780e+01	2.7982912e+02	7.9356196e+01	2.1041788e+02	1.0633194e+02	1.0528625e+02	9.6822895e+01	9.0085686e+01	3.1824872e+02	3.2828559e+02	1.0754456e+02	1.5247142e+02	7.4878842e+01	1.5440042e+02	8.3140467e+01	2.5557866e+02	9.6992698e+01	2.7305045e+02	6.5083361e+01	7.9837645e+01	1.1556138e+02	7.0690740e+01	9.7809490e+01	9.4355690e+01	8.3704639e+01	1.2210675e+02	8.0355248e+01	8.1670094e+01	1.0517074e+02	1.0717614e+02	1.1486986e+02	7.4188020e+01	1.2005972e+02	7.7409214e+01	1.5602694e+02	1.1132611e+02
2.3552355e+03	1.3371511e+02	8.4529575e+01	3.2687652e+02	9.1664943e+01	1.5333883e+02	1.6429101e+02	6.9315569e+01	1.0008915e+02	2.1252061e+02	2.2055880e+02	1.3717630e+02	1.0526583e+02	1.3052544e+02	8.0054722e+01	2.7507121e+02	7.9573850e+01	2.1106109e+02	1.0599237e+02	1.0549970e+02	9.9870267e+01	8.9840232e+01	3.1773743e+02	2.9128158e+02	1.0752785e+02	1.4249982e+02	7.4485433e+01	1.4817895e+02	8.3241455e+01	2.4560166e+02	9.6894906e+01	2.6362997e+02	6.4986095e+01	8.0123965e+01	1.2160034e+02	7.1697663e+01	9.8555179e+01	9.4887751e+01	8.7832470e+01	1.2290990e+02	8.0262760e+01	8.2187366e+01	1.0532935e+02	1.1218593e+02	1.1478039e+02	7.4001876e+01	1.2075852e+02	7.7594355e+01	1.4549450e+02	1.1165891e+02
2.3560356e+03	1.2947381e+02	8.4364072e+01	3.2355538e+02	9.3435956e+01	1.3924536e+02	1.7530455e+02	6.8962831e+01	1.0013223e+02	2.1241016e+02	2.2037953e+02	1.3730043e+02	1.1504448e+02	1.3119963e+02	8.0161665e+01	2.6889983e+02	7.9182346e+01	2.0966597e+02	1.0619081e+02	1.0564371e+02	1.0367088e+02	9.0182635e+01	3.1768186e+02	2.6500220e+02	1.0773387e+02	1.3198563e+02	7.4263455e+01	1.4201153e+02	8.3887759e+01	2.3930069e+02	9.6524561e+01	2.5684059e+02	6.5790649e+01	7.9349110e+01	1.2621571e+02	7.3074275e+01	9.7881637e+01	9.4252780e+01	9.1501394e+01	1.2392456e+02	8.0644944e+01	8.1785253e+01	1.0504341e+02	1.1978081e+02	1.1502746e+02	7.4341833e+01	1.2149599e+02	7.7681582e+01	1.3579076e+02	1.1146706e+02
2.3568357e+03	1.2482979e+02	8.4717014e+01	3.1685549e+02	9.6183567e+01	1.2901298e+02	1.8281501e+02	6.9363046e+01	1.0006488e+02	2.1316133e+02	2.2035485e+02	1.3743078e+02	1.2563122e+02	1.3116071e+02	8.0655784e+01	2.6136026e+02	7.9361769e+01	2.1312197e+02	1.0613776e+02	1.0594537e+02	1.0703974e+02	9.0360942e+01	3.1826342e+02	2.4460451e+02	1.0783374e+02	1.2121311e+02	7.4618518e+01	1.3875237e+02	8.3723633e+01	2.3147481e+02	9.6734090e+01	2.5105618e+02	6.5761598e+01	7.9953844e+01	1.3234252e+02	7.5018390e+01	9.8336703e+01	9.4423100e+01	9.5307521e+01	1.2514250e+02	8.0351971e+01	8.1892224e+01	1.0529318e+02	1.2895862e+02	1.1478975e+02	7.3779010e+01	1.2152987e+02	7.7539130e+01	1.2466780e+02	1.1163471e+02
2.3576358e+03	1.2201035e+02	8.4254322e+01	3.0660151e+02	9.9149157e+01	1.1867413e+02	1.9019244e+02	6.9383928e+01	1.0021887e+02	2.1234409e+02	2.2056740e+02	1.3720705e+02	1.3463663e+02	1.3108554e+02	7.9907302e+01	2.5259151e+02	7.9391715e+01	2.0903732e+02	1.0630838e+02	1.0752952e+02	1.1028013e+02	9.0403955e+01	3.1782849e+02	2.2985063e+02	1.0752820e+02	1.1314353e+02	7.4540958e+01	1.3373415e+02	8.4000473e+01	2.2632333e+02	9.6936278e+01	2.4589924e+02	6.6322825e+01	7.9816253e+01	1.3949369e+02	7.8894579e+01	9.8285678e+01	9.4880856e+01	1.0185626e+02	1.2821602e+02	8.0518947e+01	8.2321001e+01	1.0534760e+02	1.3775535e+02	1.1503546e+02	7.4644960e+01	1.2289149e+02	7.7860696e+01	1.1352164e+02	1.1144036e+02
2.3584358e+03	1.1943137e+02	8.4656074e+01	2.9199648e+02	1.0544143e+02	1.0928407e+02	1.9673922e+02	6.9742955e+01	1.0016386e+02	2.1277647e+02	2.2037344e+02	1.3724637e+02	1.4345933e+02	1.3180244e+02	8.0689205e+01	2.4339378e+02	7.9630022e+01	2.1117345e+02	1.0638177e+02	1.0850618e+02	1.1330276e+02	9.0239652e+01	3.1850140e+02	2.1989699e+02	1.0777902e+02	1.0550711e+02	7.4722698e+01	1.3129377e+02	8.4573774e+01	2.2470486e+02	9.6882653e+01	2.3986069e+02	6.6719785e+01	7.9861730e+01	1.4346131e+02	8.3222952e+01	9.8308144e+01	9.4697313e+01	1.0942895e+02	1.3223880e+02	8.0577788e+01	8.1801497e+01	1.0538769e+02	1.4930372e+02	1.1530203e+02	7.3680949e+01	1.2370786e+02	7.7400185e+01	1.0526990e+02	1.1175948e+02
2.3592359e+03	1.1778812e+02	8.4257155e+01	2.7817473e+02	1.1297086e+02	1.0280207e+02	2.0101533e+02	6.9804264e+01	1.0031685e+02	2.1307801e+02	2.2074498e+02	1.3742298e+02	1.5019089e+02	1.3106428e+02	8.0253596e+01	2.3479117e+02	7.9476268e+01	2.0942901e+02	1.0593312e+02	1.0945070e+02	1.1733361e+02	9.0479373e+01	3.1844083e+02	2.1341820e+02	1.0784564e+02	9.8304312e+01	7.4912715e+01	1.3100923e+02	8.5374734e+01	2.2531998e+02	9.6942932e+01	2.3392759e+02	6.7451831e+01	8.0099402e+01	1.4806050e+02	8.8940670e+01	9.8183036e+01	9.4223985e+01	1.1690805e+02	1.3626055e+02	8.0594711e+01	8.2093445e+01	1.0535443e+02	1.5902557e+02	1.1511305e+02	7.4179695e+01	1.2426860e+02	7.8380769e+01	9.8416026e+01	1.1134917e+02
2.3600360e+03	1.1704205e+02	8.4628666e+01	2.6515710e+02	1.2647014e+02	9.6754560e+01	2.0805890e+02	7.0804277e+01	1.0026872e+02	2.1283324e+02	2.2062586e+02	1.3745320e+02	1.5522757e+02	1.3161200e+02	8.0743297e+01	2.2815621e+02	7.9331005e+01	2.0769568e+02	1.0652327e+02	1.1248204e+02	1.1987118e+02	9.0523449e+01	3.1842791e+02	2.0875755e+02	1.0776835e+02	9.2744988e+01	7.4398980e+01	1.3265880e+02	8.6253802e+01	2.2891240e+02	9.7093410e+01	2.3097916e+02	6.8795633e+01	7.9692625e+01	1.5149921e+02	9.8814083e+01	9.8298628e+01	9.4685292e+01	1.2588117e+02	1.4228186e+02	8.0665500e+01	8.2258355e+01	1.0555315e+02	1.6992890e+02	1.1526192e+02	7.4556985e+01	1.2530838e+02	7.8401937e+01	9.4249850e+01	1.1124038e+02
2.3608361e+03	1.1625632e+02	8.4589021e+01	2.5320646e+02	1.4103827e+02	9.2686638e+01	2.1123619e+02	7.1424316e+01	1.0069066e+02	2.1325101e+02	2.2039614e+02	1.3763081e+02	1.5948975e+02	1.3157854e+02	8.0596972e+01	2.2193057e+02	7.9356161e+01	2.0225240e+02	1.0607179e+02	1.1629343e+02	1.2274758e+02	9.0397097e+01	3.1823415e+02	2.0534722e+02	1.0751575e+02	8.9057778e+01	7.4559241e+01	1.3430552e+02	8.7586183e+01	2.3202196e+02	9.7065537e+01	2.2684627e+02	6.9690215e+01	8.0147138e+01	1.5509963e+02	1.1096674e+02	9.8132358e+01	9.4999851e+01	1.3804966e+02	1.4914553e+02	8.0642497e+01	8.2255610e+01	1.0548012e+02	1.8126211e+02	1.1494522e+02	7.4608442e+01	1.2611047e+02	7.9073505e+01	8.9732236e+01	1.1174836e+02
2.3616362e+03	1.1633491e+02	8.4547680e+01	2.4100713e+02	1.6072535e+02	8.8595195e+01	2.1063509e+02	7.2673868e+01	1.0076129e+02	2.1285616e+02	2.2084134e+02	1.3713972e+02	1.6146091e+02	1.3134237e+02	8.0318701e+01	2.1700237e+02	7.9698393e+01	1.9839390e+02	1.0674942e+02	1.2027726e+02	1.2585572e+02	9.0262509e+01	3.1833159e+02	2.0490037e+02	1.0835378e+02	8.5937246e+01	7.4834563e+01	1.3926579e+02	8.9780918e+01	2.4008983e+02	9.7165366e+01	2.2372885e+02	7.1667454e+01	8.0008495e+01	1.5760264e+02	1.2145634e+02	9.8476300e+01	9.4368745e+01	1.4557266e+02	1.5864544e+02	8.0766442e+01	8.2100780e+01	1.0570455e+02	1.8446647e+02	1.1514682e+02	7.4492835e+01	1.2605576e+02	8.0306219e+01	8.7479720e+01	1.1179868e+02
2.3624362e+03	1.1572911e+02	8.4195033e+01	2.3093387e+02	1.8377714e+02	8.6305294e+01	2.0960057e+02	7.4387087e+01	1.0024256e+02	2.1297777e+02	2.2087518e+02	1.3728264e+02	1.6231166e+02	1.3119751e+02	8.0627885e+01	2.1362985e+02	7.9821877e+01	1.9277143e+02	1.0651730e+02	1.2442636e+02	1.2831233e+02	9.0594279e+01	3.1835496e+02	2.0441069e+02	1.0791780e+02	8.3156367e+01	7.4853870e+01	1.4442806e+02	9.2853690e+01	2.4907198e+02	9.7163203e+01	2.2172748e+02	7.3962912e+01	7.9811671e+01	1.6047625e+02	1.3634951e+02	9.8301591e+01	9.4671352e+01	1.5025606e+02	1.6903940e+02	8.0704717e+01	8.2366341e+01	1.0548045e+02	1.8917005e+02	1.1554482e+02	7.4708642e+01	1.2632669e+02	8.2400982e+01	8.5478344e+01	1.1167432e+02
2.3632363e+03	1.1601642e+02	8.4683568e+01	2.2234679e+02	2.0754130e+02	8.5144483e+01	2.0541815e+02	7.7317163e+01	1.0076019e+02	2.1310967e+02	2.2055822e+02	1.3732246e+02	1.6180666e+02	1.3125719e+02	8.0523733e+01	2.1277502e+02	7.9444286e+01	1.8563295e+02	1.0633961e+02	1.2998030e+02	1.3149045e+02	9.0699857e+01	3.1856648e+02	2.0363183e+02	1.0821097e+02	8.0877764e+01	7.4823228e+01	1.4971827e+02	9.5668299e+01	2.5653672e+02	9.6974423e+01	2.1940214e+02	7.6433375e+01	8.0532407e+01	1.6224588e+02	1.5006872e+02	9.8426092e+01	9.4783391e+01	1.5408269e+02	1.8013689e+02	8.0824584e+01	8.2344398e+01	1.0556325e+02	1.9207209e+02	1.1531236e+02	7.4878307e+01	1.2742751e+02	8.5192968e+01	8.4415068e+01	1.1207937e+02
2.3640364e+03	1.1569419e+02	8.4406229e+01	2.1598629e+02	2.3328755e+02	8.4162838e+01	1.9379477e+02	7.9864843e+01	1.0070305e+02	2.1312176e+02	2.2083718e+02	1.3773743e+02	1.6168384e+02	1.3157973e+02	8.0485997e+01	2.1034472e+02	7.9604504e+01	1.7676953e+02	1.0649536e+02	1.3706607e+02	1.3276164e+02	9.0313208e+01	3.1872161e+02	2.0368978e+02	1.0770685e+02	8.0166752e+01	7.5160859e+01	1.5324736e+02	1.0150330e+02	2.6810321e+02	9.7341408e+01	2.1726631e+02	7.8194457e+01	8.0079271e+01	1.6175207e+02	1.6223510e+02	9.8571600e+01	9.4685831e+01	1.5624021e+02	1.9030070e+02	8.0646117e+01	8.2490062e+01	1.0548407e+02	1.9088585e+02	1.1506746e+02	7.5298128e+01	1.2933491e+02	8.8808873e+01	8.3835043e+01	1.1173185e+02
2.3648365e+03	1.1575315e+02	8.4774396e+01	2.1136400e+02	2.5958317e+02	8.3900450e+01	1.7928329e+02	8.4251473e+01	1.0080503e+02	2.1330178e+02	2.2086451e+02	1.3765198e+02	1.5924303e+02	1.3145254e+02	8.0388801e+01	2.1034176e+02	7.9999532e+01	1.6861590e+02	1.0651414e+02	1.4331610e+02	1.3476431e+02	9.1017262e+01	3.1840378e+02	2.0346919e+02	1.0810537e+02	7.8957731e+01	7.5578588e+01	1.5567266e+02	1.0617035e+02	2.7824984e+02	9.7101642e+01	2.1579070e+02	8.0407863e+01	8.1214602e+01	1.5928288e+02	1.7147336e+02	9.8416196e+01	9.4804343e+01	1.5493412e+02	2.0284481e+02	8.0690699e+01	8.2068852e+01	1.0572787e+02	1.8562933e+02	1.1566246e+02	7.6254414e+01	1.3162999e+02	9.5270596e+01	8.3771017e+01	1.1163414e+02
2.3656366e+03	1.1584248e+02	8.4588821e+01	2.0843071e+02	2.7832222e+02	8.3607566e+01	1.6296123e+02	8.9450968e+01	1.0065764e+02	2.1282550e+02	2.2086828e+02	1.3742020e+02	1.5558194e+02	1.3141784e+02	8.0773661e+01	2.0961125e+02	7.9044626e+01	1.6415740e+02	1.0657368e+02	1.5271439e+02	1.3586766e+02	9.0604720e+01	3.1826039e+02	2.0328671e+02	1.0780475e+02	7.8707620e+01	7.5777877e+01	1.5662394e+02	1.1355822e+02	2.8364103e+02	9.6903300e+01	2.1591570e+02	8.3630220e+01	8.1562446e+01	1.5654161e+02	1.8025000e+02	9.8635507e+01	9.4755923e+01	1.4955297e+02	2.1161765e+02	8.0961060e+01	8.2915698e+01	1.0582401e+02	1.8336193e+02	1.1536494e+02	7.7550388e+01	1.3369077e+02	1.0312141e+02	8.3387460e+01	1.1169364e+02
2.3664366e+03	1.1613584e+02	8.4873546e+01	2.0749350e+02	2.9348846e+02	8.3884074e+01	1.4629023e+02	9.6631448e+01	1.0067897e+02	2.1325164e+02	2.2090860e+02	1.3750097e+02	1.5190797e+02	1.3160261e+02	8.0657596e+01	2.0944974e+02	8.0183364e+01	1.5689069e+02	1.0653513e+02	1.6381048e+02	1.3806016e+02	9.0618520e+01	3.1881746e+02	2.0367805e+02	1.0782252e+02	7.8014642e+01	7.7228466e+01	1.5834406e+02	1.2303877e+02	2.9081480e+02	9.7259532e+01	2.1606766e+02	8.5180835e+01	8.2611867e+01	1.5379833e+02	1.8390047e+02	9.8564199e+01	9.4627276e+01	1.4110050e+02	2.1961609e+02	8.0773965e+01	8.2706365e+01	1.0584155e+02	1.7831103e+02	1.1540107e+02	8.0373375e+01	1.3788973e+02	1.1224899e+02	8.3142570e+01	1.1180417e+02
2.3672367e+03	1.1610931e+02	8.4606006e+01	2.0726057e+02	2.9559736e+02	8.3356029e+01	1.3190980e+02	1.0341662e+02	1.0111044e+02	2.1347095e+02	2.2093806e+02	1.3760219e+02	1.4613870e+02	1.3216050e+02	8.0506263e+01	2.0889819e+02	7.9900419e+01	1.5189471e+02	1.0634021e+02	1.7581263e+02	1.3777795e+02	9.1100215e+01	3.1877199e+02	2.0359776e+02	1.0815110e+02	7.8008731e+01	7.8193489e+01	1.5675540e+02	1.3160699e+02	2.9042148e+02	9.7345737e+01	2.1554049e+02	8.7694566e+01	8.5598552e+01	1.4825434e+02	1.8693164e+02	9.8641886e+01	9.4795802e+01	1.3171919e+02	2.2385265e+02	8.0825015e+01	8.3076767e+01	1.0583534e+02	1.7503175e+02	1.1552234e+02	8.3889591e+01	1.4575859e+02	1.2434839e+02	8.2709124e+01	1.1186284e+02
2.3680368e+03	1.1675724e+02	8.4854867e+01	2.0847373e+02	2.8774239e+02	8.4040693e+01	1.1860464e+02	1.1152440e+02	1.0072556e+02	2.1337532e+02	2.2087793e+02	1.3796297e+02	1.4080852e+02	1.3110653e+02	8.0723084e+01	2.0926842e+02	8.0342888e+01	1.4542621e+02	1.0673824e+02	1.8607463e+02	1.3795487e+02	9.0979922e+01	3.1887930e+02	2.0367798e+02	1.0797766e+02	7.8107222e+01	8.1515715e+01	1.5483263e+02	1.3921892e+02	2.8808096e+02	9.7005225e+01	2.1698401e+02	8.8267636e+01	8.9201681e+01	1.4423282e+02	1.8207961e+02	9.8571931e+01	9.4998712e+01	1.2290963e+02	2.2398036e+02	8.0705470e+01	8.3859281e+01	1.0592820e+02	1.7547783e+02	1.1559255e+02	8.9310107e+01	1.5334004e+02	1.4163445e+02	8.3274716e+01	1.1201406e+02
2.3688369e+03	1.1689435e+02	8.4668465e+01	2.0989361e+02	2.7616478e+02	8.4563840e+01	1.0730637e+02	1.2043342e+02	1.0129162e+02	2.1316106e+02	2.2138762e+02	1.3767369e+02	1.3218351e+02	1.3171989e+02	8.0810119e+01	2.0914865e+02	8.1014318e+01	1.4055320e+02	1.0666616e+02	1.9559661e+02	1.3631488e+02	9.1130667e+01	3.1854928e+02	2.0371669e+02	1.0791235e+02	7.8011930e+01	8.5438448e+01	1.5307548e+02	1.4842542e+02	2.7678187e+02	9.7498085e+01	2.1711943e+02	8.8236184e+01	9.5631230e+01	1.3780574e+02	1.7245152e+02	9.8668963e+01	9.4992151e+01	1.1610963e+02	2.2235005e+02	8.1031868e+01	8.5426633e+01	1.0607087e+02	1.7655550e+02	1.1559174e+02	9.7478543e+01	1.6379214e+02	1.5985606e+02	8.2672668e+01	1.1188740e+02
2.3696370e+03	1.1775784e+02	8.4887144e+01	2.1128800e+02	2.5986114e+02	8.5395544e+01	1.0152322e+02	1.2932772e+02	1.0089756e+02	2.1376716e+02	2.2096522e+02	1.3752017e+02	1.2382324e+02	1.3163115e+02	8.0799718e+01	2.0905886e+02	8.2166646e+01	1.3606600e+02	1.0638238e+02	2.0497674e+02	1.3330982e+02	9.1249577e+01	3.1866844e+02	2.0331110e+02	1.0816640e+02	7.7952576e+01	9.1386826e+01	1.4990102e+02	1.5531228e+02	2.7097260e+02	9.7248115e+01	2.1804364e+02	8.6603540e+01	1.0341124e+02	1.3339994e+02	1.6427593e+02	9.8541668e+01	9.4756237e+01	1.0860181e+02	2.1667506e+02	8.0377806e+01	8.8173484e+01	1.0578352e+02	1.8102737e+02	1.1574757e+02	1.0772117e+02	1.7998108e+02	1.7968087e+02	8.3405093e+01	1.1196574e+02
2.3704370e+03	1.1946579e+02	8.4944506e+01	2.1455427e+02	2.3708143e+02	8.7079507e+01	9.7727790e+01	1.3769663e+02	1.0087349e+02	2.1357365e+02	2.2132462e+02	1.3743599e+02	1.1396914e+02	1.3150391e+02	8.1009466e+01	2.0892252e+02	8.4115334e+01	1.3340432e+02	1.0670394e+02	2.1004654e+02	1.3009157e+02	9.0646758e+01	3.1898688e+02	2.0387466e+02	1.0820843e+02	7.7952803e+01	9.8673694e+01	1.4812750e+02	1.6201119e+02	2.6258635e+02	9.7435571e+01	2.1906285e+02	8.5186010e+01	1.1689095e+02	1.2712743e+02	1.5455992e+02	9.8671925e+01	9.5068617e+01	1.0164714e+02	2.0724269e+02	8.0706812e+01	9.0977126e+01	1.0583865e+02	1.9173278e+02	1.1561458e+02	1.2113091e+02	1.9447133e+02	2.0197070e+02	8.2917397e+01	1.1177943e+02
2.3712371e+03	1.2272110e+02	8.4860013e+01	2.1831073e+02	2.1262872e+02	8.9135720e+01	9.8490128e+01	1.4373164e+02	1.0134405e+02	2.1338742e+02	2.2128927e+02	1.3758304e+02	1.0670046e+02	1.3191536e+02	8.0538242e+01	2.0898975e+02	8.5919906e+01	1.2840760e+02	1.0679866e+02	2.1264531e+02	1.2609106e+02	9.1026382e+01	3.1870249e+02	2.0314820e+02	1.0832047e+02	7.8099655e+01	1.0695015e+02	1.4482256e+02	1.6778414e+02	2.5158698e+02	9.7595627e+01	2.2112891e+02	8.1178380e+01	1.3348375e+02	1.2215751e+02	1.3840153e+02	9.8509965e+01	9.5116414e+01	9.8707778e+01	1.9484656e+02	8.0792503e+01	9.6793771e+01	1.0627535e+02	2.0728892e+02	1.1592002e+02	1.3764174e+02	2.1496825e+02	2.2088407e+02	8.3149541e+01	1.1197588e+02
2.3720372e+03	1.2549921e+02	8.5091900e+01	2.2259892e+02	1.8886686e+02	9.2493273e+01	1.0170884e+02	1.4951628e+02	1.0131510e+02	2.1337091e+02	2.2124862e+02	1.3798766e+02	1.0042384e+02	1.3165835e+02	8.0722823e+01	2.0878667e+02	8.7564336e+01	1.2391832e+02	1.0697133e+02	2.1352559e+02	1.2136140e+02	9.1392954e+01	3.1907491e+02	2.0390195e+02	1.0833155e+02	7.7825809e+01	1.1726658e+02	1.4097937e+02	1.6868183e+02	2.3931360e+02	9.6931246e+01	2.2491975e+02	7.8134345e+01	1.5618099e+02	1.1841368e+02	1.2639161e+02	9.8755438e+01	9.5102064e+01	9.4617977e+01	1.8425619e+02	8.1232540e+01	1.0650355e+02	1.0643752e+02	2.2355549e+02	1.1574429e+02	1.5628211e+02	2.3248722e+02	2.3827252e+02	8.2908896e+01	1.1222101e+02
2.3728373e+03	1.2931079e+02	8.5013157e+01	2.2864903e+02	1.6956603e+02	9.5710666e+01	1.0878077e+02	1.4978834e+02	1.0101463e+02	2.1328272e+02	2.2171952e+02	1.3747166e+02	9.3275114e+01	1.3166095e+02	8.1168317e+01	2.0900076e+02	9.3012315e+01	1.2082377e+02	1.0674260e+02	2.1047488e+02	1.1651233e+02	9.0836197e+01	3.1887991e+02	2.0350277e+02	1.0832739e+02	7.7766823e+01	1.2750877e+02	1.3752825e+02	1.6814791e+02	2.3326457e+02	9.7622245e+01	2.2822048e+02	7.5323614e+01	1.8662893e+02	1.1656626e+02	1.1609795e+02	9.8610488e+01	9.5050019e+01	9.1727829e+01	1.7212574e+02	8.0714723e+01	1.1705799e+02	1.0585466e+02	2.4622219e+02	1.1571436e+02	1.7451365e+02	2.5273977e+02	2.5524342e+02	8.2822754e+01	1.1203389e+02
2.3736374e+03	1.3392597e+02	8.5120969e+01	2.3549580e+02	1.5397234e+02	1.0093088e+02	1.2007153e+02	1.4740289e+02	1.0139193e+02	2.1371858e+02	2.2123736e+02	1.3752894e+02	8.9307421e+01	1.3164695e+02	8.0790206e+01	2.0882581e+02	9.6183445e+01	1.1751343e+02	1.0685362e+02	2.0860047e+02	1.1192629e+02	9.1707855e+01	3.1922445e+02	2.0332842e+02	1.0832622e+02	7.8022695e+01	1.3719098e+02	1.3391927e+02	1.6697076e+02	2.2372873e+02	9.7341377e+01	2.3306097e+02	7.1757482e+01	2.1810749e+02	1.1344193e+02	1.0386652e+02	9.8840473e+01	9.5036727e+01	8.8737605e+01	1.6346806e+02	8.1015867e+01	1.2940118e+02	1.0611889e+02	2.7220107e+02	1.1594161e+02	1.9325223e+02	2.7508316e+02	2.6497407e+02	8.3236548e+01	1.1202007e+02
2.3744374e+03	1.3909731e+02	8.5419162e+01	2.4258821e+02	1.4072663e+02	1.0681839e+02	1.3359043e+02	1.4433100e+02	1.0135255e+02	2.1357163e+02	2.2156264e+02	1.3793014e+02	8.4619058e+01	1.3203500e+02	8.0480802e+01	2.0907106e+02	1.0103614e+02	1.1573953e+02	1.0675688e+02	2.0191460e+02	1.0625851e+02	9.0993725e+01	3.1877440e+02	2.0384067e+02	1.0891312e+02	7.8156399e+01	1.4902321e+02	1.2936194e+02	1.6216342e+02	2.1716288e+02	9.7373211e+01	2.3960002e+02	7.0469365e+01	2.5846229e+02	1.1065640e+02	9.4242725e+01	9.8987277e+01	9.4779992e+01	8.6373782e+01	1.5409492e+02	8.0846380e+01	1.4325294e+02	1.0637697e+02	3.0015547e+02	1.1591546e+02	2.1723399e+02	2.9300241e+02	2.7570758e+02	8.3015560e+01	1.1191348e+02
2.3752375e+03	1.4569086e+02	8.5275312e+01	2.5000850e+02	1.3167575e+02	1.1439195e+02	1.4692056e+02	1.3478323e+02	1.0121622e+02	2.1384592e+02	2.2165068e+02	1.3768269e+02	8.2180055e+01	1.3170360e+02	8.0801724e+01	2.0928308e+02	1.0539577e+02	1.1424151e+02	1.0680746e+02	1.9418141e+02	1.0147779e+02	9.1384382e+01	3.1904397e+02	2.0361513e+02	1.0891624e+02	7.8373056e+01	1.5578737e+02	1.2519900e+02	1.5426432e+02	2.1265730e+02	9.7915752e+01	2.4555511e+02	6.8525524e+01	3.0307065e+02	1.0832643e+02	8.8085163e+01	9.9058071e+01	9.5218130e+01	8.3372959e+01	1.4645103e+02	8.0839549e+01	1.6265279e+02	1.0635465e+02	3.2161479e+02	1.1590057e+02	2.3109167e+02	3.0801209e+02	2.7762648e+02	8.3227682e+01	1.1197201e+02
2.3760376e+03	1.5175816e+02	8.5601681e+01	2.5903751e+02	1.2513259e+02	1.2389190e+02	1.6419506e+02	1.2727996e+02	1.0116323e+02	2.1380448e+02	2.2243502e+02	1.3757949e+02	8.0013504e+01	1.3191567e+02	8.1129781e+01	2.0905102e+02	1.0850527e+02	1.1334310e+02	1.0689081e+02	1.8920859e+02	9.7074188e+01	9.1454682e+01	3.1945398e+02	2.0353174e+02	1.0986737e+02	7.7950224e+01	1.6145294e+02	1.2064100e+02	1.4870220e+02	2.0969920e+02	9.7324110e+01	2.5177867e+02	6.7754081e+01	3.4379946e+02	1.0615370e+02	8.2884169e+01	9.8671040e+01	9.5196573e+01	8.1216502e+01	1.4150364e+02	8.1070049e+01	1.8338179e+02	1.0651014e+02	3.4717129e+02	1.1617401e+02	2.4353152e+02	3.1769222e+02	2.8023338e+02	8.3163202e+01	1.1233245e+02
2.3768377e+03	1.5665957e+02	8.6034815e+01	2.6420438e+02	1.1961496e+02	1.3447279e+02	1.8462634e+02	1.2227730e+02	1.0126864e+02	2.1387156e+02	2.2314329e+02	1.3783058e+02	7.9068741e+01	1.3178701e+02	8.0898798e+01	2.0940512e+02	1.1175040e+02	1.1286936e+02	1.0674400e+02	1.8274099e+02	9.4921945e+01	9.1405732e+01	3.1910691e+02	2.0387592e+02	1.1063834e+02	7.8088721e+01	1.6564889e+02	1.1612468e+02	1.3984264e+02	2.0674180e+02	9.7659627e+01	2.5983395e+02	6.6481152e+01	3.8792980e+02	1.0568033e+02	7.7685166e+01	9.9089165e+01	9.4826893e+01	7.9453376e+01	1.3629167e+02	8.1049348e+01	2.0214901e+02	1.0623628e+02	3.6519839e+02	1.1626799e+02	2.5566577e+02	3.2880857e+02	2.7621184e+02	8.3152286e+01	1.1231400e+02
2.3776378e+03	1.6189488e+02	8.6406647e+01	2.6879338e+02	1.1598120e+02	1.4477917e+02	2.0132505e+02	1.1604283e+02	1.0175842e+02	2.1376225e+02	2.2510563e+02	1.3788459e+02	7.8097203e+01	1.3178200e+02	8.0970312e+01	2.0944362e+02	1.1588292e+02	1.1257706e+02	1.0683155e+02	1.7714484e+02	9.1800080e+01	9.1495566e+01	3.1872697e+02	2.0345192e+02	1.1138299e+02	7.8091858e+01	1.7043513e+02	1.1465253e+02	1.3301703e+02	2.0481234e+02	9.7518867e+01	2.6618108e+02	6.6321489e+01	4.1851903e+02	1.0444436e+02	7.5455654e+01	9.9008830e+01	9.5037596e+01	7.7471170e+01	1.3233074e+02	8.1012895e+01	2.2086758e+02	1.0625857e+02	3.7941695e+02	1.1592652e+02	2.5959558e+02	3.2839274e+02	2.7735135e+02	8.3473676e+01	1.1215837e+02
2.3784378e+03	1.6285699e+02	8.7670436e+01	2.7324766e+02	1.1478041e+02	1.5362479e+02	2.2102047e+02	1.1263319e+02	1.0167402e+02	2.1390306e+02	2.2705983e+02	1.3794430e+02	7.7688211e+01	1.3203647e+02	8.1276253e+01	2.0911481e+02	1.1982543e+02	1.1234935e+02	1.0700451e+02	1.6818903e+02	8.7843666e+01	9.1775492e+01	3.1925213e+02	2.0384164e+02	1.1340879e+02	7.8214960e+01	1.7125228e+02	1.1164834e+02	1.2401632e+02	2.0336709e+02	9.7421907e+01	2.7114835e+02	6.5550464e+01	4.4605686e+02	1.0407660e+02	7.3834647e+01	9.8847108e+01	9.5277079e+01	7.5379956e+01	1.2953488e+02	8.1031135e+01	2.3446794e+02	1.0647528e+02	3.9045572e+02	1.1626023e+02	2.5847379e+02	3.3188155e+02	2.7221123e+02	8.3483261e+01	1.1206416e+02
2.3792379e+03	1.6359335e+02	8.9497218e+01	2.7594589e+02	1.1498530e+02	1.6436762e+02	2.3683476e+02	1.1153821e+02	1.0165943e+02	2.1413172e+02	2.3094875e+02	1.3789291e+02	7.7596741e+01	1.3208574e+02	8.0965530e+01	2.0932385e+02	1.2146351e+02	1.1294821e+02	1.0661581e+02	1.6003520e+02	8.7300346e+01	9.2408938e+01	3.1958122e+02	2.0377869e+02	1.1506454e+02	7.8259037e+01	1.6902252e+02	1.1017462e+02	1.1880362e+02	2.0302360e+02	9.7805721e+01	2.7706855e+02	6.5910491e+01	4.6540810e+02	1.0434027e+02	7.2394315e+01	9.9048055e+01	9.5208082e+01	7.4461147e+01	1.2732557e+02	8.1109839e+01	2.4853551e+02	1.0656948e+02	3.8911615e+02	1.1604837e+02	2.5386207e+02	3.3259856e+02	2.6812568e+02	8.3860189e+01	1.1217854e+02
2.3800380e+03	1.6213905e+02	9.0913362e+01	2.7708566e+02	1.1806146e+02	1.7256808e+02	2.5365326e+02	1.1482245e+02	1.0155820e+02	2.1384458e+02	2.3706478e+02	1.3776277e+02	7.7907265e+01	1.3204294e+02	8.1324584e+01	2.0950800e+02	1.2011491e+02	1.1457361e+02	1.0674758e+02	1.5185380e+02	8.5873307e+01	9.2658215e+01	3.1952998e+02	2.0418027e+02	1.1875261e+02	7.8225094e+01	1.6685853e+02	1.0930401e+02	1.1661920e+02	2.0274212e+02	9.7640200e+01	2.7992741e+02	6.5176119e+01	4.7169904e+02	1.0459658e+02	7.2080977e+01	9.9002270e+01	9.5040295e+01	7.3410924e+01	1.2601108e+02	8.0908301e+01	2.5589164e+02	1.0650848e+02	3.9284846e+02	1.1618559e+02	2.4374439e+02	3.2494631e+02	2.6060735e+02	8.5064062e+01	1.1210001e+02
2.3808381e+03	1.5991572e+02	9.4271343e+01	2.8108306e+02	1.2316373e+02	1.7611463e+02	2.5927179e+02	1.2085123e+02	1.0206088e+02	2.1405984e+02	2.4369767e+02	1.3806507e+02	7.7565034e+01	1.3172391e+02	8.1043691e+01	2.0917026e+02	1.2119183e+02	1.1695646e+02	1.0722055e+02	1.4553156e+02	8.5114604e+01	9.2722129e+01	3.1900273e+02	2.0370058e+02	1.2176020e+02	7.8229881e+01	1.6216382e+02	1.0889584e+02	1.1621512e+02	2.0230734e+02	9.7632053e+01	2.7814857e+02	6.5656202e+01	4.7028291e+02	1.0508848e+02	7.1717892e+01	9.9140457e+01	9.5379931e+01	7.3059364e+01	1.2441140e+02	8.1130638e+01	2.5931214e+02	1.0656569e+02	3.8173385e+02	1.1621083e+02	2.3404770e+02	3.2163407e+02	2.5796368e+02	8.6289841e+01	1.1232646e+02
2.3816382e+03	1.5656786e+02	9.6862603e+01	2.8584013e+02	1.2998674e+02	1.7741487e+02	2.5578094e+02	1.2789694e+02	1.0176047e+02	2.1399504e+02	2.5499558e+02	1.3762818e+02	7.7020144e+01	1.3224007e+02	8.1078054e+01	2.0952563e+02	1.1854154e+02	1.2110920e+02	1.0695882e+02	1.3800236e+02	8.4907456e+01	9.4089988e+01	3.1969154e+02	2.0433954e+02	1.2567428e+02	7.8275807e+01	1.6025774e+02	1.0860335e+02	1.1891024e+02	2.0222927e+02	9.7546368e+01	2.7575190e+02	6.5326780e+01	4.6239347e+02	1.0733086e+02	7.1707830e+01	9.9125320e+01	9.5300548e+01	7.2234413e+01	1.2350252e+02	8.1060368e+01	2.5715883e+02	1.0653881e+02	3.7120434e+02	1.1647031e+02	2.2582363e+02	3.1191643e+02	2.5393948e+02	8.8090715e+01	1.1203119e+02
2.3824382e+03	1.5200189e+02	1.0179008e+02	2.8822717e+02	1.3822207e+02	1.7476344e+02	2.4995467e+02	1.3887717e+02	1.0206773e+02	2.1405098e+02	2.6816323e+02	1.3809067e+02	7.7450557e+01	1.3201945e+02	8.1355735e+01	2.0931019e+02	1.1534959e+02	1.2739846e+02	1.0700462e+02	1.3297407e+02	8.4993118e+01	9.5871480e+01	3.1925246e+02	2.0486909e+02	1.2926440e+02	7.8088726e+01	1.5316674e+02	1.0957411e+02	1.2475120e+02	2.0196543e+02	9.7885286e+01	2.7292784e+02	6.5825717e+01	4.4799483e+02	1.0850458e+02	7.1681894e+01	9.9053228e+01	9.5183667e+01	7.2713097e+01	1.2333473e+02	8.1199873e+01	2.4422322e+02	1.0678591e+02	3.5341898e+02	1.1613137e+02	2.1161883e+02	2.9965269e+02	2.5293699e+02	9.3106155e+01	1.1233180e+02
2.3832383e+03	1.4950241e+02	1.0662558e+02	2.9190296e+02	1.4912331e+02	1.6875469e+02	2.3725242e+02	1.4727554e+02	1.0187194e+02	2.1383648e+02	2.8555909e+02	1.3785294e+02	7.7545214e+01	1.3186423e+02	8.1163399e+01	2.0985593e+02	1.1476385e+02	1.3627214e+02	1.0708964e+02	1.2916209e+02	8.4810789e+01	9.7573455e+01	3.2003580e+02	2.0550810e+02	1.3464015e+02	7.8398723e+01	1.4947245e+02	1.1037281e+02	1.2790952e+02	2.0220500e+02	9.7424975e+01	2.6855496e+02	6.5206117e+01	4.3158960e+02	1.1054287e+02	7.1538870e+01	9.9021964e+01	9.5663211e+01	7.2399242e+01	1.2314145e+02	8.0481275e+01	2.3056532e+02	1.0661249e+02	3.3272911e+02	1.1638463e+02	2.0052163e+02	2.8583708e+02	2.5111501e+02	9.8997677e+01	1.1240600e+02
2.3840384e+03	1.4533723e+02	1.1203492e+02	2.9387663e+02	1.5706964e+02	1.6060612e+02	2.1860376e+02	1.5909799e+02	1.0188802e+02	2.1439201e+02	3.0502161e+02	1.3771509e+02	7.7727585e+01	1.3218938e+02	8.1320150e+01	2.0957555e+02	1.1079025e+02	1.4746754e+02	1.0673683e+02	1.2486699e+02	8.4939851e+01	9.9892262e+01	3.2068714e+02	2.0629969e+02	1.3938743e+02	7.8336865e+01	1.4309294e+02	1.1178819e+02	1.3857191e+02	2.0215150e+02	9.7765136e+01	2.6017042e+02	6.5828992e+01	4.0612143e+02	1.1366829e+02	7.1253968e+01	9.9600872e+01	9.5283776e+01	7.2210898e+01	1.2298689e+02	8.1718911e+01	2.1741115e+02	1.0703913e+02	3.0673809e+02	1.1628034e+02	1.8839050e+02	2.7317073e+02	2.4745057e+02	1.0775244e+02	1.1237369e+02
2.3848385e+03	1.4313113e+02	1.1702061e+02	2.9621759e+02	1.6661708e+02	1.5131779e+02	1.9878145e+02	1.6458199e+02	1.0219156e+02	2.1446772e+02	3.2164913e+02	1.3808408e+02	7.7573222e+01	1.3195548e+02	8.1174658e+01	2.1005267e+02	1.0632179e+02	1.6263946e+02	1.0727803e+02	1.2150516e+02	8.4829088e+01	1.0274914e+02	3.2144654e+02	2.0758866e+02	1.4127157e+02	7.8300496e+01	1.3533335e+02	1.1397999e+02	1.4781618e+02	2.0232264e+02	9.7688365e+01	2.5406149e+02	6.5937374e+01	3.7577187e+02	1.1777689e+02	7.1673957e+01	9.9065559e+01	9.5716905e+01	7.2716548e+01	1.2279752e+02	8.1030734e+01	2.0234668e+02	1.0684214e+02	2.8483859e+02	1.1660480e+02	1.7959585e+02	2.5290217e+02	2.4656361e+02	1.2099001e+02	1.1249594e+02
2.3856386e+03	1.4089467e+02	1.2244499e+02	2.9832392e+02	1.7456734e+02	1.4211778e+02	1.7449662e+02	1.6978480e+02	1.0200423e+02	2.1438774e+02	3.3936769e+02	1.3813263e+02	7.7681409e+01	1.3234777e+02	8.1281565e+01	2.1045134e+02	1.0253713e+02	1.8188859e+02	1.0679973e+02	1.2188543e+02	8.5681839e+01	1.0636234e+02	3.2355010e+02	2.1101227e+02	1.4405423e+02	7.8432560e+01	1.2757001e+02	1.1570177e+02	1.5688443e+02	2.0234083e+02	9.7686800e+01	2.4759299e+02	6.6212570e+01	3.4247203e+02	1.1961131e+02	7.1182933e+01	9.9272656e+01	9.5284348e+01	7.2171466e+01	1.2301013e+02	8.1111274e+01	1.8526374e+02	1.0701592e+02	2.6207056e+02	1.1641952e+02	1.7498331e+02	2.3355072e+02	2.4176035e+02	1.3786140e+02	1.1228456e+02
2.3864386e+03	1.3965052e+02	1.2850640e+02	2.9725319e+02	1.7798660e+02	1.3033385e+02	1.5098752e+02	1.6906836e+02	1.0179948e+02	2.1458479e+02	3.5694705e+02	1.3793912e+02	7.7570196e+01	1.3188531e+02	8.1359056e+01	2.1276683e+02	9.8222751e+01	2.0158305e+02	1.0705441e+02	1.2334264e+02	8.6195548e+01	1.1023861e+02	3.2582402e+02	2.1551872e+02	1.4287624e+02	7.8286177e+01	1.1945526e+02	1.1862500e+02	1.6502126e+02	2.0225510e+02	9.7923852e+01	2.4017149e+02	6.6517236e+01	3.0964213e+02	1.2225854e+02	7.1787381e+01	9.9239330e+01	9.5830671e+01	7.2465375e+01	1.2240523e+02	8.1512445e+01	1.6627032e+02	1.0676357e+02	2.3836054e+02	1.1642570e+02	1.7027722e+02	2.1403006e+02	2.3612620e+02	1.5710084e+02	1.1247723e+02
2.3872387e+03	1.3802514e+02	1.3369780e+02	2.9620305e+02	1.7951632e+02	1.2188404e+02	1.3232383e+02	1.6500422e+02	1.0215393e+02	2.1438459e+02	3.7053748e+02	1.3832963e+02	7.7714978e+01	1.3233150e+02	8.1321808e+01	2.1497365e+02	9.5062784e+01	2.2420308e+02	1.0709711e+02	1.2814807e+02	8.7091837e+01	1.1541031e+02	3.3072510e+02	2.1934945e+02	1.4165920e+02	7.8715934e+01	1.1210973e+02	1.2266450e+02	1.6858199e+02	2.0282091e+02	9.7680500e+01	2.3550117e+02	6.7166547e+01	2.7511359e+02	1.2599559e+02	7.1653239e+01	9.9340518e+01	9.5521499e+01	7.2380953e+01	1.2243580e+02	8.0814496e+01	1.5189812e+02	1.0711353e+02	2.1855182e+02	1.1646784e+02	1.6814148e+02	1.9549908e+02	2.3146437e+02	1.8882724e+02	1.1231376e+02
2.3880388e+03	1.3658957e+02	1.3617666e+02	2.9383248e+02	1.7784028e+02	1.1300060e+02	1.1435763e+02	1.6116833e+02	1.0218521e+02	2.1447095e+02	3.7702060e+02	1.3768790e+02	7.7613389e+01	1.3282509e+02	8.1468904e+01	2.2108903e+02	9.1974497e+01	2.4470331e+02	1.0699200e+02	1.3574064e+02	8.8530376e+01	1.2320255e+02	3.3683738e+02	2.2627809e+02	1.3961310e+02	7.8045613e+01	1.0481664e+02	1.2656924e+02	1.7091045e+02	2.0223965e+02	9.7939729e+01	2.3054715e+02	6.8797994e+01	2.4034832e+02	1.3062238e+02	7.1786406e+01	9.9294553e+01	9.5250619e+01	7.2307610e+01	1.2275272e+02	8.1017851e+01	1.3890678e+02	1.0675615e+02	2.0007156e+02	1.1649333e+02	1.6774093e+02	1.8183024e+02	2.2095378e+02	2.2285234e+02	1.1265634e+02
2.3888389e+03	1.3466585e+02	1.4066017e+02	2.9250707e+02	1.7130650e+02	1.0524279e+02	1.0026895e+02	1.5451869e+02	1.0243659e+02	2.1431155e+02	3.7602889e+02	1.3786894e+02	7.7855879e+01	1.3293440e+02	8.1224309e+01	2.2967445e+02	8.9276679e+01	2.6689476e+02	1.0724812e+02	1.4679431e+02	9.0479477e+01	1.2877920e+02	3.4521037e+02	2.3413066e+02	1.3549384e+02	7.8948373e+01	9.8118736e+01	1.3118863e+02	1.7178966e+02	2.0230413e+02	9.7805564e+01	2.2406822e+02	6.9102201e+01	2.0869743e+02	1.3557674e+02	7.1198964e+01	9.9438201e+01	9.5457085e+01	7.2734077e+01	1.2293981e+02	8.1546672e+01	1.2855074e+02	1.0714760e+02	1.8245283e+02	1.1629293e+02	1.6534749e+02	1.6936868e+02	2.0955554e+02	2.5671086e+02	1.1214634e+02
2.3896390e+03	1.3297820e+02	1.4169622e+02	2.9431634e+02	1.6757110e+02	9.9596301e+01	9.0131219e+01	1.4455343e+02	1.0222469e+02	2.1450720e+02	3.7128333e+02	1.3832709e+02	7.8007767e+01	1.3395261e+02	8.1495828e+01	2.4484471e+02	8.8162085e+01	2.8607597e+02	1.0725674e+02	1.6156548e+02	9.4505776e+01	1.3528124e+02	3.5789355e+02	2.4392139e+02	1.3285716e+02	7.8248564e+01	9.2752081e+01	1.3783542e+02	1.6896070e+02	2.0354122e+02	9.7781698e+01	2.2002550e+02	7.1084873e+01	1.8167867e+02	1.4302425e+02	7.1944395e+01	9.9589151e+01	9.5320098e+01	7.2648421e+01	1.2279822e+02	8.1524049e+01	1.1897209e+02	1.0727821e+02	1.6629285e+02	1.1680519e+02	1.6179580e+02	1.5783899e+02	1.9510387e+02	2.9269634e+02	1.1243697e+02
2.3904390e+03	1.3164576e+02	1.4076745e+02	2.9953202e+02	1.5961488e+02	9.5704345e+01	8.3095002e+01	1.3875160e+02	1.0250323e+02	2.1440990e+02	3.5966675e+02	1.3787320e+02	7.7884890e+01	1.3541365e+02	8.1599107e+01	2.6596252e+02	8.7417337e+01	3.0008268e+02	1.0733239e+02	1.8351467e+02	9.7856784e+01	1.4088699e+02	3.7293972e+02	2.5318835e+02	1.2947544e+02	7.8664751e+01	8.7493110e+01	1.4314585e+02	1.6569683e+02	2.0353359e+02	9.7966311e+01	2.1686825e+02	7.4754738e+01	1.5745328e+02	1.4996425e+02	7.1674807e+01	9.9602689e+01	9.5644878e+01	7.2317726e+01	1.2268756e+02	8.1683457e+01	1.1000538e+02	1.0720972e+02	1.5351413e+02	1.1672179e+02	1.6015478e+02	1.4925961e+02	1.8286177e+02	3.2924189e+02	1.1287521e+02
2.3912391e+03	1.2852088e+02	1.4315474e+02	3.0457890e+02	1.4975502e+02	9.3028201e+01	7.7234196e+01	1.3553786e+02	1.0237856e+02	2.1456878e+02	3.4254405e+02	1.3833561e+02	7.7880473e+01	1.3756107e+02	8.1457631e+01	2.9186129e+02	8.6666388e+01	3.1111609e+02	1.0713707e+02	2.0640459e+02	1.0464283e+02	1.4869284e+02	3.9394171e+02	2.6222655e+02	1.2561094e+02	7.8553160e+01	8.3587248e+01	1.5011770e+02	1.6106379e+02	2.0445219e+02	9.7874829e+01	2.1434232e+02	7.8668766e+01	1.3752035e+02	1.5863729e+02	7.1510658e+01	1.0027842e+02	9.5785491e+01	7.2718615e+01	1.2300073e+02	8.1974121e+01	1.0463584e+02	1.0694858e+02	1.4087352e+02	1.1703311e+02	1.5195713e+02	1.4308976e+02	1.6673213e+02	3.6153843e+02	1.1203107e+02
2.3920392e+03	1.2659704e+02	1.4392632e+02	3.1610358e+02	1.4513826e+02	9.0787060e+01	7.4181620e+01	1.3079510e+02	1.0253130e+02	2.1469076e+02	3.2834782e+02	1.3804875e+02	7.7999335e+01	1.4041646e+02	8.1612611e+01	3.2927884e+02	8.6251283e+01	3.1127086e+02	1.0738242e+02	2.3137972e+02	1.1094349e+02	1.5353197e+02	4.1596676e+02	2.6874916e+02	1.2215736e+02	7.8398839e+01	8.1173125e+01	1.6202271e+02	1.5421619e+02	2.0707007e+02	9.7776240e+01	2.1235464e+02	8.2858712e+01	1.2215871e+02	1.7270451e+02	7.1759397e+01	1.0027238e+02	9.5303775e+01	7.2638524e+01	1.2282601e+02	8.2777905e+01	9.8925941e+01	1.0759541e+02	1.3123068e+02	1.1634074e+02	1.4456166e+02	1.3913665e+02	1.5086773e+02	3.8958987e+02	1.1296130e+02
2.3928393e+03	1.2410913e+02	1.4169138e+02	3.2994824e+02	1.4027232e+02	8.8660563e+01	7.1968213e+01	1.3006448e+02	1.0250025e+02	2.1471107e+02	3.1475999e+02	1.3841554e+02	7.8242510e+01	1.4435297e+02	8.1406190e+01	3.7479815e+02	8.5087424e+01	3.0787885e+02	1.0727866e+02	2.6230862e+02	1.2420994e+02	1.5759200e+02	4.4141704e+02	2.7548936e+02	1.1964157e+02	7.8339855e+01	7.9978917e+01	1.7241934e+02	1.4788760e+02	2.0973193e+02	9.8042960e+01	2.1110159e+02	8.9756816e+01	1.1068451e+02	1.8766459e+02	7.1532918e+01	1.0096603e+02	9.5600439e+01	7.2670167e+01	1.2270009e+02	8.4145806e+01	9.5606409e+01	1.0686196e+02	1.2393649e+02	1.1702789e+02	1.3759425e+02	1.3473194e+02	1.3704828e+02	4.0992091e+02	1.1249768e+02
2.3936394e+03	1.2221317e+02	1.4122608e+02	3.4498629e+02	1.3687739e+02	8.7668944e+01	7.0584697e+01	1.3106705e+02	1.0251830e+02	2.1471126e+02	2.9822623e+02	1.3807204e+02	7.7778575e+01	1.5016306e+02	8.1606992e+01	4.2438887e+02	8.4317349e+01	3.0143746e+02	1.0736927e+02	2.8989422e+02	1.3657725e+02	1.6067697e+02	4.6400640e+02	2.8122904e+02	1.1812700e+02	7.8682219e+01	7.8490144e+01	1.8250847e+02	1.4134744e+02	2.1336740e+02	9.8084961e+01	2.1059865e+02	9.7403366e+01	1.0132107e+02	2.0049976e+02	7.1828079e+01	1.0233801e+02	9.5583138e+01	7.2819277e+01	1.2308042e+02	8.6896342e+01	9.1996746e+01	1.0754704e+02	1.1556176e+02	1.1660345e+02	1.3269121e+02	1.3165743e+02	1.2333408e+02	4.1772848e+02	1.1266393e+02
2.3944394e+03	1.2139526e+02	1.4001847e+02	3.6579684e+02	1.3419943e+02	8.6261434e+01	6.9678092e+01	1.3235216e+02	1.0245930e+02	2.1471919e+02	2.8843509e+02	1.3845850e+02	7.8053292e+01	1.5726300e+02	8.1874719e+01	4.7620429e+02	8.4096716e+01	2.9045534e+02	1.0743488e+02	3.1327239e+02	1.5368223e+02	1.6111036e+02	4.8696200e+02	2.8721376e+02	1.1585769e+02	7.8692122e+01	7.7832582e+01	1.9168474e+02	1.3256480e+02	2.1941208e+02	9.8495368e+01	2.1057453e+02	1.0624245e+02	9.3315132e+01	2.1547927e+02	7.1942724e+01	1.0506592e+02	9.5512949e+01	7.2815555e+01	1.2290328e+02	9.0895164e+01	8.8657290e+01	1.0766234e+02	1.1048360e+02	1.1673307e+02	1.2689815e+02	1.2896098e+02	1.1093168e+02	4.1356518e+02	1.1261222e+02
2.3952395e+03	1.1888788e+02	1.4187942e+02	3.8657499e+02	1.3265728e+02	8.6040243e+01	6.9865187e+01	1.3307272e+02	1.0242384e+02	2.1495311e+02	2.7718763e+02	1.3809774e+02	7.8125198e+01	1.6585763e+02	8.1514085e+01	5.2804972e+02	8.3408284e+01	2.7432800e+02	1.0725723e+02	3.3639412e+02	1.7523672e+02	1.5897275e+02	5.0659781e+02	2.8844015e+02	1.1471434e+02	7.8469807e+01	7.7298162e+01	2.0290765e+02	1.2432728e+02	2.2549847e+02	9.8412870e+01	2.0920152e+02	1.1146129e+02	8.9964441e+01	2.2959950e+02	7.1915251e+01	1.0867033e+02	9.5900928e+01	7.2970095e+01	1.2269082e+02	9.5393256e+01	8.6778858e+01	1.0770868e+02	1.0553315e+02	1.1724409e+02	1.2285067e+02	1.2703414e+02	1.0097836e+02	4.0470521e+02	1.1277778e+02
2.3960396e+03	1.1837640e+02	1.4536846e+02	4.0872254e+02	1.3205549e+02	8.5297802e+01	6.9667184e+01	1.3601731e+02	1.0286516e+02	2.1474770e+02	2.6751952e+02	1.3850572e+02	7.8306697e+01	1.7473372e+02	8.1845195e+01	5.6757338e+02	8.2832185e+01	2.5418984e+02	1.0766379e+02	3.4740851e+02	1.9930459e+02	1.5553063e+02	5.1751347e+02	2.8860314e+02	1.1334098e+02	7.8898878e+01	7.6819219e+01	2.1066930e+02	1.1729846e+02	2.3346466e+02	9.8960699e+01	2.1007377e+02	1.2056242e+02	8.6874647e+01	2.3755935e+02	7.1840086e+01	1.1494837e+02	9.5391416e+01	7.3202545e+01	1.2289489e+02	1.0410207e+02	8.5465859e+01	1.0797303e+02	1.0310395e+02	1.1690216e+02	1.2123614e+02	1.2604915e+02	9.3932025e+01	3.9050715e+02	1.1254391e+02
2.3968397e+03	1.1785514e+02	1.4753887e+02	4.2854906e+02	1.2767822e+02	8.5368932e+01	7.0251982e+01	1.3818888e+02	1.0244077e+02	2.1496969e+02	2.6002379e+02	1.3832319e+02	7.8074415e+01	1.8430358e+02	8.1745950e+01	5.9590216e+02	8.2118475e+01	2.3706380e+02	1.0756287e+02	3.4933468e+02	2.2282597e+02	1.5107100e+02	5.1925868e+02	2.8878851e+02	1.1238828e+02	7.8692445e+01	7.7056418e+01	2.1797709e+02	1.0952662e+02	2.4242066e+02	9.9311305e+01	2.0952650e+02	1.2949980e+02	8.4616817e+01	2.4267180e+02	7.1780552e+01	1.2432875e+02	9.5685677e+01	7.2857837e+01	1.2297664e+02	1.1351591e+02	8.4998124e+01	1.0870396e+02	1.0136676e+02	1.1696885e+02	1.1985992e+02	1.2448270e+02	8.8940578e+01	3.6833120e+02	1.1270808e+02
2.3976398e+03	1.1792782e+02	1.4844923e+02	4.4428955e+02	1.2210577e+02	8.5004613e+01	7.0926974e+01	1.4205866e+02	1.0272483e+02	2.1506304e+02	2.5405121e+02	1.3845211e+02	7.8534746e+01	1.9480282e+02	8.1323551e+01	6.0806939e+02	8.1641795e+01	2.1551386e+02	1.0751925e+02	3.4301735e+02	2.4888273e+02	1.4416765e+02	5.1318041e+02	2.8748059e+02	1.1159058e+02	7.8651705e+01	7.7619664e+01	2.2222254e+02	1.0549282e+02	2.5196545e+02	9.9760014e+01	2.0952801e+02	1.3452761e+02	8.3094715e+01	2.4554138e+02	7.2088212e+01	1.3734305e+02	9.5810920e+01	7.3002440e+01	1.2293308e+02	1.2520035e+02	8.4540421e+01	1.0926987e+02	9.9883796e+01	1.1672362e+02	1.2328276e+02	1.2369417e+02	8.5136871e+01	3.4221049e+02	1.1274459e+02
2.3984398e+03	1.1806492e+02	1.4994667e+02	4.6216271e+02	1.1775330e+02	8.4257735e+01	7.1778511e+01	1.4333156e+02	1.0313071e+02	2.1482340e+02	2.4818291e+02	1.3775717e+02	7.8069547e+01	2.0300680e+02	8.1794306e+01	6.0471660e+02	8.1336106e+01	1.9782666e+02	1.0751481e+02	3.2845930e+02	2.7148237e+02	1.3791437e+02	4.9843877e+02	2.8500665e+02	1.1107077e+02	7.8679986e+01	7.7038256e+01	2.2260741e+02	1.0016819e+02	2.6172570e+02	1.0109859e+02	2.0978156e+02	1.3829464e+02	8.2401218e+01	2.3936805e+02	7.1826027e+01	1.5247666e+02	9.5535694e+01	7.3002148e+01	1.2269387e+02	1.3759118e+02	8.4003580e+01	1.1038910e+02	9.9224095e+01	1.1744743e+02	1.2467315e+02	1.2307523e+02	8.3032759e+01	3.1873825e+02	1.1281356e+02
2.3992399e+03	1.1839369e+02	1.4910038e+02	4.7146908e+02	1.1229938e+02	8.4877508e+01	7.3600557e+01	1.4441794e+02	1.0280320e+02	2.1495261e+02	2.4219022e+02	1.3856028e+02	7.8343018e+01	2.1043342e+02	8.1696300e+01	5.7790683e+02	8.0992084e+01	1.7957586e+02	1.0757086e+02	3.1373854e+02	2.9324093e+02	1.3209791e+02	4.7656423e+02	2.8087029e+02	1.1001268e+02	7.8644473e+01	7.7051349e+01	2.1741397e+02	9.4969833e+01	2.7251982e+02	1.0285143e+02	2.0974259e+02	1.4158643e+02	8.1915781e+01	2.2758766e+02	7.1613858e+01	1.7129100e+02	9.5983471e+01	7.2836508e+01	1.2318730e+02	1.5100487e+02	8.3731078e+01	1.1140364e+02	9.8639894e+01	1.1726580e+02	1.2850067e+02	1.2258805e+02	8.1639666e+01	2.9521039e+02	1.1277657e+02
2.4000400e+03	1.1916426e+02	1.4900604e+02	4.7924801e+02	1.0945160e+02	8.4492746e+01	7.5011195e+01	1.4334905e+02	1.0263074e+02	2.1501587e+02	2.3704019e+02	1.3850781e+02	7.8139367e+01	2.1518514e+02	8.1679966e+01	5.5091317e+02	8.0935128e+01	1.6406825e+02	1.0743473e+02	2.9192189e+02	3.0520543e+02	1.2449292e+02	4.5480828e+02	2.7759735e+02	1.0979266e+02	7.8600084e+01	7.7885354e+01	2.1176278e+02	9.2004523e+01	2.8112865e+02	1.0489923e+02	2.0990338e+02	1.4474311e+02	8.1119887e+01	2.1704137e+02	7.2102723e+01	1.9469731e+02	9.5620892e+01	7.3144751e+01	1.2306969e+02	1.6666902e+02	8.3410814e+01	1.1300596e+02	9.8677244e+01	1.1691786e+02	1.3483189e+02	1.2271568e+02	8.0825072e+01	2.7277278e+02	1.1249914e+02
2.4008401e+03	1.2053186e+02	1.4755912e+02	4.7642911e+02	1.0435271e+02	8.4708326e+01	7.7487699e+01	1.4095592e+02	1.0298493e+02	2.1532563e+02	2.3365538e+02	1.3870844e+02	7.8395855e+01	2.1514690e+02	8.1815846e+01	5.0953907e+02	8.0467901e+01	1.5010648e+02	1.0749029e+02	2.7056352e+02	3.2279711e+02	1.1791634e+02	4.3088640e+02	2.6978605e+02	1.0958662e+02	7.9105501e+01	7.7862026e+01	2.0234785e+02	8.8779498e+01	2.9334212e+02	1.0775983e+02	2.0948765e+02	1.4419197e+02	8.0942753e+01	2.0366214e+02	7.1585377e+01	2.1885979e+02	9.6021210e+01	7.3263119e+01	1.2284500e+02	1.8291605e+02	8.3510878e+01	1.1465543e+02	9.8397986e+01	1.1726158e+02	1.4156529e+02	1.2245967e+02	8.0506494e+01	2.5409552e+02	1.1312758e+02
2.4016402e+03	1.2284080e+02	1.4687361e+02	4.7160997e+02	9.9339360e+01	8.4445049e+01	8.1051090e+01	1.3801114e+02	1.0302012e+02	2.1513319e+02	2.3118330e+02	1.3946417e+02	7.8322767e+01	2.1334886e+02	8.1680496e+01	4.6613911e+02	8.0732603e+01	1.3954983e+02	1.0773932e+02	2.4694735e+02	3.2761982e+02	1.1295012e+02	4.0924571e+02	2.6290759e+02	1.0920363e+02	7.8664128e+01	7.8530325e+01	1.9164560e+02	8.7779540e+01	3.0349729e+02	1.1069778e+02	2.0963954e+02	1.3979531e+02	8.0662760e+01	1.9183540e+02	7.1938142e+01	2.4175270e+02	9.5895036e+01	7.3422095e+01	1.2318938e+02	2.0348521e+02	8.3478017e+01	1.1567177e+02	9.8738772e+01	1.1686382e+02	1.4888006e+02	1.2224869e+02	8.0997947e+01	2.3647288e+02	1.1283182e+02
2.4024402e+03	1.2495677e+02	1.4524329e+02	4.6005581e+02	9.8021920e+01	8.4583797e+01	8.5609973e+01	1.3149135e+02	1.0331872e+02	2.1522996e+02	2.2827283e+02	1.4066201e+02	7.8276845e+01	2.0970921e+02	8.1887110e+01	4.2912441e+02	8.0615087e+01	1.3173047e+02	1.0766900e+02	2.2723775e+02	3.2721461e+02	1.0946813e+02	3.9108770e+02	2.5732400e+02	1.0906548e+02	7.9020445e+01	7.8279671e+01	1.8195433e+02	8.6190539e+01	3.1068835e+02	1.1240037e+02	2.1002111e+02	1.3616127e+02	8.0978677e+01	1.8097777e+02	7.1835072e+01	2.6102820e+02	9.5752824e+01	7.3738759e+01	1.2324614e+02	2.3347334e+02	8.3543194e+01	1.1925232e+02	9.8291987e+01	1.1736845e+02	1.5469777e+02	1.2241957e+02	8.1765311e+01	2.2451778e+02	1.1300680e+02
2.4032403e+03	1.2874325e+02	1.4355743e+02	4.4649831e+02	9.5668438e+01	8.4559720e+01	9.0707752e+01	1.2630100e+02	1.0293153e+02	2.1529218e+02	2.2581463e+02	1.4229916e+02	7.8636706e+01	2.0171854e+02	8.1798314e+01	3.8859182e+02	8.0352474e+01	1.2546226e+02	1.0777410e+02	2.0543013e+02	3.2745312e+02	1.0521796e+02	3.7824047e+02	2.4809335e+02	1.0881041e+02	7.8771857e+01	7.8791852e+01	1.7114333e+02	8.5882709e+01	3.2202876e+02	1.1580022e+02	2.0990380e+02	1.3024438e+02	8.0555428e+01	1.7303696e+02	7.1697796e+01	2.7105255e+02	9.5978487e+01	7.3528577e+01	1.2320807e+02	2.6666277e+02	8.3676098e+01	1.2059400e+02	9.8347556e+01	1.1708047e+02	1.6149662e+02	1.2251271e+02	8.4987002e+01	2.1398276e+02	1.1300668e+02
2.4040404e+03	1.3170774e+02	1.4230636e+02	4.2735422e+02	9.4460654e+01	8.4668714e+01	9.8968975e+01	1.2382501e+02	1.0330294e+02	2.1503342e+02	2.2464516e+02	1.4609085e+02	7.8686998e+01	1.9247661e+02	8.1837024e+01	3.5415652e+02	8.1138830e+01	1.2073664e+02	1.0747010e+02	1.9177756e+02	3.2914443e+02	1.0206691e+02	3.7131184e+02	2.4049306e+02	1.0895700e+02	7.8775530e+01	7.9605570e+01	1.5969053e+02	8.4989938e+01	3.2902006e+02	1.1743284e+02	2.0994834e+02	1.2217050e+02	8.0950181e+01	1.6718727e+02	7.2162226e+01	2.7648000e+02	9.6322484e+01	7.4155941e+01	1.2326507e+02	3.0584356e+02	8.3480616e+01	1.2249748e+02	9.8690546e+01	1.1755253e+02	1.7043589e+02	1.2227524e+02	8.8467744e+01	2.0343795e+02	1.1268328e+02
2.4048405e+03	1.3652002e+02	1.4086084e+02	4.0479314e+02	9.3818356e+01	8.5073238e+01	1.0733494e+02	1.1971931e+02	1.0319079e+02	2.1551163e+02	2.2360982e+02	1.5031750e+02	7.8602299e+01	1.8140604e+02	8.1888202e+01	3.2624860e+02	8.0322182e+01	1.1807599e+02	1.0777836e+02	1.7817376e+02	3.2491252e+02	9.9975271e+01	3.6421854e+02	2.3185138e+02	1.0907661e+02	7.8640001e+01	8.0321101e+01	1.5196629e+02	8.5317063e+01	3.3464591e+02	1.1889154e+02	2.1068539e+02	1.1423480e+02	8.0933260e+01	1.6406364e+02	7.2035443e+01	2.7482523e+02	9.5842275e+01	7.5358623e+01	1.2345199e+02	3.5499628e+02	8.3432560e+01	1.2496360e+02	9.9000125e+01	1.1720118e+02	1.7853349e+02	1.2223944e+02	9.2729792e+01	1.9452965e+02	1.1304398e+02
2.4056406e+03	1.4128397e+02	1.3997247e+02	3.7942931e+02	9.3180877e+01	8.4655060e+01	1.1913271e+02	1.1763748e+02	1.0343135e+02	2.1544405e+02	2.2330740e+02	1.5822841e+02	7.8700905e+01	1.7255507e+02	8.1938299e+01	3.0069412e+02	8.0694676e+01	1.1638882e+02	1.0768005e+02	1.7330834e+02	3.2401863e+02	9.8119435e+01	3.6120302e+02	2.2540069e+02	1.0884647e+02	7.9240221e+01	8.1716260e+01	1.4366661e+02	8.4550567e+01	3.3765592e+02	1.1897722e+02	2.1087242e+02	1.0711552e+02	8.0780828e+01	1.6472504e+02	7.1893075e+01	2.6688790e+02	9.6481883e+01	7.6140269e+01	1.2309103e+02	4.0831731e+02	8.3403420e+01	1.2691547e+02	9.8570513e+01	1.1718700e+02	1.8683910e+02	1.2248586e+02	9.8800905e+01	1.8639340e+02	1.1331937e+02
2.4064406e+03	1.4663342e+02	1.3522237e+02	3.5472291e+02	9.2795077e+01	8.5129379e+01	1.3624321e+02	1.1796429e+02	1.0332862e+02	2.1544543e+02	2.2341641e+02	1.6949492e+02	7.8842855e+01	1.6335551e+02	8.2032614e+01	2.8227398e+02	8.0812061e+01	1.1482419e+02	1.0771588e+02	1.7071130e+02	3.2768457e+02	9.7049253e+01	3.6164956e+02	2.2071437e+02	1.0896931e+02	7.8893644e+01	8.3373393e+01	1.3741316e+02	8.4750780e+01	3.4189805e+02	1.1869191e+02	2.1206996e+02	9.8686037e+01	8.0647888e+01	1.6915554e+02	7.2450900e+01	2.5825109e+02	9.5796560e+01	7.7332783e+01	1.2288016e+02	4.6640055e+02	8.3722916e+01	1.2799904e+02	9.8569722e+01	1.1757829e+02	1.9871381e+02	1.2250091e+02	1.0844092e+02	1.8186652e+02	1.1323762e+02
2.4072407e+03	1.5236980e+02	1.2987290e+02	3.2649799e+02	9.2784124e+01	8.5662469e+01	1.5215332e+02	1.2345845e+02	1.0328290e+02	2.1549035e+02	2.2321001e+02	1.8564718e+02	7.8523327e+01	1.5505623e+02	8.2417326e+01	2.6543888e+02	8.0395046e+01	1.1392495e+02	1.0778217e+02	1.7294679e+02	3.3988499e+02	9.5704979e+01	3.6368655e+02	2.1544852e+02	1.0928372e+02	7.8954190e+01	8.5728491e+01	1.3209133e+02	8.5037015e+01	3.4510145e+02	1.1689730e+02	2.1311216e+02	9.0476577e+01	8.1108893e+01	1.7166667e+02	7.2195013e+01	2.4503584e+02	9.5736086e+01	7.9346924e+01	1.2345779e+02	5.2092896e+02	8.3445087e+01	1.2967486e+02	9.9029851e+01	1.1753111e+02	2.0875777e+02	1.2319586e+02	1.1959530e+02	1.7827196e+02	1.1346109e+02
2.4080408e+03	1.5701006e+02	1.2325265e+02	3.0197126e+02	9.2689980e+01	8.5722986e+01	1.7201768e+02	1.3228093e+02	1.0324224e+02	2.1554212e+02	2.2276317e+02	2.0632953e+02	7.8974474e+01	1.4964585e+02	8.2026461e+01	2.5087648e+02	8.1329288e+01	1.1324954e+02	1.0791462e+02	1.7744186e+02	3.5198317e+02	9.4604990e+01	3.6489334e+02	2.1122720e+02	1.0892473e+02	7.8999047e+01	8.9417304e+01	1.2861828e+02	8.4424133e+01	3.4362032e+02	1.1460420e+02	2.1569133e+02	8.4417218e+01	8.0751826e+01	1.7832642e+02	7.1826074e+01	2.2947576e+02	9.6354573e+01	8.1056748e+01	1.2345467e+02	5.6779046e+02	8.3486815e+01	1.3031443e+02	9.8736778e+01	1.1768672e+02	2.1733998e+02	1.2267806e+02	1.2877320e+02	1.8113543e+02	1.1353996e+02
2.4088409e+03	1.6042935e+02	1.1753849e+02	2.8246381e+02	9.2668752e+01	8.6764788e+01	1.9287555e+02	1.4167464e+02	1.0378239e+02	2.1532794e+02	2.2337647e+02	2.3068343e+02	7.8265179e+01	1.4411219e+02	8.1924963e+01	2.4019665e+02	8.0692620e+01	1.1325575e+02	1.0782740e+02	1.8526920e+02	3.6962328e+02	9.4128342e+01	3.6696274e+02	2.0909613e+02	1.0919711e+02	7.9274326e+01	9.5155722e+01	1.2612965e+02	8.4975463e+01	3.4569344e+02	1.1352855e+02	2.1920631e+02	8.1404355e+01	8.0989502e+01	1.8164156e+02	7.2222647e+01	2.1727176e+02	9.5854295e+01	8.4356143e+01	1.2332900e+02	5.9413302e+02	8.3769103e+01	1.3011680e+02	9.8866739e+01	1.1726531e+02	2.2430005e+02	1.2322898e+02	1.3995023e+02	1.8368231e+02	1.1368706e+02
2.4096410e+03	1.6526871e+02	1.1004048e+02	2.6656034e+02	9.2215564e+01	8.7551943e+01	2.1745840e+02	1.5243617e+02	1.0345357e+02	2.1551962e+02	2.2305401e+02	2.6156220e+02	7.8690053e+01	1.4009080e+02	8.1822212e+01	2.3111537e+02	8.0867637e+01	1.1321904e+02	1.0792432e+02	1.9377916e+02	3.9121743e+02	9.3819864e+01	3.6859559e+02	2.0800450e+02	1.0904384e+02	7.9061040e+01	1.0263227e+02	1.2436386e+02	8.4922739e+01	3.4692393e+02	1.1012818e+02	2.2466688e+02	7.6647781e+01	8.0975518e+01	1.8476932e+02	7.2178333e+01	2.0887642e+02	9.6426521e+01	8.7052953e+01	1.2345701e+02	6.0488231e+02	8.3566094e+01	1.2811209e+02	9.8888450e+01	1.1773183e+02	2.2919012e+02	1.2327598e+02	1.4685023e+02	1.8839618e+02	1.1399805e+02
2.4104410e+03	1.7035074e+02	1.0414730e+02	2.5216183e+02	9.2700938e+01	8.8890483e+01	2.3756106e+02	1.6706392e+02	1.0379547e+02	2.1549197e+02	2.2337159e+02	2.8754598e+02	7.8731471e+01	1.3759950e+02	8.2406091e+01	2.2596287e+02	8.0375543e+01	1.1282418e+02	1.0776762e+02	1.9698949e+02	4.1009779e+02	9.3553990e+01	3.6869809e+02	2.0646999e+02	1.0976923e+02	7.9105805e+01	1.1325659e+02	1.2406809e+02	8.4605087e+01	3.4709100e+02	1.0881731e+02	2.3139240e+02	7.2828971e+01	8.0651014e+01	1.8850724e+02	7.2244464e+01	2.0040549e+02	9.6008491e+01	9.0931721e+01	1.2338875e+02	5.9501665e+02	8.3741766e+01	1.2623142e+02	9.9069221e+01	1.1728237e+02	2.3820375e+02	1.2432448e+02	1.5592987e+02	1.9390005e+02	1.1467020e+02
2.4112411e+03	1.7484814e+02	9.9890543e+01	2.4087032e+02	9.2625335e+01	9.0793236e+01	2.5086010e+02	1.7708568e+02	1.0359564e+02	2.1556860e+02	2.2320445e+02	3.1014740e+02	7.8827998e+01	1.3537699e+02	8.2204748e+01	2.2029816e+02	8.1157883e+01	1.1302124e+02	1.0789101e+02	2.0422484e+02	4.2140277e+02	9.3631469e+01	3.6997007e+02	2.0546399e+02	1.0950370e+02	7.9075565e+01	1.2606412e+02	1.2429978e+02	8.4820497e+01	3.4900497e+02	1.0710976e+02	2.4056134e+02	7.0776256e+01	8.0926967e+01	1.9196025e+02	7.2272088e+01	1.9578943e+02	9.6491935e+01	9.5951177e+01	1.2339482e+02	5.6941278e+02	8.3477837e+01	1.2473960e+02	9.8672126e+01	1.1764296e+02	2.3999259e+02	1.2445512e+02	1.6471339e+02	1.9822309e+02	1.1480515e+02
2.4120412e+03	1.7831560e+02	9.6189367e+01	2.3032350e+02	9.2825455e+01	9.3479909e+01	2.5998447e+02	1.8863768e+02	1.0350435e+02	2.1568782e+02	2.2293356e+02	3.3369752e+02	7.8976151e+01	1.3440056e+02	8.2219101e+01	2.1681376e+02	8.0889507e+01	1.1289504e+02	1.0803155e+02	2.0866467e+02	4.2560295e+02	9.3335641e+01	3.6884037e+02	2.0516902e+02	1.0998850e+02	7.9060853e+01	1.4006737e+02	1.2583711e+02	8.4609033e+01	3.4780690e+02	1.0464126e+02	2.5033682e+02	6.9253508e+01	8.0729401e+01	1.9208325e+02	7.2436719e+01	1.9208533e+02	9.6709539e+01	9.9950658e+01	1.2358226e+02	5.3010806e+02	8.3556060e+01	1.2126774e+02	9.9280426e+01	1.1748177e+02	2.4252892e+02	1.2555204e+02	1.6900269e+02	2.0442464e+02	1.1575310e+02
2.4128413e+03	1.8007484e+02	9.2572071e+01	2.2195382e+02	9.2643099e+01	9.6176599e+01	2.6987453e+02	1.9682356e+02	1.0344779e+02	2.1554204e+02	2.2348276e+02	3.4949030e+02	7.8713054e+01	1.3380184e+02	8.2216943e+01	2.1462720e+02	8.0566486e+01	1.1281540e+02	1.0796341e+02	2.0581932e+02	4.2974809e+02	9.3372181e+01	3.6892842e+02	2.0498535e+02	1.1031986e+02	7.8937631e+01	1.5580370e+02	1.2680895e+02	8.4953540e+01	3.5232757e+02	1.0417324e+02	2.6204079e+02	6.7705880e+01	8.1360306e+01	1.9172814e+02	7.2251319e+01	1.8773226e+02	9.7034187e+01	1.0413260e+02	1.2346988e+02	4.8619769e+02	8.3926446e+01	1.1784372e+02	9.9359139e+01	1.1742312e+02	2.4335182e+02	1.2636551e+02	1.7254314e+02	2.0668220e+02	1.1652788e+02
2.4136414e+03	1.8442011e+02	9.0651140e+01	2.1590724e+02	9.2724909e+01	9.9906121e+01	2.7025280e+02	2.0183743e+02	1.0370953e+02	2.1572934e+02	2.2304952e+02	3.5296303e+02	7.9148981e+01	1.3301893e+02	8.2237218e+01	2.1333576e+02	8.1130820e+01	1.1302345e+02	1.0805320e+02	2.0527179e+02	4.2903772e+02	9.3418960e+01	3.6546056e+02	2.0495757e+02	1.1118180e+02	7.9058483e+01	1.7649119e+02	1.2902966e+02	8.4378240e+01	3.5109625e+02	1.0330999e+02	2.7499562e+02	6.7121720e+01	8.1187820e+01	1.8674460e+02	7.2196996e+01	1.8049232e+02	9.8043395e+01	1.0897725e+02	1.2410116e+02	4.3729775e+02	8.3579683e+01	1.1581873e+02	9.9079765e+01	1.1777368e+02	2.4269840e+02	1.2803114e+02	1.7173920e+02	2.0737215e+02	1.1775151e+02
2.4144414e+03	1.8826454e+02	8.9340429e+01	2.1089355e+02	9.2401275e+01	1.0431782e+02	2.6396802e+02	2.0959725e+02	1.0368435e+02	2.1573528e+02	2.2319457e+02	3.5076323e+02	7.9081099e+01	1.3324590e+02	8.2333745e+01	2.1219669e+02	8.0683948e+01	1.1262418e+02	1.0828101e+02	2.0381684e+02	4.1852390e+02	9.3657814e+01	3.5914120e+02	2.0496008e+02	1.1201046e+02	7.9586510e+01	1.9267849e+02	1.3360763e+02	8.4868049e+01	3.4766660e+02	1.0248417e+02	2.9093430e+02	6.6635996e+01	8.1783559e+01	1.8229381e+02	7.2320485e+01	1.7607314e+02	9.9112339e+01	1.1251657e+02	1.2411929e+02	3.9185280e+02	8.3879571e+01	1.1355114e+02	9.9078292e+01	1.1767787e+02	2.3703442e+02	1.3002390e+02	1.6895701e+02	2.0937899e+02	1.1956685e+02
2.4152415e+03	1.9267567e+02	8.8282674e+01	2.0692300e+02	9.3129247e+01	1.0898853e+02	2.4987672e+02	2.1587829e+02	1.0387532e+02	2.1559244e+02	2.2346577e+02	3.4303029e+02	7.8820196e+01	1.3259858e+02	8.2385302e+01	2.1133330e+02	8.1093362e+01	1.1294983e+02	1.0795287e+02	2.0200420e+02	4.0509654e+02	9.3418677e+01	3.5380954e+02	2.0460933e+02	1.1369120e+02	7.9170645e+01	2.0568802e+02	1.3781966e+02	8.5227443e+01	3.4702543e+02	1.0190888e+02	3.0554524e+02	6.6592074e+01	8.3311940e+01	1.7607351e+02	7.2227753e+01	1.6923923e+02	1.0040724e+02	1.1590183e+02	1.2461688e+02	3.5609139e+02	8.4043764e+01	1.1184994e+02	9.8975486e+01	1.1768795e+02	2.2676809e+02	1.3279559e+02	1.6666899e+02	2.0793258e+02	1.2027524e+02
2.4160416e+03	1.9564418e+02	8.7675090e+01	2.0402538e+02	9.2445186e+01	1.1502991e+02	2.3204692e+02	2.1891097e+02	1.0421801e+02	2.1602688e+02	2.2342172e+02	3.2859018e+02	7.9224378e+01	1.3259867e+02	8.2141943e+01	2.1134359e+02	8.0582863e+01	1.1321392e+02	1.0796279e+02	1.9788892e+02	3.8408065e+02	9.3710042e+01	3.4851423e+02	2.0491997e+02	1.1598584e+02	7.9410874e+01	2.1958291e+02	1.4208631e+02	8.4627684e+01	3.3871429e+02	1.0161110e+02	3.1982831e+02	6.6482212e+01	8.4948998e+01	1.7079729e+02	7.2127902e+01	1.5900569e+02	1.0164928e+02	1.1985277e+02	1.2621978e+02	3.3142941e+02	8.4354671e+01	1.1039905e+02	9.9602126e+01	1.1788796e+02	2.1739547e+02	1.3762807e+02	1.6502528e+02	2.0579797e+02	1.2077083e+02
2.4168417e+03	1.9802441e+02	8.7070354e+01	2.0195143e+02	9.3123456e+01	1.1999610e+02	2.1253153e+02	2.2606883e+02	1.0359074e+02	2.1581386e+02	2.2345256e+02	3.1119731e+02	7.9177446e+01	1.3313670e+02	8.2639025e+01	2.1042476e+02	8.0854603e+01	1.1321282e+02	1.0837118e+02	1.9639660e+02	3.6312706e+02	9.3664052e+01	3.4304483e+02	2.0454445e+02	1.1939334e+02	7.9390444e+01	2.2786021e+02	1.4913703e+02	8.4741015e+01	3.2506259e+02	1.0175608e+02	3.3297513e+02	6.6485664e+01	8.7915890e+01	1.6410444e+02	7.2720173e+01	1.4862529e+02	1.0338884e+02	1.1975336e+02	1.2733594e+02	3.1882066e+02	8.5456010e+01	1.0988729e+02	9.8965680e+01	1.1791381e+02	2.0565597e+02	1.4284082e+02	1.5698383e+02	2.0334659e+02	1.2309649e+02
2.4176418e+03	1.9859903e+02	8.7241740e+01	2.0014589e+02	9.2848978e+01	1.2479234e+02	1.9111929e+02	2.3202316e+02	1.0401117e+02	2.1565464e+02	2.2352185e+02	2.8904958e+02	7.8830845e+01	1.3287416e+02	8.2114201e+01	2.1082402e+02	8.1241336e+01	1.1280576e+02	1.0786239e+02	1.9455175e+02	3.3938012e+02	9.3289389e+01	3.3764029e+02	2.0485804e+02	1.2417634e+02	7.9204636e+01	2.2970389e+02	1.5335011e+02	8.4956920e+01	3.1269437e+02	1.0193854e+02	3.4582556e+02	6.5781919e+01	9.3247144e+01	1.5856251e+02	7.2504684e+01	1.3979252e+02	1.0583131e+02	1.2005661e+02	1.2959505e+02	3.1257836e+02	8.6450199e+01	1.0943142e+02	9.9591267e+01	1.1799066e+02	1.8923096e+02	1.4872666e+02	1.4947541e+02	1.9547388e+02	1.2416923e+02
2.4184418e+03	1.9925331e+02	8.7001125e+01	1.9889410e+02	9.3061071e+01	1.2782009e+02	1.7005088e+02	2.3233739e+02	1.0403683e+02	2.1612296e+02	2.2341737e+02	2.6946035e+02	7.9113190e+01	1.3329243e+02	8.2383307e+01	2.1038914e+02	8.0887582e+01	1.1296986e+02	1.0831095e+02	1.9408011e+02	3.1311608e+02	9.3458874e+01	3.3258843e+02	2.0481393e+02	1.3069966e+02	7.9486073e+01	2.2645533e+02	1.6198856e+02	8.4934149e+01	2.9916827e+02	1.0310774e+02	3.5121411e+02	6.6139197e+01	1.0205371e+02	1.5461989e+02	7.2244034e+01	1.3038502e+02	1.0712749e+02	1.1984784e+02	1.3222399e+02	3.1970780e+02	8.8672419e+01	1.0869008e+02	9.9357520e+01	1.1796831e+02	1.7196786e+02	1.5781607e+02	1.4534619e+02	1.9074487e+02	1.2641077e+02
2.4192419e+03	1.9543171e+02	8.7094400e+01	1.9805111e+02	9.2999493e+01	1.3011362e+02	1.4889322e+02	2.3579789e+02	1.0418383e+02	2.1561231e+02	2.2322905e+02	2.5089982e+02	7.9171348e+01	1.3305522e+02	8.2556374e+01	2.1081582e+02	8.0839125e+01	1.1340170e+02	1.0812383e+02	1.9600061e+02	2.7745381e+02	9.4138221e+01	3.2992877e+02	2.0483367e+02	1.3724224e+02	7.9415052e+01	2.1309219e+02	1.7183804e+02	8.4906622e+01	2.8259567e+02	1.0432162e+02	3.5454293e+02	6.6168063e+01	1.1640047e+02	1.5149238e+02	7.2705350e+01	1.2251084e+02	1.0963609e+02	1.1546395e+02	1.3564910e+02	3.2733008e+02	9.2339085e+01	1.0855754e+02	9.9244285e+01	1.1799481e+02	1.5358115e+02	1.7092866e+02	1.3894621e+02	1.8259782e+02	1.2694976e+02
2.4200420e+03	1.9077562e+02	8.7407951e+01	1.9820234e+02	9.2827143e+01	1.3203156e+02	1.3053614e+02	2.3923239e+02	1.0434240e+02	2.1577500e+02	2.2340001e+02	2.3296279e+02	7.9239088e+01	1.3269484e+02	8.2299514e+01	2.1039105e+02	8.1021801e+01	1.1295057e+02	1.0827466e+02	1.9814101e+02	2.4202767e+02	9.3406774e+01	3.2757250e+02	2.0536499e+02	1.4514558e+02	7.9614863e+01	1.9838211e+02	1.8386857e+02	8.4610101e+01	2.7024932e+02	1.0781534e+02	3.5340765e+02	6.6389116e+01	1.4060333e+02	1.4871536e+02	7.3031371e+01	1.1600473e+02	1.1258446e+02	1.1175986e+02	1.4040156e+02	3.3946601e+02	9.7034630e+01	1.0854643e+02	9.9729521e+01	1.1795609e+02	1.3733816e+02	1.8265408e+02	1.3111565e+02	1.7421565e+02	1.2660239e+02
2.4208421e+03	1.8411692e+02	8.7317411e+01	1.9743892e+02	9.3009328e+01	1.3294567e+02	1.1553249e+02	2.4066990e+02	1.0425424e+02	2.1583672e+02	2.2370753e+02	2.1423100e+02	7.9092581e+01	1.3345110e+02	8.2245283e+01	2.1047683e+02	8.1198383e+01	1.1289731e+02	1.0812319e+02	1.9768345e+02	2.1350224e+02	9.3650989e+01	3.2547187e+02	2.0464349e+02	1.5448217e+02	7.9516295e+01	1.8559055e+02	2.0202526e+02	8.5011577e+01	2.5859849e+02	1.1202055e+02	3.4987145e+02	6.6266747e+01	1.7476141e+02	1.4446595e+02	7.3624824e+01	1.1064841e+02	1.1465994e+02	1.0679995e+02	1.4628180e+02	3.5021976e+02	1.0259902e+02	1.0821991e+02	9.9467060e+01	1.1812986e+02	1.2069446e+02	1.9349356e+02	1.2402884e+02	1.6164027e+02	1.2649477e+02
2.4216422e+03	1.7892711e+02	8.8448631e+01	1.9747102e+02	9.3520312e+01	1.3015890e+02	1.0291371e+02	2.3924745e+02	1.0441256e+02	2.1596349e+02	2.2342771e+02	2.0129375e+02	7.9630447e+01	1.3295225e+02	8.2797514e+01	2.1055068e+02	8.0977459e+01	1.1310243e+02	1.0800691e+02	1.9995995e+02	1.8560443e+02	9.3657546e+01	3.2377172e+02	2.0530130e+02	1.6314978e+02	7.9310061e+01	1.6856499e+02	2.2186853e+02	8.4983171e+01	2.4797673e+02	1.1771627e+02	3.4148387e+02	6.6364674e+01	2.2075212e+02	1.3914492e+02	7.4315130e+01	1.0708873e+02	1.1668879e+02	1.0240083e+02	1.5413779e+02	3.5189765e+02	1.1223247e+02	1.0888536e+02	9.9621428e+01	1.1801045e+02	1.0842867e+02	2.0707210e+02	1.1640183e+02	1.5029968e+02	1.2595461e+02
2.4224422e+03	1.7213790e+02	8.9876036e+01	1.9720900e+02	9.3003165e+01	1.2936135e+02	9.3789305e+01	2.3217405e+02	1.0449303e+02	2.1584342e+02	2.2374471e+02	1.8871648e+02	7.9567740e+01	1.3385851e+02	8.2208551e+01	2.1054408e+02	8.0597425e+01	1.1341539e+02	1.0840548e+02	1.9904930e+02	1.5875934e+02	9.3877547e+01	3.2283260e+02	2.0454121e+02	1.7246715e+02	7.9468686e+01	1.5424203e+02	2.4586393e+02	8.5089015e+01	2.4171668e+02	1.2403749e+02	3.2821079e+02	6.6132470e+01	2.8341071e+02	1.3276696e+02	7.5704512e+01	1.0393644e+02	1.2043759e+02	9.7300235e+01	1.6139656e+02	3.5846795e+02	1.2300068e+02	1.0849806e+02	9.9716510e+01	1.1823716e+02	9.9278146e+01	2.2040688e+02	1.0941720e+02	1.4154311e+02	1.2561502e+02
2.4232423e+03	1.6421281e+02	9.2542758e+01	1.9746125e+02	9.3229153e+01	1.2824552e+02	8.4930974e+01	2.2858636e+02	1.0478498e+02	2.1641499e+02	2.2389035e+02	1.7716830e+02	7.9950735e+01	1.3387697e+02	8.2434704e+01	2.1063940e+02	8.1007358e+01	1.1323785e+02	1.0836186e+02	1.9551377e+02	1.3971448e+02	9.3515419e+01	3.2210350e+02	2.0479207e+02	1.7964808e+02	7.9529030e+01	1.3808139e+02	2.7610279e+02	8.4844347e+01	2.3804156e+02	1.3161191e+02	3.1236749e+02	6.6145719e+01	3.6010689e+02	1.2821976e+02	7.7899378e+01	1.0271043e+02	1.2559749e+02	9.3111665e+01	1.6689402e+02	3.6067420e+02	1.3470645e+02	1.0853167e+02	9.9578868e+01	1.1812425e+02	9.2298784e+01	2.3440613e+02	1.0274389e+02	1.3101576e+02	1.2427545e+02
2.4240424e+03	1.5843878e+02	9.6792867e+01	1.9704925e+02	9.3202324e+01	1.2824497e+02	7.9719777e+01	2.1812020e+02	1.0575609e+02	2.1612264e+02	2.2382136e+02	1.6932980e+02	8.0749879e+01	1.3458854e+02	8.2809805e+01	2.1049727e+02	8.0695768e+01	1.1346303e+02	1.0808887e+02	1.9115308e+02	1.2182032e+02	9.4199207e+01	3.2145638e+02	2.0507160e+02	1.8351613e+02	7.9222330e+01	1.2451827e+02	3.1199054e+02	8.4698501e+01	2.3521771e+02	1.4314385e+02	2.9464185e+02	6.6090323e+01	4.5075919e+02	1.2281534e+02	8.0709018e+01	1.0196465e+02	1.2840348e+02	8.9184321e+01	1.7405027e+02	3.5469049e+02	1.4823995e+02	1.0875532e+02	9.9858877e+01	1.1846368e+02	8.6371747e+01	2.4545617e+02	9.7820922e+01	1.2094960e+02	1.2418589e+02
2.4248425e+03	1.5530503e+02	1.0452271e+02	1.9752556e+02	9.3221361e+01	1.2968585e+02	7.5443806e+01	2.0638115e+02	1.0609718e+02	2.1647999e+02	2.2402049e+02	1.6096006e+02	8.0833594e+01	1.3627830e+02	8.2608482e+01	2.1079417e+02	8.1453534e+01	1.1345164e+02	1.0826975e+02	1.8527487e+02	1.1027563e+02	9.3693719e+01	3.2167587e+02	2.0466503e+02	1.8818559e+02	7.9345297e+01	1.1212298e+02	3.4549745e+02	8.5454345e+01	2.3626609e+02	1.5288957e+02	2.7912494e+02	6.5957856e+01	5.4414267e+02	1.2043271e+02	8.4763545e+01	1.0102908e+02	1.3108934e+02	8.6892486e+01	1.8212856e+02	3.4630352e+02	1.6285434e+02	1.0864077e+02	9.9619649e+01	1.1794111e+02	8.3310380e+01	2.5020604e+02	9.3290394e+01	1.1071850e+02	1.2399193e+02
2.4256426e+03	1.5340670e+02	1.1678415e+02	1.9743233e+02	9.3339655e+01	1.3331972e+02	7.3257216e+01	1.9297332e+02	1.0683327e+02	2.1585102e+02	2.2416932e+02	1.5474815e+02	8.2975523e+01	1.3756587e+02	8.2285223e+01	2.1051780e+02	8.0891919e+01	1.1351077e+02	1.0837977e+02	1.7667911e+02	1.0131154e+02	9.3748853e+01	3.2145209e+02	2.0527096e+02	1.8869103e+02	7.9869111e+01	1.0362999e+02	3.8281882e+02	8.5033307e+01	2.3641464e+02	1.6399576e+02	2.6662919e+02	6.6740076e+01	6.3527405e+02	1.1621625e+02	8.9183190e+01	1.0138541e+02	1.3632830e+02	8.4371232e+01	1.9026947e+02	3.3880674e+02	1.7490012e+02	1.0908864e+02	9.9742826e+01	1.1838278e+02	8.0412974e+01	2.5522529e+02	8.9585787e+01	1.0267506e+02	1.2610489e+02
2.4264426e+03	1.5512524e+02	1.3412611e+02	1.9722254e+02	9.3276710e+01	1.3822452e+02	7.1388278e+01	1.7920747e+02	1.0878302e+02	2.1645997e+02	2.2412845e+02	1.4962889e+02	8.5266405e+01	1.3958114e+02	8.2379087e+01	2.1088781e+02	8.1506761e+01	1.1466820e+02	1.0814464e+02	1.6606144e+02	9.5542270e+01	9.4345734e+01	3.2128602e+02	2.0502549e+02	1.9200371e+02	7.9314134e+01	9.6128322e+01	4.0876233e+02	8.5193372e+01	2.3907916e+02	1.7343456e+02	2.5309487e+02	6.6170398e+01	7.1472930e+02	1.1346190e+02	9.5312502e+01	1.0046440e+02	1.4148900e+02	8.1826126e+01	1.9446548e+02	3.2848874e+02	1.8686822e+02	1.0865376e+02	9.9929751e+01	1.1829900e+02	7.9731876e+01	2.5797372e+02	8.6243783e+01	9.6661459e+01	1.2785027e+02
2.4272427e+03	1.6027963e+02	1.5867512e+02	1.9751073e+02	9.3365391e+01	1.4421491e+02	7.0340434e+01	1.6191723e+02	1.1128999e+02	2.1608535e+02	2.2422859e+02	1.4652164e+02	8.6148067e+01	1.4195956e+02	8.2485401e+01	2.1069989e+02	8.0822796e+01	1.1459151e+02	1.0857985e+02	1.5493890e+02	9.1904744e+01	9.3695562e+01	3.2167245e+02	2.0519739e+02	1.9567753e+02	7.9607575e+01	8.9682941e+01	4.3672633e+02	8.5021237e+01	2.4412747e+02	1.8142239e+02	2.4130932e+02	6.6269269e+01	7.7115088e+02	1.1044074e+02	1.0289355e+02	1.0072176e+02	1.4691460e+02	7.9365646e+01	1.9974963e+02	3.1322407e+02	1.9394124e+02	1.0910184e+02	9.9732462e+01	1.1835886e+02	7.8636770e+01	2.5660146e+02	8.4064808e+01	9.3435700e+01	1.3270515e+02
2.4280428e+03	1.6785123e+02	1.8843613e+02	1.9736594e+02	9.3493799e+01	1.5374353e+02	6.9456811e+01	1.4735298e+02	1.1464719e+02	2.1638835e+02	2.2451620e+02	1.4387509e+02	9.0695688e+01	1.4440033e+02	8.2738692e+01	2.1044805e+02	8.1300943e+01	1.1629365e+02	1.0830626e+02	1.4590482e+02	8.9925631e+01	9.4195071e+01	3.2126991e+02	2.0488751e+02	1.9956094e+02	7.9439780e+01	8.5838436e+01	4.6155593e+02	8.5049360e+01	2.5101143e+02	1.8918426e+02	2.3105024e+02	6.6396186e+01	7.8853801e+02	1.0843865e+02	1.1269334e+02	1.0076466e+02	1.5252998e+02	7.9265764e+01	2.0699022e+02	2.9741358e+02	1.9826640e+02	1.0861098e+02	1.0009955e+02	1.1854403e+02	7.8506766e+01	2.5391063e+02	8.2438222e+01	8.9944259e+01	1.3728402e+02
2.4288429e+03	1.7529935e+02	2.2783696e+02	1.9748867e+02	9.3268844e+01	1.6161975e+02	6.9343085e+01	1.3143486e+02	1.2111483e+02	2.1642976e+02	2.2562058e+02	1.4220432e+02	9.5580448e+01	1.4698866e+02	8.2483580e+01	2.1111764e+02	8.1299104e+01	1.1868702e+02	1.0842608e+02	1.3685054e+02	8.8446562e+01	9.4388524e+01	3.2119909e+02	2.0526917e+02	2.0103461e+02	7.9919225e+01	8.3396679e+01	4.7500898e+02	8.5123937e+01	2.5847407e+02	1.9264068e+02	2.2471488e+02	6.6082901e+01	7.7445019e+02	1.0735465e+02	1.2569667e+02	1.0069751e+02	1.5913390e+02	7.8780067e+01	2.1296561e+02	2.8669232e+02	2.0058019e+02	1.0903626e+02	9.9687233e+01	1.1817598e+02	7.8019191e+01	2.4726183e+02	8.1737996e+01	8.8165468e+01	1.4657897e+02
2.4296430e+03	1.8353920e+02	2.7172692e+02	1.9735424e+02	9.3272301e+01	1.6631623e+02	6.9026703e+01	1.1625711e+02	1.2760299e+02	2.1631935e+02	2.2666801e+02	1.4103385e+02	1.0049708e+02	1.4986263e+02	8.2759457e+01	2.1065716e+02	8.0863285e+01	1.2171578e+02	1.0850640e+02	1.3011585e+02	8.7351679e+01	9.4329920e+01	3.2159871e+02	2.0519157e+02	2.0118767e+02	7.9665034e+01	8.1503503e+01	4.6737453e+02	8.5065085e+01	2.7248005e+02	1.9505742e+02	2.2019395e+02	6.6466138e+01	7.3164855e+02	1.0565634e+02	1.3765066e+02	1.0080855e+02	1.6720006e+02	7.8736225e+01	2.1683556e+02	2.6848784e+02	2.0281657e+02	1.0868436e+02	9.9986139e+01	1.1851810e+02	7.8413973e+01	2.3639526e+02	8.0440657e+01	8.6271122e+01	1.5487084e+02
2.4304430e+03	1.9230726e+02	3.1343741e+02	1.9758235e+02	9.3667794e+01	1.7312475e+02	6.9009977e+01	1.0347801e+02	1.3636664e+02	2.1640376e+02	2.2786763e+02	1.3981311e+02	1.0506970e+02	1.5292142e+02	8.2641247e+01	2.1084193e+02	8.1427656e+01	1.2667173e+02	1.0852273e+02	1.2289912e+02	8.6932417e+01	9.3718418e+01	3.2110499e+02	2.0490249e+02	2.0212245e+02	7.9756527e+01	7.9860653e+01	4.5816667e+02	8.5286037e+01	2.8318521e+02	1.9533665e+02	2.1690452e+02	6.5791018e+01	6.6180286e+02	1.0512664e+02	1.5287257e+02	1.0071073e+02	1.7492790e+02	7.8713662e+01	2.2407746e+02	2.4723983e+02	1.9939245e+02	1.0916041e+02	1.0010657e+02	1.1849915e+02	7.8743549e+01	2.2652373e+02	8.0516188e+01	8.5471002e+01	1.6590042e+02
2.4312431e+03	1.9770246e+02	3.6071823e+02	1.9742645e+02	9.3275775e+01	1.7801493e+02	6.8764031e+01	9.4315305e+01	1.4528074e+02	2.1629832e+02	2.3139959e+02	1.3967671e+02	1.0975741e+02	1.5595180e+02	8.2577757e+01	2.1074630e+02	8.1045715e+01	1.3179327e+02	1.0876831e+02	1.1781530e+02	8.6464721e+01	9.4550197e+01	3.2169312e+02	2.0539823e+02	2.0152562e+02	7.9440218e+01	7.9096295e+01	4.3588802e+02	8.5163853e+01	2.9837593e+02	1.9656197e+02	2.1439387e+02	6.6548917e+01	5.7314256e+02	1.0431448e+02	1.6857865e+02	1.0064215e+02	1.8188191e+02	8.0502710e+01	2.2571077e+02	2.3022967e+02	1.9588491e+02	1.0872403e+02	1.0001948e+02	1.1844329e+02	7.9461047e+01	2.1788066e+02	8.0240058e+01	8.4924035e+01	1.7589308e+02
2.4320432e+03	2.0229056e+02	4.0216022e+02	1.9769141e+02	9.3492169e+01	1.7687870e+02	6.9274834e+01	8.6509408e+01	1.5764064e+02	2.1652167e+02	2.3541440e+02	1.3907601e+02	1.1456520e+02	1.5829270e+02	8.2599341e+01	2.1107417e+02	8.1003387e+01	1.3971114e+02	1.0952932e+02	1.1404668e+02	8.6674162e+01	9.4167760e+01	3.2171555e+02	2.0494950e+02	1.9627825e+02	7.9797113e+01	7.8950714e+01	4.0360011e+02	8.5084288e+01	3.1414842e+02	1.9834223e+02	2.1361132e+02	6.6272626e+01	4.8471105e+02	1.0392881e+02	1.8390715e+02	1.0054241e+02	1.8797450e+02	8.1541566e+01	2.2724178e+02	2.2229034e+02	1.9810677e+02	1.0888431e+02	1.0020448e+02	1.1831269e+02	7.9401793e+01	2.0972669e+02	7.9736446e+01	8.4280861e+01	1.8881635e+02
2.4328433e+03	2.0481552e+02	4.3092812e+02	1.9723941e+02	9.3632031e+01	1.7608050e+02	6.8926851e+01	8.0764057e+01	1.7015798e+02	2.1669439e+02	2.3957450e+02	1.3923395e+02	1.2067989e+02	1.6337398e+02	8.2722470e+01	2.1053308e+02	8.1455473e+01	1.4790155e+02	1.0927124e+02	1.1166087e+02	8.6584708e+01	9.3791552e+01	3.2146242e+02	2.0545165e+02	1.8943704e+02	7.9723808e+01	7.8422054e+01	3.6703223e+02	8.5363748e+01	3.3511631e+02	1.9813135e+02	2.1411477e+02	6.6557373e+01	3.9573486e+02	1.0337441e+02	1.9509758e+02	1.0097672e+02	1.9418655e+02	8.4721739e+01	2.2441181e+02	2.1404665e+02	1.9583014e+02	1.0868233e+02	1.0034577e+02	1.1853888e+02	8.0642191e+01	2.0292829e+02	7.9759147e+01	8.4671637e+01	1.9968227e+02
2.4336434e+03	2.0521224e+02	4.5611267e+02	1.9760428e+02	9.3264189e+01	1.7303085e+02	6.9202441e+01	7.7881804e+01	1.8258884e+02	2.1641626e+02	2.4544808e+02	1.3897597e+02	1.2419640e+02	1.7010963e+02	8.2960414e+01	2.1104822e+02	8.1381659e+01	1.5965747e+02	1.0990498e+02	1.1024185e+02	8.6318152e+01	9.4620080e+01	3.2191476e+02	2.0505605e+02	1.8358215e+02	7.9797077e+01	7.8365166e+01	3.2773540e+02	8.5378197e+01	3.5144947e+02	1.9765946e+02	2.1602486e+02	6.6393283e+01	3.2002023e+02	1.0354144e+02	2.0663294e+02	1.0126945e+02	1.9878863e+02	8.6916922e+01	2.1887117e+02	2.1363729e+02	1.9302215e+02	1.0956855e+02	1.0001393e+02	1.1864571e+02	8.1607131e+01	1.9839174e+02	7.9965083e+01	8.4330394e+01	2.0972339e+02
2.4344434e+03	2.0334358e+02	4.6672335e+02	1.9773338e+02	9.3742328e+01	1.6955969e+02	6.8971414e+01	7.4689321e+01	1.9563905e+02	2.1658238e+02	2.5174181e+02	1.3897919e+02	1.2825826e+02	1.7985704e+02	8.2825497e+01	2.1100246e+02	8.1510972e+01	1.6863582e+02	1.1018082e+02	1.0930588e+02	8.6289235e+01	9.4504446e+01	3.2161354e+02	2.0564114e+02	1.7450391e+02	7.9611055e+01	7.8636067e+01	2.8757443e+02	8.5090183e+01	3.6810718e+02	1.9349834e+02	2.1884810e+02	6.6101951e+01	2.6071451e+02	1.0299717e+02	2.1507257e+02	1.0092967e+02	2.0389880e+02	8.9627152e+01	2.1481838e+02	2.1883790e+02	1.9005988e+02	1.0901956e+02	1.0084390e+02	1.1893260e+02	8.3852490e+01	1.9768862e+02	7.9984106e+01	8.4326544e+01	2.1569284e+02
2.4352435e+03	1.9762670e+02	4.6572526e+02	1.9778170e+02	9.3613711e+01	1.6564833e+02	6.8910333e+01	7.3296885e+01	2.0935716e+02	2.1680502e+02	2.5860518e+02	1.3933585e+02	1.3300849e+02	1.9324229e+02	8.2718221e+01	2.1106226e+02	8.1308944e+01	1.7602603e+02	1.1124721e+02	1.0857400e+02	8.6740829e+01	9.4344638e+01	3.2130621e+02	2.0501157e+02	1.6708457e+02	7.9743385e+01	7.8460969e+01	2.4866386e+02	8.5038419e+01	3.9219184e+02	1.8983585e+02	2.2435483e+02	6.6757594e+01	2.1132465e+02	1.0285339e+02	2.1250285e+02	1.0182437e+02	2.1006713e+02	9.1767475e+01	2.0652529e+02	2.2736500e+02	1.9036625e+02	1.0930967e+02	1.0075605e+02	1.1930623e+02	8.5717958e+01	2.0113305e+02	7.9549879e+01	8.4393243e+01	2.1950659e+02
2.4360436e+03	1.9088734e+02	4.5413959e+02	1.9719613e+02	9.3885113e+01	1.5917233e+02	6.9092817e+01	7.2199745e+01	2.2166144e+02	2.1665974e+02	2.6681684e+02	1.3885930e+02	1.3770913e+02	2.1033534e+02	8.2952858e+01	2.1082180e+02	8.1241590e+01	1.8179067e+02	1.1229905e+02	1.0809668e+02	8.6836546e+01	9.4683669e+01	3.2204828e+02	2.0544705e+02	1.6156133e+02	7.9932622e+01	7.8538921e+01	2.1423292e+02	8.5553155e+01	4.1012189e+02	1.8379709e+02	2.3107671e+02	6.6066973e+01	1.7677710e+02	1.0334445e+02	2.1161490e+02	1.0249095e+02	2.1735502e+02	9.6175631e+01	1.9582564e+02	2.4031635e+02	1.8700607e+02	1.0909401e+02	1.0113019e+02	1.1949348e+02	8.8229729e+01	2.0477593e+02	7.9906566e+01	8.4464518e+01	2.2109566e+02
2.4368437e+03	1.8361013e+02	4.3212184e+02	1.9814178e+02	9.3856763e+01	1.5397291e+02	6.8852702e+01	7.1613168e+01	2.2944785e+02	2.1693254e+02	2.7490919e+02	1.3918962e+02	1.4003926e+02	2.2977653e+02	8.2817525e+01	2.1108889e+02	8.1383038e+01	1.8317328e+02	1.1349050e+02	1.0788651e+02	8.6614426e+01	9.5117917e+01	3.2160778e+02	2.0529763e+02	1.5639214e+02	7.9724749e+01	7.8598857e+01	1.8782158e+02	8.5698156e+01	4.2331247e+02	1.7738195e+02	2.4201231e+02	6.6939738e+01	1.5289236e+02	1.0328361e+02	2.0675601e+02	1.0416713e+02	2.2061477e+02	9.9485159e+01	1.8594950e+02	2.6243845e+02	1.8062122e+02	1.0915051e+02	1.0166822e+02	1.2005915e+02	9.0082977e+01	2.1188758e+02	7.9823406e+01	8.4251116e+01	2.2093080e+02
2.4376438e+03	1.7588604e+02	4.0944794e+02	1.9789523e+02	9.3585889e+01	1.4563031e+02	6.9104635e+01	7.1361167e+01	2.3577203e+02	2.1680166e+02	2.7884302e+02	1.3904352e+02	1.4718023e+02	2.5703421e+02	8.2938045e+01	2.1104934e+02	8.1549102e+01	1.8299401e+02	1.1474543e+02	1.0810547e+02	8.6647863e+01	9.5185194e+01	3.2170521e+02	2.0528236e+02	1.5505628e+02	7.9851982e+01	7.8364928e+01	1.6612324e+02	8.5540317e+01	4.4027156e+02	1.6468241e+02	2.5476577e+02	6.6157414e+01	1.4061791e+02	1.0285686e+02	2.0081068e+02	1.0738986e+02	2.2624806e+02	1.0175862e+02	1.7363739e+02	2.8803648e+02	1.7279365e+02	1.0942649e+02	1.0302944e+02	1.2173616e+02	9.3733694e+01	2.1887458e+02	7.9439352e+01	8.4191499e+01	2.1881594e+02
2.4384438e+03	1.6778635e+02	3.8182404e+02	1.9757332e+02	9.3636593e+01	1.3637543e+02	6.9176035e+01	7.1401759e+01	2.3608138e+02	2.1703228e+02	2.8482690e+02	1.3893602e+02	1.5357815e+02	2.8478216e+02	8.3017400e+01	2.1088715e+02	8.2014999e+01	1.8223544e+02	1.1669410e+02	1.0776224e+02	8.6695547e+01	9.5133699e+01	3.2188475e+02	2.0527036e+02	1.5715098e+02	7.9654499e+01	7.8345699e+01	1.5035679e+02	8.5833867e+01	4.5535260e+02	1.5627004e+02	2.6982790e+02	6.6443482e+01	1.3045666e+02	1.0320973e+02	1.8629684e+02	1.1262681e+02	2.3351834e+02	1.0644837e+02	1.6432127e+02	3.0657856e+02	1.6080598e+02	1.0940635e+02	1.0467311e+02	1.2330213e+02	9.8200550e+01	2.2618415e+02	8.0035412e+01	8.4449945e+01	2.1547543e+02
2.4392439e+03	1.6013761e+02	3.5451668e+02	1.9796227e+02	9.3567198e+01	1.2738492e+02	6.9076486e+01	7.1244909e+01	2.3917319e+02	2.1701537e+02	2.9008083e+02	1.3914254e+02	1.6239586e+02	3.1767379e+02	8.2605294e+01	2.1128336e+02	8.2029502e+01	1.7740148e+02	1.1824513e+02	1.0770239e+02	8.6546423e+01	9.5619453e+01	3.2187504e+02	2.0525980e+02	1.5992417e+02	8.0192710e+01	7.8738735e+01	1.3905560e+02	8.7240262e+01	4.6735938e+02	1.4636919e+02	2.8888928e+02	6.6226561e+01	1.2381820e+02	1.0313249e+02	1.6962373e+02	1.1863734e+02	2.3939337e+02	1.1208722e+02	1.5540828e+02	3.2440232e+02	1.4910358e+02	1.0932374e+02	1.0718970e+02	1.2605752e+02	1.0243006e+02	2.3123413e+02	8.0036515e+01	8.4365242e+01	2.0753160e+02
2.4400440e+03	1.5284240e+02	3.2527503e+02	1.9784425e+02	9.4148279e+01	1.2127294e+02	6.9195793e+01	7.0986114e+01	2.3535477e+02	2.1739738e+02	2.9372542e+02	1.3899210e+02	1.7002726e+02	3.4075688e+02	8.3361885e+01	2.1070794e+02	8.2387370e+01	1.7209785e+02	1.2028182e+02	1.0762429e+02	8.6673725e+01	9.6562285e+01	3.2191026e+02	2.0520900e+02	1.6570091e+02	7.9691231e+01	7.8733033e+01	1.2935841e+02	8.7764699e+01	4.7452503e+02	1.3849798e+02	3.0848927e+02	6.6424657e+01	1.1914473e+02	1.0332651e+02	1.5713864e+02	1.2752229e+02	2.4469615e+02	1.1746234e+02	1.4781714e+02	3.3593991e+02	1.3691553e+02	1.0931578e+02	1.1020549e+02	1.2956936e+02	1.0656329e+02	2.3425166e+02	7.9590653e+01	8.4275561e+01	1.9506402e+02
2.4408441e+03	1.4577318e+02	2.9743543e+02	1.9774841e+02	9.3695188e+01	1.1276386e+02	6.9145270e+01	7.0850453e+01	2.3039665e+02	2.1725102e+02	2.9481609e+02	1.3905586e+02	1.7849216e+02	3.6324325e+02	8.2566112e+01	2.1170927e+02	8.3481135e+01	1.6600196e+02	1.2328318e+02	1.0825411e+02	8.6785617e+01	9.7694891e+01	3.2184160e+02	2.0533141e+02	1.7457565e+02	7.9948426e+01	7.8313346e+01	1.2141628e+02	9.0031205e+01	4.7680742e+02	1.3170345e+02	3.2540058e+02	6.6573023e+01	1.1534536e+02	1.0315469e+02	1.4283248e+02	1.4052065e+02	2.5199103e+02	1.2670791e+02	1.4154483e+02	3.4530216e+02	1.2746166e+02	1.0935274e+02	1.1495318e+02	1.3381716e+02	1.1199701e+02	2.3528145e+02	7.9978172e+01	8.4269635e+01	1.8641920e+02
2.4416442e+03	1.3964122e+02	2.7182916e+02	1.9803160e+02	9.4202090e+01	1.0729595e+02	6.9144199e+01	7.1424077e+01	2.2159402e+02	2.1763704e+02	2.9740262e+02	1.3905491e+02	1.8628274e+02	3.7395213e+02	8.3077906e+01	2.1136762e+02	8.3865143e+01	1.5891374e+02	1.2799158e+02	1.0770841e+02	8.6551383e+01	9.8299608e+01	3.2186236e+02	2.0570418e+02	1.8073783e+02	8.0219618e+01	7.8793022e+01	1.1742773e+02	9.2746930e+01	4.8520286e+02	1.2833478e+02	3.4028163e+02	6.6389893e+01	1.1194638e+02	1.0311335e+02	1.2995967e+02	1.5622632e+02	2.5587409e+02	1.3214115e+02	1.3568420e+02	3.5181461e+02	1.1661362e+02	1.0972138e+02	1.2029552e+02	1.3990756e+02	1.1854502e+02	2.3116161e+02	8.0434263e+01	8.4218844e+01	1.7742465e+02
2.4424442e+03	1.3501497e+02	2.4720238e+02	1.9784580e+02	9.4848828e+01	1.0174575e+02	6.9226707e+01	7.0990686e+01	2.1296327e+02	2.1840073e+02	2.9732743e+02	1.3920761e+02	1.9047218e+02	3.8134845e+02	8.2906682e+01	2.1144085e+02	8.4803819e+01	1.5466183e+02	1.3475902e+02	1.0806682e+02	8.6875555e+01	1.0056232e+02	3.2189922e+02	2.0570583e+02	1.8967786e+02	8.0217591e+01	7.8806498e+01	1.1439192e+02	9.6757911e+01	4.8720007e+02	1.2964964e+02	3.5278098e+02	6.6599029e+01	1.0899007e+02	1.0349052e+02	1.1805294e+02	1.7804919e+02	2.5478212e+02	1.3854099e+02	1.3180381e+02	3.4756396e+02	1.0745849e+02	1.0932787e+02	1.2823187e+02	1.4609136e+02	1.2379147e+02	2.2514841e+02	7.9688071e+01	8.4575868e+01	1.6661045e+02
2.4432443e+03	1.3389379e+02	2.2549838e+02	1.9817141e+02	9.5201410e+01	9.6872011e+01	6.8968031e+01	7.1056776e+01	2.0156867e+02	2.1988828e+02	2.9945215e+02	1.3855363e+02	1.9750118e+02	3.7642022e+02	8.3001366e+01	2.1316390e+02	8.7301466e+01	1.4917264e+02	1.4131162e+02	1.0826226e+02	8.6850789e+01	1.0330888e+02	3.2208559e+02	2.0532607e+02	2.0183997e+02	7.9949434e+01	7.8772640e+01	1.1290664e+02	1.0093082e+02	4.8389719e+02	1.3156159e+02	3.6258965e+02	6.6619125e+01	1.0824597e+02	1.0305369e+02	1.0924216e+02	2.0420330e+02	2.5230664e+02	1.4288447e+02	1.2948604e+02	3.4336972e+02	1.0104211e+02	1.0932800e+02	1.3579850e+02	1.5253748e+02	1.3068242e+02	2.1241137e+02	7.9985654e+01	8.4373012e+01	1.5786932e+02
2.4440444e+03	1.3327870e+02	2.0661646e+02	1.9805298e+02	9.6172689e+01	9.3530733e+01	6.9024597e+01	7.1015200e+01	1.8992839e+02	2.2124437e+02	3.0216389e+02	1.3945628e+02	2.0224442e+02	3.6457694e+02	8.3289160e+01	2.1411412e+02	8.9471193e+01	1.4455152e+02	1.4960723e+02	1.0775650e+02	8.6854407e+01	1.0602660e+02	3.2228688e+02	2.0506185e+02	2.1108632e+02	8.0551093e+01	7.8611469e+01	1.1114563e+02	1.0648919e+02	4.8017141e+02	1.3648594e+02	3.6541549e+02	6.6503926e+01	1.0781214e+02	1.0323735e+02	1.0104867e+02	2.3105314e+02	2.4757556e+02	1.4763580e+02	1.2729823e+02	3.2933414e+02	9.7869907e+01	1.0950612e+02	1.4663607e+02	1.6154478e+02	1.3402415e+02	2.0204716e+02	8.0141021e+01	8.4375823e+01	1.4797297e+02
2.4448445e+03	1.3493638e+02	1.8966748e+02	1.9773041e+02	9.6703231e+01	9.1471836e+01	6.9223483e+01	7.0839234e+01	1.8340446e+02	2.2309388e+02	2.9896709e+02	1.3908521e+02	2.0453666e+02	3.4305691e+02	8.3136025e+01	2.1617230e+02	9.2151170e+01	1.4078539e+02	1.5766571e+02	1.0808032e+02	8.6644334e+01	1.0978453e+02	3.2184057e+02	2.0558882e+02	2.2158357e+02	8.1421691e+01	7.8789283e+01	1.1095736e+02	1.1292559e+02	4.7599848e+02	1.3941462e+02	3.6352180e+02	6.6322784e+01	1.1026865e+02	1.0369382e+02	9.3820258e+01	2.6118928e+02	2.3567711e+02	1.4540179e+02	1.2567679e+02	3.1694736e+02	9.5395288e+01	1.0944195e+02	1.5632140e+02	1.7059908e+02	1.4007072e+02	1.9227380e+02	8.0211838e+01	8.4649890e+01	1.3998314e+02
2.4456446e+03	1.4083762e+02	1.7618394e+02	1.9838564e+02	9.8450126e+01	8.9315215e+01	6.8943351e+01	7.1483165e+01	1.7242742e+02	2.2589834e+02	2.9865806e+02	1.3904646e+02	2.0666047e+02	3.1856124e+02	8.3324647e+01	2.2072754e+02	9.5791373e+01	1.4009564e+02	1.6568886e+02	1.0775774e+02	8.7169644e+01	1.1445912e+02	3.2193056e+02	2.0556095e+02	2.3033713e+02	8.2939940e+01	7.8841719e+01	1.1001701e+02	1.1994296e+02	4.6848282e+02	1.4523779e+02	3.5658447e+02	6.6390145e+01	1.1426285e+02	1.0330503e+02	8.7359172e+01	2.9599005e+02	2.2460170e+02	1.4371884e+02	1.2513489e+02	2.9893825e+02	9.4665206e+01	1.0937283e+02	1.6781750e+02	1.7951279e+02	1.4190564e+02	1.8038611e+02	7.9683207e+01	8.4598058e+01	1.3340149e+02
2.4464446e+03	1.4921890e+02	1.6771882e+02	1.9775352e+02	9.9923832e+01	8.8746301e+01	6.9198114e+01	7.0818456e+01	1.6574672e+02	2.3004456e+02	2.9448502e+02	1.3909659e+02	2.0145920e+02	2.9245719e+02	8.3296562e+01	2.2492852e+02	1.0065719e+02	1.3851913e+02	1.7642193e+02	1.0799308e+02	8.6743157e+01	1.1945253e+02	3.2254693e+02	2.0563889e+02	2.3918900e+02	8.4782416e+01	7.8658792e+01	1.0955582e+02	1.2830826e+02	4.5875994e+02	1.5220653e+02	3.4445898e+02	6.6670804e+01	1.2397197e+02	1.0331627e+02	8.4275074e+01	3.2454203e+02	2.0808174e+02	1.4477049e+02	1.2468025e+02	2.8191664e+02	9.6860239e+01	1.0975984e+02	1.7550345e+02	1.8804264e+02	1.4228545e+02	1.7161782e+02	8.0106617e+01	8.4821174e+01	1.2851062e+02
2.4472447e+03	1.5965872e+02	1.5873382e+02	1.9803508e+02	1.0212897e+02	8.7955777e+01	6.9141887e+01	7.1263364e+01	1.6008695e+02	2.3499534e+02	2.8886519e+02	1.3911664e+02	1.9852472e+02	2.6498821e+02	8.2936722e+01	2.2949105e+02	1.0687579e+02	1.3655781e+02	1.8971998e+02	1.0850153e+02	8.6696251e+01	1.2538298e+02	3.2285956e+02	2.0561565e+02	2.4534596e+02	8.7931465e+01	7.8868436e+01	1.0969985e+02	1.3353742e+02	4.4475639e+02	1.5459832e+02	3.3294463e+02	6.5992618e+01	1.3760369e+02	1.0351958e+02	8.1120333e+01	3.4784138e+02	1.9455904e+02	1.4382861e+02	1.2453130e+02	2.6461711e+02	9.9639921e+01	1.0964976e+02	1.8072646e+02	1.9507620e+02	1.4313335e+02	1.5952458e+02	7.9943142e+01	8.5050740e+01	1.2351937e+02
2.4480448e+03	1.7488508e+02	1.5387866e+02	1.9811427e+02	1.0414058e+02	8.7145561e+01	6.9036821e+01	7.1051346e+01	1.5988405e+02	2.4119307e+02	2.8443354e+02	1.3915564e+02	1.8939776e+02	2.3716933e+02	8.3375715e+01	2.3594924e+02	1.1369728e+02	1.3700167e+02	2.0099731e+02	1.0781541e+02	8.6976977e+01	1.2892435e+02	3.2360980e+02	2.0535933e+02	2.4678448e+02	9.2384412e+01	7.9156385e+01	1.0958486e+02	1.4314733e+02	4.2881724e+02	1.5825677e+02	3.2093791e+02	6.6735886e+01	1.5420173e+02	1.0342399e+02	7.8305053e+01	3.6681034e+02	1.8730859e+02	1.4110984e+02	1.2467104e+02	2.4202098e+02	1.0511498e+02	1.0948456e+02	1.8333169e+02	2.0003129e+02	1.4050756e+02	1.5270847e+02	8.0677102e+01	8.6077197e+01	1.2041260e+02
2.4488449e+03	1.9317921e+02	1.5402489e+02	1.9803563e+02	1.0681585e+02	8.6556261e+01	6.9267165e+01	7.1013870e+01	1.6126621e+02	2.4872292e+02	2.7503450e+02	1.3930219e+02	1.7592533e+02	2.1430965e+02	8.3186702e+01	2.4397520e+02	1.2427858e+02	1.3821771e+02	2.0864126e+02	1.0834681e+02	8.6934479e+01	1.3636822e+02	3.2426084e+02	2.0552872e+02	2.4655545e+02	9.9175233e+01	7.9072433e+01	1.1002996e+02	1.4662625e+02	4.1438735e+02	1.5978057e+02	3.0592648e+02	6.6838605e+01	1.7520620e+02	1.0329355e+02	7.6866883e+01	3.7786097e+02	1.8113758e+02	1.3947505e+02	1.2437415e+02	2.2216036e+02	1.1335842e+02	1.0975552e+02	1.8525358e+02	2.0342230e+02	1.3511039e+02	1.4511374e+02	8.0147075e+01	8.7324306e+01	1.1866855e+02
2.4496450e+03	2.1193937e+02	1.5298646e+02	1.9820955e+02	1.0892457e+02	8.6707402e+01	6.9515865e+01	7.1331263e+01	1.6558269e+02	2.5749571e+02	2.6960797e+02	1.3946497e+02	1.6490849e+02	1.9810297e+02	8.4171649e+01	2.5312916e+02	1.3361185e+02	1.4032234e+02	2.1710721e+02	1.0801034e+02	8.6886231e+01	1.4213417e+02	3.2561927e+02	2.0559260e+02	2.4483064e+02	1.0778273e+02	7.8930991e+01	1.0965662e+02	1.5014740e+02	3.9832087e+02	1.6098093e+02	2.9575048e+02	6.6327573e+01	2.0379733e+02	1.0354167e+02	7.5518088e+01	3.7668267e+02	1.7757063e+02	1.4060745e+02	1.2432130e+02	2.0184642e+02	1.2107780e+02	1.1001180e+02	1.8174693e+02	2.0299020e+02	1.2940181e+02	1.3932798e+02	8.0055304e+01	8.9010787e+01	1.1704959e+02
2.4504450e+03	2.3442991e+02	1.5262702e+02	1.9824510e+02	1.1049980e+02	8.6286080e+01	6.9345871e+01	7.0873542e+01	1.7227363e+02	2.6743433e+02	2.6539927e+02	1.3945678e+02	1.5186199e+02	1.8211488e+02	8.4798454e+01	2.6037955e+02	1.4421235e+02	1.4409857e+02	2.2223667e+02	1.0802634e+02	8.7256488e+01	1.4682095e+02	3.2740128e+02	2.0563591e+02	2.3975533e+02	1.1890371e+02	7.8919983e+01	1.0976601e+02	1.5173055e+02	3.7984139e+02	1.6315757e+02	2.8582457e+02	6.6674401e+01	2.3716457e+02	1.0349602e+02	7.4534940e+01	3.6988484e+02	1.8007656e+02	1.4388373e+02	1.2442767e+02	1.8264266e+02	1.3195447e+02	1.0960490e+02	1.7615141e+02	2.0144740e+02	1.2084146e+02	1.3631412e+02	8.0286193e+01	9.1626839e+01	1.1623022e+02
2.4512451e+03	2.5813436e+02	1.5288069e+02	1.9820103e+02	1.1131717e+02	8.6188481e+01	6.9306844e+01	7.1506119e+01	1.7954329e+02	2.7923857e+02	2.6128267e+02	1.3916439e+02	1.3976568e+02	1.6953191e+02	8.6298226e+01	2.6796172e+02	1.5744005e+02	1.5022890e+02	2.2594427e+02	1.0839178e+02	8.7070921e+01	1.5040646e+02	3.2964901e+02	2.0590858e+02	2.3463248e+02	1.3280843e+02	7.9356708e+01	1.0999755e+02	1.4995266e+02	3.6641976e+02	1.6830901e+02	2.7791485e+02	6.6706926e+01	2.6866077e+02	1.0388762e+02	7.4725105e+01	3.5557985e+02	1.8101416e+02	1.5324442e+02	1.2436225e+02	1.6899083e+02	1.4292286e+02	1.0976732e+02	1.7041350e+02	1.9686444e+02	1.1341229e+02	1.3305151e+02	8.0126161e+01	9.4997833e+01	1.1468198e+02
[truncated: 9,435 more rows]
[truncated: 1 more columns]
