# Supplementary material for: Signal Partitioning Algorithm for Highly Efficient Gaussian Mixture Modeling in Mass Spectrometry
Source: PLoS One. 2015 Jul 31;10(7):e0134256. doi: 10.1371/journal.pone.0134256 (PMC4521892; doi:10.1371/journal.pone.0134256)
Supplement: S3 File — (ZIP) [file pone.0134256.s003.zip › S3_File/sim_data_200.txt]

% Manuscript: Signal partitioning algorithm for highly efficient Gaussian mixture modeling in mass spectrometry
% by Andrzej Polanski, Michal Marczyk, Monika Pietrowska, Piotr Widlak and Joanna Polanska
% Simulated data with 200 peaks
% first column: m/z values
% next columns: signal intensity for different populations
2.0000000e+03	5.2034416e+01	2.0432111e+01	2.3331375e+01	2.2864453e+01	1.9205093e+01	2.7125947e+01	5.3488144e+01	2.9424506e+01	2.8476531e+01	1.3309804e+01	1.1919159e+01	1.4508733e+02	2.3049041e+01	3.4121212e+01	4.9147791e+01	2.6749636e+02	3.2092970e+02	1.0187273e+02	3.4749901e+01	2.5192710e+01	9.5560564e+00	4.7234058e+01	1.9106467e+01	1.8357423e+01	1.4499150e+02	3.4791584e+01	9.0001336e+00	3.1409736e+01	4.0949154e+02	9.5062101e+01	2.6185287e+01	2.6075787e+01	3.9310114e+01	1.9052235e+01	3.7260955e+01	4.4331605e+01	3.0826474e+01	1.3801081e+01	2.5190158e+01	3.7434823e+01	3.5110364e+01	7.0778758e+01	1.0226863e+02	4.3057429e+01	3.8238858e+01	7.6982254e+01	4.5627131e+01	2.9575460e+01	1.3417497e+02
2.0008001e+03	6.8913916e+01	3.0317293e+01	3.2760454e+01	3.0259984e+01	3.1466497e+01	3.3704252e+01	5.8190995e+01	3.7102801e+01	5.7686369e+01	1.5973014e+01	1.9792298e+01	1.6266237e+02	2.7985806e+01	3.5926529e+01	6.9973643e+01	2.9782110e+02	3.4042899e+02	1.1871079e+02	3.8060821e+01	3.2587606e+01	2.8960721e+01	5.2154689e+01	2.1312754e+01	3.4330914e+01	1.7070163e+02	3.7169815e+01	1.6909538e+01	3.7887100e+01	4.3999703e+02	1.3017574e+02	3.0134923e+01	4.2139513e+01	4.3907951e+01	2.5085919e+01	3.7499751e+01	5.0757124e+01	3.3999795e+01	1.5662314e+01	2.7654337e+01	4.3604254e+01	3.6994063e+01	9.4508992e+01	1.2859304e+02	4.8768760e+01	4.7125119e+01	1.0130975e+02	4.8579800e+01	3.3553379e+01	1.8646929e+02
2.0016002e+03	1.2239417e+02	3.3127058e+01	3.6281444e+01	4.5293549e+01	3.7266245e+01	4.3544073e+01	5.9800150e+01	4.6391608e+01	6.0292278e+01	3.1194607e+01	2.7809854e+01	2.1179174e+02	4.2577405e+01	4.1055499e+01	1.1801474e+02	3.1473422e+02	3.6670263e+02	1.5029286e+02	5.0417776e+01	4.1474108e+01	3.5302795e+01	5.5282038e+01	2.7288182e+01	4.5274706e+01	2.0131752e+02	4.9693383e+01	2.1526290e+01	4.1795604e+01	4.5737966e+02	1.3858111e+02	4.5449119e+01	4.5990157e+01	4.8777781e+01	3.4634302e+01	4.3004591e+01	5.7389341e+01	3.7116475e+01	2.0657681e+01	3.3225396e+01	4.8485711e+01	4.1445634e+01	9.8454008e+01	1.3039050e+02	6.0640405e+01	6.2436484e+01	1.5405408e+02	5.2878228e+01	5.6048867e+01	2.1593755e+02
2.0024002e+03	1.3801201e+02	3.6477305e+01	4.5185091e+01	4.6434980e+01	4.2420257e+01	5.0997620e+01	6.8339423e+01	5.4423520e+01	7.8193165e+01	5.1322483e+01	3.0238540e+01	2.4090751e+02	6.7752878e+01	4.7492823e+01	1.4800549e+02	3.2333733e+02	3.8081351e+02	1.5452790e+02	6.6370896e+01	4.5473909e+01	5.1882697e+01	5.7990295e+01	3.6082169e+01	5.0542591e+01	2.4493632e+02	5.6731219e+01	4.5413409e+01	4.7491861e+01	4.8047443e+02	1.5535796e+02	4.8300311e+01	6.8127309e+01	5.3245391e+01	3.7431440e+01	5.1986204e+01	7.4913028e+01	3.9388451e+01	2.8319999e+01	3.5364864e+01	5.4797831e+01	4.4207530e+01	1.0407053e+02	1.4310726e+02	6.5615706e+01	6.3622419e+01	1.8131875e+02	5.9914553e+01	6.1669209e+01	2.6202350e+02
2.0032003e+03	1.4000801e+02	3.9665751e+01	5.8387670e+01	4.7749753e+01	4.4601520e+01	5.4048860e+01	8.0073108e+01	5.5454321e+01	7.7720690e+01	5.8630389e+01	3.0885690e+01	2.4662803e+02	6.8571235e+01	4.9331890e+01	1.6295573e+02	3.3289352e+02	4.0388464e+02	1.5846309e+02	6.7023051e+01	4.9008352e+01	5.7893703e+01	6.1760847e+01	3.7401105e+01	5.3136827e+01	2.6665912e+02	5.7076480e+01	4.8236159e+01	5.5024409e+01	4.8348744e+02	1.6692741e+02	4.9009398e+01	7.4705299e+01	5.5184482e+01	4.7536246e+01	6.2352512e+01	7.7586804e+01	4.1278481e+01	3.0926461e+01	3.9213430e+01	5.6038909e+01	4.6335434e+01	1.0814071e+02	1.4504187e+02	7.5969179e+01	6.6214625e+01	1.8385893e+02	6.5064146e+01	6.2782105e+01	2.7315310e+02
2.0040004e+03	1.4185960e+02	3.9586362e+01	6.2142100e+01	5.2924712e+01	5.0520191e+01	5.8637876e+01	8.0608613e+01	5.6864540e+01	7.9948709e+01	6.1224509e+01	3.2351504e+01	2.8946120e+02	7.8188867e+01	5.1571139e+01	1.7851002e+02	3.3436432e+02	4.0992464e+02	1.5930625e+02	6.7841646e+01	5.0669249e+01	6.0775836e+01	6.3468365e+01	1.7031439e+02	5.5722690e+01	2.7634716e+02	5.8442031e+01	5.3828477e+01	6.8944907e+01	5.1026421e+02	1.6832507e+02	5.0041890e+01	7.5673830e+01	5.6890758e+01	4.9593096e+01	6.3210813e+01	7.7659801e+01	4.2343133e+01	3.0929976e+01	4.0897064e+01	5.6368764e+01	6.1721108e+01	1.1117097e+02	1.4926680e+02	7.7642960e+01	6.7000766e+01	2.0873374e+02	6.9566682e+01	6.3428703e+01	2.7835300e+02
2.0048005e+03	1.4199143e+02	3.9703084e+01	6.5509516e+01	5.3937922e+01	5.1200040e+01	6.0161482e+01	8.7112540e+01	5.6990085e+01	8.0551179e+01	6.1679254e+01	3.7654241e+01	2.9802667e+02	8.3539345e+01	5.9015909e+01	1.7833619e+02	3.3902024e+02	4.1552564e+02	1.5917043e+02	6.7839040e+01	5.5238553e+01	6.2114317e+01	6.3758060e+01	1.9861035e+02	5.6161802e+01	2.7639989e+02	5.8556636e+01	5.4223892e+01	6.9350964e+01	5.1853453e+02	1.6855788e+02	5.1202065e+01	7.6002026e+01	5.6996961e+01	5.0104336e+01	6.3805433e+01	7.9484233e+01	4.2796268e+01	4.2302795e+01	4.2533461e+01	5.6669212e+01	6.2543665e+01	1.3694942e+02	1.5141809e+02	7.8237670e+01	6.7317774e+01	2.1820409e+02	7.7387716e+01	6.4769110e+01	2.8320753e+02
2.0056006e+03	1.5433340e+02	3.9728403e+01	6.6714807e+01	5.4134782e+01	5.1067756e+01	6.0509615e+01	8.7487240e+01	5.8693035e+01	8.0654358e+01	6.1870418e+01	3.8230202e+01	2.9756477e+02	8.5588026e+01	5.8749577e+01	1.8488718e+02	3.3999575e+02	4.1656191e+02	1.6024347e+02	6.8316127e+01	5.4863650e+01	6.2383701e+01	6.3784607e+01	1.9735367e+02	5.5943157e+01	2.8765201e+02	5.8653176e+01	5.4599899e+01	6.9260614e+01	5.2179110e+02	1.6846852e+02	5.1004890e+01	7.6585665e+01	5.7226912e+01	5.0331594e+01	6.3349791e+01	8.0298013e+01	4.2863385e+01	4.3095658e+01	4.6799114e+01	5.6568777e+01	6.3829261e+01	1.3718861e+02	1.5135542e+02	7.7655517e+01	6.7239387e+01	2.2498108e+02	7.8578670e+01	6.6177540e+01	2.8304235e+02
2.0064006e+03	1.5352686e+02	4.0776133e+01	6.6663637e+01	5.4018025e+01	5.1237024e+01	6.0513454e+01	8.7754875e+01	5.8974799e+01	8.1038651e+01	6.1792096e+01	3.8265587e+01	2.9749150e+02	8.5671425e+01	5.9842373e+01	1.8503811e+02	3.4015964e+02	4.1659702e+02	1.5996715e+02	6.8097328e+01	5.5397640e+01	6.2656777e+01	6.3893717e+01	1.9720380e+02	5.6762485e+01	2.8739012e+02	6.0399070e+01	5.5129386e+01	6.9327704e+01	5.2163508e+02	1.6861979e+02	5.2443397e+01	7.6620874e+01	5.7521356e+01	5.0574441e+01	6.5017816e+01	7.9876578e+01	4.3821372e+01	4.5073635e+01	4.7080520e+01	5.6907609e+01	6.4378557e+01	1.6260638e+02	1.5173843e+02	7.8275611e+01	6.7903645e+01	2.2481583e+02	7.8626020e+01	6.6174860e+01	2.8333342e+02
2.0072007e+03	1.5410146e+02	4.0824671e+01	6.6525086e+01	5.4272849e+01	5.1370968e+01	6.0780127e+01	8.8001989e+01	5.8776176e+01	8.1141268e+01	6.1945668e+01	3.8317328e+01	2.9775369e+02	8.6015933e+01	5.9599415e+01	1.8524342e+02	3.4003773e+02	4.1693337e+02	1.6034389e+02	6.8473998e+01	5.5267830e+01	6.2553622e+01	6.3969648e+01	1.9749226e+02	5.5874799e+01	2.8720867e+02	6.0196691e+01	5.5084742e+01	6.9134893e+01	5.2151435e+02	1.6873829e+02	5.2297210e+01	7.6847848e+01	5.7641723e+01	5.0379938e+01	6.4835651e+01	8.0236015e+01	4.3605773e+01	5.1771137e+01	4.6817795e+01	5.6694131e+01	6.4789564e+01	1.6517319e+02	1.5143425e+02	7.8215165e+01	6.7814085e+01	2.2505356e+02	7.8842779e+01	6.6261321e+01	2.8323012e+02
2.0080008e+03	1.5361521e+02	4.1023027e+01	6.6848314e+01	5.4207086e+01	5.1762596e+01	6.0854382e+01	8.7935241e+01	5.8933379e+01	8.1045549e+01	6.2212504e+01	3.8540839e+01	2.9781018e+02	8.6006342e+01	6.0066087e+01	1.8552394e+02	3.5506571e+02	4.1694513e+02	1.6027644e+02	6.8585442e+01	5.5519780e+01	6.2775878e+01	6.4245975e+01	1.9742923e+02	5.6517752e+01	2.8767395e+02	6.0466298e+01	5.5079473e+01	6.9508256e+01	5.2182644e+02	1.6877452e+02	5.2581059e+01	7.7001245e+01	5.8038488e+01	5.0450689e+01	6.4954473e+01	8.0128219e+01	4.4330973e+01	5.1700389e+01	4.7108183e+01	5.7121803e+01	6.4384240e+01	1.6504337e+02	1.5160599e+02	7.8157918e+01	6.7617725e+01	2.2528573e+02	7.8907582e+01	6.6396718e+01	2.8328800e+02
2.0088009e+03	1.5397270e+02	4.1262000e+01	6.6887761e+01	5.4332971e+01	5.1508594e+01	6.1046852e+01	8.8198128e+01	5.9082883e+01	8.0910783e+01	6.2186849e+01	3.8845980e+01	2.9807889e+02	8.5897465e+01	5.9979028e+01	1.8519694e+02	3.5496427e+02	4.1714821e+02	1.6032163e+02	6.8487926e+01	5.5718104e+01	6.2984317e+01	6.4290938e+01	1.9750779e+02	5.6481469e+01	2.8735222e+02	6.0727363e+01	5.5228264e+01	6.9493095e+01	5.2187965e+02	1.6889665e+02	5.2812282e+01	7.6960396e+01	5.7965352e+01	5.0822614e+01	6.5230215e+01	8.0564370e+01	4.4378201e+01	5.2011492e+01	4.7190870e+01	5.7542712e+01	6.4786757e+01	1.6487086e+02	1.5207573e+02	7.8625915e+01	6.8152736e+01	2.2560133e+02	7.8872092e+01	6.6349835e+01	2.8346072e+02
2.0096010e+03	1.5428231e+02	4.1375896e+01	6.7292967e+01	5.4445382e+01	5.1582884e+01	6.0846677e+01	8.7821905e+01	5.9312927e+01	8.1333573e+01	6.2477438e+01	3.8720009e+01	2.9808722e+02	8.6409914e+01	6.0284001e+01	1.8556164e+02	3.5506476e+02	4.1701348e+02	1.6013225e+02	6.8869089e+01	5.5633769e+01	6.2878925e+01	6.4441086e+01	1.9764431e+02	5.6714885e+01	2.8759254e+02	6.0676019e+01	5.5714581e+01	6.9780918e+01	5.2220003e+02	1.6902540e+02	5.2984601e+01	7.6942301e+01	5.7845577e+01	5.0599540e+01	6.5975191e+01	8.1568324e+01	4.4242744e+01	5.2276569e+01	4.7158856e+01	5.7022563e+01	6.4579622e+01	1.6505611e+02	1.5169110e+02	7.8377512e+01	6.8000187e+01	2.2559416e+02	7.9108498e+01	6.6630502e+01	2.8362851e+02
2.0104010e+03	1.5395974e+02	4.1266181e+01	6.6826075e+01	5.4742316e+01	5.1664390e+01	6.1606234e+01	8.8520456e+01	5.9174914e+01	8.1183731e+01	6.2398425e+01	3.8895122e+01	2.9824830e+02	8.6433830e+01	6.0250741e+01	1.8547497e+02	3.5510855e+02	4.1735092e+02	1.6107561e+02	6.9019772e+01	5.5812885e+01	6.3249912e+01	6.4198788e+01	1.9755759e+02	5.6705201e+01	2.8766480e+02	6.1031455e+01	5.5586694e+01	6.9671191e+01	5.2209823e+02	1.6908597e+02	5.3291344e+01	7.7047218e+01	5.8434207e+01	5.1253289e+01	6.5824216e+01	8.1612199e+01	4.4565912e+01	5.2185277e+01	4.7236720e+01	5.7530298e+01	6.4929144e+01	1.6534150e+02	1.5211402e+02	7.9202943e+01	6.7967609e+01	2.2563348e+02	7.9118551e+01	6.6869760e+01	2.8350163e+02
2.0112011e+03	1.5433293e+02	4.1686976e+01	6.7249468e+01	5.4828250e+01	5.1831768e+01	6.1187830e+01	8.8399323e+01	5.9007061e+01	8.1501490e+01	6.2580612e+01	3.8877522e+01	2.9831003e+02	8.6308715e+01	6.0000433e+01	1.8562152e+02	3.5494385e+02	4.1753013e+02	1.6090040e+02	6.8991989e+01	5.5954013e+01	6.3147684e+01	6.4503575e+01	1.9767598e+02	5.6753101e+01	2.8736020e+02	6.1039565e+01	5.5342259e+01	6.9802484e+01	5.2226316e+02	1.6908652e+02	5.3028357e+01	7.7388962e+01	5.8124950e+01	5.1029745e+01	6.5752625e+01	8.1811704e+01	4.4658739e+01	5.2265547e+01	4.7339659e+01	5.7834350e+01	6.4841437e+01	1.6549714e+02	1.5229927e+02	7.8979279e+01	6.8508475e+01	2.2614855e+02	7.9386442e+01	6.6757318e+01	2.8372058e+02
2.0120012e+03	1.5435890e+02	4.1521383e+01	6.7429890e+01	5.4793741e+01	5.1918239e+01	6.1376938e+01	8.8503506e+01	5.9357124e+01	8.1286500e+01	6.2973556e+01	3.8926608e+01	2.9882496e+02	8.6619146e+01	6.0274274e+01	1.8578141e+02	3.5533654e+02	4.1748379e+02	1.6105913e+02	6.9281997e+01	5.6047638e+01	6.3536847e+01	6.4492975e+01	1.9813606e+02	5.6777890e+01	2.8774746e+02	6.1180999e+01	5.5950239e+01	6.9993754e+01	5.2215386e+02	1.6942575e+02	5.3313457e+01	7.7255320e+01	5.8491166e+01	5.1292254e+01	6.6035991e+01	8.1770435e+01	4.4609551e+01	5.2310360e+01	4.7412119e+01	5.7697262e+01	6.4816542e+01	1.6544592e+02	1.5209181e+02	7.9180017e+01	6.8305599e+01	2.2597534e+02	7.9585598e+01	6.6819689e+01	2.8365134e+02
2.0128013e+03	1.5430086e+02	4.1763175e+01	6.7403130e+01	5.4698850e+01	5.2107790e+01	6.1710545e+01	8.8608002e+01	5.9268556e+01	8.1644366e+01	6.2725600e+01	3.9096084e+01	2.9872954e+02	8.6661634e+01	6.0372161e+01	1.8590696e+02	3.5538748e+02	4.1752088e+02	1.6120734e+02	6.9193697e+01	5.6332514e+01	6.3340787e+01	6.4669685e+01	1.9805419e+02	5.6822755e+01	2.8796318e+02	6.1435683e+01	5.5717546e+01	6.9613654e+01	5.2250387e+02	1.6929425e+02	5.3318591e+01	7.7352174e+01	5.8598720e+01	5.1118071e+01	6.6151769e+01	8.1990542e+01	4.4843029e+01	5.2362516e+01	4.7563597e+01	5.7973770e+01	6.4912690e+01	1.6537284e+02	1.5238694e+02	7.9170484e+01	6.8855281e+01	2.2640404e+02	7.9303602e+01	6.7051079e+01	2.8367378e+02
2.0136014e+03	1.5460765e+02	4.1848482e+01	6.7453444e+01	5.5302861e+01	5.2043326e+01	6.1464980e+01	8.8693684e+01	5.9614127e+01	8.1404711e+01	6.3129795e+01	3.9117398e+01	2.9874121e+02	8.6622680e+01	6.0399645e+01	1.8592938e+02	3.5560691e+02	4.1766309e+02	1.6091378e+02	6.9216095e+01	5.6399813e+01	6.3437737e+01	6.4691388e+01	1.9818168e+02	5.6945575e+01	2.8756282e+02	6.1545490e+01	5.6041553e+01	7.0132523e+01	5.2228368e+02	1.6958786e+02	5.3339439e+01	7.7391612e+01	5.8571511e+01	5.1293405e+01	6.6160381e+01	8.1937646e+01	4.4736911e+01	5.2454849e+01	4.7416743e+01	5.8114813e+01	6.5111210e+01	1.6581026e+02	1.5242443e+02	7.9308720e+01	6.8610881e+01	2.2651461e+02	7.9689931e+01	6.7418276e+01	2.8388377e+02
2.0144014e+03	1.5448670e+02	4.2052281e+01	6.7495502e+01	5.5095847e+01	5.2405905e+01	6.1851414e+01	8.8684820e+01	5.9410122e+01	8.1693833e+01	6.3293259e+01	3.9438289e+01	2.9904265e+02	8.7060547e+01	6.0461473e+01	1.8608759e+02	3.5575936e+02	4.1791214e+02	1.6130787e+02	6.9542957e+01	5.6437810e+01	6.3696922e+01	6.4888804e+01	1.9826776e+02	5.7169053e+01	2.8835760e+02	6.1272243e+01	5.6106905e+01	6.9945888e+01	5.2279611e+02	1.6947998e+02	5.3558999e+01	7.7738882e+01	5.8714715e+01	5.1385207e+01	6.6267610e+01	8.1980017e+01	4.5012003e+01	5.2690945e+01	4.7657708e+01	5.8375300e+01	6.5311633e+01	1.6570224e+02	1.5295395e+02	7.9451287e+01	6.8935762e+01	2.2655782e+02	7.9707310e+01	6.7213112e+01	2.8400331e+02
2.0152015e+03	1.5433885e+02	4.2004111e+01	6.7572412e+01	5.5584782e+01	5.2126504e+01	6.1400498e+01	8.9093524e+01	5.9749254e+01	8.1792199e+01	6.3572372e+01	3.9346015e+01	2.9902943e+02	8.7410913e+01	6.0442918e+01	1.8623016e+02	3.5569768e+02	4.1797532e+02	1.6131066e+02	6.9588940e+01	5.6482719e+01	6.3749045e+01	6.4867202e+01	1.9819378e+02	5.7140156e+01	2.8790443e+02	6.1908996e+01	5.6192993e+01	7.0270147e+01	5.2243739e+02	1.6987428e+02	5.3805961e+01	7.7814714e+01	5.9016358e+01	5.1585596e+01	6.6529043e+01	8.1957612e+01	4.5079107e+01	5.2726557e+01	4.7671922e+01	5.8301139e+01	6.5253932e+01	1.6581897e+02	1.5242262e+02	7.9628011e+01	6.8618600e+01	2.2679319e+02	7.9788084e+01	6.7585560e+01	2.8410584e+02
2.0160016e+03	1.5510460e+02	4.2222531e+01	6.7705675e+01	5.5299404e+01	5.2546795e+01	6.1947078e+01	8.9049949e+01	5.9630385e+01	8.1726113e+01	6.3598059e+01	3.9698214e+01	2.9966971e+02	8.7033000e+01	6.0597468e+01	1.8632203e+02	3.5590344e+02	4.1797692e+02	1.6130160e+02	6.9918413e+01	5.6863512e+01	6.3817960e+01	6.4815173e+01	1.9837082e+02	5.7419505e+01	2.8819705e+02	6.1698839e+01	5.6201165e+01	7.0131362e+01	5.2296966e+02	1.6967754e+02	5.3709595e+01	7.7894521e+01	5.8890606e+01	5.1680428e+01	6.6462716e+01	8.2374878e+01	4.4985610e+01	5.2797729e+01	4.7706405e+01	5.8601619e+01	6.5384381e+01	1.6611080e+02	1.5286727e+02	7.9639677e+01	6.8905910e+01	2.2665686e+02	7.9941121e+01	6.7713144e+01	2.8399822e+02
2.0168017e+03	1.5464682e+02	4.2293706e+01	6.7713740e+01	5.5623481e+01	5.2528113e+01	6.1698344e+01	8.9212751e+01	5.9582995e+01	8.2006517e+01	6.3817640e+01	3.9722450e+01	2.9935456e+02	8.7519369e+01	6.0551011e+01	1.8632332e+02	3.5618592e+02	4.1833265e+02	1.6191356e+02	6.9887474e+01	5.6725355e+01	6.3992805e+01	6.4884859e+01	1.9866545e+02	5.7283413e+01	2.8821020e+02	6.1965052e+01	5.6409330e+01	7.0215331e+01	5.2272170e+02	1.7000104e+02	5.3984759e+01	7.7846750e+01	5.9173717e+01	5.1767098e+01	6.6701507e+01	8.1952765e+01	4.5462898e+01	5.2953358e+01	4.7792747e+01	5.8815953e+01	6.5403925e+01	1.6602270e+02	1.5309728e+02	8.0148553e+01	6.9061175e+01	2.2708779e+02	7.9940127e+01	6.7537407e+01	2.8409633e+02
2.0176018e+03	1.5481820e+02	4.2857340e+01	6.7754714e+01	5.5744199e+01	5.2525224e+01	6.1967924e+01	8.9347677e+01	5.9791002e+01	8.1849136e+01	6.4111631e+01	3.9727101e+01	2.9967866e+02	8.7221457e+01	6.0489618e+01	1.8660358e+02	3.5618957e+02	4.1827919e+02	1.6157726e+02	6.9919005e+01	5.6891827e+01	6.4023528e+01	6.5133612e+01	1.9861182e+02	5.7704048e+01	2.8826607e+02	6.2187041e+01	5.6432238e+01	7.0282289e+01	5.2277326e+02	1.6988807e+02	5.4118385e+01	7.8290784e+01	5.9127293e+01	5.1645501e+01	6.6818137e+01	8.2424930e+01	4.5371698e+01	5.2752680e+01	4.7777526e+01	5.8626970e+01	6.5558004e+01	1.6599732e+02	1.5299617e+02	8.0039964e+01	6.9032169e+01	2.2697269e+02	8.0306985e+01	6.7720455e+01	2.8417105e+02
2.0184018e+03	1.5511588e+02	4.2688999e+01	6.7987433e+01	5.5808556e+01	5.2525284e+01	6.2159998e+01	8.9299922e+01	5.9787828e+01	8.2226701e+01	6.3993654e+01	3.9803215e+01	2.9961966e+02	8.7643386e+01	6.0780873e+01	1.8663765e+02	3.5599251e+02	4.1849655e+02	1.6230934e+02	7.0324792e+01	5.7190473e+01	6.4298873e+01	6.4940426e+01	1.9881669e+02	5.7413548e+01	2.8850651e+02	6.2336925e+01	5.6660934e+01	7.0675500e+01	5.2308080e+02	1.7018074e+02	5.4176304e+01	7.8154407e+01	5.9280974e+01	5.1989317e+01	6.6871656e+01	8.2615748e+01	4.5427725e+01	5.3012762e+01	4.7912290e+01	5.9202695e+01	6.5445716e+01	1.6641842e+02	1.5331309e+02	7.9832852e+01	6.8996416e+01	2.2726832e+02	8.0144510e+01	6.7932000e+01	2.8403143e+02
2.0192019e+03	1.5507129e+02	4.2761648e+01	6.7778583e+01	5.5766686e+01	5.2746543e+01	6.1952541e+01	8.9468802e+01	6.0127499e+01	8.2021005e+01	6.4250537e+01	4.0097179e+01	2.9983551e+02	8.7667646e+01	6.0979695e+01	1.8684663e+02	3.5634144e+02	4.1852502e+02	1.6168251e+02	7.0342061e+01	5.7287291e+01	6.4010626e+01	6.5165783e+01	1.9886648e+02	5.7615470e+01	2.8846659e+02	6.2677663e+01	5.6671293e+01	7.0271697e+01	5.2290759e+02	1.7004189e+02	5.4368460e+01	7.8074290e+01	5.9462957e+01	5.2234160e+01	6.6964817e+01	8.2412968e+01	4.5368913e+01	5.3168089e+01	4.8059711e+01	5.8997830e+01	6.5636876e+01	1.6676973e+02	1.5339644e+02	8.0291906e+01	6.9531163e+01	2.2744507e+02	8.0360679e+01	6.8244899e+01	2.8425121e+02
2.0200020e+03	1.5493146e+02	4.2935444e+01	6.8000140e+01	5.5882682e+01	5.2817953e+01	6.2391749e+01	8.9582911e+01	6.0025186e+01	8.2205586e+01	6.4294649e+01	4.0100647e+01	2.9954964e+02	8.7911600e+01	6.0792820e+01	1.8660581e+02	3.5643686e+02	4.1850899e+02	1.6226097e+02	7.0235001e+01	5.7351617e+01	6.4512541e+01	6.5243198e+01	1.9921296e+02	5.7632740e+01	2.8805671e+02	6.2577447e+01	5.6601967e+01	7.0540028e+01	5.2304144e+02	1.7056282e+02	5.4402520e+01	7.8610429e+01	5.9482523e+01	5.2287227e+01	6.7178656e+01	8.2553297e+01	4.5527424e+01	5.3259598e+01	4.7933618e+01	5.9216801e+01	6.5874175e+01	1.6653261e+02	1.5319361e+02	8.0383793e+01	6.9233275e+01	2.2761936e+02	8.0623145e+01	6.8075984e+01	2.8432846e+02
2.0208021e+03	1.5517691e+02	4.2833735e+01	6.8117085e+01	5.5989519e+01	5.3072438e+01	6.2352480e+01	8.9778240e+01	6.0022980e+01	8.2171793e+01	6.4428808e+01	4.0202414e+01	2.9997645e+02	8.7825040e+01	6.0698419e+01	1.8706136e+02	3.5635077e+02	4.1892271e+02	1.6228967e+02	7.0638202e+01	5.7557292e+01	6.4546080e+01	6.5349259e+01	1.9900555e+02	5.7573701e+01	2.8837226e+02	6.2884021e+01	5.6801921e+01	7.0334143e+01	5.2278291e+02	1.7040438e+02	5.4393293e+01	7.8334093e+01	5.9731822e+01	5.2371721e+01	6.6958460e+01	8.2327536e+01	4.5631763e+01	5.3120546e+01	4.8453564e+01	5.9474347e+01	6.5666513e+01	1.6666601e+02	1.5370272e+02	8.0371335e+01	6.9542055e+01	2.2771922e+02	8.0634017e+01	6.8172467e+01	2.8448533e+02
2.0216022e+03	1.5537739e+02	4.3262404e+01	6.7924712e+01	5.6188690e+01	5.2890710e+01	6.2287286e+01	8.9757262e+01	6.0092341e+01	8.2243384e+01	6.4549322e+01	4.0222609e+01	3.0025989e+02	8.8136957e+01	6.1054677e+01	1.8718283e+02	3.5684682e+02	4.1888751e+02	1.6215469e+02	7.0381862e+01	5.7695276e+01	6.4586584e+01	6.5204074e+01	1.9940903e+02	5.8019120e+01	2.8827532e+02	6.2574719e+01	5.6985213e+01	7.0603421e+01	5.2314715e+02	1.7064368e+02	5.4672329e+01	7.8695153e+01	5.9828265e+01	5.2464055e+01	6.7462242e+01	8.2846942e+01	4.5919055e+01	5.3341995e+01	4.8253351e+01	5.9365452e+01	6.6127575e+01	1.6695781e+02	1.5340395e+02	8.0835710e+01	6.9309087e+01	2.2788981e+02	8.0598556e+01	6.8567954e+01	2.8444340e+02
2.0224022e+03	1.5528274e+02	4.3088236e+01	6.8158997e+01	5.6414281e+01	5.3362169e+01	6.2736493e+01	8.9966252e+01	6.0333437e+01	8.2326356e+01	6.4688458e+01	4.0590594e+01	3.0028479e+02	8.8069145e+01	6.1133958e+01	1.8744560e+02	3.5677443e+02	4.1893689e+02	1.6292295e+02	7.0880334e+01	5.7675965e+01	6.4690971e+01	6.5568279e+01	1.9936791e+02	5.8041502e+01	2.8872107e+02	6.3121800e+01	5.7030265e+01	7.0890911e+01	5.2344595e+02	1.7068859e+02	5.4719268e+01	7.8350293e+01	5.9943598e+01	5.2642247e+01	6.7239767e+01	8.2606060e+01	4.5525374e+01	5.3237953e+01	4.8263415e+01	5.9776854e+01	6.6284627e+01	1.6691177e+02	1.5369945e+02	8.0569199e+01	6.9660624e+01	2.2788607e+02	8.1024823e+01	6.8569428e+01	2.8476905e+02
2.0232023e+03	1.5577267e+02	4.3242091e+01	6.8145312e+01	5.6504902e+01	5.3124361e+01	6.2563454e+01	8.9999058e+01	6.0457061e+01	8.2534119e+01	6.4900540e+01	4.0610541e+01	3.0053829e+02	8.8505060e+01	6.1253652e+01	1.8727958e+02	3.5688381e+02	4.1906316e+02	1.6262081e+02	7.0731987e+01	5.8006878e+01	6.4878918e+01	6.5627744e+01	1.9969342e+02	5.7883279e+01	2.8856972e+02	6.3367478e+01	5.6917252e+01	7.0735700e+01	5.2320976e+02	1.7062612e+02	5.4656426e+01	7.8554328e+01	5.9998459e+01	5.2659329e+01	6.7763157e+01	8.2820812e+01	4.6160121e+01	5.3425128e+01	4.8549655e+01	5.9899270e+01	6.5935405e+01	1.6677328e+02	1.5396410e+02	8.0817118e+01	6.9651360e+01	2.2799696e+02	8.0838998e+01	6.8757007e+01	2.8445492e+02
2.0240024e+03	1.5532874e+02	4.3627998e+01	6.8366546e+01	5.6315840e+01	5.3238690e+01	6.2760038e+01	9.0088595e+01	6.0285739e+01	8.2290247e+01	6.5495970e+01	4.0319270e+01	3.0061402e+02	8.8428786e+01	6.0796431e+01	1.8737846e+02	3.5688172e+02	4.1938015e+02	1.6289937e+02	7.0893445e+01	5.7917566e+01	6.4996134e+01	6.5548986e+01	1.9956596e+02	5.8247069e+01	2.8880125e+02	6.3319285e+01	5.7046246e+01	7.0886504e+01	5.2362445e+02	1.7092560e+02	5.4969091e+01	7.8743222e+01	6.0243499e+01	5.2951595e+01	6.7590272e+01	8.2871150e+01	4.5922604e+01	5.3486441e+01	4.8428099e+01	6.0005241e+01	6.5945625e+01	1.6713360e+02	1.5387854e+02	8.1163156e+01	6.9795520e+01	2.2859391e+02	8.0981026e+01	6.8683021e+01	2.8492289e+02
2.0248025e+03	1.5553748e+02	4.3572769e+01	6.8430977e+01	5.6791747e+01	5.3636711e+01	6.2892493e+01	9.0117030e+01	6.0680795e+01	8.2577064e+01	6.5020338e+01	4.0697508e+01	3.0086718e+02	8.8593777e+01	6.1146463e+01	1.8755224e+02	3.5704782e+02	4.1934836e+02	1.6292101e+02	7.0884243e+01	5.8010605e+01	6.5119982e+01	6.5640766e+01	1.9993970e+02	5.8391489e+01	2.8854563e+02	6.3220160e+01	5.7355290e+01	7.0860950e+01	5.2350464e+02	1.7064571e+02	5.4873751e+01	7.8817746e+01	6.0066054e+01	5.3054343e+01	6.8011660e+01	8.2985979e+01	4.6053911e+01	5.3838408e+01	4.8614660e+01	6.0112783e+01	6.6261418e+01	1.6718551e+02	1.5392548e+02	8.0957942e+01	6.9914473e+01	2.2829594e+02	8.1212691e+01	6.8938114e+01	2.8474271e+02
2.0256026e+03	1.5563993e+02	4.3649314e+01	6.8375414e+01	5.6895126e+01	5.3650737e+01	6.2585411e+01	9.0347431e+01	6.0219888e+01	8.3016624e+01	6.5302016e+01	4.0763817e+01	3.0098887e+02	8.8314992e+01	6.1340195e+01	1.8766657e+02	3.5745994e+02	4.1936313e+02	1.6318676e+02	7.0892430e+01	5.8288644e+01	6.5171830e+01	6.5579622e+01	1.9973011e+02	5.8288126e+01	2.8879832e+02	6.3587565e+01	5.7403436e+01	7.1054658e+01	5.2336320e+02	1.7089085e+02	5.5024400e+01	7.8992676e+01	6.0384727e+01	5.3109656e+01	6.7683348e+01	8.3217805e+01	4.6220094e+01	5.3651608e+01	4.8529146e+01	5.9949962e+01	6.6136094e+01	1.6706044e+02	1.5413470e+02	8.1351592e+01	7.0033809e+01	2.2879532e+02	8.1229571e+01	6.8980106e+01	2.8481874e+02
2.0264026e+03	1.5546454e+02	4.3975624e+01	6.8488326e+01	5.6927064e+01	5.3537393e+01	6.2990791e+01	9.0259783e+01	6.0903266e+01	8.2509151e+01	6.5217055e+01	4.0877016e+01	3.0104748e+02	8.8925304e+01	6.1256365e+01	1.8762721e+02	3.5736089e+02	4.1957104e+02	1.6327247e+02	7.1354372e+01	5.8340863e+01	6.5276923e+01	6.6039712e+01	1.9983387e+02	5.8327244e+01	2.8861629e+02	6.3961357e+01	5.7365537e+01	7.0761611e+01	5.2370748e+02	1.7117891e+02	5.5100275e+01	7.9072826e+01	6.0366817e+01	5.3304234e+01	6.7983403e+01	8.3138333e+01	4.6457914e+01	5.3580727e+01	4.8575417e+01	6.0151815e+01	6.6565719e+01	1.6742420e+02	1.5433610e+02	8.1204390e+01	7.0062219e+01	2.2857797e+02	8.1601456e+01	6.8959871e+01	2.8490211e+02
2.0272027e+03	1.5587700e+02	4.3999678e+01	6.8526030e+01	5.7074074e+01	5.3416238e+01	6.2918386e+01	9.0614199e+01	6.0722310e+01	8.2831901e+01	6.5795168e+01	4.1216135e+01	3.0112919e+02	8.8626831e+01	6.1459283e+01	1.8776692e+02	3.5724148e+02	4.1940812e+02	1.6320341e+02	7.1463615e+01	5.8359535e+01	6.5507698e+01	6.5898695e+01	1.9997715e+02	5.8325427e+01	2.8903714e+02	6.3785321e+01	5.7488938e+01	7.1021564e+01	5.2366262e+02	1.7116079e+02	5.4976816e+01	7.8992497e+01	6.0531738e+01	5.3489969e+01	6.8017074e+01	8.3100102e+01	4.6281201e+01	5.3907692e+01	4.8682261e+01	6.0318489e+01	6.6278621e+01	1.6735795e+02	1.5426302e+02	8.1787873e+01	7.0073907e+01	2.2931348e+02	8.1527815e+01	6.9136536e+01	2.8487099e+02
2.0280028e+03	1.5590798e+02	4.4131640e+01	6.8729669e+01	5.7097525e+01	5.3870658e+01	6.3299379e+01	9.0458952e+01	6.0581360e+01	8.2694604e+01	6.5710274e+01	4.1107736e+01	3.0141357e+02	8.9282186e+01	6.1632271e+01	1.8806153e+02	3.5775960e+02	4.1986180e+02	1.6334176e+02	7.1331111e+01	5.8476857e+01	6.5597830e+01	6.5963254e+01	2.0009437e+02	5.8598909e+01	2.8874672e+02	6.3770540e+01	5.7552939e+01	7.1193200e+01	5.2367728e+02	1.7132812e+02	5.5422389e+01	7.9323430e+01	6.0777332e+01	5.3648781e+01	6.8387823e+01	8.3303539e+01	4.6441760e+01	5.3892075e+01	4.8650745e+01	6.0663980e+01	6.6689972e+01	1.6719179e+02	1.5436657e+02	8.1414122e+01	7.0433100e+01	2.2873056e+02	8.1746479e+01	6.9246164e+01	2.8495313e+02
2.0288029e+03	1.5613282e+02	4.4243513e+01	6.8762965e+01	5.7325271e+01	5.3675228e+01	6.3463236e+01	9.0745988e+01	6.1115118e+01	8.2803017e+01	6.5854852e+01	4.1239848e+01	3.0117899e+02	8.9219880e+01	6.1109586e+01	1.8786829e+02	3.5782029e+02	4.1987408e+02	1.6357465e+02	7.1728750e+01	5.8728513e+01	6.5650522e+01	6.6142439e+01	2.0014564e+02	5.8436170e+01	2.8885917e+02	6.4260020e+01	5.7831710e+01	7.1087148e+01	5.2367690e+02	1.7129545e+02	5.5390599e+01	7.9267456e+01	6.0668761e+01	5.3573326e+01	6.7817865e+01	8.3201432e+01	4.6723690e+01	5.3926805e+01	4.8958114e+01	6.0992523e+01	6.6655087e+01	1.6775941e+02	1.5471366e+02	8.1740117e+01	7.0339001e+01	2.2915200e+02	8.1822104e+01	6.9221735e+01	2.8496792e+02
2.0296030e+03	1.5612363e+02	4.4287885e+01	6.9025434e+01	5.7272118e+01	5.4109341e+01	6.3130848e+01	9.0945508e+01	6.0876138e+01	8.3178970e+01	6.6193203e+01	4.1125709e+01	3.0173919e+02	8.9309892e+01	6.1562340e+01	1.8818850e+02	3.5766156e+02	4.2010654e+02	1.6367595e+02	7.1838005e+01	5.8990247e+01	6.5742497e+01	6.6028986e+01	2.0032937e+02	5.8702411e+01	2.8901501e+02	6.4278436e+01	5.8019702e+01	7.1253914e+01	5.2394443e+02	1.7167440e+02	5.5555706e+01	7.9358555e+01	6.0955018e+01	5.4042217e+01	6.8636753e+01	8.3541610e+01	4.6514004e+01	5.4048290e+01	4.8966058e+01	6.0718789e+01	6.6484493e+01	1.6771936e+02	1.5468789e+02	8.1895617e+01	7.0543664e+01	2.2941259e+02	8.1676111e+01	6.9529904e+01	2.8513306e+02
2.0304030e+03	1.5619221e+02	4.4358855e+01	6.8883163e+01	5.7743133e+01	5.4182711e+01	6.3535488e+01	9.0856801e+01	6.1210825e+01	8.3344727e+01	6.6210682e+01	4.1505941e+01	3.0163157e+02	8.9475502e+01	6.1444923e+01	1.8831047e+02	3.5765588e+02	4.2000001e+02	1.6364964e+02	7.1933656e+01	5.8862458e+01	6.5843485e+01	6.6113329e+01	2.0045486e+02	5.8925025e+01	2.8901962e+02	6.4432415e+01	5.7824049e+01	7.1245848e+01	5.2384254e+02	1.7145156e+02	5.5558385e+01	7.9641649e+01	6.0963073e+01	5.4199137e+01	6.8169922e+01	8.3968079e+01	4.6770895e+01	5.4312194e+01	4.8976140e+01	6.1475591e+01	6.7053691e+01	1.6776270e+02	1.5470063e+02	8.1952103e+01	7.0550076e+01	2.2917915e+02	8.1870725e+01	6.9863821e+01	2.8534738e+02
2.0312031e+03	1.5589913e+02	4.4622133e+01	6.9104659e+01	5.7505829e+01	5.4175062e+01	6.3372500e+01	9.1214218e+01	6.1458254e+01	8.3088647e+01	6.6418289e+01	4.1319351e+01	3.0169933e+02	8.9602771e+01	6.1461897e+01	1.8796005e+02	3.5804001e+02	4.2025252e+02	1.6412022e+02	7.1799421e+01	5.9252383e+01	6.5871271e+01	6.6241484e+01	2.0053438e+02	5.8794779e+01	2.8916968e+02	6.4418480e+01	5.7921093e+01	7.1433118e+01	5.2401538e+02	1.7190716e+02	5.5763334e+01	7.9832560e+01	6.0931349e+01	5.4123830e+01	6.8647519e+01	8.3550995e+01	4.6798848e+01	5.4415699e+01	4.8968103e+01	6.0886513e+01	6.6820396e+01	1.6788992e+02	1.5499596e+02	8.1896126e+01	7.0367806e+01	2.2979842e+02	8.1895272e+01	6.9425548e+01	2.8517705e+02
2.0320032e+03	1.5621073e+02	4.4727052e+01	6.9063624e+01	5.7665668e+01	5.3996552e+01	6.3883049e+01	9.0979153e+01	6.1247379e+01	8.3099453e+01	6.6519334e+01	4.1448381e+01	3.0176498e+02	8.9475838e+01	6.1956959e+01	1.8838382e+02	3.5819369e+02	4.2022771e+02	1.6385150e+02	7.2206920e+01	5.8889611e+01	6.5980855e+01	6.6325894e+01	2.0059758e+02	5.8942173e+01	2.8930208e+02	6.4476493e+01	5.8312319e+01	7.1434961e+01	5.2426958e+02	1.7160359e+02	5.5928986e+01	7.9974892e+01	6.1529975e+01	5.4127888e+01	6.8771257e+01	8.3866596e+01	4.6944210e+01	5.4138891e+01	4.9032943e+01	6.1338463e+01	6.7044001e+01	1.6783668e+02	1.5485796e+02	8.2310326e+01	7.0630322e+01	2.3003031e+02	8.2062704e+01	6.9793795e+01	2.8547663e+02
2.0328033e+03	1.5610617e+02	4.4679291e+01	6.9027806e+01	5.7864041e+01	5.4316632e+01	6.3554985e+01	9.1251411e+01	6.1438767e+01	8.3391077e+01	6.6530893e+01	4.1815986e+01	3.0192429e+02	8.9875272e+01	6.1758785e+01	1.8850642e+02	3.5833949e+02	4.2015280e+02	1.6441735e+02	7.2345609e+01	5.9264320e+01	6.6254750e+01	6.6676509e+01	2.0080330e+02	5.8965087e+01	2.8926647e+02	6.4574334e+01	5.8193942e+01	7.1405571e+01	5.2440341e+02	1.7183106e+02	5.5928386e+01	7.9888372e+01	6.1085231e+01	5.4441913e+01	6.8883649e+01	8.3998161e+01	4.7039638e+01	5.4192592e+01	4.9106764e+01	6.1558575e+01	6.6918245e+01	1.6795787e+02	1.5515480e+02	8.2271254e+01	7.1053436e+01	2.2975260e+02	8.2082408e+01	6.9711132e+01	2.8536040e+02
2.0336034e+03	1.5645597e+02	4.5001508e+01	6.9394660e+01	5.7489316e+01	5.4420075e+01	6.3775273e+01	9.1545686e+01	6.1529845e+01	8.3487148e+01	6.6793996e+01	4.1859050e+01	3.0229424e+02	8.9923007e+01	6.1892195e+01	1.8866805e+02	3.5840534e+02	4.2049285e+02	1.6416352e+02	7.2317370e+01	5.9234841e+01	6.6237097e+01	6.6277553e+01	2.0077583e+02	5.8800046e+01	2.8923168e+02	6.4813304e+01	5.8156593e+01	7.1533859e+01	5.2427973e+02	1.7209161e+02	5.5974209e+01	7.9825659e+01	6.1482305e+01	5.4570082e+01	6.8702483e+01	8.3937523e+01	4.7091508e+01	5.4556739e+01	4.9137584e+01	6.1532703e+01	6.7193174e+01	1.6820460e+02	1.5514965e+02	8.2524799e+01	7.0903135e+01	2.3015074e+02	8.2289446e+01	6.9936196e+01	2.8536820e+02
2.0344034e+03	1.5645573e+02	4.4838628e+01	6.9291578e+01	5.8415314e+01	5.4576308e+01	6.4012790e+01	9.1429509e+01	6.1684752e+01	8.3257158e+01	6.7210642e+01	4.1760900e+01	3.0220742e+02	9.0011994e+01	6.1843611e+01	1.8895085e+02	3.5831754e+02	4.2068694e+02	1.6443899e+02	7.2367479e+01	5.9580225e+01	6.6297192e+01	6.6700530e+01	2.0096764e+02	5.9237379e+01	2.8948148e+02	6.4875768e+01	5.8325409e+01	7.1355687e+01	5.2424416e+02	1.7200553e+02	5.6104510e+01	8.0241706e+01	6.1416848e+01	5.4719432e+01	6.8761238e+01	8.4041721e+01	4.7150367e+01	5.4424942e+01	4.9157827e+01	6.1694469e+01	6.6909465e+01	1.6835971e+02	1.5551549e+02	8.2649792e+01	7.0998605e+01	2.3046648e+02	8.2297035e+01	7.0317798e+01	2.8570046e+02
2.0352035e+03	1.5651974e+02	4.5143000e+01	6.9363539e+01	5.8000895e+01	5.4565208e+01	6.3907340e+01	9.1533694e+01	6.1634803e+01	8.3709651e+01	6.6809659e+01	4.1740570e+01	3.0220014e+02	9.0248502e+01	6.1818763e+01	1.8868301e+02	3.5845702e+02	4.2063842e+02	1.6459416e+02	7.2691235e+01	5.9552399e+01	6.6747998e+01	6.6723704e+01	2.0122685e+02	5.9158811e+01	2.8925688e+02	6.4869539e+01	5.8623881e+01	7.1817374e+01	5.2437284e+02	1.7199064e+02	5.6229494e+01	8.0570138e+01	6.1795767e+01	5.5094700e+01	6.9400987e+01	8.3839823e+01	4.7277222e+01	5.4630801e+01	4.9569847e+01	6.1752842e+01	6.7246942e+01	1.6828242e+02	1.5545676e+02	8.2633056e+01	7.1200845e+01	2.3040237e+02	8.2373154e+01	7.0251712e+01	2.8559048e+02
2.0360036e+03	1.5653795e+02	4.5331728e+01	6.9388700e+01	5.8441878e+01	5.4664838e+01	6.3949620e+01	9.1694612e+01	6.1796667e+01	8.3338919e+01	6.7575403e+01	4.2300745e+01	3.0243244e+02	9.0531353e+01	6.2079468e+01	1.8881589e+02	3.5885822e+02	4.2089339e+02	1.6456588e+02	7.2576977e+01	5.9736413e+01	6.6583979e+01	6.6556681e+01	2.0136436e+02	5.9743488e+01	2.8958793e+02	6.5576175e+01	5.8578387e+01	7.1644124e+01	5.2452105e+02	1.7201638e+02	5.6414531e+01	8.0179756e+01	6.1914640e+01	5.4976793e+01	6.9250220e+01	8.4137950e+01	4.7310073e+01	5.4609678e+01	4.9198529e+01	6.1953467e+01	6.7092230e+01	1.6845215e+02	1.5548830e+02	8.2838144e+01	7.1178335e+01	2.3044400e+02	8.2654224e+01	7.0461353e+01	2.8583580e+02
2.0368037e+03	1.5645973e+02	4.5322126e+01	6.9663020e+01	5.8715220e+01	5.4706291e+01	6.4227215e+01	9.1629007e+01	6.1830400e+01	8.3529135e+01	6.7227654e+01	4.1844312e+01	3.0230023e+02	9.0312839e+01	6.2231815e+01	1.8907473e+02	3.5868608e+02	4.2083436e+02	1.6460681e+02	7.2942559e+01	5.9757855e+01	6.6342664e+01	6.6960330e+01	2.0162380e+02	5.9417785e+01	2.8925172e+02	6.5308168e+01	5.8566564e+01	7.1843101e+01	5.2448172e+02	1.7241829e+02	5.6587065e+01	8.0384514e+01	6.1950444e+01	5.5303706e+01	6.9305416e+01	8.4068522e+01	4.7312381e+01	5.4311336e+01	4.9549442e+01	6.2220386e+01	6.7395282e+01	1.6848776e+02	1.5574258e+02	8.2580139e+01	7.1398013e+01	2.3101110e+02	8.2923596e+01	7.0264701e+01	2.8561199e+02
2.0376038e+03	1.5664539e+02	4.5400859e+01	6.9190115e+01	5.8224550e+01	5.4905128e+01	6.3999817e+01	9.1891302e+01	6.2285549e+01	8.3703793e+01	6.7494779e+01	4.2340463e+01	3.0273194e+02	9.0919074e+01	6.1919600e+01	1.8885174e+02	3.5884792e+02	4.2078058e+02	1.6495937e+02	7.2761189e+01	6.0101026e+01	6.6845819e+01	6.6836782e+01	2.0142161e+02	5.9377560e+01	2.8949679e+02	6.5954728e+01	5.9060533e+01	7.1828310e+01	5.2462250e+02	1.7233053e+02	5.6297489e+01	8.0429585e+01	6.2061768e+01	5.5571455e+01	6.9728762e+01	8.4301011e+01	4.7290650e+01	5.4907865e+01	4.9587875e+01	6.2170170e+01	6.7498421e+01	1.6861232e+02	1.5548422e+02	8.3218922e+01	7.1299316e+01	2.3093456e+02	8.2812978e+01	7.0592924e+01	2.8585133e+02
2.0384038e+03	1.5694846e+02	4.5604951e+01	6.9810952e+01	5.8513602e+01	5.5102132e+01	6.4576124e+01	9.1871966e+01	6.1730131e+01	8.3724625e+01	6.7501987e+01	4.2347882e+01	3.0285804e+02	9.0573423e+01	6.2184053e+01	1.8918245e+02	3.5888618e+02	4.2101128e+02	1.6489770e+02	7.3044700e+01	6.0381014e+01	6.6836518e+01	6.7086513e+01	2.0194745e+02	5.9754258e+01	2.8946993e+02	6.5681386e+01	5.8505537e+01	7.2009132e+01	5.2468543e+02	1.7219302e+02	5.6796124e+01	8.0916296e+01	6.2294399e+01	5.5460977e+01	6.9037043e+01	8.4261124e+01	4.7713737e+01	5.4804092e+01	4.9739810e+01	6.2339310e+01	6.7415801e+01	1.6875356e+02	1.5584783e+02	8.2884428e+01	7.1707248e+01	2.3085170e+02	8.3030557e+01	7.0649292e+01	2.8574518e+02
2.0392039e+03	1.5682109e+02	4.5620011e+01	6.9390842e+01	5.8693613e+01	5.4836246e+01	6.4156876e+01	9.2262540e+01	6.2330123e+01	8.3918123e+01	6.7964299e+01	4.2615954e+01	3.0329625e+02	9.0783057e+01	6.2243271e+01	1.8910931e+02	3.5905825e+02	4.2106983e+02	1.6522335e+02	7.3046675e+01	5.9915508e+01	6.6961024e+01	6.6779062e+01	2.0161634e+02	5.9701651e+01	2.8978956e+02	6.5694760e+01	5.9157882e+01	7.1923497e+01	5.2499364e+02	1.7274519e+02	5.6643326e+01	8.0583347e+01	6.2417352e+01	5.5667718e+01	6.9936930e+01	8.4446889e+01	4.7642398e+01	5.4969060e+01	4.9593727e+01	6.2533717e+01	6.7588969e+01	1.6873950e+02	1.5581112e+02	8.3324903e+01	7.1499356e+01	2.3116772e+02	8.2774383e+01	7.0796884e+01	2.8585078e+02
2.0400040e+03	1.5704302e+02	4.5799847e+01	6.9988525e+01	5.8518267e+01	5.5292364e+01	6.4250965e+01	9.2034411e+01	6.2218752e+01	8.3996540e+01	6.8108211e+01	4.2583253e+01	3.0273979e+02	9.0845422e+01	6.2399557e+01	1.8962301e+02	3.5899099e+02	4.2122836e+02	1.6538524e+02	7.3241789e+01	6.0420377e+01	6.7193297e+01	6.7201098e+01	2.0188487e+02	5.9679418e+01	2.8971478e+02	6.6054301e+01	5.8972625e+01	7.2300814e+01	5.2476646e+02	1.7255483e+02	5.6866812e+01	8.0924146e+01	6.2558500e+01	5.5804642e+01	6.9388407e+01	8.4592471e+01	4.7855562e+01	5.4913324e+01	4.9768778e+01	6.2690587e+01	6.7444117e+01	1.6900558e+02	1.5603863e+02	8.3286245e+01	7.1841456e+01	2.3126979e+02	8.3265545e+01	7.0781313e+01	2.8607494e+02
2.0408041e+03	1.5704247e+02	4.6138978e+01	6.9764442e+01	5.8746327e+01	5.4984873e+01	6.4503429e+01	9.2214655e+01	6.2413324e+01	8.3917835e+01	6.8145280e+01	4.2739992e+01	3.0360698e+02	9.1225283e+01	6.2446252e+01	1.8961830e+02	3.5946704e+02	4.2150364e+02	1.6532766e+02	7.3267126e+01	6.0273697e+01	6.7075322e+01	6.6808376e+01	2.0205454e+02	5.9988310e+01	2.8961046e+02	6.5738201e+01	5.9397173e+01	7.1932108e+01	5.2470227e+02	1.7267601e+02	5.7074826e+01	8.1143200e+01	6.2464882e+01	5.6074863e+01	6.9739022e+01	8.4609925e+01	4.7881213e+01	5.5105738e+01	4.9559029e+01	6.2570395e+01	6.7398162e+01	1.6892649e+02	1.5611359e+02	8.3368265e+01	7.1796931e+01	2.3164156e+02	8.3075415e+01	7.1115666e+01	2.8582699e+02
2.0416042e+03	1.5720447e+02	4.5998681e+01	7.0024374e+01	5.9106069e+01	5.5374218e+01	6.4428189e+01	9.2474284e+01	6.2478984e+01	8.3783011e+01	6.8057546e+01	4.2622913e+01	3.0331084e+02	9.1136888e+01	6.2221443e+01	1.8950716e+02	3.5941119e+02	4.2169388e+02	1.6566568e+02	7.3378064e+01	6.0509270e+01	6.7503463e+01	6.7182333e+01	2.0221819e+02	6.0204530e+01	2.8989695e+02	6.6106753e+01	5.9371960e+01	7.2036704e+01	5.2483681e+02	1.7304575e+02	5.7215249e+01	8.1251467e+01	6.2634036e+01	5.6173819e+01	7.0037907e+01	8.4528383e+01	4.8004226e+01	5.5075080e+01	4.9887230e+01	6.2879919e+01	6.7945348e+01	1.6896238e+02	1.5640819e+02	8.3582414e+01	7.1828036e+01	2.3141799e+02	8.3339617e+01	7.1146912e+01	2.8624806e+02
2.0424042e+03	1.5716649e+02	4.6120402e+01	6.9800912e+01	5.9453090e+01	5.5350116e+01	6.4772654e+01	9.2478228e+01	6.2486061e+01	8.4163372e+01	6.8392018e+01	4.2945230e+01	3.0328401e+02	9.1633580e+01	6.2689084e+01	1.8978797e+02	3.5959576e+02	4.2155854e+02	1.6536692e+02	7.3566515e+01	6.0739395e+01	6.7551256e+01	6.7260560e+01	2.0229546e+02	5.9976652e+01	2.8979821e+02	6.6117254e+01	5.9196167e+01	7.2182703e+01	5.2511138e+02	1.7266430e+02	5.7259368e+01	8.0897850e+01	6.2692879e+01	5.6409396e+01	6.9768479e+01	8.4782509e+01	4.7881434e+01	5.5042129e+01	5.0021513e+01	6.3116611e+01	6.7809598e+01	1.6909937e+02	1.5644801e+02	8.3564325e+01	7.1912329e+01	2.3171990e+02	8.3305674e+01	7.1164562e+01	2.8619281e+02
2.0432043e+03	1.5752535e+02	4.6380923e+01	7.0140978e+01	5.9211093e+01	5.5495108e+01	6.4857135e+01	9.2439491e+01	6.2725953e+01	8.4104675e+01	6.8585204e+01	4.3012419e+01	3.0357140e+02	9.1456524e+01	6.2547354e+01	1.8948944e+02	3.5953828e+02	4.2154665e+02	1.6568893e+02	7.3645065e+01	6.0718923e+01	6.7347283e+01	6.7300634e+01	2.0279539e+02	6.0267841e+01	2.8976967e+02	6.6549958e+01	5.9549349e+01	7.2043505e+01	5.2502612e+02	1.7322902e+02	5.7366514e+01	8.1359345e+01	6.3062258e+01	5.6302661e+01	7.0003271e+01	8.4754123e+01	4.8026017e+01	5.5388723e+01	4.9989729e+01	6.3209149e+01	6.7945335e+01	1.6931249e+02	1.5609193e+02	8.3926647e+01	7.2084348e+01	2.3180804e+02	8.3554356e+01	7.1866450e+01	2.8613747e+02
2.0440044e+03	1.5709446e+02	4.6632417e+01	6.9964050e+01	5.9620354e+01	5.5513434e+01	6.4553716e+01	9.2515308e+01	6.2737965e+01	8.4155938e+01	6.8612834e+01	4.2925684e+01	3.0376776e+02	9.1559126e+01	6.2782213e+01	1.9044025e+02	3.5993860e+02	4.2168076e+02	1.6602443e+02	7.3789587e+01	6.0833038e+01	6.7616081e+01	6.7518073e+01	2.0205238e+02	6.0340176e+01	2.9021707e+02	6.6362751e+01	5.9089023e+01	7.2389970e+01	5.2509606e+02	1.7317747e+02	5.7386248e+01	8.1524727e+01	6.2949262e+01	5.6768541e+01	7.0252549e+01	8.4728781e+01	4.8208048e+01	5.5204058e+01	5.0348806e+01	6.3095235e+01	6.8007497e+01	1.6926247e+02	1.5673981e+02	8.4015532e+01	7.1874047e+01	2.3200148e+02	8.3555422e+01	7.1491614e+01	2.8616604e+02
2.0448045e+03	1.5748009e+02	4.6484548e+01	7.0067011e+01	5.9361629e+01	5.5386982e+01	6.4972638e+01	9.2543558e+01	6.2840131e+01	8.4434246e+01	6.8724930e+01	4.3204976e+01	3.0391104e+02	9.1489823e+01	6.2408316e+01	1.8998204e+02	3.5973771e+02	4.2179836e+02	1.6557742e+02	7.3808530e+01	6.1142677e+01	6.7699402e+01	6.7325403e+01	2.0276906e+02	6.0133374e+01	2.8995162e+02	6.6493175e+01	5.9605723e+01	7.2169654e+01	5.2513483e+02	1.7349419e+02	5.7528776e+01	8.1524448e+01	6.2841164e+01	5.6750316e+01	7.0298936e+01	8.5075311e+01	4.8152446e+01	5.5524948e+01	4.9992314e+01	6.3536258e+01	6.8276487e+01	1.6929640e+02	1.5642938e+02	8.3866404e+01	7.2162463e+01	2.3237933e+02	8.3800742e+01	7.1513692e+01	2.8641693e+02
2.0456046e+03	1.5736224e+02	4.6785391e+01	7.0288229e+01	5.9769959e+01	5.5951918e+01	6.4931893e+01	9.2808910e+01	6.3069978e+01	8.4529659e+01	6.8796313e+01	4.3126097e+01	3.0384807e+02	9.1846402e+01	6.2867786e+01	1.8994198e+02	3.6019273e+02	4.2187158e+02	1.6601062e+02	7.4199139e+01	6.0941474e+01	6.7634722e+01	6.7492632e+01	2.0294648e+02	6.0244084e+01	2.9020896e+02	6.6840488e+01	5.9652098e+01	7.2404262e+01	5.2544450e+02	1.7345486e+02	5.7643504e+01	8.1518148e+01	6.3291255e+01	5.6950315e+01	7.0186183e+01	8.4727327e+01	4.8482810e+01	5.5531667e+01	5.0268318e+01	6.3456429e+01	6.8202489e+01	1.6951571e+02	1.5683487e+02	8.4326567e+01	7.2496647e+01	2.3223103e+02	8.3712866e+01	7.1617177e+01	2.8628664e+02
2.0464046e+03	1.5775455e+02	4.6753302e+01	7.0301640e+01	5.9849874e+01	5.5709072e+01	6.5005720e+01	9.2976423e+01	6.3070601e+01	8.4373080e+01	6.8981193e+01	4.3275748e+01	3.0426475e+02	9.2204745e+01	6.2394460e+01	1.8999071e+02	3.6016015e+02	4.2204323e+02	1.6609586e+02	7.3930276e+01	6.1502006e+01	6.8126533e+01	6.7570292e+01	2.0286117e+02	6.0355666e+01	2.9013674e+02	6.6886679e+01	5.9910723e+01	7.2609204e+01	5.2517616e+02	1.7341143e+02	5.7716753e+01	8.1705590e+01	6.3442640e+01	5.6946002e+01	7.0551378e+01	8.5304835e+01	4.8208708e+01	5.5517713e+01	5.0346584e+01	6.3874411e+01	6.8201280e+01	1.6973317e+02	1.5685459e+02	8.3952833e+01	7.2436134e+01	2.3254506e+02	8.3723723e+01	7.1637712e+01	2.8632017e+02
2.0472047e+03	1.5759288e+02	4.6970853e+01	7.0406065e+01	5.9591221e+01	5.5908036e+01	6.5088290e+01	9.2903244e+01	6.3298431e+01	8.4551134e+01	6.9357423e+01	4.3331128e+01	3.0405238e+02	9.2102052e+01	6.3099022e+01	1.9017053e+02	3.6006264e+02	4.2218265e+02	1.6624674e+02	7.4060087e+01	6.1344930e+01	6.7864898e+01	6.7840548e+01	2.0308732e+02	6.0756697e+01	2.9021999e+02	6.7200188e+01	5.9927857e+01	7.2397104e+01	5.2540782e+02	1.7349416e+02	5.7805888e+01	8.1675097e+01	6.3359964e+01	5.7447887e+01	7.0441204e+01	8.4983276e+01	4.8591326e+01	5.5564712e+01	5.0419975e+01	6.3763255e+01	6.8247613e+01	1.6935147e+02	1.5705417e+02	8.4549122e+01	7.2533636e+01	2.3242276e+02	8.3767330e+01	7.1820418e+01	2.8657333e+02
2.0480048e+03	1.5789419e+02	4.6976359e+01	7.0306349e+01	6.0078643e+01	5.5833051e+01	6.5219132e+01	9.3433045e+01	6.3075051e+01	8.4599801e+01	6.9061781e+01	4.3401627e+01	3.0424048e+02	9.2287761e+01	6.2590139e+01	1.9041563e+02	3.6044327e+02	4.2223081e+02	1.6631377e+02	7.4168458e+01	6.1536071e+01	6.8078458e+01	6.7598028e+01	2.0303701e+02	6.0360101e+01	2.9025193e+02	6.7058332e+01	5.9621389e+01	7.2383462e+01	5.2542013e+02	1.7374234e+02	5.8068438e+01	8.2024291e+01	6.4020752e+01	5.7139669e+01	7.0670562e+01	8.5126773e+01	4.8744355e+01	5.5788518e+01	5.0321036e+01	6.4006248e+01	6.8415336e+01	1.6968695e+02	1.5699081e+02	8.4168981e+01	7.2722733e+01	2.3258906e+02	8.3976163e+01	7.2080890e+01	2.8664069e+02
2.0488049e+03	1.5762961e+02	4.6987802e+01	7.0425143e+01	5.9909424e+01	5.6110734e+01	6.5361359e+01	9.3275055e+01	6.3362285e+01	8.4686281e+01	6.9370881e+01	4.3454179e+01	3.0430445e+02	9.2155260e+01	6.2789651e+01	1.9027484e+02	3.6033444e+02	4.2235346e+02	1.6671744e+02	7.4645832e+01	6.1489102e+01	6.8159055e+01	6.7675470e+01	2.0336019e+02	6.0722282e+01	2.9006481e+02	6.7541479e+01	6.0422289e+01	7.3062710e+01	5.2540848e+02	1.7373746e+02	5.7901320e+01	8.2044265e+01	6.3555711e+01	5.7609125e+01	7.0875362e+01	8.5265682e+01	4.8478046e+01	5.5645870e+01	5.0369318e+01	6.3910829e+01	6.8368717e+01	1.6980446e+02	1.5714912e+02	8.4872831e+01	7.2722698e+01	2.3273936e+02	8.4221083e+01	7.2223708e+01	2.8682182e+02
2.0496050e+03	1.5781147e+02	4.7293866e+01	7.0381635e+01	6.0381746e+01	5.6006842e+01	6.5395679e+01	9.3292943e+01	6.3493961e+01	8.4642024e+01	6.9580317e+01	4.3721532e+01	3.0450970e+02	9.2432446e+01	6.2853791e+01	1.9051640e+02	3.6067688e+02	4.2249881e+02	1.6658645e+02	7.4285196e+01	6.1682351e+01	6.8253845e+01	6.8073468e+01	2.0335627e+02	6.0490096e+01	2.9049000e+02	6.7730881e+01	6.0212650e+01	7.2485053e+01	5.2582980e+02	1.7408943e+02	5.8173665e+01	8.1989115e+01	6.3904239e+01	5.7861792e+01	7.0582754e+01	8.5261620e+01	4.8809446e+01	5.5758675e+01	5.0492323e+01	6.4469387e+01	6.8762969e+01	1.6981961e+02	1.5718510e+02	8.4592745e+01	7.3079145e+01	2.3278393e+02	8.4283336e+01	7.2179018e+01	2.8672908e+02
2.0504050e+03	1.5797184e+02	4.7263631e+01	7.0684894e+01	6.0129023e+01	5.6340667e+01	6.5256617e+01	9.3784143e+01	6.3479263e+01	8.4837776e+01	6.9654609e+01	4.3828637e+01	3.0456646e+02	9.2548186e+01	6.2829960e+01	1.9045394e+02	3.6070765e+02	4.2234742e+02	1.6678268e+02	7.4690512e+01	6.2204153e+01	6.8322130e+01	6.7888451e+01	2.0366245e+02	6.1066571e+01	2.9032955e+02	6.7335184e+01	6.0484670e+01	7.2832230e+01	5.2531736e+02	1.7385688e+02	5.8071963e+01	8.2310866e+01	6.3693611e+01	5.7898887e+01	7.0919070e+01	8.5548640e+01	4.8649402e+01	5.5579675e+01	5.0613822e+01	6.4284028e+01	6.8218171e+01	1.7019189e+02	1.5731255e+02	8.4829984e+01	7.2882911e+01	2.3315499e+02	8.4437327e+01	7.2252485e+01	2.8683261e+02
2.0512051e+03	1.5822757e+02	4.7573043e+01	7.0562930e+01	6.0489702e+01	5.6199156e+01	6.5577743e+01	9.3639090e+01	6.3645658e+01	8.4763434e+01	6.9871576e+01	4.3843868e+01	3.0499026e+02	9.2731274e+01	6.3071296e+01	1.9082080e+02	3.6065228e+02	4.2279777e+02	1.6665751e+02	7.4723198e+01	6.1730377e+01	6.8266813e+01	6.7919142e+01	2.0352919e+02	6.0720034e+01	2.9057138e+02	6.7777014e+01	6.0256346e+01	7.2560448e+01	5.2571332e+02	1.7407009e+02	5.8297486e+01	8.2153364e+01	6.4025578e+01	5.7970431e+01	7.1070787e+01	8.5586806e+01	4.8893672e+01	5.5823041e+01	5.0605878e+01	6.4624373e+01	6.8661274e+01	1.6994144e+02	1.5734437e+02	8.4924117e+01	7.3025851e+01	2.3328057e+02	8.4550543e+01	7.2644357e+01	2.8670673e+02
2.0520052e+03	1.5812674e+02	4.7255726e+01	7.0637774e+01	6.0258464e+01	5.6503807e+01	6.5529285e+01	9.3649639e+01	6.3667351e+01	8.4740243e+01	6.9637074e+01	4.3864909e+01	3.0479173e+02	9.2892080e+01	6.3051695e+01	1.9075909e+02	3.6081934e+02	4.2275424e+02	1.6715528e+02	7.4840923e+01	6.2301027e+01	6.8813935e+01	6.8192224e+01	2.0354355e+02	6.1031620e+01	2.9043540e+02	6.7910925e+01	6.0488675e+01	7.2940945e+01	5.2566888e+02	1.7417048e+02	5.8293476e+01	8.2551628e+01	6.4328352e+01	5.8337272e+01	7.0863292e+01	8.5350909e+01	4.9074092e+01	5.6107352e+01	5.0729632e+01	6.4616377e+01	6.8793244e+01	1.7029409e+02	1.5773457e+02	8.4795081e+01	7.2974343e+01	2.3321636e+02	8.4296431e+01	7.2292104e+01	2.8689333e+02
2.0528053e+03	1.5825365e+02	4.7840882e+01	7.0686219e+01	6.0389945e+01	5.6631262e+01	6.5703005e+01	9.3949572e+01	6.3798900e+01	8.5377358e+01	7.0155790e+01	4.3803250e+01	3.0506428e+02	9.3014370e+01	6.3089187e+01	1.9080145e+02	3.6084097e+02	4.2301350e+02	1.6703453e+02	7.4879207e+01	6.2078645e+01	6.8542637e+01	6.8019273e+01	2.0385982e+02	6.0806777e+01	2.9051175e+02	6.8073714e+01	6.0462711e+01	7.2712002e+01	5.2584299e+02	1.7421291e+02	5.8538257e+01	8.2422980e+01	6.4140489e+01	5.8215606e+01	7.1337227e+01	8.6029864e+01	4.9035797e+01	5.6248541e+01	5.0631299e+01	6.4587735e+01	6.8747492e+01	1.7022320e+02	1.5763963e+02	8.5087828e+01	7.3052928e+01	2.3347021e+02	8.4501716e+01	7.2760187e+01	2.8688430e+02
2.0536054e+03	1.5832591e+02	4.7630452e+01	7.0982938e+01	6.0620917e+01	5.6348311e+01	6.5837172e+01	9.3956045e+01	6.4139522e+01	8.4899097e+01	7.0146373e+01	4.4113187e+01	3.0488828e+02	9.2858934e+01	6.3306576e+01	1.9098700e+02	3.6103208e+02	4.2274625e+02	1.6710410e+02	7.4985456e+01	6.2189619e+01	6.8810448e+01	6.8360424e+01	2.0394453e+02	6.1083427e+01	2.9051816e+02	6.7858304e+01	6.1071200e+01	7.2671635e+01	5.2612092e+02	1.7445590e+02	5.8810766e+01	8.2632537e+01	6.4476698e+01	5.8604750e+01	7.1068432e+01	8.5802753e+01	4.9126307e+01	5.5907759e+01	5.0887244e+01	6.4863007e+01	6.8853126e+01	1.7038127e+02	1.5775606e+02	8.5457304e+01	7.3193245e+01	2.3339615e+02	8.4675720e+01	7.2565734e+01	2.8680183e+02
2.0544054e+03	1.5828701e+02	4.7850428e+01	7.0858114e+01	6.1023094e+01	5.6574520e+01	6.5877908e+01	9.4301684e+01	6.3894512e+01	8.5210557e+01	7.0304202e+01	4.4153801e+01	3.0516833e+02	9.3496698e+01	6.3091286e+01	1.9083081e+02	3.6124817e+02	4.2295146e+02	1.6726266e+02	7.5048460e+01	6.2628329e+01	6.8862754e+01	6.8070137e+01	2.0405656e+02	6.1238084e+01	2.9105161e+02	6.8357558e+01	6.0788460e+01	7.3154680e+01	5.2599021e+02	1.7422439e+02	5.8691313e+01	8.2794908e+01	6.4534479e+01	5.8502616e+01	7.1459349e+01	8.7145730e+01	4.9204074e+01	5.6019331e+01	5.1049416e+01	6.4831383e+01	6.8450478e+01	1.7055560e+02	1.5756808e+02	8.5189538e+01	7.3464346e+01	2.3383331e+02	8.4914765e+01	7.2999243e+01	2.8716710e+02
2.0552055e+03	1.5859086e+02	4.7952729e+01	7.0777651e+01	6.0730673e+01	5.6865803e+01	6.5804044e+01	9.4221528e+01	6.4163651e+01	8.4955539e+01	7.0400805e+01	4.4000640e+01	3.0549052e+02	9.3101822e+01	6.3296079e+01	1.9129180e+02	3.6133534e+02	4.2319320e+02	1.6728543e+02	7.5086569e+01	6.2465820e+01	6.8908541e+01	6.8149393e+01	2.0407668e+02	6.1367674e+01	2.9051809e+02	6.8517002e+01	6.0912294e+01	7.3055521e+01	5.2601083e+02	1.7447072e+02	5.8738520e+01	8.2829184e+01	6.4647067e+01	5.8801754e+01	7.1404873e+01	8.8903751e+01	4.9055426e+01	5.6214133e+01	5.0925564e+01	6.5084917e+01	6.9476042e+01	1.7029769e+02	1.5815408e+02	8.5748712e+01	7.3540012e+01	2.3383353e+02	8.4807014e+01	7.2792097e+01	2.8707026e+02
2.0560056e+03	1.5840577e+02	4.8325426e+01	7.1261319e+01	6.0875267e+01	5.6724283e+01	6.5707885e+01	9.4389230e+01	6.3815001e+01	8.5406814e+01	7.0461787e+01	4.4295672e+01	3.0536252e+02	9.3828934e+01	6.3334609e+01	1.9131060e+02	3.6129509e+02	4.2327511e+02	1.6752357e+02	7.5501361e+01	6.2668628e+01	6.9164188e+01	6.8703037e+01	2.0432271e+02	6.1140876e+01	2.9064146e+02	6.8382140e+01	6.0925607e+01	7.2913395e+01	5.2621325e+02	1.7445148e+02	5.8834604e+01	8.2808060e+01	6.4685735e+01	5.8790923e+01	7.1698435e+01	9.2483884e+01	4.9297953e+01	5.6242937e+01	5.1101106e+01	6.5398395e+01	6.8751478e+01	1.7053381e+02	1.5797541e+02	8.5611050e+01	7.3425862e+01	2.3393788e+02	8.4731500e+01	7.3281036e+01	2.8713657e+02
2.0568057e+03	1.5863569e+02	4.8259235e+01	7.0789891e+01	6.1289671e+01	5.6561267e+01	6.6059122e+01	9.4564950e+01	6.4143103e+01	8.5112983e+01	7.0894513e+01	4.4542064e+01	3.0538665e+02	9.3262065e+01	6.3266092e+01	1.9142142e+02	3.6134880e+02	4.2329563e+02	1.6728591e+02	7.5426384e+01	6.2515296e+01	6.9026905e+01	6.8183606e+01	2.0438862e+02	6.1612881e+01	2.9075280e+02	6.8447656e+01	6.0788717e+01	7.3085661e+01	5.2627547e+02	1.7466316e+02	5.9159343e+01	8.3158297e+01	6.4834478e+01	5.9086875e+01	7.1751759e+01	9.8078571e+01	4.9435331e+01	5.6295984e+01	5.0918562e+01	6.5265992e+01	6.9305628e+01	1.7058451e+02	1.5798090e+02	8.5591881e+01	7.3390972e+01	2.3429015e+02	8.5219331e+01	7.3283967e+01	2.8694656e+02
2.0576058e+03	1.5860466e+02	4.8319395e+01	7.1611274e+01	6.1216534e+01	5.7016023e+01	6.6261893e+01	9.4674063e+01	6.4209288e+01	8.5578288e+01	7.1060147e+01	4.4495226e+01	3.0573141e+02	9.3706232e+01	6.3464843e+01	1.9116794e+02	3.6171387e+02	4.2328191e+02	1.6776180e+02	7.5522442e+01	6.2956853e+01	6.9115639e+01	6.8821409e+01	2.0428952e+02	6.1321476e+01	2.9109287e+02	6.8938221e+01	6.1136334e+01	7.3166029e+01	5.2606045e+02	1.7465216e+02	5.8952612e+01	8.3126631e+01	6.4936390e+01	5.9322311e+01	7.1889204e+01	1.0824737e+02	4.9565548e+01	5.6466128e+01	5.1258609e+01	6.5530937e+01	6.9162157e+01	1.7097762e+02	1.5840706e+02	8.5436517e+01	7.3705756e+01	2.3417693e+02	8.5016345e+01	7.3225362e+01	2.8752514e+02
2.0584058e+03	1.5887554e+02	4.8517297e+01	7.1019876e+01	6.1172336e+01	5.6911213e+01	6.6065557e+01	9.4861857e+01	6.4191131e+01	8.5375514e+01	7.0947289e+01	4.4456455e+01	3.0563567e+02	9.3750397e+01	6.3569745e+01	1.9149513e+02	3.6156743e+02	4.2349925e+02	1.6729047e+02	7.5950156e+01	6.2726806e+01	6.9131031e+01	6.8452807e+01	2.0456898e+02	6.1792198e+01	2.9092716e+02	6.8955653e+01	6.1109334e+01	7.3549637e+01	5.2654032e+02	1.7474575e+02	5.9312302e+01	8.2968898e+01	6.5047080e+01	5.9185226e+01	7.2000085e+01	1.2452838e+02	4.9714424e+01	5.6543792e+01	5.1087745e+01	6.5795086e+01	6.9331823e+01	1.7076419e+02	1.5818413e+02	8.6260812e+01	7.3794580e+01	2.3468528e+02	8.5243202e+01	7.3504313e+01	2.8717653e+02
2.0592059e+03	1.5896435e+02	4.8700815e+01	7.1246036e+01	6.1647944e+01	5.7269865e+01	6.6174513e+01	9.5130570e+01	6.4436365e+01	8.5693908e+01	7.1072046e+01	4.4601229e+01	3.0610919e+02	9.3889006e+01	6.3728993e+01	1.9165669e+02	3.6176590e+02	4.2365588e+02	1.6812762e+02	7.5730272e+01	6.3238507e+01	6.9508316e+01	6.8599846e+01	2.0499894e+02	6.1482199e+01	2.9094233e+02	6.8833264e+01	6.1459823e+01	7.3231554e+01	5.2640870e+02	1.7485729e+02	5.9341763e+01	8.3448215e+01	6.5210859e+01	5.9432109e+01	7.2098307e+01	1.4744323e+02	4.9646939e+01	5.6500323e+01	5.1354526e+01	6.5645191e+01	6.9381588e+01	1.7084091e+02	1.5820595e+02	8.5993817e+01	7.3812957e+01	2.3474517e+02	8.5322495e+01	7.3370172e+01	2.8734869e+02
2.0600060e+03	1.5883300e+02	4.8737726e+01	7.1403776e+01	6.1239010e+01	5.7489093e+01	6.6408643e+01	9.5235894e+01	6.4658354e+01	8.5804767e+01	7.1350637e+01	4.4797703e+01	3.0596580e+02	9.4108389e+01	6.3328449e+01	1.9153202e+02	3.6179466e+02	4.2349972e+02	1.6789687e+02	7.5650489e+01	6.2828999e+01	6.9359356e+01	6.8793207e+01	2.0464898e+02	6.1588313e+01	2.9110541e+02	6.9291557e+01	6.1225304e+01	7.3183423e+01	5.2646329e+02	1.7515249e+02	5.9602591e+01	8.3066746e+01	6.5178209e+01	5.9757363e+01	7.1838591e+01	1.7696495e+02	4.9739021e+01	5.6618712e+01	5.1102700e+01	6.5853060e+01	6.9434097e+01	1.7100981e+02	1.5869506e+02	8.6236424e+01	7.3839095e+01	2.3457325e+02	8.5592313e+01	7.3582405e+01	2.8735658e+02
2.0608061e+03	1.5890371e+02	4.9028179e+01	7.1327101e+01	6.1345450e+01	5.7470339e+01	6.6295538e+01	9.4987111e+01	6.4546021e+01	8.5496513e+01	7.1542195e+01	4.4883107e+01	3.0635993e+02	9.4032977e+01	6.3487545e+01	1.9175656e+02	3.6214513e+02	4.2396449e+02	1.6816717e+02	7.6216325e+01	6.3444479e+01	6.9577618e+01	6.8855688e+01	2.0506083e+02	6.1837661e+01	2.9095557e+02	6.9598438e+01	6.1376612e+01	7.3583612e+01	5.2635469e+02	1.7496420e+02	5.9475721e+01	8.3426599e+01	6.5366804e+01	5.9646996e+01	7.2237706e+01	2.0621368e+02	4.9772437e+01	5.6691880e+01	5.1432684e+01	6.5908811e+01	6.9511729e+01	1.7122277e+02	1.5862504e+02	8.6057981e+01	7.3907933e+01	2.3501731e+02	8.5332343e+01	7.3817539e+01	2.8763115e+02
2.0616062e+03	1.5885366e+02	4.9002179e+01	7.1633068e+01	6.1546133e+01	5.7178932e+01	6.6670161e+01	9.5563848e+01	6.4951869e+01	8.5571039e+01	7.1414034e+01	4.4766425e+01	3.0596645e+02	9.4233005e+01	6.3781210e+01	1.9177181e+02	3.6208285e+02	4.2383341e+02	1.6820606e+02	7.6111311e+01	6.3153744e+01	6.9789946e+01	6.8871094e+01	2.0512078e+02	6.2099148e+01	2.9099290e+02	6.9498777e+01	6.1268665e+01	7.3304023e+01	5.2636240e+02	1.7517103e+02	5.9740674e+01	8.3609522e+01	6.5408905e+01	6.0003860e+01	7.2375815e+01	2.3053384e+02	5.0014204e+01	5.6807223e+01	5.1510524e+01	6.5841025e+01	6.9743748e+01	1.7125032e+02	1.5866989e+02	8.6450639e+01	7.4254979e+01	2.3466153e+02	8.5474993e+01	7.3800366e+01	2.8749450e+02
2.0624062e+03	1.5899991e+02	4.9140062e+01	7.1340971e+01	6.1607920e+01	5.7468000e+01	6.6479087e+01	9.5378170e+01	6.4600296e+01	8.5746137e+01	7.1653076e+01	4.4974779e+01	3.0650769e+02	9.4215409e+01	6.3643549e+01	1.9192561e+02	3.6239685e+02	4.2411430e+02	1.6841120e+02	7.5912953e+01	6.3352438e+01	6.9712517e+01	6.8854632e+01	2.0503902e+02	6.1576062e+01	2.9110924e+02	6.9692857e+01	6.1811996e+01	7.3333332e+01	5.2655937e+02	1.7536865e+02	5.9923213e+01	8.3668501e+01	6.5387733e+01	6.0037103e+01	7.2181559e+01	2.4912368e+02	5.0009670e+01	5.6947203e+01	5.1443748e+01	6.6107063e+01	6.9694967e+01	1.7165726e+02	1.5860280e+02	8.6329288e+01	7.4001694e+01	2.3534543e+02	8.5656060e+01	7.3622688e+01	2.8762955e+02
2.0632063e+03	1.5917579e+02	4.9147881e+01	7.1437590e+01	6.1714990e+01	5.7481410e+01	6.6656324e+01	9.5730622e+01	6.4978723e+01	8.6135111e+01	7.1958986e+01	4.4964263e+01	3.0640287e+02	9.4668465e+01	6.3618100e+01	1.9215558e+02	3.6222532e+02	4.2390271e+02	1.6819344e+02	7.6330920e+01	6.3646945e+01	6.9882841e+01	6.9119876e+01	2.0530599e+02	6.2135135e+01	2.9138348e+02	6.9701049e+01	6.1783881e+01	7.3438523e+01	5.2660607e+02	1.7543488e+02	5.9934291e+01	8.3737458e+01	6.5631257e+01	6.0179685e+01	7.2467872e+01	2.5371918e+02	4.9980724e+01	5.6864315e+01	5.1588685e+01	6.6229386e+01	6.9459700e+01	1.7143333e+02	1.5884704e+02	8.6711008e+01	7.4317995e+01	2.3520124e+02	8.5930453e+01	7.4339229e+01	2.8769202e+02
2.0640064e+03	1.5917103e+02	4.9379699e+01	7.1802103e+01	6.1944672e+01	5.7327587e+01	6.6431810e+01	9.5907004e+01	6.5167449e+01	8.5748511e+01	7.1841522e+01	4.5454839e+01	3.0635818e+02	9.4675894e+01	6.3839918e+01	1.9218740e+02	3.6241964e+02	4.2416199e+02	1.6839992e+02	7.6526777e+01	6.3727071e+01	7.0094057e+01	6.9136060e+01	2.0530544e+02	6.2216601e+01	2.9113816e+02	6.9932835e+01	6.1657779e+01	7.3818938e+01	5.2672429e+02	1.7536569e+02	5.9941833e+01	8.3621113e+01	6.6029467e+01	6.0404791e+01	7.2663593e+01	2.4665252e+02	5.0155790e+01	5.7017195e+01	5.1580747e+01	6.6357099e+01	6.9617430e+01	1.7142976e+02	1.5899496e+02	8.6612231e+01	7.4284267e+01	2.3536943e+02	8.5963801e+01	7.4266192e+01	2.8783792e+02
2.0648065e+03	1.5955567e+02	4.9375046e+01	7.1670815e+01	6.1997059e+01	5.7849037e+01	6.7157343e+01	9.5637395e+01	6.4987255e+01	8.5994826e+01	7.1947525e+01	4.5044592e+01	3.0675370e+02	9.4517471e+01	6.4064180e+01	1.9211301e+02	3.6246990e+02	4.2417433e+02	1.6906449e+02	7.6409584e+01	6.3609889e+01	6.9986587e+01	6.9166781e+01	2.0537946e+02	6.1981418e+01	2.9142673e+02	7.0099770e+01	6.2126219e+01	7.3680920e+01	5.2688964e+02	1.7551564e+02	5.9905057e+01	8.4055160e+01	6.5764471e+01	6.0451830e+01	7.2794585e+01	2.3128091e+02	4.9837114e+01	5.7031141e+01	5.1811431e+01	6.6480608e+01	6.9885780e+01	1.7122658e+02	1.5914110e+02	8.6767802e+01	7.4356498e+01	2.3551516e+02	8.5815200e+01	7.4399288e+01	2.8769379e+02
2.0656066e+03	1.5949058e+02	4.9652064e+01	7.1798759e+01	6.2455124e+01	5.7741072e+01	6.6588316e+01	9.6114789e+01	6.5053005e+01	8.5980361e+01	7.2102822e+01	4.5325360e+01	3.0667932e+02	9.5094451e+01	6.3795814e+01	1.9210712e+02	3.6255429e+02	4.2442616e+02	1.6857409e+02	7.6410329e+01	6.3825739e+01	7.0218347e+01	6.9711634e+01	2.0566911e+02	6.2131185e+01	2.9119820e+02	7.0206576e+01	6.1924738e+01	7.3790799e+01	5.2678487e+02	1.7600078e+02	6.0278832e+01	8.4200288e+01	6.6085047e+01	6.0677304e+01	7.2711364e+01	2.0793070e+02	5.0269272e+01	5.7046628e+01	5.1344009e+01	6.6486064e+01	6.9829063e+01	1.7193346e+02	1.5892808e+02	8.6911728e+01	7.4509919e+01	2.3566613e+02	8.6317730e+01	7.4767848e+01	2.8792954e+02
2.0664066e+03	1.5963294e+02	4.9725509e+01	7.1891258e+01	6.2212680e+01	5.7972467e+01	6.6847021e+01	9.6078782e+01	6.5121169e+01	8.6033181e+01	7.2409817e+01	4.5506134e+01	3.0696903e+02	9.4854983e+01	6.4157856e+01	1.9202457e+02	3.6285479e+02	4.2443866e+02	1.6883969e+02	7.6380562e+01	6.4070723e+01	7.0308010e+01	6.9403107e+01	2.0576841e+02	6.2416142e+01	2.9149192e+02	7.0238430e+01	6.2022368e+01	7.3972925e+01	5.2670446e+02	1.7557881e+02	5.9850848e+01	8.3893630e+01	6.6195175e+01	6.0811062e+01	7.3114700e+01	1.8153416e+02	5.0388379e+01	5.7274225e+01	5.2030198e+01	6.6964626e+01	6.9851029e+01	1.7157481e+02	1.5927907e+02	8.6828725e+01	7.4717792e+01	2.3558181e+02	8.6066089e+01	7.4407727e+01	2.8791044e+02
2.0672067e+03	1.5937631e+02	4.9629646e+01	7.1823134e+01	6.2521498e+01	5.7620646e+01	6.7105807e+01	9.6552975e+01	6.5332653e+01	8.6011932e+01	7.2686734e+01	4.5529807e+01	3.0699999e+02	9.5062724e+01	6.4307567e+01	1.9289898e+02	3.6292478e+02	4.2448648e+02	1.6892347e+02	7.6797349e+01	6.4247488e+01	7.0427188e+01	6.9556902e+01	2.0576704e+02	6.2134586e+01	2.9144644e+02	7.0418182e+01	6.2216228e+01	7.3618678e+01	5.2692191e+02	1.7584952e+02	6.0552153e+01	8.4265936e+01	6.6351804e+01	6.0905155e+01	7.2983416e+01	1.6437114e+02	5.0477655e+01	5.7134172e+01	5.1629750e+01	6.6718171e+01	7.0255117e+01	1.7157933e+02	1.5930226e+02	8.7251721e+01	7.4695630e+01	2.3582178e+02	8.6138967e+01	7.4755113e+01	2.8785732e+02
2.0680068e+03	1.5988609e+02	4.9968529e+01	7.1908428e+01	6.2666790e+01	5.8069895e+01	6.7223326e+01	9.6411636e+01	6.5512258e+01	8.6534910e+01	7.2440343e+01	4.5592640e+01	3.0711283e+02	9.5204380e+01	6.3883213e+01	1.9232164e+02	3.6291975e+02	4.2455174e+02	1.6903508e+02	7.6722483e+01	6.4059294e+01	7.0534156e+01	6.9442701e+01	2.0605490e+02	6.2407057e+01	2.9153751e+02	7.0514131e+01	6.2426765e+01	7.4071371e+01	5.2700360e+02	1.7570256e+02	6.0215285e+01	8.4419469e+01	6.6235188e+01	6.1203434e+01	7.2982920e+01	1.4840979e+02	5.0306367e+01	5.7290976e+01	5.1927603e+01	6.6772372e+01	7.0079463e+01	1.7209906e+02	1.5936862e+02	8.7095779e+01	7.4861364e+01	2.3620358e+02	8.6368572e+01	7.4683121e+01	2.8792312e+02
2.0688069e+03	1.5976365e+02	4.9900782e+01	7.2193247e+01	6.2380469e+01	5.8052033e+01	6.7193320e+01	9.6496924e+01	6.5618015e+01	8.6133776e+01	7.2980194e+01	4.5693894e+01	3.0708849e+02	9.5144176e+01	6.4264171e+01	1.9271729e+02	3.6297982e+02	4.2470161e+02	1.6919829e+02	7.7086981e+01	6.4301021e+01	7.0202767e+01	6.9684158e+01	2.0590852e+02	6.2474596e+01	2.9171423e+02	7.0787521e+01	6.2314737e+01	7.3924928e+01	5.2710570e+02	1.7589176e+02	6.0631180e+01	8.4470109e+01	6.6666265e+01	6.1039310e+01	7.2974610e+01	1.3350954e+02	5.0371283e+01	5.7132139e+01	5.1696922e+01	6.7281615e+01	6.9976341e+01	1.7184768e+02	1.5952341e+02	8.7246882e+01	7.5042389e+01	2.3602473e+02	8.6509002e+01	7.4865309e+01	2.8816328e+02
2.0696070e+03	1.5955794e+02	5.0229258e+01	7.1884409e+01	6.2628232e+01	5.8013236e+01	6.6947087e+01	9.6871255e+01	6.5672950e+01	8.6377559e+01	7.2834899e+01	4.5664413e+01	3.0753955e+02	9.5624912e+01	6.4025718e+01	1.9259487e+02	3.6306598e+02	4.2489791e+02	1.6946841e+02	7.7027904e+01	6.4466665e+01	7.0816072e+01	6.9983038e+01	2.0592886e+02	6.2428368e+01	2.9160338e+02	7.0930946e+01	6.2675428e+01	7.4044868e+01	5.2706327e+02	1.7602000e+02	6.0488868e+01	8.4409128e+01	6.6365974e+01	6.1426519e+01	7.3301882e+01	1.2699999e+02	5.0789504e+01	5.7446103e+01	5.2192643e+01	6.6898231e+01	7.0229575e+01	1.7248595e+02	1.5952114e+02	8.7584053e+01	7.4823500e+01	2.3625735e+02	8.6555547e+01	7.5045697e+01	2.8796005e+02
2.0704070e+03	1.5990682e+02	5.0273587e+01	7.2161306e+01	6.2796063e+01	5.8466619e+01	6.7376371e+01	9.6655438e+01	6.5633808e+01	8.6592128e+01	7.2947055e+01	4.5819826e+01	3.0739480e+02	9.5351974e+01	6.4633397e+01	1.9288973e+02	3.6310262e+02	4.2482223e+02	1.6960850e+02	7.7067920e+01	6.4222623e+01	7.0767876e+01	6.9773327e+01	2.0638541e+02	6.2228812e+01	2.9146802e+02	7.0597100e+01	6.2443039e+01	7.4096380e+01	5.2729443e+02	1.7619635e+02	6.0794778e+01	8.4779771e+01	6.6895382e+01	6.1484804e+01	7.3216456e+01	1.2044112e+02	5.0583855e+01	5.7547162e+01	5.2133040e+01	6.7453342e+01	7.0358368e+01	1.7219299e+02	1.5982329e+02	8.7329430e+01	7.5183880e+01	2.3617739e+02	8.6751288e+01	7.4912647e+01	2.8780718e+02
2.0712071e+03	1.5993187e+02	5.0289860e+01	7.2224528e+01	6.2667851e+01	5.8196290e+01	6.7496744e+01	9.6941212e+01	6.5641707e+01	8.6279052e+01	7.3141426e+01	4.5875150e+01	3.0755853e+02	9.5726990e+01	6.4376860e+01	1.9299708e+02	3.6349874e+02	4.2500420e+02	1.6916441e+02	7.7111530e+01	6.4815291e+01	7.1024283e+01	7.0068441e+01	2.0629391e+02	6.2934660e+01	2.9170276e+02	7.1018717e+01	6.2724210e+01	7.4378199e+01	5.2733174e+02	1.7604909e+02	6.0747171e+01	8.4748624e+01	6.6703289e+01	6.1874842e+01	7.3479384e+01	1.1524531e+02	5.0920324e+01	5.7497133e+01	5.2066299e+01	6.7590239e+01	7.0352787e+01	1.7225003e+02	1.5952731e+02	8.7850749e+01	7.4855326e+01	2.3656697e+02	8.6566199e+01	7.5236702e+01	2.8807658e+02
2.0720072e+03	1.6003472e+02	5.0745668e+01	7.2561071e+01	6.3141459e+01	5.8582427e+01	6.7304553e+01	9.7024650e+01	6.6051506e+01	8.6508446e+01	7.3010253e+01	4.6002723e+01	3.0790437e+02	9.5901386e+01	6.4212066e+01	1.9262277e+02	3.6342436e+02	4.2502521e+02	1.6991428e+02	7.7117585e+01	6.4483345e+01	7.0917783e+01	7.0089387e+01	2.0663477e+02	6.2400902e+01	2.9187338e+02	7.1292590e+01	6.2546960e+01	7.4322908e+01	5.2715647e+02	1.7640095e+02	6.0978669e+01	8.4628328e+01	6.6720336e+01	6.1761443e+01	7.3356254e+01	1.1044394e+02	5.0930108e+01	5.7675853e+01	5.2069139e+01	6.7547124e+01	7.0461760e+01	1.7226981e+02	1.5979316e+02	8.7552813e+01	7.5128105e+01	2.3687036e+02	8.6779389e+01	7.5319634e+01	2.8810911e+02
2.0728073e+03	1.6011291e+02	5.0621190e+01	7.2520921e+01	6.3012960e+01	5.8311463e+01	6.7744572e+01	9.7203124e+01	6.5976789e+01	8.6528480e+01	7.3483767e+01	4.6147164e+01	3.0769920e+02	9.5758766e+01	6.4630863e+01	1.9334486e+02	3.6344903e+02	4.2519954e+02	1.6971830e+02	7.7348848e+01	6.4884796e+01	7.1170983e+01	7.0071738e+01	2.0658252e+02	6.3121366e+01	2.9171150e+02	7.1308786e+01	6.2566977e+01	7.4178422e+01	5.2760380e+02	1.7612402e+02	6.0919904e+01	8.4849619e+01	6.7052696e+01	6.1904432e+01	7.3648465e+01	1.0550136e+02	5.1042120e+01	5.7734971e+01	5.2157451e+01	6.7612572e+01	7.0283418e+01	1.7230868e+02	1.6001455e+02	8.7948483e+01	7.5148193e+01	2.3659980e+02	8.6962492e+01	7.5363217e+01	2.8819826e+02
2.0736074e+03	1.5996715e+02	5.0764024e+01	7.2369742e+01	6.3228551e+01	5.8687321e+01	6.7391899e+01	9.7577406e+01	6.5853895e+01	8.6601176e+01	7.3389043e+01	4.6181431e+01	3.0777613e+02	9.6177493e+01	6.4323801e+01	1.9305677e+02	3.6367454e+02	4.2534161e+02	1.6962732e+02	7.7583772e+01	6.5110849e+01	7.1107859e+01	7.0464636e+01	2.0682035e+02	6.2701594e+01	2.9177940e+02	7.1518513e+01	6.2698833e+01	7.4214539e+01	5.2704593e+02	1.7652888e+02	6.1063214e+01	8.5049777e+01	6.7127719e+01	6.2132643e+01	7.3628932e+01	1.0118628e+02	5.0960418e+01	5.7653557e+01	5.2404392e+01	6.7584567e+01	7.0642143e+01	1.7256707e+02	1.5988568e+02	8.7822027e+01	7.5601278e+01	2.3686953e+02	8.6866061e+01	7.5561241e+01	2.8848427e+02
2.0744074e+03	1.6028943e+02	5.0769112e+01	7.1961426e+01	6.3292140e+01	5.8521453e+01	6.7583515e+01	9.7364463e+01	6.6165037e+01	8.6570537e+01	7.3708278e+01	4.6150779e+01	3.0805120e+02	9.6036443e+01	6.4784756e+01	1.9336051e+02	3.6369248e+02	4.2543758e+02	1.6981724e+02	7.7641394e+01	6.4972361e+01	7.1194557e+01	7.0521915e+01	2.0687937e+02	6.3081231e+01	2.9176903e+02	7.1580912e+01	6.2803053e+01	7.4435586e+01	5.2752245e+02	1.7649436e+02	6.1046875e+01	8.4819523e+01	6.7203002e+01	6.2293637e+01	7.3599599e+01	9.7382914e+01	5.0938235e+01	5.7560661e+01	5.2160027e+01	6.8028208e+01	7.0420776e+01	1.7245468e+02	1.6022702e+02	8.8144418e+01	7.5486223e+01	2.3713924e+02	8.7115324e+01	7.5584107e+01	2.8837649e+02
2.0752075e+03	1.6034702e+02	5.0802580e+01	7.2758992e+01	6.3395275e+01	5.8744377e+01	6.7943509e+01	9.7872690e+01	6.6178401e+01	8.6619180e+01	7.4145270e+01	4.6355654e+01	3.0798262e+02	9.6348120e+01	6.4587094e+01	1.9308247e+02	3.6362415e+02	4.2555602e+02	1.7020325e+02	7.7736115e+01	6.5172103e+01	7.1300752e+01	7.0310256e+01	2.0671127e+02	6.3082861e+01	2.9214384e+02	7.1885430e+01	6.3110931e+01	7.4162408e+01	5.2744352e+02	1.7676267e+02	6.1169655e+01	8.5191676e+01	6.7355257e+01	6.2489362e+01	7.3990025e+01	9.4532589e+01	5.1194559e+01	5.7675273e+01	5.2344107e+01	6.7887600e+01	7.0891383e+01	1.7275763e+02	1.6008889e+02	8.8232429e+01	7.5355131e+01	2.3706227e+02	8.7159487e+01	7.5837351e+01	2.8830166e+02
2.0760076e+03	1.6097338e+02	5.0936486e+01	7.2375802e+01	6.3535705e+01	5.8780920e+01	6.7745900e+01	9.7307304e+01	6.6188358e+01	8.6679304e+01	7.3474522e+01	4.6306402e+01	3.0825354e+02	9.6297156e+01	6.4465321e+01	1.9340408e+02	3.6388551e+02	4.2541901e+02	1.6999572e+02	7.7832932e+01	6.5420007e+01	7.1422737e+01	7.0591750e+01	2.0705920e+02	6.3162523e+01	2.9192094e+02	7.1949810e+01	6.3282324e+01	7.4486061e+01	5.2765896e+02	1.7641690e+02	6.1532732e+01	8.5170402e+01	6.7688836e+01	6.2282906e+01	7.3906436e+01	9.1791366e+01	5.1277427e+01	5.8037308e+01	5.2633724e+01	6.8182271e+01	7.0642475e+01	1.7252099e+02	1.6019439e+02	8.8119816e+01	7.5663263e+01	2.3720141e+02	8.7272031e+01	7.5710553e+01	2.8852811e+02
2.0768077e+03	1.6039204e+02	5.1111416e+01	7.2606719e+01	6.3743877e+01	5.8802258e+01	6.7679955e+01	9.8127278e+01	6.6554870e+01	8.6687911e+01	7.4126560e+01	4.6688853e+01	3.0838116e+02	9.6638946e+01	6.4542814e+01	1.9331104e+02	3.6397068e+02	4.2559492e+02	1.7031831e+02	7.7786839e+01	6.5267223e+01	7.1609771e+01	7.0915440e+01	2.0718806e+02	6.3092184e+01	2.9199162e+02	7.1678107e+01	6.3038814e+01	7.4551145e+01	5.2781622e+02	1.7654995e+02	6.1252976e+01	8.5493018e+01	6.7579020e+01	6.2944226e+01	7.4074411e+01	9.0093973e+01	5.1073161e+01	5.7833208e+01	5.2442690e+01	6.8247605e+01	7.0854545e+01	1.7280360e+02	1.6022621e+02	8.8411091e+01	7.5441743e+01	2.3722151e+02	8.7337088e+01	7.5734302e+01	2.8851676e+02
2.0776078e+03	1.6057961e+02	5.1287813e+01	7.2682187e+01	6.3797159e+01	5.9089254e+01	6.8046345e+01	9.7897432e+01	6.6282960e+01	8.7050525e+01	7.4282605e+01	4.6828146e+01	3.0828518e+02	9.6562711e+01	6.4755999e+01	1.9346338e+02	3.6367802e+02	4.2532988e+02	1.7013611e+02	7.8426466e+01	6.5476842e+01	7.1540028e+01	7.0646622e+01	2.0727917e+02	6.3344551e+01	2.9234123e+02	7.2412431e+01	6.3422452e+01	7.4310730e+01	5.2765502e+02	1.7706690e+02	6.1542579e+01	8.5262683e+01	6.7717093e+01	6.2716482e+01	7.4065488e+01	8.9166841e+01	5.1468548e+01	5.8042864e+01	5.2536352e+01	6.8415508e+01	7.0913557e+01	1.7292692e+02	1.6042797e+02	8.8319924e+01	7.5885415e+01	2.3773880e+02	8.7204783e+01	7.6264034e+01	2.8858164e+02
2.0784078e+03	1.6069519e+02	5.1676406e+01	7.2656443e+01	6.3888576e+01	5.8845231e+01	6.7995674e+01	9.8183636e+01	6.6577364e+01	8.6667714e+01	7.4070880e+01	4.6867867e+01	3.0864447e+02	9.6999766e+01	6.4615215e+01	1.9357339e+02	3.6420584e+02	4.2590158e+02	1.7068801e+02	7.7953066e+01	6.5216705e+01	7.1608000e+01	7.0702527e+01	2.0733949e+02	6.3164153e+01	2.9227923e+02	7.2165805e+01	6.3254241e+01	7.4456349e+01	5.2759520e+02	1.7703985e+02	6.1616029e+01	8.5560375e+01	6.7714985e+01	6.2725639e+01	7.4254635e+01	8.8814007e+01	5.1143694e+01	5.8209458e+01	5.2578839e+01	6.8401534e+01	7.0844875e+01	1.7296020e+02	1.6058278e+02	8.8566623e+01	7.5662696e+01	2.3746360e+02	8.7575095e+01	7.6107369e+01	2.8846785e+02
2.0792079e+03	1.6067773e+02	5.1392046e+01	7.2795047e+01	6.3863731e+01	5.9148241e+01	6.8187274e+01	9.8378478e+01	6.6550437e+01	8.7215470e+01	7.4624897e+01	4.7604306e+01	3.0861773e+02	9.6693663e+01	6.4980490e+01	1.9365257e+02	3.6431806e+02	4.2570408e+02	1.7051595e+02	7.8461380e+01	6.5605635e+01	7.1925282e+01	7.1101325e+01	2.0753386e+02	6.3415341e+01	2.9218014e+02	7.2380791e+01	6.3521004e+01	7.4654871e+01	5.2771366e+02	1.7691342e+02	6.1900498e+01	8.5761197e+01	6.7719143e+01	6.3118284e+01	7.4435307e+01	8.8486799e+01	5.1515384e+01	5.7886609e+01	5.2784100e+01	6.8814998e+01	7.0964107e+01	1.7329526e+02	1.6042913e+02	8.8776207e+01	7.5961831e+01	2.3823432e+02	8.7321739e+01	7.6393071e+01	2.8872452e+02
2.0800080e+03	1.6101117e+02	5.1649407e+01	7.2705199e+01	6.3759986e+01	5.9292186e+01	6.8035272e+01	9.8546114e+01	6.6666330e+01	8.7181292e+01	7.4675457e+01	4.7735953e+01	3.0872365e+02	9.6898243e+01	6.5086854e+01	1.9358199e+02	3.6404399e+02	4.2595302e+02	1.7086439e+02	7.8092805e+01	6.5913477e+01	7.1510632e+01	7.0990392e+01	2.0759559e+02	6.3817475e+01	2.9225476e+02	7.2330787e+01	6.3495018e+01	7.4333633e+01	5.2798264e+02	1.7712787e+02	6.1829673e+01	8.5628753e+01	6.8145666e+01	6.3208396e+01	7.4462107e+01	8.8072841e+01	5.1484848e+01	5.8220078e+01	5.2441242e+01	6.8758028e+01	7.1196829e+01	1.7329403e+02	1.6063831e+02	8.8383173e+01	7.5999446e+01	2.3781865e+02	8.7690923e+01	7.6501729e+01	2.8872465e+02
2.0808081e+03	1.6091013e+02	5.1626609e+01	7.2963478e+01	6.4192468e+01	5.9264173e+01	6.8112960e+01	9.8296176e+01	6.6548453e+01	8.7111198e+01	7.4365090e+01	4.9017612e+01	3.0884554e+02	9.6956688e+01	6.4806815e+01	1.9392969e+02	3.6451513e+02	4.2606485e+02	1.7047126e+02	7.8301380e+01	6.5940797e+01	7.2076021e+01	7.0897994e+01	2.0761730e+02	6.3270532e+01	2.9228894e+02	7.2895193e+01	6.3588613e+01	7.4886968e+01	5.2787901e+02	1.7712145e+02	6.1790663e+01	8.5706056e+01	6.8038373e+01	6.3209772e+01	7.4196054e+01	8.7905303e+01	5.1711597e+01	5.8335447e+01	5.3008027e+01	6.8908877e+01	7.0738845e+01	1.7299281e+02	1.6080761e+02	8.8907313e+01	7.6203543e+01	2.3810383e+02	8.7701577e+01	7.6172116e+01	2.8879526e+02
2.0816082e+03	1.6110052e+02	5.1585929e+01	7.2888570e+01	6.4255204e+01	5.9205203e+01	6.8286566e+01	9.8746008e+01	6.6846288e+01	8.7201691e+01	7.4909737e+01	5.0159644e+01	3.0872548e+02	9.7010796e+01	6.5022644e+01	1.9370466e+02	3.6456699e+02	4.2616477e+02	1.7086300e+02	7.8484003e+01	6.6093903e+01	7.2042279e+01	7.1327941e+01	2.0772816e+02	6.3555711e+01	2.9250147e+02	7.2662196e+01	6.3621860e+01	7.4636046e+01	5.2801205e+02	1.7727597e+02	6.2062996e+01	8.5714178e+01	6.8394885e+01	6.3635716e+01	7.4575275e+01	8.8417553e+01	5.1781750e+01	5.8259870e+01	5.2613309e+01	6.8812192e+01	7.1113326e+01	1.7334394e+02	1.6093619e+02	8.9111632e+01	7.6193588e+01	2.3823132e+02	8.7884576e+01	7.6693168e+01	2.8898665e+02
2.0824082e+03	1.6091871e+02	5.2051000e+01	7.3005038e+01	6.4331731e+01	5.9802053e+01	6.8196178e+01	9.8989803e+01	6.6898242e+01	8.7296424e+01	7.4830241e+01	5.2281266e+01	3.0915885e+02	9.7579725e+01	6.4784668e+01	1.9409677e+02	3.6466835e+02	4.2610183e+02	1.7110529e+02	7.8343417e+01	6.5995797e+01	7.2061135e+01	7.1135108e+01	2.0787588e+02	6.3706005e+01	2.9229504e+02	7.2889491e+01	6.3781717e+01	7.4924809e+01	5.2786736e+02	1.7732102e+02	6.1932058e+01	8.5790834e+01	6.8177210e+01	6.3733211e+01	7.4777059e+01	8.7935563e+01	5.1627912e+01	5.8336962e+01	5.2884569e+01	6.9093602e+01	7.1429736e+01	1.7328906e+02	1.6096727e+02	8.9140573e+01	7.6278499e+01	2.3824448e+02	8.7975468e+01	7.6687447e+01	2.8899721e+02
2.0832083e+03	1.6110350e+02	5.2264129e+01	7.3166527e+01	6.4345398e+01	5.9497154e+01	6.8481314e+01	9.8920082e+01	6.6805264e+01	8.7315371e+01	7.4768059e+01	5.4509418e+01	3.0914165e+02	9.7279541e+01	6.5195361e+01	1.9390763e+02	3.6463155e+02	4.2621387e+02	1.7104184e+02	7.8782597e+01	6.6087677e+01	7.2010578e+01	7.1482067e+01	2.0778524e+02	6.3719744e+01	2.9250997e+02	7.2862306e+01	6.3766935e+01	7.4966758e+01	5.2781645e+02	1.7725068e+02	6.2053240e+01	8.5863939e+01	6.8448601e+01	6.3542705e+01	7.4609511e+01	8.8377407e+01	5.1701415e+01	5.8572079e+01	5.2811018e+01	6.9257998e+01	7.1357813e+01	1.7351230e+02	1.6085047e+02	8.8902836e+01	7.6193885e+01	2.3871605e+02	8.7942346e+01	7.6482348e+01	2.8900907e+02
2.0840084e+03	1.6111747e+02	5.2826575e+01	7.3080143e+01	6.4540718e+01	6.0150560e+01	6.8513050e+01	9.9049862e+01	6.7275559e+01	8.7228140e+01	7.4794054e+01	5.6316996e+01	3.0943756e+02	9.7690427e+01	6.5224432e+01	1.9418792e+02	3.6471959e+02	4.2636939e+02	1.7107625e+02	7.8859976e+01	6.6356694e+01	7.2286434e+01	7.1219925e+01	2.0807655e+02	6.3712223e+01	2.9243040e+02	7.3026091e+01	6.3870047e+01	7.4926091e+01	5.2828659e+02	1.7771642e+02	6.2393765e+01	8.6249417e+01	6.8315675e+01	6.4102187e+01	7.4913268e+01	8.8227963e+01	5.2051078e+01	5.8278520e+01	5.3037134e+01	6.9167098e+01	7.1105972e+01	1.7337590e+02	1.6139229e+02	8.9105238e+01	7.6396933e+01	2.3866229e+02	8.7967218e+01	7.6875331e+01	2.8887483e+02
2.0848085e+03	1.6115924e+02	5.3678193e+01	7.3471340e+01	6.4663200e+01	6.0327455e+01	6.8333220e+01	9.9269377e+01	6.6993943e+01	8.7564094e+01	7.5326942e+01	5.9898223e+01	3.0918542e+02	9.7497303e+01	6.5263173e+01	1.9409360e+02	3.6491986e+02	4.2650175e+02	1.7118423e+02	7.8809150e+01	6.6394620e+01	7.2421056e+01	7.1576211e+01	2.0829015e+02	6.3833408e+01	2.9233905e+02	7.2956697e+01	6.4192733e+01	7.5081050e+01	5.2811614e+02	1.7755775e+02	6.2265751e+01	8.6283464e+01	6.8585597e+01	6.3971511e+01	7.4876379e+01	8.8359927e+01	5.1910349e+01	5.8773643e+01	5.3115463e+01	6.9707346e+01	7.1405322e+01	1.7352987e+02	1.6100509e+02	8.9215657e+01	7.6527655e+01	2.3869625e+02	8.7989837e+01	7.7122830e+01	2.8927626e+02
2.0856086e+03	1.6163592e+02	5.5474516e+01	7.3109639e+01	6.4735327e+01	6.1440856e+01	6.8401807e+01	9.9108642e+01	6.7486624e+01	8.7532083e+01	7.5327771e+01	6.3281671e+01	3.0933415e+02	9.7749282e+01	6.5258314e+01	1.9441937e+02	3.6487539e+02	4.2646634e+02	1.7158471e+02	7.8891816e+01	6.6259729e+01	7.2652075e+01	7.1555211e+01	2.0813059e+02	6.4115237e+01	2.9273361e+02	7.3393908e+01	6.4061628e+01	7.5111157e+01	5.2815785e+02	1.7771561e+02	6.2402169e+01	8.6274687e+01	6.8526165e+01	6.4456820e+01	7.5083438e+01	8.8279218e+01	5.2009302e+01	5.8624199e+01	5.3050587e+01	6.9200356e+01	7.1321975e+01	1.7380721e+02	1.6107705e+02	8.9088021e+01	7.6400161e+01	2.3904027e+02	8.8116382e+01	7.7081242e+01	2.8896385e+02
2.0864086e+03	1.6124354e+02	5.7423620e+01	7.3552898e+01	6.4773287e+01	6.3018342e+01	6.8772070e+01	9.9587541e+01	6.6973976e+01	8.7536758e+01	7.5863450e+01	6.5464033e+01	3.0986446e+02	9.8010568e+01	6.5572128e+01	1.9435865e+02	3.6541214e+02	4.2653721e+02	1.7121750e+02	7.8863671e+01	6.6388478e+01	7.2249708e+01	7.1737066e+01	2.0822594e+02	6.3764953e+01	2.9267735e+02	7.3361747e+01	6.4155668e+01	7.4719747e+01	5.2838383e+02	1.7786156e+02	6.2407088e+01	8.6501571e+01	6.9058436e+01	6.4278857e+01	7.4784110e+01	8.8488419e+01	5.2199083e+01	5.8764941e+01	5.3363747e+01	6.9737995e+01	7.1576914e+01	1.7354465e+02	1.6143351e+02	8.9761022e+01	7.6598650e+01	2.3876311e+02	8.8346651e+01	7.7487388e+01	2.8916117e+02
2.0872087e+03	1.6144362e+02	6.1930268e+01	7.3313833e+01	6.4794856e+01	6.5679104e+01	6.8406724e+01	9.9278700e+01	6.7287114e+01	8.7552925e+01	7.5352736e+01	6.9108275e+01	3.0928244e+02	9.7731453e+01	6.5333355e+01	1.9474000e+02	3.6513850e+02	4.2688200e+02	1.7177770e+02	7.9045306e+01	6.6609798e+01	7.2652326e+01	7.1839242e+01	2.0848726e+02	6.4212865e+01	2.9239222e+02	7.3715921e+01	6.4386168e+01	7.5348809e+01	5.2848585e+02	1.7802499e+02	6.2581926e+01	8.6333788e+01	6.8995557e+01	6.4579293e+01	7.5366217e+01	8.8786407e+01	5.2258087e+01	5.8730660e+01	5.3004254e+01	6.9862738e+01	7.1584436e+01	1.7377521e+02	1.6150902e+02	8.9623586e+01	7.6640212e+01	2.3935388e+02	8.8422713e+01	7.7318721e+01	2.8917492e+02
2.0880088e+03	1.6132644e+02	6.7928424e+01	7.3566302e+01	6.4906307e+01	6.8890163e+01	6.9008608e+01	9.9662166e+01	6.7540245e+01	8.7752192e+01	7.5675683e+01	7.3192211e+01	3.1000451e+02	9.8129843e+01	6.5327831e+01	1.9444369e+02	3.6536832e+02	4.2659691e+02	1.7161005e+02	7.9057875e+01	6.6549138e+01	7.2484341e+01	7.1720593e+01	2.0883257e+02	6.3994066e+01	2.9271010e+02	7.3560503e+01	6.4435167e+01	7.4910842e+01	5.2857035e+02	1.7764543e+02	6.2726006e+01	8.6369649e+01	6.8672265e+01	6.4429747e+01	7.4999136e+01	8.8747835e+01	5.2251669e+01	5.8730512e+01	5.3556087e+01	6.9884399e+01	7.1777202e+01	1.7403168e+02	1.6156329e+02	8.9609153e+01	7.6843522e+01	2.3926160e+02	8.8407124e+01	7.7302775e+01	2.8922982e+02
2.0888089e+03	1.6158560e+02	7.6254539e+01	7.3516148e+01	6.4907564e+01	7.4892543e+01	6.8777833e+01	9.9632532e+01	6.7933877e+01	8.7646215e+01	7.5906479e+01	7.6299499e+01	3.0980501e+02	9.8044000e+01	6.5605572e+01	1.9463250e+02	3.6509036e+02	4.2692112e+02	1.7177975e+02	7.9258784e+01	6.6721693e+01	7.2948381e+01	7.1907926e+01	2.0850263e+02	6.4334650e+01	2.9302610e+02	7.3649057e+01	6.4425748e+01	7.5242279e+01	5.2863529e+02	1.7797749e+02	6.2715985e+01	8.6830325e+01	6.9344407e+01	6.4850564e+01	7.5286655e+01	8.8445426e+01	5.2345759e+01	5.8662538e+01	5.3131560e+01	6.9850127e+01	7.1651753e+01	1.7363712e+02	1.6170829e+02	8.9859620e+01	7.6758780e+01	2.3933363e+02	8.8498152e+01	7.7675670e+01	2.8918986e+02
2.0896090e+03	1.6156160e+02	8.6940916e+01	7.3573262e+01	6.5136887e+01	8.1732957e+01	6.9007159e+01	1.0010909e+02	6.7346236e+01	8.7822877e+01	7.5876890e+01	8.0279160e+01	3.1009558e+02	9.8010140e+01	6.5511337e+01	1.9464485e+02	3.6532922e+02	4.2690245e+02	1.7219689e+02	7.9519205e+01	6.6543140e+01	7.2771577e+01	7.1987388e+01	2.0910539e+02	6.4200700e+01	2.9256940e+02	7.4025362e+01	6.4602594e+01	7.5258180e+01	5.2828389e+02	1.7811888e+02	6.2873145e+01	8.6469873e+01	6.9135867e+01	6.4813620e+01	7.5611020e+01	8.8891690e+01	5.2537155e+01	5.8939306e+01	5.3506117e+01	7.0224875e+01	7.1796130e+01	1.7416626e+02	1.6162881e+02	8.9520664e+01	7.6830821e+01	2.3955609e+02	8.8710416e+01	7.7459944e+01	2.8934816e+02
2.0904090e+03	1.6161854e+02	9.7868411e+01	7.3754104e+01	6.5346171e+01	9.0601091e+01	6.9103489e+01	9.9934225e+01	6.7733783e+01	8.8041826e+01	7.6128605e+01	8.5005307e+01	3.1024720e+02	9.8195497e+01	6.5564429e+01	1.9501233e+02	3.6586555e+02	4.2703760e+02	1.7179091e+02	7.9366998e+01	6.7000086e+01	7.2821562e+01	7.2277879e+01	2.0912525e+02	6.4292495e+01	2.9311635e+02	7.4230246e+01	6.4417851e+01	7.5327903e+01	5.2883031e+02	1.7797677e+02	6.3079375e+01	8.6805321e+01	6.9317289e+01	6.5047341e+01	7.5396463e+01	8.8551764e+01	5.2622225e+01	5.8777088e+01	5.3172759e+01	6.9953992e+01	7.1899018e+01	1.7429692e+02	1.6172729e+02	8.9956687e+01	7.6983459e+01	2.3967550e+02	8.8621250e+01	7.7836804e+01	2.8919033e+02
2.0912091e+03	1.6160199e+02	1.0758947e+02	7.3728874e+01	6.5339392e+01	1.0146785e+02	6.9080074e+01	1.0013375e+02	6.7734709e+01	8.7906545e+01	7.6026606e+01	8.9125786e+01	3.1009544e+02	9.8290725e+01	6.5670957e+01	1.9460482e+02	3.6564767e+02	4.2733923e+02	1.7194063e+02	7.9442792e+01	6.7380082e+01	7.3170288e+01	7.2074367e+01	2.0889491e+02	6.4321305e+01	2.9272209e+02	7.3971369e+01	6.4775293e+01	7.5231979e+01	5.2830389e+02	1.7810579e+02	6.3107858e+01	8.6789125e+01	6.9438518e+01	6.5176103e+01	7.5884261e+01	8.8970075e+01	5.2370249e+01	5.9316686e+01	5.3452169e+01	7.0322969e+01	7.1844328e+01	1.7449889e+02	1.6192151e+02	9.0086710e+01	7.6895030e+01	2.3980305e+02	8.8722863e+01	7.7995801e+01	2.8941243e+02
2.0920092e+03	1.6186804e+02	1.1955998e+02	7.3795529e+01	6.5086472e+01	1.1042994e+02	6.8936983e+01	1.0032478e+02	6.7808419e+01	8.7835124e+01	7.6252364e+01	9.6052096e+01	3.1059050e+02	9.8592462e+01	6.5405679e+01	1.9510727e+02	3.6571676e+02	4.2720237e+02	1.7210693e+02	7.9603220e+01	6.6845709e+01	7.2934528e+01	7.2409837e+01	2.0923643e+02	6.4591345e+01	2.9309088e+02	7.4680975e+01	6.4600603e+01	7.5615738e+01	5.2902765e+02	1.7818631e+02	6.3366259e+01	8.7207915e+01	6.9371242e+01	6.5226289e+01	7.5808680e+01	8.9256229e+01	5.2518957e+01	5.8877205e+01	5.3529604e+01	7.0435217e+01	7.2047670e+01	1.7446653e+02	1.6183479e+02	9.0075175e+01	7.7323834e+01	2.3990841e+02	8.9059329e+01	7.7680917e+01	2.8938781e+02
2.0928093e+03	1.6205584e+02	1.2992774e+02	7.3733420e+01	6.5647640e+01	1.2259084e+02	6.9225813e+01	1.0033775e+02	6.7894678e+01	8.8166364e+01	7.6367944e+01	9.9113336e+01	3.1015927e+02	9.8862429e+01	6.5533993e+01	1.9480093e+02	3.6575218e+02	4.2733799e+02	1.7233165e+02	7.9780578e+01	6.7435623e+01	7.3315048e+01	7.2368236e+01	2.0913679e+02	6.4491567e+01	2.9283962e+02	7.4111837e+01	6.4731082e+01	7.5247615e+01	5.2851071e+02	1.7826742e+02	6.3099799e+01	8.6947310e+01	6.9472483e+01	6.5393521e+01	7.5836384e+01	8.9096536e+01	5.2736609e+01	5.9394896e+01	5.3283989e+01	7.0396685e+01	7.1753777e+01	1.7443535e+02	1.6204247e+02	9.0290733e+01	7.7054961e+01	2.3984638e+02	8.8790247e+01	7.8080000e+01	2.8944559e+02
2.0936094e+03	1.6207437e+02	1.3493446e+02	7.3790603e+01	6.5342416e+01	1.3289407e+02	6.9144981e+01	1.0035023e+02	6.7914154e+01	8.8130663e+01	7.6496947e+01	1.0288565e+02	3.1073458e+02	9.8570666e+01	6.5742897e+01	1.9514695e+02	3.6598988e+02	4.2721415e+02	1.7242184e+02	7.9803758e+01	6.7373133e+01	7.3260367e+01	7.2483971e+01	2.0944088e+02	6.4716775e+01	2.9322688e+02	7.4779868e+01	6.4829230e+01	7.5360881e+01	5.2870535e+02	1.7829026e+02	6.3299050e+01	8.7276217e+01	6.9660099e+01	6.5575871e+01	7.5929341e+01	8.8917812e+01	5.2651378e+01	5.8976956e+01	5.3699053e+01	7.0572133e+01	7.2409027e+01	1.7471043e+02	1.6203567e+02	9.0155754e+01	7.7322968e+01	2.4008276e+02	8.8845240e+01	7.8102982e+01	2.8949443e+02
2.0944094e+03	1.6215385e+02	1.3371528e+02	7.3962707e+01	6.5891466e+01	1.3874008e+02	6.9448743e+01	1.0071377e+02	6.7968680e+01	8.8140711e+01	7.6445416e+01	1.0611442e+02	3.1046226e+02	9.8937860e+01	6.5545776e+01	1.9522259e+02	3.6597960e+02	4.2748688e+02	1.7221893e+02	7.9514278e+01	6.7349666e+01	7.3256284e+01	7.2398161e+01	2.0946212e+02	6.4627000e+01	2.9316243e+02	7.4437410e+01	6.4942281e+01	7.5509085e+01	5.2871926e+02	1.7867434e+02	6.3437180e+01	8.7038433e+01	6.9971468e+01	6.5754099e+01	7.5972777e+01	8.9196485e+01	5.2896983e+01	5.9354132e+01	5.3651219e+01	7.0783435e+01	7.1965810e+01	1.7419841e+02	1.6207003e+02	9.0464731e+01	7.7310867e+01	2.4041122e+02	8.9360636e+01	7.8284695e+01	2.8971104e+02
2.0952095e+03	1.6215071e+02	1.2971450e+02	7.3805037e+01	6.5863031e+01	1.4285232e+02	6.9206588e+01	1.0058594e+02	6.8277762e+01	8.8312120e+01	7.6864807e+01	1.0514269e+02	3.1064787e+02	9.9134368e+01	6.5858037e+01	1.9507764e+02	3.6613568e+02	4.2753458e+02	1.7247437e+02	8.0037019e+01	6.7361186e+01	7.3534477e+01	7.2666555e+01	2.0956816e+02	6.4751683e+01	2.9326297e+02	7.4903191e+01	6.5114596e+01	7.5848946e+01	5.2881225e+02	1.7852609e+02	6.3412416e+01	8.7362468e+01	6.9723575e+01	6.5791087e+01	7.6011998e+01	8.9328238e+01	5.2928534e+01	5.9527083e+01	5.3637138e+01	7.0715467e+01	7.2205877e+01	1.7483134e+02	1.6219106e+02	9.0610599e+01	7.7314593e+01	2.4024733e+02	8.9016699e+01	7.8363682e+01	2.8985773e+02
2.0960096e+03	1.6216965e+02	1.2443342e+02	7.4105200e+01	6.5970464e+01	1.4492175e+02	6.9410121e+01	1.0080162e+02	6.8238509e+01	8.8427514e+01	7.6637781e+01	1.0411309e+02	3.1072808e+02	9.8944202e+01	6.5840278e+01	1.9542781e+02	3.6611070e+02	4.2753550e+02	1.7270848e+02	8.0081556e+01	6.7784590e+01	7.3300075e+01	7.2550251e+01	2.0964362e+02	6.4605605e+01	2.9303209e+02	7.5109121e+01	6.5007895e+01	7.5630411e+01	5.2903993e+02	1.7880861e+02	6.3477939e+01	8.7334466e+01	7.0022089e+01	6.6021090e+01	7.6250512e+01	8.9394994e+01	5.2671873e+01	5.9402996e+01	5.3993728e+01	7.1096632e+01	7.2396014e+01	1.7442288e+02	1.6246297e+02	9.0722292e+01	7.7406485e+01	2.4037482e+02	8.9238139e+01	7.8729798e+01	2.8945422e+02
2.0968097e+03	1.6207557e+02	1.1671549e+02	7.4127617e+01	6.6053820e+01	1.4821637e+02	6.9365389e+01	1.0106636e+02	6.8245196e+01	8.8290538e+01	7.7284213e+01	9.7837266e+01	3.1074508e+02	9.9161958e+01	6.5961994e+01	1.9508450e+02	3.6640266e+02	4.2779711e+02	1.7279790e+02	8.0021736e+01	6.7452474e+01	7.3810415e+01	7.2730133e+01	2.0965894e+02	6.4622875e+01	2.9309275e+02	7.5229454e+01	6.5317466e+01	7.5619570e+01	5.2894582e+02	1.7848307e+02	6.3727552e+01	8.7472710e+01	7.0070787e+01	6.6003028e+01	7.6266967e+01	8.9442658e+01	5.3178093e+01	5.9292908e+01	5.3693140e+01	7.0875949e+01	7.2306272e+01	1.7506506e+02	1.6237160e+02	9.0777253e+01	7.7658319e+01	2.4059162e+02	8.9342493e+01	7.8629260e+01	2.9006150e+02
2.0976098e+03	1.6221284e+02	1.0679687e+02	7.4028855e+01	6.6182178e+01	1.4696451e+02	6.9691378e+01	1.0128045e+02	6.8377941e+01	8.8488977e+01	7.6932642e+01	8.8951158e+01	3.1093514e+02	9.9196948e+01	6.5932137e+01	1.9544470e+02	3.6643225e+02	4.2780013e+02	1.7253750e+02	8.0317701e+01	6.7860229e+01	7.3460033e+01	7.2844591e+01	2.0998056e+02	6.4866887e+01	2.9343778e+02	7.5355731e+01	6.5613977e+01	7.5500737e+01	5.2893814e+02	1.7878903e+02	6.3809425e+01	8.7600419e+01	7.0092647e+01	6.6123250e+01	7.6456514e+01	8.9365797e+01	5.2957241e+01	5.9638491e+01	5.3854912e+01	7.0984191e+01	7.2472377e+01	1.7450875e+02	1.6257793e+02	9.0643460e+01	7.7657888e+01	2.4062885e+02	8.9494889e+01	7.8641405e+01	2.8970722e+02
2.0984098e+03	1.6224874e+02	9.8345042e+01	7.4104057e+01	6.6089383e+01	1.4416132e+02	6.9592193e+01	1.0123527e+02	6.8425185e+01	8.8487896e+01	7.7293578e+01	8.3112153e+01	3.1128999e+02	9.9313334e+01	6.6065670e+01	1.9551094e+02	3.6638886e+02	4.2801396e+02	1.7326281e+02	8.0256828e+01	6.7937072e+01	7.3933760e+01	7.2946341e+01	2.0975444e+02	6.4959261e+01	2.9322577e+02	7.5432902e+01	6.5138658e+01	7.5963242e+01	5.2925998e+02	1.7894299e+02	6.3939669e+01	8.7358188e+01	7.0303841e+01	6.6431502e+01	7.6191936e+01	8.9367664e+01	5.3229570e+01	5.9490447e+01	5.3945019e+01	7.1395656e+01	7.2555138e+01	1.7473159e+02	1.6266127e+02	9.1014969e+01	7.7676583e+01	2.4096021e+02	8.9364576e+01	7.9014059e+01	2.8988586e+02
2.0992099e+03	1.6244279e+02	8.8175906e+01	7.3998541e+01	6.6372709e+01	1.3744539e+02	6.9945960e+01	1.0115238e+02	6.8621380e+01	8.8305609e+01	7.7360233e+01	7.5982537e+01	3.1117357e+02	9.9705085e+01	6.5789853e+01	1.9539056e+02	3.6664572e+02	4.2783957e+02	1.7279629e+02	8.0419827e+01	6.7749767e+01	7.3927202e+01	7.3279314e+01	2.1003074e+02	6.5023512e+01	2.9339557e+02	7.6334746e+01	6.5277228e+01	7.5617224e+01	5.2906546e+02	1.7933795e+02	6.3893444e+01	8.7879723e+01	7.0263319e+01	6.6675567e+01	7.6480910e+01	8.9438169e+01	5.3059274e+01	5.9745002e+01	5.3673813e+01	7.1229396e+01	7.2377368e+01	1.7528194e+02	1.6250392e+02	9.1124944e+01	7.7808178e+01	2.4082076e+02	8.9579201e+01	7.8768661e+01	2.8994795e+02
2.1000100e+03	1.6242153e+02	7.9245979e+01	7.4266971e+01	6.6187169e+01	1.2957063e+02	6.9628138e+01	1.0153211e+02	6.8574380e+01	8.8737354e+01	7.7371419e+01	6.8363319e+01	3.1133752e+02	9.9460297e+01	6.6084802e+01	1.9566958e+02	3.6654156e+02	4.2808542e+02	1.7328977e+02	8.0710653e+01	6.8453244e+01	7.3954604e+01	7.3421235e+01	2.1020574e+02	6.5088066e+01	2.9335318e+02	7.6235553e+01	6.5714532e+01	7.6022836e+01	5.2943697e+02	1.7903214e+02	6.4009919e+01	8.7476580e+01	7.0716682e+01	6.6773085e+01	7.6527703e+01	8.9672605e+01	5.3522313e+01	5.9304327e+01	5.4182529e+01	7.1364544e+01	7.2673887e+01	1.7501735e+02	1.6284279e+02	9.1149883e+01	7.7945786e+01	2.4109189e+02	8.9841529e+01	7.9418295e+01	2.9001285e+02
2.1008101e+03	1.6254687e+02	7.2002836e+01	7.4145620e+01	6.6283907e+01	1.2062560e+02	6.9804953e+01	1.0143564e+02	6.8862716e+01	8.8356230e+01	7.7621601e+01	6.3332938e+01	3.1106320e+02	9.9777729e+01	6.6227631e+01	1.9556585e+02	3.6675419e+02	4.2805818e+02	1.7298558e+02	8.0657122e+01	6.7936048e+01	7.3871870e+01	7.3236061e+01	2.1031957e+02	6.5133385e+01	2.9357048e+02	7.7047622e+01	6.5710374e+01	7.5827473e+01	5.2939159e+02	1.7918504e+02	6.4367781e+01	8.8029154e+01	7.0497293e+01	6.6536252e+01	7.6530442e+01	8.9798468e+01	5.3492692e+01	5.9768398e+01	5.4015533e+01	7.1625686e+01	7.2533709e+01	1.7518285e+02	1.6299044e+02	9.1143339e+01	7.7773802e+01	2.4101032e+02	8.9640646e+01	7.9014053e+01	2.8991792e+02
2.1016102e+03	1.6259778e+02	6.5927811e+01	7.4196243e+01	6.6512082e+01	1.1077008e+02	7.0094941e+01	1.0179980e+02	6.8723606e+01	8.8741760e+01	7.7620522e+01	5.8390427e+01	3.1140180e+02	9.9723833e+01	6.6311178e+01	1.9586650e+02	3.6695457e+02	4.2829114e+02	1.7319688e+02	8.0797756e+01	6.8236373e+01	7.4097133e+01	7.3344306e+01	2.1014294e+02	6.5341019e+01	2.9339032e+02	7.7964801e+01	6.5452794e+01	7.5958365e+01	5.2934638e+02	1.7926518e+02	6.4078973e+01	8.7937134e+01	7.0835150e+01	6.6757291e+01	7.6589922e+01	8.9665225e+01	5.3360885e+01	5.9794765e+01	5.4070027e+01	7.1732102e+01	7.2904443e+01	1.7502346e+02	1.6285295e+02	9.1249754e+01	7.8231980e+01	2.4099519e+02	8.9689056e+01	7.9273614e+01	2.9007517e+02
2.1024102e+03	1.6297345e+02	6.2268842e+01	7.4489623e+01	6.6640754e+01	1.0055370e+02	7.0043970e+01	1.0186498e+02	6.8725575e+01	8.8674134e+01	7.8061425e+01	5.4938236e+01	3.1180596e+02	9.9736650e+01	6.6146381e+01	1.9566649e+02	3.6669900e+02	4.2824610e+02	1.7350562e+02	8.0835942e+01	6.8301024e+01	7.4116076e+01	7.3319557e+01	2.1042714e+02	6.5398522e+01	2.9362325e+02	7.8734144e+01	6.5949664e+01	7.6115840e+01	5.2927067e+02	1.7925633e+02	6.4457607e+01	8.8014718e+01	7.0535738e+01	6.6879040e+01	7.7065548e+01	9.0211311e+01	5.3392013e+01	5.9767524e+01	5.4456843e+01	7.1765262e+01	7.2569550e+01	1.7533937e+02	1.6306068e+02	9.1344218e+01	7.8310164e+01	2.4181569e+02	9.0053004e+01	7.9408781e+01	2.8996300e+02
2.1032103e+03	1.6270545e+02	5.9405698e+01	7.4321597e+01	6.6612456e+01	9.0696324e+01	7.0114277e+01	1.0175801e+02	6.9129548e+01	8.8566097e+01	7.8077339e+01	5.2914936e+01	3.1171652e+02	9.9995721e+01	6.6175993e+01	1.9610255e+02	3.6680664e+02	4.2831884e+02	1.7341294e+02	8.0780400e+01	6.8184154e+01	7.4351103e+01	7.3585126e+01	2.1047535e+02	6.5032279e+01	2.9356177e+02	7.9813036e+01	6.5601873e+01	7.6043902e+01	5.2933326e+02	1.7887819e+02	6.4044568e+01	8.7930656e+01	7.1081776e+01	6.7115544e+01	7.6933528e+01	8.9734926e+01	5.3506513e+01	5.9912721e+01	5.4146838e+01	7.1903517e+01	7.2924312e+01	1.7518722e+02	1.6297020e+02	9.1535362e+01	7.8125165e+01	2.4152717e+02	8.9811602e+01	7.9346962e+01	2.9041824e+02
2.1040104e+03	1.6277224e+02	5.7397970e+01	7.4551362e+01	6.6916569e+01	8.2559140e+01	7.0247961e+01	1.0208742e+02	6.8692201e+01	8.9003229e+01	7.8103987e+01	5.1087831e+01	3.1195267e+02	1.0008661e+02	6.6426459e+01	1.9587909e+02	3.6722152e+02	4.2832303e+02	1.7362139e+02	8.0958863e+01	6.8820585e+01	7.4108404e+01	7.3583987e+01	2.1053818e+02	6.5365600e+01	2.9322596e+02	8.0078659e+01	6.5873606e+01	7.6100172e+01	5.2951770e+02	1.7944476e+02	6.4608022e+01	8.8419661e+01	7.0879187e+01	6.7281942e+01	7.6943713e+01	9.0043229e+01	5.3589200e+01	5.9990951e+01	5.4414624e+01	7.2320161e+01	7.2581925e+01	1.7547865e+02	1.6303224e+02	9.1686674e+01	7.8264206e+01	2.4157101e+02	9.0085133e+01	7.9625000e+01	2.9011327e+02
2.1048105e+03	1.6290229e+02	5.6314779e+01	7.4780876e+01	6.7040350e+01	7.6612070e+01	7.0045000e+01	1.0217115e+02	6.9104172e+01	8.8920413e+01	7.7923792e+01	5.0712616e+01	3.1190820e+02	1.0004872e+02	6.6448754e+01	1.9592453e+02	3.6701701e+02	4.2861631e+02	1.7366088e+02	8.1134725e+01	6.8697026e+01	7.4589551e+01	7.3573704e+01	2.1071298e+02	6.5557908e+01	2.9406544e+02	8.1007438e+01	6.5681262e+01	7.6023401e+01	5.2949600e+02	1.7943185e+02	6.4446823e+01	8.8338680e+01	7.0929147e+01	6.7499548e+01	7.7077489e+01	8.9941768e+01	5.3855194e+01	5.9820602e+01	5.4225287e+01	7.1688142e+01	7.3023109e+01	1.7552545e+02	1.6295190e+02	9.1607761e+01	7.8397085e+01	2.4192076e+02	9.0213784e+01	7.9416646e+01	2.9037599e+02
2.1056106e+03	1.6284388e+02	5.5693396e+01	7.4698376e+01	6.6796171e+01	7.1116732e+01	7.0428286e+01	1.0246750e+02	6.9213488e+01	8.8870425e+01	7.8529282e+01	5.0134257e+01	3.1196455e+02	1.0037507e+02	6.6448009e+01	1.9634754e+02	3.6727510e+02	4.2858118e+02	1.7365574e+02	8.1232391e+01	6.8834180e+01	7.4621163e+01	7.3962335e+01	2.1081831e+02	6.5568438e+01	2.9356430e+02	8.2963704e+01	6.5976530e+01	7.6351326e+01	5.2911304e+02	1.7940562e+02	6.4719226e+01	8.8278942e+01	7.1122121e+01	6.7291197e+01	7.7359717e+01	9.0028551e+01	5.4022398e+01	6.0042119e+01	5.4449540e+01	7.2190618e+01	7.2635963e+01	1.7552681e+02	1.6336101e+02	9.1568084e+01	7.8396714e+01	2.4178318e+02	9.0040604e+01	7.9926201e+01	2.9036373e+02
2.1064106e+03	1.6293013e+02	5.5453912e+01	7.5075963e+01	6.7249755e+01	6.7190194e+01	7.0263626e+01	1.0226351e+02	6.9270338e+01	8.8856591e+01	7.8464890e+01	4.9743100e+01	3.1179231e+02	1.0026650e+02	6.6272718e+01	1.9609597e+02	3.6751581e+02	4.2877276e+02	1.7408666e+02	8.1227190e+01	6.8914708e+01	7.4596961e+01	7.3867240e+01	2.1097481e+02	6.5432038e+01	2.9378370e+02	8.4560663e+01	6.5988260e+01	7.6011697e+01	5.2987356e+02	1.7975421e+02	6.4694033e+01	8.8469745e+01	7.1434967e+01	6.7815991e+01	7.7182875e+01	9.0056140e+01	5.3684992e+01	6.0065938e+01	5.4665664e+01	7.2322322e+01	7.3119430e+01	1.7564003e+02	1.6352993e+02	9.1958452e+01	7.8558877e+01	2.4197635e+02	9.0504730e+01	7.9634627e+01	2.9036104e+02
2.1072107e+03	1.6302274e+02	5.5129958e+01	7.5617608e+01	6.7056087e+01	6.5341440e+01	7.0324614e+01	1.0253618e+02	6.9355490e+01	8.9202553e+01	7.8559621e+01	4.9628482e+01	3.1240627e+02	1.0042984e+02	6.6678909e+01	1.9608385e+02	3.6739081e+02	4.2871688e+02	1.7409142e+02	8.1067428e+01	6.9012979e+01	7.4553337e+01	7.3670928e+01	2.1100350e+02	6.5746444e+01	2.9367301e+02	8.6260609e+01	6.6176363e+01	7.6350839e+01	5.2966019e+02	1.7930825e+02	6.4792672e+01	8.8325363e+01	7.1502041e+01	6.7882490e+01	7.7382947e+01	9.0361802e+01	5.4024790e+01	6.0225569e+01	5.4330720e+01	7.2232669e+01	7.3040662e+01	1.7558173e+02	1.6331751e+02	9.1861462e+01	7.8575139e+01	2.4214624e+02	9.0001552e+01	7.9937597e+01	2.9051789e+02
2.1080108e+03	1.6333173e+02	5.5140241e+01	7.6449100e+01	6.7128388e+01	6.3572759e+01	7.0337161e+01	1.0274900e+02	6.9226854e+01	8.9198079e+01	7.8318856e+01	4.9447845e+01	3.1196476e+02	1.0053250e+02	6.6310167e+01	1.9635180e+02	3.6751260e+02	4.2866923e+02	1.7397676e+02	8.1586111e+01	6.8830913e+01	7.4798536e+01	7.4041921e+01	2.1121069e+02	6.5532459e+01	2.9383502e+02	8.8313940e+01	6.6216575e+01	7.6428234e+01	5.2957346e+02	1.7980522e+02	6.4920527e+01	8.8591398e+01	7.1175951e+01	6.7888977e+01	7.7467078e+01	9.0238531e+01	5.3919403e+01	6.0190754e+01	5.4754992e+01	7.2664152e+01	7.3215551e+01	1.7580873e+02	1.6373415e+02	9.2142301e+01	7.8659728e+01	2.4202772e+02	9.0423773e+01	7.9781106e+01	2.9052898e+02
2.1088109e+03	1.6299422e+02	5.5411440e+01	7.7475806e+01	6.7090882e+01	6.2569019e+01	7.0505793e+01	1.0293212e+02	6.9340113e+01	8.8868571e+01	7.9011698e+01	4.9431280e+01	3.1231172e+02	1.0072139e+02	6.6828784e+01	1.9627117e+02	3.6753313e+02	4.2884620e+02	1.7398756e+02	8.1451465e+01	6.9357777e+01	7.4867014e+01	7.3952571e+01	2.1145435e+02	6.5847561e+01	2.9396439e+02	9.0340534e+01	6.6522621e+01	7.6390525e+01	5.2986724e+02	1.7975172e+02	6.5118392e+01	8.8620522e+01	7.1279866e+01	6.8079505e+01	7.7375207e+01	9.0508986e+01	5.4122637e+01	6.0182969e+01	5.4550201e+01	7.2517187e+01	7.2955728e+01	1.7573683e+02	1.6387651e+02	9.2135197e+01	7.8707245e+01	2.4252890e+02	9.0577639e+01	8.0392513e+01	2.9040219e+02
2.1096110e+03	1.6335489e+02	5.5406790e+01	7.9705994e+01	6.7464101e+01	6.2427688e+01	7.0344337e+01	1.0300781e+02	6.9756352e+01	8.9449518e+01	7.8583527e+01	4.9428688e+01	3.1250246e+02	1.0056605e+02	6.6627368e+01	1.9654131e+02	3.6743573e+02	4.2893154e+02	1.7414129e+02	8.1341560e+01	6.9174774e+01	7.4977302e+01	7.4249941e+01	2.1134196e+02	6.5804559e+01	2.9416859e+02	9.0824261e+01	6.6128362e+01	7.6812346e+01	5.2984462e+02	1.7987300e+02	6.5120426e+01	8.8627066e+01	7.1691907e+01	6.8147724e+01	7.7324683e+01	9.0472313e+01	5.3931725e+01	6.0473574e+01	5.4948635e+01	7.2905547e+01	7.3635289e+01	1.7602649e+02	1.6368884e+02	9.1741796e+01	7.8736823e+01	2.4251741e+02	9.0484607e+01	8.0181471e+01	2.9043079e+02
2.1104110e+03	1.6305181e+02	5.5369984e+01	8.3568856e+01	6.7441496e+01	6.2143327e+01	7.0514393e+01	1.0319713e+02	6.9486661e+01	8.9052799e+01	7.8891950e+01	4.9584880e+01	3.1246735e+02	1.0094005e+02	6.6647396e+01	1.9635583e+02	3.6800662e+02	4.2914241e+02	1.7417867e+02	8.1788700e+01	6.9414939e+01	7.4993417e+01	7.4097780e+01	2.1160542e+02	6.5743008e+01	2.9381643e+02	9.2665413e+01	6.6752340e+01	7.6082000e+01	5.2994071e+02	1.7965226e+02	6.4998425e+01	8.8748836e+01	7.1679613e+01	6.8396165e+01	7.7696288e+01	9.0424930e+01	5.4277606e+01	6.0208775e+01	5.4377406e+01	7.2804470e+01	7.2960695e+01	1.7599013e+02	1.6381752e+02	9.2436512e+01	7.8721438e+01	2.4277729e+02	9.0623735e+01	8.0176544e+01	2.9058374e+02
2.1112111e+03	1.6364232e+02	5.5540774e+01	8.6359617e+01	6.7595662e+01	6.2155234e+01	7.0597283e+01	1.0343019e+02	6.9549261e+01	8.9372237e+01	7.9077611e+01	4.9824768e+01	3.1282355e+02	1.0090537e+02	6.6739642e+01	1.9671181e+02	3.6775238e+02	4.2915376e+02	1.7437306e+02	8.1631818e+01	6.9250298e+01	7.5168500e+01	7.4125515e+01	2.1151750e+02	6.5721475e+01	2.9411997e+02	9.3505304e+01	6.6569727e+01	7.6759053e+01	5.2967165e+02	1.8005881e+02	6.5283930e+01	8.8893795e+01	7.1899307e+01	6.8262187e+01	7.7871499e+01	9.0690646e+01	5.4350550e+01	6.0504857e+01	5.4772961e+01	7.3023667e+01	7.3641051e+01	1.7624196e+02	1.6433256e+02	9.2304075e+01	7.8919626e+01	2.4277919e+02	9.0775196e+01	8.0717814e+01	2.9061299e+02
2.1120112e+03	1.6336601e+02	5.5638728e+01	9.1466442e+01	6.7449108e+01	6.2037408e+01	7.0669609e+01	1.0310209e+02	6.9786711e+01	8.9551100e+01	7.8978394e+01	4.9441598e+01	3.1247957e+02	1.0104122e+02	6.6769646e+01	1.9660254e+02	3.6800165e+02	4.2907796e+02	1.7449904e+02	8.1723481e+01	6.9561806e+01	7.5184184e+01	7.4524532e+01	2.1168457e+02	6.6305351e+01	2.9405979e+02	9.4942039e+01	6.6424941e+01	7.6497787e+01	5.3003441e+02	1.8041186e+02	6.5462377e+01	8.8869288e+01	7.1737540e+01	6.8681982e+01	7.7685065e+01	9.0942061e+01	5.4160057e+01	6.0318045e+01	5.4829172e+01	7.3257138e+01	7.3391745e+01	1.7596026e+02	1.6492323e+02	9.2354673e+01	7.8980825e+01	2.4300337e+02	9.0764840e+01	8.0373376e+01	2.9074974e+02
2.1128113e+03	1.6376150e+02	5.5637356e+01	9.7740807e+01	6.7701490e+01	6.2242575e+01	7.0720248e+01	1.0338812e+02	6.9846081e+01	8.9398547e+01	7.9366281e+01	4.9710307e+01	3.1262766e+02	1.0123613e+02	6.6862558e+01	1.9676437e+02	3.6766594e+02	4.2932588e+02	1.7436452e+02	8.1971882e+01	6.9535453e+01	7.5192118e+01	7.4600798e+01	2.1180972e+02	6.6274656e+01	2.9421407e+02	9.5690524e+01	6.6698625e+01	7.6625131e+01	5.2980307e+02	1.8019304e+02	6.5499709e+01	8.9068281e+01	7.2019374e+01	6.8842054e+01	7.7927891e+01	9.0539195e+01	5.4325462e+01	6.0583611e+01	5.4789683e+01	7.2847556e+01	7.3519895e+01	1.7633588e+02	1.6538481e+02	9.2607805e+01	7.9143432e+01	2.4314869e+02	9.0864683e+01	8.0532705e+01	2.9075899e+02
2.1136114e+03	1.6364112e+02	5.5770635e+01	1.0541188e+02	6.7809431e+01	6.2145947e+01	7.0760558e+01	1.0361860e+02	7.0017915e+01	8.9650427e+01	7.9405783e+01	5.0176022e+01	3.1320267e+02	1.0131849e+02	6.6870949e+01	1.9688022e+02	3.6821498e+02	4.2942232e+02	1.7481155e+02	8.2023077e+01	6.9515294e+01	7.5258900e+01	7.4364204e+01	2.1165899e+02	6.5981628e+01	2.9444091e+02	9.7482294e+01	6.6529638e+01	7.6781918e+01	5.3013957e+02	1.8031331e+02	6.5604292e+01	8.9356516e+01	7.2061431e+01	6.8687130e+01	7.8149159e+01	9.0805246e+01	5.4143964e+01	6.0645190e+01	5.4864644e+01	7.3217976e+01	7.3574920e+01	1.7623326e+02	1.6685007e+02	9.2410866e+01	7.8963780e+01	2.4298616e+02	9.1064152e+01	8.0876208e+01	2.9052679e+02
2.1144114e+03	1.6386997e+02	5.5813787e+01	1.1479030e+02	6.8246585e+01	6.2270839e+01	7.0966525e+01	1.0361814e+02	7.0008161e+01	8.9471533e+01	7.9488198e+01	4.9861188e+01	3.1325909e+02	1.0117267e+02	6.6864675e+01	1.9688676e+02	3.6809657e+02	4.2943223e+02	1.7466086e+02	8.2221204e+01	6.9663232e+01	7.5637098e+01	7.4654912e+01	2.1185450e+02	6.6556805e+01	2.9406271e+02	9.7379586e+01	6.6980572e+01	7.6483303e+01	5.2999109e+02	1.8026730e+02	6.5536288e+01	8.9125352e+01	7.1971778e+01	6.8969036e+01	7.7668169e+01	9.1040505e+01	5.4339701e+01	6.0603681e+01	5.4603142e+01	7.3283166e+01	7.3538209e+01	1.7624902e+02	1.6895764e+02	9.2666326e+01	7.9226363e+01	2.4304190e+02	9.0796150e+01	8.0728819e+01	2.9107900e+02
2.1152115e+03	1.6392742e+02	5.6004506e+01	1.2427696e+02	6.7770623e+01	6.2263199e+01	7.0771328e+01	1.0375758e+02	6.9998879e+01	8.9712106e+01	7.9521367e+01	5.0118431e+01	3.1420312e+02	1.0141381e+02	6.6733895e+01	1.9695353e+02	3.6825933e+02	4.2950737e+02	1.7486616e+02	8.2070841e+01	6.9902965e+01	7.5314382e+01	7.4577023e+01	2.1212958e+02	6.6134184e+01	2.9431208e+02	9.7685932e+01	6.6619840e+01	7.6957693e+01	5.3005273e+02	1.8048570e+02	6.5434469e+01	8.9110115e+01	7.2334017e+01	6.9121238e+01	7.8260588e+01	9.0917495e+01	5.4409234e+01	6.0639362e+01	5.5054728e+01	7.3394004e+01	7.3685376e+01	1.7640188e+02	1.7200648e+02	9.2939009e+01	7.9212624e+01	2.4333733e+02	9.1053193e+01	8.1195925e+01	2.9071755e+02
2.1160116e+03	1.6362792e+02	5.5885483e+01	1.3359969e+02	6.8069633e+01	6.2376655e+01	7.0992575e+01	1.0403495e+02	7.0344957e+01	8.9675132e+01	7.9741229e+01	4.9977876e+01	3.1541612e+02	1.0136550e+02	6.6890614e+01	1.9707354e+02	3.6821315e+02	4.2936950e+02	1.7477135e+02	8.2355412e+01	6.9987289e+01	7.5602817e+01	7.4746555e+01	2.1199542e+02	6.6216754e+01	2.9386587e+02	9.7300342e+01	6.7021852e+01	7.6650863e+01	5.3011635e+02	1.8046350e+02	6.5816934e+01	8.9510447e+01	7.2383727e+01	6.9297542e+01	7.7878183e+01	9.0892196e+01	5.4699829e+01	6.0886393e+01	5.5112201e+01	7.3615276e+01	7.3692999e+01	1.7630555e+02	1.7666783e+02	9.2858842e+01	7.9522110e+01	2.4364056e+02	9.1259378e+01	8.0810397e+01	2.9095847e+02
2.1168117e+03	1.6391020e+02	5.6346441e+01	1.4413495e+02	6.7971040e+01	6.2666466e+01	7.0976518e+01	1.0413818e+02	7.0110081e+01	8.9978024e+01	7.9864224e+01	5.0186516e+01	3.1790380e+02	1.0169029e+02	6.6592381e+01	1.9694581e+02	3.6841456e+02	4.2960964e+02	1.7486356e+02	8.2400032e+01	7.0065136e+01	7.5796303e+01	7.4720998e+01	2.1231082e+02	6.6613070e+01	2.9423077e+02	9.5958931e+01	6.7149755e+01	7.7045257e+01	5.2993989e+02	1.8064069e+02	6.5803443e+01	8.9266588e+01	7.2584061e+01	6.9115352e+01	7.8479694e+01	9.1328080e+01	5.4646889e+01	6.0873350e+01	5.4992183e+01	7.3679881e+01	7.4031810e+01	1.7663399e+02	1.8138172e+02	9.2959810e+01	7.9218723e+01	2.4354682e+02	9.1216841e+01	8.1217542e+01	2.9085372e+02
2.1176118e+03	1.6429536e+02	5.6101310e+01	1.4919905e+02	6.8071036e+01	6.2337671e+01	7.0960414e+01	1.0453087e+02	7.0299718e+01	8.9641838e+01	7.9963478e+01	5.0181909e+01	3.2181996e+02	1.0146542e+02	6.7254544e+01	1.9727839e+02	3.6867175e+02	4.2982561e+02	1.7511433e+02	8.2263188e+01	6.9997543e+01	7.5697570e+01	7.4874740e+01	2.1233322e+02	6.6294828e+01	2.9452512e+02	9.6212731e+01	6.7010064e+01	7.6708115e+01	5.2998025e+02	1.8047290e+02	6.5879604e+01	8.9554261e+01	7.2583944e+01	6.9462500e+01	7.8183080e+01	9.1046066e+01	5.4708641e+01	6.0698198e+01	5.5172290e+01	7.3910003e+01	7.3987212e+01	1.7650960e+02	1.8863598e+02	9.3156268e+01	7.9417049e+01	2.4341845e+02	9.1123331e+01	8.0961731e+01	2.9104036e+02
2.1184118e+03	1.6377663e+02	5.6211259e+01	1.5156262e+02	6.8363893e+01	6.2670705e+01	7.1143720e+01	1.0526367e+02	7.0274648e+01	8.9835743e+01	8.0241748e+01	5.0249801e+01	3.2968767e+02	1.0182065e+02	6.7080083e+01	1.9720691e+02	3.6830128e+02	4.2978827e+02	1.7491987e+02	8.2588245e+01	7.0194375e+01	7.5745351e+01	7.4840789e+01	2.1261228e+02	6.6888211e+01	2.9427243e+02	9.4988747e+01	6.7310804e+01	7.6846516e+01	5.3043012e+02	1.8072876e+02	6.5973165e+01	8.9523348e+01	7.2568307e+01	6.9444653e+01	7.8507714e+01	9.1157547e+01	5.4742448e+01	6.1006812e+01	5.5235633e+01	7.3740995e+01	7.3977364e+01	1.7665313e+02	1.9925055e+02	9.3054371e+01	7.9489095e+01	2.4383887e+02	9.1537544e+01	8.1338809e+01	2.9083003e+02
2.1192119e+03	1.6424685e+02	5.6371085e+01	1.5017956e+02	6.8482562e+01	6.2562114e+01	7.1357705e+01	1.0564800e+02	7.0579843e+01	8.9911844e+01	8.0027530e+01	5.0361383e+01	3.3976529e+02	1.0204499e+02	6.7222336e+01	1.9739688e+02	3.6848916e+02	4.2987459e+02	1.7570053e+02	8.2761760e+01	7.0372584e+01	7.5927206e+01	7.4973913e+01	2.1241737e+02	6.6220315e+01	2.9437559e+02	9.4973067e+01	6.7267239e+01	7.6924779e+01	5.3033505e+02	1.8075411e+02	6.6143516e+01	8.9792350e+01	7.2603127e+01	6.9637865e+01	7.8445333e+01	9.1140609e+01	5.4898387e+01	6.0877950e+01	5.5260935e+01	7.3908366e+01	7.3959158e+01	1.7671197e+02	2.1001670e+02	9.3216204e+01	7.9563270e+01	2.4370011e+02	9.1368780e+01	8.1429964e+01	2.9109760e+02
2.1200120e+03	1.6404758e+02	5.6375956e+01	1.4523150e+02	6.8439437e+01	6.2737298e+01	7.1346751e+01	1.0656378e+02	7.0494971e+01	8.9822396e+01	8.0271330e+01	5.0427653e+01	3.5708907e+02	1.0181734e+02	6.7171103e+01	1.9713522e+02	3.6877457e+02	4.2986889e+02	1.7536820e+02	8.2553332e+01	7.0141411e+01	7.5972952e+01	7.5241456e+01	2.1246858e+02	6.6828340e+01	2.9448278e+02	9.3993317e+01	6.7359056e+01	7.6919451e+01	5.3025607e+02	1.8070899e+02	6.6462753e+01	8.9664319e+01	7.3014547e+01	6.9934171e+01	7.8536843e+01	9.1355184e+01	5.4727286e+01	6.0899149e+01	5.5076851e+01	7.4099555e+01	7.3897478e+01	1.7717987e+02	2.2125412e+02	9.3122751e+01	7.9628272e+01	2.4375157e+02	9.1450558e+01	8.1460649e+01	2.9101955e+02
2.1208121e+03	1.6427496e+02	5.6944223e+01	1.3986348e+02	6.8426437e+01	6.2843510e+01	7.1282493e+01	1.0814082e+02	7.0533517e+01	9.0173444e+01	8.0445249e+01	5.0509546e+01	3.8128538e+02	1.0220967e+02	6.6923796e+01	1.9725336e+02	3.6879378e+02	4.3004893e+02	1.7520960e+02	8.2841181e+01	7.0738757e+01	7.6088328e+01	7.5178094e+01	2.1267002e+02	6.6653839e+01	2.9466586e+02	9.3233086e+01	6.7380138e+01	7.7265385e+01	5.3049915e+02	1.8100959e+02	6.6162020e+01	8.9937365e+01	7.2852617e+01	6.9980702e+01	7.8539211e+01	9.1510228e+01	5.4983245e+01	6.0953725e+01	5.5477255e+01	7.3694829e+01	7.3975720e+01	1.7696023e+02	2.3374347e+02	9.3468231e+01	7.9723999e+01	2.4411438e+02	9.1703658e+01	8.1740366e+01	2.9114547e+02
2.1216122e+03	1.6435427e+02	5.6636413e+01	1.2992345e+02	6.8634839e+01	6.2887790e+01	7.1573566e+01	1.0950061e+02	7.0666383e+01	8.9880637e+01	8.0516051e+01	5.0465738e+01	4.1101173e+02	1.0217744e+02	6.7468134e+01	1.9767311e+02	3.6877911e+02	4.3000067e+02	1.7600105e+02	8.2628420e+01	7.0255668e+01	7.6120591e+01	7.5013652e+01	2.1269121e+02	6.6747535e+01	2.9444723e+02	9.3644375e+01	6.7502815e+01	7.6937851e+01	5.3016925e+02	1.8103987e+02	6.6457955e+01	8.9697468e+01	7.3182759e+01	6.9988538e+01	7.8775369e+01	9.1143806e+01	5.5060364e+01	6.1392848e+01	5.5165856e+01	7.4362539e+01	7.4355994e+01	1.7692414e+02	2.4541445e+02	9.3512052e+01	7.9994419e+01	2.4415122e+02	9.1625625e+01	8.1618574e+01	2.9117391e+02
2.1224122e+03	1.6414055e+02	5.7133380e+01	1.2032673e+02	6.8432769e+01	6.3064019e+01	7.1081754e+01	1.1157220e+02	7.0698500e+01	9.0333376e+01	8.0495971e+01	5.0665761e+01	4.4986902e+02	1.0252191e+02	6.7245957e+01	1.9765253e+02	3.6923186e+02	4.3024744e+02	1.7560602e+02	8.2773456e+01	7.0700558e+01	7.6174796e+01	7.5411979e+01	2.1295288e+02	6.6788853e+01	2.9468403e+02	9.2878231e+01	6.7608256e+01	7.7175304e+01	5.3070300e+02	1.8089153e+02	6.6682607e+01	8.9831359e+01	7.3119280e+01	7.0175086e+01	7.8707580e+01	9.1410435e+01	5.5149173e+01	6.1016099e+01	5.5400363e+01	7.4191666e+01	7.4089736e+01	1.7703566e+02	2.5200843e+02	9.3502874e+01	7.9782989e+01	2.4445014e+02	9.1586413e+01	8.1907903e+01	2.9129555e+02
2.1232123e+03	1.6456954e+02	5.6755794e+01	1.1121100e+02	6.9057348e+01	6.2966233e+01	7.1629139e+01	1.1412133e+02	7.0761438e+01	8.9953895e+01	8.0894367e+01	5.0779562e+01	4.9553521e+02	1.0249359e+02	6.7333950e+01	1.9743971e+02	3.6886661e+02	4.3015581e+02	1.7578581e+02	8.2912506e+01	7.0721409e+01	7.6166084e+01	7.5465652e+01	2.1287321e+02	6.6834770e+01	2.9461434e+02	9.0205115e+01	6.7871401e+01	7.7314246e+01	5.3041390e+02	1.8125875e+02	6.6528882e+01	9.0215551e+01	7.3119867e+01	7.0280397e+01	7.8785265e+01	9.1346493e+01	5.5292653e+01	6.1294349e+01	5.5500729e+01	7.4510238e+01	7.4362432e+01	1.7722829e+02	2.5473861e+02	9.3569372e+01	8.0015312e+01	2.4448883e+02	9.1931792e+01	8.1896944e+01	2.9135279e+02
2.1240124e+03	1.6478534e+02	5.6966445e+01	1.0202125e+02	6.8577398e+01	6.2987799e+01	7.1681360e+01	1.1744773e+02	7.0764501e+01	9.0242111e+01	8.0859978e+01	5.0712419e+01	5.4410200e+02	1.0262415e+02	6.7561122e+01	1.9779051e+02	3.6905382e+02	4.3029743e+02	1.7599634e+02	8.3099112e+01	7.0541287e+01	7.6365598e+01	7.5714474e+01	2.1318052e+02	6.7024437e+01	2.9461456e+02	8.8165585e+01	6.7603353e+01	7.7084914e+01	5.3076012e+02	1.8117206e+02	6.6563627e+01	9.0254546e+01	7.3328908e+01	7.0237449e+01	7.9063985e+01	9.1657879e+01	5.5185926e+01	6.1281992e+01	5.5472755e+01	7.4549335e+01	7.4039452e+01	1.7708209e+02	2.5144310e+02	9.3545966e+01	8.0149223e+01	2.4446989e+02	9.1720479e+01	8.2334246e+01	2.9112400e+02
2.1248125e+03	1.6453786e+02	5.7174159e+01	9.4782086e+01	6.8912863e+01	6.3416939e+01	7.1315953e+01	1.2117507e+02	7.0721947e+01	9.0366733e+01	8.1060970e+01	5.0766147e+01	5.9316369e+02	1.0261296e+02	6.7278752e+01	1.9783086e+02	3.6917637e+02	4.3055910e+02	1.7535418e+02	8.3343914e+01	7.0928937e+01	7.6304049e+01	7.5505389e+01	2.1308119e+02	6.7060208e+01	2.9484057e+02	8.5816744e+01	6.7705644e+01	7.7304157e+01	5.3054307e+02	1.8100244e+02	6.6917684e+01	9.0176373e+01	7.3275455e+01	7.0714953e+01	7.9218467e+01	9.1627724e+01	5.5214898e+01	6.1236556e+01	5.5712001e+01	7.4549305e+01	7.4457613e+01	1.7723093e+02	2.4825712e+02	9.4021185e+01	8.0112297e+01	2.4456275e+02	9.2292677e+01	8.2115046e+01	2.9158014e+02
2.1256126e+03	1.6459097e+02	5.7073069e+01	8.9731007e+01	6.9123228e+01	6.2926182e+01	7.1449167e+01	1.2584799e+02	7.1003291e+01	9.0145073e+01	8.1095830e+01	5.1024301e+01	6.3305757e+02	1.0260784e+02	6.7404156e+01	1.9770050e+02	3.6929078e+02	4.3045179e+02	1.7626596e+02	8.3241388e+01	7.0892175e+01	7.6444860e+01	7.5549232e+01	2.1318329e+02	6.6967540e+01	2.9477965e+02	8.4294046e+01	6.7995238e+01	7.7520960e+01	5.3070962e+02	1.8142171e+02	6.6536057e+01	9.0144879e+01	7.3644222e+01	7.0588060e+01	7.8943947e+01	9.1673334e+01	5.5363882e+01	6.1319855e+01	5.5590045e+01	7.4713903e+01	7.4383017e+01	1.7736175e+02	2.3998996e+02	9.3759368e+01	8.0240031e+01	2.4450282e+02	9.1945396e+01	8.2253947e+01	2.9124317e+02
2.1264126e+03	1.6472098e+02	5.7285949e+01	8.5417018e+01	6.8947136e+01	6.3264916e+01	7.1872965e+01	1.3183244e+02	7.1217644e+01	9.0126986e+01	8.0978831e+01	5.0698497e+01	6.6453815e+02	1.0262408e+02	6.7858073e+01	1.9788619e+02	3.6923433e+02	4.3050939e+02	1.7606442e+02	8.3072476e+01	7.0957123e+01	7.6635609e+01	7.5878469e+01	2.1334792e+02	6.7087865e+01	2.9487308e+02	8.2267890e+01	6.7832908e+01	7.7171980e+01	5.3071138e+02	1.8130811e+02	6.6893749e+01	9.0163439e+01	7.3577169e+01	7.0680042e+01	7.9477696e+01	9.1811500e+01	5.5413466e+01	6.1456273e+01	5.5753780e+01	7.4825491e+01	7.4248474e+01	1.7720904e+02	2.2855346e+02	9.3846596e+01	8.0079177e+01	2.4497364e+02	9.2150805e+01	8.1984408e+01	2.9140183e+02
2.1272127e+03	1.6494584e+02	5.7487318e+01	8.2550186e+01	6.9089476e+01	6.3350608e+01	7.1937478e+01	1.3826131e+02	7.1322354e+01	9.0196534e+01	8.1320147e+01	5.0972648e+01	6.7489515e+02	1.0293230e+02	6.7577371e+01	1.9798287e+02	3.6934676e+02	4.3057261e+02	1.7603458e+02	8.3432231e+01	7.1052383e+01	7.6728062e+01	7.5721307e+01	2.1331840e+02	6.7528454e+01	2.9483761e+02	8.0897171e+01	6.7855798e+01	7.7815374e+01	5.3094080e+02	1.8157217e+02	6.6944531e+01	9.0394930e+01	7.3392006e+01	7.0996796e+01	7.9055733e+01	9.1760737e+01	5.5709465e+01	6.1372160e+01	5.5600324e+01	7.4960708e+01	7.4333123e+01	1.7732698e+02	2.1806361e+02	9.4020463e+01	8.0442032e+01	2.4513019e+02	9.1981276e+01	8.2611860e+01	2.9133283e+02
2.1280128e+03	1.6479925e+02	5.7397070e+01	8.0153115e+01	6.9638952e+01	6.3381412e+01	7.1777710e+01	1.4765918e+02	7.1219403e+01	9.0376115e+01	8.1652361e+01	5.1033310e+01	6.6296440e+02	1.0284747e+02	6.7766316e+01	1.9823037e+02	3.6926205e+02	4.3095287e+02	1.7573843e+02	8.3526758e+01	7.1177989e+01	7.6678854e+01	7.5765826e+01	2.1369566e+02	6.6975246e+01	2.9509359e+02	8.0472227e+01	6.8204347e+01	7.7492962e+01	5.3068014e+02	1.8130592e+02	6.6835720e+01	9.0704257e+01	7.3864928e+01	7.1284585e+01	7.9621261e+01	9.1816743e+01	5.5546585e+01	6.1704149e+01	5.5719430e+01	7.4935394e+01	7.4672197e+01	1.7775755e+02	2.0777230e+02	9.3805477e+01	8.0300418e+01	2.4528360e+02	9.2343296e+01	8.2359339e+01	2.9149464e+02
2.1288129e+03	1.6498515e+02	5.7475293e+01	7.8584079e+01	6.9260145e+01	6.3283290e+01	7.2353674e+01	1.5658821e+02	7.0894964e+01	9.0647355e+01	8.1436952e+01	5.1104669e+01	6.3381720e+02	1.0327716e+02	6.7759031e+01	1.9789799e+02	3.6978819e+02	4.3056386e+02	1.7652289e+02	8.3198927e+01	7.1407978e+01	7.6742136e+01	7.5889513e+01	2.1353132e+02	6.7336092e+01	2.9481589e+02	7.9975674e+01	6.7907538e+01	7.7590643e+01	5.3080900e+02	1.8175256e+02	6.7195054e+01	9.0416571e+01	7.3802085e+01	7.0919765e+01	7.9162016e+01	9.2074314e+01	5.5438051e+01	6.1455217e+01	5.5846619e+01	7.5014042e+01	7.4734044e+01	1.7767485e+02	1.9726485e+02	9.4184842e+01	8.0615101e+01	2.4489418e+02	9.2237897e+01	8.2757980e+01	2.9159135e+02
2.1296130e+03	1.6487720e+02	5.7795615e+01	7.7754147e+01	6.9724667e+01	6.3814531e+01	7.1822498e+01	1.6519058e+02	7.1458878e+01	9.0348714e+01	8.1419843e+01	5.1456544e+01	5.9153810e+02	1.0312442e+02	6.7360660e+01	1.9835361e+02	3.6945630e+02	4.3106042e+02	1.7633160e+02	8.3680326e+01	7.1303640e+01	7.7077758e+01	7.5838940e+01	2.1361314e+02	6.7247237e+01	2.9482059e+02	7.9933816e+01	6.8499495e+01	7.7464822e+01	5.3110912e+02	1.8173253e+02	6.7077959e+01	9.0731638e+01	7.3830357e+01	7.1151641e+01	7.9566485e+01	9.1780728e+01	5.5772752e+01	6.1643594e+01	5.5852323e+01	7.5227742e+01	7.4549134e+01	1.7778748e+02	1.8940618e+02	9.4507081e+01	8.0571438e+01	2.4551578e+02	9.2590966e+01	8.2549664e+01	2.9136615e+02
2.1304130e+03	1.6502358e+02	5.7540501e+01	7.7121855e+01	6.9872749e+01	6.3399065e+01	7.2186918e+01	1.7277150e+02	7.1429364e+01	9.0448558e+01	8.1723180e+01	5.1106512e+01	5.4386298e+02	1.0353539e+02	6.7755845e+01	1.9823479e+02	3.6980255e+02	4.3085793e+02	1.7675056e+02	8.3714125e+01	7.1490368e+01	7.7042547e+01	7.6090307e+01	2.1376347e+02	6.7240596e+01	2.9514740e+02	7.9823621e+01	6.8550805e+01	7.7713362e+01	5.3114535e+02	1.8164991e+02	6.7296160e+01	9.0765814e+01	7.4262863e+01	7.1371888e+01	7.9575411e+01	9.2418222e+01	5.5492369e+01	6.1661114e+01	5.5952316e+01	7.5263035e+01	7.4823873e+01	1.7775700e+02	1.8194999e+02	9.4444730e+01	8.0869226e+01	2.4561442e+02	9.2341424e+01	8.2769300e+01	2.9143733e+02
2.1312131e+03	1.6521104e+02	5.7975496e+01	7.6461879e+01	7.0409746e+01	6.3623493e+01	7.2079081e+01	1.7926040e+02	7.1267586e+01	9.0652715e+01	8.1773599e+01	5.1617973e+01	4.9663488e+02	1.0334485e+02	6.7874095e+01	1.9837465e+02	3.6982873e+02	4.3107439e+02	1.7653742e+02	8.3562772e+01	7.1708321e+01	7.6950756e+01	7.6093659e+01	2.1384433e+02	6.7601795e+01	2.9477031e+02	7.9544147e+01	6.8379581e+01	7.7956350e+01	5.3113832e+02	1.8157572e+02	6.7298106e+01	9.0759707e+01	7.4143677e+01	7.1389121e+01	7.9635551e+01	9.2045716e+01	5.5786399e+01	6.2005732e+01	5.6279859e+01	7.5379929e+01	7.4701550e+01	1.7775511e+02	1.7710031e+02	9.4549076e+01	8.1057524e+01	2.4569203e+02	9.2218281e+01	8.3017795e+01	2.9178789e+02
2.1320132e+03	1.6497262e+02	5.7627857e+01	7.6882842e+01	7.0913777e+01	6.3752668e+01	7.2058108e+01	1.8034012e+02	7.1447015e+01	9.0471924e+01	8.1781168e+01	5.1459421e+01	4.5446521e+02	1.0337966e+02	6.7662549e+01	1.9829662e+02	3.7013958e+02	4.3104315e+02	1.7646477e+02	8.3946667e+01	7.1607730e+01	7.7339045e+01	7.6362790e+01	2.1389191e+02	6.7259597e+01	2.9521113e+02	8.0191647e+01	6.8537246e+01	7.7302228e+01	5.3098569e+02	1.8203385e+02	6.7373713e+01	9.0744275e+01	7.3914780e+01	7.1790630e+01	7.9691522e+01	9.2065461e+01	5.5668898e+01	6.1670974e+01	5.5855763e+01	7.5353433e+01	7.4664082e+01	1.7770053e+02	1.7272381e+02	9.4694277e+01	8.1575993e+01	2.4557619e+02	9.2859093e+01	8.2760566e+01	2.9170708e+02
2.1328133e+03	1.6510531e+02	5.8153868e+01	7.6068261e+01	7.1731918e+01	6.3860339e+01	7.2131413e+01	1.7868493e+02	7.1626981e+01	9.0660795e+01	8.2319014e+01	5.1414857e+01	4.1587528e+02	1.0354203e+02	6.8137063e+01	1.9833489e+02	3.6971957e+02	4.3113355e+02	1.7688887e+02	8.3921163e+01	7.1753698e+01	7.6989586e+01	7.6245106e+01	2.1435718e+02	6.7541725e+01	2.9479985e+02	7.9608867e+01	6.8407220e+01	7.7877737e+01	5.3100674e+02	1.8177410e+02	6.7630986e+01	9.1063660e+01	7.4166367e+01	7.1458095e+01	7.9747719e+01	9.2185557e+01	5.5808314e+01	6.1905690e+01	5.6260661e+01	7.5355836e+01	7.4970763e+01	1.7811465e+02	1.7058067e+02	9.4630662e+01	8.2315382e+01	2.4565009e+02	9.2320892e+01	8.3182047e+01	2.9176747e+02
2.1336134e+03	1.6523488e+02	5.7993340e+01	7.6462877e+01	7.3003548e+01	6.3817470e+01	7.2025743e+01	1.7264228e+02	7.1471800e+01	9.0724610e+01	8.2027660e+01	5.1502110e+01	3.8926807e+02	1.0354036e+02	6.7890375e+01	1.9864034e+02	3.6994575e+02	4.3094466e+02	1.7696936e+02	8.3977934e+01	7.1713939e+01	7.7348614e+01	7.6464155e+01	2.1381030e+02	6.7794841e+01	2.9507830e+02	8.0094120e+01	6.8489425e+01	7.7911923e+01	5.3095926e+02	1.8201858e+02	6.7492855e+01	9.0835328e+01	7.4492874e+01	7.1904807e+01	7.9887060e+01	9.2546991e+01	5.5954045e+01	6.1842293e+01	5.6026618e+01	7.5763174e+01	7.4938036e+01	1.7769014e+02	1.6831480e+02	9.4637388e+01	8.4427456e+01	2.4590019e+02	9.2754150e+01	8.3249415e+01	2.9197660e+02
2.1344134e+03	1.6551619e+02	5.8325539e+01	7.6094756e+01	7.4277912e+01	6.3819766e+01	7.2175121e+01	1.6301492e+02	7.1706789e+01	9.0872730e+01	8.2353583e+01	5.1648001e+01	3.6799798e+02	1.0382858e+02	6.7996892e+01	1.9849772e+02	3.7012744e+02	4.3132525e+02	1.7683867e+02	8.4270667e+01	7.1942294e+01	7.7550546e+01	7.6647868e+01	2.1414419e+02	6.7713427e+01	2.9543883e+02	7.9893214e+01	6.8640289e+01	7.7688900e+01	5.3114893e+02	1.8200648e+02	6.7585623e+01	9.1244511e+01	7.4191963e+01	7.2035412e+01	7.9826376e+01	9.2308753e+01	5.5947529e+01	6.1865572e+01	5.5984127e+01	7.5655463e+01	7.5034597e+01	1.7839178e+02	1.6735980e+02	9.4979234e+01	8.6305376e+01	2.4583942e+02	9.2821414e+01	8.2701648e+01	2.9162733e+02
2.1352135e+03	1.6549795e+02	5.8125225e+01	7.6398532e+01	7.6141860e+01	6.4140361e+01	7.2369479e+01	1.5311386e+02	7.1919227e+01	9.1013636e+01	8.2323334e+01	5.1739290e+01	3.5162712e+02	1.0358443e+02	6.7927614e+01	1.9851778e+02	3.7013883e+02	4.3112233e+02	1.7709652e+02	8.3911636e+01	7.2189572e+01	7.7241394e+01	7.6541516e+01	2.1430850e+02	6.7522827e+01	2.9539833e+02	7.9854894e+01	6.8498811e+01	7.8063827e+01	5.3104298e+02	1.8208027e+02	6.7833452e+01	9.1004997e+01	7.4680475e+01	7.1986496e+01	8.0055041e+01	9.2594254e+01	5.6035413e+01	6.2096986e+01	5.6168599e+01	7.5715835e+01	7.5095362e+01	1.7822164e+02	1.6701359e+02	9.4763678e+01	8.9593903e+01	2.4625460e+02	9.2871719e+01	8.3722215e+01	2.9185814e+02
2.1360136e+03	1.6542508e+02	5.8482678e+01	7.6391143e+01	7.7757970e+01	6.4067491e+01	7.2350340e+01	1.4420614e+02	7.1861763e+01	9.0379519e+01	8.2525125e+01	5.1661172e+01	3.4054949e+02	1.0368128e+02	6.8044263e+01	1.9862008e+02	3.7029736e+02	4.3134138e+02	1.7730881e+02	8.4424797e+01	7.2034793e+01	7.7818106e+01	7.6891515e+01	2.1458811e+02	6.7867093e+01	2.9526315e+02	8.0400160e+01	6.8657172e+01	7.7922846e+01	5.3163570e+02	1.8222789e+02	6.7706724e+01	9.1488224e+01	7.4578438e+01	7.2196316e+01	8.0419376e+01	9.2460316e+01	5.6010077e+01	6.2210047e+01	5.6155332e+01	7.5879271e+01	7.5074039e+01	1.7858034e+02	1.6645609e+02	9.5154487e+01	9.3599988e+01	2.4583404e+02	9.3046594e+01	8.3055592e+01	2.9184987e+02
2.1368137e+03	1.6542056e+02	5.8349671e+01	7.6391808e+01	7.9996438e+01	6.4115123e+01	7.2228075e+01	1.3578787e+02	7.2010870e+01	9.1342293e+01	8.2412830e+01	5.1763902e+01	3.3336802e+02	1.0411000e+02	6.7927175e+01	1.9874088e+02	3.7017804e+02	4.3124545e+02	1.7726330e+02	8.4156517e+01	7.2005922e+01	7.7446714e+01	7.6594863e+01	2.1435640e+02	6.7749310e+01	2.9554380e+02	8.0079229e+01	6.9308532e+01	7.7824835e+01	5.3100488e+02	1.8232253e+02	6.8164163e+01	9.1122623e+01	7.4607966e+01	7.2290698e+01	8.0161445e+01	9.2188898e+01	5.6205210e+01	6.1885039e+01	5.6177323e+01	7.6331552e+01	7.5045591e+01	1.7821334e+02	1.6641961e+02	9.4956194e+01	9.7214617e+01	2.4659546e+02	9.3533157e+01	8.3777563e+01	2.9185862e+02
2.1376138e+03	1.6551564e+02	5.8651644e+01	7.6252140e+01	8.0817317e+01	6.4211499e+01	7.2490312e+01	1.2876042e+02	7.2179494e+01	9.0765168e+01	8.2644400e+01	5.2001459e+01	3.2862452e+02	1.0413216e+02	6.8064918e+01	1.9895655e+02	3.7038723e+02	4.3172796e+02	1.7711666e+02	8.4277523e+01	7.2327448e+01	7.7515570e+01	7.6877386e+01	2.1472155e+02	6.8132561e+01	2.9532316e+02	8.0472659e+01	6.8921644e+01	7.7926189e+01	5.3148970e+02	1.8230550e+02	6.7929360e+01	9.1277804e+01	7.4651079e+01	7.2372234e+01	7.9995580e+01	9.2810544e+01	5.6377495e+01	6.2299805e+01	5.6414066e+01	7.6180788e+01	7.5044776e+01	1.7826833e+02	1.6625911e+02	9.5236511e+01	1.0284471e+02	2.4621985e+02	9.3861316e+01	8.3498117e+01	2.9200996e+02
2.1384138e+03	1.6587924e+02	5.8578389e+01	7.6697857e+01	8.2316239e+01	6.4236622e+01	7.2435414e+01	1.2374263e+02	7.2031980e+01	9.1184731e+01	8.2805103e+01	5.1861406e+01	3.2462951e+02	1.0415489e+02	6.8250019e+01	1.9880271e+02	3.7081311e+02	4.3156268e+02	1.7719930e+02	8.4093622e+01	7.2334973e+01	7.7912086e+01	7.6969125e+01	2.1465566e+02	6.7886732e+01	2.9551932e+02	8.0365740e+01	6.9211595e+01	7.7947711e+01	5.3127936e+02	1.8232245e+02	6.8075807e+01	9.1415296e+01	7.4772052e+01	7.2600540e+01	8.0264104e+01	9.2467946e+01	5.6037439e+01	6.1981340e+01	5.6356766e+01	7.6277437e+01	7.5294286e+01	1.7850271e+02	1.6607776e+02	9.5105822e+01	1.0795512e+02	2.4632856e+02	9.4663790e+01	8.3750908e+01	2.9212743e+02
2.1392139e+03	1.6570653e+02	5.8725388e+01	7.6567043e+01	8.1176464e+01	6.4188295e+01	7.2844534e+01	1.1965908e+02	7.1963109e+01	9.1205751e+01	8.2935063e+01	5.1959815e+01	3.2232336e+02	1.0421264e+02	6.8154152e+01	1.9869396e+02	3.7044766e+02	4.3179434e+02	1.7730537e+02	8.4323958e+01	7.2273848e+01	7.7775966e+01	7.6773858e+01	2.1495339e+02	6.8032123e+01	2.9563164e+02	8.0542149e+01	6.9129806e+01	7.8013022e+01	5.3140845e+02	1.8230444e+02	6.7913795e+01	9.1380903e+01	7.4968671e+01	7.2809277e+01	8.0466746e+01	9.2950698e+01	5.6548809e+01	6.2171561e+01	5.6347818e+01	7.6195840e+01	7.5152763e+01	1.7866318e+02	1.6627203e+02	9.5311836e+01	1.1266808e+02	2.4663048e+02	9.6213728e+01	8.3573044e+01	2.9202584e+02
2.1400140e+03	1.6593725e+02	5.8994416e+01	7.6414382e+01	8.1321115e+01	6.4705463e+01	7.2299248e+01	1.1652770e+02	7.2303546e+01	9.0898141e+01	8.2939295e+01	5.2096390e+01	3.2102978e+02	1.0427250e+02	6.8218338e+01	1.9916740e+02	3.7061244e+02	4.3163921e+02	1.7729328e+02	8.4707348e+01	7.2577361e+01	7.7987302e+01	7.6771770e+01	2.1491087e+02	6.7951280e+01	2.9559323e+02	8.0482249e+01	6.9170192e+01	7.8015551e+01	5.3155750e+02	1.8242635e+02	6.8410855e+01	9.1445154e+01	7.5062969e+01	7.2669865e+01	8.0356829e+01	9.2720438e+01	5.6291170e+01	6.2090001e+01	5.6437220e+01	7.6540267e+01	7.5245422e+01	1.7834473e+02	1.6623776e+02	9.5145815e+01	1.1899505e+02	2.4694568e+02	9.7893376e+01	8.3585624e+01	2.9230757e+02
2.1408141e+03	1.6578402e+02	5.8822550e+01	7.6651046e+01	8.1052693e+01	6.4234324e+01	7.2777601e+01	1.1465386e+02	7.2334785e+01	9.1343632e+01	8.2797586e+01	5.2129528e+01	3.1894882e+02	1.0460283e+02	6.8386605e+01	1.9912101e+02	3.7081335e+02	4.3185302e+02	1.7769706e+02	8.4596978e+01	7.2577774e+01	7.7750116e+01	7.7250311e+01	2.1508935e+02	6.8422720e+01	2.9566252e+02	8.0997943e+01	6.9269934e+01	7.8179855e+01	5.3159996e+02	1.8272423e+02	6.8267706e+01	9.1568261e+01	7.5045686e+01	7.2974611e+01	8.0622589e+01	9.2722043e+01	5.6480845e+01	6.2220563e+01	5.6593052e+01	7.6162922e+01	7.5323037e+01	1.7850750e+02	1.6653660e+02	9.5574432e+01	1.2264767e+02	2.4671689e+02	1.0026594e+02	8.3869544e+01	2.9206273e+02
2.1416142e+03	1.6582455e+02	5.8994047e+01	7.6923295e+01	8.0845455e+01	6.4240023e+01	7.3004543e+01	1.1265616e+02	7.2340617e+01	9.1193590e+01	8.3168065e+01	5.1935423e+01	3.1833595e+02	1.0435190e+02	6.8420222e+01	1.9885790e+02	3.7063946e+02	4.3192596e+02	1.7755774e+02	8.4588402e+01	7.2870318e+01	7.8063436e+01	7.7132538e+01	2.1515548e+02	6.8361419e+01	2.9566425e+02	8.0524047e+01	6.9291498e+01	7.8089911e+01	5.3147269e+02	1.8272706e+02	6.8282100e+01	9.1776993e+01	7.5286998e+01	7.2969350e+01	8.0644591e+01	9.3199199e+01	5.6432874e+01	6.2688521e+01	5.6470043e+01	7.6625007e+01	7.5459365e+01	1.7870238e+02	1.6614863e+02	9.5429986e+01	1.2677855e+02	2.4712568e+02	1.0342870e+02	8.4011594e+01	2.9218837e+02
2.1424142e+03	1.6597033e+02	5.8879909e+01	7.6583855e+01	8.1786354e+01	6.4629453e+01	7.2692442e+01	1.1129798e+02	7.2435569e+01	9.1385654e+01	8.3142494e+01	5.2297871e+01	3.1793790e+02	1.0462720e+02	6.8322099e+01	1.9924070e+02	3.7103997e+02	4.3210317e+02	1.7816428e+02	8.4885980e+01	7.2586994e+01	7.7878363e+01	7.7282631e+01	2.1526427e+02	6.9114449e+01	2.9589122e+02	8.1143030e+01	6.9286553e+01	7.8541154e+01	5.3173742e+02	1.8261582e+02	6.8609425e+01	9.1772789e+01	7.5245844e+01	7.3150769e+01	8.0524948e+01	9.2618558e+01	5.6509002e+01	6.2303859e+01	5.6658395e+01	7.6464799e+01	7.5495181e+01	1.7928752e+02	1.6690838e+02	9.5633757e+01	1.3097257e+02	2.4716787e+02	1.0683874e+02	8.4332667e+01	2.9216267e+02
2.1432143e+03	1.6591707e+02	5.9226875e+01	7.6910540e+01	8.1798996e+01	6.4385151e+01	7.2930532e+01	1.0967770e+02	7.2715192e+01	9.1360130e+01	8.3626635e+01	5.2242577e+01	3.1703856e+02	1.0466192e+02	6.8412477e+01	1.9911438e+02	3.7084324e+02	4.3201458e+02	1.7772015e+02	8.4842004e+01	7.2883021e+01	7.8232822e+01	7.7112427e+01	2.1512987e+02	6.9951737e+01	2.9665806e+02	8.1086898e+01	6.9572526e+01	7.8301459e+01	5.3159242e+02	1.8286777e+02	6.8478032e+01	9.1771723e+01	7.5293317e+01	7.3269012e+01	8.0494520e+01	9.3088779e+01	5.6420093e+01	6.2406082e+01	5.6624551e+01	7.6770963e+01	7.5683143e+01	1.7850537e+02	1.6662492e+02	9.5741440e+01	1.3162876e+02	2.4698531e+02	1.1026809e+02	8.4000725e+01	2.9234291e+02
2.1440144e+03	1.6614647e+02	5.9076632e+01	7.6635003e+01	8.0652363e+01	6.4528505e+01	7.3114687e+01	1.0923934e+02	7.2499476e+01	9.1202587e+01	8.3271638e+01	5.2326243e+01	3.1685662e+02	1.0460067e+02	6.8543376e+01	1.9934555e+02	3.7090562e+02	4.3186637e+02	1.7809646e+02	8.4941920e+01	7.2630773e+01	7.8227320e+01	7.7467811e+01	2.1539394e+02	7.0464288e+01	2.9705923e+02	8.0991116e+01	6.9389277e+01	7.7988407e+01	5.3195523e+02	1.8262594e+02	6.8657244e+01	9.1711198e+01	7.5374329e+01	7.3531321e+01	8.0596567e+01	9.3084758e+01	5.6619766e+01	6.2579837e+01	5.6471217e+01	7.6611104e+01	7.5478813e+01	1.7919308e+02	1.6671733e+02	9.5568877e+01	1.3249635e+02	2.4737616e+02	1.1437004e+02	8.4436956e+01	2.9232575e+02
2.1448145e+03	1.6611288e+02	5.9389494e+01	7.6947743e+01	7.9196341e+01	6.4812074e+01	7.3039452e+01	1.0878095e+02	7.2896100e+01	9.1479644e+01	8.3613260e+01	5.2247193e+01	3.1653176e+02	1.0495281e+02	6.8560641e+01	1.9930968e+02	3.7101000e+02	4.3228924e+02	1.7796228e+02	8.5187132e+01	7.3048387e+01	7.8317673e+01	7.7639678e+01	2.1527202e+02	7.2371745e+01	2.9779382e+02	8.1587212e+01	6.9672542e+01	7.8437176e+01	5.3156518e+02	1.8295988e+02	6.8707391e+01	9.2050168e+01	7.5423072e+01	7.3324511e+01	8.0743734e+01	9.3274502e+01	5.6500247e+01	6.2762462e+01	5.6899434e+01	7.6934700e+01	7.5534659e+01	1.7897756e+02	1.6675006e+02	9.6026475e+01	1.3469462e+02	2.4730493e+02	1.1631282e+02	8.4197970e+01	2.9216375e+02
2.1456146e+03	1.6625868e+02	5.9287086e+01	7.7043606e+01	7.8281875e+01	6.4439774e+01	7.3085089e+01	1.0822715e+02	7.2696594e+01	9.1544515e+01	8.3718317e+01	5.2658806e+01	3.1692354e+02	1.0525609e+02	6.8524702e+01	1.9932303e+02	3.7107407e+02	4.3198877e+02	1.7837051e+02	8.4815229e+01	7.3147698e+01	7.8417104e+01	7.7420805e+01	2.1564949e+02	7.5164209e+01	2.9971882e+02	8.1572315e+01	6.9556576e+01	7.8032038e+01	5.3166874e+02	1.8290432e+02	6.8698409e+01	9.2011409e+01	7.5517877e+01	7.3486669e+01	8.1063589e+01	9.3306932e+01	5.6873612e+01	6.2763519e+01	5.6615210e+01	7.7124964e+01	7.5775449e+01	1.7938923e+02	1.6663653e+02	9.5566756e+01	1.3328463e+02	2.4728251e+02	1.1890507e+02	8.4583529e+01	2.9235923e+02
2.1464146e+03	1.6613820e+02	5.9587240e+01	7.6709099e+01	7.6447233e+01	6.4946777e+01	7.3105634e+01	1.0849042e+02	7.2747639e+01	9.1404701e+01	8.3913096e+01	5.2262139e+01	3.1622156e+02	1.0503006e+02	6.8735537e+01	1.9946534e+02	3.7096229e+02	4.3238674e+02	1.7792329e+02	8.5104874e+01	7.2748960e+01	7.8435216e+01	7.7499556e+01	2.1561333e+02	7.8346052e+01	3.0127627e+02	8.1284512e+01	6.9845671e+01	7.8483740e+01	5.3174594e+02	1.8307834e+02	6.9112025e+01	9.2090495e+01	7.5846265e+01	7.3804107e+01	8.1022369e+01	9.3393854e+01	5.6685814e+01	6.2480814e+01	5.6990586e+01	7.6871418e+01	7.5697793e+01	1.7899916e+02	1.6702255e+02	9.6208602e+01	1.3334240e+02	2.4718391e+02	1.1948248e+02	8.4306276e+01	2.9260690e+02
2.1472147e+03	1.6626403e+02	5.9486406e+01	7.7039686e+01	7.5519536e+01	6.4670774e+01	7.3224655e+01	1.0808376e+02	7.2852235e+01	9.1588910e+01	8.3616360e+01	5.2595299e+01	3.1664513e+02	1.0522820e+02	6.8651490e+01	1.9946388e+02	3.7149569e+02	4.3228421e+02	1.7833429e+02	8.5419473e+01	7.3278959e+01	7.8212642e+01	7.7713996e+01	2.1569145e+02	8.3912841e+01	3.0319697e+02	8.1687458e+01	6.9513779e+01	7.8552951e+01	5.3205708e+02	1.8321347e+02	6.8887881e+01	9.2129453e+01	7.5888485e+01	7.3678229e+01	8.1101737e+01	9.3147270e+01	5.6856956e+01	6.2971391e+01	5.6800353e+01	7.7482409e+01	7.5649637e+01	1.7910814e+02	1.6702925e+02	9.6133594e+01	1.3237269e+02	2.4777974e+02	1.2280343e+02	8.4741736e+01	2.9218419e+02
2.1480148e+03	1.6625751e+02	5.9474028e+01	7.6915649e+01	7.4560409e+01	6.4905743e+01	7.3220371e+01	1.0826179e+02	7.2765748e+01	9.1355172e+01	8.4072117e+01	5.2460229e+01	3.1664742e+02	1.0509151e+02	6.8876040e+01	1.9958026e+02	3.7157423e+02	4.3241451e+02	1.7823340e+02	8.5200189e+01	7.3383995e+01	7.8564308e+01	7.7940530e+01	2.1571830e+02	9.1972768e+01	3.0591090e+02	8.1527082e+01	7.0098903e+01	7.8485187e+01	5.3178982e+02	1.8315827e+02	6.9016840e+01	9.2114417e+01	7.5996963e+01	7.3871370e+01	8.0905608e+01	9.3406564e+01	5.6842831e+01	6.2646708e+01	5.6781549e+01	7.7114694e+01	7.6037316e+01	1.7909830e+02	1.6706803e+02	9.6018256e+01	1.3002410e+02	2.4775652e+02	1.2230284e+02	8.4929507e+01	2.9239824e+02
2.1488149e+03	1.6660842e+02	5.9712601e+01	7.7379399e+01	7.3566828e+01	6.5096835e+01	7.3391490e+01	1.0846884e+02	7.2995980e+01	9.1744962e+01	8.4068455e+01	5.2874048e+01	3.1671282e+02	1.0553606e+02	6.8865965e+01	1.9981153e+02	3.7138617e+02	4.3267028e+02	1.7826903e+02	8.5249532e+01	7.3256090e+01	7.8636171e+01	7.7511419e+01	2.1594004e+02	1.0200947e+02	3.0941203e+02	8.1819230e+01	6.9692698e+01	7.8522921e+01	5.3201953e+02	1.8316394e+02	6.9119176e+01	9.1979518e+01	7.6429349e+01	7.4067175e+01	8.1371625e+01	9.3433223e+01	5.7178565e+01	6.2624953e+01	5.6849603e+01	7.7478233e+01	7.6208568e+01	1.7923176e+02	1.6720163e+02	9.6273659e+01	1.2609380e+02	2.4803927e+02	1.2208409e+02	8.4801308e+01	2.9255816e+02
2.1496150e+03	1.6618351e+02	5.9669423e+01	7.6971634e+01	7.2889913e+01	6.5067406e+01	7.3224987e+01	1.0832949e+02	7.2809361e+01	9.1649702e+01	8.4397700e+01	5.2710983e+01	3.1705588e+02	1.0537224e+02	6.8547146e+01	2.0032042e+02	3.7145579e+02	4.3238104e+02	1.7823021e+02	8.5619118e+01	7.3376772e+01	7.8727077e+01	7.8188991e+01	2.1575554e+02	1.1647348e+02	3.1343499e+02	8.1823809e+01	7.0107620e+01	7.8382545e+01	5.3178342e+02	1.8307559e+02	6.8953945e+01	9.2468726e+01	7.6864202e+01	7.4094357e+01	8.1359050e+01	9.3715914e+01	5.7078690e+01	6.2915951e+01	5.7030217e+01	7.7561107e+01	7.5705545e+01	1.7944941e+02	1.6733787e+02	9.6068800e+01	1.2186194e+02	2.4768741e+02	1.2214462e+02	8.4826551e+01	2.9244615e+02
2.1504150e+03	1.6652116e+02	5.9862261e+01	7.7432569e+01	7.2461058e+01	6.5237670e+01	7.3287170e+01	1.0865293e+02	7.3175288e+01	9.1761513e+01	8.4015100e+01	5.2719716e+01	3.1673915e+02	1.0539019e+02	6.8894078e+01	2.0092240e+02	3.7174000e+02	4.3250454e+02	1.7838875e+02	8.5526063e+01	7.3642223e+01	7.8913899e+01	7.8080444e+01	2.1608440e+02	1.3304441e+02	3.1791585e+02	8.1850550e+01	7.0006612e+01	7.9032490e+01	5.3203170e+02	1.8340845e+02	6.9198817e+01	9.2352022e+01	7.7907744e+01	7.4400146e+01	8.1291270e+01	9.3433712e+01	5.6903938e+01	6.2698335e+01	5.6829128e+01	7.7197732e+01	7.5909676e+01	1.7944483e+02	1.6711117e+02	9.6449244e+01	1.1542827e+02	2.4821849e+02	1.2095824e+02	8.4614913e+01	2.9253230e+02
2.1512151e+03	1.6657031e+02	5.9976381e+01	7.6980904e+01	7.1942705e+01	6.5327425e+01	7.3638530e+01	1.0875927e+02	7.3278284e+01	9.1789426e+01	8.4441127e+01	5.2925001e+01	3.1722002e+02	1.0567281e+02	6.8637013e+01	2.0198995e+02	3.7171103e+02	4.3265040e+02	1.7892867e+02	8.5692363e+01	7.3507009e+01	7.8861731e+01	7.8066716e+01	2.1618686e+02	1.5214318e+02	3.2242746e+02	8.2347149e+01	6.9990290e+01	7.8341184e+01	5.3198715e+02	1.8344680e+02	6.8966912e+01	9.2640237e+01	7.9935889e+01	7.4728990e+01	8.1559036e+01	9.3608330e+01	5.7315465e+01	6.2817168e+01	5.7040035e+01	7.7771349e+01	7.5880866e+01	1.7926376e+02	1.6709546e+02	9.6400232e+01	1.1036585e+02	2.4795321e+02	1.1963929e+02	8.5319658e+01	2.9260785e+02
2.1520152e+03	1.6671539e+02	6.0095375e+01	7.7163352e+01	7.1790255e+01	6.5022417e+01	7.3057768e+01	1.0883090e+02	7.3290806e+01	9.1972949e+01	8.4517592e+01	5.3009833e+01	3.1703737e+02	1.0567977e+02	6.8686672e+01	2.0390835e+02	3.7190459e+02	4.3282682e+02	1.7846353e+02	8.5643765e+01	7.3562122e+01	7.8976900e+01	7.8212236e+01	2.1618028e+02	1.7425659e+02	3.2488406e+02	8.2168437e+01	7.0163502e+01	7.8678884e+01	5.3216077e+02	1.8343521e+02	6.9404736e+01	9.2402566e+01	8.3060173e+01	7.4852356e+01	8.1612927e+01	9.3567618e+01	5.7364194e+01	6.2985762e+01	5.7083605e+01	7.7736769e+01	7.6115493e+01	1.7973300e+02	1.6758600e+02	9.6490146e+01	1.0417142e+02	2.4823950e+02	1.1709378e+02	8.5308587e+01	2.9247436e+02
2.1528153e+03	1.6659237e+02	6.0256707e+01	7.7197221e+01	7.1921670e+01	6.5512234e+01	7.3718102e+01	1.0890479e+02	7.3038806e+01	9.1740461e+01	8.4359391e+01	5.2910419e+01	3.1717509e+02	1.0559807e+02	6.8753055e+01	2.0705989e+02	3.7164788e+02	4.3292591e+02	1.7869577e+02	8.5707846e+01	7.3617662e+01	7.8980511e+01	7.8199087e+01	2.1651361e+02	1.9789982e+02	3.2849583e+02	8.2402466e+01	7.0268835e+01	7.8580034e+01	5.3208229e+02	1.8375353e+02	6.9447946e+01	9.2618504e+01	8.6740588e+01	7.5583744e+01	8.1681462e+01	9.3593884e+01	5.7312951e+01	6.3034789e+01	5.7208318e+01	7.7529535e+01	7.6092440e+01	1.7957150e+02	1.6719975e+02	9.6674841e+01	9.8953076e+01	2.4813749e+02	1.1368212e+02	8.5184681e+01	2.9290882e+02
2.1536154e+03	1.6662506e+02	6.0303041e+01	7.7392750e+01	7.1725412e+01	6.5316255e+01	7.3496385e+01	1.0899016e+02	7.3352673e+01	9.2163615e+01	8.4868706e+01	5.3282800e+01	3.1709090e+02	1.0600849e+02	6.8890188e+01	2.1103227e+02	3.7188767e+02	4.3309181e+02	1.7887566e+02	8.5953482e+01	7.3901739e+01	7.9226898e+01	7.8440296e+01	2.1641172e+02	2.1861825e+02	3.2997825e+02	8.2279298e+01	7.0196650e+01	7.9096793e+01	5.3222533e+02	1.8378829e+02	6.9440562e+01	9.2701735e+01	9.3760040e+01	7.6320977e+01	8.1255216e+01	9.3647532e+01	5.7136504e+01	6.2892516e+01	5.7254295e+01	7.8003827e+01	7.6059749e+01	1.7965894e+02	1.6779184e+02	9.6984188e+01	9.4833495e+01	2.4822680e+02	1.1192929e+02	8.5204437e+01	2.9272292e+02
2.1544154e+03	1.6702588e+02	6.0407138e+01	7.7343244e+01	7.1913957e+01	6.5481196e+01	7.3753811e+01	1.0894214e+02	7.3347645e+01	9.1784771e+01	8.4843382e+01	5.3078589e+01	3.1736307e+02	1.0578340e+02	6.9071850e+01	2.1778317e+02	3.7187882e+02	4.3269759e+02	1.7887543e+02	8.5847909e+01	7.3795478e+01	7.9228949e+01	7.7942756e+01	2.1647795e+02	2.3719700e+02	3.2963252e+02	8.2282800e+01	7.0528508e+01	7.8941292e+01	5.3229488e+02	1.8379853e+02	6.9341491e+01	9.2714167e+01	1.0119758e+02	7.7269692e+01	8.2045557e+01	9.3936955e+01	5.7518248e+01	6.3359487e+01	5.7035903e+01	7.8108236e+01	7.6182858e+01	1.7987774e+02	1.6743029e+02	9.6747289e+01	9.1890123e+01	2.4851346e+02	1.0807559e+02	8.5456691e+01	2.9264866e+02
2.1552155e+03	1.6688833e+02	6.0528211e+01	7.7403316e+01	7.1698201e+01	6.5498550e+01	7.3584164e+01	1.0913878e+02	7.3475356e+01	9.2036913e+01	8.4593104e+01	5.3139471e+01	3.1749528e+02	1.0628149e+02	6.9135123e+01	2.2547058e+02	3.7194625e+02	4.3311927e+02	1.7882641e+02	8.6072540e+01	7.4105444e+01	7.9058511e+01	7.8435441e+01	2.1657640e+02	2.5235470e+02	3.2794289e+02	8.2349241e+01	7.0168459e+01	7.8924192e+01	5.3210723e+02	1.8370801e+02	6.9632718e+01	9.3139064e+01	1.0936927e+02	7.7538011e+01	8.1733556e+01	9.3741539e+01	5.7321901e+01	6.3132656e+01	5.7411534e+01	7.8048194e+01	7.6439058e+01	1.7996325e+02	1.6753693e+02	9.6704920e+01	8.8634475e+01	2.4845815e+02	1.0445711e+02	8.5484619e+01	2.9295576e+02
2.1560156e+03	1.6701363e+02	6.0250494e+01	7.7425467e+01	7.2318138e+01	6.5600482e+01	7.3521947e+01	1.0944784e+02	7.3549721e+01	9.2078721e+01	8.5025200e+01	5.3326053e+01	3.1758535e+02	1.0555308e+02	6.8781093e+01	2.3398818e+02	3.7194756e+02	4.3319320e+02	1.7895562e+02	8.6204860e+01	7.4124442e+01	7.9467765e+01	7.8543251e+01	2.1660167e+02	2.6533018e+02	3.2376530e+02	8.2665406e+01	7.0431778e+01	7.8869585e+01	5.3241490e+02	1.8381887e+02	6.9891796e+01	9.2675567e+01	1.1902264e+02	7.9448897e+01	8.1909904e+01	9.3773334e+01	5.7404051e+01	6.3212731e+01	5.7218094e+01	7.8238586e+01	7.6154473e+01	1.7975110e+02	1.6825492e+02	9.6991144e+01	8.7047417e+01	2.4879325e+02	1.0229888e+02	8.5478459e+01	2.9296860e+02
2.1568157e+03	1.6699695e+02	6.0553220e+01	7.7527775e+01	7.2316257e+01	6.5595498e+01	7.4029017e+01	1.0929673e+02	7.3691185e+01	9.2274106e+01	8.5074505e+01	5.3133317e+01	3.1753009e+02	1.0652966e+02	6.9420931e+01	2.4341924e+02	3.7213377e+02	4.3297495e+02	1.7912954e+02	8.6208851e+01	7.3946431e+01	7.9326669e+01	7.8304357e+01	2.1667624e+02	2.7640763e+02	3.1948588e+02	8.2663668e+01	7.0648377e+01	7.9002438e+01	5.3222125e+02	1.8400007e+02	6.9604197e+01	9.2986738e+01	1.2819610e+02	8.1395513e+01	8.2038416e+01	9.3829884e+01	5.7674614e+01	6.3088194e+01	5.7106171e+01	7.8098061e+01	7.6148303e+01	1.7989657e+02	1.6795377e+02	9.6962836e+01	8.5531958e+01	2.4888257e+02	9.9655025e+01	8.5745370e+01	2.9303528e+02
2.1576158e+03	1.6681570e+02	6.0706933e+01	7.7546971e+01	7.2391919e+01	6.5732920e+01	7.3649004e+01	1.0980642e+02	7.3480843e+01	9.2350219e+01	8.5038635e+01	5.3328999e+01	3.1766617e+02	1.0588973e+02	6.8733802e+01	2.5334486e+02	3.7225145e+02	4.3337062e+02	1.7930759e+02	8.6195959e+01	7.4288791e+01	7.9573804e+01	7.8804412e+01	2.1682799e+02	2.7653449e+02	3.1572190e+02	8.2900601e+01	7.0683771e+01	7.8943796e+01	5.3210589e+02	1.8366841e+02	6.9899055e+01	9.2983567e+01	1.3503391e+02	8.3874864e+01	8.1813168e+01	9.4208983e+01	5.7566149e+01	6.3636566e+01	5.7474699e+01	7.8165730e+01	7.6716387e+01	1.7984745e+02	1.6877558e+02	9.6958831e+01	8.4469082e+01	2.4859116e+02	9.8224091e+01	8.5805135e+01	2.9274677e+02
2.1584158e+03	1.6681577e+02	6.0678440e+01	7.7651171e+01	7.2489959e+01	6.5705724e+01	7.4078678e+01	1.0955132e+02	7.3881493e+01	9.2209577e+01	8.5063580e+01	5.3484223e+01	3.1773245e+02	1.0652521e+02	6.9423056e+01	2.6577931e+02	3.7231293e+02	4.3298650e+02	1.7942685e+02	8.6156289e+01	7.4069207e+01	7.9444316e+01	7.8502905e+01	2.1685517e+02	2.7596570e+02	3.1055484e+02	8.2883784e+01	7.0558965e+01	7.9037234e+01	5.3232384e+02	1.8403090e+02	6.9964288e+01	9.3041802e+01	1.3846730e+02	8.6904469e+01	8.2011597e+01	9.3800145e+01	5.7616741e+01	6.3012709e+01	5.7257556e+01	7.8523303e+01	7.6249562e+01	1.8026287e+02	1.6938868e+02	9.7210894e+01	8.3870113e+01	2.4933056e+02	9.6763991e+01	8.5752695e+01	2.9320481e+02
2.1592159e+03	1.6730759e+02	6.0965049e+01	7.7538866e+01	7.2149797e+01	6.5755330e+01	7.3820758e+01	1.0984395e+02	7.3706457e+01	9.2165760e+01	8.5405408e+01	5.3467692e+01	3.1775671e+02	1.0646763e+02	6.9037352e+01	2.7604198e+02	3.7243428e+02	4.3327448e+02	1.7917867e+02	8.6407461e+01	7.4288105e+01	7.9849858e+01	7.8861690e+01	2.1672622e+02	2.7114053e+02	3.0635244e+02	8.3097528e+01	7.0412808e+01	7.9052028e+01	5.3245712e+02	1.8371866e+02	6.9764833e+01	9.2994478e+01	1.3884661e+02	9.1149078e+01	8.2368663e+01	9.4410251e+01	5.7845964e+01	6.3389780e+01	5.7649256e+01	7.8477545e+01	7.6701764e+01	1.7978388e+02	1.7094807e+02	9.7312918e+01	8.3551358e+01	2.4874606e+02	9.5520664e+01	8.6082047e+01	2.9300299e+02
2.1600160e+03	1.6730889e+02	6.1073388e+01	7.7747234e+01	7.2353313e+01	6.5814245e+01	7.3919867e+01	1.0979588e+02	7.3863497e+01	9.2329959e+01	8.5165840e+01	5.3422312e+01	3.1778004e+02	1.0640969e+02	6.9181085e+01	2.8588731e+02	3.7252432e+02	4.3342826e+02	1.7954769e+02	8.6522097e+01	7.4099390e+01	7.9696276e+01	7.8976412e+01	2.1676838e+02	2.6051806e+02	3.0374375e+02	8.3382136e+01	7.0958942e+01	7.9184275e+01	5.3246796e+02	1.8417884e+02	7.0411481e+01	9.3409090e+01	1.3693295e+02	9.8262261e+01	8.1958325e+01	9.4054681e+01	5.7976874e+01	6.3488261e+01	5.7284493e+01	7.8719038e+01	7.6667279e+01	1.8019599e+02	1.7298147e+02	9.7498015e+01	8.3265502e+01	2.4934589e+02	9.5597949e+01	8.5966506e+01	2.9315827e+02
2.1608161e+03	1.6702726e+02	6.0801670e+01	7.7907434e+01	7.2780903e+01	6.5933776e+01	7.4082678e+01	1.0998617e+02	7.3861778e+01	9.2349316e+01	8.5583093e+01	5.3670532e+01	3.1784311e+02	1.0676493e+02	6.9397771e+01	2.9657088e+02	3.7222441e+02	4.3344664e+02	1.7929018e+02	8.6496866e+01	7.4627453e+01	7.9611231e+01	7.9064879e+01	2.1710071e+02	2.4467092e+02	3.0120255e+02	8.3023382e+01	7.0787744e+01	7.9123057e+01	5.3267782e+02	1.8394278e+02	7.0037849e+01	9.3182979e+01	1.3371898e+02	1.0353366e+02	8.2245922e+01	9.4260896e+01	5.7660116e+01	6.3573810e+01	5.7515135e+01	7.8538744e+01	7.6459602e+01	1.8026301e+02	1.7627273e+02	9.7299872e+01	8.3073123e+01	2.4929737e+02	9.4943341e+01	8.6115087e+01	2.9316827e+02
2.1616162e+03	1.6757858e+02	6.1054688e+01	7.7842665e+01	7.2517233e+01	6.6057088e+01	7.3988041e+01	1.1011729e+02	7.3932027e+01	9.2392978e+01	8.5706126e+01	5.3654614e+01	3.1827773e+02	1.0675308e+02	6.9219084e+01	3.0269587e+02	3.7263558e+02	4.3352145e+02	1.8009966e+02	8.6568060e+01	7.4565844e+01	7.9901409e+01	7.8951379e+01	2.1731446e+02	2.2711567e+02	2.9966799e+02	8.3448293e+01	7.0860348e+01	7.9357881e+01	5.3252354e+02	1.8409341e+02	7.0409382e+01	9.3570582e+01	1.2922112e+02	1.1139125e+02	8.2370749e+01	9.4431164e+01	5.7794769e+01	6.3531078e+01	5.7538767e+01	7.8661728e+01	7.6802357e+01	1.8001865e+02	1.8068869e+02	9.7234767e+01	8.3245623e+01	2.4981417e+02	9.5292803e+01	8.6603510e+01	2.9297477e+02
2.1624162e+03	1.6736288e+02	6.1262131e+01	7.7581631e+01	7.2476836e+01	6.6183128e+01	7.4197610e+01	1.1009321e+02	7.4148349e+01	9.2447202e+01	8.5819366e+01	5.3854514e+01	3.1815810e+02	1.0674562e+02	6.9263721e+01	3.0710366e+02	3.7264153e+02	4.3349443e+02	1.7947372e+02	8.6561718e+01	7.4518372e+01	7.9830286e+01	7.9079334e+01	2.1723956e+02	2.0747731e+02	2.9767076e+02	8.3430878e+01	7.1076886e+01	7.9157890e+01	5.3242358e+02	1.8449944e+02	7.0261165e+01	9.3237657e+01	1.2475519e+02	1.1962677e+02	8.2415817e+01	9.4053018e+01	5.8032244e+01	6.3532008e+01	5.7839998e+01	7.8735598e+01	7.6761652e+01	1.8040305e+02	1.8564297e+02	9.7391248e+01	8.3058714e+01	2.4982082e+02	9.5112682e+01	8.6372642e+01	2.9327787e+02
2.1632163e+03	1.6727141e+02	6.1241873e+01	7.7891419e+01	7.2832714e+01	6.5955675e+01	7.4132798e+01	1.1018913e+02	7.4123929e+01	9.2424791e+01	8.5986260e+01	5.3667480e+01	3.1830558e+02	1.0669368e+02	6.9530575e+01	3.0732773e+02	3.7252831e+02	4.3368420e+02	1.7972216e+02	8.6803291e+01	7.4675830e+01	7.9913491e+01	7.9138594e+01	2.1739015e+02	1.8834474e+02	2.9801273e+02	8.3635879e+01	7.0961364e+01	7.9277619e+01	5.3296712e+02	1.8423643e+02	7.0507034e+01	9.3488704e+01	1.2013806e+02	1.2662951e+02	8.2737076e+01	9.4551520e+01	5.7902781e+01	6.3637608e+01	5.7665860e+01	7.8904068e+01	7.6692757e+01	1.8031084e+02	1.9106289e+02	9.7790645e+01	8.3197014e+01	2.5116556e+02	9.4895008e+01	8.6330782e+01	2.9335304e+02
2.1640164e+03	1.6756974e+02	6.1426560e+01	7.8044632e+01	7.2868179e+01	6.5970919e+01	7.4028326e+01	1.1042402e+02	7.4362837e+01	9.2281916e+01	8.5911478e+01	5.3766188e+01	3.1814657e+02	1.0671469e+02	6.9596219e+01	3.0277551e+02	3.7299347e+02	4.3362530e+02	1.8006019e+02	8.6486948e+01	7.4943828e+01	7.9967874e+01	7.9282900e+01	2.1757021e+02	1.6834996e+02	2.9708577e+02	8.3397356e+01	7.1230760e+01	7.9082611e+01	5.3253691e+02	1.8456977e+02	7.0700037e+01	9.3457089e+01	1.1925170e+02	1.3282261e+02	8.2670101e+01	9.4292493e+01	5.7997666e+01	6.3863145e+01	5.8064390e+01	7.9150762e+01	7.6727544e+01	1.8053754e+02	1.9597497e+02	9.7437745e+01	8.3172015e+01	2.5194514e+02	9.5158685e+01	8.6364081e+01	2.9327658e+02
2.1648165e+03	1.6752960e+02	6.1166034e+01	7.7959885e+01	7.2883485e+01	6.6529562e+01	7.4364340e+01	1.1035617e+02	7.4135951e+01	9.2450723e+01	8.6462928e+01	5.3979465e+01	3.1855542e+02	1.0689179e+02	7.0722532e+01	2.9452100e+02	3.7258892e+02	4.3367950e+02	1.7982427e+02	8.7044987e+01	7.4746093e+01	8.0207644e+01	7.9196233e+01	2.1763440e+02	1.5241286e+02	2.9711419e+02	8.3653083e+01	7.1167863e+01	7.9408702e+01	5.3288451e+02	1.8434779e+02	7.0579972e+01	9.3401934e+01	1.1828071e+02	1.3747593e+02	8.2801954e+01	9.4354022e+01	5.8183620e+01	6.3720503e+01	5.7370013e+01	7.9040525e+01	7.6897067e+01	1.8050954e+02	1.9990847e+02	9.7834619e+01	8.3370324e+01	2.5351292e+02	9.5176379e+01	8.6670742e+01	2.9337889e+02
2.1656166e+03	1.6766273e+02	6.1495886e+01	7.7788036e+01	7.2651790e+01	6.6119320e+01	7.4276735e+01	1.1067546e+02	7.4249330e+01	9.2888878e+01	8.6510442e+01	5.3862000e+01	3.1847678e+02	1.0702298e+02	7.2754568e+01	2.8456200e+02	3.7305510e+02	4.3384805e+02	1.7989266e+02	8.6536227e+01	7.4977374e+01	8.0044604e+01	7.9504134e+01	2.1778525e+02	1.3827755e+02	2.9678479e+02	8.4002467e+01	7.1393570e+01	7.9353873e+01	5.3285495e+02	1.8437473e+02	7.0633333e+01	9.3563009e+01	1.1751666e+02	1.4046783e+02	8.2383539e+01	9.4144230e+01	5.8032021e+01	6.3773588e+01	5.8048481e+01	7.9262357e+01	7.6735772e+01	1.8056805e+02	2.0425475e+02	9.7550061e+01	8.3389623e+01	2.5592382e+02	9.5094358e+01	8.6586930e+01	2.9347089e+02
2.1664166e+03	1.6747792e+02	6.1490791e+01	7.7935376e+01	7.3071612e+01	6.6479645e+01	7.4227486e+01	1.1063942e+02	7.4436817e+01	9.2387924e+01	8.7036807e+01	5.4035852e+01	3.1857534e+02	1.0718196e+02	7.6902289e+01	2.6941287e+02	3.7299162e+02	4.3411877e+02	1.8027728e+02	8.6826362e+01	7.4913686e+01	8.0301996e+01	7.9390199e+01	2.1775570e+02	1.3029816e+02	2.9687672e+02	8.3549777e+01	7.1369388e+01	7.9250398e+01	5.3275108e+02	1.8455659e+02	7.0721591e+01	9.3468283e+01	1.1706019e+02	1.4177725e+02	8.2972767e+01	9.4624760e+01	5.8161649e+01	6.3814870e+01	5.7733026e+01	7.9422339e+01	7.7049313e+01	1.8056980e+02	2.0701834e+02	9.7792462e+01	8.3222177e+01	2.5966656e+02	9.5599282e+01	8.7033481e+01	2.9327706e+02
2.1672167e+03	1.6809855e+02	6.1856476e+01	7.8237170e+01	7.2981781e+01	6.6115337e+01	7.4383927e+01	1.1087899e+02	7.4369556e+01	9.2666830e+01	8.7869683e+01	5.3995719e+01	3.1856304e+02	1.0712367e+02	8.5471672e+01	2.5679785e+02	3.7295191e+02	4.3392673e+02	1.8029919e+02	8.7027235e+01	7.5017525e+01	8.0146531e+01	7.9185551e+01	2.1743294e+02	1.2089750e+02	2.9696630e+02	8.3907729e+01	7.1094724e+01	7.9589631e+01	5.3310399e+02	1.8457204e+02	7.0877093e+01	9.3936400e+01	1.1510581e+02	1.4197534e+02	8.2759661e+01	9.4622877e+01	5.8304897e+01	6.3870564e+01	5.7984860e+01	7.9392994e+01	7.7071970e+01	1.8058325e+02	2.1089734e+02	9.8075687e+01	8.3556134e+01	2.6478440e+02	9.4781152e+01	8.6890364e+01	2.9331981e+02
2.1680168e+03	1.6753869e+02	6.1572879e+01	7.7937506e+01	7.3384771e+01	6.6735438e+01	7.4332799e+01	1.1079933e+02	7.4482650e+01	9.2627201e+01	8.8363514e+01	5.4017235e+01	3.1866285e+02	1.0740456e+02	1.0189656e+02	2.4496752e+02	3.7317702e+02	4.3411142e+02	1.8001904e+02	8.7218505e+01	7.5079357e+01	8.0446774e+01	7.9769927e+01	2.1790182e+02	1.1340735e+02	2.9663088e+02	8.4117784e+01	7.1540072e+01	7.9238454e+01	5.3291023e+02	1.8485454e+02	7.0742207e+01	9.3867977e+01	1.1007375e+02	1.3864823e+02	8.2756035e+01	9.4675718e+01	5.8243274e+01	6.3938073e+01	5.7732583e+01	7.9466851e+01	7.7233582e+01	1.8070227e+02	2.1464336e+02	9.7905981e+01	8.3393485e+01	2.7174537e+02	9.5642059e+01	8.6942029e+01	2.9353911e+02
2.1688169e+03	1.6802205e+02	6.1581703e+01	7.8320742e+01	7.3003495e+01	6.6352090e+01	7.4481484e+01	1.1072822e+02	7.4479888e+01	9.2921547e+01	8.9463652e+01	5.4126972e+01	3.1878633e+02	1.0731860e+02	1.3108591e+02	2.3454292e+02	3.7311364e+02	4.3394462e+02	1.8010557e+02	8.7299789e+01	7.5204909e+01	8.0231388e+01	7.9540064e+01	2.1796238e+02	1.0680722e+02	2.9719123e+02	8.3969080e+01	7.1553865e+01	7.9488391e+01	5.3294163e+02	1.8449312e+02	7.1095479e+01	9.4103666e+01	1.0552023e+02	1.3526636e+02	8.3219863e+01	9.4925177e+01	5.8240329e+01	6.3881918e+01	5.8205381e+01	7.9704388e+01	7.7211703e+01	1.8071347e+02	2.1803175e+02	9.8090579e+01	8.3702208e+01	2.7904191e+02	9.5383939e+01	8.7156218e+01	2.9349569e+02
2.1696170e+03	1.6773298e+02	6.2204987e+01	7.8137095e+01	7.3028199e+01	6.6601797e+01	7.4657572e+01	1.1108873e+02	7.4494460e+01	9.2752554e+01	9.0769089e+01	5.4312500e+01	3.1904394e+02	1.0765637e+02	1.7871839e+02	2.2499766e+02	3.7324801e+02	4.3418883e+02	1.8040845e+02	8.7301413e+01	7.5330925e+01	8.0637229e+01	7.9731017e+01	2.1800041e+02	1.0016439e+02	2.9695488e+02	8.4110326e+01	7.1359307e+01	7.9612687e+01	5.3306224e+02	1.8476129e+02	7.0728655e+01	9.3810692e+01	1.0134438e+02	1.3068221e+02	8.2782398e+01	9.5176443e+01	5.8209631e+01	6.4165244e+01	5.7990475e+01	7.9493159e+01	7.6883367e+01	1.8096645e+02	2.2015370e+02	9.8077546e+01	8.3587256e+01	2.9164459e+02	9.5595768e+01	8.7268530e+01	2.9346584e+02
2.1704170e+03	1.6813094e+02	6.1864804e+01	7.8327842e+01	7.3754838e+01	6.6943572e+01	7.4570782e+01	1.1106138e+02	7.4585196e+01	9.2671381e+01	9.1446217e+01	5.4189368e+01	3.1912588e+02	1.0749261e+02	2.5382125e+02	2.1834508e+02	3.7300273e+02	4.3414176e+02	1.8019346e+02	8.7097545e+01	7.5574023e+01	8.0651623e+01	7.9655597e+01	2.1821438e+02	9.4178538e+01	2.9658437e+02	8.4362979e+01	7.1421537e+01	7.9611340e+01	5.3305181e+02	1.8481843e+02	7.1287551e+01	9.4072419e+01	9.4707539e+01	1.2205990e+02	8.3100189e+01	9.4537265e+01	5.8282137e+01	6.3980456e+01	5.8066402e+01	7.9665499e+01	7.7487748e+01	1.8116200e+02	2.2230493e+02	9.8132061e+01	8.3647642e+01	3.0758753e+02	9.5208514e+01	8.7428489e+01	2.9320648e+02
2.1712171e+03	1.6785687e+02	6.2225866e+01	7.8447305e+01	7.3399914e+01	6.6722174e+01	7.4917304e+01	1.1111859e+02	7.4656548e+01	9.2907219e+01	9.2328904e+01	5.4202713e+01	3.1915985e+02	1.0750013e+02	3.5996045e+02	2.1248343e+02	3.7343244e+02	4.3420616e+02	1.8073953e+02	8.7518729e+01	7.5466134e+01	8.0580532e+01	7.9913475e+01	2.1832504e+02	8.8841029e+01	2.9721042e+02	8.4162209e+01	7.1673970e+01	7.9603926e+01	5.3279023e+02	1.8467103e+02	7.1108812e+01	9.4135834e+01	9.0351823e+01	1.1503743e+02	8.3325340e+01	9.4548650e+01	5.8552786e+01	6.3936009e+01	5.8209918e+01	7.9899837e+01	7.7219268e+01	1.8084283e+02	2.2196168e+02	9.8367774e+01	8.4009253e+01	3.2345256e+02	9.5913593e+01	8.6975867e+01	2.9344596e+02
2.1720172e+03	1.6786739e+02	6.1954799e+01	7.8282597e+01	7.3548769e+01	6.6763144e+01	7.4539581e+01	1.1156439e+02	7.4613476e+01	9.2708122e+01	9.3280780e+01	5.4352932e+01	3.1994008e+02	1.0766057e+02	5.0066624e+02	2.0889811e+02	3.7333884e+02	4.3440106e+02	1.8033922e+02	8.7423013e+01	7.5374149e+01	8.0651028e+01	7.9722175e+01	2.1817011e+02	8.4060817e+01	2.9684064e+02	8.4447465e+01	7.1847213e+01	7.9390538e+01	5.3360762e+02	1.8470525e+02	7.1395108e+01	9.4158122e+01	8.6688526e+01	1.0748981e+02	8.3080438e+01	9.4827928e+01	5.8437207e+01	6.4241492e+01	5.8116196e+01	7.9710763e+01	7.7369348e+01	1.8149177e+02	2.2062767e+02	9.8268839e+01	8.3565573e+01	3.4134254e+02	9.5695026e+01	8.7457721e+01	2.9363077e+02
2.1728173e+03	1.6817857e+02	6.2278719e+01	7.8355535e+01	7.3564847e+01	6.6868177e+01	7.4648976e+01	1.1126678e+02	7.4920778e+01	9.3077986e+01	9.4397640e+01	5.4362820e+01	3.2081068e+02	1.0788808e+02	6.8266101e+02	2.0607338e+02	3.7347041e+02	4.3452345e+02	1.8064937e+02	8.7386008e+01	7.5775662e+01	8.0858221e+01	7.9981755e+01	2.1843978e+02	7.9992229e+01	2.9702917e+02	8.4713276e+01	7.1714490e+01	8.0043875e+01	5.3407075e+02	1.8507270e+02	7.1015661e+01	9.4225987e+01	8.3646774e+01	1.0094093e+02	8.3337775e+01	9.5064180e+01	5.8648608e+01	6.4107648e+01	5.8224719e+01	8.0092223e+01	7.7239836e+01	1.8087472e+02	2.1913152e+02	9.8328879e+01	8.4002094e+01	3.6296992e+02	9.5954648e+01	8.7614376e+01	2.9362755e+02
2.1736174e+03	1.6794173e+02	6.2447246e+01	7.8314622e+01	7.3497517e+01	6.6939175e+01	7.4671259e+01	1.1141004e+02	7.4895446e+01	9.2981562e+01	9.5754329e+01	5.4511953e+01	3.2184240e+02	1.0792858e+02	8.9090806e+02	2.0480384e+02	3.7367956e+02	4.3429689e+02	1.8043285e+02	8.7488474e+01	7.5319315e+01	8.0832973e+01	7.9924691e+01	2.1843198e+02	7.5784701e+01	2.9725900e+02	8.4294775e+01	7.1937811e+01	7.9613402e+01	5.3485746e+02	1.8496567e+02	7.1514947e+01	9.4450576e+01	8.1561526e+01	9.5073012e+01	8.3385304e+01	9.4902423e+01	5.8738218e+01	6.4155755e+01	5.8120181e+01	7.9941799e+01	7.7494930e+01	1.8125446e+02	2.1664023e+02	9.8545573e+01	8.3746185e+01	3.8165579e+02	9.5813987e+01	8.7539299e+01	2.9366042e+02
2.1744174e+03	1.6830638e+02	6.2407253e+01	7.8510103e+01	7.3590332e+01	6.7066266e+01	7.4964393e+01	1.1166815e+02	7.5042783e+01	9.3217673e+01	9.6125117e+01	5.4368056e+01	3.2327167e+02	1.0802797e+02	1.1118296e+03	2.0348744e+02	3.7345098e+02	4.3458442e+02	1.8098064e+02	8.7656707e+01	7.5665592e+01	8.1175050e+01	8.0389750e+01	2.1854650e+02	7.3674283e+01	2.9711473e+02	8.4866635e+01	7.1946190e+01	7.9987220e+01	5.3643383e+02	1.8528437e+02	7.1487863e+01	9.4111030e+01	8.0357515e+01	8.9125042e+01	8.3296338e+01	9.5105501e+01	5.8649722e+01	6.4269784e+01	5.8459088e+01	8.0292303e+01	7.7499074e+01	1.8131821e+02	2.1200979e+02	9.8637119e+01	8.3924228e+01	3.9837128e+02	9.6045109e+01	8.7704825e+01	2.9351778e+02
2.1752175e+03	1.6799398e+02	6.2453156e+01	7.8332063e+01	7.4136279e+01	6.6998613e+01	7.4577571e+01	1.1142794e+02	7.4821108e+01	9.2986973e+01	9.7547676e+01	5.4572655e+01	3.2552420e+02	1.0789692e+02	1.3193046e+03	2.0268884e+02	3.7384421e+02	4.3466041e+02	1.8093952e+02	8.7635436e+01	7.5997597e+01	8.0900753e+01	8.0211585e+01	2.1870110e+02	7.2579908e+01	2.9698685e+02	8.4841400e+01	7.1963042e+01	7.9785023e+01	5.4017085e+02	1.8503450e+02	7.1404460e+01	9.4394197e+01	7.9580508e+01	8.5167872e+01	8.3580740e+01	9.5240187e+01	5.8868776e+01	6.4299868e+01	5.8013994e+01	8.0162137e+01	7.7325886e+01	1.8124697e+02	2.0534932e+02	9.8579014e+01	8.4187473e+01	4.0821920e+02	9.6029181e+01	8.7637024e+01	2.9369052e+02
2.1760176e+03	1.6839006e+02	6.2657903e+01	7.8379194e+01	7.3661482e+01	6.6814387e+01	7.4980524e+01	1.1175787e+02	7.4972674e+01	9.3022987e+01	9.6677129e+01	5.4702781e+01	3.2873749e+02	1.0814943e+02	1.5103778e+03	2.0204825e+02	3.7350130e+02	4.3438438e+02	1.8083084e+02	8.7699202e+01	7.5915053e+01	8.0876254e+01	8.0157955e+01	2.1860578e+02	7.1415807e+01	2.9736187e+02	8.4758234e+01	7.2022684e+01	7.9668797e+01	5.4400492e+02	1.8516317e+02	7.1651869e+01	9.4650366e+01	7.9200512e+01	8.2517977e+01	8.3888544e+01	9.5101353e+01	5.8645591e+01	6.4335033e+01	5.8447727e+01	8.0287740e+01	7.7503482e+01	1.8138008e+02	1.9962915e+02	9.9120312e+01	8.4110528e+01	4.0977013e+02	9.6095593e+01	8.7640308e+01	2.9381987e+02
2.1768177e+03	1.6847376e+02	6.2523768e+01	7.8370816e+01	7.3841198e+01	6.7367077e+01	7.4635586e+01	1.1184487e+02	7.5209794e+01	9.3003939e+01	9.6367140e+01	5.4692019e+01	3.3270759e+02	1.0829587e+02	1.6473183e+03	2.0201599e+02	3.7402840e+02	4.3487869e+02	1.8111650e+02	8.7830059e+01	7.5711546e+01	8.1031977e+01	8.0409539e+01	2.1869735e+02	7.1082184e+01	2.9718518e+02	8.4768285e+01	7.2293791e+01	8.0197346e+01	5.5082186e+02	1.8527875e+02	7.1705963e+01	9.4583929e+01	7.8982053e+01	8.1379649e+01	8.3479846e+01	9.5163423e+01	5.9151534e+01	6.4642208e+01	5.8458825e+01	8.0418889e+01	7.7449572e+01	1.8126518e+02	1.9368770e+02	9.8771518e+01	8.4163387e+01	4.0532586e+02	9.6231863e+01	8.7788295e+01	2.9386138e+02
2.1776178e+03	1.6845312e+02	6.2530614e+01	7.8569661e+01	7.3908241e+01	6.7296318e+01	7.5054249e+01	1.1202444e+02	7.5585152e+01	9.3551256e+01	9.5895074e+01	5.4447987e+01	3.4046899e+02	1.0825714e+02	1.7233608e+03	2.0180246e+02	3.7374051e+02	4.3469900e+02	1.8105277e+02	8.7890411e+01	7.6003386e+01	8.0996764e+01	8.0281962e+01	2.1885931e+02	7.0531973e+01	2.9731398e+02	8.4779101e+01	7.1934497e+01	7.9827688e+01	5.6123518e+02	1.8505572e+02	7.1633010e+01	9.4430399e+01	7.8809887e+01	7.9814816e+01	8.3600553e+01	9.5378701e+01	5.8648995e+01	6.4170532e+01	5.8335402e+01	8.0313566e+01	7.7719526e+01	1.8159247e+02	1.8744885e+02	9.8731041e+01	8.4453462e+01	3.9178290e+02	9.6003465e+01	8.7934521e+01	2.9389395e+02
2.1784178e+03	1.6841499e+02	6.2789451e+01	7.8549636e+01	7.4068460e+01	6.6884447e+01	7.5030898e+01	1.1185996e+02	7.4989249e+01	9.3316367e+01	9.4476767e+01	5.4870561e+01	3.5134339e+02	1.0838732e+02	1.7307940e+03	2.0189014e+02	3.7402487e+02	4.3474955e+02	1.8095401e+02	8.7903664e+01	7.5969732e+01	8.1207825e+01	8.0468232e+01	2.1888060e+02	7.1115530e+01	2.9705878e+02	8.5447815e+01	7.2109371e+01	8.0060973e+01	5.7465948e+02	1.8536672e+02	7.1939217e+01	9.4519554e+01	7.8870014e+01	7.9119218e+01	8.3690382e+01	9.5349146e+01	5.8827369e+01	6.4588791e+01	5.8423496e+01	8.0700135e+01	7.7629785e+01	1.8135832e+02	1.8193616e+02	9.9087227e+01	8.4409582e+01	3.7035997e+02	9.6068962e+01	8.8079266e+01	2.9393530e+02
2.1792179e+03	1.6832556e+02	6.2801451e+01	7.8518923e+01	7.4214535e+01	6.7186181e+01	7.4899303e+01	1.1219015e+02	7.5468370e+01	9.3287145e+01	9.3042838e+01	5.4686596e+01	3.6317058e+02	1.0825711e+02	1.6585111e+03	2.0197074e+02	3.7381498e+02	4.3492587e+02	1.8118937e+02	8.7990815e+01	7.6292626e+01	8.1460153e+01	8.0492972e+01	2.1860629e+02	7.0830364e+01	2.9712559e+02	8.5042372e+01	7.2150969e+01	7.9865712e+01	5.8981151e+02	1.8554052e+02	7.1790924e+01	9.4593212e+01	7.8914149e+01	7.8667611e+01	8.3992047e+01	9.5672261e+01	5.8956261e+01	6.4482531e+01	5.8324744e+01	8.0635260e+01	7.7559570e+01	1.8177395e+02	1.7861777e+02	9.8853825e+01	8.4853840e+01	3.4956874e+02	9.6123442e+01	8.8149859e+01	2.9375172e+02
2.1800180e+03	1.6862442e+02	6.2912520e+01	7.8896950e+01	7.4192080e+01	6.6896068e+01	7.5048501e+01	1.1253462e+02	7.5325750e+01	9.3547764e+01	9.2359941e+01	5.4861932e+01	3.7928756e+02	1.0836422e+02	1.5345676e+03	2.0165518e+02	3.7403214e+02	4.3493828e+02	1.8148458e+02	8.7869709e+01	7.6204996e+01	8.1184379e+01	8.0539951e+01	2.1911869e+02	7.0807463e+01	2.9741746e+02	8.5168450e+01	7.2362199e+01	8.0234473e+01	6.0743428e+02	1.8541037e+02	7.1835345e+01	9.4792005e+01	7.9107155e+01	7.8586475e+01	8.3787191e+01	9.5544502e+01	5.9108438e+01	6.4642830e+01	5.8394723e+01	8.0996316e+01	7.7839180e+01	1.8157348e+02	1.7507712e+02	9.8838091e+01	8.5345872e+01	3.2823846e+02	9.6230210e+01	8.8299838e+01	2.9387318e+02
2.1808181e+03	1.6849403e+02	6.2894154e+01	7.8970301e+01	7.4141616e+01	6.7464921e+01	7.5109759e+01	1.1238204e+02	7.5474518e+01	9.3134060e+01	9.1216148e+01	5.5043705e+01	3.9825722e+02	1.0877042e+02	1.3656154e+03	2.0171627e+02	3.7432675e+02	4.3516940e+02	1.8149324e+02	8.8493283e+01	7.6471091e+01	8.1672259e+01	8.0645051e+01	2.1910949e+02	7.0630848e+01	2.9735540e+02	8.5391876e+01	7.2142218e+01	7.9679317e+01	6.2971497e+02	1.8526742e+02	7.1769395e+01	9.4721710e+01	7.8945982e+01	7.8566322e+01	8.4014376e+01	9.5598077e+01	5.8936556e+01	6.4370087e+01	5.8495998e+01	8.0619467e+01	7.7980345e+01	1.8170675e+02	1.7242836e+02	9.9100697e+01	8.6210321e+01	3.0787752e+02	9.6349291e+01	8.8029820e+01	2.9409121e+02
2.1816182e+03	1.6848485e+02	6.3268559e+01	7.9427320e+01	7.4398708e+01	6.7371209e+01	7.5318263e+01	1.1222594e+02	7.5494915e+01	9.3571473e+01	9.0263135e+01	5.4670648e+01	4.1937838e+02	1.0834631e+02	1.1677605e+03	2.0170406e+02	3.7407998e+02	4.3495913e+02	1.8182361e+02	8.8094900e+01	7.6348823e+01	8.1481905e+01	8.0518787e+01	2.1910071e+02	7.0769247e+01	2.9727906e+02	8.5648544e+01	7.2514941e+01	8.0274161e+01	6.5174174e+02	1.8548235e+02	7.2050721e+01	9.4886190e+01	7.9048719e+01	7.8603895e+01	8.4487777e+01	9.5248989e+01	5.9161804e+01	6.4618650e+01	5.8655435e+01	8.0632983e+01	7.7920098e+01	1.8124960e+02	1.7160120e+02	9.8796942e+01	8.6805668e+01	2.9082748e+02	9.6304940e+01	8.8425812e+01	2.9413338e+02
2.1824182e+03	1.6858260e+02	6.3263254e+01	8.0368289e+01	7.4383117e+01	6.7430463e+01	7.5084166e+01	1.1291974e+02	7.5567806e+01	9.3269338e+01	8.9316584e+01	5.5195025e+01	4.4128458e+02	1.0895331e+02	9.6591681e+02	2.0181244e+02	3.7444803e+02	4.3529517e+02	1.8129327e+02	8.8231123e+01	7.6324869e+01	8.1507813e+01	8.0591587e+01	2.1926866e+02	7.0702917e+01	2.9738511e+02	8.5463326e+01	7.2377922e+01	8.0044352e+01	6.7269686e+02	1.8591510e+02	7.1963362e+01	9.5040624e+01	7.9213199e+01	7.8592230e+01	8.5104228e+01	9.5606472e+01	5.9048130e+01	6.4643348e+01	5.8787609e+01	8.0933510e+01	7.7891968e+01	1.8182551e+02	1.7086305e+02	9.9297404e+01	8.7999754e+01	2.7930632e+02	9.6547121e+01	8.8320256e+01	2.9389464e+02
2.1832183e+03	1.6861959e+02	6.3137026e+01	8.1611002e+01	7.4352297e+01	6.7725264e+01	7.5566547e+01	1.1271420e+02	7.5638283e+01	9.3620755e+01	8.8937677e+01	5.5003101e+01	4.6017257e+02	1.0877697e+02	7.7258582e+02	2.0194698e+02	3.7420630e+02	4.3517980e+02	1.8118637e+02	8.8275135e+01	7.6501262e+01	8.1731112e+01	8.1120137e+01	2.1961265e+02	7.0612857e+01	2.9731607e+02	8.5809033e+01	7.2533543e+01	8.0010341e+01	6.8939372e+02	1.8546390e+02	7.2271273e+01	9.5030411e+01	7.9228078e+01	7.8561832e+01	8.6496531e+01	9.5712718e+01	5.9221393e+01	6.4787488e+01	5.8568312e+01	8.1184838e+01	7.7927632e+01	1.8200684e+02	1.7010820e+02	9.9282140e+01	8.9253380e+01	2.7167388e+02	9.6487915e+01	8.8291504e+01	2.9392383e+02
2.1840184e+03	1.6884808e+02	6.3383114e+01	8.4032289e+01	7.4690103e+01	6.7472506e+01	7.5384855e+01	1.1278015e+02	7.5687990e+01	9.3758429e+01	8.8823395e+01	5.5473163e+01	4.7769388e+02	1.0862522e+02	6.0191186e+02	2.0199171e+02	3.7439367e+02	4.3520209e+02	1.8157876e+02	8.8544452e+01	7.6642537e+01	8.1752072e+01	8.0561726e+01	2.1965730e+02	7.0836155e+01	2.9746583e+02	8.5818834e+01	7.2342561e+01	8.0307769e+01	7.0265950e+02	1.8578136e+02	7.2257186e+01	9.5080263e+01	7.9275024e+01	7.8656101e+01	8.8686372e+01	9.5517050e+01	5.9302393e+01	6.4894410e+01	5.8629653e+01	8.0897963e+01	7.8147460e+01	1.8193714e+02	1.6995930e+02	9.9365527e+01	9.0574941e+01	2.6681185e+02	9.6450408e+01	8.8769109e+01	2.9411886e+02
2.1848185e+03	1.6883550e+02	6.3340763e+01	8.6548458e+01	7.4352167e+01	6.7493612e+01	7.5407798e+01	1.1289300e+02	7.5658928e+01	9.3501929e+01	8.8536602e+01	5.5214493e+01	4.9440987e+02	1.0912106e+02	4.5155587e+02	2.0199256e+02	3.7453261e+02	4.3533217e+02	1.8122938e+02	8.8404557e+01	7.6554392e+01	8.1662017e+01	8.0849011e+01	2.1930465e+02	7.0868698e+01	2.9731923e+02	8.5837385e+01	7.2921327e+01	8.0274823e+01	7.0731973e+02	1.8567105e+02	7.2644295e+01	9.5114799e+01	7.9456748e+01	7.8720241e+01	9.2524597e+01	9.5893486e+01	5.9090214e+01	6.4626606e+01	5.8875754e+01	8.1248170e+01	7.7970923e+01	1.8184551e+02	1.7021502e+02	9.9547435e+01	9.3029294e+01	2.6566233e+02	9.6493999e+01	8.8312571e+01	2.9405203e+02
2.1856186e+03	1.6907266e+02	6.3450050e+01	9.0298277e+01	7.4873175e+01	6.7696926e+01	7.5561141e+01	1.1296175e+02	7.5449539e+01	9.3766341e+01	8.8536858e+01	5.5276343e+01	5.0025409e+02	1.0896020e+02	3.4140081e+02	2.0205035e+02	3.7438961e+02	4.3538013e+02	1.8192173e+02	8.8479543e+01	7.6962828e+01	8.1865471e+01	8.1110313e+01	2.1980636e+02	7.0969539e+01	2.9750208e+02	8.5981453e+01	7.2680330e+01	8.0085567e+01	7.0666284e+02	1.8606374e+02	7.2333683e+01	9.5188009e+01	7.9273626e+01	7.9066817e+01	9.7738619e+01	9.5899075e+01	5.9454717e+01	6.4952934e+01	5.8671745e+01	8.1153500e+01	7.7958447e+01	1.8210729e+02	1.6957089e+02	9.9615577e+01	9.5973283e+01	2.6714765e+02	9.6500283e+01	8.8964438e+01	2.9404925e+02
2.1864186e+03	1.6902656e+02	6.3418187e+01	9.4037106e+01	7.4830263e+01	6.7730505e+01	7.5381726e+01	1.1289867e+02	7.5641705e+01	9.3647243e+01	8.8903177e+01	5.5277109e+01	5.0366295e+02	1.0917182e+02	2.5874582e+02	2.0224628e+02	3.7424392e+02	4.3536263e+02	1.8177704e+02	8.8685883e+01	7.6505849e+01	8.1813889e+01	8.1073264e+01	2.1958244e+02	7.0817032e+01	2.9771587e+02	8.5713012e+01	7.2664873e+01	8.0341208e+01	6.9793691e+02	1.8566603e+02	7.2533142e+01	9.5257570e+01	7.9563367e+01	7.8769222e+01	1.0571317e+02	9.5686210e+01	5.9678045e+01	6.4772382e+01	5.8985094e+01	8.1521529e+01	7.8179612e+01	1.8224146e+02	1.7004214e+02	9.9876614e+01	9.9655976e+01	2.7063068e+02	9.6986669e+01	8.8899080e+01	2.9412368e+02
2.1872187e+03	1.6881950e+02	6.3604801e+01	9.8484406e+01	7.4732881e+01	6.7771808e+01	7.5896240e+01	1.1320173e+02	7.6055028e+01	9.3776968e+01	8.8493649e+01	5.5222560e+01	5.0697705e+02	1.0908129e+02	2.0085988e+02	2.0219022e+02	3.7457918e+02	4.3530403e+02	1.8193294e+02	8.8593916e+01	7.6848758e+01	8.2012067e+01	8.1075259e+01	2.1986353e+02	7.1182180e+01	2.9797326e+02	8.6123787e+01	7.2896648e+01	8.0556380e+01	6.8061589e+02	1.8617439e+02	7.2395784e+01	9.5524810e+01	7.9718129e+01	7.9241227e+01	1.1302964e+02	9.5762692e+01	5.9595988e+01	6.5175005e+01	5.8841638e+01	8.1338855e+01	7.8028407e+01	1.8217666e+02	1.7008903e+02	1.0037144e+02	1.0343063e+02	2.7517664e+02	9.7225897e+01	8.8849595e+01	2.9422144e+02
2.1880188e+03	1.6919935e+02	6.3750301e+01	1.0292363e+02	7.4761896e+01	6.7963531e+01	7.5330849e+01	1.1340913e+02	7.5651644e+01	9.3971237e+01	8.8688073e+01	5.5391122e+01	5.0465666e+02	1.0916782e+02	1.6062696e+02	2.0240884e+02	3.7496567e+02	4.3559113e+02	1.8209366e+02	8.8805110e+01	7.7023862e+01	8.2163173e+01	8.1010829e+01	2.1982266e+02	7.1248062e+01	2.9730606e+02	8.5988157e+01	7.2730976e+01	8.0415594e+01	6.6053466e+02	1.8583152e+02	7.2851342e+01	9.5416522e+01	7.9697941e+01	7.9040459e+01	1.2407984e+02	9.6003423e+01	6.0782002e+01	6.4819055e+01	5.8663957e+01	8.1469668e+01	7.8153703e+01	1.8225139e+02	1.6999913e+02	1.0010154e+02	1.0952855e+02	2.7976830e+02	9.6796059e+01	8.9217012e+01	2.9414484e+02
2.1888189e+03	1.6896967e+02	6.3891402e+01	1.0671995e+02	7.4837537e+01	6.7827537e+01	7.5863383e+01	1.1349314e+02	7.6046818e+01	9.3920593e+01	8.8928537e+01	5.5474736e+01	4.9887003e+02	1.0954238e+02	1.3404198e+02	2.0249426e+02	3.7481050e+02	4.3555986e+02	1.8166666e+02	8.8612265e+01	7.6925171e+01	8.2042637e+01	8.1152745e+01	2.2002619e+02	7.0968607e+01	2.9789975e+02	8.6113009e+01	7.3015190e+01	8.0522681e+01	6.3735195e+02	1.8628322e+02	7.2769216e+01	9.5281558e+01	7.9706199e+01	7.9355155e+01	1.3523761e+02	9.5876374e+01	6.1114040e+01	6.4955730e+01	5.8927734e+01	8.1548196e+01	7.8301372e+01	1.8221927e+02	1.7022025e+02	1.0051033e+02	1.1456880e+02	2.8528924e+02	9.6877977e+01	8.8901366e+01	2.9439490e+02
2.1896190e+03	1.6959583e+02	6.3558169e+01	1.0867592e+02	7.4951952e+01	6.8149950e+01	7.5706808e+01	1.1351488e+02	7.6140161e+01	9.3593381e+01	8.8448543e+01	5.5281921e+01	4.8974796e+02	1.0914837e+02	1.1449728e+02	2.0229553e+02	3.7488866e+02	4.3548335e+02	1.8260647e+02	8.8694117e+01	7.7031390e+01	8.2318140e+01	8.1236725e+01	2.1971042e+02	7.1131856e+01	2.9760404e+02	8.6289960e+01	7.2912545e+01	8.0567645e+01	6.1706925e+02	1.8617451e+02	7.2760955e+01	9.5265833e+01	7.9800106e+01	7.9440714e+01	1.4409860e+02	9.6191307e+01	6.3392762e+01	6.4932044e+01	5.8901380e+01	8.1727073e+01	7.8083943e+01	1.8230056e+02	1.7008641e+02	1.0149103e+02	1.1968975e+02	2.9022177e+02	9.7020148e+01	8.9360789e+01	2.9411869e+02
2.1904190e+03	1.6910892e+02	6.4154902e+01	1.1216406e+02	7.4969901e+01	6.7903435e+01	7.5719828e+01	1.1333620e+02	7.6484646e+01	9.4185479e+01	8.8941708e+01	5.5625148e+01	4.7730903e+02	1.0963847e+02	1.0118813e+02	2.0200867e+02	3.7484184e+02	4.3566794e+02	1.8174349e+02	8.8960106e+01	7.7055476e+01	8.2007106e+01	8.1428603e+01	2.2018946e+02	7.1336607e+01	2.9777441e+02	8.6341093e+01	7.3119210e+01	8.0429615e+01	5.9783802e+02	1.8648105e+02	7.2693839e+01	9.5613406e+01	7.9930777e+01	7.9541191e+01	1.5106129e+02	9.5758355e+01	6.5525532e+01	6.5068952e+01	5.9073012e+01	8.1711914e+01	7.8399868e+01	1.8236121e+02	1.7016453e+02	1.0287193e+02	1.2426499e+02	2.9425227e+02	9.7001180e+01	8.9268283e+01	2.9439258e+02
2.1912191e+03	1.6914692e+02	6.3783305e+01	1.1427927e+02	7.5080211e+01	6.8098344e+01	7.5577053e+01	1.1393079e+02	7.6687497e+01	9.3981972e+01	8.8960189e+01	5.5483680e+01	4.6238635e+02	1.0952791e+02	9.1621748e+01	2.0249273e+02	3.7477225e+02	4.3578741e+02	1.8266171e+02	8.9059935e+01	7.7139474e+01	8.2382500e+01	8.1301051e+01	2.2040078e+02	7.1115800e+01	2.9767220e+02	8.6378245e+01	7.2843935e+01	8.0530409e+01	5.8100172e+02	1.8619756e+02	7.2808396e+01	9.5455038e+01	8.0069765e+01	7.9359393e+01	1.5553263e+02	9.6266704e+01	6.9163197e+01	6.5370632e+01	5.8946885e+01	8.2000703e+01	7.8570510e+01	1.8235872e+02	1.7028859e+02	1.0468892e+02	1.2896478e+02	2.9832697e+02	9.7258839e+01	8.9350138e+01	2.9435101e+02
2.1920192e+03	1.6936454e+02	6.4131375e+01	1.1647741e+02	7.5372359e+01	6.7932184e+01	7.5909157e+01	1.1361327e+02	7.6782265e+01	9.4164164e+01	8.9247011e+01	5.5701329e+01	4.4152369e+02	1.0955113e+02	8.5586991e+01	2.0250807e+02	3.7502716e+02	4.3585606e+02	1.8195163e+02	8.9051828e+01	7.7218648e+01	8.2640297e+01	8.1621407e+01	2.2083349e+02	7.1301496e+01	2.9793488e+02	8.6477447e+01	7.3088232e+01	8.0537486e+01	5.6764222e+02	1.8637135e+02	7.3055662e+01	9.5689820e+01	7.9995398e+01	8.0126338e+01	1.5899115e+02	9.5976505e+01	7.4334988e+01	6.5088809e+01	5.9065469e+01	8.1779384e+01	7.8312631e+01	1.8241482e+02	1.7025521e+02	1.0787100e+02	1.3252272e+02	3.0071530e+02	9.7118286e+01	8.9649508e+01	2.9432079e+02
2.1928193e+03	1.6903981e+02	6.3932643e+01	1.1835338e+02	7.5201407e+01	6.8102014e+01	7.5853258e+01	1.1389812e+02	7.8040991e+01	9.3771506e+01	8.8599861e+01	5.5761695e+01	4.2248971e+02	1.0974638e+02	8.0610465e+01	2.0219938e+02	3.7505747e+02	4.3567305e+02	1.8239940e+02	8.9111627e+01	7.7345998e+01	8.2265411e+01	8.1264300e+01	2.2114649e+02	7.1378359e+01	2.9813117e+02	8.6733053e+01	7.3385277e+01	8.0795481e+01	5.5775990e+02	1.8622276e+02	7.2837731e+01	9.5708184e+01	8.0304571e+01	7.9580110e+01	1.6248137e+02	9.6206860e+01	8.0764999e+01	6.5196994e+01	5.9181153e+01	8.1726505e+01	7.8428958e+01	1.8240597e+02	1.7047371e+02	1.1207393e+02	1.3301687e+02	3.0265047e+02	9.7447539e+01	8.9368719e+01	2.9459605e+02
2.1936194e+03	1.6964037e+02	6.4295604e+01	1.1870057e+02	7.5274934e+01	6.8092770e+01	7.6037927e+01	1.1366934e+02	7.8491248e+01	9.4278117e+01	8.9609339e+01	5.5394098e+01	4.0321530e+02	1.0970244e+02	7.6869317e+01	2.0285411e+02	3.7493166e+02	4.3598038e+02	1.8270974e+02	8.8894321e+01	7.7394165e+01	8.2452675e+01	8.1693735e+01	2.2180646e+02	7.1190610e+01	2.9798416e+02	8.6508015e+01	7.3231937e+01	8.0565737e+01	5.4792488e+02	1.8636244e+02	7.3010414e+01	9.5635048e+01	8.0189204e+01	7.9659236e+01	1.6572826e+02	9.6284952e+01	8.6977607e+01	6.5509262e+01	5.9015326e+01	8.1775892e+01	7.8400483e+01	1.8256772e+02	1.7023641e+02	1.1768608e+02	1.3176321e+02	3.0312667e+02	9.6852549e+01	8.9667355e+01	2.9465278e+02
2.1944194e+03	1.6946598e+02	6.4444747e+01	1.1869160e+02	7.5339024e+01	6.8256878e+01	7.5971085e+01	1.1402477e+02	8.0137155e+01	9.4042662e+01	8.9261922e+01	5.5718145e+01	3.8505487e+02	1.0992470e+02	7.4897074e+01	2.0251965e+02	3.7541576e+02	4.3619480e+02	1.8256621e+02	8.9245100e+01	7.7537218e+01	8.2508692e+01	8.1842499e+01	2.2324948e+02	7.1492213e+01	2.9800419e+02	8.6388897e+01	7.3460401e+01	8.0583127e+01	5.4371746e+02	1.8645279e+02	7.3067273e+01	9.5526245e+01	8.0367307e+01	8.0276449e+01	1.7497541e+02	9.6177507e+01	9.6187545e+01	6.5198838e+01	5.9226156e+01	8.2130651e+01	7.8593735e+01	1.8273696e+02	1.7067084e+02	1.2450858e+02	1.2814193e+02	3.0063921e+02	9.7297401e+01	8.9268923e+01	2.9451970e+02
2.1952195e+03	1.6948223e+02	6.4493609e+01	1.1693487e+02	7.5629724e+01	6.8241538e+01	7.6074990e+01	1.1453579e+02	8.1884189e+01	9.4362399e+01	8.9380161e+01	5.5989438e+01	3.6884341e+02	1.1007296e+02	7.3119660e+01	2.0255830e+02	3.7512584e+02	4.3590572e+02	1.8258873e+02	8.9112360e+01	7.7365269e+01	8.2652871e+01	8.1649730e+01	2.2404063e+02	7.1776697e+01	2.9804754e+02	8.6985333e+01	7.3497775e+01	8.0820110e+01	5.3953667e+02	1.8662550e+02	7.3173230e+01	9.5759981e+01	8.0436510e+01	7.9921629e+01	1.8963005e+02	9.6367115e+01	1.0539065e+02	6.5300225e+01	5.9249120e+01	8.2392192e+01	7.8501879e+01	1.8257567e+02	1.7022534e+02	1.3499886e+02	1.2342338e+02	2.9914967e+02	9.7287670e+01	8.9800829e+01	2.9445723e+02
2.1960196e+03	1.6951961e+02	6.4239381e+01	1.1273296e+02	7.5521214e+01	6.8386668e+01	7.5985397e+01	1.1451399e+02	8.4456975e+01	9.4044448e+01	8.9793381e+01	5.6005869e+01	3.5561299e+02	1.0997386e+02	7.1904884e+01	2.0268338e+02	3.7502083e+02	4.3614469e+02	1.8276974e+02	8.9488832e+01	7.7499254e+01	8.2832777e+01	8.2250217e+01	2.2584857e+02	7.1634027e+01	2.9797889e+02	8.6809511e+01	7.3624347e+01	8.0723910e+01	5.3726444e+02	1.8664306e+02	7.3256851e+01	9.5886817e+01	8.0523783e+01	8.0397946e+01	2.1032608e+02	9.6299890e+01	1.1240130e+02	6.5385499e+01	5.9131487e+01	8.2029253e+01	7.8810454e+01	1.8293747e+02	1.7040530e+02	1.4508583e+02	1.1786259e+02	2.9492339e+02	9.7338189e+01	8.9721901e+01	2.9481544e+02
2.1968197e+03	1.6963918e+02	6.4472994e+01	1.0844571e+02	7.5209152e+01	6.8226760e+01	7.6168663e+01	1.1511858e+02	8.7216280e+01	9.4478530e+01	8.9674028e+01	5.5977387e+01	3.4426777e+02	1.0998910e+02	7.1265083e+01	2.0279812e+02	3.7562525e+02	4.3599359e+02	1.8260919e+02	8.9242786e+01	7.7571036e+01	8.2392429e+01	8.2286257e+01	2.2847512e+02	7.1395820e+01	2.9808215e+02	8.6999749e+01	7.3240747e+01	8.0813253e+01	5.3570601e+02	1.8661770e+02	7.3633419e+01	9.6015227e+01	8.0732977e+01	8.0510122e+01	2.2935602e+02	9.6686809e+01	1.1815034e+02	6.5136102e+01	5.9045286e+01	8.2406367e+01	7.8610393e+01	1.8272633e+02	1.7066334e+02	1.5607860e+02	1.1155307e+02	2.9236126e+02	9.7550392e+01	9.0021382e+01	2.9438628e+02
2.1976198e+03	1.6928293e+02	6.4556864e+01	1.0347879e+02	7.5921386e+01	6.8649440e+01	7.6156546e+01	1.1641861e+02	9.1104670e+01	9.3889071e+01	8.9666445e+01	5.6057134e+01	3.3671693e+02	1.1002719e+02	7.1294101e+01	2.0303857e+02	3.7521364e+02	4.3608496e+02	1.8285090e+02	8.9558089e+01	7.7768377e+01	8.2758386e+01	8.2451205e+01	2.3143197e+02	7.1647474e+01	2.9803998e+02	8.7217020e+01	7.3876452e+01	8.0939042e+01	5.3514230e+02	1.8686774e+02	7.3510557e+01	9.6160218e+01	8.0229465e+01	8.0360512e+01	2.4455274e+02	9.6354514e+01	1.2313954e+02	6.5449394e+01	5.9284467e+01	8.2054643e+01	7.8834801e+01	1.8281873e+02	1.7059469e+02	1.6635979e+02	1.0617156e+02	2.8834109e+02	9.7464997e+01	8.9810599e+01	2.9471067e+02
2.1984198e+03	1.6986713e+02	6.4777823e+01	9.8141587e+01	7.5861803e+01	6.8438849e+01	7.6380322e+01	1.2019816e+02	9.6856696e+01	9.4262356e+01	8.9942898e+01	5.5838457e+01	3.3091037e+02	1.1009806e+02	7.1155211e+01	2.0245941e+02	3.7560135e+02	4.3651914e+02	1.8286879e+02	8.9588774e+01	7.8029156e+01	8.2918838e+01	8.2969776e+01	2.3492109e+02	7.1851282e+01	2.9821510e+02	8.7347202e+01	7.3424674e+01	8.0934563e+01	5.3448261e+02	1.8658840e+02	7.3820932e+01	9.6053450e+01	8.0536615e+01	8.0593399e+01	2.5675156e+02	9.6448994e+01	1.2588571e+02	6.5520062e+01	5.9298919e+01	8.2413457e+01	7.8579271e+01	1.8282422e+02	1.7081253e+02	1.7250809e+02	1.0058541e+02	2.8472898e+02	9.7507424e+01	9.0027633e+01	2.9476955e+02
2.1992199e+03	1.6993237e+02	6.4555574e+01	9.4030201e+01	7.5592365e+01	6.8379965e+01	7.6435814e+01	1.2317222e+02	1.0219910e+02	9.4390250e+01	9.0085062e+01	5.6089307e+01	3.2708797e+02	1.1019124e+02	7.1180201e+01	2.0293595e+02	3.7533844e+02	4.3598868e+02	1.8296460e+02	8.9458896e+01	7.7763725e+01	8.3018435e+01	8.3448802e+01	2.3948860e+02	7.1692303e+01	2.9793021e+02	8.7561505e+01	7.3572411e+01	8.1014940e+01	5.3441057e+02	1.8679285e+02	7.4085973e+01	9.6081137e+01	8.0808134e+01	8.0478136e+01	2.5893740e+02	9.6328277e+01	1.2677447e+02	6.5563818e+01	5.9248536e+01	8.2588098e+01	7.8849754e+01	1.8292107e+02	1.7070173e+02	1.7834038e+02	9.6257545e+01	2.8169844e+02	9.7479722e+01	9.0208103e+01	2.9468675e+02
2.2000200e+03	1.6959704e+02	6.4781659e+01	9.0190431e+01	7.6264688e+01	6.8747771e+01	7.7194733e+01	1.2912926e+02	1.0883200e+02	9.4357025e+01	9.0290693e+01	5.6105550e+01	3.2496925e+02	1.1019448e+02	7.1176951e+01	2.0294657e+02	3.7578160e+02	4.3643573e+02	1.8295627e+02	8.9530048e+01	7.8283740e+01	8.2854293e+01	8.4440936e+01	2.4394790e+02	7.1819578e+01	2.9835467e+02	8.7120509e+01	7.3678853e+01	8.0677464e+01	5.3414191e+02	1.8692536e+02	7.5580745e+01	9.6129405e+01	8.0953520e+01	8.0573525e+01	2.5420312e+02	9.7043684e+01	1.2694553e+02	6.5567678e+01	5.9557317e+01	8.2325147e+01	7.8834406e+01	1.8302506e+02	1.7113831e+02	1.7750292e+02	9.4076409e+01	2.7754049e+02	9.7456094e+01	9.0159015e+01	2.9504674e+02
2.2008201e+03	1.7003376e+02	6.5175649e+01	8.8565320e+01	7.5911335e+01	6.8658459e+01	7.7880180e+01	1.3704476e+02	1.1719179e+02	9.4515025e+01	9.0866430e+01	5.6026500e+01	3.2312497e+02	1.1039064e+02	7.1120348e+01	2.0294806e+02	3.7554082e+02	4.3655754e+02	1.8306629e+02	8.9786899e+01	7.7872218e+01	8.2844440e+01	8.5598549e+01	2.4828299e+02	7.2078664e+01	2.9812587e+02	8.7255848e+01	7.3891497e+01	8.0997896e+01	5.3439104e+02	1.8661247e+02	7.6103948e+01	9.5922391e+01	8.0825367e+01	8.0845234e+01	2.3778200e+02	9.6476099e+01	1.2661501e+02	6.5703027e+01	5.9375726e+01	8.2506942e+01	7.8891536e+01	1.8318457e+02	1.7077141e+02	1.7419277e+02	9.1756460e+01	2.7421605e+02	9.7624123e+01	9.0113677e+01	2.9520510e+02
2.2016202e+03	1.7005047e+02	6.4712938e+01	8.8567212e+01	7.5907839e+01	6.8501882e+01	7.9110659e+01	1.4862575e+02	1.2551216e+02	9.4641342e+01	9.1178245e+01	5.6309026e+01	3.2291530e+02	1.1074604e+02	7.0989566e+01	2.0294738e+02	3.7586568e+02	4.3652490e+02	1.8344115e+02	8.9853001e+01	7.8046895e+01	8.3278962e+01	8.7585195e+01	2.5205197e+02	7.1923023e+01	2.9864101e+02	8.7294162e+01	7.3962615e+01	8.1052196e+01	5.3416590e+02	1.8717293e+02	7.7460809e+01	9.6280869e+01	8.0934958e+01	8.0693432e+01	2.1490753e+02	9.6635826e+01	1.2676402e+02	6.5626953e+01	5.9403861e+01	8.2863887e+01	7.8918945e+01	1.8340685e+02	1.7089708e+02	1.6997252e+02	8.9971058e+01	2.7113395e+02	9.7701447e+01	9.0443297e+01	2.9600234e+02
2.2024202e+03	1.6996842e+02	6.5074607e+01	9.0363421e+01	7.6223344e+01	6.8850907e+01	8.1526017e+01	1.6229385e+02	1.3521436e+02	9.4476381e+01	9.1730417e+01	5.6307798e+01	3.2201274e+02	1.1043307e+02	7.1299103e+01	2.0317642e+02	3.7570500e+02	4.3633481e+02	1.8297623e+02	8.9802120e+01	7.8036429e+01	8.3088379e+01	8.9740571e+01	2.5539149e+02	7.2445468e+01	2.9821821e+02	8.7224679e+01	7.3819578e+01	8.0954107e+01	5.3423121e+02	1.8690364e+02	7.9914469e+01	9.6060716e+01	8.0996373e+01	8.1046336e+01	1.9038498e+02	9.6649525e+01	1.2295994e+02	6.5586424e+01	5.9592393e+01	8.2637252e+01	7.9149816e+01	1.8312427e+02	1.7075583e+02	1.6289341e+02	8.9543920e+01	2.6820926e+02	9.7933412e+01	9.0428236e+01	2.9688301e+02
2.2032203e+03	1.7053008e+02	6.4889163e+01	9.3687245e+01	7.6114057e+01	6.8631125e+01	8.4618320e+01	1.7575967e+02	1.4814576e+02	9.4578469e+01	9.2905885e+01	5.6439059e+01	3.2233706e+02	1.1076470e+02	7.1012279e+01	2.0309718e+02	3.7546338e+02	4.3665243e+02	1.8348158e+02	8.9905107e+01	7.8494338e+01	8.3310642e+01	9.2985992e+01	2.5701564e+02	7.3080468e+01	2.9819282e+02	8.7520684e+01	7.3936286e+01	8.1130014e+01	5.3430698e+02	1.8678932e+02	8.2199726e+01	9.6428281e+01	8.1151918e+01	8.1055903e+01	1.6384992e+02	9.6848207e+01	1.1768063e+02	6.5729643e+01	5.9369244e+01	8.3025624e+01	7.8958157e+01	1.8318426e+02	1.7136032e+02	1.5421458e+02	8.8344990e+01	2.6472278e+02	9.7867370e+01	9.0435561e+01	2.9941802e+02
2.2040204e+03	1.7004413e+02	6.5306130e+01	9.9523472e+01	7.6318399e+01	6.8774920e+01	8.9700420e+01	1.8981280e+02	1.5710550e+02	9.4623666e+01	9.3240122e+01	5.6655255e+01	3.2199718e+02	1.1047449e+02	7.1349282e+01	2.0325838e+02	3.7573391e+02	4.3648630e+02	1.8350598e+02	9.0013567e+01	7.8146093e+01	8.3152970e+01	9.9296048e+01	2.5690118e+02	7.2865849e+01	2.9861102e+02	8.7889103e+01	7.4004820e+01	8.1195988e+01	5.3468190e+02	1.8740519e+02	8.4816195e+01	9.6520836e+01	8.1067859e+01	8.1177565e+01	1.4159923e+02	9.6773460e+01	1.1046513e+02	6.6063158e+01	5.9529713e+01	8.3207751e+01	7.9216538e+01	1.8346554e+02	1.7095476e+02	1.4601721e+02	8.8485034e+01	2.6302347e+02	9.7844196e+01	9.0446451e+01	3.0259348e+02
2.2048205e+03	1.7013365e+02	6.5119682e+01	1.0694945e+02	7.6107038e+01	6.9000047e+01	9.6194362e+01	2.0100412e+02	1.6323549e+02	9.4563163e+01	9.3980448e+01	5.6685150e+01	3.2192925e+02	1.1098379e+02	7.1091975e+01	2.0336956e+02	3.7610483e+02	4.3674599e+02	1.8319704e+02	8.9959593e+01	7.8367112e+01	8.3441163e+01	1.0843689e+02	2.5600006e+02	7.3665410e+01	2.9843928e+02	8.8060507e+01	7.4018071e+01	8.1137427e+01	5.3430038e+02	1.8708847e+02	8.7705105e+01	9.6472454e+01	8.1385017e+01	8.1434736e+01	1.2384074e+02	9.6806576e+01	1.0330478e+02	6.5702669e+01	5.9377252e+01	8.2986497e+01	7.9115258e+01	1.8352158e+02	1.7100274e+02	1.3679717e+02	8.7423365e+01	2.6048850e+02	9.7947880e+01	9.0616730e+01	3.0787645e+02
2.2056206e+03	1.7038651e+02	6.5571040e+01	1.1525414e+02	7.6702862e+01	6.9056302e+01	1.0383321e+02	2.1094813e+02	1.6728007e+02	9.4713057e+01	9.5129205e+01	5.7276327e+01	3.2215848e+02	1.1092285e+02	7.1384136e+01	2.0318678e+02	3.7580137e+02	4.3665794e+02	1.8341124e+02	9.0029158e+01	7.8293225e+01	8.3242477e+01	1.1925189e+02	2.5494507e+02	7.4584774e+01	2.9845493e+02	8.7735890e+01	7.4318261e+01	8.1136956e+01	5.3436997e+02	1.8730209e+02	9.1705689e+01	9.6597136e+01	8.1328866e+01	8.1317817e+01	1.1039790e+02	9.6991857e+01	9.5185745e+01	6.5897410e+01	5.9813981e+01	8.2912960e+01	7.9060654e+01	1.8339858e+02	1.7132345e+02	1.2955401e+02	8.7289316e+01	2.5875434e+02	9.7766545e+01	9.0516978e+01	3.1680751e+02
2.2064206e+03	1.7015744e+02	6.5201141e+01	1.2490506e+02	7.6403940e+01	6.8965470e+01	1.1276916e+02	2.1197667e+02	1.6888820e+02	9.4800428e+01	9.5624070e+01	5.7206085e+01	3.2220466e+02	1.1094205e+02	7.1361126e+01	2.0338365e+02	3.7631429e+02	4.3686849e+02	1.8346660e+02	8.9953482e+01	7.8689879e+01	8.3433781e+01	1.3424334e+02	2.5327777e+02	7.5747051e+01	2.9860180e+02	8.7821340e+01	7.4173521e+01	8.1181034e+01	5.3447775e+02	1.8735395e+02	9.6704854e+01	9.6520566e+01	8.1357742e+01	8.1175387e+01	1.0004394e+02	9.6788823e+01	8.7136259e+01	6.5831514e+01	5.9696707e+01	8.3469214e+01	7.9168007e+01	1.8355544e+02	1.7145718e+02	1.2387671e+02	8.7084714e+01	2.5716934e+02	9.8148285e+01	9.0781692e+01	3.2835294e+02
2.2072207e+03	1.7044722e+02	6.5388585e+01	1.3489139e+02	7.6801077e+01	6.9317905e+01	1.2342394e+02	2.1061696e+02	1.6448539e+02	9.4986872e+01	9.7999141e+01	5.8357369e+01	3.2223800e+02	1.1091525e+02	7.1587835e+01	2.0322370e+02	3.7599990e+02	4.3671101e+02	1.8348152e+02	9.0482955e+01	7.8446707e+01	8.3544578e+01	1.5145351e+02	2.5188193e+02	7.7419413e+01	2.9826680e+02	8.7859122e+01	7.4107475e+01	8.1255618e+01	5.3467585e+02	1.8717111e+02	1.0452966e+02	9.6609393e+01	8.1235169e+01	8.1279202e+01	9.4011588e+01	9.7178111e+01	8.1431857e+01	6.5713231e+01	5.9693120e+01	8.3354709e+01	7.9258033e+01	1.8368285e+02	1.7134575e+02	1.1881189e+02	8.6483856e+01	2.5628715e+02	9.7915463e+01	9.1179968e+01	3.3978856e+02
2.2080208e+03	1.7042771e+02	6.5495172e+01	1.4248988e+02	7.6412027e+01	6.9217561e+01	1.3310566e+02	2.0646714e+02	1.6035463e+02	9.4716464e+01	9.9532338e+01	5.9586718e+01	3.2227242e+02	1.1108216e+02	7.1377691e+01	2.0347860e+02	3.7631119e+02	4.3701622e+02	1.8339072e+02	9.0321187e+01	7.8566460e+01	8.3315334e+01	1.6932022e+02	2.5135419e+02	8.0110033e+01	2.9873711e+02	8.8208039e+01	7.4489343e+01	8.1273169e+01	5.3465738e+02	1.8701442e+02	1.1224010e+02	9.6900424e+01	8.1855520e+01	8.1675509e+01	9.0434917e+01	9.7089822e+01	7.5650866e+01	6.5897241e+01	5.9782142e+01	8.3120241e+01	7.9359428e+01	1.8292446e+02	1.7133643e+02	1.1444180e+02	8.6595966e+01	2.5567098e+02	9.8256355e+01	9.0948667e+01	3.5354411e+02
2.2088209e+03	1.7012394e+02	6.5807400e+01	1.4949256e+02	7.6557225e+01	6.9526261e+01	1.4358714e+02	1.9892621e+02	1.5274394e+02	9.4802364e+01	1.0188446e+02	6.1110420e+01	3.2236994e+02	1.1102044e+02	7.1441480e+01	2.0358412e+02	3.7619122e+02	4.3682176e+02	1.8366997e+02	9.0128497e+01	7.8825921e+01	8.3692129e+01	1.8854078e+02	2.5144498e+02	8.2595221e+01	2.9833322e+02	8.8174421e+01	7.4348459e+01	8.1342005e+01	5.3459971e+02	1.8766302e+02	1.2279014e+02	9.6629131e+01	8.1622934e+01	8.1669116e+01	8.8477261e+01	9.7224143e+01	6.9942775e+01	6.6108228e+01	5.9875266e+01	8.3588075e+01	7.9177667e+01	1.8373276e+02	1.7140607e+02	1.1102565e+02	8.6757111e+01	2.5556483e+02	9.8192869e+01	9.1006355e+01	3.6866637e+02
2.2096210e+03	1.7041006e+02	6.5645661e+01	1.5290039e+02	7.6766224e+01	6.9177052e+01	1.5387168e+02	1.9352948e+02	1.4371903e+02	9.5091797e+01	1.0572132e+02	6.3774030e+01	3.2233529e+02	1.1123887e+02	7.1465073e+01	2.0343017e+02	3.7614150e+02	4.3686324e+02	1.8355861e+02	9.0429403e+01	7.8368130e+01	8.3496032e+01	2.0617712e+02	2.5314558e+02	8.5843678e+01	2.9870551e+02	8.7973291e+01	7.4485246e+01	8.1384269e+01	5.3487317e+02	1.8731856e+02	1.3875524e+02	9.6601560e+01	8.1702241e+01	8.1825690e+01	8.7463842e+01	9.7341610e+01	6.6544188e+01	6.5824048e+01	5.9754090e+01	8.3340884e+01	7.9301729e+01	1.8359103e+02	1.7156471e+02	1.0758458e+02	8.6371531e+01	2.5546619e+02	9.8394395e+01	9.0611490e+01	3.8227272e+02
2.2104210e+03	1.7064458e+02	6.5804254e+01	1.5681687e+02	7.6460879e+01	6.9199715e+01	1.6586304e+02	1.8661088e+02	1.3458246e+02	9.4774333e+01	1.1103129e+02	6.5573369e+01	3.2272301e+02	1.1162776e+02	7.1875906e+01	2.0354427e+02	3.7638623e+02	4.3688454e+02	1.8390517e+02	9.0386789e+01	7.8810860e+01	8.3798220e+01	2.1529276e+02	2.5829971e+02	9.0648868e+01	2.9863509e+02	8.8424517e+01	7.4322764e+01	8.1423024e+01	5.3459587e+02	1.8735347e+02	1.5354653e+02	9.6639426e+01	8.1665374e+01	8.1852134e+01	8.6763492e+01	9.7389963e+01	6.4222065e+01	6.6259817e+01	5.9939849e+01	8.3424182e+01	7.9540854e+01	1.8406674e+02	1.7155731e+02	1.0538261e+02	8.6508340e+01	2.5511324e+02	9.8185120e+01	9.1299300e+01	3.9332316e+02
2.2112211e+03	1.7042009e+02	6.5623596e+01	1.5785450e+02	7.6804830e+01	6.9315279e+01	1.7299944e+02	1.7851884e+02	1.2605556e+02	9.4940927e+01	1.1719314e+02	6.8114304e+01	3.2247165e+02	1.1122815e+02	7.1759902e+01	2.0351928e+02	3.7657068e+02	4.3729400e+02	1.8377553e+02	9.0644084e+01	7.8926262e+01	8.3994023e+01	2.2172059e+02	2.6598584e+02	9.6191063e+01	2.9865611e+02	8.8206737e+01	7.4644773e+01	8.1396431e+01	5.3483762e+02	1.8776296e+02	1.7303782e+02	9.7059369e+01	8.1832101e+01	8.1937938e+01	8.6344264e+01	9.7068410e+01	6.3339992e+01	6.6086925e+01	6.0003574e+01	8.3567341e+01	7.9367333e+01	1.8362598e+02	1.7144024e+02	1.0486542e+02	8.6386966e+01	2.5553676e+02	9.8412679e+01	9.1283116e+01	4.0583599e+02
2.2120212e+03	1.7036419e+02	6.6195719e+01	1.5607523e+02	7.6889778e+01	6.9112984e+01	1.7687565e+02	1.7071320e+02	1.2087634e+02	9.4994156e+01	1.2505218e+02	7.0783754e+01	3.2273468e+02	1.1142009e+02	7.1616792e+01	2.0333568e+02	3.7643572e+02	4.3722149e+02	1.8398681e+02	9.0571039e+01	7.8964129e+01	8.3764778e+01	2.2335480e+02	2.7789801e+02	1.0313605e+02	2.9834808e+02	8.8630975e+01	7.4672518e+01	8.1392440e+01	5.3463635e+02	1.8733695e+02	1.8616441e+02	9.6949240e+01	8.1802197e+01	8.2051653e+01	8.6596823e+01	9.7367757e+01	6.2039595e+01	6.6206093e+01	6.0123476e+01	8.3680325e+01	7.9386977e+01	1.8384787e+02	1.7164658e+02	1.0358831e+02	8.6660958e+01	2.5504264e+02	9.8341617e+01	9.1097131e+01	4.1595021e+02
2.2128213e+03	1.7084176e+02	6.5949145e+01	1.5388580e+02	7.7040898e+01	6.9801260e+01	1.7987433e+02	1.6411737e+02	1.1770299e+02	9.5049608e+01	1.3488270e+02	7.4355626e+01	3.2288394e+02	1.1169658e+02	7.1619688e+01	2.0376545e+02	3.7653082e+02	4.3706725e+02	1.8417959e+02	9.0491094e+01	7.9051544e+01	8.4038371e+01	2.1665438e+02	2.8946480e+02	1.1064134e+02	2.9885420e+02	8.8531266e+01	7.4228882e+01	8.1341140e+01	5.3484414e+02	1.8776765e+02	2.0240015e+02	9.7090572e+01	8.1808923e+01	8.2219820e+01	8.6469063e+01	9.7443777e+01	6.1452059e+01	6.6274460e+01	6.0433921e+01	8.3743812e+01	7.9691741e+01	1.8390111e+02	1.7160035e+02	1.0259972e+02	8.6515796e+01	2.5557964e+02	9.8478937e+01	9.1620635e+01	4.2227580e+02
2.2136214e+03	1.7060883e+02	6.6125361e+01	1.4850751e+02	7.7090696e+01	6.9561302e+01	1.8083093e+02	1.5999772e+02	1.1488520e+02	9.5064023e+01	1.4345059e+02	7.7083455e+01	3.2267419e+02	1.1110833e+02	7.1627936e+01	2.0365909e+02	3.7661429e+02	4.3760494e+02	1.8419782e+02	9.0463631e+01	7.9938818e+01	8.3827777e+01	2.0615655e+02	3.0657175e+02	1.1868912e+02	2.9869152e+02	8.8629200e+01	7.5028106e+01	8.1645744e+01	5.3457709e+02	1.8758138e+02	2.1606375e+02	9.6979545e+01	8.2040488e+01	8.2125013e+01	8.6592485e+01	9.7584130e+01	6.1497095e+01	6.6119992e+01	6.0087883e+01	8.3914695e+01	7.9760583e+01	1.8381815e+02	1.7189225e+02	1.0257731e+02	8.6640725e+01	2.5526881e+02	9.8210613e+01	9.1428565e+01	4.2672438e+02
2.2144214e+03	1.7060015e+02	6.6326379e+01	1.4469196e+02	7.7120127e+01	6.9364057e+01	1.7839600e+02	1.5287407e+02	1.1398080e+02	9.5123457e+01	1.5106873e+02	7.9378456e+01	3.2278084e+02	1.1159971e+02	7.1753332e+01	2.0371739e+02	3.7661749e+02	4.3713854e+02	1.8400226e+02	9.0644750e+01	8.0716646e+01	8.4190151e+01	1.9323833e+02	3.2499410e+02	1.2626562e+02	2.9856301e+02	8.8928496e+01	7.4366304e+01	8.1418484e+01	5.3505755e+02	1.8756205e+02	2.2249645e+02	9.7224535e+01	8.2221768e+01	8.2635554e+01	8.6498709e+01	9.7392876e+01	6.1447227e+01	6.6392849e+01	6.0789559e+01	8.4114094e+01	7.9478513e+01	1.8402692e+02	1.7176102e+02	1.0214506e+02	8.7313440e+01	2.5549745e+02	9.8621412e+01	9.1470792e+01	4.3395644e+02
2.2152215e+03	1.7080220e+02	6.6601759e+01	1.3699691e+02	7.6846843e+01	6.9496210e+01	1.7052772e+02	1.4614170e+02	1.1509596e+02	9.5232840e+01	1.5648669e+02	8.2596854e+01	3.2293084e+02	1.1169912e+02	7.1657853e+01	2.0366271e+02	3.7647180e+02	4.3748823e+02	1.8431863e+02	9.0764792e+01	8.1854691e+01	8.4058332e+01	1.7879432e+02	3.4382752e+02	1.3485454e+02	2.9885821e+02	8.8724797e+01	7.5015948e+01	8.1650878e+01	5.3493474e+02	1.8780954e+02	2.2216957e+02	9.7044902e+01	8.2119366e+01	8.2186362e+01	8.6633896e+01	9.7660099e+01	6.1334524e+01	6.6438058e+01	6.1389939e+01	8.3879109e+01	7.9816049e+01	1.8392961e+02	1.7203847e+02	1.0221797e+02	8.7844059e+01	2.5538742e+02	9.8344587e+01	9.1646898e+01	4.3497379e+02
2.2160216e+03	1.7094148e+02	6.7175742e+01	1.2877769e+02	7.7233682e+01	6.9716710e+01	1.6465347e+02	1.3951355e+02	1.1700378e+02	9.4916528e+01	1.6119892e+02	8.5513995e+01	3.2260255e+02	1.1166401e+02	7.1787838e+01	2.0389613e+02	3.7658240e+02	4.3712030e+02	1.8443409e+02	9.0821760e+01	8.3803993e+01	8.4125038e+01	1.6721798e+02	3.6379703e+02	1.4019331e+02	2.9898822e+02	8.9018784e+01	7.4774585e+01	8.1398523e+01	5.3489302e+02	1.8780586e+02	2.1758650e+02	9.7129827e+01	8.2322965e+01	8.2720976e+01	8.6632002e+01	9.7721636e+01	6.2519876e+01	6.6203323e+01	6.2146150e+01	8.4324749e+01	7.9780816e+01	1.8423371e+02	1.7183028e+02	1.0194082e+02	8.9385520e+01	2.5571992e+02	9.8926892e+01	9.1869479e+01	4.3613100e+02
2.2168217e+03	1.7086777e+02	6.7447877e+01	1.2100801e+02	7.7140078e+01	6.9664433e+01	1.5586970e+02	1.3274120e+02	1.1990337e+02	9.5278412e+01	1.6386608e+02	8.6932336e+01	3.2292026e+02	1.1192330e+02	7.1667386e+01	2.0393287e+02	3.7716585e+02	4.3768924e+02	1.8424981e+02	9.0991508e+01	8.6610684e+01	8.4330048e+01	1.5691339e+02	3.8268632e+02	1.4358184e+02	2.9871438e+02	8.9145268e+01	7.4928051e+01	8.1688465e+01	5.3477641e+02	1.8780501e+02	2.1084913e+02	9.7381653e+01	8.2540548e+01	8.2646551e+01	8.6754506e+01	9.7341642e+01	6.3063277e+01	6.6493062e+01	6.4046607e+01	8.3902945e+01	7.9799139e+01	1.8414360e+02	1.7202226e+02	1.0205356e+02	9.1395454e+01	2.5576246e+02	9.8536108e+01	9.1641618e+01	4.3102652e+02
2.2176218e+03	1.7099539e+02	6.8292350e+01	1.1344813e+02	7.7487811e+01	6.9708324e+01	1.4523856e+02	1.2868190e+02	1.2126379e+02	9.5011542e+01	1.6060826e+02	8.7151214e+01	3.2292466e+02	1.1188105e+02	7.1845574e+01	2.0379983e+02	3.7666213e+02	4.3744744e+02	1.8452076e+02	9.0855195e+01	9.0063236e+01	8.4286002e+01	1.4772716e+02	3.9247523e+02	1.4299080e+02	2.9893844e+02	8.8719564e+01	7.4851268e+01	8.1581328e+01	5.3517537e+02	1.8782573e+02	1.9901135e+02	9.7097819e+01	8.2135072e+01	8.2610371e+01	8.6732746e+01	9.7550140e+01	6.3931566e+01	6.6344611e+01	6.6032712e+01	8.4365462e+01	8.0088165e+01	1.8402964e+02	1.7211071e+02	1.0229795e+02	9.5866898e+01	2.5563840e+02	9.8786244e+01	9.2132449e+01	4.2741615e+02
2.2184218e+03	1.7096149e+02	6.9372400e+01	1.0661565e+02	7.7188034e+01	7.0120031e+01	1.3549113e+02	1.2482587e+02	1.2350063e+02	9.5269979e+01	1.5524493e+02	8.8563608e+01	3.2346710e+02	1.1192592e+02	7.1733841e+01	2.0391584e+02	3.7692762e+02	4.3763673e+02	1.8422957e+02	9.0784650e+01	9.4395344e+01	8.4505630e+01	1.3918507e+02	4.0131282e+02	1.3802508e+02	2.9894689e+02	8.9064460e+01	7.4776362e+01	8.1792665e+01	5.3538739e+02	1.8802228e+02	1.8915755e+02	9.7472393e+01	8.2629675e+01	8.3055905e+01	8.6707164e+01	9.7523165e+01	6.6097375e+01	6.6336981e+01	6.9351289e+01	8.3975881e+01	8.0296912e+01	1.8429846e+02	1.7152908e+02	1.0222155e+02	1.0259666e+02	2.5565432e+02	9.8818290e+01	9.1868918e+01	4.1596644e+02
2.2192219e+03	1.7102335e+02	7.0757453e+01	1.0014114e+02	7.7399190e+01	6.9975588e+01	1.2529596e+02	1.2204609e+02	1.2759229e+02	9.5112900e+01	1.4935925e+02	8.7242267e+01	3.2310641e+02	1.1211966e+02	7.1943836e+01	2.0392845e+02	3.7689552e+02	4.3759208e+02	1.8493597e+02	9.1021634e+01	1.0175472e+02	8.4338522e+01	1.3455876e+02	4.0151704e+02	1.3164631e+02	2.9887562e+02	8.8974753e+01	7.4810026e+01	8.1323084e+01	5.3619505e+02	1.8793754e+02	1.7495691e+02	9.7472756e+01	8.2491806e+01	8.2731593e+01	8.7190300e+01	9.7704430e+01	6.8551343e+01	6.6435359e+01	7.4811158e+01	8.4080969e+01	8.1127488e+01	1.8448625e+02	1.7232687e+02	1.0217305e+02	1.1248061e+02	2.5575268e+02	9.8801341e+01	9.2350802e+01	4.0191249e+02
2.2200220e+03	1.7118184e+02	7.1207551e+01	9.5305385e+01	7.6955440e+01	7.0027870e+01	1.1373125e+02	1.2002384e+02	1.3050697e+02	9.5201111e+01	1.4222699e+02	8.5097696e+01	3.2339554e+02	1.1191104e+02	7.2042410e+01	2.0387467e+02	3.7714085e+02	4.3763570e+02	1.8457286e+02	9.1071710e+01	1.0843601e+02	8.4447742e+01	1.3096948e+02	3.9498389e+02	1.2236213e+02	2.9907636e+02	8.9197465e+01	7.5002484e+01	8.1840406e+01	5.3760054e+02	1.8791839e+02	1.6067266e+02	9.7483866e+01	8.2539177e+01	8.3042614e+01	8.6937193e+01	9.7757462e+01	7.3088000e+01	6.6467060e+01	8.1783680e+01	8.4450459e+01	8.1793809e+01	1.8455295e+02	1.7211424e+02	1.0234893e+02	1.2768646e+02	2.5642810e+02	9.8864131e+01	9.1783393e+01	3.8832634e+02
2.2208221e+03	1.7116036e+02	7.3343415e+01	9.2295663e+01	7.7516146e+01	7.0019276e+01	1.0497007e+02	1.1827406e+02	1.3524475e+02	9.5650920e+01	1.3347905e+02	8.1434352e+01	3.2343148e+02	1.1187192e+02	7.2369395e+01	2.0446704e+02	3.7720862e+02	4.3780287e+02	1.8466637e+02	9.1133633e+01	1.1555178e+02	8.4470537e+01	1.2929727e+02	3.8315194e+02	1.1226376e+02	2.9886780e+02	8.9503215e+01	7.4811543e+01	8.2032928e+01	5.4120768e+02	1.8820514e+02	1.4576145e+02	9.7434314e+01	8.2710943e+01	8.3013726e+01	8.7163551e+01	9.7889355e+01	7.8970461e+01	6.6508555e+01	9.2833604e+01	8.4269323e+01	8.3597629e+01	1.8413983e+02	1.7222470e+02	1.0213684e+02	1.4428863e+02	2.5604695e+02	9.8754228e+01	9.2006294e+01	3.7178052e+02
2.2216222e+03	1.7122529e+02	7.5571003e+01	8.8038154e+01	7.7841875e+01	7.0210442e+01	9.7165357e+01	1.1835738e+02	1.4128501e+02	9.5295904e+01	1.2572853e+02	7.7633390e+01	3.2341305e+02	1.1255856e+02	7.2143037e+01	2.0395378e+02	3.7713605e+02	4.3774115e+02	1.8477787e+02	9.1097161e+01	1.2508273e+02	8.4612301e+01	1.2724160e+02	3.7426841e+02	1.0311903e+02	2.9888849e+02	8.9480639e+01	7.5020874e+01	8.1781128e+01	5.4675383e+02	1.8836201e+02	1.3337780e+02	9.7483240e+01	8.2603641e+01	8.3403347e+01	8.7154075e+01	9.7789055e+01	8.6820563e+01	6.6741748e+01	1.0532920e+02	8.4796720e+01	8.5401543e+01	1.8477644e+02	1.7214085e+02	1.0248573e+02	1.6107873e+02	2.5597221e+02	9.8915658e+01	9.2515674e+01	3.5372763e+02
2.2224222e+03	1.7111825e+02	7.6934062e+01	8.6653272e+01	7.7786621e+01	6.9947726e+01	9.0596878e+01	1.1776718e+02	1.5015983e+02	9.5639692e+01	1.1788926e+02	7.3532855e+01	3.2361064e+02	1.1238562e+02	7.3019305e+01	2.0431159e+02	3.7708192e+02	4.3790589e+02	1.8472066e+02	9.0974640e+01	1.3652370e+02	8.4663284e+01	1.2650823e+02	3.6439713e+02	9.2873623e+01	2.9947520e+02	8.9423123e+01	7.5045355e+01	8.2128999e+01	5.5737318e+02	1.8840863e+02	1.2251328e+02	9.7699447e+01	8.2855856e+01	8.3380883e+01	8.6953926e+01	9.7932255e+01	9.5564601e+01	6.6810513e+01	1.2102485e+02	8.4429384e+01	8.8576588e+01	1.8418151e+02	1.7202763e+02	1.0239450e+02	1.7759051e+02	2.5630945e+02	9.9214715e+01	9.2362364e+01	3.3872263e+02
2.2232223e+03	1.7129563e+02	7.8865850e+01	8.5176727e+01	7.7855861e+01	7.0224463e+01	8.6601219e+01	1.1744233e+02	1.5663903e+02	9.5239152e+01	1.1266228e+02	7.0757253e+01	3.2372793e+02	1.1235650e+02	7.3966476e+01	2.0408129e+02	3.7739669e+02	4.3784517e+02	1.8489898e+02	9.1499212e+01	1.4829575e+02	8.4739320e+01	1.2420470e+02	3.5353592e+02	8.7091476e+01	2.9901815e+02	8.9652554e+01	7.5266885e+01	8.1476694e+01	5.7298375e+02	1.8813183e+02	1.1184551e+02	9.7668287e+01	8.2890575e+01	8.3276813e+01	8.7301736e+01	9.7896852e+01	1.0413222e+02	6.6764341e+01	1.3611068e+02	8.4936181e+01	9.2937710e+01	1.8463573e+02	1.7220421e+02	1.0230972e+02	1.9347786e+02	2.5650980e+02	9.9003750e+01	9.2334060e+01	3.2725674e+02
2.2240224e+03	1.7164359e+02	8.0813738e+01	8.3464664e+01	7.7747259e+01	7.0144383e+01	8.2904427e+01	1.1749852e+02	1.6272025e+02	9.5482745e+01	1.0606758e+02	6.8926038e+01	3.2370115e+02	1.1253707e+02	7.5955983e+01	2.0418757e+02	3.7727896e+02	4.3791679e+02	1.8505446e+02	9.1223523e+01	1.6188428e+02	8.4689305e+01	1.2067451e+02	3.4160310e+02	8.2595729e+01	2.9924215e+02	8.9575479e+01	7.5239188e+01	8.1776364e+01	5.9838892e+02	1.8858104e+02	1.0449823e+02	9.7676622e+01	8.2791185e+01	8.3565276e+01	8.7315433e+01	9.7962371e+01	1.1620425e+02	6.6644831e+01	1.5136209e+02	8.4634991e+01	9.9379560e+01	1.8454757e+02	1.7243735e+02	1.0265738e+02	2.0367071e+02	2.5689254e+02	9.8858081e+01	9.2475378e+01	3.1771428e+02
2.2248225e+03	1.7113792e+02	8.2341856e+01	8.3084721e+01	7.7617775e+01	7.0411423e+01	8.0500022e+01	1.1763774e+02	1.6815406e+02	9.5690804e+01	1.0209781e+02	6.6726847e+01	3.2371232e+02	1.1251470e+02	7.7928256e+01	2.0446388e+02	3.7747693e+02	4.3812677e+02	1.8503536e+02	9.1257664e+01	1.7579763e+02	8.4679684e+01	1.1557754e+02	3.3296783e+02	7.8680635e+01	2.9936752e+02	8.9910187e+01	7.5250120e+01	8.1942201e+01	6.2848503e+02	1.8828693e+02	1.0000185e+02	9.7852373e+01	8.2991688e+01	8.3584376e+01	8.7463440e+01	9.8172826e+01	1.2467956e+02	6.6905228e+01	1.6103124e+02	8.4939098e+01	1.0679581e+02	1.8497076e+02	1.7265751e+02	1.0255821e+02	2.0728527e+02	2.5599909e+02	9.9377887e+01	9.2698959e+01	3.0952391e+02
2.2256226e+03	1.7148711e+02	8.4566097e+01	8.2823140e+01	7.8015719e+01	6.9987756e+01	7.9174191e+01	1.1751570e+02	1.7055024e+02	9.5643235e+01	9.9209482e+01	6.5232899e+01	3.2356256e+02	1.1236488e+02	8.1543312e+01	2.0392587e+02	3.7740913e+02	4.3803058e+02	1.8514327e+02	9.1345762e+01	1.8836319e+02	8.4931131e+01	1.1087634e+02	3.2073116e+02	7.6951175e+01	2.9914603e+02	8.9492009e+01	7.5380167e+01	8.1885629e+01	6.6561951e+02	1.8866392e+02	9.5964966e+01	9.7516950e+01	8.2810506e+01	8.3529027e+01	8.7519662e+01	9.8099466e+01	1.3360207e+02	6.6661528e+01	1.6561561e+02	8.4800138e+01	1.1481358e+02	1.8479377e+02	1.7294332e+02	1.0254583e+02	2.0544619e+02	2.5672956e+02	9.8978911e+01	9.2325724e+01	3.0412096e+02
2.2264226e+03	1.7154868e+02	8.6633749e+01	8.2898232e+01	7.7805975e+01	7.0497895e+01	7.8615792e+01	1.1762827e+02	1.6849371e+02	9.5854587e+01	9.7340720e+01	6.4039002e+01	3.2377185e+02	1.1260755e+02	8.6181721e+01	2.0446378e+02	3.7740117e+02	4.3793881e+02	1.8501268e+02	9.1457593e+01	2.0431169e+02	8.4639837e+01	1.0591392e+02	3.1125997e+02	7.5634332e+01	2.9956512e+02	9.0044846e+01	7.5471067e+01	8.1774392e+01	7.1031647e+02	1.8844680e+02	9.5067141e+01	9.7922071e+01	8.3162943e+01	8.3735227e+01	8.7108966e+01	9.8078953e+01	1.3723660e+02	6.6865207e+01	1.6803865e+02	8.4997907e+01	1.2455764e+02	1.8449178e+02	1.7356105e+02	1.0284615e+02	1.9697381e+02	2.5670566e+02	9.9259095e+01	9.2591440e+01	3.0076164e+02
2.2272227e+03	1.7150172e+02	8.6451106e+01	8.4318439e+01	7.8275366e+01	7.0175660e+01	7.8168207e+01	1.1754780e+02	1.6408206e+02	9.5580325e+01	9.5536362e+01	6.2855704e+01	3.2391906e+02	1.1268978e+02	9.2263403e+01	2.0422819e+02	3.7756776e+02	4.3818637e+02	1.8522396e+02	9.1557562e+01	2.1697061e+02	8.5114349e+01	9.9978909e+01	2.9954170e+02	7.4714104e+01	2.9927124e+02	8.9823751e+01	7.5622195e+01	8.2019098e+01	7.5588765e+02	1.8865547e+02	9.5724157e+01	9.7944722e+01	8.2969823e+01	8.3937799e+01	8.7859830e+01	9.8365030e+01	1.3756865e+02	6.6990755e+01	1.6208140e+02	8.5287864e+01	1.3343472e+02	1.8489093e+02	1.7398524e+02	1.0269843e+02	1.8799577e+02	2.5676756e+02	9.9300929e+01	9.2885290e+01	2.9890160e+02
2.2280228e+03	1.7143232e+02	8.6103139e+01	8.5763047e+01	7.8198947e+01	7.0496576e+01	7.7810184e+01	1.1753420e+02	1.5895837e+02	9.5605736e+01	9.4891600e+01	6.1452833e+01	3.2375624e+02	1.1274859e+02	9.7538705e+01	2.0453361e+02	3.7778228e+02	4.3819095e+02	1.8547241e+02	9.1575482e+01	2.2762995e+02	8.5154697e+01	9.5476087e+01	2.8592376e+02	7.3919703e+01	2.9934736e+02	8.9794406e+01	7.5478277e+01	8.2218453e+01	7.9772038e+02	1.8845376e+02	9.7751474e+01	9.7947880e+01	8.3209362e+01	8.3988220e+01	8.7589711e+01	9.8139741e+01	1.3530049e+02	6.6977691e+01	1.5409719e+02	8.4886044e+01	1.4098233e+02	1.8492145e+02	1.7538655e+02	1.0285689e+02	1.7797330e+02	2.5684511e+02	9.9517239e+01	9.2793483e+01	2.9740331e+02
2.2288229e+03	1.7137571e+02	8.5324434e+01	8.8882217e+01	7.8050684e+01	7.0611211e+01	7.7705033e+01	1.1801106e+02	1.4872630e+02	9.5719307e+01	9.3506482e+01	6.0639994e+01	3.2412128e+02	1.1269700e+02	1.0460214e+02	2.0439939e+02	3.7755619e+02	4.3850583e+02	1.8540769e+02	9.1756525e+01	2.3752051e+02	8.4973694e+01	9.2627524e+01	2.7309100e+02	7.3571883e+01	2.9933968e+02	8.9967560e+01	7.5708038e+01	8.2086638e+01	8.3789244e+02	1.8838257e+02	1.0129298e+02	9.7993552e+01	8.3221087e+01	8.3884340e+01	8.7488517e+01	9.8268910e+01	1.2868964e+02	6.6446707e+01	1.4024031e+02	8.5371572e+01	1.4653585e+02	1.8478459e+02	1.7717878e+02	1.0274117e+02	1.7182332e+02	2.5685609e+02	9.9079164e+01	9.2977419e+01	2.9629780e+02
2.2296230e+03	1.7177280e+02	8.4913645e+01	9.3056578e+01	7.8269430e+01	7.0339681e+01	7.7951390e+01	1.1785689e+02	1.3971899e+02	9.5962634e+01	9.3485604e+01	5.9822413e+01	3.2427119e+02	1.1282456e+02	1.1070607e+02	2.0446515e+02	3.7746385e+02	4.3821549e+02	1.8638733e+02	9.1527341e+01	2.4403342e+02	8.5145244e+01	9.0125245e+01	2.6194022e+02	7.3489025e+01	2.9952232e+02	8.9997415e+01	7.5746892e+01	8.1771470e+01	8.6306762e+02	1.8883983e+02	1.0762001e+02	9.8073554e+01	8.3419828e+01	8.4240387e+01	8.7551558e+01	9.7717711e+01	1.2162906e+02	6.7366652e+01	1.2818226e+02	8.5274884e+01	1.5023497e+02	1.8466395e+02	1.7966726e+02	1.0323401e+02	1.6348764e+02	2.5714302e+02	9.9552093e+01	9.2972676e+01	2.9638558e+02
2.2304230e+03	1.7167655e+02	8.2895247e+01	9.6865470e+01	7.8177682e+01	7.0575757e+01	7.7542121e+01	1.1801569e+02	1.2981045e+02	9.5557823e+01	9.3194086e+01	5.9158539e+01	3.2396573e+02	1.1287825e+02	1.1385514e+02	2.0443172e+02	3.7790601e+02	4.3837585e+02	1.8681758e+02	9.2081359e+01	2.4905315e+02	8.4953192e+01	8.8529662e+01	2.5255623e+02	7.3280645e+01	2.9912885e+02	9.0021753e+01	7.5779045e+01	8.2383567e+01	8.7933642e+02	1.8862149e+02	1.1366915e+02	9.8126101e+01	8.3646840e+01	8.4164377e+01	8.7682981e+01	9.8383243e+01	1.1237875e+02	6.6815576e+01	1.1593933e+02	8.5740220e+01	1.5138454e+02	1.8529697e+02	1.8245875e+02	1.0297145e+02	1.6133665e+02	2.5721740e+02	9.9223516e+01	9.2807045e+01	2.9595698e+02
2.2312231e+03	1.7185795e+02	8.2284562e+01	1.0084604e+02	7.8312041e+01	7.0618942e+01	7.7595919e+01	1.1824142e+02	1.1919608e+02	9.6161716e+01	9.3705393e+01	5.8930338e+01	3.2423675e+02	1.1278079e+02	1.1810659e+02	2.0466920e+02	3.7756873e+02	4.3834861e+02	1.8824153e+02	9.1689950e+01	2.5237734e+02	8.5255941e+01	8.7989301e+01	2.4328020e+02	7.3519952e+01	2.9985803e+02	9.0455324e+01	7.5784369e+01	8.1868715e+01	8.9079157e+02	1.8875072e+02	1.2115035e+02	9.8237180e+01	8.3751640e+01	8.4248908e+01	8.7760437e+01	9.8223802e+01	1.0173141e+02	6.6951648e+01	1.0340881e+02	8.6141514e+01	1.4943395e+02	1.8495215e+02	1.8713884e+02	1.0299885e+02	1.5921789e+02	2.5726658e+02	9.9595622e+01	9.3125698e+01	2.9602266e+02
2.2320232e+03	1.7177918e+02	8.0128695e+01	1.0422562e+02	7.8331855e+01	7.0810509e+01	7.7883358e+01	1.1804897e+02	1.1058256e+02	9.5886309e+01	9.3126355e+01	5.8429591e+01	3.2408712e+02	1.1323668e+02	1.2151668e+02	2.0451377e+02	3.7789546e+02	4.3850773e+02	1.9013547e+02	9.1712504e+01	2.5677675e+02	8.5364683e+01	8.8119230e+01	2.3645317e+02	7.3295128e+01	2.9932454e+02	9.0122896e+01	7.5850707e+01	8.2530994e+01	8.9330775e+02	1.8879316e+02	1.2810002e+02	9.8017020e+01	8.4395360e+01	8.4390170e+01	8.7699090e+01	9.8142401e+01	9.2563522e+01	6.7283430e+01	9.3229331e+01	8.6474813e+01	1.4366497e+02	1.8501160e+02	1.9106809e+02	1.0333908e+02	1.5510450e+02	2.5721597e+02	9.9423072e+01	9.2971967e+01	2.9584440e+02
2.2328233e+03	1.7174684e+02	7.8351953e+01	1.0841588e+02	7.8467622e+01	7.0781497e+01	7.7645969e+01	1.1868877e+02	1.0210968e+02	9.6157685e+01	9.3321015e+01	5.8182402e+01	3.2421036e+02	1.1287293e+02	1.2495627e+02	2.0473998e+02	3.7776288e+02	4.3865643e+02	1.9172326e+02	9.1817990e+01	2.5669679e+02	8.5046646e+01	8.9288724e+01	2.3227905e+02	7.3819964e+01	2.9941555e+02	9.0226258e+01	7.5899769e+01	8.2005005e+01	8.8483221e+02	1.8887571e+02	1.3544766e+02	9.8354124e+01	8.4897815e+01	8.4528046e+01	8.8021933e+01	9.8620688e+01	8.5226627e+01	6.7315667e+01	8.5625411e+01	8.7847769e+01	1.3449737e+02	1.8535146e+02	1.9598703e+02	1.0300903e+02	1.5120010e+02	2.5708026e+02	9.9604350e+01	9.3083374e+01	2.9599904e+02
2.2336234e+03	1.7189462e+02	7.7243142e+01	1.1253986e+02	7.8671404e+01	7.0785707e+01	7.7730589e+01	1.1961412e+02	9.5109840e+01	9.5743995e+01	9.3304970e+01	5.8214806e+01	3.2447154e+02	1.1315689e+02	1.2930403e+02	2.0466887e+02	3.7782332e+02	4.3848020e+02	1.9438467e+02	9.1932798e+01	2.5465456e+02	8.5492865e+01	9.1410634e+01	2.2873715e+02	7.3463342e+01	2.9960568e+02	9.0282961e+01	7.5836061e+01	8.2273848e+01	8.6652620e+02	1.8919806e+02	1.4162549e+02	9.8223357e+01	8.6902336e+01	8.4564354e+01	8.7843327e+01	9.8099495e+01	7.8375773e+01	6.7186563e+01	7.8274640e+01	8.9578487e+01	1.2682187e+02	1.8514816e+02	2.0024434e+02	1.0338348e+02	1.4778683e+02	2.5757012e+02	9.9615984e+01	9.3391852e+01	2.9570962e+02
2.2344234e+03	1.7180576e+02	7.6053866e+01	1.1387513e+02	7.8756258e+01	7.0633810e+01	7.8036588e+01	1.2014806e+02	9.0528282e+01	9.6113673e+01	9.3423014e+01	5.8066338e+01	3.2443068e+02	1.1331147e+02	1.3111854e+02	2.0480802e+02	3.7809880e+02	4.3854544e+02	1.9781050e+02	9.1997052e+01	2.5219668e+02	8.5627165e+01	9.3826728e+01	2.2697182e+02	7.3681309e+01	2.9934215e+02	9.0531008e+01	7.5934094e+01	8.2353676e+01	8.4438318e+02	1.8889223e+02	1.4073059e+02	9.8506070e+01	8.8413548e+01	8.4509082e+01	8.7970314e+01	9.8536965e+01	7.3329473e+01	6.7761928e+01	7.2404598e+01	9.2430778e+01	1.1847279e+02	1.8554810e+02	2.0417665e+02	1.0326075e+02	1.4224947e+02	2.5730287e+02	9.9767133e+01	9.3319579e+01	2.9613430e+02
2.2352235e+03	1.7191896e+02	7.4282041e+01	1.1622432e+02	7.8466963e+01	7.1326517e+01	7.7998129e+01	1.2221621e+02	8.6644369e+01	9.5984201e+01	9.3511836e+01	5.8169209e+01	3.2443914e+02	1.1332388e+02	1.3274056e+02	2.0487737e+02	3.7787380e+02	4.3862593e+02	2.0290521e+02	9.1999186e+01	2.5054757e+02	8.5571977e+01	9.8153994e+01	2.2550037e+02	7.3682768e+01	2.9946233e+02	9.0354113e+01	7.5860853e+01	8.2189223e+01	8.1704680e+02	1.8893110e+02	1.3919151e+02	9.8219428e+01	9.1511067e+01	8.4735189e+01	8.8186994e+01	9.8768519e+01	6.9553973e+01	6.7831290e+01	6.8260226e+01	9.5283569e+01	1.0948543e+02	1.8579706e+02	2.0687165e+02	1.0336124e+02	1.3707459e+02	2.5755746e+02	9.9611610e+01	9.3332821e+01	2.9583824e+02
2.2360236e+03	1.7183055e+02	7.2991469e+01	1.1871000e+02	7.8565868e+01	7.0584985e+01	7.7951109e+01	1.2523469e+02	8.3736679e+01	9.6337729e+01	9.3698445e+01	5.8032120e+01	3.2460588e+02	1.1347141e+02	1.3302069e+02	2.0509606e+02	3.7798038e+02	4.3855667e+02	2.0711084e+02	9.2017388e+01	2.4525089e+02	8.5441764e+01	1.0289632e+02	2.2510570e+02	7.3541145e+01	2.9951615e+02	9.0434520e+01	7.6400500e+01	8.2571502e+01	7.8018797e+02	1.8905445e+02	1.3186952e+02	9.8472488e+01	9.5514327e+01	8.4840777e+01	8.8347114e+01	9.8420842e+01	6.8237575e+01	6.8632013e+01	6.5918884e+01	9.9635858e+01	1.0237934e+02	1.8593111e+02	2.1033211e+02	1.0346569e+02	1.3040047e+02	2.5750699e+02	9.9910667e+01	9.3493192e+01	2.9589601e+02
2.2368237e+03	1.7211689e+02	7.2050905e+01	1.1947215e+02	7.8619364e+01	7.0888059e+01	7.7814063e+01	1.3106677e+02	8.2552178e+01	9.6097958e+01	9.3982655e+01	5.8374580e+01	3.2459994e+02	1.1354301e+02	1.3296399e+02	2.0477014e+02	3.7811715e+02	4.3877290e+02	2.1224691e+02	9.2205183e+01	2.3625940e+02	8.5606224e+01	1.0920124e+02	2.2466602e+02	7.3969611e+01	2.9959568e+02	9.0821923e+01	7.6169529e+01	8.2265538e+01	7.4112119e+02	1.8922793e+02	1.2354359e+02	9.8435503e+01	1.0091181e+02	8.4605707e+01	8.8229356e+01	9.8703654e+01	6.7691307e+01	6.9346424e+01	6.4433858e+01	1.0471323e+02	9.7619993e+01	1.8687859e+02	2.1339962e+02	1.0356200e+02	1.2236228e+02	2.5761169e+02	1.0000736e+02	9.4052888e+01	2.9612992e+02
2.2376238e+03	1.7207292e+02	7.1074824e+01	1.1756126e+02	7.8638089e+01	7.1411724e+01	7.7884469e+01	1.3871875e+02	8.0615101e+01	9.6100640e+01	9.3613210e+01	5.8166421e+01	3.2478643e+02	1.1354993e+02	1.2991902e+02	2.0564399e+02	3.7812755e+02	4.3870188e+02	2.1969895e+02	9.2120078e+01	2.2058688e+02	8.5634425e+01	1.1642853e+02	2.2477714e+02	7.3656054e+01	2.9952847e+02	9.0718957e+01	7.6265133e+01	8.2357138e+01	7.0247880e+02	1.8912482e+02	1.1465838e+02	9.8377619e+01	1.0592343e+02	8.5165113e+01	8.8092543e+01	9.8592901e+01	6.8175982e+01	7.0463143e+01	6.2501855e+01	1.1151823e+02	9.4297201e+01	1.8786032e+02	2.1686269e+02	1.0315698e+02	1.1441402e+02	2.5793535e+02	9.9949730e+01	9.3307748e+01	2.9597145e+02
2.2384238e+03	1.7209172e+02	7.0213835e+01	1.1868722e+02	7.9179946e+01	7.0581741e+01	7.8167908e+01	1.5100738e+02	8.0446034e+01	9.6389268e+01	9.3677213e+01	5.8457159e+01	3.2457880e+02	1.1332651e+02	1.2429017e+02	2.0561786e+02	3.7813570e+02	4.3887750e+02	2.2714481e+02	9.2264015e+01	2.0751113e+02	8.5691433e+01	1.2197086e+02	2.2509228e+02	7.3956209e+01	2.9941690e+02	9.0650282e+01	7.6211454e+01	8.2348867e+01	6.6916555e+02	1.8929643e+02	1.0607567e+02	9.8884114e+01	1.1126302e+02	8.4990866e+01	8.8440715e+01	9.8864137e+01	6.9775396e+01	7.2324714e+01	6.2109103e+01	1.2073758e+02	9.3219046e+01	1.8939103e+02	2.1836939e+02	1.0373501e+02	1.0898926e+02	2.5789905e+02	9.9906498e+01	9.4252415e+01	2.9616185e+02
2.2392239e+03	1.7238679e+02	6.9348370e+01	1.1837040e+02	7.8932068e+01	7.1249083e+01	7.7995477e+01	1.6853430e+02	7.9985976e+01	9.6004019e+01	9.3771886e+01	5.8390555e+01	3.2510167e+02	1.1382753e+02	1.1972982e+02	2.0576494e+02	3.7816748e+02	4.3900344e+02	2.3512162e+02	9.2320618e+01	1.9099351e+02	8.5779994e+01	1.2934287e+02	2.2588024e+02	7.3743459e+01	2.9995734e+02	9.0860031e+01	7.6229222e+01	8.2308345e+01	6.3437763e+02	1.8942596e+02	9.7790339e+01	9.8721043e+01	1.1768464e+02	8.5116662e+01	8.8285814e+01	9.9117773e+01	7.2548343e+01	7.5210011e+01	6.1378939e+01	1.3001728e+02	9.3428104e+01	1.9182855e+02	2.2114289e+02	1.0347669e+02	1.0301458e+02	2.5786474e+02	1.0005382e+02	9.3953835e+01	2.9598755e+02
2.2400240e+03	1.7221246e+02	6.9248464e+01	1.1766770e+02	7.8724872e+01	7.1000223e+01	7.8159322e+01	1.9315492e+02	7.9342595e+01	9.6239139e+01	9.4056560e+01	5.8385915e+01	3.2485477e+02	1.1355480e+02	1.1266127e+02	2.0674234e+02	3.7841329e+02	4.3891382e+02	2.4382011e+02	9.2290939e+01	1.7231275e+02	8.6050070e+01	1.3682940e+02	2.2689550e+02	7.4030942e+01	2.9941272e+02	9.0907448e+01	7.6509924e+01	8.2698704e+01	6.0826512e+02	1.8907040e+02	9.1114567e+01	9.8290021e+01	1.2052748e+02	8.5230859e+01	8.8601588e+01	9.8855265e+01	7.8045419e+01	7.8718017e+01	6.1557885e+01	1.3865624e+02	9.4287393e+01	1.9521021e+02	2.2283091e+02	1.0368987e+02	9.8637146e+01	2.5820807e+02	1.0010978e+02	9.4112651e+01	2.9582961e+02
2.2408241e+03	1.7212972e+02	6.8794832e+01	1.1512635e+02	7.9105486e+01	7.1457269e+01	7.8186182e+01	2.2229272e+02	7.9696537e+01	9.6372838e+01	9.4193599e+01	5.8415583e+01	3.2499081e+02	1.1398739e+02	1.0555404e+02	2.0773559e+02	3.7851539e+02	4.3889045e+02	2.5123777e+02	9.2406932e+01	1.5550750e+02	8.5861478e+01	1.4380516e+02	2.2933121e+02	7.4140964e+01	2.9976456e+02	9.1277163e+01	7.6265253e+01	8.2229956e+01	5.8538659e+02	1.8948299e+02	8.6023952e+01	9.8818113e+01	1.2551065e+02	8.5391147e+01	8.8357309e+01	9.8416909e+01	8.2267435e+01	8.3230538e+01	6.1065976e+01	1.4743296e+02	9.6254177e+01	1.9939408e+02	2.2651190e+02	1.0360044e+02	9.4826019e+01	2.5796756e+02	1.0014177e+02	9.4906945e+01	2.9654135e+02
2.2416242e+03	1.7212488e+02	6.8982728e+01	1.1237525e+02	7.9129686e+01	7.1396625e+01	7.8321504e+01	2.5561656e+02	7.9444642e+01	9.6065592e+01	9.4178309e+01	5.8574234e+01	3.2475490e+02	1.1385315e+02	9.8997520e+01	2.0937903e+02	3.7841605e+02	4.3910591e+02	2.5726177e+02	9.2344001e+01	1.3959197e+02	8.5772519e+01	1.5051153e+02	2.3269820e+02	7.3740668e+01	2.9991066e+02	9.1215946e+01	7.6191836e+01	8.2373630e+01	5.7016011e+02	1.8940139e+02	8.3010655e+01	9.8980346e+01	1.2901683e+02	8.5457716e+01	8.8402561e+01	9.8904785e+01	8.7282482e+01	9.1120604e+01	6.1225869e+01	1.5685256e+02	9.8031083e+01	2.0606200e+02	2.2677948e+02	1.0368769e+02	9.2242536e+01	2.5844099e+02	1.0044784e+02	9.5758238e+01	2.9593048e+02
2.2424242e+03	1.7218882e+02	6.8497417e+01	1.0991169e+02	7.9070599e+01	7.1121453e+01	7.8136429e+01	2.9350546e+02	7.9775523e+01	9.6286595e+01	9.4014475e+01	5.8519655e+01	3.2527444e+02	1.1403232e+02	9.3028481e+01	2.1137025e+02	3.7834386e+02	4.3920460e+02	2.6507466e+02	9.2891850e+01	1.2653692e+02	8.6025020e+01	1.5651446e+02	2.3875362e+02	7.4171574e+01	2.9982395e+02	9.1001827e+01	7.6345242e+01	8.2923918e+01	5.5705117e+02	1.8953372e+02	8.0597656e+01	9.8776506e+01	1.3213151e+02	8.5412027e+01	8.8688176e+01	9.9052460e+01	9.3379560e+01	1.0092037e+02	6.1056758e+01	1.6311267e+02	1.0207906e+02	2.1382679e+02	2.3061162e+02	1.0383859e+02	9.0633188e+01	2.5806465e+02	1.0052358e+02	9.6967867e+01	2.9654456e+02
2.2432243e+03	1.7232928e+02	6.8465333e+01	1.0628234e+02	7.9060838e+01	7.1261910e+01	7.8213338e+01	3.3135928e+02	7.9452494e+01	9.6279148e+01	9.4317123e+01	5.8717429e+01	3.2505414e+02	1.1410869e+02	8.7983046e+01	2.1448462e+02	3.7839171e+02	4.3899358e+02	2.7116905e+02	9.2536003e+01	1.1342187e+02	8.6107756e+01	1.5900262e+02	2.4653755e+02	7.4184326e+01	2.9990648e+02	9.1191384e+01	7.6734973e+01	8.2632947e+01	5.4953815e+02	1.8945301e+02	7.8999162e+01	9.8993962e+01	1.3384797e+02	8.5607271e+01	8.8548197e+01	9.9094749e+01	9.8791938e+01	1.1061631e+02	6.1110862e+01	1.6511298e+02	1.0358847e+02	2.2220094e+02	2.3480500e+02	1.0369633e+02	8.9473344e+01	2.5833021e+02	1.0117368e+02	9.9332632e+01	2.9591727e+02
2.2440244e+03	1.7253107e+02	6.8417586e+01	1.0268964e+02	7.9705686e+01	7.1315418e+01	7.8293912e+01	3.7006932e+02	7.9561021e+01	9.6312481e+01	9.4466973e+01	5.8881220e+01	3.2523267e+02	1.1376020e+02	8.3280535e+01	2.1762668e+02	3.7825738e+02	4.3918698e+02	2.7285381e+02	9.2878527e+01	1.0353912e+02	8.6155294e+01	1.6283516e+02	2.5532626e+02	7.4030551e+01	3.0001427e+02	9.1364746e+01	7.6519405e+01	8.2653235e+01	5.4393111e+02	1.8963740e+02	7.8146865e+01	9.8867933e+01	1.3528276e+02	8.5588610e+01	8.8746398e+01	9.9055950e+01	1.0303980e+02	1.2432867e+02	6.1385253e+01	1.6337889e+02	1.0649865e+02	2.3067954e+02	2.3953697e+02	1.0373126e+02	8.9331439e+01	2.5865349e+02	1.0154324e+02	1.0253019e+02	2.9642441e+02
2.2448245e+03	1.7217371e+02	6.8670592e+01	9.8503609e+01	7.9467989e+01	7.1273460e+01	7.8281104e+01	4.0536395e+02	7.9562644e+01	9.6664850e+01	9.4288761e+01	5.9661969e+01	3.2516141e+02	1.1407460e+02	8.0285019e+01	2.2132758e+02	3.7848890e+02	4.3913658e+02	2.7165725e+02	9.2562851e+01	9.6846147e+01	8.6149831e+01	1.6240831e+02	2.6538283e+02	7.4170856e+01	3.0018877e+02	9.1393997e+01	7.6763873e+01	8.2628854e+01	5.4054898e+02	1.8921135e+02	7.7602099e+01	9.8966955e+01	1.3620087e+02	8.5520248e+01	8.8669168e+01	9.8788037e+01	1.0813674e+02	1.4033021e+02	6.1143132e+01	1.6263716e+02	1.0976306e+02	2.3994013e+02	2.4753119e+02	1.0398403e+02	8.8887905e+01	2.5844722e+02	1.0213699e+02	1.0741860e+02	2.9637860e+02
2.2456246e+03	1.7276490e+02	6.8571562e+01	9.4680469e+01	7.9233454e+01	7.1783059e+01	7.8532405e+01	4.3725947e+02	7.9788135e+01	9.6413002e+01	9.4528458e+01	6.0207690e+01	3.2535585e+02	1.1404856e+02	7.8087177e+01	2.2733625e+02	3.7859701e+02	4.3934742e+02	2.6771625e+02	9.2640587e+01	9.1928203e+01	8.6249796e+01	1.5984982e+02	2.7597645e+02	7.3794653e+01	3.0002476e+02	9.1822254e+01	7.7384872e+01	8.2758745e+01	5.3837405e+02	1.8961311e+02	7.7444850e+01	9.9242785e+01	1.3754301e+02	8.6055021e+01	8.8918674e+01	9.9128230e+01	1.1082106e+02	1.5548124e+02	6.1491561e+01	1.5535991e+02	1.1305076e+02	2.4774922e+02	2.5610378e+02	1.0426710e+02	8.8663072e+01	2.5866964e+02	1.0293770e+02	1.1359680e+02	2.9636305e+02
2.2464246e+03	1.7236668e+02	6.8811075e+01	9.1354299e+01	7.9269170e+01	7.1405238e+01	7.8056072e+01	4.7100644e+02	7.9675751e+01	9.6533930e+01	9.4618555e+01	6.1602442e+01	3.2544768e+02	1.1429894e+02	7.6230712e+01	2.3215516e+02	3.7864809e+02	4.3925715e+02	2.6176635e+02	9.2649100e+01	8.7703658e+01	8.6128688e+01	1.5756415e+02	2.8561679e+02	7.4296597e+01	2.9989167e+02	9.0961941e+01	7.8567572e+01	8.2601023e+01	5.3745041e+02	1.8960969e+02	7.7193328e+01	9.8812383e+01	1.3685620e+02	8.5909381e+01	8.8588944e+01	9.9084221e+01	1.1197291e+02	1.7420019e+02	6.1275098e+01	1.4758041e+02	1.1550924e+02	2.5334290e+02	2.6470659e+02	1.0392704e+02	8.8728244e+01	2.5863310e+02	1.0470337e+02	1.2144530e+02	2.9646125e+02
2.2472247e+03	1.7304173e+02	6.8520473e+01	8.8903018e+01	7.9564658e+01	7.1785500e+01	7.8545934e+01	4.9926704e+02	7.9797642e+01	9.6504086e+01	9.4206396e+01	6.3084391e+01	3.2530053e+02	1.1415780e+02	7.5372438e+01	2.3877421e+02	3.7895368e+02	4.3929116e+02	2.5240121e+02	9.2942899e+01	8.5896957e+01	8.6274211e+01	1.5183857e+02	2.9599660e+02	7.3983670e+01	3.0009629e+02	9.1570699e+01	7.9679147e+01	8.3075327e+01	5.3644965e+02	1.8950206e+02	7.7637643e+01	9.9287267e+01	1.4023360e+02	8.5974033e+01	8.9026206e+01	9.8974807e+01	1.1406357e+02	1.9106938e+02	6.1142221e+01	1.3928392e+02	1.1710151e+02	2.5595822e+02	2.7383500e+02	1.0420396e+02	8.8365385e+01	2.5898146e+02	1.0648788e+02	1.2789325e+02	2.9603956e+02
2.2480248e+03	1.7258364e+02	6.8807641e+01	8.6674157e+01	7.9239921e+01	7.1433145e+01	7.8600353e+01	5.1860101e+02	7.9731355e+01	9.6572683e+01	9.4935038e+01	6.4900153e+01	3.2560502e+02	1.1413249e+02	7.4264675e+01	2.4851898e+02	3.7883511e+02	4.3926346e+02	2.4354523e+02	9.2783753e+01	8.3709380e+01	8.6320436e+01	1.4425452e+02	3.0301080e+02	7.3999704e+01	3.0039723e+02	9.1755659e+01	8.1654836e+01	8.2650211e+01	5.3639402e+02	1.8973805e+02	7.7497269e+01	9.9067962e+01	1.4103715e+02	8.6292632e+01	8.9099665e+01	9.9038753e+01	1.1527724e+02	2.1133720e+02	6.1693877e+01	1.3108839e+02	1.1668014e+02	2.5600959e+02	2.8557864e+02	1.0425921e+02	8.8537763e+01	2.5883420e+02	1.0945129e+02	1.3743309e+02	2.9676163e+02
2.2488249e+03	1.7278169e+02	6.9118574e+01	8.5242940e+01	7.9446590e+01	7.1811206e+01	7.8724605e+01	5.3990238e+02	7.9848260e+01	9.6544637e+01	9.4974914e+01	6.7866336e+01	3.2541621e+02	1.1442028e+02	7.4065832e+01	2.5779071e+02	3.7923879e+02	4.3948935e+02	2.3720228e+02	9.2839286e+01	8.2809175e+01	8.6385979e+01	1.3495606e+02	3.0952565e+02	7.4718411e+01	3.0011853e+02	9.1576439e+01	8.5026616e+01	8.3012096e+01	5.3618697e+02	1.8970565e+02	7.7533954e+01	9.9319478e+01	1.4431198e+02	8.6033020e+01	8.8644978e+01	9.9476692e+01	1.1539477e+02	2.2358303e+02	6.1380334e+01	1.2378339e+02	1.1665869e+02	2.5118176e+02	2.9642193e+02	1.0406506e+02	8.8812200e+01	2.5911101e+02	1.1340819e+02	1.4490547e+02	2.9603811e+02
2.2496250e+03	1.7313438e+02	6.8753487e+01	8.3879668e+01	7.9864913e+01	7.1685452e+01	7.8457854e+01	5.5542957e+02	8.0038088e+01	9.6508886e+01	9.4885188e+01	7.0485331e+01	3.2577418e+02	1.1422786e+02	7.3067438e+01	2.6457049e+02	3.7970667e+02	4.3957361e+02	2.3226154e+02	9.3233025e+01	8.2285935e+01	8.6326799e+01	1.2608221e+02	3.1632993e+02	7.4002874e+01	2.9994935e+02	9.1994203e+01	9.0178012e+01	8.2619161e+01	5.3621810e+02	1.8972552e+02	7.7575716e+01	9.9324252e+01	1.4565989e+02	8.6398802e+01	8.9132453e+01	9.9307570e+01	1.1313448e+02	2.4250739e+02	6.1489464e+01	1.1811235e+02	1.1512283e+02	2.4550151e+02	3.0856652e+02	1.0440175e+02	8.8788265e+01	2.5901864e+02	1.1792657e+02	1.5336177e+02	2.9680089e+02
2.2504250e+03	1.7259431e+02	6.9412083e+01	8.3298498e+01	7.9688852e+01	7.1792744e+01	7.8729153e+01	5.6342490e+02	8.0033582e+01	9.6803113e+01	9.4897534e+01	7.4362248e+01	3.2577401e+02	1.1461508e+02	7.3362919e+01	2.7109796e+02	3.8043769e+02	4.3949302e+02	2.2808009e+02	9.2903784e+01	8.2264596e+01	8.6625760e+01	1.1680519e+02	3.1953354e+02	7.4655190e+01	3.0004584e+02	9.1541077e+01	9.5689695e+01	8.3028131e+01	5.3615901e+02	1.8993681e+02	7.7542522e+01	9.9627450e+01	1.4478048e+02	8.6172270e+01	8.8625986e+01	9.9213023e+01	1.1227038e+02	2.5838883e+02	6.1632594e+01	1.1288165e+02	1.1079429e+02	2.3586540e+02	3.2027672e+02	1.0408861e+02	8.8643107e+01	2.5959198e+02	1.2248257e+02	1.6078649e+02	2.9617833e+02
2.2512251e+03	1.7292781e+02	6.9448521e+01	8.2529165e+01	7.9386799e+01	7.1498306e+01	7.8638826e+01	5.5321992e+02	7.9927758e+01	9.6588988e+01	9.5134528e+01	8.0312468e+01	3.2577575e+02	1.1446187e+02	7.3275090e+01	2.7555161e+02	3.8140144e+02	4.3952139e+02	2.2808816e+02	9.3340128e+01	8.2234482e+01	8.6681671e+01	1.0981771e+02	3.2023746e+02	7.4372527e+01	3.0027344e+02	9.2045009e+01	1.0437238e+02	8.3382758e+01	5.3617135e+02	1.8973072e+02	7.7421207e+01	9.9073458e+01	1.4036193e+02	8.6196518e+01	8.9361651e+01	9.9364412e+01	1.0936031e+02	2.7076345e+02	6.1471551e+01	1.0924861e+02	1.0674613e+02	2.2708418e+02	3.2625336e+02	1.0475285e+02	8.8509351e+01	2.6034821e+02	1.2836371e+02	1.6550108e+02	2.9660868e+02
2.2520252e+03	1.7281139e+02	7.0909149e+01	8.2250847e+01	8.0232198e+01	7.1800301e+01	7.8674106e+01	5.3854094e+02	8.0204492e+01	9.6898573e+01	9.5002076e+01	8.5626317e+01	3.2563820e+02	1.1481955e+02	7.3182146e+01	2.7847255e+02	3.8398339e+02	4.3973754e+02	2.3358042e+02	9.3320239e+01	8.1915984e+01	8.6288833e+01	1.0380527e+02	3.2177653e+02	7.4759977e+01	3.0022729e+02	9.1744735e+01	1.1207335e+02	8.2981872e+01	5.3570884e+02	1.8985174e+02	7.7938814e+01	9.9037245e+01	1.3828168e+02	8.6784946e+01	8.8736674e+01	9.9605619e+01	1.0575931e+02	2.7944260e+02	6.1416838e+01	1.0649725e+02	1.0309547e+02	2.1911420e+02	3.3057113e+02	1.0446664e+02	8.9039477e+01	2.6174081e+02	1.3277186e+02	1.7023379e+02	2.9661686e+02
2.2528253e+03	1.7289809e+02	7.2888391e+01	8.1825640e+01	7.9953825e+01	7.1949091e+01	7.8757749e+01	5.1201325e+02	8.0428949e+01	9.6885386e+01	9.5270678e+01	9.1084620e+01	3.2586802e+02	1.1456999e+02	7.3242653e+01	2.7733445e+02	3.8618310e+02	4.3946480e+02	2.4172669e+02	9.3234842e+01	8.1911648e+01	8.6923181e+01	9.8913119e+01	3.1902375e+02	7.4597122e+01	3.0011399e+02	9.2198432e+01	1.1922395e+02	8.2927034e+01	5.3625623e+02	1.9008838e+02	7.7771726e+01	9.9560647e+01	1.3258291e+02	8.6369627e+01	8.9525584e+01	9.9478410e+01	1.0049705e+02	2.7914074e+02	6.1567015e+01	1.0438396e+02	9.8508733e+01	2.1150894e+02	3.3253683e+02	1.0472704e+02	8.8917356e+01	2.6348311e+02	1.3591166e+02	1.7270624e+02	2.9665790e+02
2.2536254e+03	1.7287970e+02	7.6024258e+01	8.1899163e+01	7.9917249e+01	7.2003742e+01	7.8626944e+01	4.7192219e+02	7.9959482e+01	9.7364954e+01	9.4910006e+01	9.6361347e+01	3.2604678e+02	1.1456944e+02	7.3405159e+01	2.7395849e+02	3.9067211e+02	4.3988819e+02	2.5152840e+02	9.3178186e+01	8.2041969e+01	8.6843848e+01	9.4730780e+01	3.1318889e+02	7.4504161e+01	3.0038778e+02	9.1829652e+01	1.2866389e+02	8.3114033e+01	5.3604173e+02	1.8993301e+02	7.7547151e+01	9.9177058e+01	1.2422663e+02	8.6776913e+01	8.9050324e+01	9.9653994e+01	9.5841061e+01	2.7435003e+02	6.1934281e+01	1.0197354e+02	9.5374480e+01	2.0626011e+02	3.3284271e+02	1.0493585e+02	8.9331506e+01	2.6649473e+02	1.3840069e+02	1.7453034e+02	2.9647806e+02
2.2544254e+03	1.7294268e+02	8.1381640e+01	8.1826434e+01	8.0188656e+01	7.1950395e+01	7.8535543e+01	4.1973082e+02	8.0130483e+01	9.7631374e+01	9.5647711e+01	1.0363038e+02	3.2593700e+02	1.1515736e+02	7.3149097e+01	2.6791765e+02	3.9514614e+02	4.3964704e+02	2.6422896e+02	9.3161047e+01	8.2306826e+01	8.6582428e+01	9.2524269e+01	3.0347199e+02	7.4513179e+01	2.9997178e+02	9.2199124e+01	1.3603547e+02	8.3403877e+01	5.3607831e+02	1.8973857e+02	7.8197860e+01	9.9628257e+01	1.1639592e+02	8.6697098e+01	8.9119580e+01	9.9359341e+01	9.0957483e+01	2.5746643e+02	6.1518934e+01	1.0028581e+02	9.2080676e+01	2.0133125e+02	3.3263439e+02	1.0460840e+02	8.8710568e+01	2.7078869e+02	1.3912892e+02	1.7234141e+02	2.9727681e+02
2.2552255e+03	1.7320833e+02	9.1069255e+01	8.1686092e+01	7.9974356e+01	7.2139963e+01	7.8886721e+01	3.6520453e+02	8.0249895e+01	9.7854916e+01	9.5159069e+01	1.0963818e+02	3.2577520e+02	1.1496498e+02	7.3229082e+01	2.5930345e+02	3.9974121e+02	4.3967511e+02	2.7526285e+02	9.3240173e+01	8.2098448e+01	8.6863485e+01	9.0115739e+01	2.9291243e+02	7.4811978e+01	3.0031088e+02	9.2459904e+01	1.4129475e+02	8.3171900e+01	5.3635352e+02	1.9031855e+02	7.7606321e+01	9.9650714e+01	1.0801551e+02	8.6832280e+01	8.9594918e+01	9.9599357e+01	8.6181203e+01	2.3767010e+02	6.1977840e+01	9.7064866e+01	8.8669097e+01	1.9717711e+02	3.2991347e+02	1.0445224e+02	8.9170659e+01	2.7587135e+02	1.3825041e+02	1.7076194e+02	2.9779592e+02
2.2560256e+03	1.7293950e+02	1.0377432e+02	8.1909262e+01	8.0047501e+01	7.2108683e+01	7.8572630e+01	3.1391388e+02	8.0461248e+01	9.8650513e+01	9.5483405e+01	1.1625447e+02	3.2618434e+02	1.1480103e+02	7.3282641e+01	2.5068305e+02	4.0648727e+02	4.3979387e+02	2.8732785e+02	9.3182212e+01	8.2009882e+01	8.6679404e+01	8.8519765e+01	2.8036977e+02	7.4873489e+01	3.0032890e+02	9.1954940e+01	1.4162421e+02	8.2792724e+01	5.3636493e+02	1.8981444e+02	7.8305808e+01	9.9564601e+01	1.0237017e+02	8.6847352e+01	8.9882237e+01	9.9801441e+01	8.0433768e+01	2.1308975e+02	6.1859266e+01	9.5007842e+01	8.6870439e+01	1.9369951e+02	3.2653597e+02	1.0499301e+02	8.8926640e+01	2.8307599e+02	1.3652397e+02	1.6673060e+02	2.9822730e+02
2.2568257e+03	1.7332885e+02	1.2084392e+02	8.1723568e+01	8.0102510e+01	7.2143590e+01	7.9008797e+01	2.7043813e+02	8.0098598e+01	9.9719376e+01	9.5465597e+01	1.2235767e+02	3.2588102e+02	1.1496651e+02	7.3510362e+01	2.4049115e+02	4.1167542e+02	4.4011123e+02	2.9338438e+02	9.3522214e+01	8.2662163e+01	8.6905213e+01	8.7600344e+01	2.6891081e+02	7.4513284e+01	3.0040221e+02	9.2659595e+01	1.4150895e+02	8.3216849e+01	5.3630331e+02	1.9019244e+02	7.7949914e+01	9.9926453e+01	9.6351332e+01	8.6896352e+01	8.9595643e+01	9.9547058e+01	7.6539597e+01	1.8985377e+02	6.2351007e+01	9.3256026e+01	8.5385468e+01	1.9191676e+02	3.1937538e+02	1.0480588e+02	8.9256741e+01	2.8948011e+02	1.3318047e+02	1.6595234e+02	2.9996972e+02
2.2576258e+03	1.7298010e+02	1.4097205e+02	8.1935780e+01	7.9856297e+01	7.2115764e+01	7.9015049e+01	2.3310273e+02	8.0294589e+01	9.9809469e+01	9.5673162e+01	1.2622557e+02	3.2634508e+02	1.1498148e+02	7.3042266e+01	2.3035825e+02	4.1745620e+02	4.3991082e+02	2.9638329e+02	9.3308443e+01	8.2108873e+01	8.7150743e+01	8.7122284e+01	2.5899527e+02	7.4760084e+01	3.0037898e+02	9.2322886e+01	1.4100547e+02	8.3205078e+01	5.3613219e+02	1.9014353e+02	7.7582334e+01	9.9521064e+01	9.2826918e+01	8.7136571e+01	9.0834877e+01	9.9867746e+01	7.2256288e+01	1.6937773e+02	6.2826930e+01	9.1494283e+01	8.4418299e+01	1.9006681e+02	3.1294074e+02	1.0489355e+02	8.9329773e+01	2.9867090e+02	1.3028748e+02	1.6221146e+02	3.0284576e+02
2.2584258e+03	1.7305388e+02	1.6238764e+02	8.1972791e+01	8.0256296e+01	7.2270153e+01	7.8482018e+01	2.0584885e+02	8.0437942e+01	1.0103150e+02	9.5601838e+01	1.2999346e+02	3.2602906e+02	1.1515800e+02	7.3511684e+01	2.2428940e+02	4.2109489e+02	4.3989698e+02	2.9637853e+02	9.3587134e+01	8.2270542e+01	8.6915247e+01	8.6971124e+01	2.4904678e+02	7.4979384e+01	3.0054187e+02	9.2370199e+01	1.3594569e+02	8.2991202e+01	5.3638337e+02	1.9038481e+02	7.8312018e+01	9.9763720e+01	8.9588738e+01	8.6973960e+01	9.1159745e+01	9.9646505e+01	6.9483675e+01	1.5789632e+02	6.4078235e+01	9.0625017e+01	8.3075986e+01	1.8884718e+02	3.0917185e+02	1.0489328e+02	8.9341752e+01	3.0826522e+02	1.2723840e+02	1.5738947e+02	3.0666046e+02
2.2592259e+03	1.7348321e+02	1.8474575e+02	8.1793997e+01	8.0040501e+01	7.2376023e+01	7.9014280e+01	1.9180367e+02	8.0439563e+01	1.0206875e+02	9.5861913e+01	1.3415118e+02	3.2649322e+02	1.1497407e+02	7.3497320e+01	2.1934958e+02	4.2511165e+02	4.4014820e+02	2.9497211e+02	9.3630530e+01	8.2566321e+01	8.6812251e+01	8.6507519e+01	2.4104497e+02	7.4918263e+01	3.0059602e+02	9.2587589e+01	1.3121177e+02	8.3250658e+01	5.3623552e+02	1.8999766e+02	7.8162378e+01	9.9816056e+01	8.8106328e+01	8.7589674e+01	9.3026224e+01	9.9713617e+01	6.7250995e+01	1.5118709e+02	6.4731598e+01	9.0206691e+01	8.2675083e+01	1.8831325e+02	3.0189387e+02	1.0468987e+02	8.9256057e+01	3.1632955e+02	1.2341952e+02	1.5411564e+02	3.1290636e+02
2.2600260e+03	1.7327402e+02	2.0141117e+02	8.2007671e+01	8.0755061e+01	7.2243768e+01	7.8759172e+01	1.8316414e+02	8.0518242e+01	1.0287593e+02	9.5797352e+01	1.3318429e+02	3.2618881e+02	1.1532697e+02	7.3490620e+01	2.1402137e+02	4.2960411e+02	4.3999442e+02	2.8738383e+02	9.3711785e+01	8.2685505e+01	8.7365846e+01	8.6487165e+01	2.3542829e+02	7.4621177e+01	3.0048697e+02	9.2277368e+01	1.2441093e+02	8.3391647e+01	5.3628841e+02	1.9024485e+02	7.8340808e+01	9.9862696e+01	8.7007260e+01	8.7200345e+01	9.5756272e+01	9.9504311e+01	6.5825358e+01	1.5286469e+02	6.7244107e+01	9.0212855e+01	8.2629536e+01	1.8709350e+02	2.9228300e+02	1.0536346e+02	8.9395526e+01	3.2385731e+02	1.2125970e+02	1.5255104e+02	3.1941933e+02
2.2608261e+03	1.7298987e+02	2.1468484e+02	8.1520918e+01	8.0285081e+01	7.2403107e+01	7.9026636e+01	1.8151617e+02	8.0788745e+01	1.0283985e+02	9.5963093e+01	1.3303187e+02	3.2616491e+02	1.1526220e+02	7.3422825e+01	2.1133144e+02	4.3334023e+02	4.4023257e+02	2.7946441e+02	9.3610445e+01	8.2368776e+01	8.7190825e+01	8.6338399e+01	2.3191375e+02	7.5037116e+01	3.0070834e+02	9.3006956e+01	1.1839124e+02	8.2996690e+01	5.3659944e+02	1.9023117e+02	7.8277929e+01	9.9757246e+01	8.6435504e+01	8.7375528e+01	9.8001864e+01	1.0026698e+02	6.4801406e+01	1.6200332e+02	7.2033025e+01	9.1250681e+01	8.1938188e+01	1.8699836e+02	2.8224560e+02	1.0492992e+02	8.9456155e+01	3.3224034e+02	1.1934904e+02	1.5161107e+02	3.2920792e+02
2.2616262e+03	1.7353495e+02	2.1687472e+02	8.2222909e+01	8.0269115e+01	7.2145445e+01	7.9280918e+01	1.8483436e+02	8.0501774e+01	1.0290144e+02	9.5964921e+01	1.2949272e+02	3.2653755e+02	1.1535114e+02	7.3400160e+01	2.0913892e+02	4.3548868e+02	4.4027505e+02	2.7299019e+02	9.4052992e+01	8.2645453e+01	8.7196796e+01	8.6449037e+01	2.2941882e+02	7.4874732e+01	3.0048058e+02	9.2543595e+01	1.1123098e+02	8.3091495e+01	5.3628647e+02	1.9050663e+02	7.8392521e+01	1.0021923e+02	8.6153792e+01	8.7754505e+01	1.0224493e+02	1.0015810e+02	6.4220368e+01	1.7808785e+02	7.9377339e+01	9.0962003e+01	8.2124454e+01	1.8685279e+02	2.6753424e+02	1.0498135e+02	8.9507753e+01	3.3921984e+02	1.1724291e+02	1.5369204e+02	3.3960567e+02
2.2624262e+03	1.7334526e+02	2.1405287e+02	8.2153968e+01	8.0799934e+01	7.2513155e+01	7.8811973e+01	1.9082553e+02	8.0691010e+01	1.0337273e+02	9.6033914e+01	1.2534194e+02	3.2661922e+02	1.1535311e+02	7.3796509e+01	2.0743667e+02	4.3702375e+02	4.4021801e+02	2.6781269e+02	9.3642870e+01	8.2523845e+01	8.7446731e+01	8.6718606e+01	2.2789739e+02	7.4958318e+01	3.0052795e+02	9.2834462e+01	1.0455717e+02	8.3437458e+01	5.3633003e+02	1.9055927e+02	7.8491519e+01	9.9967707e+01	8.6107854e+01	8.7679189e+01	1.0677870e+02	1.0043661e+02	6.3403883e+01	1.9066584e+02	9.0445617e+01	9.2015604e+01	8.1947293e+01	1.8697330e+02	2.5274863e+02	1.0519089e+02	8.9737503e+01	3.4322436e+02	1.1704036e+02	1.5310848e+02	3.5404022e+02
2.2632263e+03	1.7352408e+02	2.0477816e+02	8.1972187e+01	8.0741380e+01	7.2605609e+01	7.9251484e+01	1.9546744e+02	8.0417507e+01	1.0402155e+02	9.5872100e+01	1.1937931e+02	3.2671561e+02	1.1559114e+02	7.3643772e+01	2.0652962e+02	4.3765981e+02	4.4099734e+02	2.5895359e+02	9.4115825e+01	8.2554932e+01	8.7309975e+01	8.6658902e+01	2.2702972e+02	7.4982255e+01	3.0028672e+02	9.2765684e+01	1.0113862e+02	8.3459066e+01	5.3652843e+02	1.9006449e+02	7.8489335e+01	9.9945092e+01	8.6443482e+01	8.7969707e+01	1.1234182e+02	1.0100669e+02	6.3665197e+01	2.0680884e+02	1.0687282e+02	9.3095559e+01	8.1834182e+01	1.8714423e+02	2.3895978e+02	1.0524889e+02	9.0090412e+01	3.4473253e+02	1.1648899e+02	1.5321508e+02	3.6179757e+02
2.2640264e+03	1.7335975e+02	1.8735521e+02	8.1805491e+01	8.0707620e+01	7.2603169e+01	7.9062532e+01	1.9778674e+02	8.0944441e+01	1.0472534e+02	9.6578755e+01	1.1441114e+02	3.2681001e+02	1.1549851e+02	7.3631832e+01	2.0675427e+02	4.3782280e+02	4.4157620e+02	2.5183660e+02	9.3775856e+01	8.2765181e+01	8.7390985e+01	8.6739017e+01	2.2676281e+02	7.5115679e+01	3.0068649e+02	9.3025151e+01	9.6657790e+01	8.3263029e+01	5.3650417e+02	1.9052617e+02	7.8553470e+01	1.0014087e+02	8.6179074e+01	8.8026208e+01	1.1884409e+02	1.0234448e+02	6.3554967e+01	2.2273235e+02	1.2644991e+02	9.4360001e+01	8.1890406e+01	1.8650952e+02	2.2427680e+02	1.0531480e+02	9.0712596e+01	3.4491974e+02	1.1818955e+02	1.5561129e+02	3.6927971e+02
2.2648265e+03	1.7371707e+02	1.7016857e+02	8.2119885e+01	8.0541054e+01	7.2418965e+01	7.8922015e+01	1.9811851e+02	8.0666764e+01	1.0559456e+02	9.5946906e+01	1.0997626e+02	3.2668811e+02	1.1571512e+02	7.3594456e+01	2.0637814e+02	4.3604798e+02	4.4247558e+02	2.4511167e+02	9.3610453e+01	8.2438769e+01	8.7359232e+01	8.7063130e+01	2.2659816e+02	7.5109092e+01	3.0050816e+02	9.2950726e+01	9.1270290e+01	8.3430331e+01	5.3631221e+02	1.9039812e+02	7.8468954e+01	1.0001784e+02	8.6585554e+01	8.8583592e+01	1.2725885e+02	1.0380113e+02	6.3487049e+01	2.3150576e+02	1.5470861e+02	9.5841055e+01	8.1792572e+01	1.8729382e+02	2.1074066e+02	1.0521692e+02	9.1830573e+01	3.4054289e+02	1.2162902e+02	1.5606039e+02	3.7592290e+02
2.2656266e+03	1.7367692e+02	1.5135463e+02	8.2241344e+01	8.0466533e+01	7.2531553e+01	7.9280775e+01	1.9546854e+02	8.0715755e+01	1.0781801e+02	9.6571670e+01	1.0555123e+02	3.2697797e+02	1.1543374e+02	7.3693565e+01	2.0608681e+02	4.3162044e+02	4.4556336e+02	2.3478989e+02	9.4045294e+01	8.2981951e+01	8.7436891e+01	8.6670974e+01	2.2697656e+02	7.4957096e+01	3.0099858e+02	9.2909361e+01	8.8224351e+01	8.3540611e+01	5.3661870e+02	1.9057293e+02	7.8641951e+01	1.0018679e+02	8.7049576e+01	8.8964050e+01	1.3367386e+02	1.0791948e+02	6.3627153e+01	2.3430474e+02	1.9005067e+02	9.8077968e+01	8.1943569e+01	1.8757859e+02	2.0023369e+02	1.0532126e+02	9.2031453e+01	3.3522365e+02	1.2556818e+02	1.5601554e+02	3.7735004e+02
2.2664266e+03	1.7356327e+02	1.3554275e+02	8.2257923e+01	8.0695601e+01	7.2801319e+01	7.9243357e+01	1.8801555e+02	8.0918350e+01	1.1114563e+02	9.6335669e+01	9.8420523e+01	3.2668083e+02	1.1570592e+02	7.3815343e+01	2.0617225e+02	4.2555301e+02	4.4959477e+02	2.2804012e+02	9.3842316e+01	8.2738982e+01	8.7474958e+01	8.6907074e+01	2.2669148e+02	7.5357860e+01	3.0080327e+02	9.3011996e+01	8.6174757e+01	8.3245211e+01	5.3669526e+02	1.9085231e+02	7.8663921e+01	1.0014267e+02	8.7307814e+01	8.9976261e+01	1.4184871e+02	1.1291287e+02	6.3272549e+01	2.2984374e+02	2.2604689e+02	9.9712862e+01	8.1790427e+01	1.8773548e+02	1.9219767e+02	1.0552316e+02	9.3393212e+01	3.2562794e+02	1.3199093e+02	1.5465242e+02	3.7795498e+02
2.2672267e+03	1.7368728e+02	1.2020322e+02	8.2531753e+01	8.0774575e+01	7.2565912e+01	7.9150013e+01	1.7994894e+02	8.0899112e+01	1.1417490e+02	9.6419113e+01	9.3766797e+01	3.2664042e+02	1.1576967e+02	7.3560280e+01	2.0626075e+02	4.1701394e+02	4.5633793e+02	2.1979002e+02	9.4024550e+01	8.2581810e+01	8.7668959e+01	8.7219329e+01	2.2678053e+02	7.4957996e+01	3.0048957e+02	9.3005319e+01	8.4617909e+01	8.3503785e+01	5.3677561e+02	1.9043917e+02	7.8735889e+01	1.0037992e+02	8.7672539e+01	9.1459289e+01	1.5173357e+02	1.1989161e+02	6.3543029e+01	2.2222471e+02	2.6241267e+02	1.0383343e+02	8.1811462e+01	1.8818185e+02	1.8707725e+02	1.0521059e+02	9.4405778e+01	3.1555401e+02	1.3772048e+02	1.5156721e+02	3.7731960e+02
2.2680268e+03	1.7369976e+02	1.0862698e+02	8.2569628e+01	8.1436510e+01	7.2653083e+01	7.9241210e+01	1.7021197e+02	8.1143396e+01	1.1833520e+02	9.6622847e+01	8.7953385e+01	3.2701959e+02	1.1566455e+02	7.4027596e+01	2.0641020e+02	4.1098579e+02	4.6557586e+02	2.1199404e+02	9.4073553e+01	8.3236274e+01	8.7876275e+01	8.7015494e+01	2.2652014e+02	7.5167346e+01	3.0042189e+02	9.3638897e+01	8.2004639e+01	8.3559269e+01	5.3659766e+02	1.9082896e+02	7.8984287e+01	1.0021877e+02	8.8768773e+01	9.3814651e+01	1.6090001e+02	1.3062217e+02	6.3466852e+01	2.0901549e+02	2.9249529e+02	1.0733501e+02	8.1986460e+01	1.8881624e+02	1.8285550e+02	1.0583134e+02	9.5220513e+01	3.0650775e+02	1.4436090e+02	1.4618730e+02	3.7370113e+02
2.2688269e+03	1.7385508e+02	9.8834732e+01	8.2875725e+01	8.0459942e+01	7.3039128e+01	7.9314080e+01	1.6046883e+02	8.0699160e+01	1.2255895e+02	9.6363631e+01	8.2502553e+01	3.2703080e+02	1.1613039e+02	7.3721609e+01	2.0623735e+02	4.0350882e+02	4.7923991e+02	2.0601361e+02	9.4246641e+01	8.3178593e+01	8.7363143e+01	8.6880582e+01	2.2698136e+02	7.5123892e+01	3.0068583e+02	9.3060460e+01	8.0951619e+01	8.3617881e+01	5.3631487e+02	1.9087677e+02	7.9091016e+01	1.0010297e+02	8.9356870e+01	9.6616382e+01	1.7220541e+02	1.4128093e+02	6.3521969e+01	1.9639285e+02	3.1655147e+02	1.1313842e+02	8.2088364e+01	1.8967375e+02	1.8041646e+02	1.0537295e+02	9.6256498e+01	2.9710191e+02	1.5158960e+02	1.3902092e+02	3.7063894e+02
2.2696270e+03	1.7389039e+02	9.2523157e+01	8.3869562e+01	8.1006499e+01	7.2970162e+01	7.8962965e+01	1.4983627e+02	8.1666764e+01	1.2653518e+02	9.6728478e+01	7.8375499e+01	3.2694687e+02	1.1598732e+02	7.3690119e+01	2.0647572e+02	3.9739247e+02	4.9756785e+02	2.0188778e+02	9.4228600e+01	8.3200143e+01	8.7944710e+01	8.7252808e+01	2.2701945e+02	7.5125108e+01	3.0106071e+02	9.3399636e+01	8.0179341e+01	8.3460019e+01	5.3675781e+02	1.9072648e+02	7.9037906e+01	1.0035815e+02	9.0754813e+01	9.9783972e+01	1.8402513e+02	1.5338907e+02	6.3629719e+01	1.7649128e+02	3.3216872e+02	1.1732734e+02	8.2120523e+01	1.9114807e+02	1.7981910e+02	1.0559915e+02	9.7399662e+01	2.8777892e+02	1.5754779e+02	1.3185209e+02	3.7057720e+02
2.2704270e+03	1.7381384e+02	8.6889155e+01	8.4216206e+01	8.0925852e+01	7.2988157e+01	7.9496934e+01	1.4276404e+02	8.0903528e+01	1.3017965e+02	9.6610138e+01	7.3430650e+01	3.2682923e+02	1.1600817e+02	7.3871651e+01	2.0632802e+02	3.9164100e+02	5.2129689e+02	1.9704638e+02	9.4695566e+01	8.3266049e+01	8.7763573e+01	8.7414815e+01	2.2725614e+02	7.5075162e+01	3.0097218e+02	9.3303907e+01	7.9616009e+01	8.3411179e+01	5.3651493e+02	1.9099496e+02	7.8960565e+01	1.0072423e+02	9.1678841e+01	1.0362929e+02	1.9234276e+02	1.6594955e+02	6.3664029e+01	1.5602793e+02	3.3373625e+02	1.2385920e+02	8.2018861e+01	1.9276537e+02	1.7945225e+02	1.0576358e+02	9.9209794e+01	2.8092371e+02	1.6291641e+02	1.2473980e+02	3.6672838e+02
2.2712271e+03	1.7400501e+02	8.1699431e+01	8.5492731e+01	8.1005504e+01	7.3096293e+01	7.9313523e+01	1.3691721e+02	8.1016127e+01	1.3141949e+02	9.7030778e+01	6.9032360e+01	3.2735067e+02	1.1602131e+02	7.4062740e+01	2.0633643e+02	3.8829805e+02	5.4832069e+02	1.9445519e+02	9.5372156e+01	8.3152331e+01	8.7685896e+01	8.6966166e+01	2.2672884e+02	7.5536832e+01	3.0062042e+02	9.3290299e+01	7.8849942e+01	8.3828271e+01	5.3673322e+02	1.9100293e+02	7.9023094e+01	1.0031143e+02	9.3565363e+01	1.0839653e+02	2.0098202e+02	1.7845339e+02	6.3776528e+01	1.3868084e+02	3.2279063e+02	1.3031085e+02	8.2506230e+01	1.9427985e+02	1.8025885e+02	1.0560513e+02	1.0058426e+02	2.7591112e+02	1.6467884e+02	1.1913081e+02	3.6286437e+02
2.2720272e+03	1.7374187e+02	7.8668191e+01	8.6404604e+01	8.1141857e+01	7.2938041e+01	7.9365521e+01	1.3203368e+02	8.1417316e+01	1.3271881e+02	9.6632767e+01	6.6303832e+01	3.2684546e+02	1.1572923e+02	7.3910589e+01	2.0658023e+02	3.8523549e+02	5.7609728e+02	1.9257574e+02	9.5768928e+01	8.3247976e+01	8.7860583e+01	8.7305164e+01	2.2687279e+02	7.5391571e+01	3.0130072e+02	9.3565656e+01	7.8857898e+01	8.3251507e+01	5.3669590e+02	1.9079195e+02	7.9173919e+01	1.0076456e+02	9.6304317e+01	1.1237847e+02	2.0760019e+02	1.9484773e+02	6.3628442e+01	1.2430398e+02	3.0336525e+02	1.3602142e+02	8.1995941e+01	1.9684446e+02	1.8349942e+02	1.0608242e+02	1.0342057e+02	2.7190774e+02	1.6673797e+02	1.1431926e+02	3.5816405e+02
2.2728273e+03	1.7380653e+02	7.6003132e+01	8.8211080e+01	8.1376437e+01	7.3274994e+01	7.9448652e+01	1.2842580e+02	8.1008509e+01	1.3252693e+02	9.6856058e+01	6.3742705e+01	3.2733779e+02	1.1621509e+02	7.4185772e+01	2.0649997e+02	3.8350628e+02	6.0316495e+02	1.9053783e+02	9.7274900e+01	8.3128613e+01	8.7796145e+01	8.7589019e+01	2.2724357e+02	7.5243782e+01	3.0084613e+02	9.3763071e+01	7.8169797e+01	8.4006920e+01	5.3687708e+02	1.9096740e+02	7.9094289e+01	1.0036844e+02	9.9248244e+01	1.1515160e+02	2.1161958e+02	2.0834600e+02	6.3638815e+01	1.1074415e+02	2.7355965e+02	1.3923994e+02	8.2244809e+01	1.9947944e+02	1.8646261e+02	1.0583906e+02	1.0558715e+02	2.6992982e+02	1.6618324e+02	1.0973450e+02	3.5362623e+02
2.2736274e+03	1.7414947e+02	7.4180692e+01	9.0273645e+01	8.1190484e+01	7.3662044e+01	7.9387215e+01	1.2643281e+02	8.1162536e+01	1.3117447e+02	9.7096386e+01	6.2578709e+01	3.2696740e+02	1.1621679e+02	7.4040923e+01	2.0635895e+02	3.8188366e+02	6.2573839e+02	1.9009077e+02	9.9356609e+01	8.3331663e+01	8.8117667e+01	8.7259993e+01	2.2743351e+02	7.5641633e+01	3.0078759e+02	9.3521962e+01	7.8430656e+01	8.3512063e+01	5.3681651e+02	1.9104983e+02	7.9355109e+01	1.0063273e+02	1.0302126e+02	1.1443888e+02	2.1362981e+02	2.2170129e+02	6.3773689e+01	1.0113565e+02	2.4811482e+02	1.3996787e+02	8.2075818e+01	2.0467049e+02	1.9206960e+02	1.0605559e+02	1.0901848e+02	2.6717400e+02	1.6065945e+02	1.0665990e+02	3.4721980e+02
2.2744274e+03	1.7411232e+02	7.3620164e+01	9.1610522e+01	8.1252534e+01	7.3438017e+01	7.9949681e+01	1.2504915e+02	8.1309426e+01	1.2650530e+02	9.6669786e+01	6.1536984e+01	3.2747811e+02	1.1631558e+02	7.3831601e+01	2.0659272e+02	3.8115601e+02	6.4641875e+02	1.8895583e+02	1.0370113e+02	8.3304001e+01	8.8202993e+01	8.7567466e+01	2.2721318e+02	7.5692742e+01	3.0107806e+02	9.3623314e+01	7.8212398e+01	8.3638083e+01	5.3666469e+02	1.9126519e+02	7.9306073e+01	1.0041539e+02	1.0854202e+02	1.1507452e+02	2.1060898e+02	2.3936523e+02	6.3698494e+01	9.2297366e+01	2.1771241e+02	1.4066656e+02	8.2510339e+01	2.0891863e+02	1.9744047e+02	1.0587982e+02	1.1303228e+02	2.6558745e+02	1.5546616e+02	1.0614032e+02	3.4006254e+02
2.2752275e+03	1.7404629e+02	7.2508489e+01	9.3702115e+01	8.1206305e+01	7.3524851e+01	7.9408989e+01	1.2456425e+02	8.1397291e+01	1.2270023e+02	9.7179018e+01	6.1035668e+01	3.2689465e+02	1.1645461e+02	7.4226217e+01	2.0639453e+02	3.8083251e+02	6.6075210e+02	1.8885007e+02	1.0840878e+02	8.3583373e+01	8.8255089e+01	8.7487689e+01	2.2747129e+02	7.5412996e+01	3.0101281e+02	9.3445839e+01	7.8294547e+01	8.3612272e+01	5.3686919e+02	1.9093997e+02	7.9014764e+01	1.0037383e+02	1.1407136e+02	1.1607147e+02	2.0437224e+02	2.5648993e+02	6.3859586e+01	8.5679098e+01	1.8645229e+02	1.3881229e+02	8.2184048e+01	2.1479119e+02	2.0452991e+02	1.0569488e+02	1.1798890e+02	2.6433572e+02	1.4769110e+02	1.0501107e+02	3.3174740e+02
2.2760276e+03	1.7409548e+02	7.2176797e+01	9.4657084e+01	8.1352797e+01	7.3839509e+01	7.9800825e+01	1.2568098e+02	8.0913137e+01	1.1747119e+02	9.7341176e+01	6.0351723e+01	3.2741107e+02	1.1624875e+02	7.4010605e+01	2.0691727e+02	3.8084404e+02	6.6296708e+02	1.8889899e+02	1.1714327e+02	8.3412403e+01	8.7915841e+01	8.7309172e+01	2.2739338e+02	7.5702868e+01	3.0103650e+02	9.3769220e+01	7.8481366e+01	8.3904191e+01	5.3674678e+02	1.9134508e+02	7.9405252e+01	1.0076540e+02	1.2215290e+02	1.1436599e+02	1.9719882e+02	2.7491329e+02	6.3999128e+01	8.1202928e+01	1.6299948e+02	1.3377992e+02	8.2530312e+01	2.2132339e+02	2.1210725e+02	1.0609166e+02	1.2118353e+02	2.6383556e+02	1.3963067e+02	1.0509878e+02	3.2378094e+02
2.2768277e+03	1.7390148e+02	7.1604999e+01	9.6222088e+01	8.1270742e+01	7.3742366e+01	7.9408812e+01	1.2649217e+02	8.1780333e+01	1.1307287e+02	9.7095547e+01	6.0266164e+01	3.2745448e+02	1.1663427e+02	7.4591628e+01	2.0640994e+02	3.8054978e+02	6.5113981e+02	1.8858895e+02	1.2785261e+02	8.3592285e+01	8.8376789e+01	8.7734799e+01	2.2759622e+02	7.5394684e+01	3.0120887e+02	9.3770251e+01	7.8586440e+01	8.3805740e+01	5.3709705e+02	1.9105627e+02	7.9372617e+01	1.0069642e+02	1.2789381e+02	1.1105666e+02	1.8891833e+02	2.8894152e+02	6.3830316e+01	7.7970059e+01	1.3887335e+02	1.2693892e+02	8.2327515e+01	2.2876464e+02	2.1863562e+02	1.0611854e+02	1.2448310e+02	2.6368545e+02	1.3190749e+02	1.0544300e+02	3.1746649e+02
2.2776278e+03	1.7428124e+02	7.1819749e+01	9.7014438e+01	8.1688832e+01	7.3966024e+01	7.9751060e+01	1.2880567e+02	8.1148698e+01	1.0895652e+02	9.7822481e+01	6.0215085e+01	3.2754161e+02	1.1684061e+02	7.4283516e+01	2.0679903e+02	3.8055356e+02	6.3971030e+02	1.8864702e+02	1.3986161e+02	8.3572357e+01	8.8498729e+01	8.7720204e+01	2.2782155e+02	7.5782874e+01	3.0104918e+02	9.3826020e+01	7.8727326e+01	8.4094364e+01	5.3668080e+02	1.9125158e+02	7.9476090e+01	1.0077321e+02	1.3490057e+02	1.0813180e+02	1.7812933e+02	2.9829288e+02	6.3771617e+01	7.5445431e+01	1.1980331e+02	1.1980938e+02	8.2460265e+01	2.3726723e+02	2.2522935e+02	1.0605077e+02	1.2646928e+02	2.6478516e+02	1.2461862e+02	1.0629820e+02	3.1221160e+02
2.2784278e+03	1.7431955e+02	7.1438375e+01	9.6284028e+01	8.2113376e+01	7.4011079e+01	7.9591683e+01	1.3099553e+02	8.1803349e+01	1.0531060e+02	9.7203365e+01	6.0217716e+01	3.2783857e+02	1.1656178e+02	7.5183158e+01	2.0653119e+02	3.8069324e+02	6.1615061e+02	1.8849926e+02	1.5439100e+02	8.4150141e+01	8.7997157e+01	8.7617027e+01	2.2721548e+02	7.5507616e+01	3.0095831e+02	9.3864010e+01	7.8377019e+01	8.4293741e+01	5.3696782e+02	1.9127062e+02	7.9640600e+01	1.0083763e+02	1.4181783e+02	1.0570036e+02	1.6854625e+02	3.0777460e+02	6.4155910e+01	7.4422524e+01	1.0727585e+02	1.1397951e+02	8.2035796e+01	2.4406236e+02	2.2815816e+02	1.0632967e+02	1.2808030e+02	2.6492655e+02	1.1799486e+02	1.0753847e+02	3.0734135e+02
2.2792279e+03	1.7434176e+02	7.2106556e+01	9.5614002e+01	8.1353199e+01	7.4964848e+01	7.9667396e+01	1.3455389e+02	8.1781498e+01	1.0278681e+02	9.7421020e+01	6.0613905e+01	3.2751776e+02	1.1766009e+02	7.4968553e+01	2.0685405e+02	3.8051809e+02	5.9418310e+02	1.8885982e+02	1.7012042e+02	8.3731959e+01	8.8427886e+01	8.7571610e+01	2.2786307e+02	7.5621514e+01	3.0122759e+02	9.4125838e+01	7.8324022e+01	8.4429635e+01	5.3680565e+02	1.9153887e+02	7.9462057e+01	1.0080826e+02	1.4538738e+02	1.0292150e+02	1.5862879e+02	3.1090533e+02	6.4030379e+01	7.5077813e+01	9.7301582e+01	1.0858543e+02	8.2569697e+01	2.4574058e+02	2.3216757e+02	1.0623739e+02	1.2545986e+02	2.6663910e+02	1.1288268e+02	1.0810464e+02	3.0354892e+02
2.2800280e+03	1.7427922e+02	7.2493041e+01	9.3726301e+01	8.1784433e+01	7.5058442e+01	7.9628581e+01	1.3766700e+02	8.1500928e+01	1.0220499e+02	9.7562756e+01	6.0105188e+01	3.2767224e+02	1.1735460e+02	7.5898116e+01	2.0682751e+02	3.8056411e+02	5.7072383e+02	1.8867713e+02	1.8159253e+02	8.3996628e+01	8.8370415e+01	8.7743414e+01	2.2768535e+02	7.5565216e+01	3.0116365e+02	9.3970505e+01	7.8739349e+01	8.5867948e+01	5.3723844e+02	1.9123548e+02	7.9805240e+01	1.0074677e+02	1.4799601e+02	1.0046829e+02	1.5230806e+02	3.0511655e+02	6.3991460e+01	7.5885757e+01	8.9531319e+01	1.0415446e+02	8.2821726e+01	2.4867208e+02	2.3611453e+02	1.0622056e+02	1.2278866e+02	2.6867504e+02	1.0952932e+02	1.0890693e+02	3.0135518e+02
2.2808281e+03	1.7445571e+02	7.3971061e+01	9.1719546e+01	8.1912322e+01	7.6049056e+01	8.0082113e+01	1.4296181e+02	8.1748334e+01	1.0192665e+02	9.7699055e+01	6.0574383e+01	3.2779167e+02	1.1881343e+02	7.6597836e+01	2.0664446e+02	3.8067879e+02	5.4519424e+02	1.8890228e+02	1.9351351e+02	8.3616679e+01	8.8604304e+01	8.7904001e+01	2.2791619e+02	7.5872756e+01	3.0086721e+02	9.4122544e+01	7.8530072e+01	8.6262271e+01	5.3687712e+02	1.9162623e+02	8.0156481e+01	1.0120534e+02	1.5118874e+02	9.9109745e+01	1.4385504e+02	2.9976680e+02	6.3994457e+01	7.9200010e+01	8.4474792e+01	9.9531927e+01	8.2475561e+01	2.4726120e+02	2.3280006e+02	1.0614466e+02	1.1863104e+02	2.7287068e+02	1.0666654e+02	1.0916225e+02	2.9992100e+02
2.2816282e+03	1.7461238e+02	7.4992039e+01	9.0320170e+01	8.1875044e+01	7.6883507e+01	7.9521302e+01	1.4654846e+02	8.1575454e+01	1.0331087e+02	9.7567956e+01	6.0377537e+01	3.2763449e+02	1.1988334e+02	7.7628448e+01	2.0703240e+02	3.8081972e+02	5.2833197e+02	1.8888447e+02	2.0028485e+02	8.3851887e+01	8.8407263e+01	8.7793339e+01	2.2776421e+02	7.5746250e+01	3.0119023e+02	9.4004708e+01	7.8567103e+01	8.8402230e+01	5.3715375e+02	1.9165987e+02	8.0198062e+01	1.0112994e+02	1.5174203e+02	9.7863336e+01	1.3714861e+02	2.8812414e+02	6.4070253e+01	8.3828582e+01	8.0540696e+01	9.5654923e+01	8.2770902e+01	2.4205785e+02	2.2910956e+02	1.0655968e+02	1.1314225e+02	2.7679089e+02	1.0502741e+02	1.0956823e+02	2.9874556e+02
2.2824282e+03	1.7429281e+02	7.6431343e+01	8.8354426e+01	8.2099419e+01	7.7502657e+01	8.0053576e+01	1.5127524e+02	8.1759534e+01	1.0526976e+02	9.7823038e+01	6.0759991e+01	3.2787743e+02	1.2191926e+02	7.9124478e+01	2.0677810e+02	3.8068290e+02	5.1222398e+02	1.8832487e+02	2.0487339e+02	8.3899534e+01	8.8466840e+01	8.8047172e+01	2.2777259e+02	7.5861626e+01	3.0128420e+02	9.3857177e+01	7.8640752e+01	9.1119164e+01	5.3687270e+02	1.9229033e+02	8.0562811e+01	1.0099039e+02	1.5228438e+02	9.5853313e+01	1.2905168e+02	2.6943093e+02	6.4065332e+01	9.0311461e+01	7.9756613e+01	9.4092139e+01	8.2332881e+01	2.3502144e+02	2.2461341e+02	1.0651586e+02	1.0877796e+02	2.8243704e+02	1.0384957e+02	1.0919726e+02	2.9838932e+02
2.2832283e+03	1.7474902e+02	7.8694670e+01	8.7157755e+01	8.2234311e+01	7.8348501e+01	7.9966972e+01	1.5600898e+02	8.1730355e+01	1.0916562e+02	9.7647620e+01	6.0809468e+01	3.2817140e+02	1.2517513e+02	8.0560749e+01	2.0698816e+02	3.8102042e+02	5.0050732e+02	1.8930978e+02	2.0686916e+02	8.3875233e+01	8.8665121e+01	8.8218230e+01	2.2801091e+02	7.5625997e+01	3.0121006e+02	9.4635458e+01	7.8751372e+01	9.4842750e+01	5.3674323e+02	1.9268046e+02	8.0720907e+01	1.0112644e+02	1.5406146e+02	9.4494318e+01	1.2326875e+02	2.5155792e+02	6.4188749e+01	9.7591432e+01	7.9323947e+01	9.2443488e+01	8.2998999e+01	2.2859400e+02	2.1758211e+02	1.0658786e+02	1.0418243e+02	2.8845261e+02	1.0316800e+02	1.0935384e+02	2.9796925e+02
2.2840284e+03	1.7409421e+02	8.1809308e+01	8.5716363e+01	8.2523485e+01	7.8870499e+01	7.9805251e+01	1.6203591e+02	8.2021667e+01	1.1516933e+02	9.7595835e+01	6.1196632e+01	3.2811825e+02	1.2946156e+02	8.3597446e+01	2.0674114e+02	3.8065397e+02	4.9237604e+02	1.8887343e+02	2.0310336e+02	8.4019894e+01	8.8535541e+01	8.7811228e+01	2.2801027e+02	7.6051581e+01	3.0125322e+02	9.4324772e+01	7.8740343e+01	9.9424153e+01	5.3719771e+02	1.9289261e+02	8.1380494e+01	1.0105521e+02	1.5792542e+02	9.3116968e+01	1.2001309e+02	2.2690472e+02	6.3902184e+01	1.0498576e+02	7.8811777e+01	9.1184174e+01	8.2359705e+01	2.2076011e+02	2.1143166e+02	1.0644799e+02	1.0080691e+02	2.9528845e+02	1.0274370e+02	1.0934840e+02	2.9757902e+02
2.2848285e+03	1.7483737e+02	8.3843960e+01	8.4463824e+01	8.2545839e+01	7.9078845e+01	8.0005464e+01	1.6849493e+02	8.1725245e+01	1.2286837e+02	9.7911991e+01	6.1704749e+01	3.2819767e+02	1.3498422e+02	8.6928522e+01	2.0682448e+02	3.8092842e+02	4.8816294e+02	1.8894306e+02	1.9868861e+02	8.4043640e+01	8.8704504e+01	8.8424491e+01	2.2825396e+02	7.5887576e+01	3.0138055e+02	9.4224446e+01	7.8720606e+01	1.0528409e+02	5.3677171e+02	1.9351237e+02	8.2718811e+01	1.0133698e+02	1.6268970e+02	9.2077495e+01	1.1836614e+02	2.0540342e+02	6.4561595e+01	1.1209698e+02	7.8735451e+01	9.0444384e+01	8.2968477e+01	2.1178169e+02	2.0608839e+02	1.0662642e+02	9.7978911e+01	3.0212098e+02	1.0256923e+02	1.0873492e+02	2.9758894e+02
2.2856286e+03	1.7474285e+02	8.6213665e+01	8.4025240e+01	8.3707827e+01	7.8983091e+01	7.9863202e+01	1.7570614e+02	8.1881622e+01	1.3249732e+02	9.8249951e+01	6.2609195e+01	3.2811984e+02	1.4142466e+02	9.1961463e+01	2.0724540e+02	3.8099554e+02	4.8913719e+02	1.8916436e+02	1.9070548e+02	8.4338703e+01	8.8595228e+01	8.7806465e+01	2.2795396e+02	7.5866107e+01	3.0163104e+02	9.4700167e+01	7.8761547e+01	1.1254042e+02	5.3727902e+02	1.9498237e+02	8.3384948e+01	1.0122577e+02	1.6918414e+02	9.1228683e+01	1.1737956e+02	1.8290765e+02	6.3970374e+01	1.1750588e+02	7.8443661e+01	9.0267625e+01	8.2741783e+01	2.0577264e+02	2.0170255e+02	1.0652937e+02	9.4993695e+01	3.0981660e+02	1.0236160e+02	1.0869891e+02	2.9758791e+02
2.2864286e+03	1.7433624e+02	8.9204022e+01	8.3514190e+01	8.4370692e+01	7.8766218e+01	7.9983563e+01	1.8283622e+02	8.2214582e+01	1.4177352e+02	9.7946123e+01	6.4169885e+01	3.2817946e+02	1.5020369e+02	9.7920338e+01	2.0686571e+02	3.8107656e+02	4.9040717e+02	1.8925694e+02	1.8284146e+02	8.4028640e+01	8.8755452e+01	8.8275650e+01	2.2811515e+02	7.5939469e+01	3.0125371e+02	9.4432078e+01	7.8925901e+01	1.1974894e+02	5.3737653e+02	1.9566525e+02	8.4905247e+01	1.0111200e+02	1.7739962e+02	9.0966347e+01	1.1744724e+02	1.6124519e+02	6.4507995e+01	1.2041289e+02	7.7772830e+01	9.0006197e+01	8.3180567e+01	2.0130794e+02	1.9651178e+02	1.0664353e+02	9.3552740e+01	3.1782313e+02	1.0236627e+02	1.0876448e+02	2.9733132e+02
2.2872287e+03	1.7458268e+02	9.0557746e+01	8.3311605e+01	8.5763691e+01	7.8406058e+01	8.0225865e+01	1.9208141e+02	8.2010043e+01	1.5592399e+02	9.8257539e+01	6.5083540e+01	3.2818133e+02	1.6094382e+02	1.0228053e+02	2.0701718e+02	3.8085263e+02	4.9143400e+02	1.8892390e+02	1.7166325e+02	8.4359300e+01	8.8980540e+01	8.8229437e+01	2.2831427e+02	7.6178585e+01	3.0164521e+02	9.4684642e+01	7.8943571e+01	1.2717876e+02	5.3722046e+02	1.9635873e+02	8.7439506e+01	1.0095685e+02	1.8790514e+02	9.0469887e+01	1.1823238e+02	1.4440072e+02	6.4237646e+01	1.2192147e+02	7.5881701e+01	9.0531895e+01	8.2491314e+01	1.9661584e+02	1.9286421e+02	1.0653531e+02	9.2562646e+01	3.2383131e+02	1.0250224e+02	1.0774350e+02	2.9747234e+02
2.2880288e+03	1.7468575e+02	9.1447896e+01	8.3069805e+01	8.6860028e+01	7.7342823e+01	7.9864716e+01	2.0013696e+02	8.2204020e+01	1.7026414e+02	9.8435992e+01	6.6736119e+01	3.2828335e+02	1.6854730e+02	1.0914962e+02	2.0721795e+02	3.8117886e+02	4.9379907e+02	1.8925324e+02	1.5954481e+02	8.4337538e+01	8.8843494e+01	8.8288260e+01	2.2823863e+02	7.6406833e+01	3.0146241e+02	9.4634064e+01	7.8860248e+01	1.3646436e+02	5.3717084e+02	1.9915686e+02	8.9602542e+01	1.0098898e+02	1.9640085e+02	9.0113622e+01	1.2032580e+02	1.3078468e+02	6.4428352e+01	1.2128159e+02	7.4309156e+01	9.0858482e+01	8.2887150e+01	1.9407485e+02	1.8957170e+02	1.0683513e+02	9.2053963e+01	3.3026198e+02	1.0232819e+02	1.0649588e+02	2.9771791e+02
2.2888289e+03	1.7487015e+02	9.1492578e+01	8.2967641e+01	8.8393403e+01	7.6931070e+01	8.0173806e+01	2.0766200e+02	8.2068915e+01	1.8385376e+02	9.8209500e+01	7.0227086e+01	3.2824149e+02	1.7975294e+02	1.1549222e+02	2.0719273e+02	3.8083536e+02	4.9292235e+02	1.8923441e+02	1.4987742e+02	8.4303235e+01	8.8830806e+01	8.8151161e+01	2.2835748e+02	7.5945012e+01	3.0128158e+02	9.4683945e+01	7.9082819e+01	1.4709352e+02	5.3724268e+02	2.0098727e+02	9.3208970e+01	1.0149024e+02	2.0060131e+02	9.0516041e+01	1.2175781e+02	1.2127041e+02	6.4438483e+01	1.1753972e+02	7.2168415e+01	9.1773032e+01	8.2835637e+01	1.9124848e+02	1.8766107e+02	1.0664025e+02	9.1173537e+01	3.3407870e+02	1.0286606e+02	1.0558834e+02	2.9734669e+02
2.2896290e+03	1.7464561e+02	9.2264893e+01	8.3057924e+01	9.0725305e+01	7.6259446e+01	8.0217587e+01	2.1545972e+02	8.2116759e+01	1.9493736e+02	9.8298069e+01	7.3180649e+01	3.2871546e+02	1.8829421e+02	1.1915125e+02	2.0765522e+02	3.8141933e+02	4.9206510e+02	1.8946164e+02	1.4027202e+02	8.4383304e+01	8.8834231e+01	8.8394235e+01	2.2827488e+02	7.6070740e+01	3.0152129e+02	9.4464292e+01	7.9201070e+01	1.5601727e+02	5.3709069e+02	2.0518438e+02	9.8600379e+01	1.0105565e+02	2.0114861e+02	9.0202294e+01	1.2201858e+02	1.1398035e+02	6.4244767e+01	1.1460659e+02	7.0015345e+01	9.3171341e+01	8.2782143e+01	1.9053922e+02	1.8668312e+02	1.0702884e+02	9.1300721e+01	3.3877340e+02	1.0249216e+02	1.0486075e+02	2.9767232e+02
2.2904290e+03	1.7458743e+02	9.1395515e+01	8.2798341e+01	9.4086908e+01	7.5693234e+01	8.0437650e+01	2.2178192e+02	8.2032753e+01	2.0633888e+02	9.8146903e+01	7.6622297e+01	3.2867799e+02	1.9414885e+02	1.2216821e+02	2.0728560e+02	3.8106130e+02	4.9230128e+02	1.8958247e+02	1.2947822e+02	8.4145112e+01	8.8800850e+01	8.8412498e+01	2.2837398e+02	7.6504079e+01	3.0168813e+02	9.4901374e+01	7.9010098e+01	1.6412537e+02	5.3718671e+02	2.1224303e+02	1.0521199e+02	1.0155694e+02	1.9668212e+02	9.0424261e+01	1.2392002e+02	1.0852871e+02	6.4461693e+01	1.1004653e+02	6.7299313e+01	9.4859190e+01	8.2858388e+01	1.8961053e+02	1.8573750e+02	1.0662684e+02	9.0927067e+01	3.3960271e+02	1.0227945e+02	1.0386503e+02	2.9740068e+02
2.2912291e+03	1.7479969e+02	9.1004832e+01	8.3006274e+01	9.7931553e+01	7.5443921e+01	7.9854370e+01	2.2386634e+02	8.2182906e+01	2.1702338e+02	9.8588186e+01	7.9645266e+01	3.2951273e+02	1.9660505e+02	1.2270474e+02	2.0841478e+02	3.8135388e+02	4.8890859e+02	1.8936382e+02	1.2053336e+02	8.4861417e+01	8.9217714e+01	8.8385897e+01	2.2868241e+02	7.6145735e+01	3.0136929e+02	9.4899431e+01	7.8951574e+01	1.7228416e+02	5.3718923e+02	2.2053609e+02	1.1389707e+02	1.0117523e+02	1.9218543e+02	9.0077937e+01	1.2324649e+02	1.0635521e+02	6.4428671e+01	1.0429069e+02	6.6618691e+01	9.6453898e+01	8.2799357e+01	1.8908851e+02	1.8597560e+02	1.0721830e+02	9.0898785e+01	3.3778883e+02	1.0279160e+02	1.0237992e+02	2.9769832e+02
2.2920292e+03	1.7480412e+02	8.9491097e+01	8.2982571e+01	1.0316965e+02	7.5109296e+01	8.0346375e+01	2.2252641e+02	8.2145115e+01	2.2497245e+02	9.8350412e+01	8.3876752e+01	3.3042207e+02	1.9808122e+02	1.2433056e+02	2.0879964e+02	3.8138576e+02	4.8629483e+02	1.8962242e+02	1.1315760e+02	8.4609072e+01	8.9035151e+01	8.8559831e+01	2.2810810e+02	7.6261281e+01	3.0133394e+02	9.4747723e+01	7.9214747e+01	1.7585730e+02	5.3751915e+02	2.3282859e+02	1.2335866e+02	1.0172714e+02	1.8722921e+02	9.0520726e+01	1.2345680e+02	1.0391999e+02	6.4280840e+01	1.0022025e+02	6.4982428e+01	9.9564359e+01	8.2969387e+01	1.8883691e+02	1.8667168e+02	1.0699862e+02	9.1016901e+01	3.3433012e+02	1.0239973e+02	1.0152522e+02	2.9742025e+02
2.2928293e+03	1.7488881e+02	8.7156489e+01	8.2932500e+01	1.1022921e+02	7.4665149e+01	7.9913618e+01	2.1955313e+02	8.2107704e+01	2.3030033e+02	9.8427921e+01	8.7241409e+01	3.3186682e+02	1.9423401e+02	1.2038656e+02	2.0998675e+02	3.8117789e+02	4.8632425e+02	1.8964992e+02	1.0819008e+02	8.4365188e+01	8.9004639e+01	8.8383407e+01	2.2886185e+02	7.6183424e+01	3.0173902e+02	9.5027419e+01	7.9182961e+01	1.8033891e+02	5.3727292e+02	2.4555151e+02	1.3432139e+02	1.0157102e+02	1.8014362e+02	9.0287331e+01	1.2187150e+02	1.0281018e+02	6.4590405e+01	9.6597934e+01	6.4300270e+01	1.0361746e+02	8.2828915e+01	1.8848447e+02	1.8895877e+02	1.0704137e+02	9.0928366e+01	3.3135546e+02	1.0283946e+02	1.0105368e+02	2.9733975e+02
2.2936294e+03	1.7514550e+02	8.4697857e+01	8.3067789e+01	1.1888024e+02	7.4405263e+01	8.0191683e+01	2.1472037e+02	8.2390490e+01	2.3411961e+02	9.8417700e+01	8.9567788e+01	3.3349564e+02	1.8929389e+02	1.1744103e+02	2.1164058e+02	3.8119627e+02	4.8349148e+02	1.8967138e+02	1.0356661e+02	8.4521363e+01	8.9096325e+01	8.8930059e+01	2.2862792e+02	7.6356461e+01	3.0154878e+02	9.5003576e+01	7.9383947e+01	1.7815556e+02	5.3704761e+02	2.6378947e+02	1.4646237e+02	1.0147236e+02	1.7459018e+02	9.0509923e+01	1.2132695e+02	1.0261207e+02	6.4358652e+01	9.2067863e+01	6.3804391e+01	1.0778824e+02	8.2992703e+01	1.8864851e+02	1.9305709e+02	1.0696919e+02	9.1052096e+01	3.2499745e+02	1.0254707e+02	1.0018312e+02	2.9801967e+02
2.2944294e+03	1.7498407e+02	8.2168590e+01	8.2988097e+01	1.2784050e+02	7.4061396e+01	8.0532799e+01	2.0557406e+02	8.2118086e+01	2.3463921e+02	9.8733477e+01	8.9926651e+01	3.3689631e+02	1.7888558e+02	1.1488527e+02	2.1414276e+02	3.8150827e+02	4.7923973e+02	1.8988458e+02	1.0048153e+02	8.4682280e+01	8.8997572e+01	8.8649629e+01	2.2864790e+02	7.6271281e+01	3.0172235e+02	9.5434694e+01	7.9051405e+01	1.7628681e+02	5.3757644e+02	2.8590378e+02	1.5801048e+02	1.0173325e+02	1.7185661e+02	9.0818332e+01	1.2088564e+02	1.0182400e+02	6.4829010e+01	8.7889507e+01	6.3477288e+01	1.1308343e+02	8.3248798e+01	1.8863449e+02	1.9756657e+02	1.0726929e+02	9.1013405e+01	3.1870941e+02	1.0276663e+02	9.9892244e+01	2.9811364e+02
2.2952295e+03	1.7520839e+02	8.0624830e+01	8.2807093e+01	1.4135628e+02	7.4174590e+01	8.0137149e+01	1.9658004e+02	8.2575439e+01	2.3192051e+02	9.8592527e+01	8.9740265e+01	3.4222603e+02	1.7016848e+02	1.1218019e+02	2.1661423e+02	3.8125475e+02	4.7524776e+02	1.8943143e+02	9.8475426e+01	8.4871253e+01	8.9181389e+01	8.8830889e+01	2.2900472e+02	7.6218925e+01	3.0162119e+02	9.4916605e+01	7.9392730e+01	1.7134369e+02	5.3761057e+02	3.0395214e+02	1.6909248e+02	1.0137819e+02	1.7077834e+02	9.0727136e+01	1.1911435e+02	1.0146139e+02	6.4797082e+01	8.4585846e+01	6.3286610e+01	1.2151377e+02	8.3146015e+01	1.8846441e+02	2.0470814e+02	1.0729908e+02	9.1126337e+01	3.1009587e+02	1.0280251e+02	9.9076969e+01	2.9893845e+02
2.2960296e+03	1.7503404e+02	7.8994322e+01	8.3319210e+01	1.5356113e+02	7.4206453e+01	8.0257890e+01	1.8391452e+02	8.2408794e+01	2.2648751e+02	9.8792359e+01	9.0131269e+01	3.4895700e+02	1.6207410e+02	1.1045512e+02	2.2020538e+02	3.8144572e+02	4.7088405e+02	1.8967373e+02	9.8095061e+01	8.5213860e+01	8.9399666e+01	8.8332937e+01	2.2899668e+02	7.6535080e+01	3.0187670e+02	9.4973217e+01	7.9444267e+01	1.6181871e+02	5.3744189e+02	3.2006158e+02	1.7610218e+02	1.0190076e+02	1.6888501e+02	9.0885933e+01	1.1861811e+02	1.0163842e+02	6.4666394e+01	8.1547933e+01	6.3276426e+01	1.2893169e+02	8.3226983e+01	1.8865436e+02	2.1172713e+02	1.0735668e+02	9.1077528e+01	3.0309022e+02	1.0276388e+02	9.8807052e+01	2.9892815e+02
2.2968297e+03	1.7500537e+02	7.6663291e+01	8.3141012e+01	1.6370290e+02	7.4308063e+01	8.0297308e+01	1.7532625e+02	8.2471445e+01	2.1766930e+02	9.8876102e+01	8.7287151e+01	3.5490636e+02	1.5273210e+02	1.1361002e+02	2.2507189e+02	3.8141505e+02	4.6750732e+02	1.8977123e+02	9.6721746e+01	8.4715940e+01	8.9542268e+01	8.9134970e+01	2.2875653e+02	7.6352697e+01	3.0162769e+02	9.5345521e+01	7.9329273e+01	1.5081047e+02	5.3800213e+02	3.2959411e+02	1.8011903e+02	1.0192350e+02	1.6865128e+02	9.0885844e+01	1.1947432e+02	1.0153469e+02	6.4592065e+01	7.9791593e+01	6.3250303e+01	1.3636967e+02	8.3056574e+01	1.8899113e+02	2.2258358e+02	1.0734988e+02	9.1329623e+01	2.9512667e+02	1.0290859e+02	9.8986179e+01	3.0042581e+02
2.2976298e+03	1.7533631e+02	7.4819394e+01	8.2792226e+01	1.7405689e+02	7.4373590e+01	8.0393711e+01	1.6451193e+02	8.2565613e+01	2.0439381e+02	9.9006891e+01	8.5025691e+01	3.6115542e+02	1.4551370e+02	1.2165021e+02	2.3072936e+02	3.8137187e+02	4.6609314e+02	1.8992116e+02	9.6350421e+01	8.4709382e+01	8.9045707e+01	8.8568183e+01	2.2895849e+02	7.6764540e+01	3.0198720e+02	9.5717579e+01	7.9808226e+01	1.3879949e+02	5.3839526e+02	3.3399377e+02	1.8307135e+02	1.0222064e+02	1.6400930e+02	9.1001012e+01	1.2011822e+02	1.0138506e+02	6.4656877e+01	7.8429812e+01	6.3325330e+01	1.4583872e+02	8.3590099e+01	1.8901686e+02	2.3139380e+02	1.0731949e+02	9.1270058e+01	2.8839170e+02	1.0267462e+02	9.8604696e+01	3.0282040e+02
2.2984298e+03	1.7525713e+02	7.4394002e+01	8.3395838e+01	1.8408745e+02	7.3959375e+01	8.0389353e+01	1.5522453e+02	8.2621016e+01	1.8804493e+02	9.9327567e+01	8.2652554e+01	3.7108616e+02	1.4024442e+02	1.3720193e+02	2.3664231e+02	3.8161018e+02	4.6329548e+02	1.8955964e+02	9.6305212e+01	8.5046001e+01	8.9397403e+01	8.8679151e+01	2.2886316e+02	7.6441082e+01	3.0172074e+02	9.5296377e+01	7.9284855e+01	1.2710123e+02	5.3906598e+02	3.2779981e+02	1.8138508e+02	1.0269900e+02	1.5974192e+02	9.1114561e+01	1.2349927e+02	1.0127890e+02	6.4751975e+01	7.8635966e+01	6.3056572e+01	1.5623509e+02	8.2853328e+01	1.9001978e+02	2.4243937e+02	1.0740461e+02	9.1173913e+01	2.8336903e+02	1.0300568e+02	9.8630202e+01	3.0637705e+02
2.2992299e+03	1.7508532e+02	7.3945407e+01	8.2872181e+01	1.8615013e+02	7.4103549e+01	8.0304054e+01	1.4767231e+02	8.2814041e+01	1.7266444e+02	9.8956415e+01	7.8957312e+01	3.7969638e+02	1.3347111e+02	1.6553821e+02	2.4327805e+02	3.8143642e+02	4.6176001e+02	1.8987594e+02	9.6111705e+01	8.5068032e+01	8.9281480e+01	8.8949115e+01	2.2879178e+02	7.6658147e+01	3.0164276e+02	9.5463148e+01	7.9659131e+01	1.1672736e+02	5.4038574e+02	3.1971377e+02	1.7925826e+02	1.0469871e+02	1.5532898e+02	9.1406111e+01	1.2659359e+02	1.0134933e+02	6.4891205e+01	7.9773576e+01	6.3161615e+01	1.5992355e+02	8.3406748e+01	1.9081253e+02	2.5105604e+02	1.0748156e+02	9.1447517e+01	2.8030583e+02	1.0272931e+02	9.8608173e+01	3.1000696e+02
2.3000300e+03	1.7566810e+02	7.3421541e+01	8.3409725e+01	1.8602253e+02	7.4110805e+01	8.0928594e+01	1.4101958e+02	8.2307298e+01	1.5729724e+02	9.9561364e+01	7.7456941e+01	3.8492724e+02	1.2840911e+02	2.0722507e+02	2.5012409e+02	3.8154872e+02	4.6073708e+02	1.9012820e+02	9.6004426e+01	8.4860692e+01	8.9522685e+01	8.8727711e+01	2.2909426e+02	7.7543573e+01	3.0205680e+02	9.5424959e+01	7.9316134e+01	1.0771474e+02	5.4110619e+02	3.0410116e+02	1.7419714e+02	1.0716550e+02	1.4469559e+02	9.0880090e+01	1.2868888e+02	1.0184698e+02	6.4706260e+01	8.2695634e+01	6.3129109e+01	1.6565551e+02	8.3241731e+01	1.9209783e+02	2.5417429e+02	1.0711384e+02	9.1180374e+01	2.7649487e+02	1.0313362e+02	9.8940704e+01	3.1641975e+02
2.3008301e+03	1.7515448e+02	7.3183286e+01	8.3199203e+01	1.7980156e+02	7.4367582e+01	8.0666002e+01	1.3666698e+02	8.2803912e+01	1.4229879e+02	9.9289268e+01	7.4401672e+01	3.9296886e+02	1.2536214e+02	2.6903099e+02	2.5600894e+02	3.8197143e+02	4.6222157e+02	1.8997403e+02	9.5802403e+01	8.5324624e+01	8.9363275e+01	8.8929354e+01	2.2887261e+02	7.7485913e+01	3.0188554e+02	9.5480649e+01	7.9729016e+01	1.0033542e+02	5.4325644e+02	2.8578835e+02	1.7133849e+02	1.1179141e+02	1.3652480e+02	9.1350734e+01	1.3093385e+02	1.0165083e+02	6.5019898e+01	8.6975245e+01	6.3402966e+01	1.6699829e+02	8.3084548e+01	1.9356178e+02	2.5399813e+02	1.0756805e+02	9.1355342e+01	2.7282308e+02	1.0297374e+02	9.8552575e+01	3.2291460e+02
2.3016302e+03	1.7560280e+02	7.2717097e+01	8.3458795e+01	1.6969728e+02	7.4329344e+01	8.1074024e+01	1.3223777e+02	8.2807837e+01	1.3012353e+02	9.9452284e+01	7.2175787e+01	3.9612431e+02	1.2228742e+02	3.4824753e+02	2.6000732e+02	3.8158096e+02	4.6441688e+02	1.8947668e+02	9.6004503e+01	8.5024239e+01	8.9706289e+01	8.8725326e+01	2.2928496e+02	7.9518718e+01	3.0167488e+02	9.5757587e+01	7.9698791e+01	9.4890797e+01	5.4559449e+02	2.6775480e+02	1.6263738e+02	1.1916508e+02	1.2675816e+02	9.1161436e+01	1.3170798e+02	1.0153448e+02	6.5429215e+01	9.4198253e+01	6.3311499e+01	1.6879872e+02	8.3407262e+01	1.9817162e+02	2.5149312e+02	1.0734464e+02	9.1419814e+01	2.7034981e+02	1.0291492e+02	9.9042352e+01	3.3130371e+02
2.3024302e+03	1.7566723e+02	7.2675469e+01	8.3085339e+01	1.6205098e+02	7.4047720e+01	8.1405826e+01	1.2895010e+02	8.2670429e+01	1.2055167e+02	9.9153166e+01	7.0301633e+01	3.9699709e+02	1.2106891e+02	4.5008609e+02	2.6039265e+02	3.8166741e+02	4.6735207e+02	1.9081813e+02	9.5949763e+01	8.5178393e+01	8.9604784e+01	8.9015451e+01	2.2942622e+02	8.1742406e+01	3.0187833e+02	9.5361305e+01	7.9655746e+01	9.1098304e+01	5.4838593e+02	2.5170935e+02	1.5509819e+02	1.3234391e+02	1.1836581e+02	9.1330962e+01	1.3134753e+02	1.0206562e+02	6.6013468e+01	1.0198604e+02	6.3173894e+01	1.6263864e+02	8.3297792e+01	2.0207912e+02	2.4446374e+02	1.0769785e+02	9.1389925e+01	2.6814680e+02	1.0320249e+02	9.9017799e+01	3.4057732e+02
2.3032303e+03	1.7536157e+02	7.2910661e+01	8.3578930e+01	1.5003431e+02	7.4796866e+01	8.2163847e+01	1.2775933e+02	8.2993922e+01	1.1320281e+02	9.9424038e+01	6.8294461e+01	3.9425248e+02	1.2022527e+02	5.6695043e+02	2.6047380e+02	3.8188509e+02	4.7179397e+02	1.9039032e+02	9.6237919e+01	8.5170850e+01	8.9850221e+01	8.8912498e+01	2.2971361e+02	8.5362991e+01	3.0219646e+02	9.5665679e+01	7.9350652e+01	8.8242685e+01	5.5171518e+02	2.3663585e+02	1.4597915e+02	1.5103624e+02	1.1174296e+02	9.1351699e+01	1.2654381e+02	1.0147344e+02	6.6600210e+01	1.1378323e+02	6.3261497e+01	1.5715103e+02	8.3511035e+01	2.0907156e+02	2.3867321e+02	1.0760893e+02	9.1156676e+01	2.6675876e+02	1.0301442e+02	9.9364480e+01	3.4866560e+02
2.3040304e+03	1.7558843e+02	7.2819163e+01	8.3082243e+01	1.4008522e+02	7.4190590e+01	8.3413376e+01	1.2632157e+02	8.3067450e+01	1.0838709e+02	9.9592144e+01	6.6614870e+01	3.9096619e+02	1.1956859e+02	6.9860573e+02	2.6104693e+02	3.8179670e+02	4.7755900e+02	1.8997583e+02	9.6111257e+01	8.4871063e+01	8.9740116e+01	8.9538499e+01	2.2991387e+02	9.0211297e+01	3.0176768e+02	9.5965510e+01	7.9762435e+01	8.7309391e+01	5.5581456e+02	2.2368958e+02	1.3702189e+02	1.7493129e+02	1.0737005e+02	9.1406091e+01	1.2301868e+02	1.0168981e+02	6.8534597e+01	1.2555625e+02	6.3502480e+01	1.5073377e+02	8.3191144e+01	2.1810893e+02	2.3107991e+02	1.0761730e+02	9.1494543e+01	2.6578990e+02	1.0330220e+02	9.8929293e+01	3.5893336e+02
2.3048305e+03	1.7574269e+02	7.2964385e+01	8.3693504e+01	1.3125041e+02	7.4596642e+01	8.5338274e+01	1.2635060e+02	8.2602689e+01	1.0464201e+02	9.9654109e+01	6.5318456e+01	3.8573419e+02	1.1867249e+02	8.2807574e+02	2.5828117e+02	3.8211322e+02	4.8351848e+02	1.8994162e+02	9.6411316e+01	8.5388869e+01	8.9763990e+01	8.9209180e+01	2.3018275e+02	9.8313148e+01	3.0201792e+02	9.5613984e+01	7.9813255e+01	8.5669115e+01	5.6098912e+02	2.1485405e+02	1.2733184e+02	2.0598828e+02	1.0520700e+02	9.1531557e+01	1.1679463e+02	1.0176901e+02	7.0893538e+01	1.4163487e+02	6.3526109e+01	1.4271903e+02	8.3617750e+01	2.2963212e+02	2.2130076e+02	1.0748956e+02	9.1739532e+01	2.6558341e+02	1.0303707e+02	9.8921943e+01	3.6906418e+02
2.3056306e+03	1.7551442e+02	7.2770941e+01	8.3507813e+01	1.2367479e+02	7.4239271e+01	8.7646175e+01	1.2597015e+02	8.2848397e+01	1.0213088e+02	9.9595056e+01	6.3866525e+01	3.8014169e+02	1.1884111e+02	9.4550702e+02	2.5498453e+02	3.8188173e+02	4.9072319e+02	1.9044286e+02	9.6006751e+01	8.5290200e+01	8.9859882e+01	8.9347394e+01	2.3163980e+02	1.0976259e+02	3.0196847e+02	9.6459597e+01	7.9677595e+01	8.5391703e+01	5.6670754e+02	2.0666442e+02	1.1872339e+02	2.3963163e+02	1.0594213e+02	9.1680886e+01	1.1150707e+02	1.0171626e+02	7.3309467e+01	1.6086587e+02	6.3123984e+01	1.3269854e+02	8.3265016e+01	2.4483962e+02	2.1164999e+02	1.0765501e+02	9.1446338e+01	2.6463447e+02	1.0327798e+02	9.9202264e+01	3.7333234e+02
2.3064306e+03	1.7537504e+02	7.3040861e+01	8.3526591e+01	1.2098731e+02	7.4782450e+01	9.0093001e+01	1.2523021e+02	8.2874410e+01	1.0065541e+02	9.9465071e+01	6.3614148e+01	3.7348167e+02	1.1839041e+02	1.0470015e+03	2.4993883e+02	3.8166969e+02	4.9609315e+02	1.9065570e+02	9.6103504e+01	8.5619822e+01	9.0125262e+01	8.9535001e+01	2.3289450e+02	1.2422483e+02	3.0218663e+02	9.5508986e+01	7.9669829e+01	8.4933837e+01	5.7320524e+02	2.0102365e+02	1.0977067e+02	2.7754653e+02	1.0708404e+02	9.1474943e+01	1.0609449e+02	1.0163192e+02	7.6413466e+01	1.7990181e+02	6.3550937e+01	1.2340681e+02	8.3638704e+01	2.6062364e+02	2.0357013e+02	1.0794402e+02	9.1687258e+01	2.6473264e+02	1.0337064e+02	9.9072099e+01	3.7752073e+02
2.3072307e+03	1.7585076e+02	7.3102967e+01	8.3185421e+01	1.1920692e+02	7.4779472e+01	9.3869796e+01	1.2563564e+02	8.3257570e+01	1.0002924e+02	1.0015507e+02	6.2953074e+01	3.6618397e+02	1.1839421e+02	1.1174656e+03	2.4464992e+02	3.8228116e+02	5.0026990e+02	1.9045582e+02	9.6079104e+01	8.5393676e+01	8.9700209e+01	8.9081840e+01	2.3628689e+02	1.4420046e+02	3.0197480e+02	9.6167245e+01	8.0043054e+01	8.5070470e+01	5.8308085e+02	1.9862342e+02	1.0263292e+02	3.1413836e+02	1.1177839e+02	9.1694451e+01	1.0169407e+02	1.0203292e+02	8.0288038e+01	1.9862586e+02	6.3649656e+01	1.1534808e+02	8.3439345e+01	2.7660259e+02	1.9699303e+02	1.0780585e+02	9.1680501e+01	2.6398893e+02	1.0359585e+02	9.9529680e+01	3.7941706e+02
2.3080308e+03	1.7559577e+02	7.2895548e+01	8.4103200e+01	1.2039735e+02	7.4698853e+01	9.7719836e+01	1.2500837e+02	8.2736534e+01	9.9335004e+01	9.9517337e+01	6.2334183e+01	3.6126284e+02	1.1859995e+02	1.1470595e+03	2.4101062e+02	3.8213289e+02	4.9957350e+02	1.9038888e+02	9.6788956e+01	8.5622866e+01	9.0278013e+01	8.9327303e+01	2.3894944e+02	1.6439779e+02	3.0214705e+02	9.6001160e+01	8.0004843e+01	8.4820876e+01	5.9186806e+02	1.9649379e+02	9.7092094e+01	3.4744660e+02	1.1792248e+02	9.2006035e+01	9.8585237e+01	1.0218856e+02	8.4138121e+01	2.1470415e+02	6.3684382e+01	1.0953974e+02	8.3478682e+01	2.9235247e+02	1.9151835e+02	1.0788695e+02	9.1646716e+01	2.6450207e+02	1.0322548e+02	9.9069622e+01	3.7860206e+02
2.3088309e+03	1.7570330e+02	7.3032818e+01	8.3446465e+01	1.2133512e+02	7.4798767e+01	1.0275191e+02	1.2568078e+02	8.3306523e+01	9.9285695e+01	9.9893416e+01	6.2106538e+01	3.5487656e+02	1.1850579e+02	1.1522279e+03	2.3425360e+02	3.8192263e+02	4.9993480e+02	1.9042308e+02	9.6181880e+01	8.6228448e+01	8.9636890e+01	8.9437581e+01	2.4474029e+02	1.8975692e+02	3.0243723e+02	9.5915053e+01	8.0235802e+01	8.5152956e+01	5.9884317e+02	1.9460826e+02	9.1977180e+01	3.7283564e+02	1.2557385e+02	9.2042788e+01	9.5910714e+01	1.0182655e+02	8.6874733e+01	2.2394436e+02	6.3559979e+01	1.0423326e+02	8.3507517e+01	3.0304382e+02	1.8794740e+02	1.0754846e+02	9.1622882e+01	2.6383858e+02	1.0343951e+02	9.9525992e+01	3.7731274e+02
2.3096310e+03	1.7593187e+02	7.3592829e+01	8.3344604e+01	1.2191167e+02	7.4770390e+01	1.0560750e+02	1.2561964e+02	8.3153984e+01	9.9160402e+01	1.0002381e+02	6.1795941e+01	3.5116482e+02	1.1839896e+02	1.1238558e+03	2.3042683e+02	3.8253586e+02	4.9537984e+02	1.9049748e+02	9.6242051e+01	8.6162841e+01	9.0296763e+01	8.9448457e+01	2.5144059e+02	2.1303207e+02	3.0212745e+02	9.5720780e+01	7.9825290e+01	8.5401200e+01	6.0724069e+02	1.9383350e+02	8.8470136e+01	3.8760454e+02	1.3442408e+02	9.1933836e+01	9.4514026e+01	1.0232626e+02	8.9486331e+01	2.2890666e+02	6.3623983e+01	9.9912185e+01	8.3905519e+01	3.1123479e+02	1.8440825e+02	1.0845884e+02	9.1728214e+01	2.6465351e+02	1.0355604e+02	9.9516276e+01	3.7302722e+02
2.3104310e+03	1.7612950e+02	7.3510638e+01	8.3329464e+01	1.2305155e+02	7.4824535e+01	1.0981716e+02	1.2569230e+02	8.3128738e+01	9.8974143e+01	9.9796787e+01	6.1413928e+01	3.4795664e+02	1.1855631e+02	1.0633228e+03	2.2582723e+02	3.8232534e+02	4.9036772e+02	1.9080885e+02	9.6417434e+01	8.7092744e+01	8.9982045e+01	8.9538042e+01	2.5854120e+02	2.4087541e+02	3.0211396e+02	9.6762618e+01	7.9937687e+01	8.5756598e+01	6.1299945e+02	1.9359121e+02	8.5388124e+01	3.9022129e+02	1.4413973e+02	9.2054331e+01	9.4241520e+01	1.0276743e+02	8.9410159e+01	2.2700606e+02	6.3448082e+01	9.7219596e+01	8.3524947e+01	3.1935747e+02	1.8189029e+02	1.0793058e+02	9.1870820e+01	2.6419338e+02	1.0329997e+02	9.9726565e+01	3.6950717e+02
2.3112311e+03	1.7554207e+02	7.4184813e+01	8.3584902e+01	1.2670421e+02	7.4916083e+01	1.1324709e+02	1.2562928e+02	8.3110665e+01	9.8843820e+01	1.0004534e+02	6.1631146e+01	3.4516532e+02	1.1866200e+02	9.8361232e+02	2.2215505e+02	3.8286628e+02	4.8345240e+02	1.9046907e+02	9.6773514e+01	8.7612992e+01	9.0176122e+01	8.9498748e+01	2.6849707e+02	2.6712828e+02	3.0220461e+02	9.5920568e+01	8.0388642e+01	8.6444470e+01	6.1722774e+02	1.9292325e+02	8.4341013e+01	3.8585975e+02	1.5339672e+02	9.2217109e+01	9.3912118e+01	1.0298875e+02	9.0322525e+01	2.1973393e+02	6.3567581e+01	9.5246977e+01	8.3695237e+01	3.2594222e+02	1.8024892e+02	1.0823154e+02	9.1987773e+01	2.6436886e+02	1.0360152e+02	9.9330218e+01	3.6442025e+02
2.3120312e+03	1.7598346e+02	7.4138943e+01	8.3553619e+01	1.3007635e+02	7.5120260e+01	1.1479700e+02	1.2551440e+02	8.3352493e+01	9.8940257e+01	1.0018888e+02	6.1576027e+01	3.4199032e+02	1.1877265e+02	9.0180914e+02	2.1853178e+02	3.8344637e+02	4.7478127e+02	1.9058042e+02	9.6418744e+01	8.8587030e+01	9.0079166e+01	8.9757564e+01	2.7919884e+02	2.8624863e+02	3.0214246e+02	9.6180103e+01	8.0621479e+01	8.7555287e+01	6.1711674e+02	1.9283852e+02	8.3498037e+01	3.6873503e+02	1.6539127e+02	9.1892512e+01	9.3619253e+01	1.0324269e+02	8.9849332e+01	2.1075303e+02	6.3577091e+01	9.3870125e+01	8.3873732e+01	3.2513868e+02	1.7942072e+02	1.0810194e+02	9.2659934e+01	2.6480691e+02	1.0353308e+02	9.9323355e+01	3.5527553e+02
2.3128313e+03	1.7582465e+02	7.5606591e+01	8.3985905e+01	1.3435997e+02	7.4572566e+01	1.1707505e+02	1.2552114e+02	8.3749191e+01	9.9086725e+01	1.0061934e+02	6.1712645e+01	3.3928656e+02	1.1898300e+02	8.0941395e+02	2.1590484e+02	3.8475383e+02	4.6679365e+02	1.9072599e+02	9.6658658e+01	9.0665158e+01	9.0375851e+01	8.9842323e+01	2.8769684e+02	3.0481825e+02	3.0248581e+02	9.6445708e+01	8.1048920e+01	8.9303760e+01	6.1595269e+02	1.9277206e+02	8.3071041e+01	3.5210922e+02	1.7422218e+02	9.2304147e+01	9.4299994e+01	1.0391252e+02	8.7746074e+01	1.9834543e+02	6.3748765e+01	9.2884285e+01	8.3773755e+01	3.2292273e+02	1.7819717e+02	1.0833167e+02	9.3554398e+01	2.6519030e+02	1.0343835e+02	9.9902485e+01	3.5047209e+02
2.3136314e+03	1.7626043e+02	7.7072173e+01	8.3724029e+01	1.4194485e+02	7.4955939e+01	1.1914773e+02	1.2607642e+02	8.3446002e+01	9.8850406e+01	9.9884695e+01	6.1903704e+01	3.3695066e+02	1.1904454e+02	7.1591755e+02	2.1321540e+02	3.8736148e+02	4.6114457e+02	1.9058932e+02	9.6433170e+01	9.2744676e+01	9.0257857e+01	8.9743560e+01	2.9989815e+02	3.1258360e+02	3.0219155e+02	9.6282519e+01	8.2030363e+01	9.1173749e+01	6.1247063e+02	1.9321885e+02	8.3429061e+01	3.3190555e+02	1.7853834e+02	9.2230676e+01	9.4619051e+01	1.0550297e+02	8.6560606e+01	1.8649471e+02	6.3468537e+01	9.2350559e+01	8.3833917e+01	3.2071615e+02	1.7802392e+02	1.0856460e+02	9.4166751e+01	2.6554287e+02	1.0350304e+02	9.9521750e+01	3.4398814e+02
2.3144314e+03	1.7598923e+02	7.8055980e+01	8.3941390e+01	1.5127895e+02	7.4862826e+01	1.1885031e+02	1.2615833e+02	8.4014680e+01	9.8992199e+01	1.0044337e+02	6.1552994e+01	3.3475899e+02	1.1880976e+02	6.2843122e+02	2.1216244e+02	3.9024278e+02	4.5479370e+02	1.9148989e+02	9.6736209e+01	9.5864820e+01	9.0168055e+01	8.9874120e+01	3.0952016e+02	3.1201062e+02	3.0204179e+02	9.6192992e+01	8.3449047e+01	9.3477430e+01	6.0566197e+02	1.9282168e+02	8.3862334e+01	3.1441495e+02	1.7929872e+02	9.2518704e+01	9.5755363e+01	1.0566019e+02	8.5338148e+01	1.7357552e+02	6.4074100e+01	9.2099380e+01	8.3972446e+01	3.1901538e+02	1.7849783e+02	1.0863978e+02	9.5984466e+01	2.6580921e+02	1.0407551e+02	1.0004959e+02	3.3704908e+02
2.3152315e+03	1.7580389e+02	8.0255501e+01	8.4631460e+01	1.6282572e+02	7.5083031e+01	1.1815390e+02	1.2577156e+02	8.4877079e+01	9.9205149e+01	1.0031617e+02	6.1921201e+01	3.3338985e+02	1.1904420e+02	5.4843149e+02	2.1099272e+02	3.9463816e+02	4.5060435e+02	1.9139183e+02	9.6876712e+01	1.0078793e+02	9.0303465e+01	8.9939941e+01	3.1818349e+02	3.0695344e+02	3.0234860e+02	9.6255723e+01	8.5261116e+01	9.6959248e+01	5.9751754e+02	1.9287341e+02	8.4164314e+01	2.9635684e+02	1.7759626e+02	9.2656950e+01	9.6881743e+01	1.0783724e+02	8.4053192e+01	1.6364197e+02	6.4332616e+01	9.1740293e+01	8.3570611e+01	3.1684570e+02	1.7906354e+02	1.0927709e+02	9.8237940e+01	2.6672825e+02	1.0378608e+02	9.9803475e+01	3.3012664e+02
2.3160316e+03	1.7611985e+02	8.2055936e+01	8.5813558e+01	1.7837055e+02	7.4791857e+01	1.1864985e+02	1.2627568e+02	8.5696587e+01	9.9434010e+01	1.0036426e+02	6.1906892e+01	3.3205759e+02	1.1915566e+02	4.7601859e+02	2.1045197e+02	4.0052221e+02	4.4718401e+02	1.9229721e+02	9.6618169e+01	1.0380790e+02	9.0480111e+01	8.9797516e+01	3.2428785e+02	2.9581269e+02	3.0232011e+02	9.6486757e+01	8.8208073e+01	1.0064702e+02	5.9017123e+02	1.9302683e+02	8.5122889e+01	2.8189640e+02	1.7304465e+02	9.2637797e+01	9.7970482e+01	1.0996403e+02	8.3806325e+01	1.5585831e+02	6.4802953e+01	9.1776024e+01	8.4016236e+01	3.1941375e+02	1.8084351e+02	1.0947925e+02	1.0260381e+02	2.6949219e+02	1.0432795e+02	9.9783827e+01	3.2385695e+02
2.3168317e+03	1.7623596e+02	8.5254131e+01	8.7459674e+01	1.9207148e+02	7.5498371e+01	1.1581557e+02	1.2620073e+02	8.7425806e+01	9.8907637e+01	1.0043959e+02	6.1834836e+01	3.3161767e+02	1.1955031e+02	4.1522075e+02	2.0919912e+02	4.0881639e+02	4.4556798e+02	1.9243974e+02	9.6964728e+01	1.0852204e+02	9.0428294e+01	8.9976443e+01	3.3062596e+02	2.7779423e+02	3.0260325e+02	9.6515443e+01	9.1081568e+01	1.0506647e+02	5.8303873e+02	1.9276033e+02	8.6859044e+01	2.6824758e+02	1.6277617e+02	9.2640867e+01	9.9677492e+01	1.1271355e+02	8.4119521e+01	1.4603812e+02	6.5742510e+01	9.1580524e+01	8.4021001e+01	3.1839328e+02	1.8315894e+02	1.0988756e+02	1.0883486e+02	2.7167311e+02	1.0466275e+02	9.9877985e+01	3.1683588e+02
2.3176318e+03	1.7614288e+02	8.6422921e+01	9.0983689e+01	2.0660305e+02	7.4926887e+01	1.1476383e+02	1.2622390e+02	9.0393782e+01	9.9375062e+01	1.0074183e+02	6.1706712e+01	3.3103151e+02	1.2018263e+02	3.6910021e+02	2.0953991e+02	4.1837467e+02	4.4445107e+02	1.9340333e+02	9.6850805e+01	1.1464360e+02	9.0391230e+01	8.9923365e+01	3.3362046e+02	2.5995461e+02	3.0246541e+02	9.6404584e+01	9.5841956e+01	1.0998842e+02	5.7402680e+02	1.9336228e+02	8.8771394e+01	2.5482399e+02	1.5080515e+02	9.2559793e+01	1.0140555e+02	1.1743228e+02	8.5519900e+01	1.3755486e+02	6.7884101e+01	9.1870338e+01	8.4020193e+01	3.1770947e+02	1.8642620e+02	1.1059565e+02	1.1739966e+02	2.7506638e+02	1.0569814e+02	9.9753200e+01	3.1322148e+02
2.3184318e+03	1.7605354e+02	8.7767793e+01	9.7742492e+01	2.1582846e+02	7.5032348e+01	1.1205662e+02	1.2639855e+02	9.3311691e+01	9.9113005e+01	1.0047494e+02	6.2074369e+01	3.3080873e+02	1.2071686e+02	3.3014174e+02	2.0855735e+02	4.2868299e+02	4.4368052e+02	1.9596792e+02	9.6665099e+01	1.2217482e+02	9.0560231e+01	9.0039643e+01	3.3565576e+02	2.3771036e+02	3.0294535e+02	9.6621753e+01	1.0125958e+02	1.1288306e+02	5.6769067e+02	1.9289245e+02	9.0067873e+01	2.4192530e+02	1.3829016e+02	9.2862221e+01	1.0279974e+02	1.2166034e+02	8.7751627e+01	1.3007132e+02	7.0578511e+01	9.1526240e+01	8.3968634e+01	3.1887253e+02	1.9083880e+02	1.1205206e+02	1.2746632e+02	2.7983804e+02	1.0723718e+02	1.0025179e+02	3.0846162e+02
2.3192319e+03	1.7636952e+02	8.9659649e+01	1.0704200e+02	2.2411288e+02	7.5495877e+01	1.0836693e+02	1.2605669e+02	9.7480551e+01	9.9023741e+01	1.0069464e+02	6.1947660e+01	3.3043276e+02	1.2246887e+02	3.0002851e+02	2.0866202e+02	4.3992246e+02	4.4397732e+02	1.9838396e+02	9.7237692e+01	1.2628377e+02	9.0416506e+01	9.0119179e+01	3.3657851e+02	2.1785752e+02	3.0334211e+02	9.6579576e+01	1.0657357e+02	1.1675776e+02	5.6145698e+02	1.9337984e+02	9.1346197e+01	2.2307172e+02	1.2864148e+02	9.2905453e+01	1.0490627e+02	1.2593937e+02	8.8932268e+01	1.1965553e+02	7.3429677e+01	9.1965122e+01	8.4063510e+01	3.1821982e+02	1.9701860e+02	1.1265865e+02	1.4132501e+02	2.8553105e+02	1.0936689e+02	9.9877177e+01	3.0522261e+02
2.3200320e+03	1.7589107e+02	9.0433832e+01	1.2221576e+02	2.2571006e+02	7.5117141e+01	1.0662608e+02	1.2632591e+02	1.0119286e+02	9.9331045e+01	1.0064003e+02	6.1918664e+01	3.3065502e+02	1.2478753e+02	2.7871481e+02	2.0843572e+02	4.4855789e+02	4.4314100e+02	2.0191418e+02	9.6930604e+01	1.3101750e+02	9.0655231e+01	9.0038156e+01	3.3464877e+02	1.9724510e+02	3.0395677e+02	9.6583564e+01	1.1402727e+02	1.2038217e+02	5.5499252e+02	1.9307673e+02	9.2804479e+01	2.0605925e+02	1.1772967e+02	9.2673903e+01	1.0666544e+02	1.3179620e+02	9.1265050e+01	1.1093528e+02	7.8716422e+01	9.2093832e+01	8.3648045e+01	3.1635502e+02	2.0375607e+02	1.1417853e+02	1.5796613e+02	2.9226583e+02	1.1184678e+02	1.0018205e+02	3.0272708e+02
2.3208321e+03	1.7631514e+02	9.0451481e+01	1.4384630e+02	2.1993814e+02	7.5382508e+01	1.0195920e+02	1.2624786e+02	1.0709426e+02	9.9260821e+01	1.0042591e+02	6.1850080e+01	3.3030848e+02	1.2752513e+02	2.6062049e+02	2.0824645e+02	4.6004181e+02	4.4296656e+02	2.0555739e+02	9.6928706e+01	1.3593021e+02	9.0524862e+01	9.0271447e+01	3.3170208e+02	1.7971117e+02	3.0473635e+02	9.7180187e+01	1.2003386e+02	1.2160837e+02	5.4983629e+02	1.9341160e+02	9.3807677e+01	1.8657770e+02	1.1008075e+02	9.2967611e+01	1.0949526e+02	1.3761530e+02	9.1005999e+01	1.0281816e+02	8.5531312e+01	9.2144109e+01	8.4162381e+01	3.1166196e+02	2.0977585e+02	1.1641254e+02	1.7980727e+02	2.9819386e+02	1.1617409e+02	1.0043497e+02	3.0056401e+02
2.3216322e+03	1.7623970e+02	9.1449201e+01	1.7133713e+02	2.1207493e+02	7.5406061e+01	9.8688372e+01	1.2628739e+02	1.1235277e+02	9.8885275e+01	1.0091201e+02	6.2070398e+01	3.3050942e+02	1.3088368e+02	2.4720728e+02	2.0832313e+02	4.7022964e+02	4.4305005e+02	2.0989106e+02	9.6995718e+01	1.3750004e+02	9.0869680e+01	8.9794991e+01	3.2391743e+02	1.6597074e+02	3.0671501e+02	9.6715198e+01	1.2327924e+02	1.2462131e+02	5.4549076e+02	1.9335901e+02	9.5952843e+01	1.6799486e+02	1.0318636e+02	9.2928892e+01	1.1303020e+02	1.4219140e+02	9.0231107e+01	9.8360374e+01	9.2418998e+01	9.1899983e+01	8.4290790e+01	3.0640310e+02	2.1427617e+02	1.1920594e+02	2.0458403e+02	3.0636630e+02	1.1987916e+02	1.0043489e+02	2.9937569e+02
2.3224322e+03	1.7666401e+02	9.2456351e+01	2.0544222e+02	1.9887641e+02	7.5110717e+01	9.6065298e+01	1.2667719e+02	1.1729647e+02	9.9600873e+01	1.0071328e+02	6.2148431e+01	3.3031879e+02	1.3572210e+02	2.3719589e+02	2.0809034e+02	4.7626055e+02	4.4313180e+02	2.1548305e+02	9.6896146e+01	1.4014511e+02	9.0810050e+01	9.0428268e+01	3.1531805e+02	1.5416151e+02	3.0947425e+02	9.7192665e+01	1.2683530e+02	1.2641901e+02	5.4268467e+02	1.9319452e+02	9.6592610e+01	1.5013152e+02	9.8278925e+01	9.3167558e+01	1.1617873e+02	1.4787307e+02	8.9565058e+01	9.0835798e+01	1.0187571e+02	9.1996577e+01	8.3870794e+01	2.9881012e+02	2.1797625e+02	1.2217834e+02	2.3216714e+02	3.1265005e+02	1.2518273e+02	1.0036966e+02	2.9924574e+02
2.3232323e+03	1.7657707e+02	9.3536579e+01	2.4404361e+02	1.8451946e+02	7.5558961e+01	9.3903830e+01	1.2644143e+02	1.2328618e+02	9.9271173e+01	1.0117128e+02	6.2010412e+01	3.3049575e+02	1.4160225e+02	2.2876656e+02	2.0836591e+02	4.7932843e+02	4.4314119e+02	2.2097579e+02	9.7447410e+01	1.3966703e+02	9.0995892e+01	9.0260259e+01	3.0529398e+02	1.4411512e+02	3.1301048e+02	9.6751968e+01	1.2905609e+02	1.2756801e+02	5.4115739e+02	1.9333617e+02	9.7464213e+01	1.3553167e+02	9.5234476e+01	9.3165445e+01	1.2153939e+02	1.4964021e+02	8.6504263e+01	8.4933958e+01	1.1213688e+02	9.2184183e+01	8.4045355e+01	2.9223000e+02	2.1955112e+02	1.2771468e+02	2.5868337e+02	3.1727687e+02	1.3063005e+02	9.9952477e+01	2.9878923e+02
2.3240324e+03	1.7644141e+02	9.4357254e+01	2.8514939e+02	1.7176347e+02	7.5469929e+01	9.2213206e+01	1.2669829e+02	1.2773027e+02	9.9523266e+01	1.0082553e+02	6.2163969e+01	3.3097985e+02	1.4803672e+02	2.1999271e+02	2.0837855e+02	4.8165248e+02	4.4320741e+02	2.2669978e+02	9.7007630e+01	1.3974285e+02	9.0575809e+01	9.0303766e+01	2.9388307e+02	1.3781923e+02	3.1716311e+02	9.7032411e+01	1.2882574e+02	1.2780505e+02	5.3963753e+02	1.9337316e+02	9.9134375e+01	1.2419408e+02	9.3762714e+01	9.3063071e+01	1.2749451e+02	1.5194113e+02	8.4257639e+01	8.0208313e+01	1.2185630e+02	9.1948020e+01	8.3947609e+01	2.8364475e+02	2.2253910e+02	1.3256906e+02	2.8706589e+02	3.2078718e+02	1.3596449e+02	1.0082258e+02	2.9840697e+02
2.3248325e+03	1.7622480e+02	9.5771095e+01	3.2426378e+02	1.5871110e+02	7.5568533e+01	9.0013012e+01	1.2695801e+02	1.3333786e+02	9.9355676e+01	1.0129964e+02	6.2390353e+01	3.3125171e+02	1.5461537e+02	2.1099257e+02	2.0848717e+02	4.8155143e+02	4.4339695e+02	2.3360708e+02	9.7130368e+01	1.3880078e+02	9.0983675e+01	9.0571798e+01	2.8131226e+02	1.3236094e+02	3.2422232e+02	9.7354591e+01	1.2761007e+02	1.2847145e+02	5.3953563e+02	1.9347298e+02	9.8671761e+01	1.1703154e+02	9.1967483e+01	9.3126203e+01	1.3403359e+02	1.5203575e+02	8.0791842e+01	7.8431257e+01	1.3003601e+02	9.2066454e+01	8.4193068e+01	2.7495164e+02	2.1967059e+02	1.3880372e+02	3.1182315e+02	3.2452512e+02	1.4282292e+02	1.0048677e+02	2.9869529e+02
2.3256326e+03	1.7633021e+02	9.5907469e+01	3.5497705e+02	1.4551108e+02	7.6397377e+01	8.8203538e+01	1.2676442e+02	1.3977924e+02	9.9132234e+01	1.0096286e+02	6.2042117e+01	3.3149096e+02	1.6405873e+02	1.9882181e+02	2.0841710e+02	4.7868498e+02	4.4356102e+02	2.4158144e+02	9.7176975e+01	1.3724616e+02	9.0688577e+01	9.0348448e+01	2.7000236e+02	1.2737317e+02	3.3355848e+02	9.7162385e+01	1.2295770e+02	1.2897014e+02	5.3857336e+02	1.9358789e+02	9.9900328e+01	1.1082975e+02	9.1106419e+01	9.3291932e+01	1.4032551e+02	1.5123352e+02	7.7943058e+01	7.5651915e+01	1.3824128e+02	9.2020053e+01	8.4293039e+01	2.6798372e+02	2.1762214e+02	1.4753226e+02	3.3367153e+02	3.2400693e+02	1.4944698e+02	1.0057118e+02	2.9836299e+02
2.3264326e+03	1.7681518e+02	9.6330763e+01	3.7596468e+02	1.3477800e+02	7.6844151e+01	8.7560302e+01	1.2698131e+02	1.4401266e+02	9.9521720e+01	1.0119422e+02	6.2253716e+01	3.3308381e+02	1.7226396e+02	1.8667286e+02	2.0838575e+02	4.7520409e+02	4.4342173e+02	2.4994814e+02	9.7164065e+01	1.3600280e+02	9.1027066e+01	9.0219967e+01	2.5942495e+02	1.2537710e+02	3.4324912e+02	9.7223114e+01	1.1796457e+02	1.2836208e+02	5.3822525e+02	1.9365031e+02	1.0064104e+02	1.0754578e+02	9.0532247e+01	9.3321163e+01	1.4725069e+02	1.4944537e+02	7.3986283e+01	7.3464574e+01	1.4380711e+02	9.2389401e+01	8.4070530e+01	2.5920815e+02	2.1376244e+02	1.5566355e+02	3.5032231e+02	3.2284671e+02	1.5706311e+02	1.0050404e+02	2.9885952e+02
2.3272327e+03	1.7626042e+02	9.6966366e+01	3.8906719e+02	1.2517697e+02	7.8081532e+01	8.7184408e+01	1.2660144e+02	1.4567285e+02	9.9211961e+01	1.0120589e+02	6.2033302e+01	3.3461775e+02	1.8133683e+02	1.7533607e+02	2.0831944e+02	4.6678648e+02	4.4352568e+02	2.5629021e+02	9.7366591e+01	1.3521733e+02	9.1769782e+01	9.0588987e+01	2.5032527e+02	1.2186736e+02	3.5863580e+02	9.7292418e+01	1.1190569e+02	1.2891538e+02	5.3827635e+02	1.9321844e+02	1.0113857e+02	1.0551544e+02	9.0630350e+01	9.3723795e+01	1.5421670e+02	1.4673924e+02	7.1469254e+01	7.2095761e+01	1.4660848e+02	9.2235034e+01	8.4347028e+01	2.5189269e+02	2.0879234e+02	1.6568625e+02	3.6001975e+02	3.1969111e+02	1.6489881e+02	1.0091575e+02	2.9857786e+02
2.3280328e+03	1.7674213e+02	9.6970961e+01	3.8790193e+02	1.1763218e+02	7.9950005e+01	8.7621917e+01	1.2711220e+02	1.4789108e+02	9.9387327e+01	1.0123645e+02	6.2492605e+01	3.3662674e+02	1.9065690e+02	1.6302615e+02	2.0860344e+02	4.5768909e+02	4.4339399e+02	2.6282234e+02	9.7214241e+01	1.3639560e+02	9.2011536e+01	9.0534107e+01	2.4397259e+02	1.1814453e+02	3.7191770e+02	9.7427885e+01	1.0614829e+02	1.2875303e+02	5.3816725e+02	1.9384735e+02	9.9412451e+01	1.0450366e+02	9.0135872e+01	9.3318105e+01	1.5681831e+02	1.4039025e+02	7.0293098e+01	7.1882560e+01	1.4395459e+02	9.2462290e+01	8.4476885e+01	2.4507821e+02	2.0342676e+02	1.7590075e+02	3.5978273e+02	3.1815045e+02	1.7320881e+02	1.0123945e+02	2.9861905e+02
2.3288329e+03	1.7652384e+02	9.6336469e+01	3.7899234e+02	1.1120534e+02	8.2240670e+01	8.9758162e+01	1.2742948e+02	1.4902498e+02	9.9516411e+01	1.0166444e+02	6.2269639e+01	3.4007911e+02	1.9879700e+02	1.5136012e+02	2.0832352e+02	4.5195902e+02	4.4315095e+02	2.7024976e+02	9.7133595e+01	1.3898107e+02	9.2918841e+01	9.0769806e+01	2.3974223e+02	1.1337016e+02	3.8686763e+02	9.7158677e+01	1.0213280e+02	1.3031631e+02	5.3788085e+02	1.9334921e+02	9.8627089e+01	1.0375320e+02	9.0557267e+01	9.3709228e+01	1.5974543e+02	1.3430360e+02	6.8300909e+01	7.1483444e+01	1.4152058e+02	9.2426809e+01	8.4309432e+01	2.3798303e+02	1.9834879e+02	1.8441646e+02	3.4872773e+02	3.1551822e+02	1.7820551e+02	1.0131099e+02	2.9832088e+02
2.3296330e+03	1.7654272e+02	9.3607053e+01	3.5969918e+02	1.0502077e+02	8.6343274e+01	9.3371788e+01	1.2716708e+02	1.4713739e+02	9.9648787e+01	1.0156426e+02	6.2887527e+01	3.4501337e+02	2.0416678e+02	1.3836141e+02	2.0846738e+02	4.4653774e+02	4.4365684e+02	2.7532138e+02	9.7385824e+01	1.4042995e+02	9.4522675e+01	9.0360544e+01	2.3623128e+02	1.0908816e+02	4.0259168e+02	9.7247104e+01	9.7180815e+01	1.2714262e+02	5.3844095e+02	1.9373102e+02	9.8443862e+01	1.0351136e+02	9.0056604e+01	9.3584850e+01	1.5799929e+02	1.2883636e+02	6.7847387e+01	7.0929577e+01	1.3708539e+02	9.2501303e+01	8.4173928e+01	2.2987105e+02	1.9485548e+02	1.9510645e+02	3.2832330e+02	3.1327683e+02	1.8235652e+02	1.0182996e+02	2.9839678e+02
2.3304330e+03	1.7686555e+02	9.0675398e+01	3.3380542e+02	1.0034985e+02	9.1202521e+01	1.0057597e+02	1.2712783e+02	1.4540202e+02	9.9351479e+01	1.0117806e+02	6.2878081e+01	3.5123281e+02	2.0737054e+02	1.2518431e+02	2.0862531e+02	4.4045000e+02	4.4373442e+02	2.7819701e+02	9.7692970e+01	1.4519594e+02	9.7013286e+01	9.0571113e+01	2.3445543e+02	1.0591149e+02	4.1676829e+02	9.7289105e+01	9.3600291e+01	1.2466665e+02	5.3803621e+02	1.9327882e+02	9.7786610e+01	1.0325395e+02	9.0250352e+01	9.3793478e+01	1.5365955e+02	1.2401998e+02	6.6668222e+01	7.0906155e+01	1.2834675e+02	9.2534514e+01	8.4750497e+01	2.2292398e+02	1.9128528e+02	2.0788230e+02	3.0719097e+02	3.0880180e+02	1.8424024e+02	1.0205815e+02	2.9904907e+02
2.3312331e+03	1.7685075e+02	8.8326881e+01	3.0214728e+02	9.7187450e+01	9.6497756e+01	1.1064896e+02	1.2734540e+02	1.4349521e+02	1.0001952e+02	1.0191183e+02	6.3682496e+01	3.5923008e+02	2.0562435e+02	1.1447454e+02	2.0863123e+02	4.4124934e+02	4.4351061e+02	2.7980072e+02	9.7334422e+01	1.5109262e+02	1.0000567e+02	9.0807733e+01	2.3267351e+02	1.0422962e+02	4.3121982e+02	9.7392450e+01	8.9522594e+01	1.2283604e+02	5.3824900e+02	1.9360584e+02	9.7195816e+01	1.0346961e+02	9.0259917e+01	9.3831736e+01	1.4905816e+02	1.1878388e+02	6.6149613e+01	7.0892869e+01	1.1780870e+02	9.2662022e+01	8.4504809e+01	2.1725260e+02	1.9070179e+02	2.1938995e+02	2.7698109e+02	3.0730458e+02	1.8405110e+02	1.0384923e+02	2.9962075e+02
2.3320332e+03	1.7658686e+02	8.5320351e+01	2.7099195e+02	9.4434310e+01	1.0528283e+02	1.2392849e+02	1.2734719e+02	1.3876759e+02	9.9892971e+01	1.0140481e+02	6.4863550e+01	3.6994028e+02	2.0407146e+02	1.0561706e+02	2.0879542e+02	4.4442811e+02	4.4374182e+02	2.7514251e+02	9.7260058e+01	1.5362022e+02	1.0529201e+02	9.0903047e+01	2.3209182e+02	1.0176813e+02	4.4041475e+02	9.7532860e+01	8.7192754e+01	1.1970093e+02	5.3830332e+02	1.9379413e+02	9.7738189e+01	1.0360154e+02	9.0547349e+01	9.3916772e+01	1.4037132e+02	1.1377502e+02	6.6561960e+01	7.0851435e+01	1.0832213e+02	9.2460627e+01	8.4352084e+01	2.1148490e+02	1.9059000e+02	2.3090116e+02	2.4787223e+02	3.0591007e+02	1.8397244e+02	1.0561127e+02	3.0015008e+02
2.3328333e+03	1.7712539e+02	8.3083186e+01	2.3774878e+02	9.1970648e+01	1.1339473e+02	1.4048563e+02	1.2719047e+02	1.3127663e+02	9.9540764e+01	1.0145597e+02	6.6215045e+01	3.7996338e+02	1.9928989e+02	9.7600489e+01	2.0948375e+02	4.5275400e+02	4.4359096e+02	2.6876878e+02	9.7539165e+01	1.5608893e+02	1.1213888e+02	9.0628221e+01	2.3156610e+02	1.0042862e+02	4.4557924e+02	9.7495285e+01	8.5171583e+01	1.1404444e+02	5.3804459e+02	1.9344271e+02	9.9136338e+01	1.0398741e+02	9.0343660e+01	9.4545141e+01	1.3166014e+02	1.1125731e+02	6.6246992e+01	7.0809036e+01	1.0067447e+02	9.2503555e+01	8.4434267e+01	2.0819156e+02	1.9115261e+02	2.4211212e+02	2.2164223e+02	3.0156752e+02	1.8125141e+02	1.0812558e+02	3.0192717e+02
2.3336334e+03	1.7686307e+02	8.1580063e+01	2.0786841e+02	9.0489522e+01	1.2214376e+02	1.5716561e+02	1.2764763e+02	1.2622813e+02	9.9730653e+01	1.0195968e+02	6.8878905e+01	3.9028805e+02	1.9140212e+02	9.0888666e+01	2.1006994e+02	4.6635783e+02	4.4342108e+02	2.5961303e+02	9.7642362e+01	1.5579274e+02	1.2082929e+02	9.0812446e+01	2.3153031e+02	9.9241661e+01	4.4532273e+02	9.7311284e+01	8.4077668e+01	1.0955175e+02	5.3834306e+02	1.9391468e+02	1.0199662e+02	1.0551916e+02	9.0411911e+01	9.5622910e+01	1.2257495e+02	1.0771234e+02	6.5860940e+01	7.0972962e+01	9.1270217e+01	9.2814484e+01	8.4294515e+01	2.0544402e+02	1.9452381e+02	2.5128316e+02	1.9796337e+02	2.9942435e+02	1.7750468e+02	1.1251159e+02	3.0434242e+02
2.3344334e+03	1.7680435e+02	7.9656047e+01	1.8023997e+02	9.0029911e+01	1.3253925e+02	1.7261703e+02	1.2736483e+02	1.2158257e+02	9.9811057e+01	1.0132921e+02	7.1965845e+01	4.0399731e+02	1.8130935e+02	8.6121636e+01	2.1066577e+02	4.8055846e+02	4.4368129e+02	2.5078450e+02	9.7588780e+01	1.5529823e+02	1.3103688e+02	9.0881612e+01	2.3130343e+02	9.7658133e+01	4.4100472e+02	9.7425823e+01	8.2780800e+01	1.0445400e+02	5.3861672e+02	1.9380280e+02	1.0558061e+02	1.0751015e+02	9.0518110e+01	9.6910012e+01	1.1661027e+02	1.0631777e+02	6.6106178e+01	7.0970073e+01	8.3997191e+01	9.2706022e+01	8.4832403e+01	2.0424626e+02	1.9760304e+02	2.5329553e+02	1.7811350e+02	2.9584875e+02	1.7284565e+02	1.1717233e+02	3.0791785e+02
2.3352335e+03	1.7696266e+02	7.7808940e+01	1.5372445e+02	8.8943097e+01	1.4176378e+02	1.8867025e+02	1.2781153e+02	1.1780138e+02	9.9632106e+01	1.0183326e+02	7.7347791e+01	4.1819198e+02	1.7215040e+02	8.3217480e+01	2.1121724e+02	4.9520329e+02	4.4383836e+02	2.4016718e+02	9.7531994e+01	1.5300231e+02	1.4241185e+02	9.1231922e+01	2.3170474e+02	9.6627974e+01	4.3388583e+02	9.7923700e+01	8.2438145e+01	9.9748224e+01	5.3852952e+02	1.9370787e+02	1.1129507e+02	1.1048461e+02	9.0403084e+01	1.0013116e+02	1.1038299e+02	1.0526749e+02	6.5941303e+01	7.0867998e+01	7.8615566e+01	9.2829445e+01	8.4388499e+01	2.0315751e+02	2.0065062e+02	2.5277955e+02	1.6509666e+02	2.9092043e+02	1.6995028e+02	1.2706859e+02	3.1268025e+02
2.3360336e+03	1.7695179e+02	7.6656605e+01	1.3565740e+02	8.8577237e+01	1.5144649e+02	1.9883984e+02	1.2768223e+02	1.1425918e+02	9.9606726e+01	1.0180272e+02	8.3309264e+01	4.3270562e+02	1.6250781e+02	8.0655241e+01	2.1251064e+02	5.1380194e+02	4.4350374e+02	2.3017079e+02	9.7857297e+01	1.4857579e+02	1.5418122e+02	9.0721903e+01	2.3141243e+02	9.5870637e+01	4.1985913e+02	9.7483897e+01	8.1757491e+01	9.6357133e+01	5.3805221e+02	1.9376718e+02	1.1824830e+02	1.1685093e+02	9.0907130e+01	1.0482798e+02	1.0507098e+02	1.0453828e+02	6.6199033e+01	7.0796219e+01	7.5384421e+01	9.2732159e+01	8.4564740e+01	2.0325426e+02	2.0247556e+02	2.4610247e+02	1.5652678e+02	2.8680124e+02	1.6562829e+02	1.3861840e+02	3.1923831e+02
2.3368337e+03	1.7712378e+02	7.5649089e+01	1.2041988e+02	8.8451529e+01	1.6236573e+02	2.0532827e+02	1.2747933e+02	1.1252175e+02	9.9643468e+01	1.0170531e+02	9.0886600e+01	4.4487054e+02	1.5292718e+02	7.9612884e+01	2.1312806e+02	5.2752071e+02	4.4423268e+02	2.1975856e+02	9.7455047e+01	1.4247510e+02	1.6621955e+02	9.0866317e+01	2.3125714e+02	9.4116825e+01	4.0794155e+02	9.7882062e+01	8.1603024e+01	9.2767322e+01	5.3846463e+02	1.9387711e+02	1.2721545e+02	1.2720652e+02	9.0269756e+01	1.1354373e+02	1.0248396e+02	1.0367283e+02	6.6209289e+01	7.0896351e+01	7.1730496e+01	9.2987583e+01	8.4701704e+01	2.0516356e+02	2.0486268e+02	2.3529697e+02	1.5182637e+02	2.8285130e+02	1.6244161e+02	1.5266190e+02	3.2896008e+02
2.3376338e+03	1.7708043e+02	7.5713550e+01	1.0816831e+02	8.8245241e+01	1.6828684e+02	2.0708727e+02	1.2789910e+02	1.1109363e+02	9.9978786e+01	1.0208013e+02	1.0184054e+02	4.5648102e+02	1.4625100e+02	7.7582795e+01	2.1369537e+02	5.4255661e+02	4.4371689e+02	2.1197112e+02	9.7652194e+01	1.3419966e+02	1.8095006e+02	9.0904825e+01	2.3156905e+02	9.3423446e+01	3.9352242e+02	9.7988897e+01	8.1361018e+01	9.0028213e+01	5.3809420e+02	1.9400893e+02	1.3696773e+02	1.4236180e+02	9.0652655e+01	1.2639008e+02	9.8531132e+01	1.0392686e+02	6.6072760e+01	7.1050510e+01	6.9892723e+01	9.3091456e+01	8.4288572e+01	2.0724873e+02	2.0561671e+02	2.2410652e+02	1.5181974e+02	2.7870316e+02	1.5730467e+02	1.7065326e+02	3.4077212e+02
2.3384338e+03	1.7706951e+02	7.5656402e+01	1.0055391e+02	8.8298831e+01	1.7393384e+02	2.0238619e+02	1.2764080e+02	1.1140995e+02	9.9925853e+01	1.0204990e+02	1.1348383e+02	4.6082813e+02	1.3978754e+02	7.6846184e+01	2.1409405e+02	5.5142203e+02	4.4375865e+02	2.0685506e+02	9.7744898e+01	1.2738761e+02	1.9490135e+02	9.1182252e+01	2.3180845e+02	9.2680880e+01	3.7767680e+02	9.7684427e+01	8.1535089e+01	8.8311049e+01	5.3841837e+02	1.9415056e+02	1.4804426e+02	1.6738718e+02	9.0758060e+01	1.4384135e+02	9.6970732e+01	1.0422518e+02	6.6384031e+01	7.1059164e+01	6.8948094e+01	9.2611053e+01	8.5049324e+01	2.0990641e+02	2.0574264e+02	2.0941157e+02	1.5380114e+02	2.7578771e+02	1.5056352e+02	1.8920571e+02	3.5262412e+02
2.3392339e+03	1.7709681e+02	7.5037469e+01	9.3943355e+01	8.9335185e+01	1.7776192e+02	1.9525337e+02	1.2783475e+02	1.1240688e+02	9.9800475e+01	1.0203564e+02	1.2896334e+02	4.6476440e+02	1.3468554e+02	7.6481604e+01	2.1351755e+02	5.5818218e+02	4.4390172e+02	2.0181172e+02	9.7633410e+01	1.2158626e+02	2.0906569e+02	9.1125524e+01	2.3144926e+02	9.1099141e+01	3.6637314e+02	9.8199348e+01	8.1240659e+01	8.6941456e+01	5.3846408e+02	1.9357195e+02	1.5925195e+02	1.9912477e+02	9.0761986e+01	1.6706357e+02	9.6084765e+01	1.0503990e+02	6.6109209e+01	7.1129607e+01	6.7100192e+01	9.3182425e+01	8.4287545e+01	2.1453946e+02	2.0400409e+02	1.9441834e+02	1.6141152e+02	2.7294344e+02	1.4387923e+02	2.1010143e+02	3.6459147e+02
2.3400340e+03	1.7702778e+02	7.5055031e+01	9.0655836e+01	9.0418853e+01	1.7957476e+02	1.8566161e+02	1.2795136e+02	1.1354080e+02	1.0014510e+02	1.0207735e+02	1.4282193e+02	4.6167984e+02	1.3094952e+02	7.6993150e+01	2.1389292e+02	5.5980117e+02	4.4388459e+02	1.9834554e+02	9.7690271e+01	1.1647770e+02	2.2537956e+02	9.1257738e+01	2.3172872e+02	9.0426024e+01	3.5262334e+02	9.7975290e+01	8.1714991e+01	8.6483751e+01	5.3818686e+02	1.9394257e+02	1.6655033e+02	2.4489028e+02	9.0821829e+01	1.9488079e+02	9.5012012e+01	1.0545094e+02	6.6101042e+01	7.0971852e+01	6.6505776e+01	9.2796261e+01	8.4807634e+01	2.1980006e+02	2.0221189e+02	1.8462759e+02	1.7073944e+02	2.7034828e+02	1.3683948e+02	2.2912308e+02	3.7794853e+02
2.3408341e+03	1.7729976e+02	7.5583148e+01	8.8595398e+01	9.1870329e+01	1.7561017e+02	1.7966446e+02	1.2842570e+02	1.1530854e+02	9.9664730e+01	1.0236375e+02	1.5984380e+02	4.5590854e+02	1.2757963e+02	7.6093403e+01	2.1360426e+02	5.5863902e+02	4.4415378e+02	1.9623065e+02	9.7876048e+01	1.1282427e+02	2.4321349e+02	9.1275303e+01	2.3164682e+02	8.9829548e+01	3.4147532e+02	9.7739196e+01	8.0954695e+01	8.5948711e+01	5.3850676e+02	1.9416249e+02	1.7020505e+02	2.9981201e+02	9.0899043e+01	2.2877215e+02	9.4802676e+01	1.0739426e+02	6.6413819e+01	7.1040339e+01	6.5625599e+01	9.3141139e+01	8.4778901e+01	2.2598540e+02	1.9917136e+02	1.7896687e+02	1.7940558e+02	2.6952045e+02	1.2855363e+02	2.4625176e+02	3.8825813e+02
2.3416342e+03	1.7705316e+02	7.5474233e+01	8.6610967e+01	9.4450114e+01	1.6816876e+02	1.7402367e+02	1.2823239e+02	1.1672366e+02	1.0002216e+02	1.0250729e+02	1.7590396e+02	4.4703782e+02	1.2595068e+02	7.6325285e+01	2.1318945e+02	5.5196600e+02	4.4405226e+02	1.9463112e+02	9.8115467e+01	1.0865839e+02	2.6278584e+02	9.1201952e+01	2.3193301e+02	8.8947555e+01	3.3176152e+02	9.8395989e+01	8.1364365e+01	8.6353454e+01	5.3854237e+02	1.9393305e+02	1.7573296e+02	3.6468041e+02	9.1030198e+01	2.6693971e+02	9.4353194e+01	1.1006283e+02	6.6243035e+01	7.1159076e+01	6.5351758e+01	9.2979095e+01	8.4624476e+01	2.3324142e+02	1.9780407e+02	1.7758673e+02	1.8994077e+02	2.6851435e+02	1.2325011e+02	2.5842132e+02	3.9634827e+02
2.3424342e+03	1.7744168e+02	7.5877077e+01	8.5714269e+01	9.7084638e+01	1.6097919e+02	1.6498707e+02	1.2816461e+02	1.1972738e+02	1.0009668e+02	1.0248909e+02	1.9183951e+02	4.3641659e+02	1.2513823e+02	7.6326774e+01	2.1294200e+02	5.4423341e+02	4.4418170e+02	1.9350320e+02	9.7848232e+01	1.0551619e+02	2.8170437e+02	9.1094666e+01	2.3200277e+02	8.7802118e+01	3.2440376e+02	9.7984984e+01	8.1544550e+01	8.5891714e+01	5.3817284e+02	1.9400417e+02	1.7617692e+02	4.2820711e+02	9.0889221e+01	3.0015714e+02	9.4709839e+01	1.1215858e+02	6.6526722e+01	7.1025609e+01	6.4782722e+01	9.3245792e+01	8.5071629e+01	2.4287061e+02	1.9647511e+02	1.8028108e+02	2.0013375e+02	2.6742719e+02	1.1814959e+02	2.6479143e+02	4.0162825e+02
2.3432343e+03	1.7716400e+02	7.6689043e+01	8.5125196e+01	1.0075266e+02	1.5071395e+02	1.5979932e+02	1.2817576e+02	1.2316072e+02	1.0000669e+02	1.0250456e+02	2.0552263e+02	4.2434592e+02	1.2429497e+02	7.6116455e+01	2.1259409e+02	5.2691026e+02	4.4404433e+02	1.9323859e+02	9.8086246e+01	1.0276170e+02	2.9229319e+02	9.1591538e+01	2.3166906e+02	8.8058235e+01	3.1811090e+02	9.8049911e+01	8.1367981e+01	8.6024218e+01	5.3845564e+02	1.9428830e+02	1.7121525e+02	4.8864226e+02	9.1160415e+01	3.3999126e+02	9.4347325e+01	1.1728372e+02	6.6288437e+01	7.1072328e+01	6.4948090e+01	9.2976187e+01	8.4440210e+01	2.5189536e+02	1.9483713e+02	1.8452159e+02	2.0930481e+02	2.6715690e+02	1.1471515e+02	2.6531244e+02	4.0506149e+02
2.3440344e+03	1.7708611e+02	7.8762474e+01	8.4787735e+01	1.0522725e+02	1.4033686e+02	1.5246494e+02	1.2828049e+02	1.2495425e+02	1.0057721e+02	1.0245413e+02	2.1620045e+02	4.1368724e+02	1.2531550e+02	7.6139455e+01	2.1366317e+02	5.0653810e+02	4.4418192e+02	1.9254104e+02	9.8120139e+01	1.0060929e+02	3.0042319e+02	9.1351133e+01	2.3215964e+02	8.7706645e+01	3.1344355e+02	9.8084077e+01	8.1817517e+01	8.6449285e+01	5.3869296e+02	1.9431051e+02	1.6737071e+02	5.2785045e+02	9.1170319e+01	3.7402481e+02	9.4535850e+01	1.2270041e+02	6.6282578e+01	7.1328477e+01	6.4616620e+01	9.3186101e+01	8.5013754e+01	2.5801925e+02	1.9489486e+02	1.9116255e+02	2.2066203e+02	2.6777585e+02	1.1290827e+02	2.5974305e+02	4.0124654e+02
2.3448345e+03	1.7705417e+02	8.0950553e+01	8.4730273e+01	1.0988246e+02	1.2652639e+02	1.4765445e+02	1.2819901e+02	1.2704595e+02	1.0025685e+02	1.0348939e+02	2.2244445e+02	4.0273278e+02	1.2836259e+02	7.6036609e+01	2.1423152e+02	4.8973338e+02	4.4422658e+02	1.9321501e+02	9.7707914e+01	9.7591346e+01	3.0387077e+02	9.1632494e+01	2.3197096e+02	8.7879456e+01	3.1045166e+02	9.8223160e+01	8.1214876e+01	8.6814129e+01	5.3849975e+02	1.9435588e+02	1.6134485e+02	5.5075706e+02	9.1077739e+01	4.0078720e+02	9.4762796e+01	1.2771296e+02	6.6134661e+01	7.0973937e+01	6.4622977e+01	9.3516952e+01	8.5036488e+01	2.6385436e+02	1.9454922e+02	1.9895921e+02	2.2711063e+02	2.6794702e+02	1.1183284e+02	2.5525703e+02	3.9389140e+02
2.3456346e+03	1.7769878e+02	8.4165038e+01	8.4409461e+01	1.1500052e+02	1.1887302e+02	1.4491675e+02	1.2830362e+02	1.2803908e+02	1.0101103e+02	1.0330831e+02	2.2295129e+02	3.9158451e+02	1.3168841e+02	7.6382236e+01	2.1509828e+02	4.7364513e+02	4.4418637e+02	1.9218279e+02	9.8358081e+01	9.5518916e+01	2.9269960e+02	9.1298867e+01	2.3227064e+02	8.7033923e+01	3.0765829e+02	9.8089255e+01	8.1633797e+01	8.7244392e+01	5.3840807e+02	1.9442378e+02	1.5093721e+02	5.4821372e+02	9.1193392e+01	4.1941871e+02	9.4440026e+01	1.3293756e+02	6.6637754e+01	7.1134324e+01	6.4548284e+01	9.3208669e+01	8.4985540e+01	2.6656370e+02	1.9672137e+02	2.0305749e+02	2.3153115e+02	2.6852459e+02	1.1283374e+02	2.4303365e+02	3.8403446e+02
2.3464346e+03	1.7745461e+02	8.9902252e+01	8.4650156e+01	1.1998115e+02	1.0921744e+02	1.4205807e+02	1.2841614e+02	1.2798080e+02	1.0131651e+02	1.0439388e+02	2.2390305e+02	3.8417531e+02	1.3814916e+02	7.6441829e+01	2.1663121e+02	4.5771515e+02	4.4414514e+02	1.9316212e+02	9.7928466e+01	9.4182833e+01	2.7341742e+02	9.1646877e+01	2.3206465e+02	8.7605023e+01	3.0635926e+02	9.8263803e+01	8.1547560e+01	8.7898457e+01	5.3845603e+02	1.9385866e+02	1.4214566e+02	5.2348952e+02	9.0880327e+01	4.3446181e+02	9.4696575e+01	1.3921489e+02	6.6549368e+01	7.0949554e+01	6.4820538e+01	9.3356845e+01	8.4774141e+01	2.6575924e+02	1.9993722e+02	2.0617331e+02	2.3458649e+02	2.7005095e+02	1.1440319e+02	2.2955167e+02	3.7346305e+02
2.3472347e+03	1.7719369e+02	9.5987567e+01	8.4437250e+01	1.2559980e+02	1.0117521e+02	1.3771148e+02	1.2867318e+02	1.2573253e+02	1.0178449e+02	1.0672478e+02	2.1984056e+02	3.7505180e+02	1.4675199e+02	7.6336880e+01	2.1842882e+02	4.4116124e+02	4.4436436e+02	1.9343854e+02	9.8217074e+01	9.2095381e+01	2.5021239e+02	9.1522552e+01	2.3221715e+02	8.7018887e+01	3.0465259e+02	9.8434061e+01	8.1870943e+01	8.8591541e+01	5.3832891e+02	1.9471117e+02	1.3339688e+02	4.8045048e+02	9.1347656e+01	4.4170743e+02	9.4944433e+01	1.4477150e+02	6.6417505e+01	7.1736862e+01	6.4717176e+01	9.3481321e+01	8.4789078e+01	2.6125205e+02	2.0446992e+02	2.0588619e+02	2.3582670e+02	2.7209452e+02	1.1711599e+02	2.1487692e+02	3.6321966e+02
2.3480348e+03	1.7759180e+02	1.0456768e+02	8.4325744e+01	1.3117825e+02	9.6279682e+01	1.3447497e+02	1.2835780e+02	1.2349460e+02	1.0253558e+02	1.0960946e+02	2.0976254e+02	3.6897297e+02	1.5685684e+02	7.6871234e+01	2.2164689e+02	4.2923315e+02	4.4449172e+02	1.9373910e+02	9.8202209e+01	9.1251737e+01	2.2313628e+02	9.1536968e+01	2.3203360e+02	8.5529006e+01	3.0418641e+02	9.8271329e+01	8.1663207e+01	8.9373143e+01	5.3843308e+02	1.9466238e+02	1.2238616e+02	4.2369381e+02	9.1290137e+01	4.4334954e+02	9.4306984e+01	1.4862234e+02	6.6350532e+01	7.1280629e+01	6.4805867e+01	9.3498846e+01	8.4870447e+01	2.5547875e+02	2.0969591e+02	2.0362931e+02	2.2943931e+02	2.7464333e+02	1.2033937e+02	2.0017116e+02	3.5186293e+02
2.3488349e+03	1.7741276e+02	1.1494165e+02	8.5099889e+01	1.3962602e+02	9.2369077e+01	1.3047135e+02	1.2838686e+02	1.1861513e+02	1.0392747e+02	1.1362241e+02	1.9850627e+02	3.6297408e+02	1.6946038e+02	7.7149160e+01	2.2564882e+02	4.1702231e+02	4.4410548e+02	1.9483172e+02	9.8082630e+01	8.9654013e+01	1.9831139e+02	9.1660174e+01	2.3199460e+02	8.4382775e+01	3.0422836e+02	9.8576573e+01	8.1873891e+01	9.1180697e+01	5.3878981e+02	1.9415973e+02	1.1352392e+02	3.6462705e+02	9.1420915e+01	4.3515543e+02	9.4756707e+01	1.5363487e+02	6.6581805e+01	7.1434000e+01	6.4589891e+01	9.3376447e+01	8.5064185e+01	2.4789441e+02	2.1640461e+02	1.9792906e+02	2.2114099e+02	2.7741057e+02	1.2552225e+02	1.8691157e+02	3.4216733e+02
2.3496350e+03	1.7729632e+02	1.2724274e+02	8.4150790e+01	1.4393035e+02	9.0002866e+01	1.2535077e+02	1.2888625e+02	1.1299808e+02	1.0455022e+02	1.1974624e+02	1.8342180e+02	3.5550279e+02	1.8311182e+02	7.8005453e+01	2.2872543e+02	4.0863230e+02	4.4451266e+02	1.9662289e+02	9.8287197e+01	8.9300346e+01	1.7632226e+02	9.1666190e+01	2.3228152e+02	8.3634969e+01	3.0363006e+02	9.8689771e+01	8.1539242e+01	9.3397518e+01	5.3879976e+02	1.9443457e+02	1.0546528e+02	3.0654398e+02	9.1133379e+01	4.1360031e+02	9.4554799e+01	1.5519617e+02	6.6393243e+01	7.1270501e+01	6.4702334e+01	9.3317468e+01	8.5033010e+01	2.4159908e+02	2.2334911e+02	1.8791118e+02	2.1122591e+02	2.8154127e+02	1.2962162e+02	1.7315510e+02	3.3391687e+02
2.3504350e+03	1.7735601e+02	1.4041274e+02	8.4761720e+01	1.5020965e+02	9.0647384e+01	1.1998840e+02	1.2870229e+02	1.0776167e+02	1.0627527e+02	1.2775603e+02	1.6701127e+02	3.5090435e+02	1.9587083e+02	7.9312019e+01	2.3361892e+02	4.0310068e+02	4.4421455e+02	1.9848446e+02	9.8312546e+01	8.8510770e+01	1.5994434e+02	9.1617450e+01	2.3252986e+02	8.2404582e+01	3.0324554e+02	9.8385026e+01	8.1793002e+01	9.5042876e+01	5.3844412e+02	1.9474054e+02	9.9562979e+01	2.5643377e+02	9.1586654e+01	3.9027474e+02	9.4867996e+01	1.5183798e+02	6.6610071e+01	7.1334870e+01	6.4703051e+01	9.3512448e+01	8.5159354e+01	2.3409640e+02	2.3016828e+02	1.7890286e+02	2.0009965e+02	2.8698045e+02	1.3384335e+02	1.6072783e+02	3.2707010e+02
2.3512351e+03	1.7758496e+02	1.5577459e+02	8.4617851e+01	1.5998013e+02	9.1764837e+01	1.1412877e+02	1.2913547e+02	1.0272988e+02	1.0554476e+02	1.3631784e+02	1.5227840e+02	3.4645394e+02	2.1061467e+02	8.1319437e+01	2.3877158e+02	3.9795432e+02	4.4457402e+02	2.0123792e+02	9.8344942e+01	8.8267761e+01	1.5182099e+02	9.1725534e+01	2.3213026e+02	8.0975683e+01	3.0348337e+02	9.8751158e+01	8.1984607e+01	9.8534478e+01	5.3829000e+02	1.9398545e+02	9.4621819e+01	2.1353735e+02	9.1340680e+01	3.5701337e+02	9.4695263e+01	1.4873952e+02	6.6406585e+01	7.1515894e+01	6.4859678e+01	9.3553815e+01	8.5105327e+01	2.2834978e+02	2.3554901e+02	1.6764384e+02	1.8289833e+02	2.9150440e+02	1.3594610e+02	1.4964696e+02	3.2123662e+02
2.3520352e+03	1.7806614e+02	1.7180412e+02	8.4625952e+01	1.6519562e+02	9.5030948e+01	1.0826116e+02	1.2896672e+02	9.8616308e+01	1.0652338e+02	1.4513272e+02	1.3705859e+02	3.4238679e+02	2.2323538e+02	8.5443578e+01	2.4357925e+02	3.9346274e+02	4.4428792e+02	2.0361874e+02	9.8257740e+01	8.7783426e+01	1.4721656e+02	9.1830033e+01	2.3248624e+02	8.0277982e+01	3.0347760e+02	9.8530379e+01	8.1640329e+01	1.0221275e+02	5.3880316e+02	1.9427204e+02	9.0832598e+01	1.8027709e+02	9.1312354e+01	3.2080448e+02	9.5077795e+01	1.4563289e+02	6.6710730e+01	7.1474631e+01	6.4485844e+01	9.3769567e+01	8.4985184e+01	2.2267182e+02	2.3781774e+02	1.5611226e+02	1.6562457e+02	2.9799278e+02	1.3715161e+02	1.3731629e+02	3.1742746e+02
2.3528353e+03	1.7755986e+02	1.8719005e+02	8.4644321e+01	1.6987686e+02	9.9950362e+01	1.0209066e+02	1.2891412e+02	9.5018508e+01	1.0727513e+02	1.5402060e+02	1.2245210e+02	3.3948289e+02	2.3394279e+02	9.0350592e+01	2.4761421e+02	3.9076015e+02	4.4479068e+02	2.0612699e+02	9.8307751e+01	8.8107909e+01	1.4862401e+02	9.1682494e+01	2.3265132e+02	7.9956195e+01	3.0329991e+02	9.8823884e+01	8.1874820e+01	1.0674308e+02	5.3822424e+02	1.9453168e+02	8.8005426e+01	1.5593988e+02	9.1558509e+01	2.8548118e+02	9.5739408e+01	1.4083236e+02	6.6670552e+01	7.1268120e+01	6.4633147e+01	9.3633061e+01	8.5092130e+01	2.1844908e+02	2.4042204e+02	1.4688821e+02	1.5179230e+02	3.0606632e+02	1.3867547e+02	1.2891143e+02	3.1445570e+02
2.3536354e+03	1.7749186e+02	2.0411848e+02	8.4554065e+01	1.7590811e+02	1.0865717e+02	9.6529417e+01	1.2897234e+02	9.1621030e+01	1.0802008e+02	1.6068422e+02	1.1042807e+02	3.3736788e+02	2.4167233e+02	9.8586888e+01	2.5121426e+02	3.8780365e+02	4.4455338e+02	2.1000075e+02	9.8526410e+01	8.8038327e+01	1.5494772e+02	9.1852879e+01	2.3230989e+02	7.8987904e+01	3.0340644e+02	9.8729826e+01	8.1552528e+01	1.1233652e+02	5.3902997e+02	1.9440305e+02	8.6335936e+01	1.4071162e+02	9.1239416e+01	2.4684899e+02	9.6003111e+01	1.3454216e+02	6.6406033e+01	7.1252354e+01	6.4860051e+01	9.3871413e+01	8.5336859e+01	2.1552500e+02	2.4311769e+02	1.3726643e+02	1.3798994e+02	3.1527518e+02	1.3911392e+02	1.2165447e+02	3.1329272e+02
2.3544354e+03	1.7741294e+02	2.1766385e+02	8.4822495e+01	1.8099633e+02	1.1872556e+02	9.2340118e+01	1.2889179e+02	8.9621929e+01	1.1043122e+02	1.6722639e+02	1.0089290e+02	3.3593981e+02	2.4937488e+02	1.1032176e+02	2.5595810e+02	3.8663641e+02	4.4466029e+02	2.1352024e+02	9.8331547e+01	8.7918677e+01	1.6381027e+02	9.1909841e+01	2.3278822e+02	7.9054438e+01	3.0352683e+02	9.8948756e+01	8.1760899e+01	1.1871594e+02	5.3872645e+02	1.9455738e+02	8.5759368e+01	1.2989052e+02	9.1805599e+01	2.1296942e+02	9.7294233e+01	1.2937100e+02	6.6808359e+01	7.1555921e+01	6.4952997e+01	9.3818536e+01	8.5192811e+01	2.1213685e+02	2.4453371e+02	1.3008645e+02	1.2928058e+02	3.2819041e+02	1.3856869e+02	1.1723589e+02	3.1276498e+02
2.3552355e+03	1.7783709e+02	2.2863378e+02	8.4856603e+01	1.8155254e+02	1.3194504e+02	8.8994212e+01	1.2933541e+02	8.7722919e+01	1.1139752e+02	1.7166442e+02	9.2986421e+01	3.3512405e+02	2.5152610e+02	1.2426922e+02	2.5714193e+02	3.8585452e+02	4.4470107e+02	2.1641680e+02	9.8814808e+01	8.8099143e+01	1.7508418e+02	9.1525543e+01	2.3267680e+02	7.9212941e+01	3.0350538e+02	9.8793305e+01	8.2161468e+01	1.2442325e+02	5.3866464e+02	1.9441919e+02	8.4752291e+01	1.2524162e+02	9.1622692e+01	1.8708959e+02	9.9211738e+01	1.2446376e+02	6.6643414e+01	7.1517145e+01	6.4816484e+01	9.3854876e+01	8.5104094e+01	2.1063007e+02	2.4579813e+02	1.2341739e+02	1.2154437e+02	3.4183087e+02	1.3574683e+02	1.1412309e+02	3.1328797e+02
2.3560356e+03	1.7769354e+02	2.3834880e+02	8.4226830e+01	1.7999473e+02	1.4671545e+02	8.6583303e+01	1.2890868e+02	8.6948215e+01	1.1486770e+02	1.7655455e+02	8.6856150e+01	3.3519438e+02	2.4902720e+02	1.4204377e+02	2.5579772e+02	3.8541355e+02	4.4458015e+02	2.2054693e+02	9.8528078e+01	8.8124927e+01	1.8520084e+02	9.2094999e+01	2.3252768e+02	7.9669975e+01	3.0348516e+02	9.8777704e+01	8.2147828e+01	1.3091529e+02	5.3899460e+02	1.9437342e+02	8.4661996e+01	1.2422200e+02	9.1710414e+01	1.6628150e+02	1.0101788e+02	1.2087948e+02	6.6841059e+01	7.1608060e+01	6.5082803e+01	9.4095849e+01	8.5148421e+01	2.1009947e+02	2.4719626e+02	1.1962578e+02	1.1785834e+02	3.6104987e+02	1.3264204e+02	1.1280233e+02	3.1535536e+02
2.3568357e+03	1.7818217e+02	2.4379267e+02	8.4931405e+01	1.7636711e+02	1.6145890e+02	8.4978788e+01	1.2918713e+02	8.6365915e+01	1.1875232e+02	1.7951025e+02	8.2139789e+01	3.3511694e+02	2.4449660e+02	1.6219992e+02	2.5324605e+02	3.8470496e+02	4.4495667e+02	2.2373152e+02	9.8800219e+01	8.8343852e+01	1.9517808e+02	9.2105646e+01	2.3252470e+02	7.9596110e+01	3.0367483e+02	9.8867881e+01	8.1935946e+01	1.3772758e+02	5.3856054e+02	1.9492147e+02	8.4454177e+01	1.2642913e+02	9.1741455e+01	1.5132356e+02	1.0406372e+02	1.1823445e+02	6.6703905e+01	7.1659088e+01	6.4709711e+01	9.3726322e+01	8.5491751e+01	2.0783486e+02	2.4900094e+02	1.1590082e+02	1.1592936e+02	3.8287363e+02	1.3005388e+02	1.1347982e+02	3.2028761e+02
2.3576358e+03	1.7819067e+02	2.4276123e+02	8.5155037e+01	1.6932206e+02	1.8146526e+02	8.4119990e+01	1.2938192e+02	8.5430865e+01	1.2210959e+02	1.8011342e+02	7.8457506e+01	3.3573573e+02	2.3906793e+02	1.8099830e+02	2.5147918e+02	3.8442868e+02	4.4444601e+02	2.2700575e+02	9.8685999e+01	8.8282430e+01	2.0469206e+02	9.2110345e+01	2.3300165e+02	8.0739365e+01	3.0320513e+02	9.8988584e+01	8.2527959e+01	1.4505788e+02	5.3899983e+02	1.9441727e+02	8.4511219e+01	1.3157121e+02	9.1881912e+01	1.4198459e+02	1.0798666e+02	1.1777673e+02	6.6889008e+01	7.1778434e+01	6.5128732e+01	9.4225371e+01	8.5370430e+01	2.0672596e+02	2.5037787e+02	1.1425647e+02	1.1736867e+02	4.0517124e+02	1.2666762e+02	1.1562616e+02	3.2649851e+02
2.3584358e+03	1.7749806e+02	2.3846221e+02	8.4330611e+01	1.6060575e+02	1.9889772e+02	8.3238249e+01	1.2936873e+02	8.5588514e+01	1.2693874e+02	1.7868191e+02	7.4384119e+01	3.3660611e+02	2.3014793e+02	2.0315399e+02	2.4834787e+02	3.8420452e+02	4.4467984e+02	2.2929511e+02	9.8296640e+01	8.8101818e+01	2.1224842e+02	9.1886241e+01	2.3291408e+02	8.3184261e+01	3.0352085e+02	9.8739569e+01	8.2266082e+01	1.5182162e+02	5.3892567e+02	1.9476489e+02	8.4483977e+01	1.3956451e+02	9.1776980e+01	1.3884644e+02	1.1312843e+02	1.1966682e+02	6.6854983e+01	7.1751987e+01	6.4794507e+01	9.4063510e+01	8.5369378e+01	2.0426614e+02	2.5057787e+02	1.1309468e+02	1.2054446e+02	4.2772669e+02	1.2232566e+02	1.1932190e+02	3.3434438e+02
2.3592359e+03	1.7841002e+02	2.2815912e+02	8.4856557e+01	1.5150299e+02	2.1458933e+02	8.2845849e+01	1.2963648e+02	8.5284257e+01	1.3150889e+02	1.7452695e+02	7.1788628e+01	3.3716812e+02	2.2060009e+02	2.2217554e+02	2.4468775e+02	3.8448006e+02	4.4478305e+02	2.3193633e+02	9.8666566e+01	8.8436025e+01	2.2033755e+02	9.2477683e+01	2.3295105e+02	8.5639796e+01	3.0371315e+02	9.8935031e+01	8.2258198e+01	1.5613546e+02	5.3879066e+02	1.9473385e+02	8.4627810e+01	1.4951169e+02	9.1802559e+01	1.3987366e+02	1.1883318e+02	1.2412133e+02	6.7068561e+01	7.1389972e+01	6.5293556e+01	9.3825363e+01	8.5036418e+01	2.0207027e+02	2.5097588e+02	1.1160631e+02	1.2570343e+02	4.5098399e+02	1.1968303e+02	1.2273430e+02	3.4391072e+02
2.3600360e+03	1.7760094e+02	2.1772205e+02	8.5065897e+01	1.3925849e+02	2.2796700e+02	8.2407589e+01	1.2951333e+02	8.5516826e+01	1.3393929e+02	1.6933370e+02	6.9448240e+01	3.3837678e+02	2.1231361e+02	2.3716624e+02	2.4013994e+02	3.8417787e+02	4.4481187e+02	2.3421858e+02	9.8619315e+01	8.8208783e+01	2.2722374e+02	9.2587773e+01	2.3284134e+02	8.9158735e+01	3.0363475e+02	9.9225554e+01	8.2809403e+01	1.5832655e+02	5.3898753e+02	1.9467513e+02	8.4482221e+01	1.5964990e+02	9.2112731e+01	1.4464429e+02	1.2479493e+02	1.3030406e+02	6.6844848e+01	7.1894443e+01	6.4859285e+01	9.4364843e+01	8.5766295e+01	1.9948812e+02	2.5016577e+02	1.1124354e+02	1.3304674e+02	4.6575843e+02	1.1683188e+02	1.2632023e+02	3.5536701e+02
2.3608361e+03	1.7808003e+02	2.0317325e+02	8.4747326e+01	1.3166381e+02	2.3913362e+02	8.2630905e+01	1.2913348e+02	8.5675716e+01	1.3856647e+02	1.6127305e+02	6.8364771e+01	3.3853664e+02	2.0102783e+02	2.4681638e+02	2.3527296e+02	3.8435850e+02	4.4490720e+02	2.3494763e+02	9.8710661e+01	8.8652209e+01	2.3503911e+02	9.2939059e+01	2.3293874e+02	9.4103038e+01	3.0372440e+02	9.8701178e+01	8.3013328e+01	1.6068164e+02	5.3941853e+02	1.9466236e+02	8.4700451e+01	1.7083214e+02	9.2127498e+01	1.5160646e+02	1.3096771e+02	1.3982949e+02	6.6958219e+01	7.1690178e+01	6.4940686e+01	9.4057958e+01	8.5317480e+01	1.9813015e+02	2.5106491e+02	1.1116164e+02	1.4183841e+02	4.7582680e+02	1.1412154e+02	1.2974627e+02	3.6815372e+02
2.3616362e+03	1.7804786e+02	1.8538240e+02	8.4884303e+01	1.2144210e+02	2.4420840e+02	8.2689384e+01	1.2970810e+02	8.5498028e+01	1.4153078e+02	1.5298424e+02	6.7322416e+01	3.3978800e+02	1.8913272e+02	2.5230683e+02	2.3152103e+02	3.8439778e+02	4.4482467e+02	2.3472059e+02	9.8686868e+01	8.8237187e+01	2.3974307e+02	9.3135924e+01	2.3264032e+02	1.0106598e+02	3.0346714e+02	9.9235029e+01	8.4774642e+01	1.5666410e+02	5.3925693e+02	1.9499604e+02	8.4505297e+01	1.8420242e+02	9.1999071e+01	1.5923920e+02	1.3741849e+02	1.5134270e+02	6.6514844e+01	7.1539219e+01	6.5158877e+01	9.4259609e+01	8.5361920e+01	1.9688607e+02	2.5497694e+02	1.1099906e+02	1.5090522e+02	4.8547025e+02	1.1216166e+02	1.3247357e+02	3.8168190e+02
2.3624362e+03	1.7796789e+02	1.7054691e+02	8.4655252e+01	1.1443929e+02	2.4634359e+02	8.2722408e+01	1.2975493e+02	8.5374860e+01	1.4285005e+02	1.4569818e+02	6.7565304e+01	3.3897163e+02	1.8098278e+02	2.5488018e+02	2.2737641e+02	3.8439883e+02	4.4509843e+02	2.3390594e+02	9.8876111e+01	8.8508851e+01	2.4695626e+02	9.3230285e+01	2.3319972e+02	1.1049090e+02	3.0373664e+02	9.9331532e+01	8.6175495e+01	1.5065642e+02	5.4000115e+02	1.9482118e+02	8.4615126e+01	1.9510827e+02	9.2116140e+01	1.6956509e+02	1.4564764e+02	1.6195816e+02	6.7037746e+01	7.1910356e+01	6.5500593e+01	9.4219321e+01	8.5327517e+01	1.9485162e+02	2.5875668e+02	1.1051747e+02	1.6393743e+02	4.8313673e+02	1.1160440e+02	1.3507967e+02	3.9616840e+02
2.3632363e+03	1.7787435e+02	1.5591252e+02	8.5002070e+01	1.0794209e+02	2.4582027e+02	8.3633698e+01	1.2976602e+02	8.5566139e+01	1.4409222e+02	1.3664043e+02	6.8120919e+01	3.3900554e+02	1.7187239e+02	2.5233535e+02	2.2518810e+02	3.8446752e+02	4.4514044e+02	2.3074706e+02	9.8613362e+01	8.8559833e+01	2.5210920e+02	9.4054005e+01	2.3299528e+02	1.2037397e+02	3.0359016e+02	9.9127517e+01	8.9196092e+01	1.4304347e+02	5.4060251e+02	1.9487322e+02	8.4459764e+01	2.0233867e+02	9.2146951e+01	1.7945494e+02	1.5492476e+02	1.7605140e+02	6.7090462e+01	7.1657841e+01	6.5382337e+01	9.4118490e+01	8.5508213e+01	1.9348664e+02	2.6691726e+02	1.1090105e+02	1.7941608e+02	4.7897896e+02	1.1167595e+02	1.3898507e+02	4.0686307e+02
2.3640364e+03	1.7798916e+02	1.4120234e+02	8.5023120e+01	1.0241219e+02	2.4097119e+02	8.4264183e+01	1.3017001e+02	8.5450203e+01	1.4224301e+02	1.2940238e+02	6.9303907e+01	3.3788928e+02	1.6163366e+02	2.4545748e+02	2.2323883e+02	3.8428788e+02	4.4565797e+02	2.2740235e+02	9.8927925e+01	8.8896828e+01	2.5400172e+02	9.4256345e+01	2.3296861e+02	1.3321859e+02	3.0349858e+02	9.9660922e+01	9.4447551e+01	1.3308754e+02	5.4108313e+02	1.9526695e+02	8.4642931e+01	2.0796481e+02	9.1820031e+01	1.8626371e+02	1.6622763e+02	1.8435952e+02	6.6933327e+01	7.1571827e+01	6.5166794e+01	9.4217731e+01	8.5517042e+01	1.9334309e+02	2.7536607e+02	1.1074995e+02	1.9935464e+02	4.7060482e+02	1.1202530e+02	1.4408471e+02	4.1868618e+02
2.3648365e+03	1.7864165e+02	1.2868887e+02	8.4948374e+01	9.8873176e+01	2.3612974e+02	8.5798603e+01	1.3021829e+02	8.5903334e+01	1.3991412e+02	1.2403629e+02	7.1611938e+01	3.3732537e+02	1.5302121e+02	2.3397965e+02	2.2273955e+02	3.8471064e+02	4.4622909e+02	2.2222054e+02	9.8720095e+01	8.8608393e+01	2.5019110e+02	9.5655739e+01	2.3310412e+02	1.4531163e+02	3.0378219e+02	9.9195222e+01	1.0124049e+02	1.2366533e+02	5.4291884e+02	1.9492455e+02	8.4829892e+01	2.1108077e+02	9.2089051e+01	1.9060397e+02	1.8015468e+02	1.9241551e+02	6.7193623e+01	7.2003887e+01	6.5865842e+01	9.4349078e+01	8.5736543e+01	1.9217009e+02	2.8620505e+02	1.1066232e+02	2.2239392e+02	4.5307175e+02	1.1384319e+02	1.5231514e+02	4.2780294e+02
2.3656366e+03	1.7835544e+02	1.1698944e+02	8.4771845e+01	9.5776773e+01	2.2857702e+02	8.9574401e+01	1.3068283e+02	8.5730004e+01	1.3679162e+02	1.1840140e+02	7.3377852e+01	3.3680478e+02	1.4559972e+02	2.1699756e+02	2.2412499e+02	3.8468113e+02	4.4673252e+02	2.1894863e+02	9.8989941e+01	8.8283507e+01	2.4946106e+02	9.5433391e+01	2.3316464e+02	1.5722994e+02	3.0371779e+02	9.9381342e+01	1.0947752e+02	1.1525233e+02	5.4473242e+02	1.9536924e+02	8.4560626e+01	2.1480024e+02	9.2086024e+01	1.9279226e+02	1.9446404e+02	1.9632018e+02	6.6783380e+01	7.1866993e+01	6.6662816e+01	9.4759039e+01	8.5366253e+01	1.9165308e+02	2.9530428e+02	1.1067702e+02	2.4691495e+02	4.3492955e+02	1.1692301e+02	1.5988001e+02	4.3780654e+02
2.3664366e+03	1.7900907e+02	1.0779394e+02	8.4990678e+01	9.3362897e+01	2.2026837e+02	9.5035658e+01	1.3115605e+02	8.5258677e+01	1.3354913e+02	1.1383759e+02	7.4928571e+01	3.3614168e+02	1.3968004e+02	2.0174626e+02	2.2606121e+02	3.8441531e+02	4.4854246e+02	2.1417878e+02	9.8962743e+01	8.8916783e+01	2.4141889e+02	9.6776029e+01	2.3298756e+02	1.7072133e+02	3.0384858e+02	9.9353411e+01	1.1940131e+02	1.0677479e+02	5.4894055e+02	1.9491119e+02	8.5208508e+01	2.1663869e+02	9.2240955e+01	1.9034956e+02	2.1095716e+02	1.9789640e+02	6.7027343e+01	7.2054581e+01	6.7275129e+01	9.4419641e+01	8.5415334e+01	1.9167771e+02	3.0564391e+02	1.1051401e+02	2.7514028e+02	4.1623578e+02	1.1938382e+02	1.7328910e+02	4.4039273e+02
2.3672367e+03	1.7952549e+02	1.0058662e+02	8.5040756e+01	9.2152689e+01	2.1141545e+02	1.0208908e+02	1.3269803e+02	8.5679834e+01	1.2864120e+02	1.1097207e+02	7.7710516e+01	3.3559472e+02	1.3467761e+02	1.8143288e+02	2.2868773e+02	3.8454686e+02	4.5008796e+02	2.0985927e+02	9.9116100e+01	8.9520308e+01	2.2882196e+02	9.7401328e+01	2.3355620e+02	1.8437792e+02	3.0352381e+02	9.9706193e+01	1.3033753e+02	1.0015371e+02	5.5358389e+02	1.9506899e+02	8.4764801e+01	2.1612635e+02	9.2411046e+01	1.8581957e+02	2.2538976e+02	1.9597318e+02	6.7114805e+01	7.2211196e+01	6.9034824e+01	9.4375866e+01	8.5798952e+01	1.9148142e+02	3.1256817e+02	1.1070065e+02	3.0171879e+02	3.9380357e+02	1.2201867e+02	1.8915022e+02	4.3949840e+02
2.3680368e+03	1.8076386e+02	9.4690714e+01	8.5533730e+01	9.0119658e+01	2.0284314e+02	1.1376236e+02	1.3383370e+02	8.5695676e+01	1.2422123e+02	1.0910243e+02	7.9465223e+01	3.3511510e+02	1.3048364e+02	1.6388534e+02	2.3357450e+02	3.8434645e+02	4.5219655e+02	2.0602841e+02	9.8986243e+01	8.9700051e+01	2.1531794e+02	9.7786454e+01	2.3312399e+02	1.9991112e+02	3.0412717e+02	1.0007482e+02	1.4157776e+02	9.4954206e+01	5.5942668e+02	1.9519984e+02	8.4926279e+01	2.1633409e+02	9.2205626e+01	1.7528773e+02	2.4234556e+02	1.9090127e+02	6.6701516e+01	7.1712941e+01	7.0990655e+01	9.4561897e+01	8.5399979e+01	1.9128462e+02	3.1598309e+02	1.1095182e+02	3.2549470e+02	3.7528538e+02	1.2430252e+02	2.0671442e+02	4.3801438e+02
2.3688369e+03	1.8203394e+02	8.9596742e+01	8.4848804e+01	8.9261289e+01	1.9332881e+02	1.2960256e+02	1.3682488e+02	8.5616942e+01	1.2013257e+02	1.0727584e+02	8.2483184e+01	3.3535905e+02	1.2795096e+02	1.4726798e+02	2.3951056e+02	3.8494503e+02	4.5622374e+02	2.0258128e+02	9.9083964e+01	9.0505766e+01	1.9956114e+02	9.9729997e+01	2.3326893e+02	2.0891222e+02	3.0375083e+02	9.9799870e+01	1.5072931e+02	9.1758741e+01	5.6915553e+02	1.9519135e+02	8.5047377e+01	2.1460281e+02	9.2623019e+01	1.6535216e+02	2.5599672e+02	1.8414283e+02	6.7188730e+01	7.2048537e+01	7.3758735e+01	9.4711045e+01	8.5456973e+01	1.9166910e+02	3.2247242e+02	1.1086413e+02	3.4698679e+02	3.6141319e+02	1.2668456e+02	2.2672305e+02	4.2938790e+02
2.3696370e+03	1.8465072e+02	8.7137688e+01	8.5224696e+01	8.7911543e+01	1.8440200e+02	1.4786183e+02	1.4035053e+02	8.5860757e+01	1.1679331e+02	1.0575985e+02	8.3343338e+01	3.3475020e+02	1.2548260e+02	1.3237137e+02	2.4747809e+02	3.8431916e+02	4.5984866e+02	2.0035036e+02	9.9388466e+01	9.2093277e+01	1.8181853e+02	1.0157955e+02	2.3339322e+02	2.1457704e+02	3.0366912e+02	1.0029777e+02	1.6087336e+02	9.0149144e+01	5.7856193e+02	1.9466085e+02	8.4765595e+01	2.1040364e+02	9.2639304e+01	1.5575003e+02	2.6946486e+02	1.7663074e+02	6.7146107e+01	7.1784054e+01	7.8593177e+01	9.4322836e+01	8.5563108e+01	1.9164337e+02	3.2938923e+02	1.1067486e+02	3.6509010e+02	3.4451860e+02	1.2821792e+02	2.4603993e+02	4.1798123e+02
2.3704370e+03	1.8804046e+02	8.4760211e+01	8.4893584e+01	8.8332580e+01	1.7785359e+02	1.7030762e+02	1.4626721e+02	8.5849966e+01	1.1413698e+02	1.0543091e+02	8.3530449e+01	3.3534507e+02	1.2452767e+02	1.1769527e+02	2.5537687e+02	3.8451698e+02	4.6505945e+02	1.9836771e+02	9.9182482e+01	9.5359724e+01	1.6408617e+02	1.0469171e+02	2.3315359e+02	2.1894277e+02	3.0418419e+02	1.0135116e+02	1.6850838e+02	8.8666807e+01	5.8809689e+02	1.9520732e+02	8.5344930e+01	2.0839632e+02	9.2160864e+01	1.4684505e+02	2.7888857e+02	1.6936354e+02	6.7334805e+01	7.2191338e+01	8.2744189e+01	9.4778821e+01	8.6028379e+01	1.9159903e+02	3.3737745e+02	1.1111968e+02	3.7360885e+02	3.3242597e+02	1.2849450e+02	2.6897214e+02	4.0215364e+02
2.3712371e+03	1.9165717e+02	8.3802144e+01	8.5034707e+01	8.7649148e+01	1.7234671e+02	1.9413210e+02	1.5144776e+02	8.5723120e+01	1.1075521e+02	1.0494704e+02	8.4390154e+01	3.3638068e+02	1.2403146e+02	1.0704491e+02	2.6457698e+02	3.8485461e+02	4.7028062e+02	1.9643399e+02	9.9035621e+01	9.8918750e+01	1.4965953e+02	1.0839473e+02	2.3364838e+02	2.2134726e+02	3.0375958e+02	1.0215267e+02	1.7792527e+02	8.7186114e+01	6.0050238e+02	1.9535279e+02	8.5220334e+01	2.0598372e+02	9.2469093e+01	1.3631646e+02	2.8726860e+02	1.6291076e+02	6.7379742e+01	7.2129857e+01	8.8231560e+01	9.4593081e+01	8.5540585e+01	1.9154414e+02	3.4362988e+02	1.1130580e+02	3.7604938e+02	3.2061151e+02	1.2929102e+02	2.8585207e+02	3.8934533e+02
2.3720372e+03	1.9830812e+02	8.3705292e+01	8.4955008e+01	8.7047291e+01	1.6328255e+02	2.1548042e+02	1.6086393e+02	8.5817316e+01	1.0770292e+02	1.0509229e+02	8.4158012e+01	3.3834958e+02	1.2285722e+02	9.8004325e+01	2.7450432e+02	3.8479973e+02	4.7710100e+02	1.9558921e+02	9.9317599e+01	1.0344454e+02	1.3871392e+02	1.1347267e+02	2.3360163e+02	2.1412105e+02	3.0399111e+02	1.0408511e+02	1.8536596e+02	8.6865724e+01	6.1342863e+02	1.9492891e+02	8.5230297e+01	1.9994011e+02	9.2441934e+01	1.2983383e+02	2.9214016e+02	1.5379224e+02	6.7449654e+01	7.2112270e+01	9.3425548e+01	9.4777086e+01	8.5570540e+01	1.9161487e+02	3.5479959e+02	1.1113108e+02	3.7531278e+02	3.1095878e+02	1.2875414e+02	3.0141107e+02	3.7174338e+02
2.3728373e+03	2.0524681e+02	8.4097392e+01	8.5056204e+01	8.7431759e+01	1.5718484e+02	2.3854292e+02	1.7135453e+02	8.6093336e+01	1.0605957e+02	1.0472774e+02	8.3006773e+01	3.4043692e+02	1.2251351e+02	9.1386314e+01	2.8024994e+02	3.8473171e+02	4.8552418e+02	1.9515951e+02	9.9348968e+01	1.1203152e+02	1.2885430e+02	1.1998570e+02	2.3344489e+02	2.0746934e+02	3.0407533e+02	1.0664749e+02	1.9542454e+02	8.6806049e+01	6.2490492e+02	1.9525024e+02	8.5341017e+01	1.9465965e+02	9.2604321e+01	1.2405147e+02	2.9229771e+02	1.4616911e+02	6.6971710e+01	7.1716145e+01	1.0036207e+02	9.4639722e+01	8.5696425e+01	1.9186988e+02	3.6374756e+02	1.1164243e+02	3.7225221e+02	3.0314279e+02	1.2817491e+02	3.1245618e+02	3.5655296e+02
2.3736374e+03	2.1386924e+02	8.4934689e+01	8.5379363e+01	8.7454813e+01	1.5023087e+02	2.5830556e+02	1.8458291e+02	8.6054746e+01	1.0423921e+02	1.0500106e+02	8.0801272e+01	3.4362666e+02	1.2227250e+02	8.6240818e+01	2.8387042e+02	3.8488168e+02	4.9452575e+02	1.9439929e+02	9.9162300e+01	1.2351280e+02	1.2042795e+02	1.2721045e+02	2.3378390e+02	1.9501942e+02	3.0396590e+02	1.1105057e+02	2.0351526e+02	8.6842688e+01	6.3276907e+02	1.9537157e+02	8.4821623e+01	1.8568486e+02	9.2368151e+01	1.1852952e+02	2.9122447e+02	1.3959193e+02	6.7570906e+01	7.1972378e+01	1.0556895e+02	9.4798701e+01	8.5837488e+01	1.9196617e+02	3.7857803e+02	1.1168545e+02	3.6836280e+02	2.9724334e+02	1.2663621e+02	3.2021748e+02	3.4252249e+02
2.3744374e+03	2.2412378e+02	8.6164167e+01	8.5093844e+01	8.6715543e+01	1.4399550e+02	2.7124537e+02	1.9962353e+02	8.5846196e+01	1.0306185e+02	1.0477681e+02	7.9909641e+01	3.4739918e+02	1.2220626e+02	8.3168481e+01	2.8866661e+02	3.8459541e+02	5.0286141e+02	1.9433419e+02	9.9218728e+01	1.3697802e+02	1.1280991e+02	1.3335097e+02	2.3341036e+02	1.8056451e+02	3.0479664e+02	1.1623182e+02	2.1226532e+02	8.6273476e+01	6.3856513e+02	1.9507096e+02	8.5465700e+01	1.8006507e+02	9.2833165e+01	1.1437771e+02	2.8558474e+02	1.3336270e+02	6.7245813e+01	7.2336380e+01	1.1023881e+02	9.4863595e+01	8.5464724e+01	1.9155186e+02	3.9240360e+02	1.1331567e+02	3.5544334e+02	2.9180672e+02	1.2549465e+02	3.1412777e+02	3.3096135e+02
2.3752375e+03	2.3163235e+02	8.7930138e+01	8.5059374e+01	8.7576939e+01	1.3721574e+02	2.7948115e+02	2.1538885e+02	8.6156568e+01	1.0273544e+02	1.0550841e+02	7.8067209e+01	3.5137893e+02	1.2230352e+02	8.1383778e+01	2.8890985e+02	3.8486346e+02	5.1164399e+02	1.9394045e+02	9.9638632e+01	1.5334678e+02	1.0693381e+02	1.3841787e+02	2.3375086e+02	1.6588964e+02	3.0467949e+02	1.2342554e+02	2.1771935e+02	8.6766855e+01	6.4104779e+02	1.9545142e+02	8.5359528e+01	1.7312979e+02	9.2632999e+01	1.1128537e+02	2.7643584e+02	1.2775786e+02	6.7185127e+01	7.2031944e+01	1.1563415e+02	9.4942236e+01	8.6020985e+01	1.9242414e+02	4.0648462e+02	1.1428068e+02	3.3948670e+02	2.8872191e+02	1.2514142e+02	3.0101926e+02	3.2116485e+02
2.3760376e+03	2.4378281e+02	8.9944640e+01	8.4846760e+01	8.6708330e+01	1.2701141e+02	2.8209946e+02	2.2720396e+02	8.5845869e+01	1.0190821e+02	1.0603447e+02	7.6627923e+01	3.5642131e+02	1.2226367e+02	8.0670000e+01	2.8601968e+02	3.8510137e+02	5.1935412e+02	1.9397561e+02	9.9271969e+01	1.7418798e+02	1.0336218e+02	1.4368150e+02	2.3405306e+02	1.5296043e+02	3.0514972e+02	1.3208054e+02	2.2232676e+02	8.6901304e+01	6.3999536e+02	1.9552543e+02	8.5380699e+01	1.6458891e+02	9.2573556e+01	1.0919475e+02	2.6140838e+02	1.2229839e+02	6.7137398e+01	7.2360574e+01	1.1966699e+02	9.4663777e+01	8.5640492e+01	1.9130348e+02	4.2076231e+02	1.1675252e+02	3.2489621e+02	2.8662813e+02	1.2374187e+02	2.8549872e+02	3.1416162e+02
2.3768377e+03	2.5171277e+02	9.2605831e+01	8.5307419e+01	8.7022247e+01	1.1739097e+02	2.8147939e+02	2.3976047e+02	8.6225343e+01	1.0136657e+02	1.0597649e+02	7.5270825e+01	3.6073558e+02	1.2242682e+02	8.0631700e+01	2.8355975e+02	3.8462128e+02	5.2682065e+02	1.9350995e+02	9.9280534e+01	1.9451370e+02	1.0046652e+02	1.4655495e+02	2.3370750e+02	1.3953693e+02	3.0558659e+02	1.4171998e+02	2.2512679e+02	8.6458998e+01	6.3595489e+02	1.9513499e+02	8.5361385e+01	1.5767184e+02	9.3143055e+01	1.0680485e+02	2.4771905e+02	1.1776033e+02	6.7387864e+01	7.2037014e+01	1.2455919e+02	9.5072077e+01	8.6056728e+01	1.9211605e+02	4.3084051e+02	1.2119535e+02	3.1039460e+02	2.8545775e+02	1.2226142e+02	2.6296363e+02	3.0865049e+02
2.3776378e+03	2.5722329e+02	9.7119564e+01	8.5326110e+01	8.7008463e+01	1.0899257e+02	2.7605473e+02	2.5334133e+02	8.6012920e+01	1.0161545e+02	1.0778110e+02	7.4823217e+01	3.6556784e+02	1.2234005e+02	8.1126310e+01	2.7783748e+02	3.8499890e+02	5.3359490e+02	1.9393274e+02	9.9594833e+01	2.1771220e+02	9.8269926e+01	1.4552960e+02	2.3377035e+02	1.2789474e+02	3.0728272e+02	1.5331409e+02	2.2302899e+02	8.6351767e+01	6.2887920e+02	1.9553966e+02	8.5771436e+01	1.5024245e+02	9.2545649e+01	1.0490777e+02	2.3206173e+02	1.1552488e+02	6.7424871e+01	7.2076690e+01	1.2689064e+02	9.5073655e+01	8.6362498e+01	1.9157943e+02	4.4415862e+02	1.2796433e+02	2.9379828e+02	2.8638049e+02	1.2008446e+02	2.3765568e+02	3.0500659e+02
2.3784378e+03	2.6202833e+02	1.0222404e+02	8.5150032e+01	8.7049028e+01	1.0091442e+02	2.6250064e+02	2.5812182e+02	8.6030634e+01	1.0094731e+02	1.0723427e+02	7.2982353e+01	3.7018182e+02	1.2237148e+02	8.2730917e+01	2.7015442e+02	3.8479266e+02	5.3883803e+02	1.9364764e+02	9.9408957e+01	2.3785631e+02	9.6932947e+01	1.4457046e+02	2.3388561e+02	1.1743154e+02	3.0802404e+02	1.6309178e+02	2.1989867e+02	8.6925370e+01	6.2145902e+02	1.9528454e+02	8.5662402e+01	1.4515476e+02	9.2655214e+01	1.0354405e+02	2.1411037e+02	1.1329071e+02	6.7245569e+01	7.2187545e+01	1.3021052e+02	9.5221092e+01	8.6926725e+01	1.9217482e+02	4.5905205e+02	1.3829453e+02	2.8541021e+02	2.8845655e+02	1.1822391e+02	2.1093611e+02	3.0258659e+02
2.3792379e+03	2.6229453e+02	1.0608976e+02	8.5240793e+01	8.7307310e+01	9.5595071e+01	2.4978708e+02	2.5701467e+02	8.6203272e+01	1.0106706e+02	1.0909977e+02	7.1554258e+01	3.7407857e+02	1.2248634e+02	8.5328250e+01	2.6429415e+02	3.8517372e+02	5.3925074e+02	1.9374399e+02	9.9820645e+01	2.5542544e+02	9.5773010e+01	1.4236099e+02	2.3395575e+02	1.1011073e+02	3.1004429e+02	1.7163698e+02	2.1059397e+02	8.6869457e+01	6.1203702e+02	1.9539753e+02	8.6438678e+01	1.4016275e+02	9.3116969e+01	1.0236231e+02	2.0132930e+02	1.1140776e+02	6.7606839e+01	7.2094207e+01	1.3073326e+02	9.5233678e+01	8.7313870e+01	1.9181240e+02	4.7041088e+02	1.5330301e+02	2.7725912e+02	2.9127120e+02	1.1608696e+02	1.8491157e+02	3.0101684e+02
2.3800380e+03	2.6317247e+02	1.1145953e+02	8.5531233e+01	8.7115761e+01	9.0340964e+01	2.3333928e+02	2.5504322e+02	8.6096118e+01	1.0065783e+02	1.1094371e+02	7.0628757e+01	3.7927974e+02	1.2261163e+02	8.8239166e+01	2.5908662e+02	3.8520392e+02	5.3915677e+02	1.9453417e+02	9.9256774e+01	2.6810235e+02	9.5126180e+01	1.4021950e+02	2.3392308e+02	1.0142601e+02	3.1320117e+02	1.7846900e+02	1.9919432e+02	8.6633908e+01	6.0493280e+02	1.9556570e+02	8.7162624e+01	1.3481977e+02	9.2801447e+01	1.0130125e+02	1.9467900e+02	1.0994740e+02	6.7292333e+01	7.2228091e+01	1.3236873e+02	9.5057872e+01	8.8306889e+01	1.9221222e+02	4.7572326e+02	1.7117723e+02	2.7231527e+02	2.9559664e+02	1.1375652e+02	1.6321849e+02	3.0057967e+02
2.3808381e+03	2.5882398e+02	1.1551820e+02	8.5218077e+01	8.7008335e+01	8.6347786e+01	2.1441690e+02	2.4925175e+02	8.6566311e+01	1.0140644e+02	1.1319633e+02	6.9218670e+01	3.8274798e+02	1.2232684e+02	9.1791172e+01	2.5549476e+02	3.8479540e+02	5.3447947e+02	1.9381808e+02	9.9559640e+01	2.7402438e+02	9.5244840e+01	1.3795199e+02	2.3411822e+02	9.7668108e+01	3.1658067e+02	1.8055319e+02	1.8634579e+02	8.6984046e+01	5.9541458e+02	1.9529763e+02	8.8911722e+01	1.2933062e+02	9.3157213e+01	1.0015800e+02	1.8974291e+02	1.1034802e+02	6.7401108e+01	7.2151542e+01	1.3119942e+02	9.5404715e+01	8.9175397e+01	1.9218484e+02	4.8711706e+02	1.9497482e+02	2.6853125e+02	3.0093713e+02	1.1201454e+02	1.4586569e+02	3.0001771e+02
2.3816382e+03	2.5486332e+02	1.2101516e+02	8.4983108e+01	8.7414755e+01	8.3048833e+01	1.9514520e+02	2.3965258e+02	8.6060053e+01	1.0081539e+02	1.1536380e+02	6.8006698e+01	3.8695194e+02	1.2234850e+02	9.6646514e+01	2.5069830e+02	3.8478832e+02	5.3052390e+02	1.9409199e+02	9.9889576e+01	2.7729146e+02	9.4629752e+01	1.3762663e+02	2.3406137e+02	9.4712377e+01	3.2055428e+02	1.8168529e+02	1.7029357e+02	8.6682493e+01	5.8826904e+02	1.9593731e+02	9.0955417e+01	1.2491872e+02	9.3259077e+01	9.9871209e+01	1.8998753e+02	1.0997188e+02	6.7706713e+01	7.2394825e+01	1.2810600e+02	9.4965843e+01	9.0714755e+01	1.9182081e+02	4.9451919e+02	2.2485424e+02	2.6856764e+02	3.0746536e+02	1.1068460e+02	1.3184599e+02	3.0010446e+02
2.3824382e+03	2.4888778e+02	1.2644066e+02	8.5423331e+01	8.7305687e+01	8.1009642e+01	1.7670853e+02	2.2666658e+02	8.6220137e+01	1.0152432e+02	1.1787580e+02	6.7210599e+01	3.8960170e+02	1.2282914e+02	1.0277667e+02	2.4715304e+02	3.8520515e+02	5.2292561e+02	1.9387863e+02	9.9480595e+01	2.7454573e+02	9.5236907e+01	1.3727060e+02	2.3445076e+02	9.3338526e+01	3.2569209e+02	1.7812379e+02	1.5435890e+02	8.6734191e+01	5.7988302e+02	1.9556274e+02	9.4240727e+01	1.2172509e+02	9.3114315e+01	9.9102383e+01	1.9447984e+02	1.1073747e+02	6.7381379e+01	7.2169373e+01	1.2422697e+02	9.5527307e+01	9.3924510e+01	1.9203735e+02	4.9839284e+02	2.5456278e+02	2.7117863e+02	3.1489154e+02	1.0964501e+02	1.2211552e+02	2.9978042e+02
2.3832383e+03	2.4239425e+02	1.3218412e+02	8.5263313e+01	8.7256426e+01	8.0280822e+01	1.5902796e+02	2.1599516e+02	8.6464261e+01	1.0158328e+02	1.2016567e+02	6.6400589e+01	3.9066411e+02	1.2268032e+02	1.0956915e+02	2.4399621e+02	3.8519255e+02	5.1729039e+02	1.9405404e+02	9.9886469e+01	2.6649261e+02	9.5632341e+01	1.4129957e+02	2.3474349e+02	9.5538988e+01	3.2963944e+02	1.7545017e+02	1.3985726e+02	8.6766264e+01	5.7369626e+02	1.9549907e+02	9.9448844e+01	1.1863926e+02	9.3031273e+01	9.8582529e+01	1.9992583e+02	1.1001837e+02	6.7216630e+01	7.2247083e+01	1.1793501e+02	9.5364921e+01	9.6977178e+01	1.9215414e+02	4.9094248e+02	2.8743547e+02	2.7191485e+02	3.2426819e+02	1.0811883e+02	1.1533974e+02	2.9976718e+02
2.3840384e+03	2.3628685e+02	1.4067547e+02	8.5231182e+01	8.6955406e+01	7.8963041e+01	1.4247617e+02	2.1105934e+02	8.6437971e+01	1.0203587e+02	1.2282289e+02	6.5806038e+01	3.9060046e+02	1.2243410e+02	1.1737178e+02	2.4009020e+02	3.8501810e+02	5.0871839e+02	1.9402817e+02	9.9649721e+01	2.5406584e+02	9.7011683e+01	1.4475403e+02	2.3514840e+02	9.8495833e+01	3.3390287e+02	1.6844133e+02	1.2747948e+02	8.6822116e+01	5.6771348e+02	1.9558840e+02	1.0677395e+02	1.1528473e+02	9.3064371e+01	9.8093204e+01	2.0734813e+02	1.0953239e+02	6.7630271e+01	7.2367104e+01	1.1159092e+02	9.4877640e+01	1.0048879e+02	1.9168716e+02	4.8648993e+02	3.1742037e+02	2.7072329e+02	3.3578250e+02	1.0781903e+02	1.1046512e+02	2.9960484e+02
2.3848385e+03	2.3030899e+02	1.5273836e+02	8.5291527e+01	8.7691839e+01	7.8661168e+01	1.2792162e+02	2.0968814e+02	8.6147565e+01	1.0233416e+02	1.2402029e+02	6.5168081e+01	3.9022358e+02	1.2283904e+02	1.2637359e+02	2.3550339e+02	3.8543092e+02	4.9952019e+02	1.9387034e+02	9.9517825e+01	2.3723409e+02	9.7547152e+01	1.4855780e+02	2.3542708e+02	1.0365056e+02	3.3629609e+02	1.5770027e+02	1.1548266e+02	8.6874662e+01	5.6212723e+02	1.9545421e+02	1.1784044e+02	1.1263072e+02	9.3019900e+01	9.8191081e+01	2.1468045e+02	1.0938696e+02	6.7584699e+01	7.2373932e+01	1.0561887e+02	9.5500006e+01	1.0642934e+02	1.9219805e+02	4.7269556e+02	3.4103856e+02	2.6943444e+02	3.4679435e+02	1.0688948e+02	1.0789188e+02	2.9984375e+02
2.3856386e+03	2.2798733e+02	1.6990027e+02	8.5347645e+01	8.7189989e+01	7.8336053e+01	1.1664371e+02	2.1327525e+02	8.6414296e+01	1.0296230e+02	1.2448347e+02	6.4787289e+01	3.8637554e+02	1.2256063e+02	1.3719182e+02	2.3143641e+02	3.8497665e+02	4.9102190e+02	1.9444953e+02	9.9825266e+01	2.2502606e+02	9.9325203e+01	1.5506094e+02	2.3625139e+02	1.1003257e+02	3.3867231e+02	1.4795260e+02	1.0783960e+02	8.6906198e+01	5.5779385e+02	1.9553019e+02	1.3041593e+02	1.1125311e+02	9.3017832e+01	9.8002587e+01	2.2630225e+02	1.0911320e+02	6.7678658e+01	7.2545343e+01	9.7771777e+01	9.5234380e+01	1.1275635e+02	1.9225900e+02	4.5233512e+02	3.5965864e+02	2.6481768e+02	3.5888283e+02	1.0690044e+02	1.0667037e+02	2.9963846e+02
2.3864386e+03	2.2429106e+02	1.9274741e+02	8.5557955e+01	8.7492616e+01	7.8226753e+01	1.0832851e+02	2.2649837e+02	8.6231713e+01	1.0383614e+02	1.2570627e+02	6.4920848e+01	3.8279539e+02	1.2266218e+02	1.4999557e+02	2.2711621e+02	3.8550683e+02	4.8278727e+02	1.9389078e+02	9.9990504e+01	2.0855625e+02	1.0183334e+02	1.6258012e+02	2.3730904e+02	1.1826015e+02	3.3739730e+02	1.3878075e+02	1.0056254e+02	8.7029640e+01	5.5555333e+02	1.9587456e+02	1.4774295e+02	1.0905842e+02	9.3442717e+01	9.7740809e+01	2.3312163e+02	1.0814567e+02	6.7937907e+01	7.2337768e+01	8.9670935e+01	9.5442161e+01	1.2021987e+02	1.9194086e+02	4.2634277e+02	3.6786666e+02	2.6120730e+02	3.7076293e+02	1.0654180e+02	1.0544526e+02	2.9985358e+02
2.3872387e+03	2.2326809e+02	2.2307235e+02	8.5201783e+01	8.7281541e+01	7.8037486e+01	1.0324641e+02	2.5404844e+02	8.6569165e+01	1.0478581e+02	1.2491109e+02	6.4436054e+01	3.7784733e+02	1.2269999e+02	1.6236779e+02	2.2417703e+02	3.8559650e+02	4.7520886e+02	1.9425471e+02	9.9778465e+01	1.9773637e+02	1.0459585e+02	1.7108547e+02	2.3930237e+02	1.2495807e+02	3.3557505e+02	1.3149267e+02	9.6338248e+01	8.7211380e+01	5.5436617e+02	1.9525811e+02	1.6763333e+02	1.0868481e+02	9.3211439e+01	9.8258486e+01	2.3799928e+02	1.0779037e+02	6.7264525e+01	7.2393131e+01	8.3256855e+01	9.5611588e+01	1.2721947e+02	1.9185076e+02	3.9664033e+02	3.6903008e+02	2.5961989e+02	3.8288659e+02	1.0629172e+02	1.0520259e+02	2.9967336e+02
2.3880388e+03	2.2575930e+02	2.5721947e+02	8.5476328e+01	8.7656837e+01	7.8031370e+01	9.8450159e+01	2.9372154e+02	8.6185924e+01	1.0614423e+02	1.2403025e+02	6.4538810e+01	3.6982106e+02	1.2296512e+02	1.7733784e+02	2.2096948e+02	3.8579707e+02	4.6736195e+02	1.9465978e+02	9.9597783e+01	1.8630671e+02	1.0779923e+02	1.7955296e+02	2.4149356e+02	1.3358045e+02	3.3346818e+02	1.2386106e+02	9.4446766e+01	8.6767401e+01	5.5602076e+02	1.9591915e+02	1.8741283e+02	1.0747730e+02	9.3289885e+01	9.7994897e+01	2.4078118e+02	1.0745397e+02	6.7708387e+01	7.2399348e+01	7.7803144e+01	9.5281537e+01	1.3409822e+02	1.9242584e+02	3.6563850e+02	3.6487854e+02	2.5477640e+02	3.9439154e+02	1.0653593e+02	1.0436446e+02	2.9970320e+02
2.3888389e+03	2.3070036e+02	2.9486566e+02	8.5286005e+01	8.7561819e+01	7.8328236e+01	9.6705852e+01	3.4676657e+02	8.6527906e+01	1.0683313e+02	1.2198317e+02	6.4014407e+01	3.6439769e+02	1.2283290e+02	1.9213429e+02	2.1804442e+02	3.8593722e+02	4.6033561e+02	1.9425942e+02	1.0007191e+02	1.8168948e+02	1.1236790e+02	1.8735677e+02	2.4456901e+02	1.4161799e+02	3.3022988e+02	1.1792882e+02	9.4202118e+01	8.7147161e+01	5.5947311e+02	1.9556082e+02	2.0987167e+02	1.0753916e+02	9.3403667e+01	9.8165048e+01	2.4129519e+02	1.0653096e+02	6.7804859e+01	7.2274266e+01	7.3613378e+01	9.5852077e+01	1.3853630e+02	1.9196843e+02	3.3702532e+02	3.5514237e+02	2.5027664e+02	4.0385229e+02	1.0657190e+02	1.0456274e+02	3.0013517e+02
2.3896390e+03	2.3723864e+02	3.3122131e+02	8.5355229e+01	8.7576635e+01	7.7917907e+01	9.8326069e+01	4.0835669e+02	8.6488623e+01	1.0777824e+02	1.1941777e+02	6.4672705e+01	3.5908109e+02	1.2249891e+02	2.0495361e+02	2.1533003e+02	3.8663580e+02	4.5607149e+02	1.9431170e+02	9.9924448e+01	1.7781287e+02	1.1667372e+02	1.8839283e+02	2.4761148e+02	1.4919824e+02	3.2531397e+02	1.1329195e+02	9.5405893e+01	8.6950338e+01	5.6670866e+02	1.9595369e+02	2.2808030e+02	1.0789313e+02	9.3256093e+01	9.8139125e+01	2.4214037e+02	1.0613455e+02	6.7635373e+01	7.2547399e+01	7.1203468e+01	9.5678005e+01	1.4222841e+02	1.9239539e+02	3.0921395e+02	3.4748416e+02	2.4453619e+02	4.0901797e+02	1.0668732e+02	1.0486029e+02	2.9955735e+02
2.3904390e+03	2.4682050e+02	3.6092047e+02	8.5355324e+01	8.7899558e+01	7.8402059e+01	1.0178552e+02	4.7458810e+02	8.6727689e+01	1.0793797e+02	1.1736412e+02	6.4366454e+01	3.5232976e+02	1.2318703e+02	2.1656990e+02	2.1390747e+02	3.8731082e+02	4.5211266e+02	1.9405836e+02	9.9846301e+01	1.7739367e+02	1.2393304e+02	1.9074956e+02	2.5156073e+02	1.5738817e+02	3.2126282e+02	1.1001921e+02	9.9585359e+01	8.7005139e+01	5.7504919e+02	1.9570025e+02	2.3960858e+02	1.0780024e+02	9.3415631e+01	9.8164246e+01	2.3577886e+02	1.0528980e+02	6.8080290e+01	7.2264542e+01	6.8960050e+01	9.5811734e+01	1.4445377e+02	1.9199046e+02	2.8697707e+02	3.4398861e+02	2.3804267e+02	4.1311307e+02	1.0733109e+02	1.0502430e+02	2.9997104e+02
2.3912391e+03	2.5692543e+02	3.8684530e+02	8.5628592e+01	8.7174654e+01	7.8137166e+01	1.0694744e+02	5.4594148e+02	8.6729735e+01	1.0896563e+02	1.1400074e+02	6.4420365e+01	3.4749350e+02	1.2268202e+02	2.2188756e+02	2.1264512e+02	3.8817328e+02	4.5075584e+02	1.9487832e+02	1.0012827e+02	1.8001317e+02	1.3348233e+02	1.8853772e+02	2.5460346e+02	1.6221376e+02	3.1762623e+02	1.0804258e+02	1.0463083e+02	8.6827249e+01	5.8450986e+02	1.9602844e+02	2.4489675e+02	1.0925949e+02	9.3648614e+01	9.8602607e+01	2.3060653e+02	1.0513195e+02	6.8615236e+01	7.2574648e+01	6.8281396e+01	9.5658796e+01	1.4347444e+02	1.9294626e+02	2.6544427e+02	3.4224269e+02	2.3062495e+02	4.1030712e+02	1.0805096e+02	1.0485287e+02	2.9957266e+02
2.3920392e+03	2.6896492e+02	4.0557186e+02	8.5492376e+01	8.7722257e+01	7.8282098e+01	1.1674095e+02	6.0591497e+02	8.6956254e+01	1.0867783e+02	1.1221911e+02	6.4677338e+01	3.4361919e+02	1.2313206e+02	2.2436410e+02	2.1167368e+02	3.8961930e+02	4.4835706e+02	1.9467669e+02	9.9781700e+01	1.8206474e+02	1.4251061e+02	1.8254515e+02	2.5900607e+02	1.6866524e+02	3.1303138e+02	1.0670292e+02	1.1236718e+02	8.7167783e+01	5.9541177e+02	1.9600913e+02	2.4841276e+02	1.0941847e+02	9.3272454e+01	9.8291414e+01	2.2386570e+02	1.0544412e+02	6.9407850e+01	7.2716006e+01	6.7092476e+01	9.5942728e+01	1.4061099e+02	1.9217221e+02	2.4971498e+02	3.3832658e+02	2.2468707e+02	4.0648596e+02	1.0858469e+02	1.0509750e+02	2.9968265e+02
2.3928393e+03	2.7987891e+02	4.1957311e+02	8.5291076e+01	8.7983798e+01	7.8197716e+01	1.2876891e+02	6.6196948e+02	8.7168308e+01	1.0898832e+02	1.1109360e+02	6.4487527e+01	3.4043091e+02	1.2293101e+02	2.1965933e+02	2.1122871e+02	3.9071842e+02	4.4754437e+02	1.9550788e+02	9.9889616e+01	1.8249212e+02	1.5238049e+02	1.7256354e+02	2.6313243e+02	1.7589581e+02	3.1056221e+02	1.0512675e+02	1.2208717e+02	8.6731567e+01	6.0720708e+02	1.9587860e+02	2.3989096e+02	1.1172232e+02	9.3557110e+01	9.8481734e+01	2.1568277e+02	1.0483334e+02	7.0572459e+01	7.2527333e+01	6.6403182e+01	9.5601279e+01	1.3652642e+02	1.9254143e+02	2.3592312e+02	3.4146357e+02	2.1693529e+02	3.9641784e+02	1.1091548e+02	1.0529125e+02	2.9974224e+02
2.3936394e+03	2.9054059e+02	4.2504796e+02	8.5561449e+01	8.7695499e+01	7.8262128e+01	1.4185699e+02	7.0781400e+02	8.7331722e+01	1.1003549e+02	1.0948929e+02	6.4422669e+01	3.3767066e+02	1.2319215e+02	2.0955389e+02	2.1080310e+02	3.9304643e+02	4.4683264e+02	1.9589981e+02	1.0014325e+02	1.8598021e+02	1.6381086e+02	1.6412857e+02	2.6607361e+02	1.7942210e+02	3.0876594e+02	1.0416432e+02	1.3218436e+02	8.6979189e+01	6.1781816e+02	1.9575039e+02	2.2412037e+02	1.1242573e+02	9.3438483e+01	9.8342284e+01	2.0648914e+02	1.0505092e+02	7.1472622e+01	7.2582749e+01	6.5893331e+01	9.5811059e+01	1.3028446e+02	1.9190632e+02	2.2525403e+02	3.4304538e+02	2.0904050e+02	3.8334253e+02	1.1265511e+02	1.0626134e+02	2.9999339e+02
2.3944394e+03	2.9772004e+02	4.3505759e+02	8.5565679e+01	8.7649727e+01	7.8542069e+01	1.5818999e+02	7.3817602e+02	8.7836137e+01	1.1062851e+02	1.0847108e+02	6.4581541e+01	3.3637264e+02	1.2310832e+02	1.9545201e+02	2.1054843e+02	3.9466403e+02	4.4666364e+02	1.9751441e+02	9.9965648e+01	1.8326177e+02	1.7191627e+02	1.5182358e+02	2.6965730e+02	1.8232731e+02	3.0764683e+02	1.0272507e+02	1.4517237e+02	8.7143909e+01	6.2604461e+02	1.9597367e+02	2.0660252e+02	1.1447794e+02	9.3404005e+01	9.8211630e+01	1.9802726e+02	1.0497967e+02	7.4586344e+01	7.2711288e+01	6.5998092e+01	9.5902606e+01	1.2567202e+02	1.9253418e+02	2.1799981e+02	3.4337868e+02	2.0549067e+02	3.6827104e+02	1.1450389e+02	1.0714795e+02	3.0017888e+02
2.3952395e+03	3.0168859e+02	4.5260703e+02	8.5324104e+01	8.8148428e+01	7.8467077e+01	1.7684305e+02	7.5743540e+02	8.8206238e+01	1.1281755e+02	1.0686925e+02	6.4577296e+01	3.3610145e+02	1.2310457e+02	1.8189490e+02	2.1060476e+02	3.9623026e+02	4.4615425e+02	1.9884258e+02	9.9935079e+01	1.8036876e+02	1.8297019e+02	1.3992859e+02	2.7361413e+02	1.8757028e+02	3.0627484e+02	1.0244487e+02	1.5789620e+02	8.7180195e+01	6.3025586e+02	1.9601901e+02	1.9007389e+02	1.1585413e+02	9.3763046e+01	9.8498426e+01	1.8704372e+02	1.0455089e+02	7.7756415e+01	7.2534276e+01	6.5945172e+01	9.5557485e+01	1.1791221e+02	1.9232468e+02	2.1171209e+02	3.3822503e+02	2.0105425e+02	3.5452370e+02	1.1796228e+02	1.0852039e+02	2.9997914e+02
2.3960396e+03	3.0268826e+02	4.7229135e+02	8.5570369e+01	8.7679776e+01	7.8378081e+01	1.9418456e+02	7.5714629e+02	8.8781680e+01	1.1529797e+02	1.0665184e+02	6.4418750e+01	3.3479804e+02	1.2308688e+02	1.6854666e+02	2.1017443e+02	3.9710133e+02	4.4589585e+02	2.0120077e+02	1.0033845e+02	1.7437461e+02	1.8967267e+02	1.2864849e+02	2.7592004e+02	1.8648794e+02	3.0566864e+02	1.0195943e+02	1.7092428e+02	8.7054040e+01	6.3144413e+02	1.9629312e+02	1.7535684e+02	1.1626465e+02	9.3717510e+01	9.8771454e+01	1.7532037e+02	1.0511767e+02	8.2487492e+01	7.2780107e+01	6.5763301e+01	9.5905264e+01	1.1079662e+02	1.9260397e+02	2.0584628e+02	3.3012474e+02	2.0567270e+02	3.4180861e+02	1.2147980e+02	1.0947239e+02	3.0035362e+02
2.3968397e+03	2.9992204e+02	4.9845436e+02	8.5453417e+01	8.8007217e+01	7.7964308e+01	2.0858440e+02	7.3121666e+02	8.9301642e+01	1.1736913e+02	1.0609730e+02	6.4443516e+01	3.3499656e+02	1.2313923e+02	1.5343227e+02	2.1031002e+02	3.9939736e+02	4.4634221e+02	2.0537775e+02	1.0037265e+02	1.6541075e+02	1.9444469e+02	1.1915955e+02	2.7849430e+02	1.8462505e+02	3.0522210e+02	1.0188794e+02	1.8302423e+02	8.7226039e+01	6.2815570e+02	1.9632610e+02	1.6013350e+02	1.1763451e+02	9.3685055e+01	9.8490799e+01	1.6497187e+02	1.0492922e+02	8.9530944e+01	7.2806863e+01	6.5733744e+01	9.6001556e+01	1.0481158e+02	1.9232596e+02	1.9983820e+02	3.1051646e+02	2.1287843e+02	3.2777210e+02	1.2255212e+02	1.1248725e+02	3.0075197e+02
2.3976398e+03	2.9600123e+02	5.2653840e+02	8.5723346e+01	8.8130571e+01	7.8414749e+01	2.2182491e+02	6.9260015e+02	9.0363349e+01	1.2244371e+02	1.0625935e+02	6.4842299e+01	3.3421327e+02	1.2312536e+02	1.3738983e+02	2.1012498e+02	3.9897983e+02	4.4591582e+02	2.0910364e+02	1.0021337e+02	1.5695154e+02	1.9730689e+02	1.1217595e+02	2.8112096e+02	1.7982479e+02	3.0504230e+02	1.0183572e+02	1.9101664e+02	8.7293570e+01	6.2205591e+02	1.9632284e+02	1.4688988e+02	1.1919943e+02	9.3987453e+01	9.8708950e+01	1.5373247e+02	1.0479892e+02	9.5895778e+01	7.2775286e+01	6.5843493e+01	9.6039987e+01	9.9912241e+01	1.9276756e+02	1.9471456e+02	2.8650743e+02	2.2143264e+02	3.1531083e+02	1.2496592e+02	1.1608135e+02	3.0171747e+02
2.3984398e+03	2.8606150e+02	5.6189141e+02	8.5490751e+01	8.8015324e+01	7.8432583e+01	2.3175116e+02	6.4714652e+02	9.0474042e+01	1.2638491e+02	1.0580098e+02	6.4525879e+01	3.3397901e+02	1.2351609e+02	1.2434714e+02	2.1043336e+02	3.9977485e+02	4.4615617e+02	2.1476905e+02	1.0029697e+02	1.4653762e+02	2.0011142e+02	1.0610223e+02	2.8309757e+02	1.7329149e+02	3.0475926e+02	1.0126308e+02	1.9376650e+02	8.7190664e+01	6.1855111e+02	1.9709080e+02	1.3555923e+02	1.2003333e+02	9.3290475e+01	9.8438609e+01	1.4246211e+02	1.0493196e+02	1.0206455e+02	7.2665334e+01	6.5742496e+01	9.6257793e+01	9.5326741e+01	1.9246002e+02	1.9164622e+02	2.6092769e+02	2.3569592e+02	3.0461948e+02	1.2685007e+02	1.2028953e+02	3.0310596e+02
2.3992399e+03	2.7224167e+02	5.9607849e+02	8.5654759e+01	8.8266999e+01	7.8835666e+01	2.3689001e+02	5.9368426e+02	9.0927402e+01	1.2995623e+02	1.0622154e+02	6.4683982e+01	3.3419276e+02	1.2337193e+02	1.1264327e+02	2.1001914e+02	3.9899137e+02	4.4612613e+02	2.1918505e+02	1.0033706e+02	1.3608701e+02	1.9939918e+02	1.0103721e+02	2.8511365e+02	1.6634973e+02	3.0474742e+02	1.0119357e+02	1.9294812e+02	8.7192994e+01	6.1610845e+02	1.9736245e+02	1.2763897e+02	1.2142643e+02	9.3610660e+01	9.9103246e+01	1.3299326e+02	1.0520179e+02	1.1115316e+02	7.2815965e+01	6.6180095e+01	9.5888615e+01	9.2441211e+01	1.9268820e+02	1.8828179e+02	2.3410225e+02	2.4817771e+02	2.9559674e+02	1.2859582e+02	1.2569138e+02	3.0478166e+02
2.4000400e+03	2.5847446e+02	6.2086580e+02	8.5498248e+01	8.8441967e+01	7.8556968e+01	2.3774677e+02	5.3470649e+02	9.1545882e+01	1.3386042e+02	1.0588744e+02	6.4833987e+01	3.3402277e+02	1.2322895e+02	1.0256418e+02	2.1046145e+02	3.9791279e+02	4.4630891e+02	2.2442866e+02	1.0013734e+02	1.2607393e+02	1.9738565e+02	9.8370696e+01	2.8732761e+02	1.5826615e+02	3.0462818e+02	1.0142152e+02	1.8871466e+02	8.7185906e+01	6.1716509e+02	1.9801253e+02	1.2047931e+02	1.2164598e+02	9.3779086e+01	9.8742718e+01	1.2400168e+02	1.0544017e+02	1.1880038e+02	7.2899726e+01	6.5906555e+01	9.6380157e+01	9.0509391e+01	1.9279272e+02	1.8565828e+02	2.0577802e+02	2.6244479e+02	2.8870365e+02	1.3093939e+02	1.3181702e+02	3.0737401e+02
2.4008401e+03	2.4474381e+02	6.3750613e+02	8.5907235e+01	8.8688377e+01	7.8690502e+01	2.3515686e+02	4.7026081e+02	9.2808576e+01	1.3580264e+02	1.0604678e+02	6.4556326e+01	3.3446117e+02	1.2316268e+02	9.5489157e+01	2.1044848e+02	3.9592049e+02	4.4606869e+02	2.2713020e+02	1.0020770e+02	1.1628547e+02	1.9048178e+02	9.6787535e+01	2.8946826e+02	1.4982191e+02	3.0423671e+02	1.0126437e+02	1.7885354e+02	8.7183249e+01	6.1915445e+02	1.9964635e+02	1.1604106e+02	1.2113366e+02	9.4055857e+01	9.9181175e+01	1.1750996e+02	1.0567252e+02	1.2562710e+02	7.2762741e+01	6.6021260e+01	9.6201701e+01	8.8574833e+01	1.9258586e+02	1.8379459e+02	1.8304414e+02	2.6995517e+02	2.8363998e+02	1.3528764e+02	1.3931060e+02	3.1051529e+02
2.4016402e+03	2.3153909e+02	6.5166449e+02	8.5381731e+01	8.9055748e+01	7.8873273e+01	2.2751823e+02	4.1784429e+02	9.4212450e+01	1.3773613e+02	1.0619115e+02	6.4804274e+01	3.3394877e+02	1.2346635e+02	9.0322236e+01	2.1036199e+02	3.9581866e+02	4.4628253e+02	2.3008844e+02	1.0058821e+02	1.1092088e+02	1.8462834e+02	9.5840334e+01	2.9280315e+02	1.4043355e+02	3.0495570e+02	1.0174960e+02	1.6697982e+02	8.7376146e+01	6.2648288e+02	2.0046492e+02	1.1359427e+02	1.2063668e+02	9.3587427e+01	9.8776484e+01	1.1116466e+02	1.0671292e+02	1.3400091e+02	7.3526360e+01	6.5902917e+01	9.6053440e+01	8.7885696e+01	1.9342920e+02	1.8216243e+02	1.6164277e+02	2.6926676e+02	2.8108230e+02	1.3986532e+02	1.4682044e+02	3.1494513e+02
2.4024402e+03	2.1873116e+02	6.4017206e+02	8.5708050e+01	8.8913030e+01	7.9054215e+01	2.1350554e+02	3.6188419e+02	9.7952887e+01	1.3729959e+02	1.0577564e+02	6.4708611e+01	3.3459376e+02	1.2344721e+02	8.5946755e+01	2.0992413e+02	3.9427574e+02	4.4601360e+02	2.3178641e+02	1.0036210e+02	1.0511835e+02	1.7823363e+02	9.5047584e+01	2.9640078e+02	1.3100456e+02	3.0489720e+02	1.0228761e+02	1.5467868e+02	8.7117662e+01	6.3691925e+02	2.0315935e+02	1.1119433e+02	1.2018621e+02	9.3968869e+01	9.9051308e+01	1.0678411e+02	1.0736082e+02	1.4039709e+02	7.3696846e+01	6.6368063e+01	9.6500991e+01	8.7497107e+01	1.9334528e+02	1.8173421e+02	1.4494879e+02	2.6507985e+02	2.7846678e+02	1.4627808e+02	1.5417476e+02	3.1984614e+02
2.4032403e+03	2.0823613e+02	6.1647622e+02	8.6050689e+01	8.9497192e+01	7.9720573e+01	1.9783818e+02	3.1731993e+02	1.0109703e+02	1.3428798e+02	1.0611101e+02	6.4690017e+01	3.3427739e+02	1.2359512e+02	8.3258280e+01	2.1061562e+02	3.9555164e+02	4.4645916e+02	2.2982174e+02	1.0038274e+02	1.0120093e+02	1.6812063e+02	9.4632775e+01	3.0096294e+02	1.2237925e+02	3.0472734e+02	1.0227572e+02	1.4294303e+02	8.7394719e+01	6.4855394e+02	2.0569112e+02	1.0971138e+02	1.1898615e+02	9.3944224e+01	9.9244059e+01	1.0284920e+02	1.0994745e+02	1.4329266e+02	7.4738698e+01	6.5847373e+01	9.5978463e+01	8.7071445e+01	1.9388619e+02	1.8123229e+02	1.3369563e+02	2.5706482e+02	2.7724610e+02	1.5563660e+02	1.6063302e+02	3.2571120e+02
2.4040404e+03	2.0139656e+02	5.7751406e+02	8.5862916e+01	9.0512243e+01	8.0005139e+01	1.8061875e+02	2.7625666e+02	1.0858545e+02	1.3158831e+02	1.0624546e+02	6.4798913e+01	3.3460590e+02	1.2340267e+02	8.1390728e+01	2.1060050e+02	3.9849509e+02	4.4629956e+02	2.2805623e+02	1.0049743e+02	9.8139277e+01	1.5759320e+02	9.4303954e+01	3.0715909e+02	1.1400707e+02	3.0482335e+02	1.0336961e+02	1.3048692e+02	8.7266187e+01	6.6089514e+02	2.0896900e+02	1.0995224e+02	1.1674497e+02	9.3889404e+01	9.8870846e+01	1.0101434e+02	1.1095897e+02	1.4580203e+02	7.5878714e+01	6.6269457e+01	9.6691230e+01	8.7062146e+01	1.9454381e+02	1.8123041e+02	1.2499769e+02	2.4454738e+02	2.7654056e+02	1.6768161e+02	1.6617512e+02	3.3131589e+02
2.4048405e+03	1.9410475e+02	5.2412133e+02	8.5899245e+01	9.2396880e+01	8.0976983e+01	1.6363681e+02	2.4045689e+02	1.1997633e+02	1.2583177e+02	1.0604472e+02	6.4712678e+01	3.3422533e+02	1.2351440e+02	8.0013083e+01	2.1117668e+02	4.0214422e+02	4.4632162e+02	2.2527924e+02	1.0033982e+02	9.5445627e+01	1.4617984e+02	9.4266674e+01	3.1786807e+02	1.0680855e+02	3.0481621e+02	1.0467217e+02	1.1913312e+02	8.7452644e+01	6.6917196e+02	2.1312999e+02	1.0974221e+02	1.1545726e+02	9.4258653e+01	9.9499986e+01	9.9688485e+01	1.1390778e+02	1.4779607e+02	7.8363339e+01	6.6294695e+01	9.6255668e+01	8.6476668e+01	1.9496327e+02	1.8194623e+02	1.1924777e+02	2.2999185e+02	2.7621120e+02	1.8304982e+02	1.7077462e+02	3.3712641e+02
2.4056406e+03	1.9045178e+02	4.6015189e+02	8.5750409e+01	9.3509824e+01	8.2304387e+01	1.4735225e+02	2.1444977e+02	1.3570651e+02	1.2142097e+02	1.0640727e+02	6.4663657e+01	3.3454689e+02	1.2338177e+02	8.0251883e+01	2.1203258e+02	4.0896832e+02	4.4674634e+02	2.2289533e+02	1.0049347e+02	9.3852423e+01	1.3644278e+02	9.4359004e+01	3.3347323e+02	1.0051874e+02	3.0446909e+02	1.0607380e+02	1.1116207e+02	8.7430333e+01	6.7107042e+02	2.1727057e+02	1.0920947e+02	1.1404789e+02	9.4084560e+01	9.9249421e+01	9.8352928e+01	1.1751095e+02	1.5027315e+02	8.0898162e+01	6.6046878e+01	9.6522877e+01	8.7070421e+01	1.9653864e+02	1.8195265e+02	1.1602768e+02	2.1176882e+02	2.7652444e+02	2.0309679e+02	1.7266722e+02	3.4237637e+02
2.4064406e+03	1.8846203e+02	3.9319331e+02	8.5972765e+01	9.4534192e+01	8.4319622e+01	1.3068768e+02	1.9122834e+02	1.5980090e+02	1.1654840e+02	1.0648220e+02	6.4935763e+01	3.3459358e+02	1.2404657e+02	7.9968976e+01	2.1250229e+02	4.2006442e+02	4.4639639e+02	2.2146897e+02	1.0052749e+02	9.2522254e+01	1.2728915e+02	9.4245987e+01	3.5915207e+02	9.4449522e+01	3.0509704e+02	1.0877086e+02	1.0390014e+02	8.7306018e+01	6.6804116e+02	2.2069584e+02	1.0892636e+02	1.1263839e+02	9.4141342e+01	9.9331323e+01	9.8104077e+01	1.2279040e+02	1.4875592e+02	8.4830206e+01	6.6364010e+01	9.6616627e+01	8.6986286e+01	1.9802573e+02	1.8297099e+02	1.1455656e+02	1.9578289e+02	2.7744074e+02	2.2532186e+02	1.7351445e+02	3.4606908e+02
2.4072407e+03	1.8763331e+02	3.3073076e+02	8.5850099e+01	9.6184039e+01	8.6710031e+01	1.1783981e+02	1.7627544e+02	1.8705940e+02	1.1256556e+02	1.0643876e+02	6.4907873e+01	3.3501983e+02	1.2326168e+02	8.1216313e+01	2.1466689e+02	4.3184900e+02	4.4653766e+02	2.2084316e+02	1.0054213e+02	9.2066122e+01	1.1907894e+02	9.4206479e+01	3.9029398e+02	9.0608252e+01	3.0461554e+02	1.1206030e+02	9.7152734e+01	8.7563158e+01	6.6211573e+02	2.2398630e+02	1.0860277e+02	1.1221418e+02	9.4344345e+01	9.9261890e+01	9.7709013e+01	1.2732365e+02	1.4627662e+02	9.0245792e+01	6.6478997e+01	9.6646163e+01	8.7002155e+01	2.0024733e+02	1.8375368e+02	1.1373629e+02	1.8304377e+02	2.7804913e+02	2.5546940e+02	1.7620247e+02	3.5091075e+02
2.4080408e+03	1.8841642e+02	2.7258169e+02	8.5712699e+01	9.7412475e+01	8.8822185e+01	1.0855503e+02	1.6360205e+02	2.2165161e+02	1.0915624e+02	1.0652337e+02	6.4816230e+01	3.3494218e+02	1.2393720e+02	8.2074625e+01	2.1660759e+02	4.4679364e+02	4.4625050e+02	2.2060891e+02	1.0070750e+02	9.1430049e+01	1.1203452e+02	9.4352427e+01	4.2413335e+02	8.7835786e+01	3.0513454e+02	1.1634146e+02	9.2815572e+01	8.8038720e+01	6.4889365e+02	2.2712614e+02	1.0720660e+02	1.1230488e+02	9.4360628e+01	9.9519322e+01	9.7735569e+01	1.3343039e+02	1.4203873e+02	9.5895375e+01	6.6754815e+01	9.6566998e+01	8.7790839e+01	2.0280681e+02	1.8694417e+02	1.1284065e+02	1.7178124e+02	2.7926576e+02	2.9059644e+02	1.7629021e+02	3.5213793e+02
2.4088409e+03	1.9132625e+02	2.2248320e+02	8.5722134e+01	9.9271043e+01	9.1660889e+01	1.0041783e+02	1.5561861e+02	2.6277496e+02	1.0653292e+02	1.0704102e+02	6.4974461e+01	3.3576074e+02	1.2416546e+02	8.4526469e+01	2.2001345e+02	4.6373765e+02	4.4676345e+02	2.1961521e+02	1.0079496e+02	9.0848221e+01	1.0630502e+02	9.4043958e+01	4.6240244e+02	8.4734189e+01	3.0500870e+02	1.2015349e+02	9.0451489e+01	8.7775669e+01	6.3677237e+02	2.2687031e+02	1.0633175e+02	1.1260740e+02	9.4450763e+01	9.9422933e+01	9.7963152e+01	1.3919208e+02	1.3490159e+02	1.0307490e+02	6.7535779e+01	9.6664163e+01	8.7653895e+01	2.0711859e+02	1.8883650e+02	1.1291795e+02	1.6155563e+02	2.7963135e+02	3.3403341e+02	1.7454183e+02	3.5217436e+02
2.4096410e+03	1.9524487e+02	1.8145274e+02	8.5862509e+01	1.0089811e+02	9.4890057e+01	9.5873336e+01	1.4873665e+02	3.0664949e+02	1.0507859e+02	1.0752131e+02	6.4948966e+01	3.3630893e+02	1.2355158e+02	8.5987208e+01	2.2411638e+02	4.8029639e+02	4.4633504e+02	2.1895633e+02	1.0062089e+02	9.0745485e+01	1.0207215e+02	9.4353707e+01	5.0253844e+02	8.3331050e+01	3.0475213e+02	1.2801338e+02	8.9092376e+01	8.8446739e+01	6.2093933e+02	2.2544990e+02	1.0518624e+02	1.1443971e+02	9.4242299e+01	9.9760459e+01	9.7923473e+01	1.4625858e+02	1.2914698e+02	1.1144384e+02	6.9169441e+01	9.6373555e+01	8.8739347e+01	2.1117853e+02	1.9311468e+02	1.1251065e+02	1.5568602e+02	2.7981657e+02	3.7728198e+02	1.7445750e+02	3.5208939e+02
2.4104410e+03	2.0110132e+02	1.4905276e+02	8.5515509e+01	1.0281718e+02	9.8359689e+01	9.2560195e+01	1.4446671e+02	3.4963661e+02	1.0348149e+02	1.0798287e+02	6.4872172e+01	3.3809437e+02	1.2384592e+02	8.8252751e+01	2.2949943e+02	4.9991598e+02	4.4658805e+02	2.1676534e+02	1.0044349e+02	9.1049954e+01	9.9196323e+01	9.4838480e+01	5.2936093e+02	8.1871035e+01	3.0460373e+02	1.3785788e+02	8.7094571e+01	8.8332707e+01	6.0356227e+02	2.2427751e+02	1.0314270e+02	1.1568022e+02	9.4216325e+01	9.9518487e+01	9.8949199e+01	1.5401570e+02	1.2177611e+02	1.1939103e+02	7.1363847e+01	9.6946724e+01	8.9331315e+01	2.1764538e+02	1.9880746e+02	1.1302427e+02	1.4851894e+02	2.8039052e+02	4.2453470e+02	1.7434383e+02	3.5011830e+02
2.4112411e+03	2.0877910e+02	1.2678102e+02	8.5750243e+01	1.0333642e+02	1.0173132e+02	9.1282901e+01	1.4131583e+02	3.8800273e+02	1.0292864e+02	1.0935406e+02	6.5292496e+01	3.3941098e+02	1.2378740e+02	9.1815086e+01	2.3470818e+02	5.1648996e+02	4.4656448e+02	2.1588828e+02	1.0056194e+02	9.0754339e+01	9.7270115e+01	9.4654156e+01	5.4971031e+02	8.1702268e+01	3.0500733e+02	1.4961016e+02	8.6533524e+01	8.8278447e+01	5.9045364e+02	2.2114800e+02	1.0184866e+02	1.1928708e+02	9.4603843e+01	9.9733987e+01	1.0089153e+02	1.6096385e+02	1.1506946e+02	1.2802754e+02	7.5413624e+01	9.6504461e+01	9.0103745e+01	2.2331526e+02	2.0525018e+02	1.1244810e+02	1.4110493e+02	2.7973269e+02	4.8159766e+02	1.7189055e+02	3.4922091e+02
2.4120412e+03	2.1570592e+02	1.0953493e+02	8.6252944e+01	1.0517705e+02	1.0433885e+02	9.1779385e+01	1.3902668e+02	4.1739016e+02	1.0306262e+02	1.1121712e+02	6.5180264e+01	3.4206675e+02	1.2383994e+02	9.4430089e+01	2.3983782e+02	5.3100151e+02	4.4667239e+02	2.1371736e+02	1.0077823e+02	9.0668685e+01	9.6023086e+01	9.4822115e+01	5.5563516e+02	8.0626025e+01	3.0492279e+02	1.6680569e+02	8.6266709e+01	8.8568766e+01	5.7999155e+02	2.1659555e+02	1.0023811e+02	1.2395260e+02	9.4345668e+01	9.9823182e+01	1.0177511e+02	1.6874671e+02	1.0844338e+02	1.3742616e+02	8.2739397e+01	9.6582342e+01	9.2434796e+01	2.3288435e+02	2.1251719e+02	1.1281472e+02	1.3386493e+02	2.7938325e+02	5.4020071e+02	1.7128707e+02	3.4771455e+02
2.4128413e+03	2.2310528e+02	9.7523451e+01	8.5591059e+01	1.0744989e+02	1.0528843e+02	9.1689472e+01	1.3741612e+02	4.2858910e+02	1.0234339e+02	1.1534512e+02	6.5668826e+01	3.4565641e+02	1.2374708e+02	9.7980709e+01	2.4744088e+02	5.4627835e+02	4.4661994e+02	2.1070623e+02	1.0102586e+02	9.0790079e+01	9.5963749e+01	9.5163768e+01	5.5207679e+02	8.0672593e+01	3.0514584e+02	1.8759376e+02	8.6674896e+01	8.9218501e+01	5.6953118e+02	2.1322071e+02	1.0015646e+02	1.3050651e+02	9.4776571e+01	1.0026577e+02	1.0347272e+02	1.7703581e+02	1.0112652e+02	1.4533094e+02	9.3359796e+01	9.6654288e+01	9.4271194e+01	2.4463607e+02	2.2175502e+02	1.1257325e+02	1.2857067e+02	2.7877935e+02	5.8912896e+02	1.6640620e+02	3.4672572e+02
2.4136414e+03	2.2941313e+02	8.9831738e+01	8.6008962e+01	1.0875267e+02	1.0911767e+02	9.3125907e+01	1.3649467e+02	4.2464335e+02	1.0273679e+02	1.1933439e+02	6.5608589e+01	3.4885513e+02	1.2397563e+02	9.9999964e+01	2.5239938e+02	5.5972091e+02	4.4666580e+02	2.0736341e+02	1.0130918e+02	9.0693518e+01	9.5014179e+01	9.5363228e+01	5.3572934e+02	8.0294971e+01	3.0486219e+02	2.1270715e+02	8.7894844e+01	8.9477419e+01	5.6052432e+02	2.0971725e+02	1.0019502e+02	1.3980152e+02	9.4699851e+01	1.0065304e+02	1.0680026e+02	1.8674706e+02	9.3636171e+01	1.5310414e+02	1.0810387e+02	9.6988176e+01	9.7323553e+01	2.5443455e+02	2.3204966e+02	1.1292887e+02	1.2276623e+02	2.7805977e+02	6.4233937e+02	1.5909155e+02	3.4506758e+02
2.4144414e+03	2.3433687e+02	8.5082169e+01	8.5989811e+01	1.1059795e+02	1.1014579e+02	9.6122990e+01	1.3493475e+02	4.1120722e+02	1.0275123e+02	1.2506634e+02	6.6116323e+01	3.5411651e+02	1.2386790e+02	1.0083236e+02	2.5629885e+02	5.7331318e+02	4.4657352e+02	2.0423269e+02	1.0178329e+02	9.0631390e+01	9.5129290e+01	9.6062600e+01	5.0816421e+02	8.0786745e+01	3.0478659e+02	2.4098518e+02	8.9338430e+01	8.9596810e+01	5.5526567e+02	2.0629988e+02	1.0150600e+02	1.5099528e+02	9.4881916e+01	1.0126820e+02	1.1017227e+02	1.9567392e+02	8.8070927e+01	1.6144774e+02	1.2673657e+02	9.6582701e+01	1.0053806e+02	2.6605211e+02	2.4151937e+02	1.1287361e+02	1.1838685e+02	2.7645685e+02	6.9456483e+02	1.5331924e+02	3.4500714e+02
2.4152415e+03	2.3885689e+02	8.2807560e+01	8.5767571e+01	1.1113778e+02	1.1209140e+02	9.9345944e+01	1.3454692e+02	3.8783496e+02	1.0285300e+02	1.3437761e+02	6.6952178e+01	3.5858921e+02	1.2421939e+02	1.0119410e+02	2.6019762e+02	5.8759558e+02	4.4666211e+02	2.0232061e+02	1.0227562e+02	9.1113696e+01	9.4673352e+01	9.6429122e+01	4.7528449e+02	8.0170923e+01	3.0510663e+02	2.7033998e+02	9.1158847e+01	9.0196355e+01	5.4997057e+02	2.0326020e+02	1.0473669e+02	1.6442085e+02	9.4872508e+01	1.0250035e+02	1.1328696e+02	2.0218757e+02	8.2992732e+01	1.6537020e+02	1.5281361e+02	9.7045920e+01	1.0493195e+02	2.8121322e+02	2.5069079e+02	1.1289985e+02	1.1397702e+02	2.7569127e+02	7.3413919e+02	1.4573743e+02	3.4769800e+02
2.4160416e+03	2.4132831e+02	8.1031098e+01	8.6309130e+01	1.1142007e+02	1.1179877e+02	1.0339784e+02	1.3398133e+02	3.5514160e+02	1.0299512e+02	1.4314482e+02	6.7140639e+01	3.6376157e+02	1.2417860e+02	1.0122804e+02	2.6170928e+02	6.0241963e+02	4.4659795e+02	1.9959103e+02	1.0293644e+02	9.0595135e+01	9.5127594e+01	9.7439303e+01	4.4187978e+02	8.0283602e+01	3.0493564e+02	2.9645683e+02	9.4237100e+01	9.0482209e+01	5.4625827e+02	2.0089868e+02	1.0996470e+02	1.7582635e+02	9.5960483e+01	1.0414879e+02	1.1733687e+02	2.0955274e+02	7.8702225e+01	1.7074895e+02	1.7962859e+02	9.7076512e+01	1.1077151e+02	2.9383474e+02	2.6053916e+02	1.1254561e+02	1.1094240e+02	2.7526003e+02	7.6803190e+02	1.3915652e+02	3.4923547e+02
2.4168417e+03	2.4416472e+02	8.0241717e+01	8.5789403e+01	1.1309643e+02	1.1136824e+02	1.0930557e+02	1.3324245e+02	3.1838526e+02	1.0355328e+02	1.5560052e+02	6.8377607e+01	3.6653315e+02	1.2378454e+02	1.0142027e+02	2.6249135e+02	6.1767283e+02	4.4684533e+02	1.9848473e+02	1.0427204e+02	9.0783255e+01	9.4737785e+01	9.8639190e+01	4.1185699e+02	8.0569777e+01	3.0476762e+02	3.1755949e+02	9.7792338e+01	9.0857588e+01	5.4455794e+02	1.9948332e+02	1.1706801e+02	1.8943406e+02	9.6565666e+01	1.0624534e+02	1.2199775e+02	2.1835334e+02	7.5204883e+01	1.6838814e+02	2.0959899e+02	9.6898735e+01	1.1701512e+02	3.0890748e+02	2.7228729e+02	1.1310556e+02	1.0877255e+02	2.7397622e+02	7.8149771e+02	1.3242342e+02	3.5169740e+02
2.4176418e+03	2.4541544e+02	7.9541337e+01	8.6292996e+01	1.1249205e+02	1.1042346e+02	1.1737381e+02	1.3360853e+02	2.8042287e+02	1.0474755e+02	1.6594657e+02	6.9977683e+01	3.6983591e+02	1.2400370e+02	9.9587569e+01	2.6367911e+02	6.3252562e+02	4.4678666e+02	1.9765053e+02	1.0599744e+02	9.0905430e+01	9.5072197e+01	1.0023888e+02	3.8643785e+02	8.0523919e+01	3.0524830e+02	3.3225101e+02	1.0282055e+02	9.1036082e+01	5.4263880e+02	1.9839177e+02	1.2481394e+02	2.0543974e+02	9.7462540e+01	1.1036728e+02	1.2712612e+02	2.2788498e+02	7.3547237e+01	1.6525263e+02	2.4274733e+02	9.6879927e+01	1.2455055e+02	3.2470909e+02	2.8259451e+02	1.1308114e+02	1.0900601e+02	2.7365594e+02	7.8292394e+02	1.2735701e+02	3.5632106e+02
2.4184418e+03	2.4755038e+02	7.9261170e+01	8.5786101e+01	1.1325881e+02	1.0910419e+02	1.2930477e+02	1.3383689e+02	2.5040370e+02	1.0513667e+02	1.7745647e+02	7.1286927e+01	3.7088367e+02	1.2414956e+02	9.7649506e+01	2.6183904e+02	6.4014230e+02	4.4666829e+02	1.9645524e+02	1.0836467e+02	9.0920705e+01	9.5121696e+01	1.0311260e+02	3.6578182e+02	7.9980858e+01	3.0492549e+02	3.3181292e+02	1.0796159e+02	9.1542211e+01	5.4144438e+02	1.9789647e+02	1.3639984e+02	2.2044926e+02	9.8908193e+01	1.1483668e+02	1.3126026e+02	2.3270665e+02	7.1685914e+01	1.5652063e+02	2.6747550e+02	9.6827715e+01	1.3075868e+02	3.4057907e+02	2.9201368e+02	1.1278122e+02	1.0875764e+02	2.7297047e+02	7.7056500e+02	1.2235580e+02	3.6422555e+02
2.4192419e+03	2.5159264e+02	7.9321041e+01	8.6443647e+01	1.1357334e+02	1.0721239e+02	1.4632373e+02	1.3335186e+02	2.2412616e+02	1.0655354e+02	1.8341014e+02	7.3431357e+01	3.7128674e+02	1.2406223e+02	9.4787902e+01	2.5705492e+02	6.4857876e+02	4.4689783e+02	1.9627795e+02	1.1134951e+02	9.1166984e+01	9.5531469e+01	1.0608719e+02	3.5164904e+02	8.0761752e+01	3.0507490e+02	3.2771800e+02	1.1253027e+02	9.2185608e+01	5.4100002e+02	1.9753106e+02	1.4814619e+02	2.3542536e+02	1.0002915e+02	1.1995887e+02	1.3501130e+02	2.3477545e+02	7.0364614e+01	1.4665019e+02	2.9034964e+02	9.7373658e+01	1.3832563e+02	3.5672569e+02	2.9682426e+02	1.1306107e+02	1.0985644e+02	2.7199374e+02	7.3257304e+02	1.1770681e+02	3.7179567e+02
2.4200420e+03	2.5517030e+02	7.9390672e+01	8.6554106e+01	1.1366384e+02	1.0457000e+02	1.6616977e+02	1.3339583e+02	2.0226204e+02	1.0753468e+02	1.9026398e+02	7.5171795e+01	3.6964546e+02	1.2420548e+02	9.1811964e+01	2.5410320e+02	6.5187498e+02	4.4716078e+02	1.9568802e+02	1.1363196e+02	9.0698355e+01	9.4908896e+01	1.1131055e+02	3.4166636e+02	8.0439061e+01	3.0520822e+02	3.1431630e+02	1.1903373e+02	9.2103308e+01	5.4084874e+02	1.9689506e+02	1.6054525e+02	2.4711718e+02	1.0258560e+02	1.2584097e+02	1.3891896e+02	2.3563821e+02	6.9730216e+01	1.3458381e+02	3.0196165e+02	9.7275901e+01	1.4505479e+02	3.6921343e+02	2.9985742e+02	1.1295677e+02	1.1373387e+02	2.7239327e+02	6.8075558e+02	1.1595756e+02	3.8196057e+02
2.4208421e+03	2.6030329e+02	7.9109147e+01	8.6361216e+01	1.1133364e+02	1.0230637e+02	1.9544363e+02	1.3338586e+02	1.8333818e+02	1.0870638e+02	1.9291219e+02	7.7227287e+01	3.6719037e+02	1.2413158e+02	9.0006551e+01	2.5094450e+02	6.4713466e+02	4.4671399e+02	1.9595835e+02	1.1629384e+02	9.1126353e+01	9.5316496e+01	1.1760096e+02	3.3644071e+02	8.0274517e+01	3.0497139e+02	2.9183182e+02	1.2584760e+02	9.2897363e+01	5.4045651e+02	1.9688124e+02	1.7322060e+02	2.5613435e+02	1.0469890e+02	1.3311250e+02	1.4319306e+02	2.3349845e+02	6.9442166e+01	1.2279318e+02	3.0863577e+02	9.6948274e+01	1.5143048e+02	3.8488187e+02	3.0313146e+02	1.1286773e+02	1.1665043e+02	2.7210344e+02	6.1193368e+02	1.1292459e+02	3.8973758e+02
2.4216422e+03	2.6382058e+02	7.9296542e+01	8.7358620e+01	1.1099398e+02	9.9461673e+01	2.3005460e+02	1.3357451e+02	1.7027652e+02	1.0886209e+02	1.9474858e+02	8.0907011e+01	3.6605722e+02	1.2425550e+02	8.7156994e+01	2.4652005e+02	6.3872089e+02	4.4686251e+02	1.9545149e+02	1.2038397e+02	9.1012435e+01	9.5387973e+01	1.2725540e+02	3.3303529e+02	8.0558090e+01	3.0491942e+02	2.6359416e+02	1.3193562e+02	9.3521131e+01	5.4054968e+02	1.9676039e+02	1.8580093e+02	2.6329782e+02	1.0751293e+02	1.3992296e+02	1.4560340e+02	2.2459366e+02	6.9012958e+01	1.1179419e+02	3.0713297e+02	9.6959542e+01	1.5684834e+02	3.9740907e+02	3.0018751e+02	1.1306389e+02	1.2066962e+02	2.7192470e+02	5.4054876e+02	1.1159912e+02	3.9474961e+02
2.4224422e+03	2.6667098e+02	7.9148655e+01	8.7924813e+01	1.0966890e+02	9.5227150e+01	2.7272016e+02	1.3378547e+02	1.6120799e+02	1.0952314e+02	1.9044036e+02	8.3199803e+01	3.6145905e+02	1.2427254e+02	8.5517469e+01	2.4221798e+02	6.2801525e+02	4.4701876e+02	1.9608269e+02	1.2245110e+02	9.0938029e+01	9.5937784e+01	1.4071520e+02	3.3103825e+02	8.0565206e+01	3.0494683e+02	2.3499983e+02	1.3687377e+02	9.4134830e+01	5.4137694e+02	1.9662058e+02	1.9574251e+02	2.6467221e+02	1.0964758e+02	1.4799858e+02	1.4772454e+02	2.1296720e+02	6.8726341e+01	1.0228646e+02	2.9354813e+02	9.7392772e+01	1.5833028e+02	4.0635452e+02	2.9294206e+02	1.1302755e+02	1.2525845e+02	2.7207088e+02	4.6155480e+02	1.1045512e+02	3.9864033e+02
2.4232423e+03	2.6815012e+02	7.9483477e+01	8.9020879e+01	1.0744000e+02	9.2555200e+01	3.2149287e+02	1.3377393e+02	1.5323042e+02	1.0995414e+02	1.8899622e+02	8.8004959e+01	3.5766804e+02	1.2402538e+02	8.3943445e+01	2.3765327e+02	6.1677395e+02	4.4676814e+02	1.9558383e+02	1.2414175e+02	9.1364936e+01	9.5809789e+01	1.6024497e+02	3.2898872e+02	8.0484612e+01	3.0507640e+02	2.0863474e+02	1.4349046e+02	9.4495778e+01	5.4237831e+02	1.9708977e+02	2.0477594e+02	2.6505776e+02	1.1341224e+02	1.5538999e+02	1.4906843e+02	1.9881071e+02	6.8677496e+01	9.4225963e+01	2.8479086e+02	9.7057607e+01	1.5945583e+02	4.1367326e+02	2.8575413e+02	1.1317717e+02	1.3161865e+02	2.7174798e+02	3.9114775e+02	1.0939612e+02	4.0071344e+02
2.4240424e+03	2.6712026e+02	7.9155076e+01	9.0123188e+01	1.0501900e+02	8.9470197e+01	3.7348653e+02	1.3363828e+02	1.4930981e+02	1.0994141e+02	1.8171827e+02	9.1985833e+01	3.5399187e+02	1.2442247e+02	8.4005631e+01	2.3348033e+02	5.9770778e+02	4.4723118e+02	1.9609589e+02	1.2630893e+02	9.1272063e+01	9.7555041e+01	1.8461628e+02	3.2483298e+02	8.0598600e+01	3.0544368e+02	1.8482763e+02	1.4753368e+02	9.4941511e+01	5.4377705e+02	1.9647261e+02	2.0950122e+02	2.6153798e+02	1.1720523e+02	1.6460466e+02	1.4746172e+02	1.8267144e+02	6.8483170e+01	8.8030159e+01	2.7039941e+02	9.7162376e+01	1.6039672e+02	4.1362103e+02	2.7405845e+02	1.1307489e+02	1.3787065e+02	2.7214514e+02	3.2498910e+02	1.0852435e+02	3.9661200e+02
2.4248425e+03	2.6278167e+02	7.9142679e+01	9.2486489e+01	1.0187202e+02	8.7120393e+01	4.2367223e+02	1.3417435e+02	1.4278953e+02	1.1019852e+02	1.7708382e+02	9.4784181e+01	3.5206154e+02	1.2487171e+02	8.4366008e+01	2.3039763e+02	5.8603901e+02	4.4692116e+02	1.9577700e+02	1.2623941e+02	9.1146090e+01	9.9228095e+01	2.1990668e+02	3.1774018e+02	8.0932329e+01	3.0509659e+02	1.6395933e+02	1.5109001e+02	9.5254537e+01	5.4560097e+02	1.9690228e+02	2.1435294e+02	2.5454637e+02	1.2136177e+02	1.7548774e+02	1.4663924e+02	1.6655798e+02	6.8352405e+01	8.3658847e+01	2.5485300e+02	9.6983801e+01	1.6166182e+02	4.0626654e+02	2.6006893e+02	1.1295314e+02	1.4694436e+02	2.7190499e+02	2.6834884e+02	1.0760113e+02	3.9099347e+02
2.4256426e+03	2.6086966e+02	7.9349670e+01	9.5439468e+01	9.9422381e+01	8.5377326e+01	4.7678503e+02	1.3355329e+02	1.4009856e+02	1.1050451e+02	1.7256007e+02	9.8482727e+01	3.4968723e+02	1.2417404e+02	8.5225818e+01	2.2496206e+02	5.7344857e+02	4.4695452e+02	1.9563578e+02	1.2541796e+02	9.1446195e+01	1.0111307e+02	2.6228252e+02	3.1283032e+02	8.0486185e+01	3.0498857e+02	1.4919420e+02	1.5341168e+02	9.6504687e+01	5.4968201e+02	1.9677462e+02	2.1569816e+02	2.4796658e+02	1.2562614e+02	1.8651120e+02	1.4375806e+02	1.5227273e+02	6.8805649e+01	8.0279577e+01	2.3990672e+02	9.7433698e+01	1.6265292e+02	3.9849344e+02	2.4686807e+02	1.1318576e+02	1.5728443e+02	2.7169829e+02	2.2434333e+02	1.0717676e+02	3.8710943e+02
2.4264426e+03	2.5366740e+02	7.9394937e+01	9.8031345e+01	9.7765861e+01	8.3993018e+01	5.2695276e+02	1.3418728e+02	1.3655009e+02	1.1064697e+02	1.6917971e+02	1.0376370e+02	3.4852970e+02	1.2431996e+02	8.6942213e+01	2.2143343e+02	5.6223049e+02	4.4716239e+02	1.9593846e+02	1.2406590e+02	9.1056661e+01	1.0403646e+02	3.1477124e+02	3.0848969e+02	8.0664373e+01	3.0532649e+02	1.3547612e+02	1.5437735e+02	9.7620456e+01	5.5456075e+02	1.9690091e+02	2.1504797e+02	2.4043066e+02	1.3049511e+02	1.9899354e+02	1.4081578e+02	1.4016466e+02	6.8588504e+01	7.7454844e+01	2.2608361e+02	9.7282748e+01	1.6564682e+02	3.8745585e+02	2.3515208e+02	1.1346098e+02	1.6789290e+02	2.7187166e+02	1.8635406e+02	1.0727309e+02	3.7669929e+02
2.4272427e+03	2.4749899e+02	7.9659760e+01	1.0332083e+02	9.5171989e+01	8.1758653e+01	5.6561408e+02	1.3388954e+02	1.3302189e+02	1.1116819e+02	1.6704715e+02	1.0814853e+02	3.4770652e+02	1.2492844e+02	9.1343540e+01	2.1895260e+02	5.5196283e+02	4.4686095e+02	1.9576936e+02	1.2159690e+02	9.1348629e+01	1.0642883e+02	3.7268109e+02	3.0130600e+02	8.0671982e+01	3.0546064e+02	1.2751008e+02	1.5673753e+02	9.9058047e+01	5.6022021e+02	1.9695521e+02	2.1248245e+02	2.3342373e+02	1.3299519e+02	2.1415198e+02	1.3712485e+02	1.2796930e+02	6.8622344e+01	7.5979806e+01	2.1197886e+02	9.7360534e+01	1.7018573e+02	3.7207823e+02	2.2331040e+02	1.1311961e+02	1.7786041e+02	2.7177123e+02	1.5866231e+02	1.0717026e+02	3.6499431e+02
2.4280428e+03	2.4242407e+02	7.9252179e+01	1.0804339e+02	9.3795567e+01	8.1954521e+01	6.0066770e+02	1.3382366e+02	1.2711867e+02	1.1173569e+02	1.6793567e+02	1.1190226e+02	3.4661058e+02	1.2456840e+02	9.6168407e+01	2.1655025e+02	5.4429998e+02	4.4707152e+02	1.9571723e+02	1.1938136e+02	9.1288989e+01	1.0911148e+02	4.3083633e+02	2.9843107e+02	8.0405223e+01	3.0511168e+02	1.1976945e+02	1.5706987e+02	9.9678997e+01	5.6818227e+02	1.9689282e+02	2.1121494e+02	2.2471204e+02	1.3504870e+02	2.2821967e+02	1.3159985e+02	1.2101590e+02	6.8550807e+01	7.4703755e+01	2.0088536e+02	9.7443671e+01	1.7624321e+02	3.5992478e+02	2.1283306e+02	1.1316099e+02	1.8907234e+02	2.7194823e+02	1.4165858e+02	1.0676142e+02	3.5431941e+02
2.4288429e+03	2.3882314e+02	7.9725753e+01	1.1251798e+02	9.1558799e+01	8.1184400e+01	6.2987105e+02	1.3429602e+02	1.2375107e+02	1.1217716e+02	1.7046958e+02	1.1489685e+02	3.4445539e+02	1.2438900e+02	1.0187578e+02	2.1507257e+02	5.3158981e+02	4.4723610e+02	1.9599841e+02	1.1760691e+02	9.1225006e+01	1.1238792e+02	4.9048310e+02	2.9756398e+02	8.0710578e+01	3.0535221e+02	1.1497541e+02	1.5854924e+02	1.0186562e+02	5.7756462e+02	1.9690141e+02	2.0388998e+02	2.1561828e+02	1.3823551e+02	2.4550835e+02	1.3044224e+02	1.1563428e+02	6.8718481e+01	7.4200444e+01	1.8500012e+02	9.7445849e+01	1.8369876e+02	3.4576951e+02	2.0497221e+02	1.1343485e+02	1.9528445e+02	2.7202490e+02	1.2852433e+02	1.0670988e+02	3.4340659e+02
2.4296430e+03	2.3775224e+02	7.9495498e+01	1.1779746e+02	9.1398753e+01	8.1358709e+01	6.5350480e+02	1.3409437e+02	1.1857246e+02	1.1258347e+02	1.7341666e+02	1.1819605e+02	3.4390695e+02	1.2440804e+02	1.0851052e+02	2.1401316e+02	5.1777727e+02	4.4711760e+02	1.9583080e+02	1.1525680e+02	9.1083728e+01	1.1633489e+02	5.3901909e+02	2.9915759e+02	8.0777288e+01	3.0524060e+02	1.1111359e+02	1.5692954e+02	1.0346953e+02	5.8915798e+02	1.9719910e+02	1.9648587e+02	2.0869844e+02	1.3703290e+02	2.5858704e+02	1.2827542e+02	1.1287360e+02	6.8582863e+01	7.3981596e+01	1.7708571e+02	9.7469981e+01	1.9567296e+02	3.3595919e+02	1.9783375e+02	1.1347000e+02	1.9796706e+02	2.7199358e+02	1.1934890e+02	1.0631635e+02	3.3439923e+02
2.4304430e+03	2.3495973e+02	7.9829025e+01	1.2452322e+02	9.0459783e+01	8.1826061e+01	6.6473692e+02	1.3433387e+02	1.1437190e+02	1.1502836e+02	1.7566700e+02	1.2130247e+02	3.4496676e+02	1.2453825e+02	1.1545659e+02	2.1287614e+02	5.0118806e+02	4.4717671e+02	1.9603467e+02	1.1370983e+02	9.1611223e+01	1.1927022e+02	5.7414043e+02	2.9913984e+02	8.1062181e+01	3.0543452e+02	1.0912113e+02	1.5733473e+02	1.0319845e+02	6.0264991e+02	1.9694934e+02	1.8504698e+02	2.0561007e+02	1.3602911e+02	2.6718235e+02	1.2540330e+02	1.0988301e+02	6.8836485e+01	7.3563864e+01	1.6704514e+02	9.7284719e+01	2.0396338e+02	3.3398328e+02	1.9259830e+02	1.1313948e+02	2.0083847e+02	2.7211809e+02	1.1476014e+02	1.0686149e+02	3.2567674e+02
2.4312431e+03	2.3417182e+02	7.9580606e+01	1.2912660e+02	9.0248894e+01	8.2700495e+01	6.8396671e+02	1.3413321e+02	1.1029398e+02	1.1748578e+02	1.8062491e+02	1.2145939e+02	3.4518025e+02	1.2495823e+02	1.2415430e+02	2.1236551e+02	4.8322585e+02	4.4707776e+02	1.9583546e+02	1.1246688e+02	9.1548825e+01	1.1920679e+02	5.8563388e+02	3.0393996e+02	8.1142373e+01	3.0521020e+02	1.0686746e+02	1.5556431e+02	1.0254561e+02	6.1239471e+02	1.9722326e+02	1.7549065e+02	1.9845855e+02	1.3382626e+02	2.7678736e+02	1.2436015e+02	1.0823431e+02	6.8455391e+01	7.3634423e+01	1.5834035e+02	9.7402059e+01	2.1508410e+02	3.3555505e+02	1.8925263e+02	1.1344390e+02	1.9716681e+02	2.7213821e+02	1.1168449e+02	1.0717836e+02	3.1925227e+02
2.4320432e+03	2.3376664e+02	7.9714512e+01	1.3547063e+02	8.9985840e+01	8.4400862e+01	6.9860197e+02	1.3413881e+02	1.0569144e+02	1.2220513e+02	1.8343328e+02	1.2194992e+02	3.4500524e+02	1.2432743e+02	1.3273917e+02	2.1157697e+02	4.6618930e+02	4.4728044e+02	1.9619020e+02	1.1022526e+02	9.1431918e+01	1.2106582e+02	5.7214623e+02	3.0822175e+02	8.1210088e+01	3.0542998e+02	1.0541900e+02	1.5334194e+02	1.0260299e+02	6.2508748e+02	1.9690827e+02	1.6312011e+02	1.9536740e+02	1.3047193e+02	2.8028152e+02	1.2377833e+02	1.0784175e+02	6.8777252e+01	7.3401650e+01	1.4906375e+02	9.7536524e+01	2.1952630e+02	3.3433138e+02	1.8632144e+02	1.1320761e+02	1.9295919e+02	2.7204806e+02	1.0979538e+02	1.0664488e+02	3.1338287e+02
2.4328433e+03	2.3335766e+02	7.9659525e+01	1.4173900e+02	8.9875047e+01	8.6563375e+01	7.0050426e+02	1.3443828e+02	1.0185052e+02	1.2882934e+02	1.8704532e+02	1.2203655e+02	3.4650687e+02	1.2486318e+02	1.3794242e+02	2.1172365e+02	4.5198307e+02	4.4731888e+02	1.9596958e+02	1.0948304e+02	9.1436125e+01	1.2137922e+02	5.4847826e+02	3.1116658e+02	8.1778866e+01	3.0505456e+02	1.0483208e+02	1.5167185e+02	1.0116967e+02	6.4072883e+02	1.9724411e+02	1.5075397e+02	1.8887617e+02	1.2737890e+02	2.7860984e+02	1.2447077e+02	1.0708767e+02	6.8365221e+01	7.3495264e+01	1.4098141e+02	9.7668375e+01	2.2395522e+02	3.3655396e+02	1.8490988e+02	1.1332509e+02	1.8720387e+02	2.7223807e+02	1.0871834e+02	1.0684838e+02	3.0906566e+02
2.4336434e+03	2.3299640e+02	7.9952143e+01	1.5090073e+02	9.0256968e+01	8.9330765e+01	6.9399788e+02	1.3454767e+02	9.9122235e+01	1.3836304e+02	1.8656739e+02	1.2040019e+02	3.4789691e+02	1.2518976e+02	1.4321918e+02	2.1114991e+02	4.3588158e+02	4.4702992e+02	1.9616023e+02	1.0902508e+02	9.1721127e+01	1.2165194e+02	5.0723882e+02	3.1148306e+02	8.3336649e+01	3.0558408e+02	1.0400700e+02	1.4972805e+02	9.9908897e+01	6.5534629e+02	1.9716910e+02	1.3819923e+02	1.8434098e+02	1.2207322e+02	2.6952809e+02	1.2507796e+02	1.0767207e+02	6.8942559e+01	7.3409145e+01	1.3315385e+02	9.7506830e+01	2.2484398e+02	3.4228832e+02	1.8358686e+02	1.1347044e+02	1.8140888e+02	2.7201126e+02	1.0829366e+02	1.0757397e+02	3.0660429e+02
2.4344434e+03	2.3563227e+02	7.9669305e+01	1.5969703e+02	9.0270642e+01	9.3514461e+01	6.7323205e+02	1.3461641e+02	9.6372982e+01	1.5296468e+02	1.8781538e+02	1.1730628e+02	3.5146659e+02	1.2503100e+02	1.4704118e+02	2.1113829e+02	4.2425042e+02	4.4737449e+02	1.9636082e+02	1.0802536e+02	9.1416486e+01	1.2243787e+02	4.5515656e+02	3.0975215e+02	8.4840490e+01	3.0520442e+02	1.0370090e+02	1.4602737e+02	9.7858504e+01	6.6710646e+02	1.9698325e+02	1.2834597e+02	1.7877517e+02	1.1835463e+02	2.6192871e+02	1.2727472e+02	1.0786402e+02	6.8665048e+01	7.3495153e+01	1.2406763e+02	9.7777701e+01	2.2166531e+02	3.4926169e+02	1.8357509e+02	1.1338183e+02	1.7717165e+02	2.7218018e+02	1.0772150e+02	1.0713763e+02	3.0451675e+02
2.4352435e+03	2.3662754e+02	7.9776336e+01	1.6836670e+02	9.1315669e+01	9.6833448e+01	6.4715332e+02	1.3425266e+02	9.4095181e+01	1.7289326e+02	1.8719607e+02	1.1598424e+02	3.5603918e+02	1.2489679e+02	1.5049673e+02	2.1085035e+02	4.1338028e+02	4.4715172e+02	1.9593014e+02	1.0711760e+02	9.1309288e+01	1.2415856e+02	3.9916282e+02	3.0621620e+02	8.8102351e+01	3.0549984e+02	1.0278377e+02	1.4000991e+02	9.6201362e+01	6.8044713e+02	1.9715002e+02	1.1899578e+02	1.7709309e+02	1.1536358e+02	2.5153841e+02	1.3179602e+02	1.0830651e+02	6.8541187e+01	7.3846045e+01	1.1657242e+02	9.7609123e+01	2.1314930e+02	3.5432326e+02	1.8418519e+02	1.1387798e+02	1.7776466e+02	2.7242468e+02	1.0798440e+02	1.0713159e+02	3.0259010e+02
2.4360436e+03	2.3775195e+02	7.9646304e+01	1.7400275e+02	9.2483543e+01	1.0088666e+02	6.0517282e+02	1.3456054e+02	9.2376996e+01	1.9660472e+02	1.8663249e+02	1.0923596e+02	3.6163515e+02	1.2522666e+02	1.4929429e+02	2.1118242e+02	4.0581325e+02	4.4722056e+02	1.9627736e+02	1.0740077e+02	9.1587366e+01	1.2673128e+02	3.4580943e+02	2.9994609e+02	9.1342811e+01	3.0524506e+02	1.0329494e+02	1.3371372e+02	9.4160358e+01	6.9317468e+02	1.9752030e+02	1.1081680e+02	1.7214506e+02	1.1329805e+02	2.4090364e+02	1.3646975e+02	1.0977947e+02	6.9241244e+01	7.3264909e+01	1.0694453e+02	9.7719680e+01	2.0084904e+02	3.6305679e+02	1.8422745e+02	1.1345009e+02	1.8542463e+02	2.7243107e+02	1.0749128e+02	1.0734145e+02	3.0186548e+02
2.4368437e+03	2.3862452e+02	7.9615604e+01	1.7824150e+02	9.3651401e+01	1.0487842e+02	5.4767420e+02	1.3492851e+02	9.1046418e+01	2.2626294e+02	1.8454965e+02	1.0477507e+02	3.6876555e+02	1.2541175e+02	1.4730980e+02	2.1082925e+02	4.0033565e+02	4.4733088e+02	1.9627513e+02	1.0593371e+02	9.1607997e+01	1.3072106e+02	2.9677722e+02	2.9222128e+02	9.7234932e+01	3.0531117e+02	1.0275707e+02	1.2666230e+02	9.3170406e+01	7.0506387e+02	1.9718493e+02	1.0573523e+02	1.6963706e+02	1.1154448e+02	2.2865287e+02	1.4050012e+02	1.1061901e+02	6.8634106e+01	7.3743892e+01	9.9243127e+01	9.7873112e+01	1.8681375e+02	3.6577559e+02	1.8503266e+02	1.1358449e+02	1.9775125e+02	2.7241779e+02	1.0776094e+02	1.0707057e+02	3.0139736e+02
2.4376438e+03	2.3747190e+02	8.0036261e+01	1.7832463e+02	9.5889418e+01	1.0991512e+02	4.8549790e+02	1.3455805e+02	9.0208973e+01	2.5456147e+02	1.8028259e+02	1.0104469e+02	3.7739258e+02	1.2630099e+02	1.4506814e+02	2.1101681e+02	3.9620613e+02	4.4772404e+02	1.9597175e+02	1.0440284e+02	9.1963911e+01	1.3561103e+02	2.5076935e+02	2.8355923e+02	1.0399929e+02	3.0570531e+02	1.0296180e+02	1.1904347e+02	9.2362722e+01	7.1943016e+02	1.9726858e+02	1.0241315e+02	1.6530270e+02	1.1025879e+02	2.1718993e+02	1.4731561e+02	1.1229395e+02	6.8895398e+01	7.3667386e+01	9.3291901e+01	9.7636854e+01	1.6982454e+02	3.6824658e+02	1.8582784e+02	1.1361933e+02	2.1696749e+02	2.7222068e+02	1.0796912e+02	1.0773965e+02	3.0114472e+02
2.4384438e+03	2.3811075e+02	8.0117130e+01	1.7895460e+02	9.8319396e+01	1.1533982e+02	4.2326987e+02	1.3490267e+02	8.9807578e+01	2.8521069e+02	1.7632042e+02	9.6594562e+01	3.8677877e+02	1.2747611e+02	1.3958824e+02	2.1113786e+02	3.9334902e+02	4.4766835e+02	1.9622743e+02	1.0441531e+02	9.1804186e+01	1.4251388e+02	2.1467552e+02	2.7416046e+02	1.1394243e+02	3.0517202e+02	1.0283753e+02	1.1326613e+02	9.1758349e+01	7.2443498e+02	1.9737576e+02	1.0089588e+02	1.6131811e+02	1.0861121e+02	2.0541905e+02	1.5503978e+02	1.1414707e+02	6.8984533e+01	7.3777398e+01	8.8078760e+01	9.8021691e+01	1.5600380e+02	3.6677355e+02	1.8779647e+02	1.1365828e+02	2.3660604e+02	2.7255152e+02	1.0717152e+02	1.0789567e+02	3.0047418e+02
2.4392439e+03	2.3676926e+02	8.0150279e+01	1.7433433e+02	1.0160574e+02	1.1848327e+02	3.5279946e+02	1.3468601e+02	8.9268136e+01	3.1311303e+02	1.7264388e+02	9.5685988e+01	3.9592344e+02	1.2870307e+02	1.3454299e+02	2.1083329e+02	3.9113211e+02	4.4792958e+02	1.9625398e+02	1.0327209e+02	9.1945816e+01	1.4840357e+02	1.8347609e+02	2.6677386e+02	1.2514445e+02	3.0591792e+02	1.0282331e+02	1.0730939e+02	9.2317114e+01	7.2942766e+02	1.9696218e+02	1.0204388e+02	1.5468988e+02	1.0709963e+02	1.9536771e+02	1.6135095e+02	1.1662436e+02	6.8823002e+01	7.3506019e+01	8.6417237e+01	9.7747949e+01	1.4066660e+02	3.6577899e+02	1.8951045e+02	1.1342515e+02	2.5951423e+02	2.7266964e+02	1.0778006e+02	1.0902863e+02	3.0060193e+02
2.4400440e+03	2.3488859e+02	7.9752358e+01	1.6335760e+02	1.0458066e+02	1.2226786e+02	2.9034093e+02	1.3530367e+02	8.8625492e+01	3.3759380e+02	1.6946931e+02	9.5123921e+01	4.0294238e+02	1.3037270e+02	1.2933934e+02	2.1123749e+02	3.8946301e+02	4.4790048e+02	1.9676059e+02	1.0352432e+02	9.1584851e+01	1.5429859e+02	1.6164892e+02	2.5967715e+02	1.4062097e+02	3.0544253e+02	1.0261020e+02	1.0066847e+02	9.3784256e+01	7.2974118e+02	1.9710913e+02	1.0547379e+02	1.5013350e+02	1.0660022e+02	1.8699883e+02	1.6826480e+02	1.2088564e+02	6.9039396e+01	7.4049050e+01	8.5386660e+01	9.7715494e+01	1.2788934e+02	3.5809283e+02	1.9199965e+02	1.1361155e+02	2.8225853e+02	2.7285875e+02	1.0772139e+02	1.0995351e+02	3.0059408e+02
2.4408441e+03	2.3222803e+02	8.0001564e+01	1.5402867e+02	1.0973555e+02	1.2739398e+02	2.3815588e+02	1.3564132e+02	8.8335538e+01	3.5457765e+02	1.6330402e+02	9.5378476e+01	4.0916131e+02	1.3308609e+02	1.2401326e+02	2.1115024e+02	3.8846946e+02	4.4802689e+02	1.9641180e+02	1.0251359e+02	9.1975379e+01	1.5855691e+02	1.4489044e+02	2.5403111e+02	1.5705998e+02	3.0550407e+02	1.0288186e+02	9.7993288e+01	9.5650012e+01	7.2908689e+02	1.9758375e+02	1.1261166e+02	1.4466939e+02	1.0487415e+02	1.7781177e+02	1.7344214e+02	1.2432063e+02	6.9002908e+01	7.3451056e+01	8.7100815e+01	9.8001240e+01	1.1736091e+02	3.4814079e+02	1.9554703e+02	1.1373028e+02	3.0291717e+02	2.7239238e+02	1.0755591e+02	1.1249312e+02	3.0069020e+02
2.4416442e+03	2.2721163e+02	8.0076134e+01	1.4529563e+02	1.1632681e+02	1.3106158e+02	1.9291731e+02	1.3612034e+02	8.8348637e+01	3.6435307e+02	1.5779341e+02	9.8844502e+01	4.1407357e+02	1.3587148e+02	1.1845462e+02	2.1137408e+02	3.8783303e+02	4.4860665e+02	1.9642528e+02	1.0231114e+02	9.1875827e+01	1.5855726e+02	1.3018577e+02	2.4983306e+02	1.7090618e+02	3.0546842e+02	1.0300873e+02	9.4936867e+01	9.9127992e+01	7.3100567e+02	1.9729089e+02	1.2128341e+02	1.3760215e+02	1.0269460e+02	1.6951932e+02	1.7397625e+02	1.3071764e+02	6.9347956e+01	7.3806723e+01	9.0194490e+01	9.7924845e+01	1.0875260e+02	3.3328618e+02	1.9842983e+02	1.1364513e+02	3.1445505e+02	2.7283459e+02	1.0807892e+02	1.1472266e+02	3.0069589e+02
2.4424442e+03	2.2125396e+02	8.0063772e+01	1.3422798e+02	1.2090869e+02	1.3342775e+02	1.5872191e+02	1.3697953e+02	8.8156570e+01	3.6835978e+02	1.5244911e+02	1.0300016e+02	4.1421481e+02	1.3897471e+02	1.1237519e+02	2.1089486e+02	3.8721915e+02	4.4912830e+02	1.9643770e+02	1.0198970e+02	9.1341299e+01	1.5970704e+02	1.1975494e+02	2.4835740e+02	1.8710262e+02	3.0593694e+02	1.0302056e+02	9.3439629e+01	1.0259178e+02	7.3096615e+02	1.9773456e+02	1.3379647e+02	1.3221190e+02	1.0124439e+02	1.6297098e+02	1.7360235e+02	1.3793476e+02	6.8991165e+01	7.3576651e+01	9.6264827e+01	9.7878020e+01	1.0095737e+02	3.1831657e+02	2.0262471e+02	1.1388091e+02	3.2815154e+02	2.7238483e+02	1.0752208e+02	1.1861165e+02	3.0065146e+02
2.4432443e+03	2.1649447e+02	8.0471442e+01	1.2567407e+02	1.2678900e+02	1.3742096e+02	1.3384117e+02	1.3913938e+02	8.8366808e+01	3.6362945e+02	1.4534717e+02	1.0926155e+02	4.1017787e+02	1.4335443e+02	1.0674613e+02	2.1107796e+02	3.8760351e+02	4.5014429e+02	1.9615001e+02	1.0199116e+02	9.2272711e+01	1.5595445e+02	1.1252908e+02	2.4656530e+02	2.0022664e+02	3.0577116e+02	1.0269477e+02	9.3021818e+01	1.0874387e+02	7.2458163e+02	1.9766453e+02	1.4905848e+02	1.2701215e+02	1.0010614e+02	1.5798619e+02	1.7102366e+02	1.4405124e+02	6.9037207e+01	7.3790095e+01	1.0250832e+02	9.7941601e+01	9.7330412e+01	3.0383886e+02	2.0730131e+02	1.1369181e+02	3.3543753e+02	2.7294225e+02	1.0799472e+02	1.2287502e+02	3.0061313e+02
2.4440444e+03	2.1208823e+02	7.9849369e+01	1.1607914e+02	1.3413585e+02	1.3741109e+02	1.1567047e+02	1.3968668e+02	8.8346820e+01	3.5887796e+02	1.3837745e+02	1.1889910e+02	4.0685029e+02	1.4820372e+02	1.0277139e+02	2.1085813e+02	3.8684114e+02	4.5088561e+02	1.9682406e+02	1.0209735e+02	9.1540175e+01	1.4918156e+02	1.0725165e+02	2.4656211e+02	2.0731875e+02	3.0532773e+02	1.0301545e+02	9.3666946e+01	1.1661883e+02	7.2071772e+02	1.9760283e+02	1.6630706e+02	1.2287414e+02	9.9128816e+01	1.5310594e+02	1.6443045e+02	1.5376091e+02	6.9084933e+01	7.3777893e+01	1.1064928e+02	9.8090728e+01	9.3521651e+01	2.8617510e+02	2.1417192e+02	1.1427411e+02	3.3809395e+02	2.7289876e+02	1.0758348e+02	1.2852578e+02	3.0074915e+02
2.4448445e+03	2.0971597e+02	8.0174996e+01	1.0792348e+02	1.3824438e+02	1.4007555e+02	1.0237061e+02	1.4245209e+02	8.8242018e+01	3.4332589e+02	1.3254891e+02	1.3002279e+02	3.9871650e+02	1.5602745e+02	1.0003951e+02	2.1089148e+02	3.8720163e+02	4.5227339e+02	1.9672100e+02	1.0188256e+02	9.2414376e+01	1.4367463e+02	1.0328905e+02	2.4712181e+02	2.1213988e+02	3.0580825e+02	1.0292237e+02	9.4724185e+01	1.2760069e+02	7.1779867e+02	1.9758354e+02	1.8411601e+02	1.1880607e+02	9.7842563e+01	1.5146962e+02	1.5788347e+02	1.6365116e+02	6.8831155e+01	7.3865772e+01	1.2031157e+02	9.8293689e+01	9.0729853e+01	2.6788668e+02	2.2428015e+02	1.1361584e+02	3.4284618e+02	2.7283779e+02	1.0804852e+02	1.3740775e+02	3.0038748e+02
2.4456446e+03	2.0827595e+02	8.0279049e+01	1.0199210e+02	1.4526136e+02	1.3926234e+02	9.5635628e+01	1.4571618e+02	8.8285042e+01	3.2362654e+02	1.2771103e+02	1.4087118e+02	3.9130679e+02	1.6078905e+02	9.9368790e+01	2.1122004e+02	3.8710802e+02	4.5379107e+02	1.9626385e+02	1.0193058e+02	9.2047961e+01	1.3491208e+02	1.0047200e+02	2.4844161e+02	2.1501243e+02	3.0577198e+02	1.0287737e+02	9.5791197e+01	1.3977587e+02	7.1225808e+02	1.9749701e+02	2.0275729e+02	1.1531411e+02	9.7395414e+01	1.5065650e+02	1.5060154e+02	1.7073980e+02	6.9065017e+01	7.4375872e+01	1.3184026e+02	9.7936184e+01	8.9505374e+01	2.5733800e+02	2.3536880e+02	1.1385943e+02	3.5304284e+02	2.7269029e+02	1.0802049e+02	1.4602273e+02	3.0077424e+02
2.4464446e+03	2.1012434e+02	8.0280220e+01	9.7906519e+01	1.4938455e+02	1.4102379e+02	9.1337376e+01	1.4937229e+02	8.8443673e+01	3.0268298e+02	1.2285884e+02	1.5519615e+02	3.8258798e+02	1.6720473e+02	1.0175325e+02	2.1120428e+02	3.8722708e+02	4.5584036e+02	1.9643236e+02	1.0211869e+02	9.2266474e+01	1.2832375e+02	9.8868500e+01	2.5000018e+02	2.1401187e+02	3.0552743e+02	1.0322380e+02	9.7256164e+01	1.5400319e+02	7.0478947e+02	1.9748862e+02	2.2234848e+02	1.1302486e+02	9.6806903e+01	1.4867431e+02	1.4251139e+02	1.8036519e+02	6.9090521e+01	7.4519125e+01	1.4019679e+02	9.8014028e+01	8.8734622e+01	2.4773563e+02	2.4728121e+02	1.1369292e+02	3.6900244e+02	2.7290055e+02	1.0778129e+02	1.5572485e+02	3.0086285e+02
2.4472447e+03	2.1276096e+02	8.0082421e+01	9.4202227e+01	1.5363366e+02	1.3997104e+02	8.9424100e+01	1.5475192e+02	8.8271305e+01	2.7950658e+02	1.2016850e+02	1.7100726e+02	3.7312399e+02	1.7765743e+02	1.0226431e+02	2.1132447e+02	3.8725911e+02	4.5837273e+02	1.9646612e+02	1.0157830e+02	9.2286634e+01	1.2190691e+02	9.7130892e+01	2.5204973e+02	2.0770113e+02	3.0569398e+02	1.0338289e+02	9.9977124e+01	1.6930325e+02	6.9567791e+02	1.9756626e+02	2.4009592e+02	1.1049976e+02	9.6509290e+01	1.4873559e+02	1.3628171e+02	1.8952984e+02	6.9186692e+01	7.5161320e+01	1.4763832e+02	9.8366920e+01	8.7907505e+01	2.3997238e+02	2.6106346e+02	1.1385510e+02	3.9119722e+02	2.7270182e+02	1.0820351e+02	1.6935619e+02	3.0082786e+02
2.4480448e+03	2.1695113e+02	8.0454494e+01	9.0913114e+01	1.5936493e+02	1.3662926e+02	8.8719493e+01	1.6081464e+02	8.8424411e+01	2.5549880e+02	1.1702840e+02	1.8660892e+02	3.6623137e+02	1.8644009e+02	1.0637731e+02	2.1113241e+02	3.8713986e+02	4.6363454e+02	1.9666825e+02	1.0187900e+02	9.2993843e+01	1.1725163e+02	9.7103738e+01	2.5524236e+02	1.9997544e+02	3.0566635e+02	1.0349140e+02	1.0152901e+02	1.8447925e+02	6.8323876e+02	1.9746252e+02	2.5313061e+02	1.0942611e+02	9.6034566e+01	1.4780897e+02	1.2917891e+02	1.9582807e+02	6.9117505e+01	7.6465085e+01	1.5125339e+02	9.8310655e+01	8.7932237e+01	2.3335259e+02	2.7279290e+02	1.1428590e+02	4.2461530e+02	2.7286104e+02	1.0834575e+02	1.8210146e+02	3.0097775e+02
2.4488449e+03	2.2430593e+02	8.0345181e+01	8.9751989e+01	1.6257545e+02	1.3590185e+02	9.0706024e+01	1.6711000e+02	8.8352098e+01	2.3339510e+02	1.1409940e+02	1.9889360e+02	3.6017050e+02	1.9705496e+02	1.1135968e+02	2.1107933e+02	3.8707357e+02	4.6804864e+02	1.9648319e+02	1.0190126e+02	9.3426303e+01	1.1223550e+02	9.6238178e+01	2.5768681e+02	1.9624409e+02	3.0551503e+02	1.0296065e+02	1.0388825e+02	1.9721844e+02	6.7321906e+02	1.9747002e+02	2.6496341e+02	1.0839658e+02	9.6197404e+01	1.4812227e+02	1.2299287e+02	1.9919968e+02	6.9366790e+01	7.7220773e+01	1.5493670e+02	9.8276157e+01	8.7455276e+01	2.3059349e+02	2.8406106e+02	1.1384848e+02	4.6387748e+02	2.7333267e+02	1.0847755e+02	1.9823130e+02	3.0055507e+02
2.4496450e+03	2.3122090e+02	8.0481797e+01	8.8664348e+01	1.6318336e+02	1.3367590e+02	9.1187796e+01	1.7516289e+02	8.9002806e+01	2.0843996e+02	1.1191245e+02	2.1085625e+02	3.5454976e+02	2.0965366e+02	1.1670377e+02	2.1140250e+02	3.8713497e+02	4.7270773e+02	1.9688805e+02	1.0201790e+02	9.3721178e+01	1.0831284e+02	9.6326384e+01	2.6034860e+02	1.9216651e+02	3.0584171e+02	1.0332631e+02	1.0643677e+02	2.0821015e+02	6.6152680e+02	1.9723087e+02	2.7047889e+02	1.0814431e+02	9.6074843e+01	1.4830349e+02	1.1892109e+02	2.0315972e+02	6.9403817e+01	7.8863054e+01	1.5263135e+02	9.8400626e+01	8.7827241e+01	2.2796695e+02	2.9322898e+02	1.1401144e+02	5.0187356e+02	2.7309639e+02	1.0932920e+02	2.1539852e+02	3.0089732e+02
2.4504450e+03	2.3801719e+02	8.0439661e+01	8.7820540e+01	1.6459378e+02	1.2907569e+02	9.4162285e+01	1.8164221e+02	8.8252912e+01	1.8608301e+02	1.1114521e+02	2.1882543e+02	3.5085581e+02	2.2175610e+02	1.2030402e+02	2.1137061e+02	3.8710693e+02	4.7827511e+02	1.9640767e+02	1.0201590e+02	9.5039400e+01	1.0593883e+02	9.6153189e+01	2.6284768e+02	1.8962979e+02	3.0572354e+02	1.0315783e+02	1.0879999e+02	2.1359132e+02	6.4798674e+02	1.9809490e+02	2.7204179e+02	1.0744539e+02	9.5832128e+01	1.4705836e+02	1.1604564e+02	2.0634668e+02	6.9492058e+01	8.1525932e+01	1.4880715e+02	9.8296559e+01	8.7904650e+01	2.2836432e+02	3.0121425e+02	1.1393951e+02	5.4327826e+02	2.7313263e+02	1.0937569e+02	2.3177310e+02	3.0051595e+02
2.4512451e+03	2.4781215e+02	8.0497484e+01	8.6953310e+01	1.6603844e+02	1.2620710e+02	9.7430927e+01	1.8898273e+02	8.8758969e+01	1.6675002e+02	1.0993039e+02	2.2482063e+02	3.4707516e+02	2.3239064e+02	1.2713234e+02	2.1147166e+02	3.8732987e+02	4.8486135e+02	1.9706307e+02	1.0195394e+02	9.6151749e+01	1.0393542e+02	9.6646056e+01	2.6534855e+02	1.8637090e+02	3.0574818e+02	1.0321450e+02	1.1072898e+02	2.1398502e+02	6.3519225e+02	1.9762843e+02	2.6862921e+02	1.0751076e+02	9.6283610e+01	1.4450126e+02	1.1507139e+02	2.0942229e+02	6.9921754e+01	8.4528750e+01	1.4261911e+02	9.8258660e+01	8.7504580e+01	2.3198836e+02	3.0446152e+02	1.1405383e+02	5.7967696e+02	2.7314941e+02	1.0996052e+02	2.4970197e+02	3.0081758e+02
[truncated: 9,435 more rows]
[truncated: 1 more columns]
