# Supplementary material for: Signal Partitioning Algorithm for Highly Efficient Gaussian Mixture Modeling in Mass Spectrometry
Source: PLoS One. 2015 Jul 31;10(7):e0134256. doi: 10.1371/journal.pone.0134256 (PMC4521892; doi:10.1371/journal.pone.0134256)
Supplement: S3 File — (ZIP) [file pone.0134256.s003.zip › S3_File/sim_data_250.txt]

% Manuscript: Signal partitioning algorithm for highly efficient Gaussian mixture modeling in mass spectrometry
% by Andrzej Polanski, Michal Marczyk, Monika Pietrowska, Piotr Widlak and Joanna Polanska
% Simulated data with 250 peaks
% first column: m/z values
% next columns: signal intensity for different populations
2.0000000e+03	2.8943001e+01	4.3350600e+01	4.4933567e+01	3.7040945e+01	2.4882394e+01	3.3753496e+01	2.7975586e+01	9.5614168e+01	3.1442507e+01	2.4282128e+01	2.0709306e+01	1.5290128e+01	3.4641815e+01	9.9140507e+01	2.2374058e+01	1.7857302e+01	2.8693367e+01	4.3100500e+01	2.4618083e+01	2.7977321e+01	1.9196931e+01	2.0364582e+01	2.8216759e+01	2.8599393e+01	2.8098448e+01	3.9666845e+01	3.2789672e+01	4.5410352e+01	2.4776195e+01	2.9174042e+01	2.8445959e+01	1.3202073e+02	2.9008300e+01	3.9868196e+01	1.7246976e+01	2.7803024e+01	1.1630101e+02	1.0002890e+02	3.6404620e+01	1.8038681e+01	1.7931101e+01	4.7307860e+01	2.8869099e+01	3.2882127e+01	2.1572294e+01	2.9763322e+01	7.2135115e+01	1.8492716e+01	1.7671152e+01
2.0008001e+03	4.4154520e+01	5.7586156e+01	5.5687601e+01	3.9066859e+01	3.3543981e+01	4.3438305e+01	3.1305325e+01	1.4667990e+02	3.8729307e+01	3.2480295e+01	2.4165522e+01	2.8868332e+01	4.3212993e+01	1.2644565e+02	4.2700185e+01	3.4037522e+01	5.3961747e+01	5.1778295e+01	3.6681687e+01	4.6146749e+01	3.3405346e+01	2.3528825e+01	3.6353323e+01	3.9256265e+01	3.6269973e+01	4.2663473e+01	3.9688826e+01	5.8364859e+01	3.3673930e+01	3.2634596e+01	3.9794439e+01	2.0251778e+02	4.4246783e+01	4.8270312e+01	2.6644288e+01	3.8345188e+01	1.6417094e+02	1.1235400e+02	4.5260264e+01	2.0393273e+01	2.4825271e+01	5.7229026e+01	4.0346066e+01	4.3140563e+01	2.9896960e+01	4.3709526e+01	7.5427324e+01	2.2654940e+01	2.3917462e+01
2.0016002e+03	4.7656302e+01	6.0974186e+01	6.7219342e+01	4.2348890e+01	3.5851779e+01	5.0804959e+01	3.4334359e+01	1.5277073e+02	5.0448170e+01	4.6639203e+01	2.8609504e+01	4.4634906e+01	4.8216427e+01	1.6438057e+02	4.6951509e+01	5.4064266e+01	6.2740148e+01	5.9337833e+01	3.8781621e+01	5.2007063e+01	4.2384332e+01	2.6714569e+01	3.8198119e+01	4.4842775e+01	4.7654193e+01	4.7461651e+01	4.8015445e+01	6.3557879e+01	3.9366680e+01	4.3623317e+01	4.3772334e+01	2.2965617e+02	7.1249092e+01	5.0182463e+01	3.1812484e+01	4.0202787e+01	2.2632356e+02	1.2530877e+02	5.5187565e+01	3.8003264e+01	4.3887952e+01	6.3453309e+01	4.5790431e+01	5.6286267e+01	3.2750421e+01	5.3334144e+01	1.0391864e+02	3.2569572e+01	3.5468499e+01
2.0024002e+03	5.0034094e+01	6.6893058e+01	7.1833783e+01	5.4447455e+01	3.8583653e+01	5.5248061e+01	4.5840547e+01	1.8232107e+02	5.5400369e+01	4.9990101e+01	3.1996657e+01	4.7062306e+01	6.3791486e+01	1.7630545e+02	5.4481833e+01	6.0197196e+01	6.4004807e+01	5.9053373e+01	4.7185944e+01	5.3607444e+01	4.5752551e+01	3.1853121e+01	5.3948221e+01	4.7711970e+01	5.0726742e+01	5.9943734e+01	5.0691506e+01	6.5966698e+01	4.5030545e+01	4.7028507e+01	4.7500061e+01	2.3311945e+02	7.6714516e+01	5.3120201e+01	3.8965975e+01	5.7772659e+01	2.6712606e+02	1.3586810e+02	7.4525105e+01	4.2157949e+01	4.7427094e+01	6.8578798e+01	5.6394500e+01	6.4558704e+01	4.3140167e+01	5.8628259e+01	1.1708470e+02	3.5080101e+01	3.8634508e+01
2.0032003e+03	5.1279498e+01	7.3369908e+01	7.5130632e+01	5.9150440e+01	3.9355325e+01	5.7000136e+01	5.1032175e+01	1.8223597e+02	5.7080435e+01	5.6455933e+01	3.9673712e+01	7.4522551e+01	6.8622787e+01	1.8036119e+02	6.6246368e+01	6.1653331e+01	6.5419175e+01	6.1830899e+01	4.9101149e+01	5.6197803e+01	5.0635680e+01	3.9145596e+01	5.7557778e+01	4.8837211e+01	5.4525402e+01	6.1074292e+01	5.3174307e+01	6.6582796e+01	4.5968759e+01	5.2585224e+01	4.9445753e+01	2.6144667e+02	8.3457462e+01	5.7061407e+01	4.5541303e+01	6.7821145e+01	2.9337693e+02	1.5886008e+02	8.6874090e+01	4.7601518e+01	5.0315642e+01	7.2346792e+01	6.3496462e+01	7.1376563e+01	4.8928060e+01	6.1062836e+01	1.2960492e+02	3.6147795e+01	3.9016393e+01
2.0040004e+03	5.2995589e+01	7.4309730e+01	7.5927990e+01	6.0734348e+01	3.9488502e+01	5.9257670e+01	5.1816690e+01	2.0009479e+02	5.8721214e+01	6.1439478e+01	1.5280218e+02	7.7337683e+01	6.8316607e+01	1.8040126e+02	6.8560585e+01	6.7144456e+01	6.8738513e+01	6.1170121e+01	5.0129682e+01	6.3155828e+01	6.5316953e+01	4.0125065e+01	5.8094470e+01	5.2115188e+01	6.2333340e+01	6.3656158e+01	5.4711282e+01	6.6999279e+01	4.8128219e+01	5.4304097e+01	5.0364670e+01	2.7043546e+02	9.6762837e+01	5.7134045e+01	4.6285670e+01	6.8942608e+01	2.9934468e+02	1.5989040e+02	9.1456958e+01	4.8750392e+01	5.3581272e+01	7.5211683e+01	6.3598133e+01	7.9014066e+01	5.2427776e+01	6.4517396e+01	1.4594895e+02	3.7379649e+01	4.4293224e+01
2.0048005e+03	5.4600905e+01	7.7673993e+01	7.6217421e+01	6.3241650e+01	4.2869622e+01	5.9946746e+01	5.5350080e+01	2.0153844e+02	5.9994439e+01	6.3614621e+01	1.5102120e+02	7.7295791e+01	6.9763382e+01	1.8122098e+02	7.3691075e+01	6.8055706e+01	6.9449433e+01	6.5054381e+01	5.2143332e+01	6.3087398e+01	7.0486308e+01	9.8294581e+01	6.2402233e+01	5.2685321e+01	6.2507375e+01	6.4062743e+01	5.6894795e+01	6.6775969e+01	5.0474047e+01	5.5159119e+01	5.0701612e+01	2.7069592e+02	1.0689244e+02	5.7225518e+01	4.9375405e+01	6.9364803e+01	2.9932995e+02	1.6000551e+02	9.3019700e+01	5.2664135e+01	5.4975957e+01	8.6682070e+01	6.3662682e+01	8.9830782e+01	5.4203122e+01	6.8203346e+01	3.2761416e+02	3.7627194e+01	4.4701789e+01
2.0056006e+03	5.7297331e+01	7.7710056e+01	7.6515536e+01	6.3754627e+01	4.2763653e+01	6.1087333e+01	5.5676235e+01	2.0167027e+02	6.0653490e+01	6.3609623e+01	1.5073932e+02	8.1900364e+01	7.0771208e+01	1.8211363e+02	7.4337755e+01	6.8354521e+01	6.9456172e+01	6.4839708e+01	5.6747800e+01	6.7190629e+01	7.2351005e+01	1.0486400e+02	6.2881810e+01	5.2754866e+01	6.2673831e+01	6.4441225e+01	5.7086878e+01	6.7138701e+01	5.0863352e+01	5.5596063e+01	5.0876433e+01	2.7125851e+02	1.0739655e+02	5.7370856e+01	4.9601832e+01	7.0598129e+01	3.2088036e+02	1.6042152e+02	9.3103327e+01	5.3984775e+01	5.5039835e+01	8.7974821e+01	6.3880930e+01	8.9616917e+01	5.5038551e+01	6.8153774e+01	3.2525012e+02	3.7544070e+01	4.4980289e+01
2.0064006e+03	5.7447267e+01	7.7681154e+01	7.6461419e+01	6.3577975e+01	4.3189994e+01	6.1013856e+01	5.5252907e+01	2.0172397e+02	6.0838288e+01	6.3831461e+01	1.5105897e+02	8.1703443e+01	7.1119374e+01	1.8260734e+02	7.4071663e+01	6.8302365e+01	6.9838677e+01	6.5431650e+01	5.7001930e+01	6.7177878e+01	7.2305882e+01	1.0455196e+02	6.3157857e+01	5.3081027e+01	6.2765153e+01	6.4883548e+01	5.7804135e+01	6.7054931e+01	5.1008817e+01	5.6252342e+01	5.0912487e+01	2.7186949e+02	1.0872004e+02	5.9075164e+01	4.9511669e+01	7.1599200e+01	3.2109019e+02	1.6018418e+02	9.3291872e+01	5.3728518e+01	5.6262454e+01	8.7898269e+01	6.3841687e+01	8.9891266e+01	5.4793782e+01	6.8260681e+01	3.2494349e+02	3.7767429e+01	4.5141296e+01
2.0072007e+03	5.7620917e+01	7.7896860e+01	7.6900949e+01	6.3804829e+01	4.3249563e+01	6.1581638e+01	5.5988300e+01	2.0160343e+02	6.0642783e+01	6.3758845e+01	1.5172023e+02	8.2050318e+01	7.1058390e+01	1.8287433e+02	7.4180641e+01	6.8544361e+01	6.9931676e+01	6.5341087e+01	5.6825831e+01	6.7199718e+01	7.2616148e+01	1.0484629e+02	6.3281527e+01	5.3103190e+01	6.2923490e+01	6.4826166e+01	5.9452359e+01	6.7393453e+01	5.1015220e+01	5.6483303e+01	5.0970281e+01	2.7332378e+02	1.0848292e+02	5.9448952e+01	4.9680631e+01	7.1761185e+01	3.2119244e+02	1.6044750e+02	9.2996422e+01	5.3801943e+01	5.6622484e+01	8.8092004e+01	6.4213373e+01	8.9671546e+01	5.6610109e+01	6.8713691e+01	3.2532948e+02	3.7884542e+01	4.5351899e+01
2.0080008e+03	5.7768423e+01	7.8276335e+01	7.6955104e+01	6.4011157e+01	4.3647448e+01	6.1292537e+01	5.5639825e+01	2.0200510e+02	6.0937827e+01	6.3817760e+01	1.5132699e+02	8.2144061e+01	7.1032216e+01	1.8255958e+02	7.4135637e+01	6.8359223e+01	7.0239807e+01	6.5115093e+01	5.7149381e+01	6.7409294e+01	7.2208499e+01	1.0476590e+02	6.3301404e+01	5.3239512e+01	6.3502894e+01	6.4986150e+01	5.9464017e+01	6.7216232e+01	5.1192501e+01	5.6899610e+01	5.1481509e+01	2.7304770e+02	1.0863055e+02	5.9410141e+01	4.9848411e+01	7.1709650e+01	3.2129307e+02	1.6061559e+02	9.3267849e+01	5.4179084e+01	5.6611196e+01	8.8012423e+01	6.4773546e+01	8.9939271e+01	5.6966760e+01	6.8959321e+01	3.2542735e+02	3.7613952e+01	4.5272810e+01
2.0088009e+03	5.8113961e+01	7.8839395e+01	7.6917728e+01	6.4015975e+01	4.3172485e+01	6.1435920e+01	5.6209819e+01	2.0194765e+02	6.0986502e+01	6.4147364e+01	1.5179794e+02	8.2322767e+01	7.1298715e+01	1.8310845e+02	7.4427443e+01	6.8596910e+01	6.9831668e+01	6.5415908e+01	5.7421013e+01	6.7233544e+01	7.2423869e+01	1.0503340e+02	6.3540068e+01	5.3142982e+01	6.3502456e+01	6.5081314e+01	5.9307371e+01	6.7738197e+01	5.1193197e+01	5.6820015e+01	5.1172243e+01	2.7321795e+02	1.0883077e+02	5.9147876e+01	4.9730654e+01	7.2085258e+01	3.2121158e+02	1.6072590e+02	9.3148501e+01	5.4043880e+01	5.6665852e+01	8.7981408e+01	6.4916664e+01	9.0149621e+01	5.6729798e+01	6.8942648e+01	3.2557271e+02	3.8034701e+01	4.5607418e+01
2.0096010e+03	5.7993533e+01	7.9185961e+01	7.7456029e+01	6.3930124e+01	4.3593799e+01	6.1347216e+01	5.6403461e+01	2.0194850e+02	6.0917768e+01	6.3776024e+01	1.5141796e+02	8.2509390e+01	7.1418093e+01	1.8297161e+02	7.4323836e+01	6.8606830e+01	7.0198972e+01	6.5368913e+01	5.7049128e+01	6.7489077e+01	7.2779883e+01	1.0501928e+02	6.3231691e+01	5.3348277e+01	6.3553061e+01	6.5180002e+01	5.9368656e+01	6.7482824e+01	5.1408044e+01	5.7210645e+01	5.1462120e+01	2.7362115e+02	1.0917103e+02	5.9936631e+01	4.9833347e+01	7.2380021e+01	3.2138138e+02	1.6087885e+02	9.3527484e+01	5.4421629e+01	5.6895156e+01	8.8458691e+01	6.5284310e+01	9.0063121e+01	5.7092139e+01	6.8895374e+01	3.2580228e+02	3.7686441e+01	4.5434744e+01
2.0104010e+03	5.8213713e+01	7.9030782e+01	7.7260612e+01	6.4028923e+01	4.3588425e+01	6.1628478e+01	5.5930544e+01	2.0234104e+02	6.1345285e+01	6.4244298e+01	1.5207435e+02	8.2517113e+01	7.1472579e+01	1.8314421e+02	7.4355923e+01	6.8761488e+01	7.0401669e+01	6.5693774e+01	5.7705222e+01	6.7411900e+01	7.2779686e+01	1.0522652e+02	6.3948995e+01	5.3430282e+01	6.3731284e+01	6.5137239e+01	5.9811386e+01	6.7710731e+01	5.1583057e+01	5.6718469e+01	5.1575186e+01	2.7353077e+02	1.0899817e+02	5.9573104e+01	5.0106568e+01	7.2259281e+01	3.2160285e+02	1.6080383e+02	9.3508655e+01	5.4355195e+01	5.6855069e+01	8.8125856e+01	6.5208011e+01	8.9722655e+01	5.7178597e+01	6.8891299e+01	3.2584698e+02	3.8014588e+01	4.5888646e+01
2.0112011e+03	5.8369344e+01	7.9232294e+01	7.7456807e+01	6.4421320e+01	4.3762136e+01	6.1704474e+01	5.6344582e+01	2.0209160e+02	6.1411397e+01	6.4096795e+01	1.5203256e+02	8.2599575e+01	7.1483895e+01	1.8335792e+02	7.4403816e+01	6.8433421e+01	7.0126307e+01	6.5504609e+01	5.7390144e+01	6.7835011e+01	7.3186481e+01	1.0544336e+02	6.3891215e+01	5.3197628e+01	6.3768802e+01	6.5410802e+01	5.9819560e+01	6.7829818e+01	5.1569847e+01	5.7227785e+01	5.1673659e+01	2.7374386e+02	1.0918819e+02	5.9829633e+01	5.0060498e+01	7.2445127e+01	3.2172235e+02	1.6110907e+02	9.3330389e+01	5.4232327e+01	5.7000070e+01	8.8503322e+01	6.5400745e+01	9.0566644e+01	5.7013102e+01	6.9243160e+01	3.2604215e+02	3.8061312e+01	4.5600283e+01
2.0120012e+03	5.8246200e+01	7.9451400e+01	7.7673120e+01	6.4011723e+01	4.3910462e+01	6.2132662e+01	5.6132697e+01	2.0247288e+02	6.1324324e+01	6.4283972e+01	1.5221207e+02	8.2678423e+01	7.1477633e+01	1.8358731e+02	7.4512938e+01	6.8781192e+01	7.0434159e+01	6.5721519e+01	5.7502724e+01	6.7386201e+01	7.2954436e+01	1.0527046e+02	6.3885276e+01	5.3761896e+01	6.4044479e+01	6.5433231e+01	5.9780750e+01	6.7940566e+01	5.1828383e+01	5.7117093e+01	5.1901126e+01	2.7388584e+02	1.0914406e+02	6.0016668e+01	5.0221617e+01	7.2389942e+01	3.2199246e+02	1.6111001e+02	9.3649864e+01	5.4518491e+01	5.6949171e+01	8.8561598e+01	6.5487542e+01	9.0366855e+01	5.7100773e+01	6.9152460e+01	3.2614823e+02	3.7992878e+01	4.5962350e+01
2.0128013e+03	5.8670542e+01	7.9429493e+01	7.7580692e+01	6.4442904e+01	4.3828963e+01	6.2098675e+01	5.6038936e+01	2.0234631e+02	6.1586417e+01	6.4459021e+01	1.5218704e+02	8.3034890e+01	7.1413923e+01	1.8345545e+02	7.5097449e+01	6.8860588e+01	7.0628072e+01	6.5925163e+01	5.7773256e+01	6.7731200e+01	7.3368248e+01	1.0545501e+02	6.4166445e+01	5.3567995e+01	6.4061512e+01	6.5347654e+01	5.9686731e+01	6.8297476e+01	5.1782652e+01	5.7561123e+01	5.1982269e+01	2.7387358e+02	1.0933388e+02	6.0499962e+01	5.0248451e+01	7.2953330e+01	3.2161702e+02	1.6139555e+02	9.3606401e+01	5.4574157e+01	5.7231310e+01	8.8571023e+01	6.5826834e+01	9.0482044e+01	5.7394086e+01	6.9094119e+01	3.2658964e+02	3.8395857e+01	4.6170059e+01
2.0136014e+03	5.8757439e+01	7.9597424e+01	7.7975088e+01	6.4252895e+01	4.4019449e+01	6.1830501e+01	5.6267618e+01	2.0285256e+02	6.1497369e+01	6.4432432e+01	1.5254487e+02	8.3044612e+01	7.2173950e+01	1.8387314e+02	7.4524507e+01	6.9044452e+01	7.0494899e+01	6.5827648e+01	5.7728470e+01	6.7776541e+01	7.3313667e+01	1.0569951e+02	6.4294844e+01	5.3660840e+01	6.4197678e+01	6.5483683e+01	5.9889084e+01	6.8298110e+01	5.1786324e+01	5.7378541e+01	5.2027648e+01	2.7400729e+02	1.0923451e+02	6.0313983e+01	5.0287500e+01	7.2763451e+01	3.2215047e+02	1.6146665e+02	9.3853897e+01	5.4574379e+01	5.7377320e+01	8.8607111e+01	6.5499714e+01	9.0630851e+01	5.7225007e+01	6.9179715e+01	3.2644556e+02	3.8041076e+01	4.6174733e+01
2.0144014e+03	5.8886121e+01	7.9803678e+01	7.7986343e+01	6.4465283e+01	4.4093966e+01	6.2211548e+01	5.6771708e+01	2.0259317e+02	6.2009128e+01	6.4950082e+01	1.5257091e+02	8.3270088e+01	7.1694798e+01	1.8396613e+02	7.4988516e+01	6.9083621e+01	7.0873903e+01	6.6292431e+01	5.7750527e+01	6.8219566e+01	7.3628791e+01	1.0570859e+02	6.4074506e+01	5.3755323e+01	6.4269045e+01	6.5816433e+01	6.0335178e+01	6.8599614e+01	5.1961339e+01	5.7756129e+01	5.2189041e+01	2.7387284e+02	1.0980383e+02	6.0781645e+01	5.0656950e+01	7.2889127e+01	3.2184551e+02	1.6139882e+02	9.3805584e+01	5.4788433e+01	5.7355185e+01	8.9053081e+01	6.5751603e+01	9.0492357e+01	5.7468191e+01	6.9461646e+01	3.2671541e+02	3.8526284e+01	4.6239870e+01
2.0152015e+03	5.8547761e+01	8.0119833e+01	7.8205753e+01	6.4541846e+01	4.3960528e+01	6.2631557e+01	5.6447212e+01	2.0274251e+02	6.1636342e+01	6.4493999e+01	1.5268284e+02	8.3384643e+01	7.2148602e+01	1.8399844e+02	7.5113671e+01	6.9138773e+01	7.0600021e+01	6.5831376e+01	5.7929641e+01	6.7968891e+01	7.3781800e+01	1.0583354e+02	6.4525173e+01	5.3705747e+01	6.4280952e+01	6.5692870e+01	6.0053698e+01	6.8555785e+01	5.2309725e+01	5.7838267e+01	5.2216748e+01	2.7411254e+02	1.0929188e+02	6.0737769e+01	5.0401568e+01	7.3057501e+01	3.2227977e+02	1.6155932e+02	9.3909605e+01	5.4642138e+01	5.7631161e+01	8.8874748e+01	6.6112527e+01	9.0827713e+01	5.7513020e+01	6.9714138e+01	3.2682281e+02	3.8415369e+01	4.6478592e+01
2.0160016e+03	5.8819511e+01	8.0165850e+01	7.8270184e+01	6.4503640e+01	4.4426227e+01	6.2322078e+01	5.6750570e+01	2.0291212e+02	6.1943721e+01	6.5065452e+01	1.5290826e+02	8.3481495e+01	7.1871155e+01	1.8415311e+02	7.4698460e+01	6.9281698e+01	7.1097588e+01	6.5986866e+01	5.7778880e+01	6.8259101e+01	7.3810278e+01	1.0581980e+02	6.4670718e+01	5.3868720e+01	6.4573839e+01	6.5871469e+01	6.0334853e+01	6.8662242e+01	5.2209774e+01	5.8053343e+01	5.2404755e+01	2.7454998e+02	1.0956937e+02	6.1079499e+01	5.0716381e+01	7.3260886e+01	3.2223904e+02	1.6179737e+02	9.3850370e+01	5.4917994e+01	5.7759441e+01	8.8884792e+01	6.6103042e+01	9.0689852e+01	5.7478562e+01	6.9663957e+01	3.2695582e+02	3.8430530e+01	4.6381280e+01
2.0168017e+03	5.9197560e+01	8.0288193e+01	7.8605659e+01	6.4765386e+01	4.4130755e+01	6.2704341e+01	5.6382972e+01	2.0294427e+02	6.1865196e+01	6.4817766e+01	1.5322596e+02	8.3633990e+01	7.2116469e+01	1.8466160e+02	7.5251016e+01	6.9453640e+01	7.0878773e+01	6.6014925e+01	5.8088871e+01	6.8087054e+01	7.3835232e+01	1.0607033e+02	6.4700880e+01	5.3847206e+01	6.4663627e+01	6.5892699e+01	6.0360924e+01	6.8739642e+01	5.2354465e+01	5.8060274e+01	5.2559943e+01	2.7434533e+02	1.0951137e+02	6.0889012e+01	5.0814116e+01	7.3537750e+01	3.2255773e+02	1.6207011e+02	9.4321316e+01	5.5019254e+01	5.7639508e+01	8.9188589e+01	6.6231425e+01	9.0860007e+01	5.7718728e+01	6.9610659e+01	3.2727979e+02	3.8908652e+01	4.6575280e+01
2.0176018e+03	5.9182100e+01	8.0428207e+01	7.8470422e+01	6.4837174e+01	4.4362526e+01	6.2925217e+01	5.6651739e+01	2.0284738e+02	6.2242560e+01	6.5118582e+01	1.5301048e+02	8.3929302e+01	7.2177093e+01	1.8434258e+02	7.5259367e+01	6.9461856e+01	7.0967142e+01	6.6195803e+01	5.8185768e+01	6.8126482e+01	7.4138375e+01	1.0607609e+02	6.4613051e+01	5.4014177e+01	6.4540854e+01	6.5923217e+01	6.0498604e+01	6.8748702e+01	5.2629141e+01	5.8117638e+01	5.2707774e+01	2.7440196e+02	1.0994671e+02	6.1101904e+01	5.0916376e+01	7.3576554e+01	3.2236382e+02	1.6182298e+02	9.4184186e+01	5.5341468e+01	5.7673037e+01	8.9170950e+01	6.6258595e+01	9.0969294e+01	5.7803741e+01	6.9533126e+01	3.2698599e+02	3.8344223e+01	4.6493981e+01
2.0184018e+03	5.9356567e+01	8.0666784e+01	7.9044034e+01	6.4728009e+01	4.4268237e+01	6.2484402e+01	5.6585005e+01	2.0308849e+02	6.2321107e+01	6.5261424e+01	1.5331744e+02	8.3889382e+01	7.2199305e+01	1.8467825e+02	7.5281302e+01	6.9322062e+01	7.0798517e+01	6.6400758e+01	5.8353817e+01	6.8446033e+01	7.4056471e+01	1.0605564e+02	6.4767333e+01	5.4036837e+01	6.4802260e+01	6.6099515e+01	6.0597978e+01	6.8656404e+01	5.2350661e+01	5.8453854e+01	5.3106607e+01	2.7454533e+02	1.0988418e+02	6.1695449e+01	5.1084582e+01	7.3509158e+01	3.2249743e+02	1.6243555e+02	9.4169751e+01	5.5293894e+01	5.8099019e+01	8.9194910e+01	6.6648295e+01	9.0964782e+01	5.7553486e+01	6.9950278e+01	3.2756299e+02	3.8568057e+01	4.6949730e+01
2.0192019e+03	5.9193931e+01	8.0596478e+01	7.8616506e+01	6.4928276e+01	4.4579385e+01	6.3047366e+01	5.7118818e+01	2.0302363e+02	6.2480181e+01	6.5131946e+01	1.5331895e+02	8.3920501e+01	7.2397473e+01	1.8439185e+02	7.5211366e+01	6.9564280e+01	7.1373460e+01	6.6269901e+01	5.8169606e+01	6.8418734e+01	7.4268682e+01	1.0647697e+02	6.4892475e+01	5.4157611e+01	6.4944462e+01	6.6327961e+01	6.0717607e+01	6.9346247e+01	5.2820936e+01	5.8270552e+01	5.3117844e+01	2.7441408e+02	1.1020595e+02	6.1205567e+01	5.1165965e+01	7.3785770e+01	3.2274274e+02	1.6229226e+02	9.4267338e+01	5.5242088e+01	5.7823116e+01	8.9257006e+01	6.6414408e+01	9.0884973e+01	5.8216735e+01	7.0082821e+01	3.2729128e+02	3.8809957e+01	4.7116947e+01
2.0200020e+03	5.9576300e+01	8.0838563e+01	7.9254488e+01	6.4803244e+01	4.4485797e+01	6.3018124e+01	5.6659541e+01	2.0338014e+02	6.2452435e+01	6.5394812e+01	1.5366737e+02	8.4451283e+01	7.2505078e+01	1.8494505e+02	7.5425132e+01	6.9419175e+01	7.1366042e+01	6.6730076e+01	5.8286725e+01	6.8692672e+01	7.4249508e+01	1.0637205e+02	6.4750853e+01	5.4252955e+01	6.5121052e+01	6.6185222e+01	6.0802908e+01	6.9462163e+01	5.2914853e+01	5.8724987e+01	5.3257675e+01	2.7468298e+02	1.1019807e+02	6.1596504e+01	5.1243977e+01	7.3927433e+01	3.2279093e+02	1.6235993e+02	9.4130584e+01	5.5282658e+01	5.8031958e+01	8.9419810e+01	6.6687981e+01	9.1390765e+01	5.7871750e+01	6.9754928e+01	3.2767536e+02	3.8711136e+01	4.6706246e+01
2.0208021e+03	5.9522430e+01	8.0953120e+01	7.9279611e+01	6.5244245e+01	4.4641575e+01	6.3072078e+01	5.6866583e+01	2.0309316e+02	6.2307598e+01	6.5418387e+01	1.5371060e+02	8.4237653e+01	7.2628226e+01	1.8509431e+02	7.5597517e+01	6.9642283e+01	7.1192512e+01	6.6323133e+01	5.8573526e+01	6.8690473e+01	7.4681404e+01	1.0646659e+02	6.5278537e+01	5.4302829e+01	6.5330686e+01	6.6288016e+01	6.1199673e+01	6.9598994e+01	5.2613386e+01	5.8694590e+01	5.3372406e+01	2.7486472e+02	1.1011167e+02	6.1836283e+01	5.1115516e+01	7.3760766e+01	3.2289667e+02	1.6263609e+02	9.4534723e+01	5.5364623e+01	5.8412259e+01	8.9546616e+01	6.7069442e+01	9.0982764e+01	5.7964115e+01	7.0372823e+01	3.2784265e+02	3.8714186e+01	4.7427489e+01
2.0216022e+03	5.9736351e+01	8.0977112e+01	7.9558690e+01	6.5251272e+01	4.4829395e+01	6.3209421e+01	5.6709908e+01	2.0359367e+02	6.2882006e+01	6.5777684e+01	1.5386119e+02	8.4465739e+01	7.2528791e+01	1.8504820e+02	7.5527806e+01	6.9424098e+01	7.1643907e+01	6.6631528e+01	5.8535623e+01	6.8406277e+01	7.4534944e+01	1.0650316e+02	6.5368330e+01	5.4220936e+01	6.5186711e+01	6.6539942e+01	6.0850793e+01	6.9399275e+01	5.3010737e+01	5.8788091e+01	5.3720792e+01	2.7506494e+02	1.1021955e+02	6.1926131e+01	5.1300010e+01	7.4215998e+01	3.2304482e+02	1.6277884e+02	9.4358212e+01	5.5665073e+01	5.8388637e+01	8.9693154e+01	6.6921044e+01	9.1538668e+01	5.8120944e+01	7.0110233e+01	3.2804073e+02	3.8935069e+01	4.6919819e+01
2.0224022e+03	5.9926460e+01	8.1245396e+01	7.9277344e+01	6.5191679e+01	4.4963776e+01	6.3171690e+01	5.7359972e+01	2.0336416e+02	6.2556969e+01	6.5699840e+01	1.5391129e+02	8.4716060e+01	7.2799382e+01	1.8518240e+02	7.5884613e+01	6.9830563e+01	7.1541885e+01	6.6851410e+01	5.8857806e+01	6.8774308e+01	7.4902569e+01	1.0664032e+02	6.5184898e+01	5.4372533e+01	6.5417241e+01	6.6443413e+01	6.1163587e+01	6.9392481e+01	5.2983056e+01	5.9040779e+01	5.3564975e+01	2.7478467e+02	1.1042292e+02	6.2090221e+01	5.1255132e+01	7.4221708e+01	3.2302216e+02	1.6296947e+02	9.4621697e+01	5.5537729e+01	5.8698750e+01	8.9656784e+01	6.7036455e+01	9.1202951e+01	5.8159166e+01	7.0388129e+01	3.2785879e+02	3.8999607e+01	4.7518918e+01
2.0232023e+03	5.9852457e+01	8.1254990e+01	7.9863879e+01	6.5241668e+01	4.4986799e+01	6.3332112e+01	5.6443387e+01	2.0364312e+02	6.2751693e+01	6.5575285e+01	1.5418399e+02	8.4780937e+01	7.2810179e+01	1.8522084e+02	7.5580924e+01	6.9934586e+01	7.1377280e+01	6.6604213e+01	5.8512730e+01	6.8828235e+01	7.5005811e+01	1.0690871e+02	6.5689227e+01	5.4295719e+01	6.5633377e+01	6.6438582e+01	6.1300247e+01	6.9828761e+01	5.3348023e+01	5.9115384e+01	5.3820290e+01	2.7531269e+02	1.1052462e+02	6.2271430e+01	5.1383866e+01	7.4128354e+01	3.2316675e+02	1.6275325e+02	9.4587232e+01	5.5669973e+01	5.8418758e+01	8.9968643e+01	6.7378156e+01	9.1496060e+01	5.8381012e+01	7.0258006e+01	3.2832678e+02	3.8976434e+01	4.7302299e+01
2.0240024e+03	6.0407517e+01	8.1379470e+01	7.9766460e+01	6.5408217e+01	4.4959937e+01	6.3477484e+01	5.7321297e+01	2.0361349e+02	6.2986707e+01	6.6073765e+01	1.5409170e+02	8.5015057e+01	7.3043646e+01	1.8551181e+02	7.5942578e+01	6.9992299e+01	7.1378375e+01	6.7005491e+01	5.8913105e+01	6.9076247e+01	7.5166193e+01	1.0662188e+02	6.5556355e+01	5.4494866e+01	6.5582934e+01	6.6742192e+01	6.1576759e+01	6.9618389e+01	5.3463810e+01	5.9521231e+01	5.4092282e+01	2.7491174e+02	1.1067647e+02	6.2185342e+01	5.1612418e+01	7.4375468e+01	3.2322242e+02	1.6321153e+02	9.4402097e+01	5.5854017e+01	5.8976192e+01	8.9532834e+01	6.7583842e+01	9.1560526e+01	5.8556345e+01	7.0370834e+01	3.2808999e+02	3.8739909e+01	4.7747129e+01
2.0248025e+03	6.0185472e+01	8.1541949e+01	7.9903972e+01	6.5443125e+01	4.5076286e+01	6.3179182e+01	5.7284902e+01	2.0414060e+02	6.3219274e+01	6.6131780e+01	1.5434683e+02	8.4920934e+01	7.2818035e+01	1.8520852e+02	7.5532986e+01	7.0054579e+01	7.1962390e+01	6.7052814e+01	5.8710275e+01	6.8892791e+01	7.5204668e+01	1.0701058e+02	6.5943591e+01	5.4478809e+01	6.5786444e+01	6.6771832e+01	6.1258262e+01	7.0106935e+01	5.3474004e+01	5.9250936e+01	5.3850205e+01	2.7520357e+02	1.1080120e+02	6.2606376e+01	5.1347858e+01	7.4517271e+01	3.2334227e+02	1.6322819e+02	9.4754903e+01	5.5868139e+01	5.8603848e+01	9.0197324e+01	6.7175667e+01	9.1492463e+01	5.8478422e+01	7.0702057e+01	3.2842507e+02	3.9090221e+01	4.7764911e+01
2.0256026e+03	6.0192045e+01	8.1647727e+01	7.9679646e+01	6.5464259e+01	4.5252448e+01	6.3523458e+01	5.7218828e+01	2.0387792e+02	6.3088975e+01	6.6056009e+01	1.5440714e+02	8.5200379e+01	7.2874181e+01	1.8601882e+02	7.5993856e+01	6.9876725e+01	7.1877905e+01	6.6808813e+01	5.9067523e+01	6.9161926e+01	7.5338471e+01	1.0710964e+02	6.5940335e+01	5.4490124e+01	6.5837805e+01	6.6634997e+01	6.1491981e+01	7.0141866e+01	5.3672417e+01	5.9530166e+01	5.4145493e+01	2.7541974e+02	1.1089677e+02	6.2403322e+01	5.2061481e+01	7.4611521e+01	3.2335375e+02	1.6337396e+02	9.4840256e+01	5.5981063e+01	5.8689577e+01	9.0039714e+01	6.7690789e+01	9.1696869e+01	5.8731314e+01	7.0353129e+01	3.2873056e+02	3.9235624e+01	4.8269582e+01
2.0264026e+03	6.0403755e+01	8.1975505e+01	8.0358213e+01	6.5572926e+01	4.5337167e+01	6.3749528e+01	5.7389005e+01	2.0430419e+02	6.3190911e+01	6.6541339e+01	1.5432818e+02	8.5283069e+01	7.2931809e+01	1.8565193e+02	7.5946218e+01	6.9990292e+01	7.1849635e+01	6.7422532e+01	5.9143006e+01	6.9135313e+01	7.5441582e+01	1.0697802e+02	6.6009572e+01	5.4665014e+01	6.5820082e+01	6.7068469e+01	6.1548181e+01	6.9837424e+01	5.3698015e+01	5.9667175e+01	5.4784377e+01	2.7531477e+02	1.1064303e+02	6.2738076e+01	5.1806366e+01	7.4841540e+01	3.2363330e+02	1.6321041e+02	9.4495615e+01	5.6175829e+01	5.9289469e+01	9.0263230e+01	6.7794771e+01	9.1852646e+01	5.8400098e+01	7.0626197e+01	3.2874895e+02	3.9269179e+01	4.7494471e+01
2.0272027e+03	6.0528294e+01	8.1900613e+01	8.0492162e+01	6.5518186e+01	4.5058186e+01	6.3899617e+01	5.7358598e+01	2.0394151e+02	6.3533969e+01	6.6566395e+01	1.5495431e+02	8.5500176e+01	7.3314440e+01	1.8588030e+02	7.6190025e+01	7.0092368e+01	7.1584502e+01	6.7287889e+01	5.9153326e+01	6.9282136e+01	7.5722123e+01	1.0734384e+02	6.6064618e+01	5.4800041e+01	6.6063008e+01	6.7073780e+01	6.1644654e+01	7.0637603e+01	5.4064297e+01	5.9587757e+01	5.4457821e+01	2.7546137e+02	1.1101677e+02	6.2897872e+01	5.2170089e+01	7.4890432e+01	3.2370873e+02	1.6382273e+02	9.4917327e+01	5.6029759e+01	5.8724732e+01	9.0390393e+01	6.7743228e+01	9.1856120e+01	5.8806955e+01	7.0958941e+01	3.2876410e+02	3.9369007e+01	4.8092968e+01
2.0280028e+03	6.0863756e+01	8.2025802e+01	8.0395757e+01	6.5901188e+01	4.5469202e+01	6.3797941e+01	5.7528090e+01	2.0428832e+02	6.3514357e+01	6.6609811e+01	1.5499032e+02	8.5530073e+01	7.3410959e+01	1.8609827e+02	7.6286293e+01	7.0181416e+01	7.2343501e+01	6.7171978e+01	5.8997850e+01	6.9360197e+01	7.5715502e+01	1.0718117e+02	6.6149330e+01	5.4638649e+01	6.6290317e+01	6.7097413e+01	6.1936288e+01	7.0229912e+01	5.3751662e+01	6.0231112e+01	5.4661467e+01	2.7583207e+02	1.1123182e+02	6.2942223e+01	5.2045070e+01	7.5022954e+01	3.2402903e+02	1.6359088e+02	9.5146302e+01	5.6339175e+01	5.9177201e+01	9.0271224e+01	6.8018320e+01	9.2131598e+01	5.8551378e+01	7.0516699e+01	3.2895614e+02	3.9278710e+01	4.8262520e+01
2.0288029e+03	6.0763364e+01	8.2431755e+01	8.0843371e+01	6.5715317e+01	4.5633473e+01	6.4162950e+01	5.7534226e+01	2.0433063e+02	6.3643975e+01	6.6680495e+01	1.5474705e+02	8.5470721e+01	7.3533886e+01	1.8611759e+02	7.6220491e+01	7.0255943e+01	7.2072587e+01	6.7453089e+01	5.9355765e+01	6.9117240e+01	7.5793511e+01	1.0733936e+02	6.6257769e+01	5.4929342e+01	6.6160018e+01	6.7185005e+01	6.1621706e+01	7.0470181e+01	5.3939431e+01	5.9958907e+01	5.4954215e+01	2.7574008e+02	1.1096806e+02	6.3088377e+01	5.2274214e+01	7.5123604e+01	3.2371921e+02	1.6401928e+02	9.4967346e+01	5.6267539e+01	5.9311764e+01	9.0353884e+01	6.8096277e+01	9.1898535e+01	5.8905458e+01	7.0871155e+01	3.2930882e+02	3.9438768e+01	4.8333022e+01
2.0296030e+03	6.0947093e+01	8.2262986e+01	8.0541315e+01	6.5632508e+01	4.5525974e+01	6.4047428e+01	5.7270276e+01	2.0433302e+02	6.4006999e+01	6.6872200e+01	1.5516170e+02	8.6101995e+01	7.3439191e+01	1.8625970e+02	7.6486900e+01	7.0156316e+01	7.1848099e+01	6.7453441e+01	5.9380189e+01	6.9341010e+01	7.6124278e+01	1.0776852e+02	6.6405739e+01	5.4760280e+01	6.6494319e+01	6.7170646e+01	6.2296692e+01	7.0543146e+01	5.4049458e+01	6.0225577e+01	5.4812326e+01	2.7576475e+02	1.1124940e+02	6.3544061e+01	5.2098842e+01	7.5245207e+01	3.2411639e+02	1.6354201e+02	9.5234504e+01	5.6461674e+01	5.9065208e+01	9.0392998e+01	6.8260742e+01	9.2198758e+01	5.8825469e+01	7.1286894e+01	3.2898722e+02	3.9341780e+01	4.8339543e+01
2.0304030e+03	6.0967451e+01	8.2337624e+01	8.1019334e+01	6.5786356e+01	4.5759545e+01	6.4221316e+01	5.7669641e+01	2.0455768e+02	6.3823892e+01	6.6695972e+01	1.5529623e+02	8.5769006e+01	7.3727395e+01	1.8663135e+02	7.6321326e+01	7.0138555e+01	7.2535333e+01	6.7800395e+01	5.9468812e+01	6.9546082e+01	7.6013310e+01	1.0760694e+02	6.6523953e+01	5.4899040e+01	6.6401635e+01	6.7533527e+01	6.2168575e+01	7.0720767e+01	5.4498586e+01	6.0098744e+01	5.5176557e+01	2.7601935e+02	1.1147147e+02	6.3562583e+01	5.2518167e+01	7.5542814e+01	3.2389283e+02	1.6437552e+02	9.5353872e+01	5.6284516e+01	5.9504452e+01	9.0802136e+01	6.8630480e+01	9.2067262e+01	5.8916444e+01	7.1047824e+01	3.2948549e+02	3.9353104e+01	4.8482847e+01
2.0312031e+03	6.1233063e+01	8.2651478e+01	8.0962871e+01	6.6020749e+01	4.5796746e+01	6.4224122e+01	5.7954788e+01	2.0437738e+02	6.3710675e+01	6.7041155e+01	1.5543417e+02	8.6249420e+01	7.3314247e+01	1.8638152e+02	7.6747837e+01	7.0759646e+01	7.2231971e+01	6.7486445e+01	5.9549159e+01	6.9412018e+01	7.6227618e+01	1.0769118e+02	6.6742030e+01	5.4947081e+01	6.6688182e+01	6.7419997e+01	6.1968838e+01	7.0893442e+01	5.4461453e+01	6.0502807e+01	5.5152067e+01	2.7592406e+02	1.1124868e+02	6.3362124e+01	5.2148026e+01	7.5325858e+01	3.2411565e+02	1.6412310e+02	9.4825767e+01	5.6537085e+01	5.9589289e+01	9.0537976e+01	6.8649547e+01	9.2273703e+01	5.9129542e+01	7.1361373e+01	3.2954018e+02	3.9330193e+01	4.8569382e+01
2.0320032e+03	6.1276230e+01	8.2745889e+01	8.0988207e+01	6.5808977e+01	4.5677529e+01	6.4395600e+01	5.7533156e+01	2.0481036e+02	6.4040549e+01	6.7029442e+01	1.5562094e+02	8.6256389e+01	7.3514169e+01	1.8666575e+02	7.6329226e+01	7.0319076e+01	7.2236923e+01	6.7526795e+01	5.9471523e+01	6.9550142e+01	7.6122087e+01	1.0766110e+02	6.6730539e+01	5.5207146e+01	6.6765600e+01	6.7738292e+01	6.2415057e+01	7.1204539e+01	5.4641244e+01	6.0400768e+01	5.5424022e+01	2.7597443e+02	1.1158639e+02	6.3856864e+01	5.2632753e+01	7.6031374e+01	3.2419862e+02	1.6408510e+02	9.5185753e+01	5.6932206e+01	5.9857770e+01	9.0605091e+01	6.8689926e+01	9.2092559e+01	5.9268675e+01	7.1013644e+01	3.2953790e+02	3.9812695e+01	4.8688637e+01
2.0328033e+03	6.1424162e+01	8.2882744e+01	8.1607666e+01	6.6144269e+01	4.6154054e+01	6.4451396e+01	5.8136469e+01	2.0483268e+02	6.4228286e+01	6.7401006e+01	1.5539442e+02	8.6491238e+01	7.3948410e+01	1.8701693e+02	7.7185452e+01	7.0825113e+01	7.2865351e+01	6.7661993e+01	6.0031419e+01	6.9807670e+01	7.6396115e+01	1.0796342e+02	6.7067386e+01	5.5126973e+01	6.6897175e+01	6.7686422e+01	6.2532788e+01	7.1108863e+01	5.4239102e+01	6.0681127e+01	5.5512196e+01	2.7637660e+02	1.1161650e+02	6.3981219e+01	5.2575700e+01	7.5863058e+01	3.2410771e+02	1.6460501e+02	9.5355046e+01	5.6486547e+01	5.9985736e+01	9.0975442e+01	6.8765645e+01	9.2154607e+01	5.9285585e+01	7.1372478e+01	3.2987394e+02	3.9622087e+01	4.8907755e+01
2.0336034e+03	6.1513430e+01	8.3188288e+01	8.1352039e+01	6.6063555e+01	4.6122626e+01	6.4656188e+01	5.7836332e+01	2.0473103e+02	6.4012775e+01	6.7523863e+01	1.5551565e+02	8.6470656e+01	7.3721874e+01	1.8691850e+02	7.6827652e+01	7.0689082e+01	7.2447077e+01	6.7569842e+01	5.9489905e+01	6.9694411e+01	7.6475207e+01	1.0798912e+02	6.6905106e+01	5.5414446e+01	6.6904347e+01	6.8035206e+01	6.2577247e+01	7.1312575e+01	5.4679132e+01	6.0687381e+01	5.5685105e+01	2.7617455e+02	1.1158525e+02	6.3983603e+01	5.2747355e+01	7.5827150e+01	3.2447129e+02	1.6446573e+02	9.5831322e+01	5.7119133e+01	5.9783033e+01	9.0770128e+01	6.8726443e+01	9.2197753e+01	5.9039243e+01	7.1324637e+01	3.3027405e+02	3.9498248e+01	4.8804103e+01
2.0344034e+03	6.1800143e+01	8.3161027e+01	8.1781281e+01	6.6244539e+01	4.5947222e+01	6.4604636e+01	5.7828537e+01	2.0507747e+02	6.4227274e+01	6.7240974e+01	1.5584978e+02	8.6771962e+01	7.3895501e+01	1.8696958e+02	7.6929195e+01	7.0686591e+01	7.2559918e+01	6.7960355e+01	5.9869508e+01	6.9787520e+01	7.6926516e+01	1.0826687e+02	6.7265615e+01	5.5282504e+01	6.6841390e+01	6.7857980e+01	6.2379725e+01	7.1529216e+01	5.4928649e+01	6.0735321e+01	5.5920104e+01	2.7645881e+02	1.1190926e+02	6.4214541e+01	5.2603852e+01	7.6145173e+01	3.2452497e+02	1.6466616e+02	9.5337481e+01	5.6823955e+01	5.9895508e+01	9.0901371e+01	6.9107926e+01	9.2634535e+01	5.9500995e+01	7.1398624e+01	3.2988789e+02	3.9826822e+01	4.9169434e+01
2.0352035e+03	6.1520010e+01	8.3499286e+01	8.1478974e+01	6.6114872e+01	4.6313291e+01	6.4678065e+01	5.8111595e+01	2.0483710e+02	6.4329802e+01	6.7672514e+01	1.5605797e+02	8.6429370e+01	7.4131460e+01	1.8726803e+02	7.7063515e+01	7.0662366e+01	7.2402552e+01	6.7962233e+01	5.9783458e+01	6.9940869e+01	7.6738726e+01	1.0823529e+02	6.7164615e+01	5.5599845e+01	6.7032511e+01	6.8015533e+01	6.2642077e+01	7.1786391e+01	5.4873642e+01	6.0930108e+01	5.5798095e+01	2.7635443e+02	1.1190202e+02	6.4309820e+01	5.2751216e+01	7.6122125e+01	3.2475326e+02	1.6486443e+02	9.5541188e+01	5.7092928e+01	6.0281339e+01	9.1035291e+01	6.9197036e+01	9.2714145e+01	5.9580688e+01	7.1507018e+01	3.3041682e+02	3.9836264e+01	4.9021023e+01
2.0360036e+03	6.2019712e+01	8.3255656e+01	8.1757882e+01	6.6441879e+01	4.6102401e+01	6.4787915e+01	5.8051694e+01	2.0493436e+02	6.4601362e+01	6.7461211e+01	1.5627333e+02	8.7160079e+01	7.4194791e+01	1.8748151e+02	7.7227146e+01	7.1147201e+01	7.2827315e+01	6.7914719e+01	6.0222776e+01	6.9978357e+01	7.7057490e+01	1.0826605e+02	6.7384037e+01	5.5341484e+01	6.7264820e+01	6.7924675e+01	6.2612238e+01	7.1340759e+01	5.4947921e+01	6.1495562e+01	5.6031165e+01	2.7642344e+02	1.1172113e+02	6.4395910e+01	5.2916107e+01	7.6144172e+01	3.2465834e+02	1.6473676e+02	9.5785312e+01	5.7351850e+01	6.0325701e+01	9.1036564e+01	6.9241631e+01	9.2603576e+01	5.9349452e+01	7.1740466e+01	3.3052398e+02	3.9800909e+01	4.9244938e+01
2.0368037e+03	6.1621664e+01	8.3260377e+01	8.1979826e+01	6.6240093e+01	4.6261795e+01	6.5055774e+01	5.8136983e+01	2.0527430e+02	6.4495522e+01	6.7882311e+01	1.5576841e+02	8.6852428e+01	7.4136037e+01	1.8737899e+02	7.7167553e+01	7.1029369e+01	7.2899614e+01	6.8579813e+01	5.9829921e+01	7.0324695e+01	7.7103033e+01	1.0834329e+02	6.7440684e+01	5.5492973e+01	6.7438469e+01	6.8112220e+01	6.2943199e+01	7.2166371e+01	5.5152908e+01	6.1042236e+01	5.6349306e+01	2.7657407e+02	1.1212170e+02	6.4645630e+01	5.3005439e+01	7.6289812e+01	3.2488324e+02	1.6501251e+02	9.5486312e+01	5.7075994e+01	6.0573374e+01	9.1273247e+01	6.9480090e+01	9.2902379e+01	5.9665234e+01	7.1978993e+01	3.3049375e+02	4.0029601e+01	4.9215897e+01
2.0376038e+03	6.2145736e+01	8.3843730e+01	8.2194862e+01	6.6453615e+01	4.6508951e+01	6.5096523e+01	5.8134258e+01	2.0513503e+02	6.4427260e+01	6.8115229e+01	1.5639851e+02	8.7476462e+01	7.4182004e+01	1.8750448e+02	7.7197429e+01	7.1133154e+01	7.2650260e+01	6.8068180e+01	6.0166069e+01	7.0116442e+01	7.7021276e+01	1.0858087e+02	6.7650999e+01	5.5726062e+01	6.7533370e+01	6.7857950e+01	6.3122145e+01	7.2039452e+01	5.5221754e+01	6.1561663e+01	5.6321894e+01	2.7666334e+02	1.1197059e+02	6.4746409e+01	5.2945549e+01	7.6433663e+01	3.2486620e+02	1.6505744e+02	9.5976687e+01	5.7244212e+01	6.0424418e+01	9.1231249e+01	6.9468759e+01	9.2664891e+01	5.9672342e+01	7.2010103e+01	3.3094618e+02	3.9916526e+01	4.9314676e+01
2.0384038e+03	6.2258164e+01	8.3534342e+01	8.2288757e+01	6.6668692e+01	4.6389111e+01	6.4992163e+01	5.8470914e+01	2.0536840e+02	6.5011904e+01	6.7784298e+01	1.5630262e+02	8.7141869e+01	7.4222311e+01	1.8752246e+02	7.7532413e+01	7.0905121e+01	7.3040563e+01	6.8316056e+01	6.0151605e+01	7.0473626e+01	7.7392672e+01	1.0848053e+02	6.7530087e+01	5.5510267e+01	6.7814121e+01	6.8464476e+01	6.2657479e+01	7.2237336e+01	5.5262697e+01	6.1577183e+01	5.6525584e+01	2.7675483e+02	1.1208290e+02	6.5009416e+01	5.3093686e+01	7.6572361e+01	3.2503766e+02	1.6508916e+02	9.5703361e+01	5.7221194e+01	6.0590338e+01	9.1594005e+01	6.9759399e+01	9.2686779e+01	5.9777872e+01	7.1839292e+01	3.3071049e+02	4.0015081e+01	4.9629748e+01
2.0392039e+03	6.2501506e+01	8.4091995e+01	8.2153533e+01	6.6531602e+01	4.6545532e+01	6.5381937e+01	5.8315566e+01	2.0568781e+02	6.4744983e+01	6.8196366e+01	1.5680702e+02	8.7367329e+01	7.4380498e+01	1.8794327e+02	7.7385865e+01	7.1135735e+01	7.3060396e+01	6.8268145e+01	6.0290204e+01	7.0093644e+01	7.7286674e+01	1.0864370e+02	6.8100749e+01	5.5623297e+01	6.7580120e+01	6.8056222e+01	6.3123362e+01	7.2227083e+01	5.5426982e+01	6.1708530e+01	5.6603175e+01	2.7667616e+02	1.1232211e+02	6.4850290e+01	5.3255374e+01	7.6745916e+01	3.2520483e+02	1.6537247e+02	9.5697571e+01	5.7491519e+01	6.0601388e+01	9.1569095e+01	6.9725753e+01	9.2978322e+01	6.0006025e+01	7.2174563e+01	3.3099427e+02	4.0284005e+01	4.9540819e+01
2.0400040e+03	6.2321755e+01	8.3976120e+01	8.2518292e+01	6.6712540e+01	4.6670209e+01	6.5316245e+01	5.8313473e+01	2.0533807e+02	6.5247777e+01	6.8396605e+01	1.5691317e+02	8.7716723e+01	7.4569417e+01	1.8789021e+02	7.7767738e+01	7.1005592e+01	7.3136603e+01	6.8553944e+01	6.0299041e+01	7.0548845e+01	7.7409285e+01	1.0877428e+02	6.7887709e+01	5.5896264e+01	6.7708576e+01	6.8753204e+01	6.3329150e+01	7.2525962e+01	5.5477270e+01	6.1503303e+01	5.6522953e+01	2.7709083e+02	1.1226885e+02	6.5028788e+01	5.3340573e+01	7.6943743e+01	3.2518386e+02	1.6523294e+02	9.6302163e+01	5.7388256e+01	6.0594611e+01	9.1616507e+01	7.0148098e+01	9.2924096e+01	5.9817359e+01	7.2102177e+01	3.3129333e+02	3.9928521e+01	4.9726736e+01
2.0408041e+03	6.2724462e+01	8.4061821e+01	8.2450094e+01	6.6534040e+01	4.6533582e+01	6.5729808e+01	5.8650138e+01	2.0574245e+02	6.5117288e+01	6.8082296e+01	1.5673349e+02	8.7622457e+01	7.4425592e+01	1.8812404e+02	7.7680597e+01	7.1080793e+01	7.2834779e+01	6.8346032e+01	6.0589609e+01	7.0330899e+01	7.7784558e+01	1.0863893e+02	6.7914914e+01	5.5597690e+01	6.7789999e+01	6.8487866e+01	6.3276921e+01	7.2711346e+01	5.5712270e+01	6.2007336e+01	5.6930344e+01	2.7709715e+02	1.1224694e+02	6.5142686e+01	5.3267473e+01	7.6755627e+01	3.2477678e+02	1.6544749e+02	9.5795931e+01	5.7501834e+01	6.0940573e+01	9.1801773e+01	6.9844238e+01	9.3042848e+01	5.9919915e+01	7.1978455e+01	3.3106019e+02	4.0433285e+01	4.9814503e+01
2.0416042e+03	6.2538390e+01	8.4405380e+01	8.2712247e+01	6.6801748e+01	4.6743754e+01	6.5570635e+01	5.8528801e+01	2.0527253e+02	6.4853599e+01	6.8660684e+01	1.5688622e+02	8.7750093e+01	7.4571423e+01	1.8802394e+02	7.7740151e+01	7.1234135e+01	7.3508163e+01	6.9229042e+01	6.0267870e+01	7.0627014e+01	7.7733082e+01	1.0886521e+02	6.8276345e+01	5.5804848e+01	6.8088592e+01	6.8617843e+01	6.3603031e+01	7.2718056e+01	5.5731203e+01	6.1982315e+01	5.7173515e+01	2.7702956e+02	1.1278795e+02	6.5540273e+01	5.3612667e+01	7.6831139e+01	3.2543188e+02	1.6560204e+02	9.6252325e+01	5.7498271e+01	6.1065759e+01	9.1792438e+01	7.0207233e+01	9.3013889e+01	6.0316789e+01	7.2249891e+01	3.3132700e+02	4.0229015e+01	5.0071878e+01
2.0424042e+03	6.3017478e+01	8.4444687e+01	8.2913117e+01	6.7029355e+01	4.6781326e+01	6.5615502e+01	5.8434115e+01	2.0571009e+02	6.5336625e+01	6.8272818e+01	1.5701853e+02	8.7898396e+01	7.4799928e+01	1.8832666e+02	7.8185774e+01	7.1013372e+01	7.3268563e+01	6.8673057e+01	6.0867000e+01	7.0760244e+01	7.7969072e+01	1.0904844e+02	6.8240963e+01	5.5826443e+01	6.7990410e+01	6.8803020e+01	6.3173187e+01	7.2842237e+01	5.5698396e+01	6.2244550e+01	5.7181089e+01	2.7716277e+02	1.1237262e+02	6.5463955e+01	5.3803876e+01	7.7128967e+01	3.2516518e+02	1.6568461e+02	9.6006716e+01	5.7741201e+01	6.0960186e+01	9.1824688e+01	7.0212770e+01	9.2990282e+01	6.0207060e+01	7.2050159e+01	3.3150170e+02	4.0706910e+01	4.9757117e+01
2.0432043e+03	6.3064697e+01	8.4274747e+01	8.3169084e+01	6.6856829e+01	4.6988240e+01	6.5747032e+01	5.8610793e+01	2.0611718e+02	6.5409980e+01	6.8845184e+01	1.5712351e+02	8.7872843e+01	7.4614793e+01	1.8830326e+02	7.7878961e+01	7.1613903e+01	7.3585957e+01	6.9013285e+01	6.0709698e+01	7.0714532e+01	7.8071445e+01	1.0918051e+02	6.8359870e+01	5.5898202e+01	6.8430642e+01	6.8770393e+01	6.3712034e+01	7.3198739e+01	5.6050345e+01	6.2199281e+01	5.7317310e+01	2.7706599e+02	1.1260421e+02	6.5937072e+01	5.3648646e+01	7.7143563e+01	3.2573268e+02	1.6554033e+02	9.6232087e+01	5.7736601e+01	6.1425101e+01	9.1981172e+01	7.0326423e+01	9.3564796e+01	6.0386500e+01	7.2502043e+01	3.3169739e+02	4.0381059e+01	4.9818609e+01
2.0440044e+03	6.3027656e+01	8.4887206e+01	8.2873959e+01	6.7267968e+01	4.7153644e+01	6.5656221e+01	5.8669963e+01	2.0583411e+02	6.5383938e+01	6.8823568e+01	1.5740626e+02	8.8141889e+01	7.5036189e+01	1.8872699e+02	7.7959575e+01	7.1537639e+01	7.3206500e+01	6.8741547e+01	6.0634949e+01	7.0848314e+01	7.8235413e+01	1.0906795e+02	6.8632867e+01	5.5897662e+01	6.8293665e+01	6.9087023e+01	6.3305512e+01	7.3279797e+01	5.5955998e+01	6.2302056e+01	5.7346738e+01	2.7737980e+02	1.1266726e+02	6.5760087e+01	5.3768661e+01	7.7255556e+01	3.2560697e+02	1.6595027e+02	9.6175143e+01	5.7816634e+01	6.1212571e+01	9.1921777e+01	7.0691774e+01	9.3270393e+01	6.0225998e+01	7.2280411e+01	3.3174813e+02	4.0602005e+01	5.0037784e+01
2.0448045e+03	6.3461976e+01	8.4455739e+01	8.3186767e+01	6.6998816e+01	4.6964473e+01	6.6116441e+01	5.8678977e+01	2.0618213e+02	6.5447525e+01	6.9150527e+01	1.5741848e+02	8.8400802e+01	7.4601523e+01	1.8874643e+02	7.8171913e+01	7.1442610e+01	7.3640765e+01	6.8740548e+01	6.0842878e+01	7.0534777e+01	7.8293557e+01	1.0919085e+02	6.8583964e+01	5.6111754e+01	6.8388993e+01	6.9455133e+01	6.3945832e+01	7.3284778e+01	5.6153241e+01	6.2316749e+01	5.7479064e+01	2.7754789e+02	1.1281610e+02	6.6004338e+01	5.3672507e+01	7.7236728e+01	3.2578378e+02	1.6635064e+02	9.6211515e+01	5.8037963e+01	6.1348981e+01	9.2125842e+01	7.0650540e+01	9.3215210e+01	6.0357451e+01	7.2671605e+01	3.3190962e+02	4.0630612e+01	5.0041705e+01
2.0456046e+03	6.3320533e+01	8.4923340e+01	8.3403876e+01	6.7215885e+01	4.7097763e+01	6.6001640e+01	5.8728448e+01	2.0619650e+02	6.5601982e+01	6.9126518e+01	1.5763563e+02	8.8580435e+01	7.5040163e+01	1.8874881e+02	7.8173146e+01	7.1806291e+01	7.3455027e+01	6.9260875e+01	6.1130462e+01	7.1055063e+01	7.8313653e+01	1.0930722e+02	6.8717395e+01	5.6162600e+01	6.8598446e+01	6.9195990e+01	6.3695131e+01	7.3470625e+01	5.6127789e+01	6.2691396e+01	5.7514182e+01	2.7736987e+02	1.1301954e+02	6.6081262e+01	5.3878270e+01	7.7967049e+01	3.2564405e+02	1.6615056e+02	9.6541207e+01	5.7968148e+01	6.1610641e+01	9.2001381e+01	7.0714690e+01	9.3601479e+01	6.0697555e+01	7.2438232e+01	3.3191538e+02	4.0599467e+01	5.0277282e+01
2.0464046e+03	6.3388278e+01	8.4842376e+01	8.3970189e+01	6.7099757e+01	4.7269944e+01	6.6081668e+01	5.9098313e+01	2.0634029e+02	6.5734641e+01	6.9115527e+01	1.5775187e+02	8.8806209e+01	7.5220786e+01	1.8888312e+02	7.7976465e+01	7.1491645e+01	7.3494429e+01	6.9026348e+01	6.0862057e+01	7.0922034e+01	7.8601834e+01	1.0943143e+02	6.9191753e+01	5.6117602e+01	6.8629646e+01	6.9480084e+01	6.3984966e+01	7.3748384e+01	5.6318133e+01	6.2798180e+01	5.7883668e+01	2.7797529e+02	1.1284774e+02	6.6315078e+01	5.4220618e+01	7.7449074e+01	3.2594961e+02	1.6631960e+02	9.6342444e+01	5.8113963e+01	6.1646398e+01	9.2459251e+01	7.1094377e+01	9.3484480e+01	6.0519498e+01	7.2674171e+01	3.3208650e+02	4.0707836e+01	5.0436911e+01
2.0472047e+03	6.3561227e+01	8.5382927e+01	8.3443272e+01	6.7410990e+01	4.7029040e+01	6.6303386e+01	5.8803600e+01	2.0639599e+02	6.5670857e+01	6.9224104e+01	1.5782176e+02	8.8709363e+01	7.4980876e+01	1.8894477e+02	7.8473413e+01	7.2074156e+01	7.3762397e+01	6.9214061e+01	6.1352502e+01	7.1160693e+01	7.8590282e+01	1.0912735e+02	6.8760147e+01	5.6020122e+01	6.8613860e+01	6.9150651e+01	6.3979697e+01	7.3934161e+01	5.6454870e+01	6.3054284e+01	5.7814703e+01	2.7747325e+02	1.1297682e+02	6.6180124e+01	5.3970370e+01	7.7798789e+01	3.2599522e+02	1.6646288e+02	9.6545512e+01	5.8200396e+01	6.1737379e+01	9.2730630e+01	7.1136605e+01	9.3555455e+01	6.0781623e+01	7.2849574e+01	3.3226235e+02	4.0938452e+01	5.0569699e+01
2.0480048e+03	6.3678694e+01	8.5228618e+01	8.3901836e+01	6.7009716e+01	4.7546575e+01	6.6123628e+01	5.9053571e+01	2.0630930e+02	6.6031059e+01	6.9458745e+01	1.5818992e+02	8.8984416e+01	7.5067704e+01	1.8939580e+02	7.8437830e+01	7.1506406e+01	7.3625954e+01	6.9147339e+01	6.1165543e+01	7.1283414e+01	7.8719761e+01	1.0969327e+02	6.9386026e+01	5.6277631e+01	6.8784505e+01	6.9450658e+01	6.4160400e+01	7.4082959e+01	5.6710021e+01	6.2897960e+01	5.8136702e+01	2.7784424e+02	1.1323372e+02	6.6679583e+01	5.4225953e+01	7.8091115e+01	3.2620768e+02	1.6628262e+02	9.6637144e+01	5.8169745e+01	6.1622894e+01	9.2199964e+01	7.1114749e+01	9.3612373e+01	6.0640265e+01	7.2903506e+01	3.3239188e+02	4.0656775e+01	5.0799511e+01
2.0488049e+03	6.3575497e+01	8.5192156e+01	8.4035093e+01	6.7472516e+01	4.7168333e+01	6.6334463e+01	5.9372679e+01	2.0635801e+02	6.6088736e+01	6.9383523e+01	1.5801230e+02	8.9077993e+01	7.5430890e+01	1.8893793e+02	7.8454106e+01	7.1965781e+01	7.4202668e+01	6.9397101e+01	6.1291554e+01	7.1353751e+01	7.8660694e+01	1.0989156e+02	6.9409828e+01	5.6369196e+01	6.8945520e+01	6.9425526e+01	6.3917210e+01	7.4144553e+01	5.6647390e+01	6.3470971e+01	5.8194897e+01	2.7774967e+02	1.1312049e+02	6.6650877e+01	5.4200045e+01	7.7736894e+01	3.2609134e+02	1.6666233e+02	9.6564735e+01	5.8194641e+01	6.1818787e+01	9.2398752e+01	7.1575302e+01	9.3866385e+01	6.1016786e+01	7.2805040e+01	3.3223833e+02	4.0983836e+01	5.0929615e+01
2.0496050e+03	6.3699925e+01	8.5303976e+01	8.3731173e+01	6.7381748e+01	4.7872682e+01	6.6620705e+01	5.9042942e+01	2.0667242e+02	6.5943203e+01	6.9836975e+01	1.5810544e+02	8.9141220e+01	7.5348981e+01	1.8949653e+02	7.8588997e+01	7.1931878e+01	7.4168391e+01	6.9127730e+01	6.1583410e+01	7.1226460e+01	7.8972722e+01	1.0976698e+02	6.9528556e+01	5.6733294e+01	6.8750395e+01	6.9506080e+01	6.4330143e+01	7.4560053e+01	5.6741081e+01	6.3148548e+01	5.8549028e+01	2.7785671e+02	1.1320917e+02	6.6966018e+01	5.4494248e+01	7.8165168e+01	3.2619426e+02	1.6663799e+02	9.6761411e+01	5.8303445e+01	6.2061382e+01	9.2561828e+01	7.1205882e+01	9.3667445e+01	6.0712577e+01	7.2999605e+01	3.3256951e+02	4.1003970e+01	5.0779718e+01
2.0504050e+03	6.3805428e+01	8.5501005e+01	8.4147586e+01	6.7355582e+01	4.7459286e+01	6.6623340e+01	5.9332545e+01	2.0673118e+02	6.6234754e+01	6.9729765e+01	1.5856664e+02	8.9433301e+01	7.5177547e+01	1.8931906e+02	7.9036558e+01	7.2159682e+01	7.4128422e+01	6.9554943e+01	6.1185982e+01	7.1303073e+01	7.9265322e+01	1.0988265e+02	6.9721906e+01	5.6337624e+01	6.9079887e+01	6.9834900e+01	6.4102673e+01	7.4177608e+01	5.6969945e+01	6.3305207e+01	5.8429733e+01	2.7790076e+02	1.1328379e+02	6.6791970e+01	5.4374780e+01	7.8080748e+01	3.2621473e+02	1.6705927e+02	9.6886929e+01	5.8242276e+01	6.2188396e+01	9.2469487e+01	7.1561193e+01	9.3955786e+01	6.1212617e+01	7.3005534e+01	3.3275353e+02	4.1227451e+01	5.0950622e+01
2.0512051e+03	6.4080512e+01	8.5795111e+01	8.4345310e+01	6.7559644e+01	4.7750854e+01	6.6769807e+01	5.9254244e+01	2.0662632e+02	6.6140158e+01	7.0024622e+01	1.5835911e+02	8.9347563e+01	7.5710308e+01	1.8982908e+02	7.8783148e+01	7.1691841e+01	7.4163192e+01	6.9515992e+01	6.1631134e+01	7.1428369e+01	7.9111096e+01	1.0998038e+02	6.9613890e+01	5.6436229e+01	6.9401831e+01	6.9682133e+01	6.4721943e+01	7.4647795e+01	5.6801893e+01	6.3565112e+01	5.8677124e+01	2.7813190e+02	1.1316905e+02	6.6975738e+01	5.4456409e+01	7.8208685e+01	3.2656641e+02	1.6694304e+02	9.6685925e+01	5.8555907e+01	6.2261160e+01	9.2415115e+01	7.1716218e+01	9.3988830e+01	6.1000216e+01	7.3105309e+01	3.3293364e+02	4.1225460e+01	5.1001163e+01
2.0520052e+03	6.4195665e+01	8.5804876e+01	8.4445771e+01	6.7731499e+01	4.7489834e+01	6.7073644e+01	5.9334777e+01	2.0683252e+02	6.6308777e+01	6.9613564e+01	1.5858571e+02	8.9760720e+01	7.5587718e+01	1.8957068e+02	7.8833995e+01	7.2215794e+01	7.4408308e+01	6.9709662e+01	6.1649328e+01	7.1423948e+01	7.9467956e+01	1.1002218e+02	6.9904616e+01	5.6534721e+01	6.9175587e+01	6.9579705e+01	6.4632328e+01	7.4629344e+01	5.6881365e+01	6.3610532e+01	5.8710730e+01	2.7844145e+02	1.1376788e+02	6.6997766e+01	5.4526838e+01	7.8397353e+01	3.2652849e+02	1.6714731e+02	9.6944733e+01	5.8712817e+01	6.2348271e+01	9.2777573e+01	7.1801712e+01	9.3984910e+01	6.0958491e+01	7.3227667e+01	3.3309451e+02	4.0799106e+01	5.1211026e+01
2.0528053e+03	6.4235718e+01	8.5961994e+01	8.4391528e+01	6.7828191e+01	4.7960406e+01	6.6599800e+01	5.9536021e+01	2.0662074e+02	6.6281245e+01	7.0066025e+01	1.5856449e+02	8.9580964e+01	7.5641873e+01	1.8991498e+02	7.9095013e+01	7.2189269e+01	7.4280016e+01	6.9795686e+01	6.1947783e+01	7.1391616e+01	7.9148230e+01	1.1004405e+02	6.9969531e+01	5.6532697e+01	6.9405449e+01	7.0155605e+01	6.4666024e+01	7.5125560e+01	5.6762818e+01	6.3672931e+01	5.8646676e+01	2.7794937e+02	1.1361958e+02	6.7505764e+01	5.4542083e+01	7.8514490e+01	3.2664356e+02	1.6691882e+02	9.6998898e+01	5.8407456e+01	6.2561768e+01	9.2886310e+01	7.1823471e+01	9.4066927e+01	6.1217443e+01	7.3354393e+01	3.3311801e+02	4.1259658e+01	5.1419519e+01
2.0536054e+03	6.4589716e+01	8.6406263e+01	8.4921319e+01	6.7732471e+01	4.7847396e+01	6.6966727e+01	5.9435321e+01	2.0691451e+02	6.6451765e+01	7.0390916e+01	1.5878724e+02	9.0104372e+01	7.5693746e+01	1.8996426e+02	7.9008104e+01	7.1883178e+01	7.4092092e+01	6.9689135e+01	6.1920327e+01	7.1491869e+01	7.9520141e+01	1.1012032e+02	7.0026768e+01	5.6737021e+01	6.9456171e+01	6.9822488e+01	6.4467435e+01	7.4900832e+01	5.7535582e+01	6.3694031e+01	5.8988172e+01	2.7853113e+02	1.1380841e+02	6.7312871e+01	5.4439662e+01	7.8746762e+01	3.2664011e+02	1.6726000e+02	9.7059616e+01	5.9103398e+01	6.2713536e+01	9.3069975e+01	7.2190631e+01	9.4240341e+01	6.1140424e+01	7.3363355e+01	3.3313868e+02	4.1311235e+01	5.1486618e+01
2.0544054e+03	6.4327419e+01	8.5767409e+01	8.4833118e+01	6.7982719e+01	4.7848772e+01	6.7270515e+01	5.9725924e+01	2.0701142e+02	6.6888008e+01	7.0160626e+01	1.5894667e+02	9.0032771e+01	7.5664561e+01	1.9006597e+02	7.9454547e+01	7.2403000e+01	7.4544249e+01	6.9894624e+01	6.1991852e+01	7.1471845e+01	7.9459845e+01	1.1042430e+02	7.0156372e+01	5.6398402e+01	6.9552993e+01	7.0183508e+01	6.4796773e+01	7.5453147e+01	5.7226528e+01	6.4021344e+01	5.9148404e+01	2.7831031e+02	1.1335527e+02	6.7694186e+01	5.4941197e+01	7.8721261e+01	3.2665434e+02	1.6740924e+02	9.7184498e+01	5.8696991e+01	6.2608116e+01	9.3165698e+01	7.2030521e+01	9.4181012e+01	6.1558422e+01	7.3586742e+01	3.3346767e+02	4.1203280e+01	5.1338451e+01
2.0552055e+03	6.4789714e+01	8.6354651e+01	8.5068245e+01	6.7870776e+01	4.8115812e+01	6.6989058e+01	5.9657836e+01	2.0693205e+02	6.6724362e+01	7.0636570e+01	1.5895306e+02	9.0212565e+01	7.5883388e+01	1.9007421e+02	7.9254529e+01	7.2076651e+01	7.4591352e+01	6.9626228e+01	6.2074683e+01	7.1714826e+01	7.9962252e+01	1.1034658e+02	7.0485978e+01	5.6869560e+01	6.9632328e+01	7.0187227e+01	6.5235174e+01	7.5208376e+01	5.7528964e+01	6.3951447e+01	5.9384087e+01	2.7848134e+02	1.1403614e+02	6.7579861e+01	5.4983900e+01	7.8851309e+01	3.2678409e+02	1.6737704e+02	9.7226242e+01	5.9048492e+01	6.2576148e+01	9.3123942e+01	7.2243583e+01	9.4359136e+01	6.1338679e+01	7.3541254e+01	3.3309095e+02	4.1434334e+01	5.1729367e+01
2.0560056e+03	6.4637407e+01	8.6241223e+01	8.5035844e+01	6.7775930e+01	4.8250530e+01	6.7344011e+01	5.9502778e+01	2.0729569e+02	6.6643996e+01	7.0179442e+01	1.5908282e+02	9.0043842e+01	7.6162759e+01	1.9049784e+02	7.9250643e+01	7.2756790e+01	7.4362195e+01	6.9813894e+01	6.2059513e+01	7.1805620e+01	7.9869736e+01	1.1043683e+02	7.0501572e+01	5.7065046e+01	6.9958056e+01	7.0351136e+01	6.4669014e+01	7.5512293e+01	5.7325920e+01	6.4254644e+01	5.9137532e+01	2.7856410e+02	1.1376128e+02	6.7896092e+01	5.5145485e+01	7.8813394e+01	3.2704723e+02	1.6763301e+02	9.7112228e+01	5.8876431e+01	6.2866522e+01	9.3253631e+01	7.2420922e+01	9.4423868e+01	6.1420582e+01	7.3657641e+01	3.3378436e+02	4.1511706e+01	5.1616274e+01
2.0568057e+03	6.4696284e+01	8.6478433e+01	8.5283673e+01	6.8028539e+01	4.8058414e+01	6.7232289e+01	5.9972985e+01	2.0744835e+02	6.7033512e+01	7.0996406e+01	1.5920131e+02	9.0390638e+01	7.5985681e+01	1.9052499e+02	7.9561677e+01	7.2337604e+01	7.5082446e+01	7.0197058e+01	6.2287047e+01	7.1783642e+01	7.9888153e+01	1.1058786e+02	7.0578703e+01	5.6748701e+01	6.9823961e+01	7.0394777e+01	6.5222316e+01	7.5657959e+01	5.7472400e+01	6.4200463e+01	5.9468864e+01	2.7883369e+02	1.1416233e+02	6.8090652e+01	5.4651164e+01	7.9050439e+01	3.2705140e+02	1.6772335e+02	9.7174810e+01	5.9163767e+01	6.2992979e+01	9.3099863e+01	7.2483316e+01	9.4379573e+01	6.1591322e+01	7.3494019e+01	3.3373511e+02	4.1587135e+01	5.1744163e+01
2.0576058e+03	6.4907632e+01	8.6437982e+01	8.5491626e+01	6.8146176e+01	4.8157386e+01	6.7382386e+01	6.0103148e+01	2.0724355e+02	6.6914124e+01	7.0698771e+01	1.5934320e+02	9.0397988e+01	7.6132473e+01	1.9085708e+02	7.9493616e+01	7.2628438e+01	7.4244269e+01	6.9986025e+01	6.2618292e+01	7.2037351e+01	8.0042334e+01	1.1066562e+02	7.0908465e+01	5.6948790e+01	6.9689893e+01	7.0312774e+01	6.5085978e+01	7.5909257e+01	5.7628872e+01	6.4251842e+01	5.9401404e+01	2.7861582e+02	1.1390998e+02	6.8078288e+01	5.5236083e+01	7.9276634e+01	3.2714385e+02	1.6787079e+02	9.7320591e+01	5.8922586e+01	6.3137373e+01	9.3530195e+01	7.2734378e+01	9.4656591e+01	6.1728723e+01	7.3956814e+01	3.3373881e+02	4.1898462e+01	5.1932428e+01
2.0584058e+03	6.5066178e+01	8.6721011e+01	8.5041057e+01	6.7892958e+01	4.8268378e+01	6.7606724e+01	6.0116036e+01	2.0723447e+02	6.6972394e+01	7.0805470e+01	1.5964323e+02	9.0529512e+01	7.6096422e+01	1.9079845e+02	7.9704665e+01	7.2574907e+01	7.4572971e+01	7.0101457e+01	6.2450280e+01	7.1777287e+01	8.0193231e+01	1.1070426e+02	7.0778226e+01	5.7023292e+01	7.0091874e+01	7.0727697e+01	6.5306825e+01	7.6200188e+01	5.7856684e+01	6.4387152e+01	5.9645030e+01	2.7882019e+02	1.1414488e+02	6.8255994e+01	5.5333063e+01	7.8996128e+01	3.2706781e+02	1.6801998e+02	9.7393692e+01	5.9109087e+01	6.3020068e+01	9.3449628e+01	7.2567058e+01	9.4547828e+01	6.1626989e+01	7.3635795e+01	3.3397804e+02	4.1485587e+01	5.1798938e+01
2.0592059e+03	6.4934151e+01	8.6825082e+01	8.5793455e+01	6.8212320e+01	4.8401943e+01	6.7419604e+01	5.9837719e+01	2.0751384e+02	6.7059511e+01	7.0947029e+01	1.5959691e+02	9.0653448e+01	7.6399888e+01	1.9086926e+02	7.9894056e+01	7.2535172e+01	7.4789887e+01	7.0377358e+01	6.2634303e+01	7.2494330e+01	8.0305742e+01	1.1094576e+02	7.1009401e+01	5.7105763e+01	7.0060621e+01	7.0468481e+01	6.5318140e+01	7.6282377e+01	5.8041221e+01	6.4635293e+01	6.0059612e+01	2.7894033e+02	1.1413860e+02	6.8429070e+01	5.5393090e+01	7.9458106e+01	3.2725211e+02	1.6798887e+02	9.7672721e+01	5.9288535e+01	6.3197123e+01	9.3557265e+01	7.2932912e+01	9.4940579e+01	6.1934074e+01	7.3803212e+01	3.3385523e+02	4.1693518e+01	5.2238976e+01
2.0600060e+03	6.5372376e+01	8.7285483e+01	8.5934275e+01	6.7825070e+01	4.8484063e+01	6.7814471e+01	6.0279838e+01	2.0747826e+02	6.7256970e+01	7.1191506e+01	1.5957140e+02	9.0778169e+01	7.6195694e+01	1.9103147e+02	7.9872027e+01	7.2604988e+01	7.5028073e+01	7.0112595e+01	6.2773162e+01	7.2070902e+01	8.0465631e+01	1.1088955e+02	7.1237284e+01	5.7121623e+01	7.0521078e+01	7.0762703e+01	6.5490584e+01	7.6391230e+01	5.8202348e+01	6.4811809e+01	5.9865960e+01	2.7905276e+02	1.1437540e+02	6.8497926e+01	5.5233343e+01	7.9484938e+01	3.2741819e+02	1.6794207e+02	9.7499104e+01	5.9665636e+01	6.3442406e+01	9.3466837e+01	7.2721040e+01	9.4569869e+01	6.1896641e+01	7.4140978e+01	3.3417648e+02	4.1818428e+01	5.2121246e+01
2.0608061e+03	6.5650147e+01	8.6814293e+01	8.5815221e+01	6.8456725e+01	4.8730480e+01	6.7640779e+01	6.0183774e+01	2.0745766e+02	6.7307530e+01	7.0912699e+01	1.6004718e+02	9.1003847e+01	7.6432801e+01	1.9113038e+02	8.0078351e+01	7.2629254e+01	7.4977106e+01	7.0331138e+01	6.2710448e+01	7.2309539e+01	8.0743769e+01	1.1118755e+02	7.1358955e+01	5.6921947e+01	7.0261100e+01	7.0619306e+01	6.5334864e+01	7.6765374e+01	5.7987020e+01	6.4875765e+01	6.0132766e+01	2.7900171e+02	1.1431344e+02	6.8515520e+01	5.5557314e+01	7.9767706e+01	3.2729516e+02	1.6790393e+02	9.7551119e+01	5.9281041e+01	6.3477647e+01	9.3502581e+01	7.3247379e+01	9.4905816e+01	6.2064554e+01	7.3974066e+01	3.3454632e+02	4.1809777e+01	5.2115036e+01
2.0616062e+03	6.5447076e+01	8.7089929e+01	8.5928117e+01	6.8456976e+01	4.8678327e+01	6.7739807e+01	6.0051747e+01	2.0756264e+02	6.7190602e+01	7.1253657e+01	1.5981744e+02	9.0853998e+01	7.6488851e+01	1.9115143e+02	7.9978720e+01	7.2620523e+01	7.5111521e+01	7.0344700e+01	6.2888068e+01	7.2255659e+01	8.0665999e+01	1.1114069e+02	7.1752736e+01	5.7401431e+01	7.0633131e+01	7.0865121e+01	6.5693634e+01	7.6678504e+01	5.8332006e+01	6.5059334e+01	6.0027004e+01	2.7917444e+02	1.1455976e+02	6.8631568e+01	5.5602203e+01	7.9734108e+01	3.2743512e+02	1.6850629e+02	9.7557043e+01	5.9462385e+01	6.3756426e+01	9.3650001e+01	7.2905074e+01	9.4786001e+01	6.2033693e+01	7.3835645e+01	3.3406868e+02	4.1811913e+01	5.2306848e+01
2.0624062e+03	6.5621513e+01	8.7266272e+01	8.6222426e+01	6.8386900e+01	4.8659129e+01	6.7710666e+01	6.0357789e+01	2.0811802e+02	6.7594912e+01	7.1278786e+01	1.6008103e+02	9.1065879e+01	7.6372998e+01	1.9123847e+02	8.0451374e+01	7.2946613e+01	7.5188331e+01	7.0500143e+01	6.2799594e+01	7.2274175e+01	8.0724970e+01	1.1107722e+02	7.1945295e+01	5.7087739e+01	7.0408253e+01	7.1101002e+01	6.5462708e+01	7.6685344e+01	5.8294034e+01	6.5293944e+01	6.0617929e+01	2.7918237e+02	1.1459465e+02	6.9105006e+01	5.5902547e+01	7.9800484e+01	3.2766792e+02	1.6835676e+02	9.7528046e+01	5.9547953e+01	6.3412697e+01	9.3883356e+01	7.3481945e+01	9.5027384e+01	6.2014764e+01	7.4315201e+01	3.3488193e+02	4.1991088e+01	5.2351321e+01
2.0632063e+03	6.5885781e+01	8.7317202e+01	8.6266721e+01	6.8581029e+01	4.8576531e+01	6.7791881e+01	6.0170710e+01	2.0783587e+02	6.7533359e+01	7.1498251e+01	1.5994135e+02	9.1366200e+01	7.6643921e+01	1.9143908e+02	7.9957167e+01	7.2887623e+01	7.5192537e+01	7.0310683e+01	6.3226275e+01	7.2340233e+01	8.0846166e+01	1.1114086e+02	7.2710698e+01	5.7221481e+01	7.0617615e+01	7.0874732e+01	6.5550532e+01	7.6732117e+01	5.8469073e+01	6.5230885e+01	6.0478949e+01	2.7937905e+02	1.1473717e+02	6.8703921e+01	5.5687692e+01	7.9795684e+01	3.2780551e+02	1.6849897e+02	9.7759422e+01	5.9632278e+01	6.3988040e+01	9.3904402e+01	7.3352545e+01	9.4708893e+01	6.2011553e+01	7.4237636e+01	3.3467427e+02	4.2114677e+01	5.2610405e+01
2.0640064e+03	6.5784420e+01	8.7546946e+01	8.6321555e+01	6.8590016e+01	4.8733407e+01	6.8283375e+01	6.0340388e+01	2.0792900e+02	6.7378212e+01	7.1672175e+01	1.6035623e+02	9.1399450e+01	7.6432856e+01	1.9137895e+02	8.0507518e+01	7.3104072e+01	7.5186859e+01	7.0697087e+01	6.3020780e+01	7.2528284e+01	8.1168863e+01	1.1147957e+02	7.3828444e+01	5.7282921e+01	7.0928209e+01	7.1083858e+01	6.5866100e+01	7.6782767e+01	5.8218757e+01	6.5064069e+01	6.0505155e+01	2.7936339e+02	1.1455111e+02	6.9355965e+01	5.6084633e+01	8.0505837e+01	3.2781510e+02	1.6857114e+02	9.7731130e+01	5.9586906e+01	6.3566042e+01	9.4140412e+01	7.3656658e+01	9.4985735e+01	6.2420653e+01	7.4444370e+01	3.3495723e+02	4.1974685e+01	5.2733441e+01
2.0648065e+03	6.5792628e+01	8.7746917e+01	8.6358745e+01	6.8421596e+01	4.9085933e+01	6.7856912e+01	6.0335089e+01	2.0811016e+02	6.7728456e+01	7.1612849e+01	1.6045598e+02	9.1569500e+01	7.6847530e+01	1.9153099e+02	8.0424238e+01	7.2863700e+01	7.5461712e+01	7.0729579e+01	6.3133912e+01	7.2436788e+01	8.0883999e+01	1.1161460e+02	7.5637564e+01	5.7692567e+01	7.0698975e+01	7.1356945e+01	6.5803990e+01	7.7502227e+01	5.8707905e+01	6.5624778e+01	6.0897908e+01	2.7942270e+02	1.1488696e+02	6.9299889e+01	5.6030333e+01	8.0275643e+01	3.2806299e+02	1.6863092e+02	9.7728963e+01	5.9715896e+01	6.4231983e+01	9.3745325e+01	7.3635963e+01	9.5055477e+01	6.2214987e+01	7.4474779e+01	3.3512831e+02	4.2273855e+01	5.2444614e+01
2.0656066e+03	6.5866286e+01	8.7733179e+01	8.6880896e+01	6.8734390e+01	4.8732852e+01	6.8463024e+01	6.0693512e+01	2.0782977e+02	6.7646047e+01	7.1912470e+01	1.6077614e+02	9.1702338e+01	7.6765790e+01	1.9169192e+02	8.0484886e+01	7.3236248e+01	7.5571772e+01	7.0804632e+01	6.3135224e+01	7.2604309e+01	8.1242845e+01	1.1155128e+02	7.8521503e+01	5.7455908e+01	7.0834714e+01	7.1214243e+01	6.5884163e+01	7.7360603e+01	5.8434865e+01	6.5240754e+01	6.0993492e+01	2.7941168e+02	1.1502657e+02	6.9376124e+01	5.5606504e+01	8.0456169e+01	3.2758972e+02	1.6858810e+02	9.7830179e+01	5.9978040e+01	6.3920700e+01	9.4443828e+01	7.3870677e+01	9.5100185e+01	6.2355463e+01	7.4406421e+01	3.3484393e+02	4.2195940e+01	5.2588143e+01
2.0664066e+03	6.6038663e+01	8.8002590e+01	8.6597042e+01	6.8655978e+01	4.8929625e+01	6.8324885e+01	6.0599875e+01	2.0841544e+02	6.7848264e+01	7.2170124e+01	1.6071260e+02	9.1763577e+01	7.6778377e+01	1.9209804e+02	8.0887293e+01	7.3008282e+01	7.5612659e+01	7.0697986e+01	6.3407898e+01	7.2531021e+01	8.1203556e+01	1.1177363e+02	8.2598888e+01	5.7641777e+01	7.0889777e+01	7.1499962e+01	6.5965556e+01	7.7662058e+01	5.9006242e+01	6.5794722e+01	6.1064328e+01	2.7960263e+02	1.1459330e+02	6.9473844e+01	5.6132759e+01	8.0651864e+01	3.2808533e+02	1.6915173e+02	9.8071090e+01	6.0023834e+01	6.4155245e+01	9.4178032e+01	7.3853859e+01	9.5361776e+01	6.2467777e+01	7.4538657e+01	3.3520222e+02	4.2440714e+01	5.2834861e+01
2.0672067e+03	6.6190509e+01	8.7990103e+01	8.6775845e+01	6.8754921e+01	4.9135571e+01	6.8332680e+01	6.0464300e+01	2.0815124e+02	6.7810193e+01	7.2023078e+01	1.6102626e+02	9.1972715e+01	7.6661866e+01	1.9175355e+02	8.0644737e+01	7.3345432e+01	7.5262467e+01	7.0900626e+01	6.3504655e+01	7.2673562e+01	8.1407833e+01	1.1128475e+02	8.7462651e+01	5.7344067e+01	7.1056698e+01	7.1014545e+01	6.6179052e+01	7.7638320e+01	5.8672565e+01	6.5564653e+01	6.1249296e+01	2.7977840e+02	1.1487662e+02	6.9773056e+01	5.6198028e+01	8.0734824e+01	3.2822371e+02	1.6901969e+02	9.7991978e+01	6.0063719e+01	6.4125036e+01	9.4415155e+01	7.4053758e+01	9.5299849e+01	6.2466046e+01	7.4678933e+01	3.3528945e+02	4.2363032e+01	5.2878077e+01
2.0680068e+03	6.6590309e+01	8.7997352e+01	8.7005091e+01	6.8842263e+01	4.9438167e+01	6.8392440e+01	6.0623450e+01	2.0810964e+02	6.8152239e+01	7.2151242e+01	1.6043005e+02	9.1784663e+01	7.7287957e+01	1.9216062e+02	8.1014822e+01	7.3266556e+01	7.5601450e+01	7.0827368e+01	6.3340737e+01	7.2726812e+01	8.1591482e+01	1.1217784e+02	9.3028778e+01	5.7845145e+01	7.1247666e+01	7.1785983e+01	6.6311508e+01	7.7954653e+01	5.8867768e+01	6.5696744e+01	6.1591304e+01	2.7995224e+02	1.1478820e+02	6.9736302e+01	5.6070484e+01	8.0770941e+01	3.2823173e+02	1.6897657e+02	9.8160611e+01	5.9841967e+01	6.4215452e+01	9.4116327e+01	7.4147481e+01	9.5597449e+01	6.2561430e+01	7.4486864e+01	3.3547469e+02	4.2255801e+01	5.2799973e+01
2.0688069e+03	6.6316981e+01	8.8385720e+01	8.7295792e+01	6.8764553e+01	4.9140792e+01	6.8379368e+01	6.0787480e+01	2.0878096e+02	6.8059689e+01	7.2391703e+01	1.6094971e+02	9.2233260e+01	7.7084637e+01	1.9222798e+02	8.0952231e+01	7.3329105e+01	7.5598134e+01	7.1106566e+01	6.3732372e+01	7.2757588e+01	8.1514909e+01	1.1177047e+02	9.9513019e+01	5.7604019e+01	7.1284654e+01	7.1769731e+01	6.6355545e+01	7.8001139e+01	5.9234029e+01	6.5961950e+01	6.1404823e+01	2.7960824e+02	1.1506566e+02	6.9957547e+01	5.6522612e+01	8.1056613e+01	3.2822427e+02	1.6929200e+02	9.7940620e+01	5.9851334e+01	6.4290118e+01	9.4289294e+01	7.4293288e+01	9.5496437e+01	6.2602761e+01	7.4531739e+01	3.3554379e+02	4.2325777e+01	5.3366552e+01
2.0696070e+03	6.6561855e+01	8.8155749e+01	8.7257532e+01	6.8896034e+01	4.9299024e+01	6.8611949e+01	6.0922244e+01	2.0844841e+02	6.8122333e+01	7.1996881e+01	1.6112381e+02	9.2284195e+01	7.7029806e+01	1.9239996e+02	8.1012007e+01	7.3385449e+01	7.6014902e+01	7.1005650e+01	6.3793159e+01	7.2798040e+01	8.1850450e+01	1.1178613e+02	1.0574959e+02	5.7946541e+01	7.1251192e+01	7.1815123e+01	6.6655566e+01	7.8183252e+01	5.9091941e+01	6.6070568e+01	6.1726634e+01	2.7983100e+02	1.1528801e+02	7.0022001e+01	5.6288116e+01	8.0795045e+01	3.2844546e+02	1.6943192e+02	9.8397827e+01	6.0126629e+01	6.4653303e+01	9.4484083e+01	7.4408070e+01	9.5412928e+01	6.2758048e+01	7.5004820e+01	3.3581597e+02	4.2431346e+01	5.3243584e+01
2.0704070e+03	6.6770628e+01	8.8519827e+01	8.6944221e+01	6.8916715e+01	4.9319662e+01	6.8425133e+01	6.1129373e+01	2.0838698e+02	6.8488436e+01	7.2716364e+01	1.6122329e+02	9.2192705e+01	7.7278742e+01	1.9237024e+02	8.1118430e+01	7.3453359e+01	7.5703353e+01	7.1221620e+01	6.3655216e+01	7.2940791e+01	8.1439746e+01	1.1200825e+02	1.1283071e+02	5.7935856e+01	7.1410558e+01	7.1646178e+01	6.6486073e+01	7.8200033e+01	5.9150575e+01	6.6143681e+01	6.1734603e+01	2.7981814e+02	1.1500112e+02	7.0140129e+01	5.6390124e+01	8.1433938e+01	3.2818067e+02	1.6926990e+02	9.8093314e+01	5.9992504e+01	6.4356370e+01	9.4555687e+01	7.4492157e+01	9.5931380e+01	6.2721986e+01	7.4931155e+01	3.3582793e+02	4.2439982e+01	5.3272533e+01
2.0712071e+03	6.6816238e+01	8.8609766e+01	8.7508407e+01	6.9008702e+01	4.9292354e+01	6.8885207e+01	6.0666137e+01	2.0881700e+02	6.8270799e+01	7.2302076e+01	1.6172153e+02	9.2815116e+01	7.7233663e+01	1.9257470e+02	8.1196778e+01	7.3234663e+01	7.5696102e+01	7.1182128e+01	6.3835280e+01	7.3117016e+01	8.2118300e+01	1.1193093e+02	1.1854776e+02	5.7725917e+01	7.1372616e+01	7.1775479e+01	6.6683167e+01	7.8537952e+01	5.9352141e+01	6.6538585e+01	6.2095193e+01	2.8023685e+02	1.1543354e+02	7.0200389e+01	5.6500725e+01	8.1191375e+01	3.2856708e+02	1.6956165e+02	9.8164346e+01	6.0493914e+01	6.4690392e+01	9.4515195e+01	7.4607980e+01	9.5652283e+01	6.2721187e+01	7.5183460e+01	3.3574753e+02	4.2626666e+01	5.3429745e+01
2.0720072e+03	6.6829803e+01	8.8221735e+01	8.7585038e+01	6.9075691e+01	4.9283500e+01	6.9193327e+01	6.1158163e+01	2.0839277e+02	6.8158478e+01	7.2753148e+01	1.6134107e+02	9.2611142e+01	7.7410873e+01	1.9299635e+02	8.1399362e+01	7.3484917e+01	7.5905093e+01	7.1120358e+01	6.4335524e+01	7.3046686e+01	8.1767394e+01	1.1232230e+02	1.2336940e+02	5.8038168e+01	7.1771050e+01	7.2236595e+01	6.6656499e+01	7.8652508e+01	5.9318054e+01	6.6257388e+01	6.2103772e+01	2.8012832e+02	1.1524040e+02	7.0364596e+01	5.6569926e+01	8.1741510e+01	3.2870129e+02	1.6960065e+02	9.8352744e+01	6.0408726e+01	6.4746065e+01	9.4451960e+01	7.4729252e+01	9.5781139e+01	6.2776211e+01	7.4669590e+01	3.3619196e+02	4.2534503e+01	5.3276160e+01
2.0728073e+03	6.7010020e+01	8.8839512e+01	8.7585756e+01	6.9138636e+01	4.9716944e+01	6.8718080e+01	6.1394517e+01	2.0895776e+02	6.8516523e+01	7.3089416e+01	1.6179038e+02	9.2560492e+01	7.7291889e+01	1.9273970e+02	8.1512223e+01	7.3352233e+01	7.5872364e+01	7.1563953e+01	6.4060344e+01	7.3308653e+01	8.2120588e+01	1.1233668e+02	1.2832533e+02	5.7690104e+01	7.1641380e+01	7.1870891e+01	6.6651867e+01	7.8868744e+01	5.9619079e+01	6.6633170e+01	6.2413092e+01	2.8008541e+02	1.1562289e+02	7.0550260e+01	5.6483413e+01	8.1326878e+01	3.2851251e+02	1.6961977e+02	9.8341456e+01	6.0266712e+01	6.4964562e+01	9.4815693e+01	7.4688220e+01	9.5907701e+01	6.2982108e+01	7.5246980e+01	3.3630101e+02	4.2782047e+01	5.3353782e+01
2.0736074e+03	6.7131764e+01	8.8804895e+01	8.7857461e+01	6.9280396e+01	4.9453987e+01	6.8988015e+01	6.0871362e+01	2.0867966e+02	6.8638360e+01	7.2849534e+01	1.6166461e+02	9.3022873e+01	7.7414023e+01	1.9308980e+02	8.1539405e+01	7.3618711e+01	7.6316999e+01	7.1291125e+01	6.4418762e+01	7.3192550e+01	8.2650316e+01	1.1247639e+02	1.2989811e+02	5.8200381e+01	7.1778508e+01	7.1982058e+01	6.6608769e+01	7.8780393e+01	5.9512552e+01	6.6359405e+01	6.2387416e+01	2.8029684e+02	1.1557806e+02	7.0634602e+01	5.6951811e+01	8.1712326e+01	3.2886560e+02	1.6946971e+02	9.8682693e+01	6.0587881e+01	6.5087823e+01	9.4823093e+01	7.4772048e+01	9.5857948e+01	6.2850076e+01	7.4990815e+01	3.3622750e+02	4.2710945e+01	5.3658145e+01
2.0744074e+03	6.7214809e+01	8.9008282e+01	8.8173280e+01	6.9266712e+01	4.9576305e+01	6.9276524e+01	6.1470880e+01	2.0925983e+02	6.8464786e+01	7.3055536e+01	1.6176185e+02	9.2916268e+01	7.7513027e+01	1.9290463e+02	8.1463371e+01	7.3506463e+01	7.6100833e+01	7.1808601e+01	6.4210931e+01	7.3323993e+01	8.2213127e+01	1.1229158e+02	1.2854458e+02	5.7864198e+01	7.2061582e+01	7.2206362e+01	6.6993923e+01	7.8872257e+01	5.9747654e+01	6.6847948e+01	6.2657893e+01	2.8018697e+02	1.1556341e+02	7.0577114e+01	5.6837644e+01	8.1766641e+01	3.2908841e+02	1.7015991e+02	9.8511348e+01	6.0796266e+01	6.4953969e+01	9.4948674e+01	7.5134687e+01	9.5943337e+01	6.3129541e+01	7.5319902e+01	3.3674396e+02	4.3055509e+01	5.3686880e+01
2.0752075e+03	6.7280239e+01	8.9032147e+01	8.7630288e+01	6.9278138e+01	4.9855411e+01	6.9478583e+01	6.1216027e+01	2.0881716e+02	6.9032864e+01	7.3422807e+01	1.6187762e+02	9.3334524e+01	7.7579806e+01	1.9339667e+02	8.1650406e+01	7.3637846e+01	7.6030895e+01	7.1499131e+01	6.4425423e+01	7.3534067e+01	8.2556899e+01	1.1251819e+02	1.2544120e+02	5.8294956e+01	7.2080867e+01	7.2315380e+01	6.6972726e+01	7.8997609e+01	5.9566200e+01	6.6786299e+01	6.2773917e+01	2.8083391e+02	1.1567936e+02	7.1050414e+01	5.6630911e+01	8.2002453e+01	3.2901330e+02	1.7004064e+02	9.8683515e+01	6.0565795e+01	6.5244677e+01	9.4850591e+01	7.5158122e+01	9.5842296e+01	6.3055643e+01	7.5158170e+01	3.3648065e+02	4.3027513e+01	5.3787854e+01
2.0760076e+03	6.7476108e+01	8.9198140e+01	8.8110551e+01	6.9485125e+01	4.9777810e+01	6.9279548e+01	6.1537052e+01	2.0934268e+02	6.8790845e+01	7.3128008e+01	1.6196765e+02	9.2977748e+01	7.7600119e+01	1.9329355e+02	8.1432900e+01	7.3910482e+01	7.6694626e+01	7.1421759e+01	6.4226050e+01	7.3358934e+01	8.2486556e+01	1.1259204e+02	1.2242164e+02	5.8331063e+01	7.2017405e+01	7.2130979e+01	6.7049420e+01	7.9337300e+01	5.9871681e+01	6.7085384e+01	6.2805650e+01	2.8015534e+02	1.1605973e+02	7.0835170e+01	5.6896744e+01	8.2083921e+01	3.2899123e+02	1.6995133e+02	9.8369664e+01	6.0820951e+01	6.5138381e+01	9.5333742e+01	7.5166125e+01	9.6036856e+01	6.3218051e+01	7.5490019e+01	3.3678254e+02	4.2932914e+01	5.3774762e+01
2.0768077e+03	6.7525813e+01	8.9277957e+01	8.8174838e+01	6.9403294e+01	5.0218027e+01	6.9458839e+01	6.1548815e+01	2.0891363e+02	6.8899485e+01	7.3312970e+01	1.6213310e+02	9.3818644e+01	7.7840416e+01	1.9336965e+02	8.1842981e+01	7.3900842e+01	7.6449694e+01	7.1792733e+01	6.4612489e+01	7.3441131e+01	8.2795123e+01	1.1274975e+02	1.1634934e+02	5.8095446e+01	7.2250884e+01	7.2634780e+01	6.7166734e+01	7.9212886e+01	5.9952307e+01	6.7375782e+01	6.3133780e+01	2.8064517e+02	1.1592128e+02	7.1166718e+01	5.7196227e+01	8.2007471e+01	3.2908370e+02	1.7035499e+02	9.8544498e+01	6.0740998e+01	6.5319391e+01	9.5006840e+01	7.5167673e+01	9.6093946e+01	6.3050841e+01	7.5223034e+01	3.3679148e+02	4.3174191e+01	5.3964906e+01
2.0776078e+03	6.7722173e+01	8.9456631e+01	8.8463140e+01	6.9637635e+01	4.9998425e+01	6.9729657e+01	6.1399693e+01	2.0942530e+02	6.8810094e+01	7.3535008e+01	1.6249604e+02	9.3334117e+01	7.7818971e+01	1.9361967e+02	8.1727902e+01	7.3809736e+01	7.6438180e+01	7.1532152e+01	6.4528706e+01	7.3531717e+01	8.2720298e+01	1.1269475e+02	1.1035527e+02	5.8187880e+01	7.2477371e+01	7.2325392e+01	6.7141698e+01	7.9510722e+01	6.0006100e+01	6.7090587e+01	6.3053979e+01	2.8084709e+02	1.1592717e+02	7.1220458e+01	5.7045076e+01	8.2551562e+01	3.2924422e+02	1.7037541e+02	9.8838389e+01	6.1015239e+01	6.5436097e+01	9.5037121e+01	7.5449754e+01	9.6021288e+01	6.3353671e+01	7.5535356e+01	3.3687185e+02	4.3249587e+01	5.4292694e+01
2.0784078e+03	6.7876051e+01	8.9285987e+01	8.8379877e+01	6.9243476e+01	4.9973274e+01	6.9668968e+01	6.1533929e+01	2.0914859e+02	6.9233010e+01	7.3335045e+01	1.6244618e+02	9.3607486e+01	7.7861326e+01	1.9343282e+02	8.2150187e+01	7.4092904e+01	7.6399093e+01	7.1713250e+01	6.4791311e+01	7.3811867e+01	8.2947806e+01	1.1286560e+02	1.0238584e+02	5.8444583e+01	7.2299743e+01	7.2422715e+01	6.7286541e+01	7.9734407e+01	6.0164711e+01	6.7170971e+01	6.3318222e+01	2.8045767e+02	1.1605501e+02	7.1419162e+01	5.7379738e+01	8.2253142e+01	3.2911597e+02	1.7008804e+02	9.8772516e+01	6.1033594e+01	6.5339132e+01	9.5250379e+01	7.5353706e+01	9.6355314e+01	6.3529487e+01	7.5407127e+01	3.3709153e+02	4.2954739e+01	5.4039605e+01
2.0792079e+03	6.7867340e+01	8.9951261e+01	8.8553812e+01	6.9831076e+01	5.0051932e+01	6.9553939e+01	6.1527696e+01	2.0942401e+02	6.9132590e+01	7.4075862e+01	1.6219765e+02	9.3671684e+01	7.7985112e+01	1.9366131e+02	8.1856808e+01	7.3818176e+01	7.6977095e+01	7.1955034e+01	6.4756851e+01	7.3456102e+01	8.2845095e+01	1.1298235e+02	9.6817007e+01	5.8342621e+01	7.2369188e+01	7.2734096e+01	6.7445177e+01	7.9657981e+01	6.0276993e+01	6.7450924e+01	6.3411945e+01	2.8074197e+02	1.1601796e+02	7.1448758e+01	5.7394765e+01	8.2556311e+01	3.2936497e+02	1.7056216e+02	9.9227702e+01	6.0949352e+01	6.5567013e+01	9.5198110e+01	7.5677447e+01	9.6007405e+01	6.3681803e+01	7.5552710e+01	3.3712792e+02	4.3229896e+01	5.3892421e+01
2.0800080e+03	6.7994781e+01	8.9530707e+01	8.8653780e+01	6.9398254e+01	5.0441641e+01	6.9698023e+01	6.1818463e+01	2.0938098e+02	6.9481948e+01	7.3509210e+01	1.6270422e+02	9.3977695e+01	7.8059278e+01	1.9380952e+02	8.2194307e+01	7.4096403e+01	7.6831312e+01	7.2184138e+01	6.4897019e+01	7.3793467e+01	8.3041778e+01	1.1280247e+02	8.9890609e+01	5.8492244e+01	7.2702354e+01	7.2901719e+01	6.7381232e+01	8.0178648e+01	6.0297835e+01	6.7502227e+01	6.3800235e+01	2.8090150e+02	1.1633040e+02	7.1614578e+01	5.7131313e+01	8.2233379e+01	3.2959170e+02	1.7064013e+02	9.8620538e+01	6.1218889e+01	6.5706814e+01	9.5468703e+01	7.5653096e+01	9.6676240e+01	6.3481967e+01	7.5900120e+01	3.3696169e+02	4.3343882e+01	5.4360378e+01
2.0808081e+03	6.8005975e+01	8.9793864e+01	8.9059484e+01	6.9630093e+01	5.0103143e+01	6.9534681e+01	6.1673201e+01	2.0976428e+02	6.9128946e+01	7.4106911e+01	1.6248038e+02	9.3724085e+01	7.8146664e+01	1.9382923e+02	8.2242386e+01	7.3928287e+01	7.6725470e+01	7.1914595e+01	6.5146012e+01	7.3817663e+01	8.3260732e+01	1.1318125e+02	8.4363456e+01	5.8430228e+01	7.2644184e+01	7.2816225e+01	6.7338245e+01	8.0190626e+01	6.0341113e+01	6.7453523e+01	6.3672811e+01	2.8109987e+02	1.1594452e+02	7.1698336e+01	5.7629094e+01	8.2952477e+01	3.2953525e+02	1.7059787e+02	9.9076491e+01	6.0955974e+01	6.5677932e+01	9.5528534e+01	7.5926294e+01	9.6453032e+01	6.3745946e+01	7.5936523e+01	3.3740613e+02	4.3418163e+01	5.4481296e+01
2.0816082e+03	6.8204452e+01	8.9977253e+01	8.8888145e+01	6.9822570e+01	5.0263760e+01	7.0049530e+01	6.1872492e+01	2.0963854e+02	6.9427457e+01	7.3930764e+01	1.6300816e+02	9.3897615e+01	7.8105222e+01	1.9414381e+02	8.2368993e+01	7.4084074e+01	7.6634032e+01	7.1973967e+01	6.5186944e+01	7.4031281e+01	8.3226733e+01	1.1296711e+02	8.1697199e+01	5.8555390e+01	7.2783380e+01	7.2639149e+01	6.7567169e+01	8.0312935e+01	6.0462229e+01	6.7662898e+01	6.4150063e+01	2.8097224e+02	1.1653897e+02	7.2164567e+01	5.7439571e+01	8.2980634e+01	3.2951357e+02	1.7085476e+02	9.9066367e+01	6.0996328e+01	6.5988939e+01	9.5443689e+01	7.5890793e+01	9.6441828e+01	6.3645560e+01	7.5895957e+01	3.3756323e+02	4.3373540e+01	5.4334739e+01
2.0824082e+03	6.8026714e+01	8.9946220e+01	8.9148925e+01	6.9733668e+01	5.0592386e+01	7.0324260e+01	6.1719916e+01	2.0983511e+02	6.9443860e+01	7.4003668e+01	1.6298369e+02	9.4190758e+01	7.8198694e+01	1.9385363e+02	8.2422235e+01	7.4238519e+01	7.7272920e+01	7.2210351e+01	6.4966247e+01	7.3883791e+01	8.3462568e+01	1.1343071e+02	7.8566296e+01	5.8501969e+01	7.2775357e+01	7.2824925e+01	6.8012694e+01	8.0657395e+01	6.0629125e+01	6.7577409e+01	6.3788845e+01	2.8083713e+02	1.1618600e+02	7.2032816e+01	5.7592499e+01	8.2982890e+01	3.2962781e+02	1.7094340e+02	9.9160958e+01	6.1436056e+01	6.5956544e+01	9.5630476e+01	7.6274726e+01	9.6628812e+01	6.3794624e+01	7.6117901e+01	3.3750442e+02	4.3308446e+01	5.4576181e+01
2.0832083e+03	6.8099580e+01	9.0054974e+01	8.9043234e+01	6.9852919e+01	5.0420641e+01	6.9937307e+01	6.2242700e+01	2.0962086e+02	6.9558871e+01	7.4187427e+01	1.6311434e+02	9.4021799e+01	7.8177697e+01	1.9444797e+02	8.2662891e+01	7.4356613e+01	7.6901728e+01	7.2063387e+01	6.5228729e+01	7.3899142e+01	8.3197233e+01	1.1331073e+02	7.7098870e+01	5.8606897e+01	7.2935226e+01	7.3004474e+01	6.7314648e+01	8.0365157e+01	6.0639746e+01	6.8290840e+01	6.4486663e+01	2.8147171e+02	1.1647883e+02	7.2039019e+01	5.7791035e+01	8.3363850e+01	3.2958411e+02	1.7089461e+02	9.9103459e+01	6.1119630e+01	6.6292017e+01	9.5565897e+01	7.6194991e+01	9.6559708e+01	6.4012056e+01	7.5771731e+01	3.3765155e+02	4.3405504e+01	5.4750172e+01
2.0840084e+03	6.8689570e+01	9.0403307e+01	8.9410292e+01	7.0082900e+01	5.0538551e+01	7.0109857e+01	6.1787063e+01	2.0976335e+02	6.9603592e+01	7.4130666e+01	1.6327159e+02	9.4457918e+01	7.8201872e+01	1.9440380e+02	8.2604022e+01	7.4216385e+01	7.6827394e+01	7.2183901e+01	6.5276839e+01	7.4065185e+01	8.3623176e+01	1.1362928e+02	7.6020577e+01	5.8494294e+01	7.2764006e+01	7.2963587e+01	6.7941048e+01	8.0682770e+01	6.0801358e+01	6.7961407e+01	6.4188700e+01	2.8114057e+02	1.1668677e+02	7.2235897e+01	5.7564034e+01	8.3199114e+01	3.2996173e+02	1.7095210e+02	9.9129957e+01	6.1700758e+01	6.6317611e+01	9.5464386e+01	7.6384134e+01	9.6606448e+01	6.3830120e+01	7.6265751e+01	3.3803399e+02	4.3657798e+01	5.4618092e+01
2.0848085e+03	6.8641861e+01	9.0159918e+01	8.9174199e+01	6.9913802e+01	5.0619583e+01	7.0492047e+01	6.2299884e+01	2.0978129e+02	6.9586726e+01	7.4258437e+01	1.6342803e+02	9.4493954e+01	7.8515857e+01	1.9464461e+02	8.2512465e+01	7.4478877e+01	7.7157762e+01	7.2133346e+01	6.5498311e+01	7.3900925e+01	8.3544257e+01	1.1341005e+02	7.5523762e+01	5.8869081e+01	7.3069668e+01	7.3266576e+01	6.7710580e+01	8.0815442e+01	6.0833244e+01	6.8273473e+01	6.4458786e+01	2.8138233e+02	1.1627842e+02	7.2378605e+01	5.7861972e+01	8.3440063e+01	3.2996977e+02	1.7137946e+02	9.9452980e+01	6.1334876e+01	6.6231148e+01	9.5930639e+01	7.6407103e+01	9.6775681e+01	6.3881808e+01	7.5978441e+01	3.3785554e+02	4.3209193e+01	5.4875813e+01
2.0856086e+03	6.8364023e+01	9.0392520e+01	8.9748926e+01	7.0238665e+01	5.0713994e+01	7.0242251e+01	6.2106208e+01	2.0978750e+02	6.9871030e+01	7.4350652e+01	1.6331218e+02	9.4537283e+01	7.8368705e+01	1.9468786e+02	8.2897131e+01	7.4277755e+01	7.7384717e+01	7.2458606e+01	6.5427155e+01	7.4052386e+01	8.3976575e+01	1.1371412e+02	7.5029546e+01	5.8908934e+01	7.3032995e+01	7.3150681e+01	6.7776860e+01	8.1118214e+01	6.0898954e+01	6.8350568e+01	6.4536293e+01	2.8153860e+02	1.1656459e+02	7.2418673e+01	5.7688682e+01	8.3671312e+01	3.2984025e+02	1.7119504e+02	9.9374759e+01	6.1590388e+01	6.6582169e+01	9.5859297e+01	7.6578740e+01	9.6808147e+01	6.3948503e+01	7.6500394e+01	3.3822443e+02	4.3617528e+01	5.4925705e+01
2.0864086e+03	6.8694139e+01	9.0567957e+01	8.9470153e+01	6.9982342e+01	5.0839010e+01	7.0430950e+01	6.1833684e+01	2.1013517e+02	6.9844939e+01	7.4742600e+01	1.6346344e+02	9.4681904e+01	7.8666840e+01	1.9467670e+02	8.2733301e+01	7.4533993e+01	7.7217110e+01	7.2545847e+01	6.5660559e+01	7.4365139e+01	8.3705058e+01	1.1358964e+02	7.5177744e+01	5.8784814e+01	7.3377376e+01	7.3416753e+01	6.7911669e+01	8.0795717e+01	6.0992543e+01	6.8321242e+01	6.4697721e+01	2.8139549e+02	1.1681380e+02	7.2324134e+01	5.8075028e+01	8.3427049e+01	3.3002321e+02	1.7137221e+02	9.9344684e+01	6.1508737e+01	6.6508910e+01	9.5825346e+01	7.6662745e+01	9.6804737e+01	6.4149552e+01	7.6283599e+01	3.3811464e+02	4.3619073e+01	5.5166329e+01
2.0872087e+03	6.8948643e+01	9.0516995e+01	8.9636438e+01	7.0020609e+01	5.0544226e+01	7.0347555e+01	6.2430388e+01	2.1001677e+02	6.9814509e+01	7.4461022e+01	1.6361590e+02	9.5068605e+01	7.8421105e+01	1.9468507e+02	8.3140747e+01	7.4561571e+01	7.7135467e+01	7.2444834e+01	6.5724616e+01	7.4262683e+01	8.4354251e+01	1.1373689e+02	7.5177310e+01	5.8887563e+01	7.3287437e+01	7.3267868e+01	6.7989937e+01	8.1561363e+01	6.1221485e+01	6.8510536e+01	6.5012358e+01	2.8155732e+02	1.1702848e+02	7.2698170e+01	5.7805401e+01	8.3779272e+01	3.3004276e+02	1.7127530e+02	9.9566707e+01	6.1929552e+01	6.6294269e+01	9.5939466e+01	7.6719017e+01	9.6891670e+01	6.4123725e+01	7.6224081e+01	3.3807534e+02	4.3858030e+01	5.5058344e+01
2.0880088e+03	6.8862922e+01	9.0616842e+01	8.9749104e+01	7.0230295e+01	5.1146229e+01	7.0603696e+01	6.2225038e+01	2.1023516e+02	6.9869481e+01	7.4937353e+01	1.6382867e+02	9.4677455e+01	7.8582074e+01	1.9501337e+02	8.2691635e+01	7.4569372e+01	7.7594735e+01	7.2820389e+01	6.5647585e+01	7.4412650e+01	8.3960748e+01	1.1367506e+02	7.5352938e+01	5.8968130e+01	7.3314592e+01	7.3777701e+01	6.8128329e+01	8.1210953e+01	6.1268024e+01	6.8875456e+01	6.5220578e+01	2.8169413e+02	1.1698256e+02	7.2705117e+01	5.8177514e+01	8.4005359e+01	3.3009559e+02	1.7146354e+02	9.9537947e+01	6.1785090e+01	6.6815027e+01	9.5715824e+01	7.6949441e+01	9.6984301e+01	6.4164785e+01	7.6186609e+01	3.3842137e+02	4.3789167e+01	5.5154273e+01
2.0888089e+03	6.9158393e+01	9.0801127e+01	9.0104131e+01	7.0113272e+01	5.0934666e+01	7.0442829e+01	6.2636714e+01	2.1046109e+02	7.0133536e+01	7.4886606e+01	1.6382416e+02	9.5153773e+01	7.8765542e+01	1.9497231e+02	8.3328643e+01	7.4735890e+01	7.7469223e+01	7.2399019e+01	6.5778518e+01	7.4625907e+01	8.4326658e+01	1.1380176e+02	7.5527241e+01	5.9135824e+01	7.3287842e+01	7.3508078e+01	6.8172763e+01	8.1366939e+01	6.1317052e+01	6.8499486e+01	6.5154355e+01	2.8154151e+02	1.1704040e+02	7.3003855e+01	5.8192266e+01	8.4069906e+01	3.3019798e+02	1.7145141e+02	9.9333755e+01	6.1714559e+01	6.6592431e+01	9.6154159e+01	7.6886977e+01	9.7081889e+01	6.4336540e+01	7.6258139e+01	3.3856080e+02	4.4049442e+01	5.5358033e+01
2.0896090e+03	6.9276997e+01	9.1059448e+01	9.0199831e+01	7.0417347e+01	5.1076070e+01	7.0742455e+01	6.2597795e+01	2.1028085e+02	7.0212165e+01	7.5046841e+01	1.6405218e+02	9.5199256e+01	7.8666682e+01	1.9520486e+02	8.3300715e+01	7.4878124e+01	7.7675865e+01	7.2477737e+01	6.6073986e+01	7.4428646e+01	8.4243554e+01	1.1396709e+02	7.5502647e+01	5.9129080e+01	7.3687888e+01	7.3701885e+01	6.8134000e+01	8.1874026e+01	6.1277027e+01	6.9033995e+01	6.5292468e+01	2.8155613e+02	1.1693247e+02	7.3035176e+01	5.8128924e+01	8.4307359e+01	3.3027867e+02	1.7176563e+02	9.9644198e+01	6.1915986e+01	6.6899579e+01	9.6102144e+01	7.7060586e+01	9.7183461e+01	6.4388404e+01	7.6494499e+01	3.3859757e+02	4.3911138e+01	5.5297368e+01
2.0904090e+03	6.9246994e+01	9.1059308e+01	9.0145058e+01	7.0241009e+01	5.0947971e+01	7.0636983e+01	6.2438348e+01	2.1046125e+02	7.0277372e+01	7.5128685e+01	1.6413858e+02	9.5257812e+01	7.8844950e+01	1.9538454e+02	8.3068757e+01	7.4889363e+01	7.7443285e+01	7.2958100e+01	6.5727700e+01	7.4673745e+01	8.4563971e+01	1.1390039e+02	7.5465989e+01	5.9216120e+01	7.3621383e+01	7.3525425e+01	6.8443057e+01	8.1702801e+01	6.1626480e+01	6.8754820e+01	6.5740696e+01	2.8189849e+02	1.1735860e+02	7.3034428e+01	5.8559117e+01	8.4399698e+01	3.3044609e+02	1.7183262e+02	9.9494329e+01	6.1922389e+01	6.6673646e+01	9.6503541e+01	7.7168508e+01	9.7208089e+01	6.4635905e+01	7.6437999e+01	3.3867089e+02	4.4045938e+01	5.5261993e+01
2.0912091e+03	6.9237288e+01	9.1179734e+01	9.0287229e+01	7.0545826e+01	5.1028103e+01	7.0840994e+01	6.2776248e+01	2.1040231e+02	7.0190965e+01	7.5232100e+01	1.6395725e+02	9.5320610e+01	7.8849596e+01	1.9511981e+02	8.3436203e+01	7.4732625e+01	7.7699600e+01	7.2511461e+01	6.6161058e+01	7.4488585e+01	8.4529641e+01	1.1399310e+02	7.5611108e+01	5.9513633e+01	7.3734718e+01	7.4100197e+01	6.8238214e+01	8.2336959e+01	6.1652228e+01	6.9199061e+01	6.5593925e+01	2.8177538e+02	1.1706595e+02	7.3444650e+01	5.8367759e+01	8.4417423e+01	3.3028132e+02	1.7160655e+02	9.9822324e+01	6.1980594e+01	6.7082401e+01	9.6326723e+01	7.7084731e+01	9.7091089e+01	6.4448146e+01	7.6755075e+01	3.3892880e+02	4.4035234e+01	5.5452015e+01
2.0920092e+03	6.9688912e+01	9.0982776e+01	9.0719939e+01	7.0454392e+01	5.1052006e+01	7.0791446e+01	6.2382825e+01	2.1038198e+02	7.0334153e+01	7.5477967e+01	1.6417255e+02	9.5597016e+01	7.8722866e+01	1.9546311e+02	8.3495122e+01	7.4894490e+01	7.7464812e+01	7.2822011e+01	6.6137758e+01	7.4846335e+01	8.4477140e+01	1.1435408e+02	7.5837580e+01	5.9915554e+01	7.3827824e+01	7.3823189e+01	6.8640143e+01	8.1958211e+01	6.1639060e+01	6.9066429e+01	6.5856393e+01	2.8195761e+02	1.1729430e+02	7.3460403e+01	5.8548275e+01	8.4340308e+01	3.3053509e+02	1.7216403e+02	9.9633882e+01	6.2033127e+01	6.6896730e+01	9.6328902e+01	7.7270301e+01	9.7197610e+01	6.4727246e+01	7.6429024e+01	3.3900173e+02	4.4150682e+01	5.5462600e+01
2.0928093e+03	6.9462802e+01	9.1354608e+01	9.0514246e+01	7.0530049e+01	5.1076563e+01	7.0830379e+01	6.2791048e+01	2.1038963e+02	7.0412669e+01	7.5327568e+01	1.6452449e+02	9.5465093e+01	7.9268653e+01	1.9572440e+02	8.3331861e+01	7.5149646e+01	7.8038881e+01	7.2950333e+01	6.6233450e+01	7.4699650e+01	8.4837169e+01	1.1389714e+02	7.5921132e+01	6.0295142e+01	7.4357287e+01	7.3768471e+01	6.8677691e+01	8.2159215e+01	6.1679083e+01	6.9243033e+01	6.5682454e+01	2.8213551e+02	1.1747147e+02	7.3713950e+01	5.8344126e+01	8.4501987e+01	3.3073583e+02	1.7215907e+02	9.9696164e+01	6.2214793e+01	6.7385186e+01	9.6590276e+01	7.7333592e+01	9.7239832e+01	6.4567156e+01	7.6703173e+01	3.3906750e+02	4.4137997e+01	5.5830297e+01
2.0936094e+03	6.9522186e+01	9.1364924e+01	9.0755528e+01	7.0498397e+01	5.1198469e+01	7.1321250e+01	6.2575612e+01	2.1058735e+02	7.0709541e+01	7.5413528e+01	1.6460349e+02	9.5769766e+01	7.8946357e+01	1.9563031e+02	8.3560058e+01	7.4794020e+01	7.7558348e+01	7.3256371e+01	6.6365092e+01	7.4855360e+01	8.4683989e+01	1.1417833e+02	7.6009363e+01	6.1208970e+01	7.3856968e+01	7.4279261e+01	6.9075739e+01	8.2308921e+01	6.1722091e+01	6.9334101e+01	6.6112705e+01	2.8197832e+02	1.1732277e+02	7.3423300e+01	5.8621876e+01	8.4785431e+01	3.3038073e+02	1.7197140e+02	9.9810790e+01	6.2094148e+01	6.7068038e+01	9.6413057e+01	7.7530496e+01	9.7239468e+01	6.4725809e+01	7.6681321e+01	3.3909709e+02	4.3971559e+01	5.5516522e+01
2.0944094e+03	6.9789735e+01	9.1549397e+01	9.0714985e+01	7.0917565e+01	5.1455824e+01	7.0948235e+01	6.3146516e+01	2.1071634e+02	7.0699102e+01	7.5620027e+01	1.6451734e+02	9.5825186e+01	7.9102421e+01	1.9570229e+02	8.3817267e+01	7.5013338e+01	7.7724114e+01	7.3016669e+01	6.6278829e+01	7.4885540e+01	8.4813317e+01	1.1450907e+02	7.6311989e+01	6.2924895e+01	7.4007954e+01	7.4044320e+01	6.8680227e+01	8.2160503e+01	6.1885709e+01	6.9247859e+01	6.6413247e+01	2.8203795e+02	1.1751534e+02	7.4015020e+01	5.8905934e+01	8.4828081e+01	3.3091862e+02	1.7233556e+02	1.0011206e+02	6.2280414e+01	6.7500542e+01	9.6496919e+01	7.7570485e+01	9.7434507e+01	6.4922629e+01	7.7041620e+01	3.3898599e+02	4.4498614e+01	5.5921548e+01
2.0952095e+03	6.9927608e+01	9.1458078e+01	9.0941725e+01	7.0617331e+01	5.1354523e+01	7.1403830e+01	6.2833283e+01	2.1090926e+02	7.0725094e+01	7.5456150e+01	1.6460282e+02	9.5869824e+01	7.9032678e+01	1.9577963e+02	8.3704748e+01	7.4702130e+01	7.7898381e+01	7.3097186e+01	6.6545062e+01	7.4810586e+01	8.4959072e+01	1.1451451e+02	7.6157605e+01	6.4519547e+01	7.4230955e+01	7.4401724e+01	6.9141005e+01	8.2468661e+01	6.2038287e+01	6.9447319e+01	6.6207201e+01	2.8233527e+02	1.1737622e+02	7.3872711e+01	5.8615014e+01	8.4720824e+01	3.3070268e+02	1.7213158e+02	9.9919766e+01	6.2160462e+01	6.7412290e+01	9.6788090e+01	7.7783386e+01	9.7545155e+01	6.4855550e+01	7.7266239e+01	3.3958180e+02	4.4065050e+01	5.5770026e+01
2.0960096e+03	6.9959834e+01	9.1748363e+01	9.0938724e+01	7.0748865e+01	5.1464505e+01	7.1525982e+01	6.2974744e+01	2.1056201e+02	7.0760734e+01	7.5967824e+01	1.6482403e+02	9.6267063e+01	7.9005272e+01	1.9605564e+02	8.3839687e+01	7.5308712e+01	7.8440059e+01	7.3287649e+01	6.6234457e+01	7.4736167e+01	8.4980537e+01	1.1439691e+02	7.6371874e+01	6.6015351e+01	7.4067064e+01	7.4209142e+01	6.8511169e+01	8.2727723e+01	6.2072887e+01	6.9791287e+01	6.6377697e+01	2.8231624e+02	1.1761547e+02	7.4060372e+01	5.8875252e+01	8.5077413e+01	3.3072164e+02	1.7248142e+02	9.9873373e+01	6.2352522e+01	6.7594211e+01	9.6691684e+01	7.7748718e+01	9.7260560e+01	6.4909448e+01	7.6930314e+01	3.3958737e+02	4.4439794e+01	5.5992350e+01
2.0968097e+03	7.0001772e+01	9.1883054e+01	9.1039230e+01	7.0811210e+01	5.1587099e+01	7.1211955e+01	6.2920500e+01	2.1113831e+02	7.1026617e+01	7.5933620e+01	1.6499649e+02	9.5949406e+01	7.9306345e+01	1.9601658e+02	8.4227490e+01	7.5093085e+01	7.8116036e+01	7.3191712e+01	6.7044098e+01	7.5176534e+01	8.5067060e+01	1.1469627e+02	7.6497941e+01	6.7978100e+01	7.4251579e+01	7.4388474e+01	6.8761124e+01	8.2775588e+01	6.2003725e+01	6.9746757e+01	6.6883218e+01	2.8251721e+02	1.1742264e+02	7.4045354e+01	5.8620642e+01	8.5365597e+01	3.3092166e+02	1.7251856e+02	1.0010164e+02	6.2224541e+01	6.7517278e+01	9.6893501e+01	7.8045299e+01	9.7676027e+01	6.4907642e+01	7.7232237e+01	3.3969414e+02	4.4507683e+01	5.5904704e+01
2.0976098e+03	7.0097634e+01	9.1812023e+01	9.1082057e+01	7.0506296e+01	5.1623967e+01	7.1440707e+01	6.3187942e+01	2.1093498e+02	7.0730187e+01	7.6152127e+01	1.6483655e+02	9.6496839e+01	7.9083065e+01	1.9621463e+02	8.3965333e+01	7.5361157e+01	7.7927967e+01	7.3227183e+01	6.6623777e+01	7.5063785e+01	8.5288551e+01	1.1464022e+02	7.6393301e+01	6.9938175e+01	7.4332392e+01	7.4227678e+01	6.8980601e+01	8.2770345e+01	6.2205188e+01	6.9792736e+01	6.6804102e+01	2.8248533e+02	1.1771671e+02	7.4019085e+01	5.8843161e+01	8.5119815e+01	3.3103089e+02	1.7272858e+02	1.0022771e+02	6.2243714e+01	6.7877610e+01	9.6829103e+01	7.8117377e+01	9.7609749e+01	6.5143447e+01	7.6918997e+01	3.3994994e+02	4.4360204e+01	5.6375354e+01
2.0984098e+03	7.0378047e+01	9.2155468e+01	9.1161753e+01	7.0968517e+01	5.1748394e+01	7.1847690e+01	6.2834889e+01	2.1099974e+02	7.0952665e+01	7.5975063e+01	1.6531098e+02	9.6510805e+01	7.9642596e+01	1.9626878e+02	8.4125729e+01	7.5370369e+01	7.8323996e+01	7.3120934e+01	6.6934186e+01	7.4955713e+01	8.5214090e+01	1.1492400e+02	7.6682320e+01	7.2062023e+01	7.4571535e+01	7.4510619e+01	6.8916417e+01	8.3105540e+01	6.2282703e+01	6.9862204e+01	6.6999652e+01	2.8249685e+02	1.1798551e+02	7.4382754e+01	5.9357991e+01	8.5507020e+01	3.3101658e+02	1.7268910e+02	1.0016883e+02	6.2814074e+01	6.7595902e+01	9.6929273e+01	7.8147105e+01	9.7755475e+01	6.4967080e+01	7.7266913e+01	3.3957279e+02	4.4591092e+01	5.6309204e+01
2.0992099e+03	7.0138936e+01	9.2083048e+01	9.1709806e+01	7.0960009e+01	5.1818700e+01	7.1777752e+01	6.3195435e+01	2.1118311e+02	7.1048486e+01	7.6158255e+01	1.6489690e+02	9.6528203e+01	7.9442701e+01	1.9641887e+02	8.4121044e+01	7.5174341e+01	7.8204717e+01	7.3409419e+01	6.6872937e+01	7.5211938e+01	8.5250892e+01	1.1493689e+02	7.6527933e+01	7.3947064e+01	7.4411641e+01	7.4619384e+01	6.9340814e+01	8.3510226e+01	6.2560901e+01	7.0166160e+01	6.7204573e+01	2.8251996e+02	1.1764211e+02	7.4293120e+01	5.8830298e+01	8.5446073e+01	3.3109885e+02	1.7294882e+02	1.0016475e+02	6.2455048e+01	6.7834758e+01	9.7052315e+01	7.8302196e+01	9.7732486e+01	6.5535753e+01	7.7931765e+01	3.4022351e+02	4.4823321e+01	5.6322462e+01
2.1000100e+03	7.0472275e+01	9.2267576e+01	9.1197730e+01	7.0971150e+01	5.1727782e+01	7.1387771e+01	6.3246690e+01	2.1108384e+02	7.1086045e+01	7.6249670e+01	1.6538580e+02	9.6548368e+01	7.9514126e+01	1.9644172e+02	8.4387050e+01	7.5495224e+01	7.8329484e+01	7.3412146e+01	6.7193988e+01	7.5180197e+01	8.5580249e+01	1.1471596e+02	7.6857121e+01	7.6438108e+01	7.4656302e+01	7.4597738e+01	6.9348855e+01	8.3663212e+01	6.2371015e+01	7.0144959e+01	6.7401949e+01	2.8260664e+02	1.1812432e+02	7.4662608e+01	5.8984587e+01	8.5622575e+01	3.3128981e+02	1.7274599e+02	1.0049283e+02	6.2647293e+01	6.8037464e+01	9.7026134e+01	7.8498796e+01	9.7849378e+01	6.5007752e+01	7.8245830e+01	3.4000005e+02	4.4777297e+01	5.6438640e+01
2.1008101e+03	7.0700307e+01	9.2218332e+01	9.1628954e+01	7.0759254e+01	5.1955270e+01	7.1916039e+01	6.3406208e+01	2.1145467e+02	7.1164791e+01	7.6344487e+01	1.6540379e+02	9.6680700e+01	7.9483738e+01	1.9658082e+02	8.4010193e+01	7.5295524e+01	7.8546700e+01	7.3558873e+01	6.7164150e+01	7.5316338e+01	8.5368264e+01	1.1503228e+02	7.7132010e+01	7.9800486e+01	7.4838315e+01	7.4752522e+01	6.9462756e+01	8.3539058e+01	6.2527774e+01	7.0362485e+01	6.7232287e+01	2.8303929e+02	1.1798795e+02	7.4471441e+01	5.9648935e+01	8.5418660e+01	3.3124593e+02	1.7307173e+02	1.0021867e+02	6.2464835e+01	6.7931335e+01	9.7126930e+01	7.8341665e+01	9.7941497e+01	6.5210827e+01	7.9930303e+01	3.4024366e+02	4.4662391e+01	5.6368023e+01
2.1016102e+03	7.0461743e+01	9.2591888e+01	9.1655111e+01	7.1038975e+01	5.1936930e+01	7.1935071e+01	6.3033249e+01	2.1127461e+02	7.1076439e+01	7.6326731e+01	1.6563680e+02	9.6852824e+01	7.9707091e+01	1.9684856e+02	8.4564553e+01	7.5430314e+01	7.8415545e+01	7.3526466e+01	6.7322627e+01	7.5389642e+01	8.5859338e+01	1.1525269e+02	7.7137053e+01	8.2738509e+01	7.4716080e+01	7.4683012e+01	6.9143200e+01	8.3484578e+01	6.2676111e+01	7.0167075e+01	6.7764781e+01	2.8248449e+02	1.1791277e+02	7.4872483e+01	5.9202680e+01	8.5889908e+01	3.3114143e+02	1.7306989e+02	1.0031609e+02	6.2753754e+01	6.8091254e+01	9.7387919e+01	7.8679002e+01	9.8186269e+01	6.5357869e+01	8.2642012e+01	3.4025946e+02	4.4674486e+01	5.6456963e+01
2.1024102e+03	7.0686699e+01	9.2619673e+01	9.2001548e+01	7.1064072e+01	5.1779433e+01	7.1690383e+01	6.3775520e+01	2.1109148e+02	7.1430094e+01	7.6884917e+01	1.6548411e+02	9.6583763e+01	7.9638348e+01	1.9690090e+02	8.4443504e+01	7.5437660e+01	7.8367323e+01	7.3472529e+01	6.7191872e+01	7.5386358e+01	8.5838277e+01	1.1558470e+02	7.6942486e+01	8.5918632e+01	7.5045696e+01	7.4646548e+01	6.9320789e+01	8.3585333e+01	6.2424914e+01	7.0611775e+01	6.7817783e+01	2.8329461e+02	1.1798685e+02	7.4825038e+01	5.9403715e+01	8.5914977e+01	3.3169980e+02	1.7307525e+02	1.0066439e+02	6.2718725e+01	6.7999214e+01	9.7222653e+01	7.8720815e+01	9.8073165e+01	6.5315995e+01	8.7364481e+01	3.4040079e+02	4.4947612e+01	5.6505138e+01
2.1032103e+03	7.1053359e+01	9.2608498e+01	9.2042865e+01	7.0776820e+01	5.2137848e+01	7.2066499e+01	6.3287233e+01	2.1181167e+02	7.1271507e+01	7.6795562e+01	1.6581161e+02	9.7227138e+01	7.9561015e+01	1.9709015e+02	8.4694770e+01	7.5720123e+01	7.8569489e+01	7.3370685e+01	6.7369579e+01	7.5516184e+01	8.5830146e+01	1.1562086e+02	7.7323777e+01	8.8374228e+01	7.4999878e+01	7.5009347e+01	6.9902899e+01	8.3902500e+01	6.2788840e+01	7.0313513e+01	6.7509369e+01	2.8281951e+02	1.1825264e+02	7.4999480e+01	5.9462397e+01	8.5994110e+01	3.3134891e+02	1.7330986e+02	1.0021308e+02	6.2935802e+01	6.8517429e+01	9.7192869e+01	7.8926236e+01	9.8035161e+01	6.5440167e+01	9.7301738e+01	3.4041076e+02	4.4931562e+01	5.6945503e+01
2.1040104e+03	7.0564544e+01	9.2653735e+01	9.2185846e+01	7.1426633e+01	5.2086575e+01	7.2147058e+01	6.3721893e+01	2.1176691e+02	7.1576614e+01	7.6524632e+01	1.6591644e+02	9.7101128e+01	7.9863227e+01	1.9693788e+02	8.4705096e+01	7.5528000e+01	7.8413981e+01	7.3704500e+01	6.7240593e+01	7.5466062e+01	8.5857709e+01	1.1686267e+02	7.7434010e+01	8.9654087e+01	7.5065214e+01	7.5093744e+01	6.9276312e+01	8.4305971e+01	6.2842167e+01	7.0750397e+01	6.8124561e+01	2.8315644e+02	1.1795852e+02	7.5153388e+01	5.9382864e+01	8.6190603e+01	3.3202114e+02	1.7321755e+02	1.0081777e+02	6.3066847e+01	6.8474176e+01	9.7370563e+01	7.8928421e+01	9.8224627e+01	6.5791033e+01	1.1084701e+02	3.4063719e+02	4.4753754e+01	5.6561250e+01
2.1048105e+03	7.1180582e+01	9.2901886e+01	9.2164779e+01	7.1249329e+01	5.2268124e+01	7.2200815e+01	6.3491739e+01	2.1165470e+02	7.1460750e+01	7.6949115e+01	1.6601874e+02	9.7289535e+01	7.9886626e+01	1.9720760e+02	8.4706327e+01	7.5749149e+01	7.9114568e+01	7.4005558e+01	6.8132001e+01	7.5520009e+01	8.6054045e+01	1.1884732e+02	7.7418684e+01	9.0995709e+01	7.5027185e+01	7.4869996e+01	6.9978721e+01	8.4201318e+01	6.2951257e+01	7.0742720e+01	6.7933434e+01	2.8308929e+02	1.1843682e+02	7.5268748e+01	5.9515486e+01	8.6401305e+01	3.3145268e+02	1.7327386e+02	1.0061916e+02	6.2761146e+01	6.8530835e+01	9.7623368e+01	7.8832972e+01	9.8116397e+01	6.5622650e+01	1.3156124e+02	3.4060907e+02	4.5073442e+01	5.6860703e+01
2.1056106e+03	7.0991872e+01	9.2607447e+01	9.2204571e+01	7.1305774e+01	5.2345663e+01	7.2391673e+01	6.3841419e+01	2.1169631e+02	7.1796484e+01	7.6985384e+01	1.6607036e+02	9.7432636e+01	7.9745281e+01	1.9706198e+02	8.4756715e+01	7.5584918e+01	7.8812333e+01	7.3799736e+01	6.8389521e+01	7.5581192e+01	8.6005088e+01	1.2170734e+02	7.7466121e+01	8.8778489e+01	7.5437132e+01	7.5381968e+01	6.9432035e+01	8.4419770e+01	6.3182559e+01	7.0986520e+01	6.8043205e+01	2.8299235e+02	1.1828744e+02	7.5400737e+01	5.9657523e+01	8.6337620e+01	3.3155945e+02	1.7358266e+02	1.0080665e+02	6.3165941e+01	6.8437561e+01	9.7481105e+01	7.8924346e+01	9.8128060e+01	6.5810232e+01	1.5918474e+02	3.4074444e+02	4.5065778e+01	5.6962704e+01
2.1064106e+03	7.1127602e+01	9.3018532e+01	9.2480886e+01	7.1426062e+01	5.2303398e+01	7.2301788e+01	6.3516585e+01	2.1189433e+02	7.1332511e+01	7.7186378e+01	1.6610176e+02	9.7709363e+01	7.9860213e+01	1.9740093e+02	8.5153714e+01	7.5556288e+01	7.9178076e+01	7.3695279e+01	6.9268091e+01	7.6023466e+01	8.6298620e+01	1.2645731e+02	7.7681074e+01	8.7599800e+01	7.5204531e+01	7.5009884e+01	6.9819651e+01	8.4108474e+01	6.2927815e+01	7.0897740e+01	6.8296954e+01	2.8336771e+02	1.1845079e+02	7.5396482e+01	5.9626345e+01	8.6542804e+01	3.3202772e+02	1.7343422e+02	1.0090151e+02	6.3077569e+01	6.8662016e+01	9.7447662e+01	7.9376943e+01	9.8188799e+01	6.5376836e+01	1.9754369e+02	3.4080960e+02	4.5136602e+01	5.6806279e+01
2.1072107e+03	7.1261874e+01	9.3262057e+01	9.2450319e+01	7.1195890e+01	5.2322806e+01	7.2490187e+01	6.3662308e+01	2.1161536e+02	7.2033630e+01	7.7256573e+01	1.6622102e+02	9.7398174e+01	8.0224550e+01	1.9743070e+02	8.4986328e+01	7.5878794e+01	7.8780692e+01	7.3869381e+01	7.0880908e+01	7.5813847e+01	8.6504684e+01	1.3475472e+02	7.8031651e+01	8.3318058e+01	7.5548177e+01	7.5308907e+01	6.9637114e+01	8.4598779e+01	6.3129518e+01	7.1119170e+01	6.8694856e+01	2.8341375e+02	1.1842233e+02	7.5596515e+01	5.9888609e+01	8.6559844e+01	3.3175116e+02	1.7360983e+02	1.0063165e+02	6.3280762e+01	6.8520735e+01	9.7635754e+01	7.9426890e+01	9.8498219e+01	6.5893032e+01	2.3706837e+02	3.4116321e+02	4.5018596e+01	5.7244022e+01
2.1080108e+03	7.1375766e+01	9.3157369e+01	9.2831518e+01	7.1755941e+01	5.2206179e+01	7.2310937e+01	6.3938798e+01	2.1197131e+02	7.1838958e+01	7.7441781e+01	1.6622071e+02	9.7886556e+01	8.0123920e+01	1.9772089e+02	8.5171547e+01	7.5806618e+01	7.8720008e+01	7.3846248e+01	7.3128579e+01	7.5890395e+01	8.6245239e+01	1.4445486e+02	7.7957682e+01	7.9204921e+01	7.5301236e+01	7.5358280e+01	7.0145183e+01	8.4552596e+01	6.3286074e+01	7.1211667e+01	6.8439067e+01	2.8304150e+02	1.1853184e+02	7.5694751e+01	6.0046485e+01	8.6658230e+01	3.3203050e+02	1.7378026e+02	1.0117370e+02	6.3229367e+01	6.8848894e+01	9.7705023e+01	7.9175898e+01	9.8597617e+01	6.6018396e+01	2.7865891e+02	3.4099037e+02	4.5425600e+01	5.6984286e+01
2.1088109e+03	7.1562970e+01	9.3183834e+01	9.2467942e+01	7.1456964e+01	5.2527655e+01	7.2480185e+01	6.3686005e+01	2.1194300e+02	7.1973904e+01	7.7176319e+01	1.6658303e+02	9.7512563e+01	8.0244389e+01	1.9762903e+02	8.5021583e+01	7.5828043e+01	7.9174542e+01	7.4181104e+01	7.6256260e+01	7.5833513e+01	8.6739339e+01	1.5497123e+02	7.7907691e+01	7.5086471e+01	7.5601045e+01	7.5418875e+01	6.9866361e+01	8.4813876e+01	6.3514937e+01	7.1045219e+01	6.8741960e+01	2.8350901e+02	1.1863765e+02	7.5619411e+01	5.9661371e+01	8.6878743e+01	3.3182031e+02	1.7355358e+02	1.0053546e+02	6.3357396e+01	6.8980373e+01	9.7545897e+01	7.9380415e+01	9.8376938e+01	6.5823224e+01	3.2042773e+02	3.4141832e+02	4.4999441e+01	5.7488963e+01
2.1096110e+03	7.1689585e+01	9.3526422e+01	9.3111555e+01	7.1682700e+01	5.2368977e+01	7.2285292e+01	6.3970625e+01	2.1200743e+02	7.1549153e+01	7.7493165e+01	1.6631046e+02	9.7830444e+01	8.0248189e+01	1.9765499e+02	8.5234157e+01	7.5937339e+01	7.9074418e+01	7.4116009e+01	7.9853589e+01	7.6030953e+01	8.6368147e+01	1.6690181e+02	7.8218163e+01	7.1210516e+01	7.5792283e+01	7.5635709e+01	6.9929546e+01	8.4746500e+01	6.3012283e+01	7.1546078e+01	6.8921690e+01	2.8363594e+02	1.1878434e+02	7.5976107e+01	6.0153358e+01	8.6859402e+01	3.3225956e+02	1.7389126e+02	1.0082610e+02	6.3285492e+01	6.8872075e+01	9.7946494e+01	7.9747387e+01	9.8367776e+01	6.5826477e+01	3.5216418e+02	3.4135867e+02	4.5154412e+01	5.7117945e+01
2.1104110e+03	7.1691197e+01	9.3486977e+01	9.3376634e+01	7.1410931e+01	5.2593544e+01	7.2981125e+01	6.3993976e+01	2.1212057e+02	7.2434712e+01	7.7560331e+01	1.6681760e+02	9.7844528e+01	8.0066896e+01	1.9795886e+02	8.5106943e+01	7.5846153e+01	7.9077943e+01	7.4286935e+01	8.4905808e+01	7.5737388e+01	8.6479474e+01	1.8105396e+02	7.8321766e+01	6.8175525e+01	7.5548349e+01	7.5363630e+01	7.0502037e+01	8.5301133e+01	6.3666617e+01	7.1201050e+01	6.8897351e+01	2.8338583e+02	1.1870338e+02	7.6041212e+01	5.9929580e+01	8.7144521e+01	3.3203918e+02	1.7407970e+02	1.0087257e+02	6.3386812e+01	6.9126318e+01	9.7741173e+01	7.9759613e+01	9.8443685e+01	6.6201822e+01	3.7939302e+02	3.4136432e+02	4.5394004e+01	5.7481428e+01
2.1112111e+03	7.1964195e+01	9.3365745e+01	9.4545441e+01	7.1843662e+01	5.2740642e+01	7.2760867e+01	6.3934236e+01	2.1230016e+02	7.1955467e+01	7.7521417e+01	1.6690571e+02	9.8318958e+01	8.0202087e+01	1.9781175e+02	8.5399432e+01	7.6077005e+01	7.9307743e+01	7.4286899e+01	8.9328082e+01	7.6141154e+01	8.7190797e+01	1.9329506e+02	7.8302430e+01	6.5449696e+01	7.5838346e+01	7.5729260e+01	7.0128563e+01	8.5173600e+01	6.3464769e+01	7.1562955e+01	6.9056499e+01	2.8363665e+02	1.1862486e+02	7.6142332e+01	6.0139680e+01	8.6991559e+01	3.3235308e+02	1.7389652e+02	1.0117728e+02	6.3268723e+01	6.9110079e+01	9.8039096e+01	7.9775477e+01	9.8723287e+01	6.6111585e+01	3.9268495e+02	3.4165916e+02	4.5417391e+01	5.7367077e+01
2.1120112e+03	7.1821630e+01	9.3674665e+01	9.6166232e+01	7.1826072e+01	5.2714133e+01	7.2888787e+01	6.4275295e+01	2.1233174e+02	7.2423951e+01	7.7879100e+01	1.6687319e+02	9.7748245e+01	8.0376038e+01	1.9790583e+02	8.5498348e+01	7.6124202e+01	7.9196009e+01	7.4384769e+01	9.3292548e+01	7.5906490e+01	8.6781369e+01	2.0672099e+02	7.8216950e+01	6.3607308e+01	7.5921655e+01	7.5781821e+01	7.0210790e+01	8.5198327e+01	6.3658776e+01	7.1733760e+01	6.9258677e+01	2.8373121e+02	1.1888559e+02	7.6045168e+01	5.9981175e+01	8.7488157e+01	3.3249859e+02	1.7442362e+02	1.0104335e+02	6.3613054e+01	6.9192900e+01	9.7914427e+01	7.9848946e+01	9.8703257e+01	6.6216639e+01	3.8261920e+02	3.4182733e+02	4.5563096e+01	5.7503709e+01
2.1128113e+03	7.1693502e+01	9.3911002e+01	9.8097982e+01	7.2042182e+01	5.2714400e+01	7.3009460e+01	6.4321882e+01	2.1215333e+02	7.2374849e+01	7.7886434e+01	1.6690074e+02	9.8348953e+01	8.0553872e+01	1.9815565e+02	8.5629470e+01	7.5969265e+01	7.9232833e+01	7.4449885e+01	9.8675068e+01	7.6212171e+01	8.7025020e+01	2.2388488e+02	7.8578235e+01	6.2497538e+01	7.5899183e+01	7.5710795e+01	7.0429951e+01	8.5763576e+01	6.3504295e+01	7.1736031e+01	6.9441667e+01	2.8371552e+02	1.1883416e+02	7.6527290e+01	6.0238343e+01	8.7344214e+01	3.3237080e+02	1.7423092e+02	1.0085940e+02	6.3613769e+01	6.9081678e+01	9.8243009e+01	8.0167241e+01	9.8721549e+01	6.6340603e+01	3.6210333e+02	3.4177621e+02	4.5554303e+01	5.7665187e+01
2.1136114e+03	7.2315784e+01	9.3762204e+01	1.0159767e+02	7.1822908e+01	5.2807868e+01	7.2926116e+01	6.4252643e+01	2.1254380e+02	7.2123519e+01	7.7974583e+01	1.6712059e+02	9.8304973e+01	8.0251442e+01	1.9811424e+02	8.5447436e+01	7.6251565e+01	7.9439624e+01	7.4174024e+01	1.0116353e+02	7.6050454e+01	8.7326261e+01	2.4678522e+02	7.8468632e+01	6.1663715e+01	7.6246328e+01	7.5959481e+01	7.0514893e+01	8.5445764e+01	6.4057339e+01	7.1855147e+01	6.9567096e+01	2.8386128e+02	1.1893335e+02	7.6380095e+01	6.0344900e+01	8.7447175e+01	3.3248495e+02	1.7432102e+02	1.0136190e+02	6.3507728e+01	6.9748639e+01	9.8167933e+01	8.0000482e+01	9.8879282e+01	6.6122570e+01	3.3428942e+02	3.4179783e+02	4.5795961e+01	5.7629582e+01
2.1144114e+03	7.2291903e+01	9.3756486e+01	1.0614762e+02	7.1660491e+01	5.2892849e+01	7.2842626e+01	6.4602051e+01	2.1237521e+02	7.2319464e+01	7.8073464e+01	1.6722707e+02	9.8388972e+01	8.0498407e+01	1.9857919e+02	8.5983737e+01	7.6369605e+01	7.9472700e+01	7.4597765e+01	1.0413151e+02	7.6268398e+01	8.7214090e+01	2.7213571e+02	7.8780700e+01	6.1332889e+01	7.6063770e+01	7.5881745e+01	7.0755582e+01	8.5807653e+01	6.3740316e+01	7.1852928e+01	6.9754879e+01	2.8384652e+02	1.1919438e+02	7.6583387e+01	6.0309062e+01	8.7412844e+01	3.3256462e+02	1.7435519e+02	1.0123157e+02	6.3772296e+01	6.9348248e+01	9.8104707e+01	8.0165832e+01	9.8759764e+01	6.6346474e+01	2.9626470e+02	3.4212739e+02	4.6217190e+01	5.7710000e+01
2.1152115e+03	7.2222018e+01	9.4063007e+01	1.1134236e+02	7.2035360e+01	5.2897225e+01	7.3201580e+01	6.4378866e+01	2.1242934e+02	7.2486058e+01	7.8066724e+01	1.6720657e+02	9.8368173e+01	8.0691347e+01	1.9819818e+02	8.5731027e+01	7.5996046e+01	7.9409164e+01	7.4398904e+01	1.0507882e+02	7.6508053e+01	8.7274689e+01	3.0549020e+02	7.9017329e+01	6.0910576e+01	7.6082900e+01	7.6067709e+01	7.0388068e+01	8.5576906e+01	6.3990889e+01	7.1999650e+01	6.9750363e+01	2.8357532e+02	1.1892687e+02	7.6878494e+01	6.0332505e+01	8.7631156e+01	3.3251597e+02	1.7442696e+02	1.0139576e+02	6.3691419e+01	6.9556269e+01	9.8103604e+01	8.0293546e+01	9.9135856e+01	6.6435525e+01	2.5817939e+02	3.4188751e+02	4.7738126e+01	5.7851674e+01
2.1160116e+03	7.2337542e+01	9.4068215e+01	1.1722136e+02	7.2292380e+01	5.2847578e+01	7.3278429e+01	6.4352249e+01	2.1267562e+02	7.2415920e+01	7.8163618e+01	1.6743437e+02	9.8907753e+01	8.0667537e+01	1.9858541e+02	8.5790299e+01	7.6441360e+01	7.9628691e+01	7.4546067e+01	1.0636272e+02	7.6293035e+01	8.7381027e+01	3.4007706e+02	7.9003206e+01	6.0656778e+01	7.6416824e+01	7.5838151e+01	7.0611167e+01	8.5974994e+01	6.3984268e+01	7.2248661e+01	6.9967745e+01	2.8408636e+02	1.1924262e+02	7.6392655e+01	6.0689449e+01	8.8078258e+01	3.3263527e+02	1.7462078e+02	1.0125245e+02	6.4135995e+01	6.9504837e+01	9.8164045e+01	8.0469533e+01	9.8790429e+01	6.6351656e+01	2.1953717e+02	3.4230538e+02	4.9972316e+01	5.7839040e+01
2.1168117e+03	7.2415914e+01	9.4133841e+01	1.2490616e+02	7.1582508e+01	5.3221056e+01	7.3047113e+01	6.4623517e+01	2.1269673e+02	7.2606158e+01	7.8206727e+01	1.6723372e+02	9.8682495e+01	8.0863262e+01	1.9861784e+02	8.5606945e+01	7.6552596e+01	7.9538934e+01	7.4643537e+01	1.0493010e+02	7.6389596e+01	8.7369614e+01	3.7461968e+02	7.8915902e+01	6.0564134e+01	7.6371959e+01	7.6135054e+01	7.0800015e+01	8.5875130e+01	6.4298130e+01	7.2201071e+01	7.0184375e+01	2.8403049e+02	1.1917650e+02	7.6815228e+01	6.0806100e+01	8.7738833e+01	3.3266777e+02	1.7481794e+02	1.0157502e+02	6.3698769e+01	6.9655723e+01	9.8619855e+01	8.0533396e+01	9.9023731e+01	6.6485555e+01	1.8588135e+02	3.4218235e+02	5.5191228e+01	5.8025585e+01
2.1176118e+03	7.2503432e+01	9.4391074e+01	1.3316251e+02	7.2257940e+01	5.3016847e+01	7.3460573e+01	6.4354756e+01	2.1253924e+02	7.2497347e+01	7.8343570e+01	1.6796416e+02	9.8739802e+01	8.0935308e+01	1.9848255e+02	8.6584374e+01	7.6141461e+01	7.9708635e+01	7.4320306e+01	1.0379111e+02	7.6208894e+01	8.7794934e+01	3.9886496e+02	7.9304117e+01	6.0980886e+01	7.6134421e+01	7.6382193e+01	7.0832821e+01	8.6038891e+01	6.4275307e+01	7.2310681e+01	7.0227688e+01	2.8422221e+02	1.1935610e+02	7.7065898e+01	6.0926172e+01	8.8054884e+01	3.3277056e+02	1.7469384e+02	1.0138588e+02	6.4036579e+01	6.9709582e+01	9.8304140e+01	8.0498460e+01	9.9110957e+01	6.6695900e+01	1.5577202e+02	3.4254200e+02	6.5421802e+01	5.7993624e+01
2.1184118e+03	7.2497554e+01	9.4386921e+01	1.4186523e+02	7.1926631e+01	5.3267959e+01	7.3365853e+01	6.4617517e+01	2.1281286e+02	7.2659198e+01	7.8515366e+01	1.6764285e+02	9.9012697e+01	8.0753733e+01	1.9890406e+02	8.6067853e+01	7.6432585e+01	7.9813356e+01	7.4970511e+01	1.0083296e+02	7.6847576e+01	8.7756951e+01	4.1515091e+02	7.9213532e+01	6.0620762e+01	7.6601699e+01	7.6229178e+01	7.0836958e+01	8.6685048e+01	6.4260780e+01	7.2360650e+01	7.0264532e+01	2.8411348e+02	1.1919188e+02	7.7211536e+01	6.1333340e+01	8.8426198e+01	3.3299544e+02	1.7468277e+02	1.0136879e+02	6.3965328e+01	6.9851318e+01	9.8246029e+01	8.0679241e+01	9.9132904e+01	6.6563766e+01	1.3347239e+02	3.4241606e+02	8.1575540e+01	5.8235456e+01
2.1192119e+03	7.2882681e+01	9.4617094e+01	1.5184499e+02	7.2074611e+01	5.3176561e+01	7.3474064e+01	6.4576919e+01	2.1274967e+02	7.2892705e+01	7.8661638e+01	1.6770892e+02	9.9063469e+01	8.1052219e+01	1.9897331e+02	8.6039816e+01	7.6347106e+01	7.9930503e+01	7.4824799e+01	9.8707078e+01	7.6485725e+01	8.7923011e+01	4.1516681e+02	7.9626777e+01	6.0783076e+01	7.6369384e+01	7.6366235e+01	7.0686399e+01	8.6023195e+01	6.4299956e+01	7.2803452e+01	7.0450129e+01	2.8453676e+02	1.1936764e+02	7.7105549e+01	6.1302166e+01	8.8342751e+01	3.3280327e+02	1.7487424e+02	1.0150611e+02	6.3906668e+01	6.9944522e+01	9.8652765e+01	8.0877595e+01	9.9227290e+01	6.6727449e+01	1.1645018e+02	3.4263191e+02	1.0933355e+02	5.8277013e+01
2.1200120e+03	7.2440567e+01	9.4346275e+01	1.6312879e+02	7.1896646e+01	5.3352820e+01	7.3324220e+01	6.4856441e+01	2.1261495e+02	7.2708347e+01	7.8781646e+01	1.6802126e+02	9.9167489e+01	8.0935839e+01	1.9897682e+02	8.6231540e+01	7.6504947e+01	7.9551920e+01	7.5188631e+01	9.5648101e+01	7.6639829e+01	8.8482730e+01	4.0648835e+02	7.9284498e+01	6.0903661e+01	7.6662118e+01	7.6290118e+01	7.0909225e+01	8.6698323e+01	6.4518453e+01	7.3036698e+01	7.0384948e+01	2.8432386e+02	1.1932710e+02	7.7072529e+01	6.2602212e+01	8.8304058e+01	3.3318080e+02	1.7526804e+02	1.0176538e+02	6.4180778e+01	7.0195503e+01	9.8394936e+01	8.0884181e+01	9.9298805e+01	6.6825537e+01	1.0428672e+02	3.4283853e+02	1.5347273e+02	5.8188177e+01
2.1208121e+03	7.3007608e+01	9.4692157e+01	1.7664629e+02	7.2564037e+01	5.3450744e+01	7.3695666e+01	6.4878742e+01	2.1310730e+02	7.2908197e+01	7.8833469e+01	1.6792265e+02	9.9176867e+01	8.1090394e+01	1.9907296e+02	8.6145700e+01	7.6551923e+01	8.0094929e+01	7.4835141e+01	9.1779886e+01	7.6617705e+01	8.8549185e+01	3.8408486e+02	7.9539341e+01	6.0777974e+01	7.6794736e+01	7.6339078e+01	7.0849210e+01	8.6575978e+01	6.4641808e+01	7.3334516e+01	7.0875950e+01	2.8439059e+02	1.1951728e+02	7.7493999e+01	6.3014963e+01	8.8597619e+01	3.3302169e+02	1.7495615e+02	1.0180861e+02	6.4093885e+01	6.9905459e+01	9.8682723e+01	8.0841539e+01	9.9102400e+01	6.6869310e+01	9.6018667e+01	3.4275241e+02	2.1322311e+02	5.8338314e+01
2.1216122e+03	7.2741570e+01	9.4784267e+01	1.9272447e+02	7.2249305e+01	5.3436627e+01	7.3577051e+01	6.4838767e+01	2.1306293e+02	7.2920746e+01	7.9218553e+01	1.6816462e+02	9.9297330e+01	8.1023475e+01	1.9909476e+02	8.6480313e+01	7.6770598e+01	7.9910741e+01	7.5270954e+01	8.7890870e+01	7.6676956e+01	8.9291210e+01	3.5212176e+02	7.9844979e+01	6.1064166e+01	7.6637549e+01	7.6640397e+01	7.1243234e+01	8.6482209e+01	6.4570365e+01	7.4462352e+01	7.0912636e+01	2.8472848e+02	1.1955035e+02	7.7459287e+01	6.4177340e+01	8.8622983e+01	3.3319863e+02	1.7483570e+02	1.0184363e+02	6.3841122e+01	6.9981203e+01	9.8841791e+01	8.1183738e+01	9.9296397e+01	6.7002661e+01	8.9033515e+01	3.4290076e+02	2.9131961e+02	5.8329828e+01
2.1224122e+03	7.3255714e+01	9.4566708e+01	2.0379860e+02	7.2338890e+01	5.3361321e+01	7.3768855e+01	6.5153718e+01	2.1303839e+02	7.3145566e+01	7.8899303e+01	1.6800553e+02	9.9291494e+01	8.1148804e+01	1.9923464e+02	8.6508236e+01	7.6494634e+01	8.0205520e+01	7.4971569e+01	8.3360390e+01	7.6940403e+01	8.9786310e+01	3.2417070e+02	7.9827578e+01	6.0643150e+01	7.7039652e+01	7.6563548e+01	7.0628035e+01	8.7109872e+01	6.4882400e+01	7.6618821e+01	7.0964727e+01	2.8448068e+02	1.1994229e+02	7.7595657e+01	6.6597007e+01	8.8611987e+01	3.3314240e+02	1.7534182e+02	1.0161264e+02	6.4381450e+01	7.0326618e+01	9.8742795e+01	8.0944168e+01	9.9606505e+01	6.6624929e+01	8.4507715e+01	3.4321441e+02	3.8344637e+02	5.8461543e+01
2.1232123e+03	7.2869022e+01	9.4991649e+01	2.1909263e+02	7.2508163e+01	5.3617031e+01	7.3562946e+01	6.4884769e+01	2.1283649e+02	7.2885079e+01	7.9070797e+01	1.6813769e+02	9.9655810e+01	8.1167112e+01	1.9945367e+02	8.6471429e+01	7.6944856e+01	8.0099648e+01	7.5045268e+01	8.0971699e+01	7.6599654e+01	9.0361065e+01	2.9012757e+02	7.9810696e+01	6.1159669e+01	7.6882302e+01	7.6563870e+01	7.1173887e+01	8.6506349e+01	6.4845818e+01	7.9158529e+01	7.1228419e+01	2.8456604e+02	1.1943803e+02	7.7603130e+01	6.9439003e+01	8.8942790e+01	3.3318933e+02	1.7528859e+02	1.0176967e+02	6.4417205e+01	7.0115185e+01	9.8946295e+01	8.1296849e+01	9.9308433e+01	6.7100328e+01	8.2767097e+01	3.4292548e+02	4.8711521e+02	5.8265625e+01
2.1240124e+03	7.3467181e+01	9.4718824e+01	2.2900702e+02	7.2499882e+01	5.3523079e+01	7.3869780e+01	6.5144415e+01	2.1314292e+02	7.3412716e+01	7.9065984e+01	1.6822843e+02	9.9476634e+01	8.1321175e+01	1.9917293e+02	8.6672592e+01	7.6766935e+01	8.0144298e+01	7.5087652e+01	7.7942806e+01	7.7207683e+01	9.1091627e+01	2.6058110e+02	7.9933655e+01	6.0940536e+01	7.7066950e+01	7.6807785e+01	7.1091174e+01	8.7569071e+01	6.4793802e+01	8.3423968e+01	7.1245061e+01	2.8463587e+02	1.1980775e+02	7.7987675e+01	7.4054390e+01	8.8730292e+01	3.3349476e+02	1.7541564e+02	1.0178840e+02	6.4245892e+01	7.0562121e+01	9.8958465e+01	8.1199054e+01	9.9891821e+01	6.6959051e+01	8.1196065e+01	3.4323004e+02	5.9264711e+02	5.8637717e+01
2.1248125e+03	7.3183851e+01	9.5150537e+01	2.3589356e+02	7.2318237e+01	5.3711360e+01	7.3997133e+01	6.5220583e+01	2.1323629e+02	7.3212874e+01	7.9445569e+01	1.6850866e+02	9.9777207e+01	8.1210069e+01	1.9958590e+02	8.6939395e+01	7.7041781e+01	8.0041739e+01	7.5251738e+01	7.5711710e+01	7.6738542e+01	9.2349576e+01	2.3223887e+02	7.9899305e+01	6.1286991e+01	7.7031894e+01	7.7005503e+01	7.1452804e+01	8.6839800e+01	6.4778553e+01	8.8365269e+01	7.1339270e+01	2.8490789e+02	1.1993180e+02	7.8080267e+01	8.0505893e+01	8.9033406e+01	3.3336932e+02	1.7555382e+02	1.0192251e+02	6.4472732e+01	7.0386129e+01	9.9080264e+01	8.1583886e+01	9.9481471e+01	6.7042645e+01	8.0128785e+01	3.4340465e+02	6.9543616e+02	5.8889635e+01
2.1256126e+03	7.3404118e+01	9.5157176e+01	2.3791746e+02	7.2719000e+01	5.3646690e+01	7.4076758e+01	6.4866783e+01	2.1351427e+02	7.3205330e+01	7.9444321e+01	1.6836326e+02	9.9780648e+01	8.1174315e+01	1.9936971e+02	8.6614239e+01	7.6762971e+01	8.0388926e+01	7.5140371e+01	7.3782994e+01	7.6975157e+01	9.3483119e+01	2.0727294e+02	8.0355285e+01	6.1334677e+01	7.6970955e+01	7.6861003e+01	7.1290043e+01	8.7177541e+01	6.4948359e+01	9.3775275e+01	7.1728559e+01	2.8462090e+02	1.2003393e+02	7.7986608e+01	8.8093692e+01	8.9052335e+01	3.3374777e+02	1.7561118e+02	1.0185783e+02	6.4361701e+01	7.0610391e+01	9.8954647e+01	8.1444885e+01	9.9689593e+01	6.7294551e+01	7.9659857e+01	3.4330451e+02	7.6393107e+02	5.8592033e+01
2.1264126e+03	7.3494197e+01	9.5278376e+01	2.3464745e+02	7.2455223e+01	5.3700402e+01	7.4007171e+01	6.5308410e+01	2.1338280e+02	7.3366147e+01	7.9543325e+01	1.6855645e+02	9.9855163e+01	8.1596597e+01	1.9972437e+02	8.6923099e+01	7.7024467e+01	8.0209567e+01	7.5147275e+01	7.3236898e+01	7.7013024e+01	9.4711807e+01	1.8494073e+02	8.0190499e+01	6.1330940e+01	7.7306169e+01	7.7397762e+01	7.1326970e+01	8.7364767e+01	6.4965463e+01	9.9299910e+01	7.1557368e+01	2.8509586e+02	1.2009216e+02	7.8179380e+01	9.9975919e+01	8.9096300e+01	3.3332507e+02	1.7567624e+02	1.0186094e+02	6.4453169e+01	7.0791071e+01	9.9281122e+01	8.1684297e+01	9.9737179e+01	6.7264628e+01	7.9746802e+01	3.4357420e+02	8.0071052e+02	5.8542278e+01
2.1272127e+03	7.3507951e+01	9.5172859e+01	2.2436205e+02	7.2693295e+01	5.3759070e+01	7.4325469e+01	6.4810122e+01	2.1353670e+02	7.3520125e+01	7.9326716e+01	1.6854837e+02	9.9862576e+01	8.1047082e+01	1.9959079e+02	8.7008934e+01	7.7032690e+01	8.0407141e+01	7.5506439e+01	7.2588031e+01	7.7235446e+01	9.5874194e+01	1.6816648e+02	8.0300347e+01	6.2540286e+01	7.7462321e+01	7.7191874e+01	7.1753864e+01	8.7919980e+01	6.5150577e+01	1.0483210e+02	7.1944192e+01	2.8486315e+02	1.2007829e+02	7.8290402e+01	1.1093512e+02	8.9472887e+01	3.3389471e+02	1.7571761e+02	1.0180165e+02	6.4633907e+01	7.0511661e+01	9.9262801e+01	8.1866303e+01	9.9429075e+01	6.7346285e+01	7.9549613e+01	3.4348569e+02	7.9601305e+02	5.8916500e+01
2.1280128e+03	7.3827650e+01	9.5458761e+01	2.1165809e+02	7.2971230e+01	5.3845912e+01	7.4097472e+01	6.5157076e+01	2.1372249e+02	7.3391671e+01	7.9531221e+01	1.6866990e+02	9.9992988e+01	8.1479359e+01	2.0018789e+02	8.6956868e+01	7.7208983e+01	8.0552617e+01	7.5419798e+01	7.2271061e+01	7.7125941e+01	9.6478135e+01	1.5409605e+02	8.0324300e+01	6.2802828e+01	7.7194579e+01	7.8063040e+01	7.1481820e+01	8.7830234e+01	6.5347979e+01	1.0965604e+02	7.1939211e+01	2.8483580e+02	1.1998903e+02	7.8415903e+01	1.2378277e+02	8.9243208e+01	3.3352351e+02	1.7566088e+02	1.0193784e+02	6.4704368e+01	7.0795437e+01	9.9378144e+01	8.1529942e+01	9.9830113e+01	6.7282727e+01	7.9521177e+01	3.4387713e+02	7.4593605e+02	5.8971512e+01
2.1288129e+03	7.3672435e+01	9.5533390e+01	1.9566778e+02	7.2617545e+01	5.3881925e+01	7.4439751e+01	6.5374241e+01	2.1326450e+02	7.3612982e+01	8.0111174e+01	1.6886750e+02	1.0016906e+02	8.1510190e+01	1.9999078e+02	8.7237885e+01	7.7138150e+01	8.0211240e+01	7.5252160e+01	7.1888722e+01	7.7180047e+01	9.8442268e+01	1.4450547e+02	8.0916360e+01	6.5039823e+01	7.7596874e+01	7.8735175e+01	7.1798406e+01	8.8038838e+01	6.5181396e+01	1.1031128e+02	7.2148801e+01	2.8506919e+02	1.2014351e+02	7.8477551e+01	1.3532428e+02	8.9726859e+01	3.3361243e+02	1.7569897e+02	1.0209573e+02	6.4713894e+01	7.0639034e+01	9.9154067e+01	8.2065336e+01	9.9890473e+01	6.7455092e+01	7.9530907e+01	3.4362183e+02	6.5902509e+02	5.8984430e+01
2.1296130e+03	7.3998446e+01	9.5712378e+01	1.7776725e+02	7.2748696e+01	5.3861908e+01	7.4324501e+01	6.5153256e+01	2.1395524e+02	7.3616218e+01	7.9804060e+01	1.6899062e+02	1.0038038e+02	8.1636635e+01	1.9989505e+02	8.8742557e+01	7.7150648e+01	8.0475720e+01	7.5547644e+01	7.1504039e+01	7.6953208e+01	1.0099624e+02	1.3622344e+02	8.0499743e+01	6.7544195e+01	7.7398770e+01	7.9834392e+01	7.1531882e+01	8.7813407e+01	6.5355991e+01	1.1166290e+02	7.2183148e+01	2.8505867e+02	1.2013777e+02	7.8664452e+01	1.4289574e+02	8.9258049e+01	3.3360506e+02	1.7589737e+02	1.0225298e+02	6.4611736e+01	7.1182062e+01	9.9353091e+01	8.1707999e+01	9.9871145e+01	6.7483784e+01	7.9579905e+01	3.4386930e+02	5.5935332e+02	5.9315571e+01
2.1304130e+03	7.3669521e+01	9.5811131e+01	1.6171449e+02	7.2558956e+01	5.4100164e+01	7.4568141e+01	6.5435186e+01	2.1332231e+02	7.3741324e+01	8.0373651e+01	1.6889335e+02	1.0042293e+02	8.1753702e+01	2.0013542e+02	9.0111466e+01	7.7062686e+01	8.0772576e+01	7.5412317e+01	7.1133850e+01	7.7300781e+01	1.0259521e+02	1.2974648e+02	8.1136905e+01	7.1161271e+01	7.7578343e+01	8.1793989e+01	7.1596402e+01	8.8069222e+01	6.5352596e+01	1.1177857e+02	7.2223829e+01	2.8519197e+02	1.2020530e+02	7.8846406e+01	1.4830462e+02	8.9651327e+01	3.3417715e+02	1.7589451e+02	1.0204998e+02	6.4947181e+01	7.0932575e+01	9.9354345e+01	8.1959885e+01	9.9928001e+01	6.7776726e+01	7.9538784e+01	3.4394332e+02	4.5406505e+02	5.9699359e+01
2.1312131e+03	7.4150142e+01	9.5775944e+01	1.4778979e+02	7.2672945e+01	5.4234017e+01	7.4295503e+01	6.5260739e+01	2.1401788e+02	7.3511311e+01	8.0866665e+01	1.6913270e+02	1.0036128e+02	8.1851478e+01	2.0026380e+02	9.2296433e+01	7.7171565e+01	8.0375521e+01	7.5854099e+01	7.0918035e+01	7.7168558e+01	1.0415352e+02	1.2578004e+02	8.0921250e+01	7.6626922e+01	7.7844288e+01	8.4607644e+01	7.2009820e+01	8.8378709e+01	6.5663612e+01	1.0956265e+02	7.2563709e+01	2.8508525e+02	1.2050981e+02	7.8583212e+01	1.4955563e+02	8.9768877e+01	3.3379654e+02	1.7608501e+02	1.0237114e+02	6.4595581e+01	7.1272238e+01	9.9090660e+01	8.1959664e+01	9.9836777e+01	6.7612746e+01	8.0196686e+01	3.4402144e+02	3.5407890e+02	5.9908775e+01
2.1320132e+03	7.3938608e+01	9.6102052e+01	1.3521315e+02	7.2935374e+01	5.4034999e+01	7.4771045e+01	6.5516426e+01	2.1348954e+02	7.3861161e+01	8.1983684e+01	1.6900522e+02	1.0059234e+02	8.1888304e+01	2.0045963e+02	9.6832995e+01	7.7153006e+01	8.0922622e+01	7.5394598e+01	7.1017566e+01	7.7501654e+01	1.0588939e+02	1.2227425e+02	8.1172847e+01	8.3157054e+01	7.7664738e+01	8.8726197e+01	7.1895688e+01	8.8419320e+01	6.5549413e+01	1.0482336e+02	7.2513566e+01	2.8544057e+02	1.2021688e+02	7.8822074e+01	1.4656137e+02	8.9887909e+01	3.3371569e+02	1.7597961e+02	1.0232863e+02	6.4756904e+01	7.1094681e+01	9.9554987e+01	8.2437078e+01	1.0013491e+02	6.7461193e+01	7.9375955e+01	3.4411163e+02	2.6835855e+02	6.0916388e+01
2.1328133e+03	7.4180321e+01	9.5907158e+01	1.2505237e+02	7.2975751e+01	5.4091309e+01	7.4755254e+01	6.5478011e+01	2.1404252e+02	7.3723396e+01	8.4357235e+01	1.6941263e+02	1.0072976e+02	8.1692916e+01	2.0048282e+02	1.0166264e+02	7.7479078e+01	8.0807939e+01	7.5708455e+01	7.0513360e+01	7.7373031e+01	1.0583906e+02	1.2048070e+02	8.0921969e+01	9.2150926e+01	7.7732405e+01	9.4443014e+01	7.2014059e+01	8.8496800e+01	6.5612063e+01	1.0408837e+02	7.2823009e+01	2.8540876e+02	1.2045710e+02	7.8964882e+01	1.4130747e+02	8.9906449e+01	3.3404300e+02	1.7628619e+02	1.0219082e+02	6.4989526e+01	7.1443206e+01	9.9415747e+01	8.2312617e+01	1.0001736e+02	6.7785132e+01	7.9932709e+01	3.4431151e+02	2.0026395e+02	6.2340657e+01
2.1336134e+03	7.4123485e+01	9.6073235e+01	1.1737372e+02	7.3176532e+01	5.4437656e+01	7.4976019e+01	6.5603649e+01	2.1397109e+02	7.3921668e+01	8.7604617e+01	1.6937097e+02	1.0079118e+02	8.1760389e+01	2.0045817e+02	1.0982922e+02	7.7243994e+01	8.0911573e+01	7.5577017e+01	7.0547884e+01	7.7617451e+01	1.0654730e+02	1.1967128e+02	8.1030572e+01	1.0299291e+02	7.7738121e+01	1.0356536e+02	7.1667055e+01	8.8318929e+01	6.5762506e+01	1.0259089e+02	7.2913539e+01	2.8545193e+02	1.2023977e+02	7.9111152e+01	1.3210047e+02	9.0128332e+01	3.3424984e+02	1.7635668e+02	1.0238655e+02	6.5162728e+01	7.1978708e+01	9.9608474e+01	8.2559174e+01	1.0005132e+02	6.7489297e+01	7.9704361e+01	3.4445821e+02	1.5219426e+02	6.4665735e+01
2.1344134e+03	7.4384379e+01	9.6155220e+01	1.1202491e+02	7.2798565e+01	5.4153700e+01	7.5049522e+01	6.5947622e+01	2.1412184e+02	7.4141635e+01	9.2750601e+01	1.6947736e+02	1.0090404e+02	8.2065069e+01	2.0052337e+02	1.2182805e+02	7.7585257e+01	8.0996439e+01	7.5837488e+01	7.0727117e+01	7.7535811e+01	1.0566754e+02	1.1888173e+02	8.1303657e+01	1.1585814e+02	7.7958336e+01	1.1302526e+02	7.1972070e+01	8.9167709e+01	6.5849784e+01	1.0479309e+02	7.3090837e+01	2.8586028e+02	1.2070497e+02	7.8992536e+01	1.2112088e+02	9.0201898e+01	3.3428847e+02	1.7619665e+02	1.0229422e+02	6.5010229e+01	7.2662468e+01	9.9799258e+01	8.2469336e+01	1.0047541e+02	6.7825611e+01	7.9946231e+01	3.4459496e+02	1.1903844e+02	6.6802276e+01
2.1352135e+03	7.4250758e+01	9.6335440e+01	1.0758999e+02	7.3127407e+01	5.4478265e+01	7.4718012e+01	6.5463511e+01	2.1412108e+02	7.3924101e+01	1.0008023e+02	1.6972023e+02	1.0070679e+02	8.2083901e+01	2.0069952e+02	1.3758682e+02	7.7329959e+01	8.0777817e+01	7.5649480e+01	7.0606665e+01	7.7676757e+01	1.0430270e+02	1.1829040e+02	8.1445042e+01	1.3051659e+02	7.7945580e+01	1.2568320e+02	7.2109904e+01	8.8396720e+01	6.5923135e+01	1.0956432e+02	7.3034689e+01	2.8555209e+02	1.2038203e+02	7.9233401e+01	1.1280847e+02	9.0311797e+01	3.3406350e+02	1.7645980e+02	1.0245171e+02	6.4707423e+01	7.3750807e+01	9.9657386e+01	8.2673914e+01	1.0021114e+02	6.8073657e+01	7.9792507e+01	3.4450887e+02	9.5321844e+01	7.0196254e+01
2.1360136e+03	7.4582815e+01	9.6393004e+01	1.0365541e+02	7.3058280e+01	5.4353581e+01	7.4864182e+01	6.6038667e+01	2.1414198e+02	7.4198460e+01	1.1012315e+02	1.6965250e+02	1.0124631e+02	8.2102881e+01	2.0084977e+02	1.5724791e+02	7.7537913e+01	8.1245782e+01	7.6174132e+01	7.0508467e+01	7.7502254e+01	1.0279927e+02	1.1848156e+02	8.1480443e+01	1.4552798e+02	7.8328152e+01	1.3730109e+02	7.2143646e+01	8.9009795e+01	6.5935403e+01	1.1699791e+02	7.3157132e+01	2.8570859e+02	1.2063685e+02	7.9383771e+01	1.0278477e+02	9.0606905e+01	3.3434868e+02	1.7666132e+02	1.0266708e+02	6.5445662e+01	7.5049146e+01	9.9839310e+01	8.2877814e+01	1.0028421e+02	6.7639651e+01	7.9769092e+01	3.4472880e+02	8.1372163e+01	7.4272787e+01
2.1368137e+03	7.4582602e+01	9.6173704e+01	1.0115455e+02	7.3067343e+01	5.4536667e+01	7.4766653e+01	6.5902525e+01	2.1417389e+02	7.4181281e+01	1.2385276e+02	1.6985656e+02	1.0112013e+02	8.2184118e+01	2.0071133e+02	1.8075120e+02	7.7613605e+01	8.0843738e+01	7.5743893e+01	7.0416099e+01	7.7699125e+01	1.0147633e+02	1.1814403e+02	8.1767133e+01	1.6201313e+02	7.7873725e+01	1.5196638e+02	7.2225902e+01	8.9130286e+01	6.6089597e+01	1.2958813e+02	7.3451075e+01	2.8578299e+02	1.2058688e+02	7.9572655e+01	9.4650244e+01	9.0550117e+01	3.3435097e+02	1.7667153e+02	1.0236708e+02	6.5122350e+01	7.7522204e+01	9.9821126e+01	8.2609817e+01	1.0016628e+02	6.7828590e+01	8.0225022e+01	3.4479131e+02	7.2979583e+01	7.8693228e+01
2.1376138e+03	7.4873792e+01	9.6376344e+01	9.9367517e+01	7.3215818e+01	5.4769419e+01	7.5165977e+01	6.5838774e+01	2.1418786e+02	7.4168648e+01	1.3928513e+02	1.6990228e+02	1.0128037e+02	8.2078186e+01	2.0114321e+02	2.1088549e+02	7.7438747e+01	8.1123894e+01	7.5838966e+01	7.0775738e+01	7.7636117e+01	9.8884835e+01	1.1836889e+02	8.1766997e+01	1.7630660e+02	7.8361109e+01	1.6563851e+02	7.2202938e+01	8.9203914e+01	6.6016387e+01	1.4355236e+02	7.3442899e+01	2.8609381e+02	1.2082568e+02	7.9474658e+01	8.7321249e+01	9.0511942e+01	3.3441330e+02	1.7662534e+02	1.0273937e+02	6.5277139e+01	8.0905146e+01	1.0000643e+02	8.2735139e+01	1.0058295e+02	6.8089711e+01	8.0102472e+01	3.4507558e+02	6.6018778e+01	8.4350024e+01
2.1384138e+03	7.4544662e+01	9.6717634e+01	9.8572196e+01	7.3119894e+01	5.4410175e+01	7.5235197e+01	6.6095553e+01	2.1437160e+02	7.4375106e+01	1.5794203e+02	1.6981470e+02	1.0119022e+02	8.2331980e+01	2.0097501e+02	2.4284346e+02	7.7560448e+01	8.1216705e+01	7.5944971e+01	7.0742683e+01	7.7823450e+01	9.6252174e+01	1.1822378e+02	8.1601143e+01	1.9171260e+02	7.8293062e+01	1.7691944e+02	7.2262417e+01	8.9213868e+01	6.6221101e+01	1.6183882e+02	7.3458905e+01	2.8557081e+02	1.2076806e+02	7.9721610e+01	8.0944313e+01	9.0894238e+01	3.3433620e+02	1.7676450e+02	1.0278675e+02	6.5515473e+01	8.5476928e+01	9.9770419e+01	8.2996152e+01	1.0038756e+02	6.8084367e+01	8.0093053e+01	3.4501503e+02	6.3181918e+01	8.9681276e+01
2.1392139e+03	7.5078053e+01	9.6425002e+01	9.7637186e+01	7.3231658e+01	5.4552342e+01	7.5197468e+01	6.5859713e+01	2.1432011e+02	7.4231272e+01	1.7723476e+02	1.6993315e+02	1.0144213e+02	8.2270136e+01	2.0102832e+02	2.7677365e+02	7.7633498e+01	8.0843464e+01	7.6103363e+01	7.0903607e+01	7.7868690e+01	9.4744451e+01	1.1838337e+02	8.1802827e+01	2.0730130e+02	7.8396461e+01	1.8826132e+02	7.2370228e+01	8.9406396e+01	6.6132148e+01	1.8241459e+02	7.3605206e+01	2.8602252e+02	1.2087034e+02	7.9742929e+01	7.5826935e+01	9.0640172e+01	3.3440887e+02	1.7674436e+02	1.0284999e+02	6.5374896e+01	9.0411210e+01	1.0015503e+02	8.3061592e+01	1.0040192e+02	6.8313906e+01	8.0330586e+01	3.4509832e+02	6.1335244e+01	9.4679868e+01
2.1400140e+03	7.5010693e+01	9.6697753e+01	9.7082988e+01	7.3302500e+01	5.4500527e+01	7.5320541e+01	6.5780121e+01	2.1456329e+02	7.4471695e+01	1.9511026e+02	1.7049105e+02	1.0161873e+02	8.2258787e+01	2.0141142e+02	3.1219521e+02	7.7648007e+01	8.1544459e+01	7.6061047e+01	7.0832243e+01	7.7698969e+01	9.3415628e+01	1.1843174e+02	8.1751296e+01	2.1860652e+02	7.8342798e+01	1.9897543e+02	7.2503607e+01	8.9494010e+01	6.6370194e+01	1.9991352e+02	7.4027906e+01	2.8602721e+02	1.2097559e+02	7.9958556e+01	7.1761532e+01	9.0985550e+01	3.3458485e+02	1.7693249e+02	1.0247097e+02	6.5447650e+01	9.7790117e+01	1.0009684e+02	8.3208265e+01	1.0045263e+02	6.8182298e+01	8.0610833e+01	3.4519684e+02	5.9626348e+01	1.0045585e+02
2.1408141e+03	7.5044191e+01	9.7027175e+01	9.6759230e+01	7.3102120e+01	5.4870909e+01	7.5154865e+01	6.6229371e+01	2.1413996e+02	7.4240425e+01	2.1126134e+02	1.6995222e+02	1.0161824e+02	8.2610554e+01	2.0122389e+02	3.4348550e+02	7.7696511e+01	8.1141711e+01	7.6021071e+01	7.0779319e+01	7.8072673e+01	9.2126943e+01	1.1845209e+02	8.1923919e+01	2.2606592e+02	7.8438686e+01	2.0810571e+02	7.2301246e+01	8.9588882e+01	6.6344259e+01	2.1022091e+02	7.3830792e+01	2.8607953e+02	1.2081529e+02	7.9877783e+01	6.7799289e+01	9.1191803e+01	3.3443722e+02	1.7718072e+02	1.0277862e+02	6.5233607e+01	1.0436506e+02	1.0018762e+02	8.3077068e+01	1.0079052e+02	6.8309448e+01	8.0387444e+01	3.4546446e+02	5.9264806e+01	1.0434408e+02
2.1416142e+03	7.5215923e+01	9.6570363e+01	9.7066310e+01	7.3327357e+01	5.4544083e+01	7.5444069e+01	6.6477716e+01	2.1489073e+02	7.4676169e+01	2.2372286e+02	1.7047910e+02	1.0169757e+02	8.2481169e+01	2.0164403e+02	3.7317230e+02	7.7823919e+01	8.1489519e+01	7.6255729e+01	7.1041024e+01	7.7887220e+01	9.1225225e+01	1.1844050e+02	8.2321494e+01	2.3438735e+02	7.8610891e+01	2.1545465e+02	7.2446417e+01	8.9441817e+01	6.6287759e+01	2.1585942e+02	7.4041398e+01	2.8629652e+02	1.2109098e+02	7.9908561e+01	6.6705795e+01	9.0883498e+01	3.3487763e+02	1.7695293e+02	1.0295386e+02	6.5604499e+01	1.1265830e+02	1.0017724e+02	8.3491287e+01	1.0081304e+02	6.8369446e+01	8.0463394e+01	3.4566664e+02	5.9054543e+01	1.0765492e+02
2.1424142e+03	7.5344627e+01	9.7084405e+01	9.6955547e+01	7.3489434e+01	5.4878227e+01	7.5347867e+01	6.6036382e+01	2.1447024e+02	7.4678119e+01	2.3021358e+02	1.7027319e+02	1.0171747e+02	8.2461963e+01	2.0154761e+02	3.9492382e+02	7.7664811e+01	8.1700990e+01	7.5910207e+01	7.1411222e+01	7.8535383e+01	9.0916511e+01	1.1861787e+02	8.2289414e+01	2.3559626e+02	7.8667291e+01	2.1853739e+02	7.2512756e+01	9.0181785e+01	6.6467685e+01	2.1471257e+02	7.4282012e+01	2.8614698e+02	1.2087159e+02	8.0172800e+01	6.4841507e+01	9.1282646e+01	3.3460891e+02	1.7704339e+02	1.0316097e+02	6.5264438e+01	1.2039312e+02	1.0033468e+02	8.3344367e+01	1.0069396e+02	6.8286164e+01	8.0296187e+01	3.4530373e+02	5.7742506e+01	1.0909255e+02
2.1432143e+03	7.5297766e+01	9.7362793e+01	9.6925335e+01	7.3297028e+01	5.4812397e+01	7.5726854e+01	6.6343430e+01	2.1483453e+02	7.4739538e+01	2.3337775e+02	1.7068426e+02	1.0183755e+02	8.2271081e+01	2.0178459e+02	4.0510774e+02	7.7585509e+01	8.1385688e+01	7.6396362e+01	7.1592432e+01	7.7997407e+01	9.0747914e+01	1.1876935e+02	8.2053785e+01	2.2606703e+02	7.8722643e+01	2.2052557e+02	7.3003873e+01	9.0196908e+01	6.6626462e+01	2.0480622e+02	7.4198997e+01	2.8626779e+02	1.2144589e+02	8.0247438e+01	6.4125089e+01	9.1191087e+01	3.3487171e+02	1.7698448e+02	1.0353622e+02	6.5586177e+01	1.2659182e+02	1.0029414e+02	8.3506928e+01	1.0066852e+02	6.8437900e+01	8.0323750e+01	3.4578405e+02	5.6826021e+01	1.1064119e+02
2.1440144e+03	7.5484880e+01	9.6940218e+01	9.7061794e+01	7.3663777e+01	5.4830236e+01	7.5345992e+01	6.6650375e+01	2.1484045e+02	7.4665618e+01	2.2994895e+02	1.7042096e+02	1.0192230e+02	8.2975125e+01	2.0173657e+02	4.0673399e+02	7.7775702e+01	8.1493902e+01	7.6460792e+01	7.1895672e+01	7.8222611e+01	9.0550198e+01	1.1854328e+02	8.2287706e+01	2.1685555e+02	7.8823958e+01	2.1862351e+02	7.2493219e+01	9.0365318e+01	6.6563822e+01	1.9210082e+02	7.4589068e+01	2.8638317e+02	1.2106905e+02	8.0523116e+01	6.3393347e+01	9.1661043e+01	3.3494282e+02	1.7744428e+02	1.0363854e+02	6.5798461e+01	1.3053043e+02	1.0007527e+02	8.3618196e+01	1.0076494e+02	6.8408904e+01	8.0692861e+01	3.4568064e+02	5.5208493e+01	1.0982534e+02
2.1448145e+03	7.5297781e+01	9.7144407e+01	9.6906993e+01	7.3632082e+01	5.4892646e+01	7.5878032e+01	6.5917593e+01	2.1480366e+02	7.4679137e+01	2.2400773e+02	1.7079458e+02	1.0223313e+02	8.2524429e+01	2.0196434e+02	4.0223737e+02	7.7841301e+01	8.1658676e+01	7.6210517e+01	7.2255576e+01	7.8258957e+01	9.0411153e+01	1.1893529e+02	8.2470037e+01	2.0287965e+02	7.8874149e+01	2.0776543e+02	7.2927378e+01	9.1096828e+01	6.6913293e+01	1.7685358e+02	7.4447849e+01	2.8611368e+02	1.2125941e+02	8.0390688e+01	6.2817099e+01	9.1352639e+01	3.3501587e+02	1.7742988e+02	1.0453176e+02	6.5655839e+01	1.3420845e+02	1.0049218e+02	8.3726289e+01	1.0095471e+02	6.8564654e+01	8.0767724e+01	3.4590704e+02	5.4283893e+01	1.0948290e+02
2.1456146e+03	7.5721913e+01	9.7183108e+01	9.7123985e+01	7.3487891e+01	5.4940207e+01	7.6242616e+01	6.6840771e+01	2.1484784e+02	7.4941143e+01	2.1242104e+02	1.7079982e+02	1.0221796e+02	8.2805819e+01	2.0170697e+02	3.8840126e+02	7.7976286e+01	8.1691187e+01	7.6415019e+01	7.3258781e+01	7.8197931e+01	9.0503375e+01	1.1890298e+02	8.2505158e+01	1.8519125e+02	7.8859400e+01	1.9315687e+02	7.2999840e+01	9.2057172e+01	6.6595857e+01	1.6131695e+02	7.4776617e+01	2.8649773e+02	1.2123354e+02	8.0655964e+01	6.3065721e+01	9.1649132e+01	3.3507323e+02	1.7719791e+02	1.0561696e+02	6.5638527e+01	1.3554375e+02	1.0030298e+02	8.3832083e+01	1.0098359e+02	6.8662890e+01	8.0475730e+01	3.4610016e+02	5.2750446e+01	1.0868779e+02
2.1464146e+03	7.5519843e+01	9.7275895e+01	9.7492656e+01	7.3889898e+01	5.5264295e+01	7.6048858e+01	6.6111219e+01	2.1508993e+02	7.4972541e+01	1.9849204e+02	1.7111383e+02	1.0225941e+02	8.2733885e+01	2.0196049e+02	3.6956803e+02	7.8084079e+01	8.1788270e+01	7.6562239e+01	7.4497113e+01	7.8058292e+01	9.0600141e+01	1.1875822e+02	8.2593806e+01	1.6284572e+02	7.9103616e+01	1.7873929e+02	7.2892869e+01	9.3370650e+01	6.6879398e+01	1.4494288e+02	7.4787880e+01	2.8652043e+02	1.2139222e+02	8.0791476e+01	6.2859171e+01	9.1745265e+01	3.3517017e+02	1.7758672e+02	1.0639293e+02	6.5801331e+01	1.3457534e+02	1.0041813e+02	8.3928569e+01	1.0105004e+02	6.8690687e+01	8.0795804e+01	3.4579676e+02	5.1100735e+01	1.0691591e+02
2.1472147e+03	7.5893562e+01	9.7405664e+01	9.7285172e+01	7.3681179e+01	5.4967413e+01	7.6859589e+01	6.6424990e+01	2.1505695e+02	7.5045169e+01	1.8146511e+02	1.7093863e+02	1.0230884e+02	8.2686068e+01	2.0207047e+02	3.4148036e+02	7.8063190e+01	8.1506273e+01	7.6544728e+01	7.6067983e+01	7.8511900e+01	9.0560452e+01	1.1904471e+02	8.2780252e+01	1.4376493e+02	7.9033665e+01	1.6140888e+02	7.2662897e+01	9.4598542e+01	6.7031382e+01	1.3174815e+02	7.5275370e+01	2.8628504e+02	1.2116802e+02	8.0538124e+01	6.2824624e+01	9.1678626e+01	3.3505900e+02	1.7734801e+02	1.0713626e+02	6.5882082e+01	1.3113638e+02	1.0063333e+02	8.4083080e+01	1.0100382e+02	6.8694932e+01	8.0601186e+01	3.4624326e+02	5.0400291e+01	1.0345020e+02
2.1480148e+03	7.5824981e+01	9.7356671e+01	9.7501667e+01	7.3726317e+01	5.5354593e+01	7.7187727e+01	6.6550941e+01	2.1506844e+02	7.5249073e+01	1.6400009e+02	1.7113700e+02	1.0242064e+02	8.2778826e+01	2.0232879e+02	3.1189708e+02	7.8548087e+01	8.1747669e+01	7.6458235e+01	7.6985799e+01	7.8169289e+01	9.0663658e+01	1.1908047e+02	8.3043193e+01	1.2614711e+02	7.9185857e+01	1.4371531e+02	7.3275954e+01	9.7030847e+01	6.6718248e+01	1.2139276e+02	7.5068008e+01	2.8664598e+02	1.2148140e+02	8.1012717e+01	6.2979534e+01	9.1996802e+01	3.3507318e+02	1.7770673e+02	1.0820088e+02	6.5941815e+01	1.2622256e+02	1.0034473e+02	8.4221718e+01	1.0098641e+02	6.8984523e+01	8.0906962e+01	3.4596319e+02	4.9515948e+01	9.9295589e+01
2.1488149e+03	7.5913143e+01	9.7768134e+01	9.7767244e+01	7.3914969e+01	5.5155378e+01	7.8287140e+01	6.6807062e+01	2.1529272e+02	7.5572455e+01	1.4728826e+02	1.7107703e+02	1.0243711e+02	8.2789380e+01	2.0230843e+02	2.7973474e+02	7.8422336e+01	8.1887615e+01	7.6566003e+01	7.8637207e+01	7.8354442e+01	9.0707308e+01	1.1913494e+02	8.3043690e+01	1.1043491e+02	7.9140085e+01	1.2698876e+02	7.2960847e+01	9.9685808e+01	6.7180256e+01	1.1232885e+02	7.5297248e+01	2.8625754e+02	1.2135789e+02	8.0653047e+01	6.3035880e+01	9.1820741e+01	3.3512002e+02	1.7789047e+02	1.0930408e+02	6.6090541e+01	1.2050803e+02	1.0114063e+02	8.4617690e+01	1.0113091e+02	6.8871421e+01	8.0849940e+01	3.4614959e+02	4.8903762e+01	9.3819688e+01
2.1496150e+03	7.5967528e+01	9.7656057e+01	9.7687809e+01	7.3695892e+01	5.5390230e+01	7.9037933e+01	6.6552285e+01	2.1522927e+02	7.5978941e+01	1.3194026e+02	1.7112785e+02	1.0274290e+02	8.3043602e+01	2.0226317e+02	2.4941933e+02	7.8893491e+01	8.1628969e+01	7.6781355e+01	7.9912103e+01	7.8672107e+01	9.0948437e+01	1.1903014e+02	8.3107057e+01	9.7771962e+01	7.9512094e+01	1.1335917e+02	7.2999417e+01	1.0481353e+02	6.7045789e+01	1.0522047e+02	7.5195202e+01	2.8664615e+02	1.2161184e+02	8.1129826e+01	6.2951535e+01	9.2048823e+01	3.3548451e+02	1.7770657e+02	1.0951838e+02	6.5867096e+01	1.1349333e+02	1.0043519e+02	8.4947184e+01	1.0122220e+02	6.8811743e+01	8.0943302e+01	3.4648616e+02	4.8369916e+01	8.7545335e+01
2.1504150e+03	7.6227665e+01	9.7885284e+01	9.7501622e+01	7.4294320e+01	5.5414014e+01	8.0470854e+01	6.6756118e+01	2.1527582e+02	7.6738216e+01	1.1991600e+02	1.7138547e+02	1.0268050e+02	8.2648131e+01	2.0223741e+02	2.2097970e+02	7.9624031e+01	8.1932260e+01	7.6670271e+01	8.2067462e+01	7.8756595e+01	9.0975192e+01	1.1930395e+02	8.3035732e+01	8.8198340e+01	7.9190483e+01	1.0242181e+02	7.3259858e+01	1.0940252e+02	6.7306853e+01	9.9178518e+01	7.5529475e+01	2.8676299e+02	1.2143055e+02	8.1088989e+01	6.3183363e+01	9.2058175e+01	3.3513589e+02	1.7803813e+02	1.1003830e+02	6.6266325e+01	1.0752651e+02	1.0072263e+02	8.5582069e+01	1.0153188e+02	6.9165466e+01	8.1005002e+01	3.4660180e+02	4.8476714e+01	8.2229271e+01
2.1512151e+03	7.6193804e+01	9.7850369e+01	9.8073816e+01	7.3957431e+01	5.5448445e+01	8.2516194e+01	6.6794248e+01	2.1538874e+02	7.8063848e+01	1.0956575e+02	1.7147239e+02	1.0305212e+02	8.3203908e+01	2.0261071e+02	1.9788775e+02	8.1199273e+01	8.1908183e+01	7.6712928e+01	8.4787470e+01	7.8093162e+01	9.1108858e+01	1.1926870e+02	8.3292905e+01	8.0484372e+01	7.9282161e+01	9.4039183e+01	7.3321841e+01	1.1547419e+02	6.7310845e+01	9.2973554e+01	7.5637298e+01	2.8688436e+02	1.2216291e+02	8.1058675e+01	6.3065503e+01	9.2310185e+01	3.3526496e+02	1.7782211e+02	1.1156106e+02	6.5992046e+01	1.0139413e+02	1.0072887e+02	8.6501543e+01	1.0141461e+02	6.8941822e+01	8.1015279e+01	3.4644119e+02	4.8163423e+01	7.7095195e+01
2.1520152e+03	7.6010419e+01	9.7899885e+01	9.7495553e+01	7.4271461e+01	5.5599922e+01	8.4682134e+01	6.6641628e+01	2.1524657e+02	8.0518408e+01	1.0045693e+02	1.7150267e+02	1.0278631e+02	8.2912108e+01	2.0248058e+02	1.7735008e+02	8.3163976e+01	8.2169920e+01	7.6865712e+01	8.6066503e+01	7.8726803e+01	9.0927521e+01	1.1923286e+02	8.2875306e+01	7.4601701e+01	7.9541396e+01	8.8652025e+01	7.3345150e+01	1.2221264e+02	6.7351705e+01	8.9132178e+01	7.5652983e+01	2.8679285e+02	1.2140885e+02	8.1376388e+01	6.3288489e+01	9.2305218e+01	3.3561229e+02	1.7790353e+02	1.1321577e+02	6.6129359e+01	9.4781546e+01	1.0078239e+02	8.7858768e+01	1.0170411e+02	6.9091583e+01	8.1325874e+01	3.4669134e+02	4.7963683e+01	7.1590155e+01
2.1528153e+03	7.6251696e+01	9.7788315e+01	9.7917434e+01	7.3878998e+01	5.5626087e+01	8.8473996e+01	6.7392187e+01	2.1528309e+02	8.3321375e+01	9.4223175e+01	1.7183403e+02	1.0335437e+02	8.3382708e+01	2.0284604e+02	1.5974166e+02	8.5845088e+01	8.1832506e+01	7.6796422e+01	8.8808126e+01	7.8521004e+01	9.1339686e+01	1.1949967e+02	8.3614809e+01	7.1160970e+01	7.9569847e+01	8.4691369e+01	7.3325892e+01	1.2935416e+02	6.7260200e+01	8.5708745e+01	7.5957372e+01	2.8714663e+02	1.2195915e+02	8.1457979e+01	6.3441320e+01	9.2179693e+01	3.3569999e+02	1.7798744e+02	1.1602728e+02	6.6060612e+01	8.8621698e+01	1.0110635e+02	8.9332362e+01	1.0225158e+02	6.9085059e+01	8.1253585e+01	3.4693803e+02	4.8040907e+01	6.8140726e+01
2.1536154e+03	7.6419517e+01	9.7988060e+01	9.8073299e+01	7.3966704e+01	5.5606837e+01	9.2010353e+01	6.7301952e+01	2.1557665e+02	8.6824353e+01	8.9165489e+01	1.7177071e+02	1.0280159e+02	8.3128598e+01	2.0271143e+02	1.4616109e+02	9.0589948e+01	8.2009602e+01	7.6862901e+01	9.2144454e+01	7.8785098e+01	9.1097307e+01	1.1931194e+02	8.3467875e+01	6.8797303e+01	7.9572050e+01	8.2100921e+01	7.3320565e+01	1.3772422e+02	6.7575938e+01	8.2907505e+01	7.5871789e+01	2.8714630e+02	1.2174395e+02	8.1425444e+01	6.3197459e+01	9.2721066e+01	3.3536085e+02	1.7816931e+02	1.2043061e+02	6.6440571e+01	8.5191113e+01	1.0084575e+02	9.1728387e+01	1.0288991e+02	6.9095217e+01	8.1210840e+01	3.4663339e+02	4.7978406e+01	6.5284365e+01
2.1544154e+03	7.6665618e+01	9.8365255e+01	9.8412643e+01	7.4154881e+01	5.5701209e+01	9.5968052e+01	6.7463737e+01	2.1532730e+02	9.2643526e+01	8.6567816e+01	1.7146460e+02	1.0319124e+02	8.3244752e+01	2.0303740e+02	1.3370457e+02	9.6584998e+01	8.2600360e+01	7.6801804e+01	9.6454584e+01	7.8705170e+01	9.1287400e+01	1.1949929e+02	8.3844648e+01	6.6345554e+01	7.9548578e+01	8.0891979e+01	7.3436511e+01	1.4532088e+02	6.7628182e+01	8.1091556e+01	7.6212524e+01	2.8693316e+02	1.2191035e+02	8.1696872e+01	6.3324682e+01	9.2880495e+01	3.3575958e+02	1.7814414e+02	1.2646687e+02	6.6285402e+01	8.2000566e+01	1.0123300e+02	9.5288910e+01	1.0396071e+02	6.9142707e+01	8.1362599e+01	3.4690584e+02	4.8084874e+01	6.3828362e+01
2.1552155e+03	7.6374097e+01	9.8151402e+01	9.8101575e+01	7.4090150e+01	5.5862040e+01	9.9781179e+01	6.9028232e+01	2.1563818e+02	9.9455292e+01	8.4598807e+01	1.7181675e+02	1.0306351e+02	8.3249963e+01	2.0281731e+02	1.2432354e+02	1.0289464e+02	8.2254279e+01	7.6931894e+01	1.0053471e+02	7.9170737e+01	9.1283521e+01	1.1943750e+02	8.3371817e+01	6.4846501e+01	7.9747647e+01	8.0002971e+01	7.3431863e+01	1.5080829e+02	6.7761479e+01	7.9890926e+01	7.6066459e+01	2.8741404e+02	1.2219027e+02	8.1790740e+01	6.3647531e+01	9.2583251e+01	3.3547670e+02	1.7834172e+02	1.3137605e+02	6.6258382e+01	7.9270373e+01	1.0107631e+02	9.8927443e+01	1.0494346e+02	6.9246505e+01	8.1150965e+01	3.4713424e+02	4.8141279e+01	6.2437295e+01
2.1560156e+03	7.7073478e+01	9.8212147e+01	9.8377072e+01	7.4301898e+01	5.5864409e+01	1.0357133e+02	7.0357473e+01	2.1548426e+02	1.0676335e+02	8.3797661e+01	1.7184492e+02	1.0345357e+02	8.3420402e+01	2.0313674e+02	1.1532378e+02	1.1159837e+02	8.2528123e+01	7.7497454e+01	1.0526235e+02	7.8860395e+01	9.1591440e+01	1.1978622e+02	8.3835982e+01	6.3846407e+01	7.9809334e+01	7.9673547e+01	7.3561775e+01	1.5512959e+02	6.7611093e+01	7.8737938e+01	7.6307870e+01	2.8682166e+02	1.2217024e+02	8.1621632e+01	6.3697772e+01	9.2733952e+01	3.3564830e+02	1.7847556e+02	1.3810082e+02	6.6284395e+01	7.7096389e+01	1.0107316e+02	1.0397393e+02	1.0657493e+02	6.9258150e+01	8.1191847e+01	3.4704169e+02	4.8037897e+01	6.1949091e+01
2.1568157e+03	7.6606139e+01	9.8440483e+01	9.8382174e+01	7.4334684e+01	5.5583321e+01	1.0510333e+02	7.2413922e+01	2.1547470e+02	1.1270101e+02	8.3681235e+01	1.7234884e+02	1.0326250e+02	8.3343383e+01	2.0298968e+02	1.0815927e+02	1.1870017e+02	8.2244852e+01	7.6495497e+01	1.0931825e+02	7.8909914e+01	9.1534349e+01	1.1977026e+02	8.3817751e+01	6.3637791e+01	7.9790030e+01	7.9257810e+01	7.3775481e+01	1.5776597e+02	6.7636893e+01	7.7514492e+01	7.6173711e+01	2.8753417e+02	1.2205196e+02	8.2090924e+01	6.3559817e+01	9.2986497e+01	3.3580241e+02	1.7822817e+02	1.4245271e+02	6.6445007e+01	7.5654875e+01	1.0128204e+02	1.0893836e+02	1.0955683e+02	6.9173820e+01	8.1465697e+01	3.4717735e+02	4.8090695e+01	6.1748909e+01
2.1576158e+03	7.6920583e+01	9.8517851e+01	9.8207425e+01	7.4420399e+01	5.5844517e+01	1.0667392e+02	7.6097128e+01	2.1568757e+02	1.2050000e+02	8.3227438e+01	1.7196775e+02	1.0350744e+02	8.3398961e+01	2.0340636e+02	1.0283858e+02	1.2485574e+02	8.2522144e+01	7.7356350e+01	1.1353823e+02	7.9012703e+01	9.1756130e+01	1.1962331e+02	8.3744817e+01	6.3188404e+01	7.9786755e+01	7.9634047e+01	7.3742254e+01	1.5808460e+02	6.8065901e+01	7.7493141e+01	7.6660660e+01	2.8734212e+02	1.2214454e+02	8.1930170e+01	6.3821006e+01	9.2998090e+01	3.3574533e+02	1.7844195e+02	1.4569236e+02	6.6466635e+01	7.4780191e+01	1.0111967e+02	1.1524985e+02	1.1355529e+02	6.9638353e+01	8.1586130e+01	3.4725026e+02	4.8020380e+01	6.1457557e+01
2.1584158e+03	7.7086424e+01	9.8441282e+01	9.8713095e+01	7.4957442e+01	5.5937058e+01	1.0529276e+02	8.0443699e+01	2.1598642e+02	1.2605717e+02	8.3093801e+01	1.7222348e+02	1.0376075e+02	8.3496046e+01	2.0296158e+02	9.8680465e+01	1.3292428e+02	8.2508295e+01	7.7106304e+01	1.1650317e+02	7.9088473e+01	9.1422495e+01	1.1997955e+02	8.4284959e+01	6.2820421e+01	7.9964523e+01	7.9420725e+01	7.3774418e+01	1.5560262e+02	6.7969314e+01	7.7485675e+01	7.6614253e+01	2.8713876e+02	1.2215181e+02	8.2055876e+01	6.3676358e+01	9.3098655e+01	3.3580616e+02	1.7850224e+02	1.4638120e+02	6.6717778e+01	7.4249081e+01	1.0130063e+02	1.1998036e+02	1.1692684e+02	6.9375587e+01	8.1857701e+01	3.4750681e+02	4.8449419e+01	6.1569344e+01
2.1592159e+03	7.6755793e+01	9.8520866e+01	9.8794994e+01	7.6105037e+01	5.5795637e+01	1.0452196e+02	8.5892287e+01	2.1569083e+02	1.3157519e+02	8.3099876e+01	1.7237828e+02	1.0363787e+02	8.3699835e+01	2.0327039e+02	9.5507489e+01	1.3699931e+02	8.2611231e+01	7.7245899e+01	1.1690335e+02	7.9035128e+01	9.1731802e+01	1.1991023e+02	8.4587229e+01	6.2895499e+01	8.0081301e+01	7.9564507e+01	7.3928985e+01	1.5189724e+02	6.7925093e+01	7.7212488e+01	7.6897374e+01	2.8744089e+02	1.2231096e+02	8.2234277e+01	6.4111544e+01	9.3071841e+01	3.3602431e+02	1.7868842e+02	1.4597544e+02	6.6508511e+01	7.3883259e+01	1.0149756e+02	1.2518969e+02	1.2187359e+02	6.9596701e+01	8.1623890e+01	3.4724435e+02	4.7983141e+01	6.1411011e+01
2.1600160e+03	7.7204028e+01	9.8779717e+01	9.8637011e+01	7.7589227e+01	5.6076307e+01	1.0153938e+02	9.2530253e+01	2.1594762e+02	1.3365468e+02	8.2909571e+01	1.7228651e+02	1.0375155e+02	8.3411069e+01	2.0350844e+02	9.4095880e+01	1.3969264e+02	8.2419103e+01	7.7374970e+01	1.1560537e+02	7.9211493e+01	9.1811092e+01	1.1964690e+02	8.4942876e+01	6.2885289e+01	8.0357183e+01	7.9746221e+01	7.3938501e+01	1.4462429e+02	6.8224381e+01	7.7423128e+01	7.6664910e+01	2.8751166e+02	1.2240397e+02	8.2224155e+01	6.3840555e+01	9.3400174e+01	3.3598358e+02	1.7878045e+02	1.4429741e+02	6.6635186e+01	7.3826034e+01	1.0146085e+02	1.2827935e+02	1.2740678e+02	6.9468617e+01	8.1526437e+01	3.4771946e+02	4.8726468e+01	6.1563390e+01
2.1608161e+03	7.7014323e+01	9.8547686e+01	9.9101439e+01	7.9633107e+01	5.5997562e+01	9.8839740e+01	1.0076334e+02	2.1606704e+02	1.3644949e+02	8.3384358e+01	1.7217081e+02	1.0391312e+02	8.3678807e+01	2.0320970e+02	9.3546240e+01	1.3784911e+02	8.2669723e+01	7.7373008e+01	1.1124696e+02	7.9195802e+01	9.2094186e+01	1.2031380e+02	8.5966315e+01	6.2773338e+01	8.0186050e+01	7.9586947e+01	7.3832485e+01	1.3585627e+02	6.8001319e+01	7.7182607e+01	7.7382252e+01	2.8755800e+02	1.2237331e+02	8.2591429e+01	6.3680122e+01	9.3086243e+01	3.3625487e+02	1.7836462e+02	1.4099956e+02	6.6662903e+01	7.4066245e+01	1.0136668e+02	1.3052887e+02	1.3435780e+02	6.9502315e+01	8.1757286e+01	3.4750292e+02	4.8393902e+01	6.1461928e+01
2.1616162e+03	7.7132955e+01	9.8861824e+01	9.8827314e+01	8.3598642e+01	5.6145704e+01	9.6243071e+01	1.0855129e+02	2.1591549e+02	1.3739575e+02	8.3250461e+01	1.7253556e+02	1.0392462e+02	8.3506333e+01	2.0386068e+02	9.3512595e+01	1.3321003e+02	8.2950656e+01	7.7390483e+01	1.0732893e+02	7.9299091e+01	9.1873881e+01	1.2004298e+02	8.6856238e+01	6.3150124e+01	8.0028606e+01	7.9802347e+01	7.4019222e+01	1.2777851e+02	6.8395235e+01	7.7314930e+01	7.7085256e+01	2.8770907e+02	1.2223356e+02	8.2344989e+01	6.3944063e+01	9.3649579e+01	3.3607306e+02	1.7863352e+02	1.3814834e+02	6.6575496e+01	7.3648459e+01	1.0145604e+02	1.3111825e+02	1.3977259e+02	6.9877691e+01	8.1839856e+01	3.4780534e+02	4.8401736e+01	6.1676694e+01
2.1624162e+03	7.7123423e+01	9.9054836e+01	9.8773423e+01	8.8621215e+01	5.5915887e+01	9.3432054e+01	1.1630915e+02	2.1616213e+02	1.3664960e+02	8.3278204e+01	1.7247467e+02	1.0395620e+02	8.3633610e+01	2.0348664e+02	9.4198238e+01	1.3106518e+02	8.2462706e+01	7.7515750e+01	1.0301013e+02	7.9159664e+01	9.1970204e+01	1.2001883e+02	8.8704016e+01	6.3078513e+01	8.0334751e+01	7.9617007e+01	7.3981315e+01	1.2155864e+02	6.8061233e+01	7.7382599e+01	7.7261874e+01	2.8755066e+02	1.2237582e+02	8.2480360e+01	6.3784274e+01	9.3627283e+01	3.3665035e+02	1.7891776e+02	1.3436670e+02	6.6881283e+01	7.4040693e+01	1.0155187e+02	1.3030759e+02	1.4333266e+02	6.9754730e+01	8.1610473e+01	3.4769661e+02	4.8600751e+01	6.1676561e+01
2.1632163e+03	7.7550249e+01	9.8720881e+01	9.9058580e+01	9.5852322e+01	5.6226435e+01	9.1914624e+01	1.2237922e+02	2.1596305e+02	1.3545576e+02	8.3538920e+01	1.7266065e+02	1.0391949e+02	8.3664314e+01	2.0357438e+02	9.6384107e+01	1.2643555e+02	8.2798888e+01	7.7493631e+01	9.7868288e+01	7.9396311e+01	9.2307515e+01	1.2019975e+02	9.0634918e+01	6.3198428e+01	8.0345956e+01	7.9761999e+01	7.4297645e+01	1.1525385e+02	6.8271655e+01	7.7655774e+01	7.7605310e+01	2.8763281e+02	1.2262888e+02	8.2639665e+01	6.4108173e+01	9.3628165e+01	3.3606011e+02	1.7890866e+02	1.3280674e+02	6.6894499e+01	7.3841553e+01	1.0177988e+02	1.2838597e+02	1.4710212e+02	6.9723843e+01	8.1928037e+01	3.4799881e+02	4.8599789e+01	6.1896970e+01
2.1640164e+03	7.7502754e+01	9.9528919e+01	9.9053357e+01	1.0389051e+02	5.6033266e+01	9.0927423e+01	1.2600123e+02	2.1600619e+02	1.3153370e+02	8.3485157e+01	1.7287315e+02	1.0432684e+02	8.3757099e+01	2.0398694e+02	9.9383572e+01	1.2220270e+02	8.2809411e+01	7.7654374e+01	9.4149438e+01	7.9343680e+01	9.2179492e+01	1.2033508e+02	9.3499127e+01	6.3021557e+01	8.0560163e+01	7.9783880e+01	7.3967072e+01	1.1031596e+02	6.8262770e+01	7.7489413e+01	7.7379349e+01	2.8799473e+02	1.2251240e+02	8.2681581e+01	6.4039408e+01	9.3770648e+01	3.3624810e+02	1.7897911e+02	1.3050229e+02	6.6971997e+01	7.4230632e+01	1.0162956e+02	1.2559836e+02	1.4692904e+02	6.9901951e+01	8.1984113e+01	3.4805398e+02	4.8668015e+01	6.1808362e+01
2.1648165e+03	7.7330575e+01	9.8855347e+01	9.9511818e+01	1.1248496e+02	5.6024723e+01	9.0376165e+01	1.2643507e+02	2.1611338e+02	1.2596961e+02	8.3718687e+01	1.7276128e+02	1.0407971e+02	8.3865091e+01	2.0380274e+02	1.0266633e+02	1.1622735e+02	8.2897229e+01	7.7649581e+01	8.9192842e+01	7.9019196e+01	9.2275147e+01	1.2000433e+02	9.7228247e+01	6.3032334e+01	8.0310620e+01	7.9888760e+01	7.4250748e+01	1.0673114e+02	6.8291385e+01	7.7623111e+01	7.7566093e+01	2.8785860e+02	1.2236262e+02	8.2894470e+01	6.4264251e+01	9.4001999e+01	3.3650466e+02	1.7912048e+02	1.2912770e+02	6.7171433e+01	7.3989046e+01	1.0170134e+02	1.2233639e+02	1.4554851e+02	6.9850647e+01	8.1835431e+01	3.4791321e+02	4.8756846e+01	6.2024520e+01
2.1656166e+03	7.7817885e+01	9.9200333e+01	9.9189679e+01	1.2260429e+02	5.6578914e+01	8.9734246e+01	1.2520588e+02	2.1629495e+02	1.1813915e+02	8.3584469e+01	1.7290969e+02	1.0472311e+02	8.3847809e+01	2.0411863e+02	1.0715246e+02	1.1145078e+02	8.2835467e+01	7.7413474e+01	8.4797626e+01	7.9697892e+01	9.2197263e+01	1.2015182e+02	1.0131357e+02	6.3412852e+01	8.0430943e+01	7.9986552e+01	7.4159418e+01	1.0327335e+02	6.8386095e+01	7.7717649e+01	7.7682248e+01	2.8783941e+02	1.2269750e+02	8.2875349e+01	6.4172485e+01	9.3544359e+01	3.3637611e+02	1.7904834e+02	1.2760924e+02	6.6784686e+01	7.4253821e+01	1.0152377e+02	1.1889683e+02	1.4407706e+02	7.0023965e+01	8.2279594e+01	3.4850103e+02	4.8704450e+01	6.2160659e+01
2.1664166e+03	7.7561275e+01	9.9348392e+01	9.9589328e+01	1.3211522e+02	5.6524429e+01	8.8431757e+01	1.2130764e+02	2.1641051e+02	1.1147769e+02	8.3581841e+01	1.7328221e+02	1.0429976e+02	8.4232028e+01	2.0398397e+02	1.1031174e+02	1.0721506e+02	8.3052302e+01	7.7762954e+01	8.1773392e+01	7.9624203e+01	9.2773319e+01	1.2044017e+02	1.0734617e+02	6.3203403e+01	8.0500043e+01	8.0167109e+01	7.4521772e+01	1.0082603e+02	6.8749323e+01	7.8003120e+01	7.8130526e+01	2.8792148e+02	1.2279056e+02	8.2869681e+01	6.4342851e+01	9.4203393e+01	3.3645466e+02	1.7925910e+02	1.2515612e+02	6.6899886e+01	7.4152665e+01	1.0203465e+02	1.1793732e+02	1.3996862e+02	6.9906792e+01	8.1926690e+01	3.4800509e+02	4.8677653e+01	6.2053488e+01
2.1672167e+03	7.7960223e+01	9.9140470e+01	9.9448057e+01	1.3867162e+02	5.6212774e+01	8.7468941e+01	1.1437789e+02	2.1675860e+02	1.0424720e+02	8.3914571e+01	1.7308322e+02	1.0450509e+02	8.4088801e+01	2.0418058e+02	1.1456651e+02	1.0312292e+02	8.2889835e+01	7.7639722e+01	7.8654478e+01	7.9477248e+01	9.2457418e+01	1.2071554e+02	1.1709032e+02	6.3041122e+01	8.0641585e+01	8.0163157e+01	7.4559292e+01	9.9200514e+01	6.8852416e+01	7.7885068e+01	7.7952836e+01	2.8786079e+02	1.2266519e+02	8.3230416e+01	6.4582365e+01	9.4255221e+01	3.3663096e+02	1.7925519e+02	1.2171936e+02	6.6914478e+01	7.4174536e+01	1.0169184e+02	1.1501097e+02	1.3574108e+02	6.9928640e+01	8.2013471e+01	3.4841569e+02	4.8616678e+01	6.2288553e+01
2.1680168e+03	7.7728917e+01	9.9496754e+01	9.9765390e+01	1.4505355e+02	5.6385467e+01	8.5490899e+01	1.0867950e+02	2.1635979e+02	9.8017461e+01	8.3756639e+01	1.7329929e+02	1.0477200e+02	8.3964682e+01	2.0400561e+02	1.2019667e+02	1.0000218e+02	8.2682456e+01	7.7526537e+01	7.7161841e+01	7.9395482e+01	9.2479182e+01	1.2040864e+02	1.2813374e+02	6.3371967e+01	8.0918777e+01	8.0141840e+01	7.4827609e+01	9.6936924e+01	6.8572489e+01	7.8058356e+01	7.7933325e+01	2.8801217e+02	1.2279754e+02	8.2922021e+01	6.4267616e+01	9.4089423e+01	3.3649681e+02	1.7943421e+02	1.1999543e+02	6.6950848e+01	7.4264102e+01	1.0183125e+02	1.1131725e+02	1.3110165e+02	7.0187594e+01	8.2159793e+01	3.4859318e+02	4.9079483e+01	6.2017408e+01
2.1688169e+03	7.8049162e+01	9.9614038e+01	9.9605641e+01	1.5234097e+02	5.6547855e+01	8.4142448e+01	1.0116079e+02	2.1680019e+02	9.1427169e+01	8.4527847e+01	1.7323212e+02	1.0484946e+02	8.3720574e+01	2.0430535e+02	1.2682121e+02	9.6209507e+01	8.3277430e+01	7.7979324e+01	7.5280387e+01	7.9594236e+01	9.2927570e+01	1.2062874e+02	1.4389339e+02	6.3004109e+01	8.0594605e+01	8.0258901e+01	7.4971018e+01	9.6193862e+01	6.8875382e+01	7.7873849e+01	7.8179640e+01	2.8813339e+02	1.2289737e+02	8.3394053e+01	6.4379671e+01	9.3907928e+01	3.3688088e+02	1.7914683e+02	1.1746172e+02	6.7284504e+01	7.4568501e+01	1.0199949e+02	1.0826372e+02	1.2665853e+02	6.9983692e+01	8.2386431e+01	3.4834656e+02	4.8814231e+01	6.2375651e+01
2.1696170e+03	7.8031575e+01	9.9375398e+01	9.9975186e+01	1.5570181e+02	5.6762739e+01	8.3059095e+01	9.5012605e+01	2.1647932e+02	8.6156091e+01	8.3880819e+01	1.7346527e+02	1.0527388e+02	8.4312515e+01	2.0425812e+02	1.3374676e+02	9.3674288e+01	8.3406285e+01	7.7806279e+01	7.4951437e+01	7.9825796e+01	9.2567054e+01	1.2055807e+02	1.6363951e+02	6.3355083e+01	8.1097543e+01	8.0259287e+01	7.6011319e+01	9.5644740e+01	6.8750022e+01	7.8447455e+01	7.8209420e+01	2.8808083e+02	1.2303351e+02	8.3338023e+01	6.4449725e+01	9.4526583e+01	3.3664229e+02	1.7950146e+02	1.1495119e+02	6.6911033e+01	7.4635663e+01	1.0223772e+02	1.0490652e+02	1.2214218e+02	7.0330830e+01	8.2298008e+01	3.4893928e+02	4.8805443e+01	6.2159312e+01
2.1704170e+03	7.8088699e+01	9.9670657e+01	9.9862850e+01	1.5997550e+02	5.6229242e+01	8.1447898e+01	8.8979253e+01	2.1659297e+02	8.3196308e+01	8.4129539e+01	1.7318948e+02	1.0543110e+02	8.4066977e+01	2.0458594e+02	1.4060833e+02	9.1476809e+01	8.3033897e+01	7.8011690e+01	7.4240236e+01	7.9713138e+01	9.2814825e+01	1.2091862e+02	1.8492364e+02	6.3392122e+01	8.0816805e+01	8.0180836e+01	7.7012285e+01	9.4675591e+01	6.8894580e+01	7.8352626e+01	7.8497303e+01	2.8839044e+02	1.2287579e+02	8.3507738e+01	6.4881204e+01	9.4444899e+01	3.3682099e+02	1.7972351e+02	1.1313470e+02	6.7384322e+01	7.4621144e+01	1.0198176e+02	1.0113885e+02	1.1735982e+02	7.0093863e+01	8.2237583e+01	3.4864407e+02	4.9061209e+01	6.2552304e+01
2.1712171e+03	7.8250478e+01	9.9582711e+01	9.9802207e+01	1.6227404e+02	5.6844501e+01	8.0019218e+01	8.2749811e+01	2.1666587e+02	8.1212434e+01	8.4187662e+01	1.7355789e+02	1.0614842e+02	8.4213348e+01	2.0429616e+02	1.4930355e+02	8.8395590e+01	8.3308178e+01	7.7970184e+01	7.4075327e+01	7.9613966e+01	9.2579192e+01	1.2064520e+02	2.0755801e+02	6.3330943e+01	8.0880170e+01	8.0360279e+01	7.9041459e+01	9.4762447e+01	6.8901184e+01	7.8325144e+01	7.8527079e+01	2.8816739e+02	1.2282219e+02	8.3410650e+01	6.4398045e+01	9.4855078e+01	3.3670025e+02	1.7929195e+02	1.1171082e+02	6.6968837e+01	7.4495545e+01	1.0204412e+02	9.8651058e+01	1.1388998e+02	7.0183862e+01	8.2423784e+01	3.4912915e+02	4.9115107e+01	6.2250247e+01
2.1720172e+03	7.8433688e+01	1.0007156e+02	1.0019537e+02	1.6526088e+02	5.6493253e+01	7.9548887e+01	7.9006841e+01	2.1658453e+02	7.8937673e+01	8.4523619e+01	1.7358349e+02	1.0717799e+02	8.4162681e+01	2.0461977e+02	1.5451748e+02	8.6766084e+01	8.3308099e+01	7.7928482e+01	7.3911707e+01	7.9894588e+01	9.3178065e+01	1.2085992e+02	2.2608521e+02	6.3602011e+01	8.1238475e+01	8.0414265e+01	8.1564717e+01	9.4115279e+01	6.8944965e+01	7.8319672e+01	7.8662681e+01	2.8826310e+02	1.2303836e+02	8.3677296e+01	6.4790431e+01	9.4581008e+01	3.3688713e+02	1.7990730e+02	1.1015204e+02	6.7480813e+01	7.4684726e+01	1.0217701e+02	9.5086890e+01	1.1108531e+02	7.0285628e+01	8.2121552e+01	3.4871247e+02	4.8888088e+01	6.2737913e+01
2.1728173e+03	7.8200122e+01	9.9812340e+01	9.9969289e+01	1.6457691e+02	5.6663137e+01	7.8641453e+01	7.5379858e+01	2.1673509e+02	7.8284168e+01	8.4424949e+01	1.7366647e+02	1.0837818e+02	8.4215522e+01	2.0450550e+02	1.5756874e+02	8.4176555e+01	8.3518585e+01	7.7797694e+01	7.3771949e+01	7.9775998e+01	9.3166952e+01	1.2089479e+02	2.3604943e+02	6.3291868e+01	8.1074648e+01	8.0281167e+01	8.5635176e+01	9.4400381e+01	6.8934492e+01	7.8724890e+01	7.8839221e+01	2.8849700e+02	1.2309679e+02	8.3577667e+01	6.4817518e+01	9.5025908e+01	3.3716576e+02	1.7996242e+02	1.1012665e+02	6.7015547e+01	7.4810867e+01	1.0217960e+02	9.2834537e+01	1.0917626e+02	7.0378961e+01	8.2666531e+01	3.4905444e+02	4.9316509e+01	6.2256789e+01
2.1736174e+03	7.8357883e+01	1.0008084e+02	1.0018840e+02	1.6155148e+02	5.6607342e+01	7.8350079e+01	7.3085894e+01	2.1698252e+02	7.7658631e+01	8.4577272e+01	1.7375943e+02	1.1038107e+02	8.4546413e+01	2.0478243e+02	1.5881030e+02	8.2746237e+01	8.3061798e+01	7.8068222e+01	7.3574389e+01	7.9990305e+01	9.3046476e+01	1.2106678e+02	2.3915750e+02	6.3416229e+01	8.1233335e+01	8.0829921e+01	9.0696595e+01	9.4305814e+01	6.9392541e+01	7.8565091e+01	7.9108253e+01	2.8839958e+02	1.2312886e+02	8.4045563e+01	6.4571138e+01	9.5293891e+01	3.3696398e+02	1.7963069e+02	1.1028107e+02	6.7426186e+01	7.4599331e+01	1.0258846e+02	9.0840965e+01	1.0652660e+02	7.0555864e+01	8.2427134e+01	3.4918366e+02	4.8973583e+01	6.2774066e+01
2.1744174e+03	7.8323572e+01	9.9920539e+01	1.0032159e+02	1.5735770e+02	5.6900508e+01	7.8367704e+01	7.1143772e+01	2.1693680e+02	7.7054106e+01	8.4347096e+01	1.7377327e+02	1.1298384e+02	8.4528582e+01	2.0479581e+02	1.5642927e+02	8.1814569e+01	8.3425769e+01	7.8290001e+01	7.3836888e+01	7.9653579e+01	9.3186578e+01	1.2105296e+02	2.3425990e+02	6.3618617e+01	8.1239457e+01	8.0770919e+01	9.6677717e+01	9.4115049e+01	6.9065151e+01	7.8724825e+01	7.9263907e+01	2.8852390e+02	1.2319748e+02	8.3996742e+01	6.4972783e+01	9.5678602e+01	3.3721119e+02	1.7999100e+02	1.1090364e+02	6.7241749e+01	7.4739516e+01	1.0211778e+02	8.9632586e+01	1.0559146e+02	7.0572512e+01	8.2669544e+01	3.4905306e+02	4.9343418e+01	6.2805690e+01
2.1752175e+03	7.8413994e+01	1.0034838e+02	1.0054964e+02	1.5171254e+02	5.6795922e+01	7.8390033e+01	7.0004268e+01	2.1675340e+02	7.7105961e+01	8.4932966e+01	1.7390504e+02	1.1559834e+02	8.4402158e+01	2.0494980e+02	1.5111628e+02	8.0782451e+01	8.3443501e+01	7.7987836e+01	7.4031138e+01	8.0005629e+01	9.3080052e+01	1.2088878e+02	2.2231920e+02	6.3671377e+01	8.1386436e+01	8.0772150e+01	1.0356102e+02	9.4458728e+01	6.9308328e+01	7.8619997e+01	7.9573289e+01	2.8833574e+02	1.2314505e+02	8.3913165e+01	6.4880239e+01	9.6494977e+01	3.3689821e+02	1.8003827e+02	1.1256710e+02	6.7625127e+01	7.5166836e+01	1.0236105e+02	8.8641067e+01	1.0438863e+02	7.0675986e+01	8.2710631e+01	3.4922940e+02	4.9160995e+01	6.2530202e+01
2.1760176e+03	7.8692242e+01	1.0014674e+02	1.0055331e+02	1.4202999e+02	5.6882507e+01	7.7995111e+01	6.9112351e+01	2.1709002e+02	7.7225121e+01	8.4609802e+01	1.7406342e+02	1.1842178e+02	8.4558200e+01	2.0521148e+02	1.4203471e+02	8.0200976e+01	8.3422295e+01	7.8101386e+01	7.4071002e+01	8.0020877e+01	9.3154308e+01	1.2110400e+02	2.0201584e+02	6.3809203e+01	8.1198776e+01	8.0586925e+01	1.1192472e+02	9.4365986e+01	6.9375894e+01	7.8952923e+01	7.9642489e+01	2.8880413e+02	1.2315858e+02	8.4081893e+01	6.4811703e+01	9.7455173e+01	3.3731864e+02	1.8019118e+02	1.1562775e+02	6.7381636e+01	7.4739146e+01	1.0225947e+02	8.7950148e+01	1.0398508e+02	7.0923694e+01	8.2720812e+01	3.4902535e+02	4.9207282e+01	6.2578376e+01
2.1768177e+03	7.8660953e+01	9.9960812e+01	1.0053418e+02	1.3197915e+02	5.6913314e+01	7.8233289e+01	6.9147185e+01	2.1705709e+02	7.6785637e+01	8.4737216e+01	1.7385641e+02	1.2136886e+02	8.4409300e+01	2.0499922e+02	1.3255849e+02	7.9958652e+01	8.3392971e+01	7.8170838e+01	7.4059423e+01	8.0084864e+01	9.3444210e+01	1.2113216e+02	1.8067731e+02	6.3493539e+01	8.1673909e+01	8.0733787e+01	1.1753280e+02	9.4533677e+01	6.9530120e+01	7.8766710e+01	8.0395528e+01	2.8846279e+02	1.2353736e+02	8.4358859e+01	6.5066865e+01	9.9375540e+01	3.3734137e+02	1.7995925e+02	1.1775947e+02	6.7403173e+01	7.5373293e+01	1.0237377e+02	8.7493695e+01	1.0343989e+02	7.1353836e+01	8.2798253e+01	3.4938963e+02	4.9423939e+01	6.2955034e+01
2.1776178e+03	7.8915703e+01	1.0052383e+02	1.0075567e+02	1.2318341e+02	5.7029977e+01	7.8276333e+01	6.8852002e+01	2.1712119e+02	7.7218742e+01	8.4968851e+01	1.7436123e+02	1.2571081e+02	8.4692449e+01	2.0523387e+02	1.2340265e+02	7.9657643e+01	8.3773871e+01	7.8163772e+01	7.3926730e+01	7.9789252e+01	9.3485832e+01	1.2130326e+02	1.6063856e+02	6.3904268e+01	8.1548820e+01	8.0932382e+01	1.2256378e+02	9.4919253e+01	6.9267051e+01	7.9192986e+01	8.1776992e+01	2.8874566e+02	1.2338568e+02	8.4211826e+01	6.4803257e+01	1.0134519e+02	3.3733920e+02	1.8025761e+02	1.2087051e+02	6.7928917e+01	7.5085099e+01	1.0272496e+02	8.7376847e+01	1.0350421e+02	7.2361696e+01	8.2905589e+01	3.4975202e+02	4.9308968e+01	6.2734342e+01
2.1784178e+03	7.8896883e+01	1.0012169e+02	1.0109529e+02	1.1400692e+02	5.6951310e+01	7.8374063e+01	6.8338821e+01	2.1708326e+02	7.6927402e+01	8.5029134e+01	1.7405895e+02	1.3060051e+02	8.4862825e+01	2.0515272e+02	1.1646058e+02	8.0060048e+01	8.3531924e+01	7.8551723e+01	7.4062639e+01	8.0230624e+01	9.3489608e+01	1.2116707e+02	1.4172841e+02	6.3677118e+01	8.1541865e+01	8.0961743e+01	1.2921830e+02	9.4621953e+01	6.9651888e+01	7.8807562e+01	8.3573954e+01	2.8887256e+02	1.2351414e+02	8.4138879e+01	6.5128844e+01	1.0397601e+02	3.3698340e+02	1.8025948e+02	1.2555038e+02	6.7526063e+01	7.5610525e+01	1.0243783e+02	8.7101097e+01	1.0305365e+02	7.4749536e+01	8.2813836e+01	3.4936375e+02	4.9477097e+01	6.2865252e+01
2.1792179e+03	7.8874858e+01	1.0050712e+02	1.0081443e+02	1.0530092e+02	5.7216654e+01	7.8205528e+01	6.8877241e+01	2.1710884e+02	7.7202290e+01	8.5305436e+01	1.7422809e+02	1.3620719e+02	8.4482556e+01	2.0549036e+02	1.0953217e+02	7.9735025e+01	8.3540747e+01	7.8272582e+01	7.4318477e+01	8.0174161e+01	9.3700004e+01	1.2131034e+02	1.2628679e+02	6.3866687e+01	8.1811447e+01	8.0849773e+01	1.3794736e+02	9.4798423e+01	6.9879209e+01	7.9078285e+01	8.6170650e+01	2.8878359e+02	1.2365138e+02	8.4867926e+01	6.5081983e+01	1.0716269e+02	3.3756154e+02	1.8015522e+02	1.3022699e+02	6.7501263e+01	7.5135347e+01	1.0264014e+02	8.7219801e+01	1.0316928e+02	7.7398590e+01	8.2968482e+01	3.4976283e+02	4.9304978e+01	6.3279519e+01
2.1800180e+03	7.8857679e+01	1.0048287e+02	1.0071594e+02	9.8800109e+01	5.7157562e+01	7.8120860e+01	6.8465683e+01	2.1716161e+02	7.7109085e+01	8.5092403e+01	1.7448586e+02	1.3964864e+02	8.4744077e+01	2.0552642e+02	1.0455144e+02	7.9633848e+01	8.3737119e+01	7.8133456e+01	7.4371345e+01	8.0366359e+01	9.3679664e+01	1.2143995e+02	1.1400892e+02	6.3681205e+01	8.1692020e+01	8.1128607e+01	1.4743190e+02	9.4783240e+01	6.9820578e+01	7.9252500e+01	8.8663266e+01	2.8896605e+02	1.2332345e+02	8.4289460e+01	6.5350184e+01	1.1198625e+02	3.3747069e+02	1.8051219e+02	1.3690361e+02	6.8012771e+01	7.5580888e+01	1.0259276e+02	8.7383515e+01	1.0286207e+02	8.3758101e+01	8.3128915e+01	3.4962583e+02	4.9565865e+01	6.2957873e+01
2.1808181e+03	7.9156750e+01	1.0051778e+02	1.0106710e+02	9.3705896e+01	5.7262387e+01	7.8799117e+01	6.8700619e+01	2.1736162e+02	7.7120883e+01	8.5101324e+01	1.7442216e+02	1.4466011e+02	8.4784172e+01	2.0545675e+02	9.9467756e+01	7.9775340e+01	8.3824792e+01	7.8403507e+01	7.4273884e+01	8.0119048e+01	9.3874108e+01	1.2130506e+02	1.0562907e+02	6.3740392e+01	8.1795792e+01	8.0874185e+01	1.6325648e+02	9.5095623e+01	6.9588875e+01	7.9109867e+01	9.2586301e+01	2.8862331e+02	1.2383985e+02	8.4766430e+01	6.5095406e+01	1.1665266e+02	3.3732929e+02	1.8047426e+02	1.4367909e+02	6.7483074e+01	7.5347952e+01	1.0273421e+02	8.7028801e+01	1.0317390e+02	9.1878358e+01	8.2632352e+01	3.4995713e+02	4.9627749e+01	6.2882348e+01
2.1816182e+03	7.9142014e+01	1.0084553e+02	1.0111014e+02	8.9293602e+01	5.7343163e+01	7.8190699e+01	6.8592956e+01	2.1706052e+02	7.7305113e+01	8.5444128e+01	1.7473249e+02	1.5004721e+02	8.4784005e+01	2.0551707e+02	9.6929055e+01	8.0122139e+01	8.3496654e+01	7.7997913e+01	7.4088492e+01	8.0223621e+01	9.3639260e+01	1.2142457e+02	9.9392446e+01	6.3986544e+01	8.1680035e+01	8.1231643e+01	1.8177716e+02	9.5022695e+01	6.9712410e+01	7.9468229e+01	9.5578525e+01	2.8896249e+02	1.2358865e+02	8.4792946e+01	6.5203205e+01	1.2234107e+02	3.3747314e+02	1.8060393e+02	1.5005828e+02	6.7970918e+01	7.5729088e+01	1.0264461e+02	8.7463526e+01	1.0291051e+02	1.0395763e+02	8.2881244e+01	3.4975433e+02	4.9591859e+01	6.3262321e+01
2.1824182e+03	7.9273825e+01	1.0059130e+02	1.0083859e+02	8.5986074e+01	5.7269113e+01	7.8616262e+01	6.8647749e+01	2.1771157e+02	7.7295376e+01	8.5300751e+01	1.7465829e+02	1.5575553e+02	8.5014400e+01	2.0567756e+02	9.4660297e+01	7.9753391e+01	8.4190235e+01	7.8594162e+01	7.4396525e+01	8.0329319e+01	9.3666774e+01	1.2158740e+02	9.4322342e+01	6.3847736e+01	8.1988875e+01	8.1060591e+01	2.0309734e+02	9.5490879e+01	6.9919719e+01	7.9279699e+01	9.8861619e+01	2.8890540e+02	1.2393209e+02	8.4906326e+01	6.5398994e+01	1.3000416e+02	3.3771169e+02	1.8051320e+02	1.5484437e+02	6.7963177e+01	7.5209952e+01	1.0255941e+02	8.7641207e+01	1.0286574e+02	1.2031878e+02	8.3219878e+01	3.5009983e+02	4.9671018e+01	6.3233725e+01
2.1832183e+03	7.9233037e+01	1.0078167e+02	1.0150738e+02	8.2714503e+01	5.7528242e+01	7.8572927e+01	6.8883429e+01	2.1737447e+02	7.7386557e+01	8.5337162e+01	1.7484532e+02	1.5918288e+02	8.5086565e+01	2.0584799e+02	9.4126817e+01	7.9870525e+01	8.3826194e+01	7.8829529e+01	7.4630447e+01	8.0429619e+01	9.3748041e+01	1.2171312e+02	9.2091422e+01	6.4035111e+01	8.2013653e+01	8.1481075e+01	2.2379713e+02	9.5242703e+01	6.9918525e+01	7.9460051e+01	1.0005235e+02	2.8912195e+02	1.2351837e+02	8.4795445e+01	6.5463892e+01	1.3593652e+02	3.3753087e+02	1.8071555e+02	1.5918496e+02	6.7870162e+01	7.5849322e+01	1.0292251e+02	8.7681651e+01	1.0323831e+02	1.4100334e+02	8.3147677e+01	3.5023411e+02	4.9746327e+01	6.3248173e+01
2.1840184e+03	7.9319228e+01	1.0102168e+02	1.0111422e+02	8.0741491e+01	5.7298223e+01	7.8596701e+01	6.8831855e+01	2.1744793e+02	7.7403039e+01	8.5449905e+01	1.7449000e+02	1.6215588e+02	8.4601547e+01	2.0586689e+02	9.2998311e+01	7.9958686e+01	8.3948931e+01	7.8634645e+01	7.4499212e+01	8.0222167e+01	9.4149363e+01	1.2179170e+02	8.9424702e+01	6.3765835e+01	8.1976080e+01	8.1432579e+01	2.4172229e+02	9.5714632e+01	6.9835131e+01	7.9391491e+01	1.0112965e+02	2.8898127e+02	1.2379653e+02	8.5005346e+01	6.5392363e+01	1.4375993e+02	3.3757053e+02	1.8061854e+02	1.6086594e+02	6.8088078e+01	7.5497015e+01	1.0286003e+02	8.7676460e+01	1.0311818e+02	1.6709263e+02	8.3278463e+01	3.4994285e+02	4.9423478e+01	6.3148971e+01
2.1848185e+03	7.9378035e+01	1.0064578e+02	1.0139773e+02	7.9361464e+01	5.7580715e+01	7.8937001e+01	6.8724801e+01	2.1744320e+02	7.7455837e+01	8.5668246e+01	1.7477484e+02	1.6128503e+02	8.5188778e+01	2.0576639e+02	9.2675481e+01	7.9959816e+01	8.4007161e+01	7.8777582e+01	7.4782566e+01	8.0226027e+01	9.4190971e+01	1.2192429e+02	8.8661437e+01	6.4157555e+01	8.2162481e+01	8.1230661e+01	2.5455084e+02	9.5753813e+01	6.9972514e+01	7.9932539e+01	1.0075465e+02	2.8928862e+02	1.2376581e+02	8.5037276e+01	6.5880445e+01	1.5148485e+02	3.3789003e+02	1.8068501e+02	1.5979952e+02	6.7993454e+01	7.5933998e+01	1.0292000e+02	8.7649112e+01	1.0329169e+02	2.0414123e+02	8.3459122e+01	3.5067040e+02	4.9473429e+01	6.3441896e+01
2.1856186e+03	7.9410243e+01	1.0121152e+02	1.0154957e+02	7.8007388e+01	5.7444523e+01	7.8778780e+01	6.9134297e+01	2.1791084e+02	7.7668345e+01	8.5686867e+01	1.7494190e+02	1.5971642e+02	8.4846776e+01	2.0605987e+02	9.2416543e+01	8.0485722e+01	8.3999507e+01	7.9185621e+01	7.4571377e+01	8.0706041e+01	9.4189292e+01	1.2170504e+02	8.8260691e+01	6.3790408e+01	8.1964513e+01	8.1439759e+01	2.5755752e+02	9.5896114e+01	7.0136112e+01	7.9702067e+01	1.0017616e+02	2.8938943e+02	1.2405298e+02	8.5237356e+01	6.5468369e+01	1.5569440e+02	3.3756559e+02	1.8077559e+02	1.5781463e+02	6.7793092e+01	7.5954382e+01	1.0281092e+02	8.7845146e+01	1.0353100e+02	2.5320270e+02	8.3154217e+01	3.4998310e+02	5.0020929e+01	6.3633816e+01
2.1864186e+03	7.9628961e+01	1.0076256e+02	1.0148584e+02	7.7378415e+01	5.7627216e+01	7.9007433e+01	6.8772147e+01	2.1756821e+02	7.7473227e+01	8.5760120e+01	1.7475063e+02	1.5586466e+02	8.5148108e+01	2.0596138e+02	9.1942325e+01	7.9962998e+01	8.4350757e+01	7.9486526e+01	7.4770954e+01	8.0517803e+01	9.4155861e+01	1.2195822e+02	8.7267408e+01	6.4092239e+01	8.2222233e+01	8.1562017e+01	2.5266247e+02	9.6129654e+01	7.0082792e+01	7.9983143e+01	1.0077163e+02	2.8914174e+02	1.2377597e+02	8.5363300e+01	6.5412795e+01	1.6037438e+02	3.3766877e+02	1.8083608e+02	1.5432605e+02	6.8177042e+01	7.5708950e+01	1.0295925e+02	8.7957856e+01	1.0353962e+02	3.2035518e+02	8.3202272e+01	3.5041101e+02	4.9822431e+01	6.3732833e+01
2.1872187e+03	7.9933344e+01	1.0119530e+02	1.0169816e+02	7.6559522e+01	5.7499360e+01	7.8485776e+01	6.8896254e+01	2.1787639e+02	7.7805844e+01	8.6017511e+01	1.7523969e+02	1.5017806e+02	8.5148438e+01	2.0601151e+02	9.1974807e+01	8.0122014e+01	8.4092017e+01	7.9958653e+01	7.4970286e+01	8.0442383e+01	9.4480723e+01	1.2178538e+02	8.7493621e+01	6.3964252e+01	8.2182937e+01	8.1395544e+01	2.3915690e+02	9.6278317e+01	7.0113077e+01	7.9921975e+01	1.0049679e+02	2.8936349e+02	1.2402768e+02	8.5317670e+01	6.5910912e+01	1.6357663e+02	3.3796893e+02	1.8074579e+02	1.5102723e+02	6.8279738e+01	7.6309528e+01	1.0303257e+02	8.7827478e+01	1.0375328e+02	4.0671907e+02	8.3407620e+01	3.5048038e+02	4.9990708e+01	6.3375221e+01
2.1880188e+03	7.9565736e+01	1.0125881e+02	1.0149330e+02	7.6320133e+01	5.7823360e+01	7.9020258e+01	6.8930717e+01	2.1734513e+02	7.7434675e+01	8.5933850e+01	1.7513755e+02	1.4286394e+02	8.5238154e+01	2.0624047e+02	9.1990769e+01	8.0215580e+01	8.3893962e+01	8.1952030e+01	7.4992490e+01	8.0802316e+01	9.4236714e+01	1.2206929e+02	8.7454310e+01	6.4473712e+01	8.2381201e+01	8.1365422e+01	2.1937580e+02	9.6591095e+01	7.0294189e+01	7.9993173e+01	1.0214401e+02	2.8942426e+02	1.2428838e+02	8.5226984e+01	6.5356301e+01	1.6526061e+02	3.3774332e+02	1.8091763e+02	1.4736499e+02	6.7879023e+01	7.6026926e+01	1.0318992e+02	8.8131634e+01	1.0466904e+02	5.1128198e+02	8.3263191e+01	3.5055791e+02	4.9789834e+01	6.3907785e+01
2.1888189e+03	7.9843822e+01	1.0104058e+02	1.0185550e+02	7.5875654e+01	5.7690682e+01	7.9272958e+01	6.9082880e+01	2.1777887e+02	7.7776214e+01	8.5770842e+01	1.7536916e+02	1.3767730e+02	8.5203412e+01	2.0621890e+02	9.1970547e+01	8.0086109e+01	8.4122628e+01	8.3366620e+01	7.5030802e+01	8.0556961e+01	9.4259721e+01	1.2191798e+02	8.7313380e+01	6.3836242e+01	8.2345088e+01	8.1919402e+01	1.9866007e+02	9.6685983e+01	7.0199568e+01	8.0198498e+01	1.0617731e+02	2.8936449e+02	1.2387211e+02	8.5381653e+01	6.5815425e+01	1.6250857e+02	3.3796173e+02	1.8091669e+02	1.4513384e+02	6.7975366e+01	7.6030307e+01	1.0269562e+02	8.8133271e+01	1.0533227e+02	6.3758532e+02	8.3402896e+01	3.5068575e+02	5.0149861e+01	6.3482235e+01
2.1896190e+03	8.0053468e+01	1.0130180e+02	1.0180940e+02	7.6229339e+01	5.7821405e+01	7.8865729e+01	6.9408818e+01	2.1791501e+02	7.7811230e+01	8.6083105e+01	1.7515195e+02	1.3097074e+02	8.5239980e+01	2.0631473e+02	9.2007623e+01	8.0331658e+01	8.4420299e+01	8.6929010e+01	7.5226122e+01	8.0574769e+01	9.4686289e+01	1.2205338e+02	8.7619856e+01	6.4234302e+01	8.2372425e+01	8.1658538e+01	1.7326887e+02	9.7318811e+01	7.0535750e+01	8.0200824e+01	1.1470385e+02	2.8952995e+02	1.2418447e+02	8.5566842e+01	6.5731212e+01	1.5862011e+02	3.3815543e+02	1.8103821e+02	1.4075592e+02	6.8545991e+01	7.6388924e+01	1.0332964e+02	8.8168909e+01	1.0669732e+02	7.7123746e+02	8.3341877e+01	3.5088624e+02	4.9854322e+01	6.3922791e+01
2.1904190e+03	7.9803632e+01	1.0158590e+02	1.0210760e+02	7.6186482e+01	5.7696349e+01	7.9216058e+01	6.8939735e+01	2.1789050e+02	7.7687484e+01	8.6167475e+01	1.7597182e+02	1.2547789e+02	8.5380659e+01	2.0624660e+02	9.2334984e+01	8.0071371e+01	8.4211458e+01	9.0683480e+01	7.5107118e+01	8.0921339e+01	9.4576300e+01	1.2211335e+02	8.7313363e+01	6.4274187e+01	8.2735470e+01	8.1601934e+01	1.5096286e+02	9.7481860e+01	7.0394391e+01	8.0403626e+01	1.2534595e+02	2.8937169e+02	1.2399488e+02	8.5562282e+01	6.5663552e+01	1.5328742e+02	3.3803993e+02	1.8111543e+02	1.3849154e+02	6.7989140e+01	7.6176777e+01	1.0328060e+02	8.8140776e+01	1.0937821e+02	8.9587815e+02	8.3740999e+01	3.5101656e+02	5.0148680e+01	6.3762142e+01
2.1912191e+03	7.9928853e+01	1.0134987e+02	1.0206816e+02	7.5860766e+01	5.8045941e+01	7.8828103e+01	6.9130659e+01	2.1825395e+02	7.7805655e+01	8.6107493e+01	1.7594226e+02	1.2041633e+02	8.5028404e+01	2.0635887e+02	9.2332678e+01	8.0259229e+01	8.4260032e+01	9.6377944e+01	7.5409198e+01	8.0476133e+01	9.4773856e+01	1.2243074e+02	8.7487650e+01	6.4214371e+01	8.2499649e+01	8.1683345e+01	1.3141200e+02	9.8345618e+01	7.0659202e+01	8.0054939e+01	1.3876423e+02	2.8978201e+02	1.2435806e+02	8.5516686e+01	6.5809462e+01	1.4764805e+02	3.3827204e+02	1.8118184e+02	1.3557106e+02	6.8589140e+01	7.6212890e+01	1.0326130e+02	8.8330080e+01	1.1259374e+02	1.0033778e+03	8.3496175e+01	3.5112540e+02	5.0182876e+01	6.3891836e+01
2.1920192e+03	8.0245361e+01	1.0150283e+02	1.0193898e+02	7.5928632e+01	5.7823994e+01	7.9341204e+01	6.9322707e+01	2.1779157e+02	7.7829991e+01	8.6234736e+01	1.7676142e+02	1.1647362e+02	8.5337557e+01	2.0680306e+02	9.1909732e+01	8.0301183e+01	8.4258141e+01	1.0192845e+02	7.5104954e+01	8.1145966e+01	9.4320690e+01	1.2207978e+02	8.7591302e+01	6.4633853e+01	8.2456478e+01	8.1546517e+01	1.1495252e+02	9.8530359e+01	7.1192595e+01	8.0543597e+01	1.5680982e+02	2.8925854e+02	1.2409934e+02	8.5943816e+01	6.5843076e+01	1.3832908e+02	3.3802374e+02	1.8131736e+02	1.3307628e+02	6.8385628e+01	7.6431800e+01	1.0312350e+02	8.8363477e+01	1.1555643e+02	1.0760057e+03	8.3816296e+01	3.5088816e+02	5.0052739e+01	6.3895716e+01
2.1928193e+03	8.0317907e+01	1.0147164e+02	1.0227818e+02	7.6015280e+01	5.7769092e+01	7.9120422e+01	6.8920390e+01	2.1808841e+02	7.7888928e+01	8.6531737e+01	1.7730865e+02	1.1342611e+02	8.5265927e+01	2.0653778e+02	9.2391731e+01	8.0418695e+01	8.4341718e+01	1.0840834e+02	7.5504520e+01	8.0668149e+01	9.5050401e+01	1.2234557e+02	8.7756447e+01	6.4456892e+01	8.2790411e+01	8.2064797e+01	1.0292202e+02	9.9594621e+01	7.1263370e+01	8.0510582e+01	1.7619594e+02	2.8963656e+02	1.2445428e+02	8.6094178e+01	6.6008185e+01	1.3059801e+02	3.3831481e+02	1.8115673e+02	1.3158124e+02	6.8347279e+01	7.6341299e+01	1.0347309e+02	8.8629030e+01	1.1959107e+02	1.0953015e+03	8.3939189e+01	3.5133818e+02	5.0241698e+01	6.3844310e+01
2.1936194e+03	8.0505048e+01	1.0163380e+02	1.0250167e+02	7.6124890e+01	5.7831583e+01	7.9220863e+01	6.9312908e+01	2.1794403e+02	7.7839005e+01	8.6682734e+01	1.7842177e+02	1.1123125e+02	8.5477252e+01	2.0647724e+02	9.2315872e+01	8.0531354e+01	8.4392399e+01	1.1502788e+02	7.5283088e+01	8.0916417e+01	9.4748432e+01	1.2223617e+02	8.7666488e+01	6.4326429e+01	8.2508504e+01	8.1791969e+01	9.2808016e+01	1.0016455e+02	7.1548703e+01	8.0513372e+01	1.9666556e+02	2.9020160e+02	1.2434272e+02	8.5725499e+01	6.6313764e+01	1.2231058e+02	3.3837863e+02	1.8148593e+02	1.3020132e+02	6.8398489e+01	7.6651677e+01	1.0332694e+02	8.8590332e+01	1.2338988e+02	1.0638198e+03	8.3634813e+01	3.5114967e+02	5.0206562e+01	6.4036737e+01
2.1944194e+03	8.0062915e+01	1.0182546e+02	1.0244218e+02	7.6003482e+01	5.8000678e+01	7.9365437e+01	6.9443401e+01	2.1796077e+02	7.8018982e+01	8.6693830e+01	1.8079909e+02	1.1013252e+02	8.5332034e+01	2.0667591e+02	9.2582991e+01	8.0475704e+01	8.4548892e+01	1.2098829e+02	7.5504796e+01	8.1005427e+01	9.4936295e+01	1.2233897e+02	8.7972380e+01	6.4417231e+01	8.2803024e+01	8.1935252e+01	8.7373947e+01	1.0232328e+02	7.2397987e+01	8.0824043e+01	2.1069863e+02	2.8957880e+02	1.2435390e+02	8.6104793e+01	6.6202926e+01	1.1437020e+02	3.3829099e+02	1.8131975e+02	1.3097336e+02	6.8505531e+01	7.6169556e+01	1.0354103e+02	8.8391223e+01	1.2886682e+02	9.8319066e+02	8.4018389e+01	3.5130762e+02	5.0222720e+01	6.3954392e+01
2.1952195e+03	8.0598046e+01	1.0197580e+02	1.0207864e+02	7.6179798e+01	5.8066732e+01	7.9597067e+01	6.9426190e+01	2.1815660e+02	7.8043050e+01	8.6818384e+01	1.8287999e+02	1.0844398e+02	8.5808661e+01	2.0674399e+02	9.2379671e+01	8.0572503e+01	8.4990094e+01	1.2814554e+02	7.5265122e+01	8.1079208e+01	9.4756427e+01	1.2251633e+02	8.7777139e+01	6.4484062e+01	8.2654936e+01	8.2073323e+01	8.2994998e+01	1.0395035e+02	7.3347982e+01	8.0544466e+01	2.2155597e+02	2.8978353e+02	1.2421819e+02	8.6074332e+01	6.6036096e+01	1.0970511e+02	3.3855382e+02	1.8141440e+02	1.3276589e+02	6.8258693e+01	7.6715842e+01	1.0320409e+02	8.8857580e+01	1.3483677e+02	8.7391235e+02	8.3751999e+01	3.5160600e+02	5.0393090e+01	6.4262707e+01
2.1960196e+03	8.0440983e+01	1.0199125e+02	1.0264778e+02	7.6210546e+01	5.8127589e+01	7.9471654e+01	6.9810227e+01	2.1811990e+02	7.8118493e+01	8.6596735e+01	1.8536657e+02	1.0813321e+02	8.5510315e+01	2.0719125e+02	9.2426206e+01	8.0490272e+01	8.4514389e+01	1.3392640e+02	7.5660709e+01	8.1055636e+01	9.5047214e+01	1.2250684e+02	8.7908119e+01	6.4740447e+01	8.3079847e+01	8.2072294e+01	8.0221536e+01	1.0680223e+02	7.5139507e+01	8.0719573e+01	2.2762086e+02	2.9004370e+02	1.2444062e+02	8.6516953e+01	6.6387678e+01	1.0570677e+02	3.3840497e+02	1.8189783e+02	1.3620908e+02	6.8491128e+01	7.6441398e+01	1.0371373e+02	8.8855371e+01	1.4270340e+02	7.5296529e+02	8.3557169e+01	3.5136881e+02	5.0518259e+01	6.3771794e+01
2.1968197e+03	8.0696065e+01	1.0195343e+02	1.0263038e+02	7.6161970e+01	5.8172938e+01	7.9856206e+01	6.8953018e+01	2.1817264e+02	7.8274388e+01	8.7032882e+01	1.8823875e+02	1.0803707e+02	8.5879402e+01	2.0689874e+02	9.2755955e+01	8.0717773e+01	8.4699817e+01	1.3709938e+02	7.5505006e+01	8.1143679e+01	9.5013107e+01	1.2251023e+02	8.8285715e+01	6.4311699e+01	8.2955420e+01	8.1984584e+01	7.8363699e+01	1.0995971e+02	7.7474161e+01	8.0989381e+01	2.2396175e+02	2.8983689e+02	1.2430606e+02	8.5923436e+01	6.5954551e+01	1.0249276e+02	3.3860558e+02	1.8128771e+02	1.3980314e+02	6.8531696e+01	7.6395487e+01	1.0381670e+02	8.8845246e+01	1.5138021e+02	6.2640572e+02	8.4432984e+01	3.5146404e+02	5.0290913e+01	6.4208103e+01
2.1976198e+03	8.0720212e+01	1.0187316e+02	1.0233461e+02	7.6342159e+01	5.8454178e+01	7.9733546e+01	6.9544042e+01	2.1838345e+02	7.8581716e+01	8.6822553e+01	1.9152313e+02	1.0762955e+02	8.5754252e+01	2.0700475e+02	9.2793675e+01	8.0598487e+01	8.4914280e+01	1.3752671e+02	7.5303895e+01	8.1257912e+01	9.5264864e+01	1.2253457e+02	8.8123116e+01	6.4363974e+01	8.3242309e+01	8.2041356e+01	7.7902983e+01	1.1459322e+02	8.0003984e+01	8.0872202e+01	2.1609493e+02	2.8990311e+02	1.2455754e+02	8.6597829e+01	6.6541224e+01	1.0021490e+02	3.3861048e+02	1.8188904e+02	1.4318040e+02	6.8534961e+01	7.6699057e+01	1.0336117e+02	8.8821633e+01	1.6014183e+02	5.1294063e+02	8.3766650e+01	3.5140550e+02	5.0525911e+01	6.4249391e+01
2.1984198e+03	8.0752229e+01	1.0213315e+02	1.0306475e+02	7.6050738e+01	5.8187810e+01	7.9589708e+01	6.9922061e+01	2.1822423e+02	7.9396877e+01	8.6801337e+01	1.9509951e+02	1.0786687e+02	8.5810717e+01	2.0711142e+02	9.2810013e+01	8.1083742e+01	8.4437208e+01	1.3806706e+02	7.5884314e+01	8.1190869e+01	9.5149173e+01	1.2282205e+02	8.8320446e+01	6.4632374e+01	8.2944839e+01	8.2322582e+01	7.6943461e+01	1.2126700e+02	8.3990236e+01	8.1082020e+01	2.0705415e+02	2.9009594e+02	1.2453003e+02	8.6490264e+01	6.6287879e+01	9.9353791e+01	3.3854059e+02	1.8159698e+02	1.4744534e+02	6.8670368e+01	7.6645925e+01	1.0384743e+02	8.9092430e+01	1.7053944e+02	4.2397981e+02	8.4111502e+01	3.5182034e+02	5.0262484e+01	6.4343447e+01
2.1992199e+03	8.1145424e+01	1.0204617e+02	1.0250675e+02	7.6447193e+01	5.8347396e+01	7.9829610e+01	6.9661109e+01	2.1836451e+02	8.0216916e+01	8.7242395e+01	1.9795371e+02	1.0744859e+02	8.5695164e+01	2.0719454e+02	9.2751035e+01	8.0645094e+01	8.4875201e+01	1.3667074e+02	7.5917828e+01	8.1214449e+01	9.5580965e+01	1.2250506e+02	8.8409190e+01	6.4586368e+01	8.3032750e+01	8.2215340e+01	7.6855793e+01	1.2749123e+02	8.9277641e+01	8.1030316e+01	1.9200677e+02	2.9041277e+02	1.2474498e+02	8.6525197e+01	6.6695981e+01	9.8166648e+01	3.3865628e+02	1.8151574e+02	1.5017392e+02	6.8519210e+01	7.6886066e+01	1.0366224e+02	8.8887621e+01	1.8005488e+02	3.5284341e+02	8.3984231e+01	3.5162127e+02	5.0512911e+01	6.4355836e+01
2.2000200e+03	8.0674272e+01	1.0220876e+02	1.0291105e+02	7.6239156e+01	5.8266521e+01	7.9562101e+01	6.9609744e+01	2.1835890e+02	8.2598808e+01	8.7086559e+01	2.0079015e+02	1.0786445e+02	8.6099537e+01	2.0715691e+02	9.2899431e+01	8.0887343e+01	8.4225657e+01	1.3288104e+02	7.6195853e+01	8.1341052e+01	9.5365282e+01	1.2256097e+02	8.8267633e+01	6.4683591e+01	8.3141573e+01	8.2424128e+01	7.6559450e+01	1.3437380e+02	9.5083349e+01	8.1085848e+01	1.7763543e+02	2.9007572e+02	1.2461870e+02	8.6828255e+01	6.6491007e+01	9.8218848e+01	3.3866933e+02	1.8199231e+02	1.5255099e+02	6.8781607e+01	7.6898017e+01	1.0373595e+02	8.9041376e+01	1.8695022e+02	3.0156163e+02	8.4017326e+01	3.5197522e+02	5.0665150e+01	6.4365810e+01
2.2008201e+03	8.0980572e+01	1.0202609e+02	1.0286316e+02	7.6461564e+01	5.8440818e+01	7.9549911e+01	6.9707616e+01	2.1868073e+02	8.5062441e+01	8.7305073e+01	2.0336447e+02	1.0776369e+02	8.5747334e+01	2.0719161e+02	9.2716886e+01	8.0676464e+01	8.4923637e+01	1.2969480e+02	7.5750215e+01	8.1160948e+01	9.5515108e+01	1.2289964e+02	8.8410669e+01	6.4606573e+01	8.3216053e+01	8.2609177e+01	7.6544306e+01	1.4149829e+02	1.0020470e+02	8.1390845e+01	1.6690227e+02	2.9028655e+02	1.2500086e+02	8.6766113e+01	6.6422447e+01	9.8125479e+01	3.3878053e+02	1.8195251e+02	1.5235802e+02	6.8549935e+01	7.7057134e+01	1.0385237e+02	8.9137809e+01	1.9023026e+02	2.6154046e+02	8.4248562e+01	3.5216899e+02	5.0553694e+01	6.4710236e+01
2.2016202e+03	8.1068242e+01	1.0213914e+02	1.0321367e+02	7.6405623e+01	5.8305668e+01	7.9825458e+01	6.9590006e+01	2.1855476e+02	8.9682053e+01	8.7314119e+01	2.0548584e+02	1.0775999e+02	8.5876249e+01	2.0757001e+02	9.2957211e+01	8.1020571e+01	8.4952938e+01	1.2622429e+02	7.6062706e+01	8.1425498e+01	9.5313165e+01	1.2278925e+02	8.8624114e+01	6.4749588e+01	8.3409857e+01	8.2247320e+01	7.6684052e+01	1.4954654e+02	1.0657664e+02	8.1369276e+01	1.5669347e+02	2.9056669e+02	1.2457992e+02	8.6763025e+01	6.6830300e+01	9.7714022e+01	3.3889266e+02	1.8191710e+02	1.4886527e+02	6.9004423e+01	7.7067954e+01	1.0367726e+02	8.9469725e+01	1.9110003e+02	2.3151299e+02	8.4274162e+01	3.5192154e+02	5.0737988e+01	6.4506580e+01
2.2024202e+03	8.1037806e+01	1.0229758e+02	1.0285471e+02	7.6559736e+01	5.8195280e+01	8.0074193e+01	6.9589701e+01	2.1883842e+02	9.6624138e+01	8.7448576e+01	2.0515860e+02	1.0829093e+02	8.5902039e+01	2.0769804e+02	9.2933946e+01	8.0740319e+01	8.4963005e+01	1.2271958e+02	7.6084385e+01	8.1290305e+01	9.5503507e+01	1.2285633e+02	8.8644452e+01	6.4610390e+01	8.3250394e+01	8.2373927e+01	7.6639576e+01	1.5554086e+02	1.1175219e+02	8.1348150e+01	1.4603387e+02	2.9045518e+02	1.2481873e+02	8.7088221e+01	6.6819050e+01	9.7718384e+01	3.3861523e+02	1.8202046e+02	1.4473475e+02	6.8624259e+01	7.7304607e+01	1.0393209e+02	8.9389145e+01	1.8741001e+02	2.0468087e+02	8.4104716e+01	3.5229857e+02	5.0678114e+01	6.4586125e+01
2.2032203e+03	8.1163434e+01	1.0262789e+02	1.0335225e+02	7.6271962e+01	5.8391902e+01	8.0139497e+01	6.9839523e+01	2.1864118e+02	1.0537239e+02	8.7463234e+01	2.0468956e+02	1.0779410e+02	8.6042313e+01	2.0754063e+02	9.2967214e+01	8.0981146e+01	8.5054687e+01	1.1829325e+02	7.6194892e+01	8.1332350e+01	9.5481069e+01	1.2304794e+02	8.8759551e+01	6.4896861e+01	8.3505706e+01	8.2536640e+01	7.6731394e+01	1.5908198e+02	1.1643854e+02	8.1603235e+01	1.3932538e+02	2.9064821e+02	1.2499631e+02	8.7080208e+01	6.6454161e+01	9.8110772e+01	3.3884836e+02	1.8175575e+02	1.4241973e+02	6.8984814e+01	7.7047464e+01	1.0409645e+02	8.9215741e+01	1.8123655e+02	1.8188398e+02	8.4210842e+01	3.5202630e+02	5.0726213e+01	6.4488610e+01
2.2040204e+03	8.1210804e+01	1.0244253e+02	1.0322433e+02	7.6491140e+01	5.8642448e+01	7.9832405e+01	6.9914892e+01	2.1859392e+02	1.1695045e+02	8.7479919e+01	2.0377272e+02	1.0796333e+02	8.5697523e+01	2.0773208e+02	9.3129673e+01	8.0966241e+01	8.4634546e+01	1.1439720e+02	7.6107681e+01	8.1218709e+01	9.5997079e+01	1.2287957e+02	8.9002314e+01	6.4816300e+01	8.3375417e+01	8.2938929e+01	7.6562865e+01	1.6009832e+02	1.2014870e+02	8.1618782e+01	1.3152528e+02	2.9032605e+02	1.2471545e+02	8.6916736e+01	6.6684628e+01	9.7690227e+01	3.3899950e+02	1.8228324e+02	1.3708184e+02	6.9073609e+01	7.7154758e+01	1.0419806e+02	8.9476786e+01	1.7128022e+02	1.6146949e+02	8.4708407e+01	3.5233421e+02	5.0660704e+01	6.4745969e+01
2.2048205e+03	8.1094281e+01	1.0249380e+02	1.0371105e+02	7.6620553e+01	5.8847577e+01	8.0009412e+01	6.9854686e+01	2.1865325e+02	1.3206346e+02	8.7428964e+01	2.0099205e+02	1.0843056e+02	8.5914805e+01	2.0764631e+02	9.3083909e+01	8.1422564e+01	8.5136411e+01	1.0954386e+02	7.6562741e+01	8.1382938e+01	9.6089310e+01	1.2285624e+02	8.8773679e+01	6.4699627e+01	8.3427010e+01	8.2447366e+01	7.6706059e+01	1.5895043e+02	1.2304197e+02	8.1478064e+01	1.2256892e+02	2.9063713e+02	1.2499494e+02	8.7073642e+01	6.6654241e+01	9.8067935e+01	3.3890587e+02	1.8212844e+02	1.3220388e+02	6.9066829e+01	7.7300503e+01	1.0410364e+02	8.9582707e+01	1.6225792e+02	1.4382258e+02	8.3941085e+01	3.5240739e+02	5.1021897e+01	6.4754998e+01
2.2056206e+03	8.1274503e+01	1.0252000e+02	1.0324074e+02	7.6631044e+01	5.8608618e+01	7.9951085e+01	7.0104438e+01	2.1873228e+02	1.4964171e+02	8.7740793e+01	1.9743778e+02	1.0814093e+02	8.6162363e+01	2.0759521e+02	9.3137220e+01	8.1976157e+01	8.4953752e+01	1.0544036e+02	7.5976936e+01	8.1808859e+01	9.6520769e+01	1.2346856e+02	8.8706196e+01	6.4790262e+01	8.3578633e+01	8.2782748e+01	7.6717908e+01	1.5642650e+02	1.2602188e+02	8.1819461e+01	1.1489319e+02	2.9034820e+02	1.2529353e+02	8.7301093e+01	6.6859670e+01	9.8001375e+01	3.3891077e+02	1.8226974e+02	1.2814077e+02	6.9108935e+01	7.7228823e+01	1.0411963e+02	8.9919897e+01	1.5173687e+02	1.2862916e+02	8.4774709e+01	3.5236504e+02	5.0955986e+01	6.4853327e+01
2.2064206e+03	8.1460066e+01	1.0294946e+02	1.0313366e+02	7.6414901e+01	5.8846594e+01	8.0202148e+01	7.0267117e+01	2.1905246e+02	1.6692147e+02	8.7753954e+01	1.9551646e+02	1.0811933e+02	8.6106172e+01	2.0803632e+02	9.3297278e+01	8.3686530e+01	8.5268228e+01	1.0107907e+02	7.6623460e+01	8.1656744e+01	9.7112692e+01	1.2298721e+02	8.9299707e+01	6.5011064e+01	8.3659645e+01	8.2662147e+01	7.6486183e+01	1.5388441e+02	1.2638922e+02	8.1626791e+01	1.0890101e+02	2.9081577e+02	1.2517854e+02	8.7310140e+01	6.6742293e+01	9.8105759e+01	3.3914272e+02	1.8220734e+02	1.2371121e+02	6.9242292e+01	7.7232901e+01	1.0393467e+02	8.9365572e+01	1.4314650e+02	1.1603675e+02	8.4828701e+01	3.5214683e+02	5.1266443e+01	6.4785595e+01
2.2072207e+03	8.1508962e+01	1.0284484e+02	1.0368337e+02	7.6700890e+01	5.9261000e+01	8.0202877e+01	7.0005268e+01	2.1847210e+02	1.8426463e+02	8.7679397e+01	1.9162084e+02	1.0847244e+02	8.6347540e+01	2.0799544e+02	9.3117033e+01	8.5744845e+01	8.5086132e+01	9.8677529e+01	7.6317276e+01	8.1328038e+01	9.8332347e+01	1.2336349e+02	8.8960857e+01	6.4952928e+01	8.3762730e+01	8.2776855e+01	7.7079055e+01	1.5054973e+02	1.2627075e+02	8.2236277e+01	1.0233933e+02	2.9054987e+02	1.2511468e+02	8.7652229e+01	6.6924149e+01	9.8090049e+01	3.3904015e+02	1.8240090e+02	1.2090078e+02	6.8861534e+01	7.7346066e+01	1.0421046e+02	8.9900731e+01	1.3462963e+02	1.0549473e+02	8.5462545e+01	3.5256664e+02	5.0680673e+01	6.4869108e+01
2.2080208e+03	8.1481861e+01	1.0259538e+02	1.0358756e+02	7.6577839e+01	5.9450372e+01	8.0394043e+01	6.9872361e+01	2.1890450e+02	1.9662821e+02	8.8251642e+01	1.8887943e+02	1.0842507e+02	8.6224887e+01	2.0779605e+02	9.3511329e+01	8.9063394e+01	8.5070614e+01	9.4685788e+01	7.6575718e+01	8.1716849e+01	9.9875661e+01	1.2327726e+02	8.9417795e+01	6.5122998e+01	8.3753717e+01	8.2808740e+01	7.6716145e+01	1.4663586e+02	1.2555607e+02	8.1914672e+01	9.6078787e+01	2.9052617e+02	1.2515325e+02	8.7332150e+01	6.7095726e+01	9.8422846e+01	3.3927043e+02	1.8260940e+02	1.1736808e+02	6.9286111e+01	7.7474724e+01	1.0410115e+02	8.9859820e+01	1.2742229e+02	9.8354856e+01	8.5713633e+01	3.5245304e+02	5.1113056e+01	6.5013214e+01
2.2088209e+03	8.1549712e+01	1.0297577e+02	1.0382562e+02	7.6701263e+01	6.0379391e+01	8.0403647e+01	7.0015489e+01	2.1906584e+02	2.0677425e+02	8.7998393e+01	1.8566110e+02	1.0846729e+02	8.6403382e+01	2.0806452e+02	9.3458865e+01	9.3924509e+01	8.5318260e+01	9.2303102e+01	7.6401665e+01	8.1595529e+01	1.0130015e+02	1.2336800e+02	8.9145040e+01	6.5026285e+01	8.3770494e+01	8.2806545e+01	7.6808696e+01	1.4040998e+02	1.2437834e+02	8.2143877e+01	9.2734586e+01	2.9076165e+02	1.2524455e+02	8.7418579e+01	6.6817695e+01	9.8361040e+01	3.3942917e+02	1.8257907e+02	1.1498504e+02	6.9141174e+01	7.7520884e+01	1.0440663e+02	8.9827983e+01	1.2117790e+02	9.4257046e+01	8.6356143e+01	3.5276630e+02	5.0991669e+01	6.4852895e+01
2.2096210e+03	8.1403622e+01	1.0307191e+02	1.0372638e+02	7.7208688e+01	6.1395554e+01	8.0593824e+01	7.0224193e+01	2.1860893e+02	2.1139643e+02	8.8079160e+01	1.8362230e+02	1.0871600e+02	8.6280732e+01	2.0810607e+02	9.3652628e+01	1.0013816e+02	8.5119911e+01	8.9458052e+01	7.6819559e+01	8.1814593e+01	1.0200545e+02	1.2333590e+02	8.9585208e+01	6.5072352e+01	8.4099706e+01	8.3015289e+01	7.7034228e+01	1.3574132e+02	1.2485705e+02	8.1898429e+01	8.9952669e+01	2.9094971e+02	1.2520783e+02	8.7900609e+01	6.7123651e+01	9.8779940e+01	3.3916736e+02	1.8249659e+02	1.1282764e+02	6.8537053e+01	7.7609438e+01	1.0418120e+02	9.0132504e+01	1.1648671e+02	9.1585605e+01	8.7900015e+01	3.5257910e+02	5.0993054e+01	6.5120653e+01
2.2104210e+03	8.1740240e+01	1.0302820e+02	1.0411969e+02	7.7503735e+01	6.2931889e+01	8.0255160e+01	7.0015100e+01	2.1938128e+02	2.1258722e+02	8.8219271e+01	1.8202567e+02	1.0852583e+02	8.6210970e+01	2.0795804e+02	9.3837902e+01	1.0802507e+02	8.5299270e+01	8.6919146e+01	7.6635126e+01	8.1543555e+01	1.0385121e+02	1.2335166e+02	8.9281029e+01	6.4983081e+01	8.3751151e+01	8.2736750e+01	7.7363243e+01	1.2959473e+02	1.2473353e+02	8.2164200e+01	8.7715633e+01	2.9084267e+02	1.2511488e+02	8.7612722e+01	6.7188953e+01	9.8394109e+01	3.3927032e+02	1.8264613e+02	1.1059579e+02	6.9450670e+01	7.7646123e+01	1.0447526e+02	9.0066453e+01	1.1289055e+02	9.0301459e+01	8.9355809e+01	3.5285631e+02	5.0918807e+01	6.4813042e+01
2.2112211e+03	8.2061010e+01	1.0301334e+02	1.0362383e+02	7.8092196e+01	6.4297125e+01	8.0897739e+01	7.0353857e+01	2.1898382e+02	2.0570630e+02	8.7842972e+01	1.8069850e+02	1.0871930e+02	8.6598026e+01	2.0830910e+02	9.3713235e+01	1.1579109e+02	8.5580052e+01	8.5245109e+01	7.6628016e+01	8.1858312e+01	1.0527819e+02	1.2352588e+02	8.9280616e+01	6.5139896e+01	8.3647558e+01	8.3201429e+01	7.7523990e+01	1.2231452e+02	1.2508837e+02	8.2110901e+01	8.6251033e+01	2.9112148e+02	1.2522830e+02	8.7920639e+01	6.7135327e+01	9.8638097e+01	3.3927424e+02	1.8261277e+02	1.0967736e+02	6.9284788e+01	7.7775891e+01	1.0430618e+02	9.0129339e+01	1.1083619e+02	8.9839811e+01	9.1710651e+01	3.5283314e+02	5.1061757e+01	6.5217586e+01
2.2120212e+03	8.1837253e+01	1.0296457e+02	1.0412290e+02	7.9459474e+01	6.7117254e+01	8.0485564e+01	7.0171889e+01	2.1924435e+02	1.9569070e+02	8.8410773e+01	1.7965030e+02	1.0874278e+02	8.6334360e+01	2.0804150e+02	9.4431354e+01	1.2604377e+02	8.5616095e+01	8.3356021e+01	7.6756120e+01	8.1704681e+01	1.0685210e+02	1.2346881e+02	8.9386464e+01	6.5264282e+01	8.3885218e+01	8.2809511e+01	7.9213685e+01	1.1691408e+02	1.2579177e+02	8.2436887e+01	8.5409479e+01	2.9133548e+02	1.2533530e+02	8.7853840e+01	6.7176810e+01	9.8512189e+01	3.3927542e+02	1.8279174e+02	1.0859189e+02	6.8972529e+01	7.7999493e+01	1.0451233e+02	9.0449898e+01	1.0877559e+02	9.1204275e+01	9.4493052e+01	3.5325157e+02	5.1088713e+01	6.5039599e+01
2.2128213e+03	8.2096414e+01	1.0326287e+02	1.0405034e+02	8.1170854e+01	7.0023699e+01	8.0679368e+01	7.0430655e+01	2.1908072e+02	1.8338023e+02	8.8421014e+01	1.7908575e+02	1.0868164e+02	8.6506610e+01	2.0825226e+02	9.5170661e+01	1.3436759e+02	8.6187641e+01	8.2456882e+01	7.6611274e+01	8.1818217e+01	1.0768596e+02	1.2373666e+02	8.9508169e+01	6.5034344e+01	8.3967127e+01	8.3229178e+01	8.0785928e+01	1.1177359e+02	1.2674259e+02	8.2405174e+01	8.5126699e+01	2.9147254e+02	1.2554067e+02	8.7912519e+01	6.6989843e+01	9.8655458e+01	3.3911376e+02	1.8266060e+02	1.0761205e+02	6.9335907e+01	7.7874988e+01	1.0425848e+02	8.9972416e+01	1.0704170e+02	9.1936336e+01	9.6791413e+01	3.5285772e+02	5.1105073e+01	6.5148512e+01
2.2136214e+03	8.2077112e+01	1.0331165e+02	1.0431214e+02	8.5318808e+01	7.4101908e+01	8.0733695e+01	7.0702359e+01	2.1930283e+02	1.6982441e+02	8.8452549e+01	1.7853266e+02	1.0884896e+02	8.6218142e+01	2.0851593e+02	9.5561835e+01	1.4142600e+02	8.6136846e+01	8.1537264e+01	7.6862866e+01	8.1895363e+01	1.0834101e+02	1.2370880e+02	8.9596848e+01	6.5144695e+01	8.4020522e+01	8.3327321e+01	8.3195174e+01	1.0776391e+02	1.2801788e+02	8.2377098e+01	8.4526351e+01	2.9224276e+02	1.2524881e+02	8.8076840e+01	6.7490641e+01	9.8643651e+01	3.3960178e+02	1.8269734e+02	1.0723406e+02	6.9506329e+01	7.7679452e+01	1.0469234e+02	9.0568515e+01	1.0644046e+02	9.4498757e+01	9.9160200e+01	3.5310046e+02	5.1213067e+01	6.5230689e+01
2.2144214e+03	8.2034113e+01	1.0318282e+02	1.0406824e+02	9.1705195e+01	7.9077802e+01	8.0843108e+01	7.0178643e+01	2.1960944e+02	1.5654501e+02	8.8343740e+01	1.7810287e+02	1.0902658e+02	8.6554380e+01	2.0834350e+02	9.7060888e+01	1.4785358e+02	8.7045596e+01	8.1082719e+01	7.7006778e+01	8.1741322e+01	1.0971074e+02	1.2363012e+02	9.0056697e+01	6.4861376e+01	8.4143879e+01	8.3122388e+01	8.7442254e+01	1.0464107e+02	1.2874653e+02	8.2821269e+01	8.5095120e+01	2.9267660e+02	1.2566830e+02	8.8046824e+01	6.7280111e+01	9.9003222e+01	3.3950221e+02	1.8301475e+02	1.0717564e+02	6.9306834e+01	7.8004145e+01	1.0449667e+02	9.0414638e+01	1.0568069e+02	9.6922367e+01	1.0156626e+02	3.5333741e+02	5.1431177e+01	6.5423419e+01
2.2152215e+03	8.2229850e+01	1.0338214e+02	1.0418383e+02	1.0063755e+02	8.3773124e+01	8.0710619e+01	7.0637082e+01	2.1903444e+02	1.4498851e+02	8.8769472e+01	1.7813463e+02	1.0913953e+02	8.6530637e+01	2.0854368e+02	9.7912377e+01	1.5177840e+02	8.8465641e+01	8.0146408e+01	7.7124753e+01	8.2155284e+01	1.1010654e+02	1.2367851e+02	8.9726156e+01	6.5344554e+01	8.4307433e+01	8.3169936e+01	9.4106482e+01	1.0272176e+02	1.2998692e+02	8.2450244e+01	8.4750971e+01	2.9446870e+02	1.2564631e+02	8.8254387e+01	6.7152765e+01	9.9027539e+01	3.3954852e+02	1.8278441e+02	1.0694082e+02	6.9240606e+01	7.7991456e+01	1.0440521e+02	9.0490866e+01	1.0548621e+02	9.9763869e+01	1.0388461e+02	3.5320738e+02	5.1524637e+01	6.5381919e+01
2.2160216e+03	8.2310737e+01	1.0329085e+02	1.0437820e+02	1.1246739e+02	8.8102967e+01	8.1023299e+01	7.0567837e+01	2.1936502e+02	1.3483097e+02	8.8616716e+01	1.7759844e+02	1.0903476e+02	8.6731097e+01	2.0874261e+02	9.9439628e+01	1.5534236e+02	8.9754542e+01	8.0560629e+01	7.7266693e+01	8.1960607e+01	1.1078799e+02	1.2376003e+02	9.0280031e+01	6.5262137e+01	8.4386765e+01	8.3374232e+01	1.0262606e+02	1.0145109e+02	1.3091630e+02	8.2575480e+01	8.4816080e+01	2.9587639e+02	1.2555047e+02	8.8291362e+01	6.7551519e+01	9.8820638e+01	3.3947799e+02	1.8300352e+02	1.0671534e+02	6.9587824e+01	7.8188863e+01	1.0472805e+02	9.0654625e+01	1.0511012e+02	1.0245847e+02	1.0590112e+02	3.5336000e+02	5.1400135e+01	6.5349464e+01
2.2168217e+03	8.2284088e+01	1.0355836e+02	1.0420281e+02	1.2663439e+02	9.2814442e+01	8.0780039e+01	7.0326782e+01	2.1970894e+02	1.2523302e+02	8.8962460e+01	1.7820775e+02	1.0933228e+02	8.6583071e+01	2.0882614e+02	1.0111679e+02	1.5898891e+02	9.2269331e+01	8.0187970e+01	7.7043017e+01	8.1985193e+01	1.1126481e+02	1.2363861e+02	9.0198524e+01	6.5455983e+01	8.4399595e+01	8.3478516e+01	1.1431110e+02	1.0064378e+02	1.3144120e+02	8.2907920e+01	8.4593192e+01	2.9792907e+02	1.2585241e+02	8.8085651e+01	6.7386931e+01	9.9244727e+01	3.3971822e+02	1.8309294e+02	1.0660960e+02	6.9301482e+01	7.8258574e+01	1.0474242e+02	9.0479599e+01	1.0515108e+02	1.0544762e+02	1.0598014e+02	3.5360488e+02	5.1538875e+01	6.5527597e+01
2.2176218e+03	8.2470249e+01	1.0360321e+02	1.0461839e+02	1.4339978e+02	9.5471450e+01	8.0772524e+01	7.0790349e+01	2.1928720e+02	1.1803742e+02	8.8836477e+01	1.7761783e+02	1.0914844e+02	8.6789359e+01	2.0877324e+02	1.0293056e+02	1.6293983e+02	9.3900863e+01	8.0277971e+01	7.7346371e+01	8.2159436e+01	1.1212235e+02	1.2403866e+02	9.0086377e+01	6.5433931e+01	8.4682112e+01	8.3406229e+01	1.3054520e+02	1.0019619e+02	1.3045137e+02	8.2894270e+01	8.5026620e+01	3.0062076e+02	1.2547484e+02	8.8669535e+01	6.7797553e+01	9.9350441e+01	3.3958714e+02	1.8291070e+02	1.0672770e+02	6.9476133e+01	7.8221850e+01	1.0463975e+02	9.0826482e+01	1.0498969e+02	1.0502159e+02	1.0576950e+02	3.5348584e+02	5.1333932e+01	6.5329325e+01
2.2184218e+03	8.2522031e+01	1.0367733e+02	1.0471242e+02	1.6316810e+02	9.9069330e+01	8.1209093e+01	7.0522804e+01	2.1967121e+02	1.1203022e+02	8.8868159e+01	1.7819826e+02	1.0935693e+02	8.6821904e+01	2.0905861e+02	1.0519450e+02	1.6715505e+02	9.7477769e+01	8.0291211e+01	7.7263872e+01	8.2010455e+01	1.1347863e+02	1.2369399e+02	9.0223677e+01	6.5293035e+01	8.5573319e+01	8.3581619e+01	1.5431295e+02	9.9805960e+01	1.2979090e+02	8.2610052e+01	8.4986855e+01	3.0430889e+02	1.2592076e+02	8.9342079e+01	6.7316277e+01	9.9053897e+01	3.3981261e+02	1.8294073e+02	1.0691690e+02	6.9785905e+01	7.8269361e+01	1.0471301e+02	9.0533347e+01	1.0483671e+02	1.0429308e+02	1.0577679e+02	3.5345850e+02	5.1726030e+01	6.5625310e+01
2.2192219e+03	8.2408124e+01	1.0386870e+02	1.0424974e+02	1.8383083e+02	1.0306074e+02	8.0950155e+01	7.0717545e+01	2.1956206e+02	1.0629290e+02	8.9192538e+01	1.7778949e+02	1.0946384e+02	8.6559102e+01	2.0864258e+02	1.0768822e+02	1.7052437e+02	1.0230479e+02	8.0303238e+01	7.7284419e+01	8.2378434e+01	1.1608573e+02	1.2393669e+02	8.9916543e+01	6.5262126e+01	8.5933115e+01	8.3342095e+01	1.8640695e+02	1.0007301e+02	1.2805215e+02	8.3346692e+01	8.5143752e+01	3.0803738e+02	1.2548235e+02	8.9962643e+01	6.7765416e+01	9.9449662e+01	3.3951335e+02	1.8313188e+02	1.0666798e+02	6.9550100e+01	7.8502754e+01	1.0492298e+02	9.0838436e+01	1.0525123e+02	1.0160403e+02	1.0406804e+02	3.5382505e+02	5.1744154e+01	6.5764335e+01
2.2200220e+03	8.2596315e+01	1.0347014e+02	1.0495628e+02	1.9957054e+02	1.0316232e+02	8.1395017e+01	7.0893801e+01	2.1956185e+02	1.0079544e+02	8.9223847e+01	1.7794171e+02	1.0947000e+02	8.6707065e+01	2.0919913e+02	1.0997552e+02	1.7608167e+02	1.0674686e+02	8.0397564e+01	7.7142921e+01	8.1950964e+01	1.2175698e+02	1.2397630e+02	9.0617593e+01	6.5309022e+01	8.7133357e+01	8.3931705e+01	2.2831267e+02	9.9804986e+01	1.2667216e+02	8.3002733e+01	8.5367915e+01	3.1246216e+02	1.2586492e+02	9.1686261e+01	6.7434471e+01	9.9405119e+01	3.4010303e+02	1.8327899e+02	1.0707832e+02	6.9427027e+01	7.9040636e+01	1.0463067e+02	9.0910108e+01	1.0490479e+02	9.8140230e+01	1.0250249e+02	3.5383288e+02	5.1597874e+01	6.5569421e+01
2.2208221e+03	8.2853393e+01	1.0375228e+02	1.0452516e+02	2.1230592e+02	1.0453208e+02	8.1184155e+01	7.0843710e+01	2.2011264e+02	9.6143406e+01	8.8824617e+01	1.7832123e+02	1.0959608e+02	8.6985000e+01	2.0890772e+02	1.1367568e+02	1.7701695e+02	1.0994544e+02	8.0322182e+01	7.7686262e+01	8.2350922e+01	1.3027781e+02	1.2412226e+02	9.0269879e+01	6.5462184e+01	8.8288701e+01	8.3946044e+01	2.8294124e+02	9.9748539e+01	1.2291160e+02	8.3211242e+01	8.5337703e+01	3.1585762e+02	1.2588117e+02	9.3981691e+01	6.7781048e+01	9.9649527e+01	3.3985571e+02	1.8317241e+02	1.0675660e+02	6.9603708e+01	7.9210431e+01	1.0486634e+02	9.1069528e+01	1.0519237e+02	9.4306793e+01	1.0050992e+02	3.5400363e+02	5.1475573e+01	6.5755573e+01
2.2216222e+03	8.2607843e+01	1.0399324e+02	1.0500518e+02	2.2053652e+02	1.0458421e+02	8.1021252e+01	7.0666070e+01	2.1963846e+02	9.1761629e+01	8.8828606e+01	1.7798290e+02	1.0937230e+02	8.7101784e+01	2.0898038e+02	1.1827578e+02	1.7823238e+02	1.1463173e+02	8.0270966e+01	7.7306554e+01	8.2393951e+01	1.4107343e+02	1.2424558e+02	9.0581908e+01	6.5380497e+01	9.1104540e+01	8.4014446e+01	3.4891522e+02	1.0007900e+02	1.1789763e+02	8.2978167e+01	8.5529237e+01	3.1888822e+02	1.2593729e+02	9.7853891e+01	6.7890181e+01	9.9325251e+01	3.4003436e+02	1.8341819e+02	1.0733271e+02	6.9936031e+01	7.9717101e+01	1.0473609e+02	9.1108491e+01	1.0488975e+02	9.0721262e+01	9.8881111e+01	3.5382609e+02	5.1600541e+01	6.5490707e+01
2.2224222e+03	8.2770431e+01	1.0399902e+02	1.0498029e+02	2.2290302e+02	1.0305814e+02	8.1355769e+01	7.0887831e+01	2.1994791e+02	8.8480757e+01	8.9302733e+01	1.7841598e+02	1.1005767e+02	8.6910049e+01	2.0926140e+02	1.2414207e+02	1.7505082e+02	1.1951929e+02	8.0213309e+01	7.7721967e+01	8.2385405e+01	1.5352494e+02	1.2397834e+02	9.0492472e+01	6.5553761e+01	9.3817800e+01	8.4688980e+01	4.2548444e+02	9.9885711e+01	1.1313687e+02	8.3425487e+01	8.5536733e+01	3.2337784e+02	1.2605500e+02	1.0377406e+02	6.7490973e+01	1.0005853e+02	3.4018978e+02	1.8334441e+02	1.0753744e+02	6.9920744e+01	8.0405678e+01	1.0522477e+02	9.0927364e+01	1.0528016e+02	8.6900934e+01	9.7566331e+01	3.5400994e+02	5.1824851e+01	6.5939776e+01
2.2232223e+03	8.2848607e+01	1.0392815e+02	1.0519534e+02	2.2152618e+02	9.9145601e+01	8.1281260e+01	7.0774050e+01	2.2003579e+02	8.5902608e+01	8.9411131e+01	1.7838380e+02	1.0954915e+02	8.6801394e+01	2.0930974e+02	1.3175852e+02	1.7157535e+02	1.2292617e+02	8.0582430e+01	7.7651714e+01	8.2493777e+01	1.7144656e+02	1.2437427e+02	9.0618062e+01	6.5483951e+01	9.7614201e+01	8.5524039e+01	5.0188626e+02	1.0033525e+02	1.0802629e+02	8.3118164e+01	8.5486496e+01	3.2559400e+02	1.2562740e+02	1.1149643e+02	6.8156253e+01	9.9637992e+01	3.3986909e+02	1.8367238e+02	1.0795135e+02	6.9692628e+01	8.1516877e+01	1.0491348e+02	9.0909093e+01	1.0510291e+02	8.3369101e+01	9.5929441e+01	3.5446360e+02	5.1816044e+01	6.5874243e+01
2.2240224e+03	8.2738299e+01	1.0402624e+02	1.0491345e+02	2.1431753e+02	9.5918817e+01	8.1492956e+01	7.0914330e+01	2.1966695e+02	8.3951879e+01	8.9222072e+01	1.7833049e+02	1.0964629e+02	8.6957848e+01	2.0925786e+02	1.4012607e+02	1.6234338e+02	1.2581609e+02	8.0602358e+01	7.7768655e+01	8.2624113e+01	1.8852017e+02	1.2448749e+02	9.0703138e+01	6.5716259e+01	1.0256703e+02	8.6977509e+01	5.7714098e+02	1.0041954e+02	1.0226145e+02	8.3496203e+01	8.5919324e+01	3.2786177e+02	1.2614596e+02	1.2036527e+02	6.8059873e+01	1.0031500e+02	3.4042788e+02	1.8370528e+02	1.0884776e+02	7.0049269e+01	8.3058085e+01	1.0497864e+02	9.1436267e+01	1.0566588e+02	8.0962886e+01	9.5457499e+01	3.5442931e+02	5.1626311e+01	6.5813889e+01
2.2248225e+03	8.3007779e+01	1.0409217e+02	1.0594595e+02	2.0089305e+02	9.2824304e+01	8.1011337e+01	7.1196858e+01	2.2040755e+02	8.2200964e+01	8.9377533e+01	1.7841497e+02	1.0996038e+02	8.7209311e+01	2.0972576e+02	1.4949533e+02	1.5116788e+02	1.2621543e+02	8.0580700e+01	7.7606972e+01	8.2441265e+01	2.0687981e+02	1.2417816e+02	9.0784719e+01	6.5561014e+01	1.0987501e+02	8.9209291e+01	6.3643179e+02	1.0045144e+02	9.7930861e+01	8.3468175e+01	8.5830150e+01	3.2955799e+02	1.2624086e+02	1.3077429e+02	6.8254792e+01	1.0029086e+02	3.4073570e+02	1.8331173e+02	1.1003288e+02	7.0088451e+01	8.3951174e+01	1.0501305e+02	9.1280628e+01	1.0501938e+02	7.8100112e+01	9.5093644e+01	3.5479042e+02	5.2014897e+01	6.6017532e+01
2.2256226e+03	8.3090116e+01	1.0421014e+02	1.0598790e+02	1.8411306e+02	8.8895773e+01	8.1585405e+01	7.0950305e+01	2.1969626e+02	8.1252901e+01	8.9525820e+01	1.7875089e+02	1.0977812e+02	8.6876515e+01	2.0942488e+02	1.6022363e+02	1.3718351e+02	1.2741349e+02	8.0516084e+01	7.7562804e+01	8.2817507e+01	2.2112932e+02	1.2446166e+02	9.0896090e+01	6.5662150e+01	1.1835438e+02	9.3119021e+01	6.8214780e+02	1.0027301e+02	9.3611033e+01	8.3628289e+01	8.5748422e+01	3.3331871e+02	1.2619708e+02	1.4350376e+02	6.8041879e+01	1.0038680e+02	3.4144716e+02	1.8362318e+02	1.1123132e+02	7.0548879e+01	8.6603048e+01	1.0514388e+02	9.1442906e+01	1.0546304e+02	7.7222820e+01	9.4404847e+01	3.5544896e+02	5.1977768e+01	6.6081412e+01
2.2264226e+03	8.3246604e+01	1.0445267e+02	1.0684788e+02	1.6979775e+02	8.4693079e+01	8.1624458e+01	7.1045634e+01	2.2014724e+02	8.1076754e+01	8.9456492e+01	1.7848001e+02	1.1038246e+02	8.7032905e+01	2.0927842e+02	1.6801694e+02	1.2525258e+02	1.2790110e+02	8.0775985e+01	7.8063833e+01	8.3165014e+01	2.3676271e+02	1.2441324e+02	9.0744159e+01	6.5700441e+01	1.2856545e+02	9.8086725e+01	6.9785702e+02	1.0052546e+02	9.1106981e+01	8.3530219e+01	8.6050978e+01	3.3564836e+02	1.2620385e+02	1.5608328e+02	6.7862109e+01	1.0084578e+02	3.4251107e+02	1.8363643e+02	1.1216862e+02	7.1890088e+01	8.9366407e+01	1.0514495e+02	9.1256079e+01	1.0515169e+02	7.5594538e+01	9.4770666e+01	3.5594490e+02	5.2033233e+01	6.5924121e+01
2.2272227e+03	8.2973804e+01	1.0406285e+02	1.0864999e+02	1.5083306e+02	8.2566650e+01	8.1508649e+01	7.1105471e+01	2.2001842e+02	8.0442128e+01	8.9832720e+01	1.7871054e+02	1.1024999e+02	8.7211994e+01	2.0970872e+02	1.7506523e+02	1.1373321e+02	1.2494844e+02	8.0732725e+01	7.7884373e+01	8.3424391e+01	2.4483126e+02	1.2452029e+02	9.1319158e+01	6.5595499e+01	1.3970476e+02	1.0453534e+02	6.8760348e+02	1.0082325e+02	8.8419645e+01	8.3289414e+01	8.6260942e+01	3.3815373e+02	1.2581180e+02	1.6631075e+02	6.8027911e+01	1.0140389e+02	3.4508833e+02	1.8368018e+02	1.1351376e+02	7.4010082e+01	9.3987504e+01	1.0521684e+02	9.1850617e+01	1.0538241e+02	7.5089792e+01	9.4417172e+01	3.5756079e+02	5.1673358e+01	6.6129765e+01
2.2280228e+03	8.2783410e+01	1.0424771e+02	1.1158747e+02	1.3391704e+02	8.0887066e+01	8.1307741e+01	7.1201654e+01	2.2001092e+02	7.9998776e+01	8.9700606e+01	1.7884605e+02	1.1024698e+02	8.7012802e+01	2.0956885e+02	1.8112769e+02	1.0435600e+02	1.2135422e+02	8.0806374e+01	7.7851849e+01	8.4263909e+01	2.5268476e+02	1.2453177e+02	9.0865169e+01	6.5729079e+01	1.5132900e+02	1.1457200e+02	6.5161836e+02	1.0061644e+02	8.6247856e+01	8.4177720e+01	8.5985609e+01	3.3835428e+02	1.2649540e+02	1.7284229e+02	6.8173841e+01	1.0156068e+02	3.4841292e+02	1.8382067e+02	1.1506285e+02	7.6978242e+01	9.9383713e+01	1.0510039e+02	9.1281423e+01	1.0532395e+02	7.4495028e+01	9.5994744e+01	3.5895572e+02	5.1918012e+01	6.6012907e+01
2.2288229e+03	8.3584283e+01	1.0438000e+02	1.1502164e+02	1.1961568e+02	8.1038602e+01	8.1659243e+01	7.1168902e+01	2.2019337e+02	8.0030180e+01	8.9609200e+01	1.7895418e+02	1.1054539e+02	8.7357816e+01	2.0991619e+02	1.8060325e+02	9.6199986e+01	1.1825732e+02	8.0623122e+01	7.8129587e+01	8.4964822e+01	2.5415537e+02	1.2454051e+02	9.1280047e+01	6.5770575e+01	1.6285731e+02	1.2408836e+02	5.9728240e+02	1.0059050e+02	8.3935660e+01	8.3684848e+01	8.6258490e+01	3.3750598e+02	1.2632882e+02	1.8022916e+02	6.8180472e+01	1.0225761e+02	3.5515376e+02	1.8361903e+02	1.1626074e+02	8.2077407e+01	1.0874063e+02	1.0514303e+02	9.1622056e+01	1.0569341e+02	7.4282649e+01	9.7332977e+01	3.6132166e+02	5.2196625e+01	6.6264156e+01
2.2296230e+03	8.3419610e+01	1.0446305e+02	1.2131969e+02	1.0663826e+02	8.2576352e+01	8.1702999e+01	7.1258079e+01	2.2012945e+02	7.9948842e+01	8.9771004e+01	1.7906443e+02	1.1156889e+02	8.7086329e+01	2.0974197e+02	1.8019801e+02	9.1030592e+01	1.1306765e+02	8.0638895e+01	7.7973891e+01	8.6755248e+01	2.5449222e+02	1.2456899e+02	9.0977773e+01	6.6015949e+01	1.7019716e+02	1.3274136e+02	5.3564843e+02	1.0096746e+02	8.2660676e+01	8.3968824e+01	8.6638303e+01	3.3580581e+02	1.2628409e+02	1.8214094e+02	6.8185411e+01	1.0259703e+02	3.6383511e+02	1.8390526e+02	1.1869185e+02	8.8258771e+01	1.1843734e+02	1.0535286e+02	9.1628274e+01	1.0542271e+02	7.3809610e+01	9.9203168e+01	3.6407997e+02	5.1954624e+01	6.6343126e+01
2.2304230e+03	8.3715510e+01	1.0467023e+02	1.2950702e+02	9.7061946e+01	8.4532067e+01	8.1849283e+01	7.0948766e+01	2.2002810e+02	7.9822588e+01	8.9893074e+01	1.7895008e+02	1.1346902e+02	8.7421061e+01	2.1015799e+02	1.7542952e+02	8.7303940e+01	1.0901597e+02	8.1064146e+01	7.8104078e+01	8.8561685e+01	2.4879804e+02	1.2480576e+02	9.1364478e+01	6.5769417e+01	1.7686726e+02	1.4170867e+02	4.6941463e+02	1.0106941e+02	8.0717639e+01	8.3750659e+01	8.6578518e+01	3.3162450e+02	1.2631426e+02	1.8155759e+02	6.8010753e+01	1.0241860e+02	3.7672576e+02	1.8393301e+02	1.2047914e+02	9.7537182e+01	1.3312997e+02	1.0565594e+02	9.1825899e+01	1.0562787e+02	7.3626447e+01	1.0254971e+02	3.6667299e+02	5.1778249e+01	6.6028706e+01
2.2312231e+03	8.3814191e+01	1.0472290e+02	1.4049068e+02	9.0419912e+01	8.8055993e+01	8.1904602e+01	7.1581875e+01	2.2026454e+02	8.0193398e+01	8.9885952e+01	1.7890806e+02	1.1575774e+02	8.7456947e+01	2.0995901e+02	1.7288957e+02	8.5044490e+01	1.0577282e+02	8.0677534e+01	7.8283415e+01	9.0448395e+01	2.4323467e+02	1.2478236e+02	9.1268872e+01	6.5841894e+01	1.7750077e+02	1.5012198e+02	4.0272834e+02	1.0080130e+02	7.8962793e+01	8.3939127e+01	8.6620219e+01	3.2565630e+02	1.2649125e+02	1.7962116e+02	6.8292251e+01	1.0251117e+02	3.9196763e+02	1.8424943e+02	1.2240891e+02	1.0955671e+02	1.4753922e+02	1.0508842e+02	9.1944526e+01	1.0536978e+02	7.3967028e+01	1.0636930e+02	3.7034587e+02	5.2259121e+01	6.6407379e+01
2.2320232e+03	8.4106586e+01	1.0436675e+02	1.5297870e+02	8.5382370e+01	9.1620906e+01	8.1677219e+01	7.1422142e+01	2.2037504e+02	8.0002842e+01	9.0068937e+01	1.7934458e+02	1.2012593e+02	8.7422960e+01	2.0996510e+02	1.6824232e+02	8.3738305e+01	1.0430529e+02	8.1077856e+01	7.8288385e+01	9.3449038e+01	2.3230343e+02	1.2484388e+02	9.1262226e+01	6.6109885e+01	1.7333812e+02	1.5719596e+02	3.4330706e+02	1.0098000e+02	7.7172866e+01	8.4317763e+01	8.6807175e+01	3.1950123e+02	1.2633555e+02	1.7609836e+02	6.8502616e+01	1.0257789e+02	4.1112512e+02	1.8400233e+02	1.2415020e+02	1.2420095e+02	1.6301419e+02	1.0534607e+02	9.2476366e+01	1.0541630e+02	7.3888141e+01	1.0998401e+02	3.7403523e+02	5.1886167e+01	6.6332895e+01
2.2328233e+03	8.4782958e+01	1.0476599e+02	1.6826428e+02	8.2129678e+01	9.7106565e+01	8.1747263e+01	7.1273133e+01	2.2007189e+02	8.0218824e+01	8.9780093e+01	1.7899760e+02	1.2698467e+02	8.7504122e+01	2.0998811e+02	1.6463785e+02	8.3027814e+01	1.0288792e+02	8.0912778e+01	7.8213801e+01	9.6066953e+01	2.1771207e+02	1.2458049e+02	9.1425202e+01	6.5809533e+01	1.6403014e+02	1.6121598e+02	2.9387963e+02	1.0100800e+02	7.6117245e+01	8.4075517e+01	8.6890676e+01	3.1336990e+02	1.2649487e+02	1.6760649e+02	6.8424919e+01	1.0220338e+02	4.3099245e+02	1.8374625e+02	1.2478672e+02	1.3931910e+02	1.7743327e+02	1.0563638e+02	9.2938516e+01	1.0580577e+02	7.3944612e+01	1.1407034e+02	3.7630033e+02	5.2188720e+01	6.6506334e+01
2.2336234e+03	8.5485807e+01	1.0453661e+02	1.8370727e+02	7.9997563e+01	1.0181477e+02	8.1858819e+01	7.1721515e+01	2.2077778e+02	8.0283578e+01	9.0275009e+01	1.7928666e+02	1.3609442e+02	8.7207711e+01	2.1000035e+02	1.5794029e+02	8.2432022e+01	1.0211478e+02	8.1031343e+01	7.8496740e+01	1.0039118e+02	2.0482048e+02	1.2487009e+02	9.1506866e+01	6.6127279e+01	1.5347393e+02	1.6490929e+02	2.5350922e+02	1.0134593e+02	7.5117891e+01	8.4390010e+01	8.7203917e+01	3.0764926e+02	1.2684247e+02	1.6064233e+02	6.8575943e+01	1.0199341e+02	4.4989629e+02	1.8426357e+02	1.2593445e+02	1.5842339e+02	1.8996382e+02	1.0554670e+02	9.4094662e+01	1.0593363e+02	7.4068089e+01	1.1882262e+02	3.7792148e+02	5.2169388e+01	6.6326271e+01
2.2344234e+03	8.5952554e+01	1.0453283e+02	1.9738338e+02	7.9261386e+01	1.0655650e+02	8.1811149e+01	7.1650655e+01	2.2048219e+02	8.0255965e+01	9.0372259e+01	1.7935100e+02	1.4836236e+02	8.7784311e+01	2.1026356e+02	1.5405606e+02	8.2520776e+01	1.0260942e+02	8.0909813e+01	7.8376088e+01	1.0241368e+02	1.8765058e+02	1.2473807e+02	9.1434050e+01	6.6007406e+01	1.4222822e+02	1.6379715e+02	2.1709222e+02	1.0155743e+02	7.4719308e+01	8.4941055e+01	8.7202908e+01	3.0247670e+02	1.2652857e+02	1.5249910e+02	6.8417942e+01	1.0180563e+02	4.6369935e+02	1.8402815e+02	1.2650316e+02	1.7717107e+02	1.9716403e+02	1.0551152e+02	9.5207556e+01	1.0551877e+02	7.3959897e+01	1.2337917e+02	3.7910585e+02	5.2386641e+01	6.6278291e+01
2.2352235e+03	8.6518330e+01	1.0508947e+02	2.1029064e+02	7.8472659e+01	1.0980776e+02	8.2253221e+01	7.1354937e+01	2.2028670e+02	8.0329220e+01	9.0359265e+01	1.7928228e+02	1.6363006e+02	8.7486941e+01	2.1022638e+02	1.4773235e+02	8.2458485e+01	1.0282019e+02	8.1049392e+01	7.8551010e+01	1.0532380e+02	1.7268699e+02	1.2496002e+02	9.1832177e+01	6.6014945e+01	1.3026214e+02	1.6055324e+02	1.8809054e+02	1.0156283e+02	7.4212069e+01	8.5358716e+01	8.7919048e+01	2.9860848e+02	1.2683340e+02	1.4360891e+02	6.8590027e+01	1.0179245e+02	4.7347330e+02	1.8419686e+02	1.2711748e+02	1.9164635e+02	2.0188468e+02	1.0562429e+02	9.6697603e+01	1.0599461e+02	7.3964486e+01	1.2784155e+02	3.7998640e+02	5.2359866e+01	6.6516710e+01
2.2360236e+03	8.8372524e+01	1.0473133e+02	2.1913141e+02	7.8239182e+01	1.1163992e+02	8.2419786e+01	7.1726020e+01	2.2030560e+02	8.0356308e+01	9.0547296e+01	1.7929911e+02	1.8121752e+02	8.7397153e+01	2.1023251e+02	1.3958311e+02	8.2180124e+01	1.0222094e+02	8.1122216e+01	7.8466032e+01	1.0805952e+02	1.5696123e+02	1.2517340e+02	9.2016916e+01	6.5927362e+01	1.1999346e+02	1.5496179e+02	1.6342331e+02	1.0153135e+02	7.3698084e+01	8.5968977e+01	8.8632814e+01	2.9658850e+02	1.2666032e+02	1.3234965e+02	6.8939781e+01	1.0194281e+02	4.7555144e+02	1.8422195e+02	1.2638752e+02	2.0312904e+02	1.9739755e+02	1.0569475e+02	9.9408971e+01	1.0561500e+02	7.4393614e+01	1.3298465e+02	3.7992195e+02	5.2312641e+01	6.6524648e+01
2.2368237e+03	8.8736343e+01	1.0489899e+02	2.2476000e+02	7.7849598e+01	1.1075978e+02	8.2120469e+01	7.1789206e+01	2.2083724e+02	8.0280385e+01	9.0163271e+01	1.7934772e+02	1.9964137e+02	8.7789564e+01	2.1034764e+02	1.3230648e+02	8.2384304e+01	1.0083805e+02	8.0980416e+01	7.8790897e+01	1.0974599e+02	1.4269092e+02	1.2523007e+02	9.1729207e+01	6.6106517e+01	1.1223822e+02	1.4639495e+02	1.4062839e+02	1.0164508e+02	7.3860187e+01	8.7044032e+01	9.0468587e+01	2.9479461e+02	1.2692181e+02	1.2349361e+02	6.8497385e+01	1.0182288e+02	4.7123221e+02	1.8433422e+02	1.2520324e+02	2.1298119e+02	1.8960870e+02	1.0566678e+02	1.0234456e+02	1.0606852e+02	7.3883049e+01	1.3668292e+02	3.7783962e+02	5.2475253e+01	6.6817477e+01
2.2376238e+03	9.0041142e+01	1.0524692e+02	2.2705771e+02	7.7808201e+01	1.0887005e+02	8.2250608e+01	7.1576737e+01	2.2084795e+02	8.0574955e+01	9.0747659e+01	1.7988489e+02	2.1645595e+02	8.7526708e+01	2.1033551e+02	1.2567999e+02	8.2451247e+01	9.9705605e+01	8.1037286e+01	7.8473111e+01	1.1270222e+02	1.3307479e+02	1.2475885e+02	9.2035177e+01	6.6094053e+01	1.0598079e+02	1.3831360e+02	1.2359944e+02	1.0182477e+02	7.3883274e+01	8.8449191e+01	9.2341065e+01	2.9388579e+02	1.2644568e+02	1.1600773e+02	6.8884666e+01	1.0201153e+02	4.6120552e+02	1.8423557e+02	1.2472008e+02	2.2031263e+02	1.7847664e+02	1.0598541e+02	1.0544814e+02	1.0596482e+02	7.4254249e+01	1.4014736e+02	3.7617610e+02	5.2310598e+01	6.6720324e+01
2.2384238e+03	9.1019615e+01	1.0496768e+02	2.2356003e+02	7.8269307e+01	1.0499910e+02	8.2097575e+01	7.1584061e+01	2.2082316e+02	8.0235987e+01	9.0573478e+01	1.7942226e+02	2.2813155e+02	8.7729136e+01	2.1054113e+02	1.1829949e+02	8.2451205e+01	9.7189034e+01	8.1430737e+01	7.8785255e+01	1.1650099e+02	1.2301339e+02	1.2530675e+02	9.1957352e+01	6.6166362e+01	9.9893077e+01	1.3091210e+02	1.1058809e+02	1.0182113e+02	7.3717986e+01	9.0890121e+01	9.5499357e+01	2.9324027e+02	1.2683332e+02	1.0995400e+02	6.9012388e+01	1.0172850e+02	4.4521499e+02	1.8445881e+02	1.2413429e+02	2.2022851e+02	1.6541576e+02	1.0621273e+02	1.0903207e+02	1.0599880e+02	7.4142370e+01	1.4039948e+02	3.7378213e+02	5.2471326e+01	6.6699015e+01
2.2392239e+03	9.2824678e+01	1.0508112e+02	2.1582789e+02	7.7783620e+01	1.0112390e+02	8.2100477e+01	7.1721777e+01	2.2080861e+02	8.0465880e+01	9.0403425e+01	1.7978673e+02	2.4049969e+02	8.7816859e+01	2.1021187e+02	1.1260961e+02	8.2190499e+01	9.4853501e+01	8.1193675e+01	7.8681199e+01	1.1943330e+02	1.1544990e+02	1.2512309e+02	9.2118694e+01	6.6111400e+01	9.5949159e+01	1.2051010e+02	1.0103168e+02	1.0201832e+02	7.4052705e+01	9.2965298e+01	9.9070196e+01	2.9294447e+02	1.2684108e+02	1.0380503e+02	6.9532136e+01	1.0195674e+02	4.2872203e+02	1.8449414e+02	1.2419169e+02	2.1701252e+02	1.4980451e+02	1.0607269e+02	1.1268258e+02	1.0589985e+02	7.4391234e+01	1.4135740e+02	3.7159162e+02	5.2470711e+01	6.6640499e+01
2.2400240e+03	9.3521953e+01	1.0508454e+02	2.0312076e+02	7.8075516e+01	9.5409262e+01	8.2349219e+01	7.1302293e+01	2.2073694e+02	8.0632128e+01	9.0870944e+01	1.7990163e+02	2.4327108e+02	8.7645336e+01	2.1063389e+02	1.0808012e+02	8.2627739e+01	9.2968899e+01	8.1188545e+01	7.9026984e+01	1.2119172e+02	1.1004826e+02	1.2531341e+02	9.2073274e+01	6.6377578e+01	9.3697143e+01	1.1389104e+02	9.2343325e+01	1.0188275e+02	7.3723955e+01	9.5208008e+01	1.0364220e+02	2.9262695e+02	1.2661391e+02	9.9375855e+01	6.9669637e+01	1.0160510e+02	4.1098271e+02	1.8439475e+02	1.2420267e+02	2.0925419e+02	1.3494262e+02	1.0666035e+02	1.1494326e+02	1.0615178e+02	7.4295992e+01	1.4059500e+02	3.6835556e+02	5.2396564e+01	6.6746695e+01
2.2408241e+03	9.5449126e+01	1.0523656e+02	1.8974764e+02	7.7833701e+01	9.0865452e+01	8.2109819e+01	7.1944525e+01	2.2099976e+02	8.0585994e+01	9.0901135e+01	1.7978640e+02	2.4083482e+02	8.7998812e+01	2.1060709e+02	1.0410490e+02	8.2327709e+01	9.0959698e+01	8.1159551e+01	7.8906069e+01	1.2371673e+02	1.0622197e+02	1.2510517e+02	9.1976398e+01	6.6298038e+01	9.1850375e+01	1.0701164e+02	8.7402265e+01	1.0168831e+02	7.3995564e+01	9.9057661e+01	1.0947027e+02	2.9312775e+02	1.2713409e+02	9.5931986e+01	7.1161019e+01	1.0150828e+02	3.9717928e+02	1.8459983e+02	1.2375954e+02	1.9665151e+02	1.2061012e+02	1.0728788e+02	1.1806770e+02	1.0583735e+02	7.4305256e+01	1.3628320e+02	3.6552432e+02	5.2981944e+01	6.7024286e+01
2.2416242e+03	9.6863704e+01	1.0535582e+02	1.7580687e+02	7.8174176e+01	8.4983198e+01	8.2537530e+01	7.1653547e+01	2.2071578e+02	8.0529978e+01	9.0991759e+01	1.7992089e+02	2.3207594e+02	8.7650432e+01	2.1051673e+02	1.0118333e+02	8.2707598e+01	8.9435630e+01	8.1386986e+01	7.8784591e+01	1.2253016e+02	1.0340473e+02	1.2526448e+02	9.2422247e+01	6.6198239e+01	9.0205403e+01	1.0195187e+02	8.3324262e+01	1.0213539e+02	7.4069887e+01	1.0248207e+02	1.1436023e+02	2.9250354e+02	1.2695799e+02	9.4275920e+01	7.2624316e+01	1.0157687e+02	3.8574684e+02	1.8420599e+02	1.2423443e+02	1.8324749e+02	1.0990549e+02	1.0853183e+02	1.2064966e+02	1.0594900e+02	7.4379768e+01	1.3158934e+02	3.6405656e+02	5.2563421e+01	6.7027445e+01
2.2424242e+03	9.8617827e+01	1.0538417e+02	1.6118399e+02	7.7853668e+01	7.9364616e+01	8.2605218e+01	7.1354725e+01	2.2092248e+02	8.0827304e+01	9.0914344e+01	1.7998264e+02	2.1996933e+02	8.7989265e+01	2.1073496e+02	9.8692620e+01	8.2294205e+01	8.8452777e+01	8.0981468e+01	7.8765887e+01	1.2203084e+02	1.0146287e+02	1.2538677e+02	9.2132211e+01	6.6363775e+01	8.9217341e+01	9.7169888e+01	8.1261555e+01	1.0244498e+02	7.4174742e+01	1.0607866e+02	1.1949101e+02	2.9281545e+02	1.2720734e+02	9.3047196e+01	7.4298511e+01	1.0159571e+02	3.7792536e+02	1.8484092e+02	1.2333400e+02	1.6873553e+02	1.0072903e+02	1.0977449e+02	1.2339859e+02	1.0615712e+02	7.4167530e+01	1.2536520e+02	3.6136668e+02	5.2644806e+01	6.7483918e+01
2.2432243e+03	1.0038892e+02	1.0532349e+02	1.4997601e+02	7.7995928e+01	7.5683103e+01	8.2396543e+01	7.2227857e+01	2.2061863e+02	8.0524425e+01	9.1229772e+01	1.7973936e+02	2.0770229e+02	8.7795876e+01	2.1063061e+02	9.7717489e+01	8.2572397e+01	8.7911151e+01	8.1458407e+01	7.9069401e+01	1.1878601e+02	1.0031385e+02	1.2535100e+02	9.2286821e+01	6.6364303e+01	8.8601297e+01	9.3995674e+01	8.0121495e+01	1.0194525e+02	7.3806713e+01	1.0869148e+02	1.2503123e+02	2.9284564e+02	1.2736451e+02	9.1997674e+01	7.7492705e+01	1.0178274e+02	3.7114574e+02	1.8462732e+02	1.2242249e+02	1.5341512e+02	9.3117877e+01	1.1253435e+02	1.2621104e+02	1.0590628e+02	7.4592114e+01	1.1876979e+02	3.6024542e+02	5.2862188e+01	6.6883707e+01
2.2440244e+03	1.0226245e+02	1.0535509e+02	1.3708322e+02	7.8171269e+01	7.2425424e+01	8.2568332e+01	7.1582080e+01	2.2128100e+02	8.0542271e+01	9.1155177e+01	1.7997382e+02	1.9223848e+02	8.7973864e+01	2.1089116e+02	9.7000199e+01	8.2723969e+01	8.7390844e+01	8.1275115e+01	7.9011855e+01	1.1435361e+02	9.9569531e+01	1.2580959e+02	9.2385967e+01	6.6250102e+01	8.7330565e+01	9.1827556e+01	7.9515781e+01	1.0260284e+02	7.4158333e+01	1.1120431e+02	1.2999145e+02	2.9285304e+02	1.2820355e+02	9.1307681e+01	8.0653181e+01	1.0136078e+02	3.6589790e+02	1.8493626e+02	1.2248867e+02	1.3703836e+02	8.8954280e+01	1.1437822e+02	1.2860585e+02	1.0643800e+02	7.4101827e+01	1.1254595e+02	3.5892168e+02	5.2580759e+01	6.7100924e+01
2.2448245e+03	1.0462116e+02	1.0562091e+02	1.2960677e+02	7.8255298e+01	6.9443297e+01	8.2386624e+01	7.2099067e+01	2.2076123e+02	8.0936967e+01	9.1227575e+01	1.8025959e+02	1.7876474e+02	8.7944799e+01	2.1095434e+02	9.6587096e+01	8.2694889e+01	8.7170696e+01	8.1285364e+01	7.9198916e+01	1.0922939e+02	9.9303911e+01	1.2513546e+02	9.2546234e+01	6.6358634e+01	8.7268075e+01	8.9809577e+01	7.9164872e+01	1.0201805e+02	7.4251099e+01	1.1415952e+02	1.3355748e+02	2.9304286e+02	1.2893459e+02	9.1439556e+01	8.5846212e+01	1.0158984e+02	3.6219310e+02	1.8446124e+02	1.2161870e+02	1.2368381e+02	8.5426275e+01	1.1816901e+02	1.3242218e+02	1.0612890e+02	7.4724733e+01	1.0724755e+02	3.5780659e+02	5.2719818e+01	6.7067533e+01
2.2456246e+03	1.0597975e+02	1.0522699e+02	1.2290830e+02	7.8071494e+01	6.7155020e+01	8.2857404e+01	7.1465798e+01	2.2089510e+02	8.0747710e+01	9.1352058e+01	1.8007794e+02	1.6747928e+02	8.8077449e+01	2.1123739e+02	9.6327720e+01	8.2746615e+01	8.6938271e+01	8.1137746e+01	7.9258301e+01	1.0407489e+02	9.9172109e+01	1.2553303e+02	9.2585565e+01	6.6554928e+01	8.6689385e+01	8.7857102e+01	7.8985590e+01	1.0261850e+02	7.3982487e+01	1.1524962e+02	1.3526755e+02	2.9350573e+02	1.3034182e+02	9.0917211e+01	9.2319758e+01	1.0147324e+02	3.5886341e+02	1.8503614e+02	1.1982126e+02	1.1236028e+02	8.3523453e+01	1.2210312e+02	1.3503342e+02	1.0633020e+02	7.4310467e+01	1.0261166e+02	3.5739486e+02	5.2718076e+01	6.7406025e+01
2.2464246e+03	1.0801994e+02	1.0574313e+02	1.1806763e+02	7.8339368e+01	6.5596877e+01	8.2546186e+01	7.1808947e+01	2.2127622e+02	8.0681000e+01	9.1094226e+01	1.8055770e+02	1.5880638e+02	8.8123535e+01	2.1103799e+02	9.5843697e+01	8.2739473e+01	8.7168570e+01	8.1690041e+01	7.9114794e+01	9.7769854e+01	9.8754461e+01	1.2564223e+02	9.2617270e+01	6.6370103e+01	8.6668358e+01	8.7017518e+01	7.9274459e+01	1.0286722e+02	7.4370093e+01	1.1666022e+02	1.3587218e+02	2.9392128e+02	1.3250074e+02	9.1233501e+01	9.9854181e+01	1.0168237e+02	3.5525170e+02	1.8487980e+02	1.1930743e+02	1.0110632e+02	8.2083683e+01	1.2613566e+02	1.3678880e+02	1.0631041e+02	7.4751199e+01	9.8159632e+01	3.5723579e+02	5.3025855e+01	6.7179062e+01
2.2472247e+03	1.1078491e+02	1.0560813e+02	1.1417788e+02	7.8116857e+01	6.4628087e+01	8.2893918e+01	7.2030932e+01	2.2124741e+02	8.0742682e+01	9.1219441e+01	1.8019917e+02	1.5054076e+02	8.8022983e+01	2.1112816e+02	9.6198736e+01	8.2658516e+01	8.6790749e+01	8.1522374e+01	7.9213558e+01	9.3433350e+01	9.8740881e+01	1.2565441e+02	9.2710170e+01	6.6734193e+01	8.6415586e+01	8.6573325e+01	7.8724776e+01	1.0245488e+02	7.4203726e+01	1.1595374e+02	1.3691800e+02	2.9457132e+02	1.3494391e+02	9.1045392e+01	1.1024376e+02	1.0193751e+02	3.5187394e+02	1.8482398e+02	1.1845349e+02	9.2763109e+01	8.1482895e+01	1.3159741e+02	1.3476690e+02	1.0638055e+02	7.4372619e+01	9.4551673e+01	3.5674649e+02	5.2897883e+01	6.6987950e+01
2.2480248e+03	1.1032647e+02	1.0514356e+02	1.1203757e+02	7.8753512e+01	6.4290416e+01	8.3074320e+01	7.2157477e+01	2.2109161e+02	8.0854537e+01	9.1669602e+01	1.8070084e+02	1.4353308e+02	8.7980817e+01	2.1099452e+02	9.5896655e+01	8.2873579e+01	8.7308233e+01	8.1720352e+01	7.9319699e+01	9.0412951e+01	9.8749685e+01	1.2579007e+02	9.2789821e+01	6.6616586e+01	8.6711154e+01	8.6358713e+01	7.8914148e+01	1.0313211e+02	7.4360494e+01	1.1504044e+02	1.3653234e+02	2.9610715e+02	1.3855092e+02	9.1196544e+01	1.1957349e+02	1.0170827e+02	3.4965050e+02	1.8485725e+02	1.1728571e+02	8.5954860e+01	8.0898159e+01	1.3414166e+02	1.3299537e+02	1.0607809e+02	7.4825975e+01	9.1515285e+01	3.5724121e+02	5.2725810e+01	6.7223649e+01
2.2488249e+03	1.1163982e+02	1.0595071e+02	1.1004229e+02	7.7938446e+01	6.3526067e+01	8.2710913e+01	7.2158647e+01	2.2105196e+02	8.1002599e+01	9.1586900e+01	1.8008933e+02	1.3912484e+02	8.8426791e+01	2.1110627e+02	9.5969411e+01	8.2561172e+01	8.6847905e+01	8.1632245e+01	7.9577264e+01	8.7645284e+01	9.8678051e+01	1.2562990e+02	9.2924538e+01	6.6430491e+01	8.6305234e+01	8.5697196e+01	7.9111406e+01	1.0267162e+02	7.4406080e+01	1.1385551e+02	1.3461753e+02	2.9753676e+02	1.4463289e+02	9.1352017e+01	1.3054166e+02	1.0208181e+02	3.4759584e+02	1.8511297e+02	1.1719477e+02	8.0564216e+01	8.0397282e+01	1.3687015e+02	1.3039208e+02	1.0645403e+02	7.4840695e+01	9.0427626e+01	3.5720096e+02	5.3141331e+01	6.7231210e+01
2.2496250e+03	1.1250430e+02	1.0584678e+02	1.0860205e+02	7.8245120e+01	6.2893251e+01	8.2936769e+01	7.2003889e+01	2.2118540e+02	8.0804880e+01	9.1465965e+01	1.8084372e+02	1.3406310e+02	8.7950791e+01	2.1110289e+02	9.6099738e+01	8.2867737e+01	8.7461846e+01	8.1444260e+01	7.9318317e+01	8.5914609e+01	9.9066462e+01	1.2597587e+02	9.2928621e+01	6.6710223e+01	8.6228372e+01	8.5724873e+01	7.9043874e+01	1.0287391e+02	7.4288732e+01	1.1235732e+02	1.3124792e+02	2.9993373e+02	1.5063341e+02	9.1175207e+01	1.3981786e+02	1.0190830e+02	3.4637401e+02	1.8519808e+02	1.1585521e+02	7.6756095e+01	8.0494808e+01	1.3772406e+02	1.2472411e+02	1.0611641e+02	7.4750532e+01	8.9271227e+01	3.5775218e+02	5.3048359e+01	6.7534867e+01
2.2504250e+03	1.1375139e+02	1.0575096e+02	1.0854818e+02	7.8455847e+01	6.2636152e+01	8.2892264e+01	7.2105164e+01	2.2161967e+02	8.0919180e+01	9.1947065e+01	1.8044730e+02	1.2879891e+02	8.8248239e+01	2.1147152e+02	9.6389342e+01	8.3071591e+01	8.7515428e+01	8.1739356e+01	7.9389728e+01	8.5141749e+01	9.9140152e+01	1.2585219e+02	9.2873664e+01	6.6765858e+01	8.6551554e+01	8.5315662e+01	7.8823431e+01	1.0290113e+02	7.5014750e+01	1.1142737e+02	1.2545788e+02	3.0247584e+02	1.6088084e+02	9.1442246e+01	1.4482369e+02	1.0200486e+02	3.4429452e+02	1.8493788e+02	1.1557033e+02	7.4546914e+01	8.0421537e+01	1.3814618e+02	1.1931198e+02	1.0649623e+02	7.4845949e+01	8.8092737e+01	3.5844424e+02	5.3212455e+01	6.7144289e+01
2.2512251e+03	1.1433847e+02	1.0599921e+02	1.0771887e+02	7.8153040e+01	6.2175066e+01	8.3187908e+01	7.2434650e+01	2.2111068e+02	8.0988411e+01	9.1794650e+01	1.8041404e+02	1.2439689e+02	8.8324061e+01	2.1132852e+02	9.6298289e+01	8.2668222e+01	8.7866216e+01	8.1519568e+01	7.9784226e+01	8.4342546e+01	9.9086935e+01	1.2597852e+02	9.2885773e+01	6.6457533e+01	8.6328462e+01	8.5455317e+01	7.9180903e+01	1.0312820e+02	7.4520752e+01	1.0897506e+02	1.2190073e+02	3.0530673e+02	1.6961528e+02	9.1367397e+01	1.4869272e+02	1.0204024e+02	3.4290184e+02	1.8526568e+02	1.1466082e+02	7.2869992e+01	8.0434076e+01	1.3810803e+02	1.1396403e+02	1.0658570e+02	7.4773416e+01	8.7415431e+01	3.5998438e+02	5.2958692e+01	6.7617781e+01
2.2520252e+03	1.1335140e+02	1.0588382e+02	1.0778952e+02	7.8590379e+01	6.2066057e+01	8.2987441e+01	7.2086437e+01	2.2164341e+02	8.1307131e+01	9.1802273e+01	1.8038179e+02	1.2161257e+02	8.8523546e+01	2.1129222e+02	9.6121542e+01	8.2790582e+01	8.8494654e+01	8.1566447e+01	7.9154884e+01	8.4102137e+01	9.9177170e+01	1.2609847e+02	9.3348453e+01	6.6938773e+01	8.6509906e+01	8.5319821e+01	7.9005705e+01	1.0333944e+02	7.4409631e+01	1.0645764e+02	1.1731754e+02	3.0880150e+02	1.8112197e+02	9.1733926e+01	1.5016113e+02	1.0214108e+02	3.4236289e+02	1.8520403e+02	1.1320056e+02	7.2269899e+01	8.0634110e+01	1.3574278e+02	1.0862994e+02	1.0644434e+02	7.4884153e+01	8.7399216e+01	3.6147098e+02	5.3323492e+01	6.7548359e+01
2.2528253e+03	1.1489155e+02	1.0604856e+02	1.0754759e+02	7.8319470e+01	6.1488969e+01	8.3265794e+01	7.2390841e+01	2.2174552e+02	8.0759027e+01	9.1935852e+01	1.8105869e+02	1.1898459e+02	8.8119958e+01	2.1162770e+02	9.6402876e+01	8.3049514e+01	9.0036135e+01	8.1753486e+01	7.9961182e+01	8.3763905e+01	9.9252618e+01	1.2610730e+02	9.3395449e+01	6.7043536e+01	8.6547729e+01	8.5302094e+01	7.9201194e+01	1.0325925e+02	7.4759695e+01	1.0276635e+02	1.1198711e+02	3.1125947e+02	1.9054170e+02	9.1510883e+01	1.4638196e+02	1.0227598e+02	3.4258313e+02	1.8536318e+02	1.1351968e+02	7.1821962e+01	8.0545503e+01	1.3175862e+02	1.0524758e+02	1.0649303e+02	7.4705180e+01	8.7327901e+01	3.6475634e+02	5.3053403e+01	6.7550921e+01
2.2536254e+03	1.1547542e+02	1.0601630e+02	1.0772189e+02	7.8446649e+01	6.1510478e+01	8.3164057e+01	7.2632610e+01	2.2211114e+02	8.1250122e+01	9.2164662e+01	1.8064208e+02	1.1703423e+02	8.8546035e+01	2.1169359e+02	9.6550380e+01	8.3064561e+01	9.1924755e+01	8.1671602e+01	7.9756408e+01	8.3894237e+01	9.9288230e+01	1.2578385e+02	9.2694441e+01	6.7351773e+01	8.6594885e+01	8.5423985e+01	7.9709694e+01	1.0391339e+02	7.4575738e+01	1.0148789e+02	1.0792959e+02	3.1447278e+02	2.0010386e+02	9.1581034e+01	1.4052351e+02	1.0210863e+02	3.4201905e+02	1.8500216e+02	1.1436462e+02	7.1610489e+01	8.0471858e+01	1.2889782e+02	1.0188094e+02	1.0628388e+02	7.5121187e+01	8.6914012e+01	3.6864622e+02	5.3005131e+01	6.7681509e+01
2.2544254e+03	1.1704329e+02	1.0603761e+02	1.0769666e+02	7.8835279e+01	6.1448376e+01	8.3347677e+01	7.2289559e+01	2.2255654e+02	8.0989666e+01	9.2005931e+01	1.8080690e+02	1.1489431e+02	8.8310578e+01	2.1145243e+02	9.6135861e+01	8.2807192e+01	9.5259220e+01	8.1559492e+01	7.9584112e+01	8.3895463e+01	9.9344014e+01	1.2625144e+02	9.3427583e+01	6.7844510e+01	8.6739283e+01	8.5578854e+01	8.0253941e+01	1.0325658e+02	7.4798927e+01	9.8390595e+01	1.0373477e+02	3.1760846e+02	2.0710963e+02	9.1790586e+01	1.3273641e+02	1.0262768e+02	3.4170293e+02	1.8548279e+02	1.1624484e+02	7.1225054e+01	8.0963941e+01	1.2566897e+02	9.9290607e+01	1.0683141e+02	7.4921568e+01	8.6824156e+01	3.7416757e+02	5.2956520e+01	6.7504482e+01
2.2552255e+03	1.1811045e+02	1.0623574e+02	1.0780623e+02	7.8336430e+01	6.1328435e+01	8.3373700e+01	7.2784386e+01	2.2384967e+02	8.1329956e+01	9.1912191e+01	1.8121330e+02	1.1401197e+02	8.8364175e+01	2.1178528e+02	9.6417051e+01	8.3009902e+01	9.8952315e+01	8.2139698e+01	7.9552098e+01	8.3642972e+01	9.9217640e+01	1.2600505e+02	9.3590110e+01	6.8585366e+01	8.6484818e+01	8.5443914e+01	8.1627196e+01	1.0366514e+02	7.4725170e+01	9.4626535e+01	1.0039667e+02	3.1824424e+02	2.1425063e+02	9.1672640e+01	1.2418276e+02	1.0218638e+02	3.4182376e+02	1.8534099e+02	1.1820323e+02	7.1209278e+01	8.0993193e+01	1.2227206e+02	9.7863337e+01	1.0661994e+02	7.5232800e+01	8.6980631e+01	3.8226692e+02	5.3082616e+01	6.7712415e+01
2.2560256e+03	1.1908342e+02	1.0637194e+02	1.0763484e+02	7.8725144e+01	6.1400082e+01	8.3392586e+01	7.2360053e+01	2.2484964e+02	8.1236089e+01	9.2019327e+01	1.8089701e+02	1.1326832e+02	8.8489474e+01	2.1186231e+02	9.6378271e+01	8.3407350e+01	1.0506624e+02	8.1360866e+01	7.9992018e+01	8.3872729e+01	9.9606794e+01	1.2597891e+02	9.3140239e+01	6.9777385e+01	8.6657198e+01	8.5576038e+01	8.2506579e+01	1.0332998e+02	7.4653555e+01	9.2864725e+01	9.8044711e+01	3.1957510e+02	2.1943990e+02	9.1935808e+01	1.1581854e+02	1.0271426e+02	3.4174062e+02	1.8536225e+02	1.2208422e+02	7.1200192e+01	8.1388935e+01	1.1925106e+02	9.6248739e+01	1.0653128e+02	7.5020033e+01	8.7244913e+01	3.9097047e+02	5.3364353e+01	6.7683558e+01
2.2568257e+03	1.2146393e+02	1.0633117e+02	1.0771583e+02	7.8498868e+01	6.1215519e+01	8.3314639e+01	7.2457347e+01	2.2699566e+02	8.1138294e+01	9.2403494e+01	1.8115137e+02	1.1284584e+02	8.8254450e+01	2.1172082e+02	9.6577769e+01	8.3300600e+01	1.1232652e+02	8.1962331e+01	7.9657950e+01	8.3743602e+01	9.9367954e+01	1.2627929e+02	9.3522552e+01	7.0997364e+01	8.7081379e+01	8.5509694e+01	8.4639114e+01	1.0384742e+02	7.4670549e+01	9.0501948e+01	9.6387484e+01	3.1942922e+02	2.2054152e+02	9.1857842e+01	1.0731322e+02	1.0247052e+02	3.4150624e+02	1.8553279e+02	1.2715948e+02	7.1004168e+01	8.2437413e+01	1.1632372e+02	9.5449682e+01	1.0696705e+02	7.5272150e+01	8.6690468e+01	4.0237090e+02	5.3145007e+01	6.7821999e+01
2.2576258e+03	1.2290713e+02	1.0631327e+02	1.0792080e+02	7.8475003e+01	6.1552513e+01	8.3302348e+01	7.2564636e+01	2.3002815e+02	8.1453296e+01	9.2436763e+01	1.8135786e+02	1.1274108e+02	8.8829207e+01	2.1200503e+02	9.6389009e+01	8.3171418e+01	1.1872505e+02	8.1679570e+01	7.9903301e+01	8.3733877e+01	9.9253171e+01	1.2615811e+02	9.3610795e+01	7.2922741e+01	8.6886912e+01	8.5710424e+01	8.8182747e+01	1.0372141e+02	7.5117098e+01	8.9505958e+01	9.4909844e+01	3.2128579e+02	2.2038453e+02	9.2240653e+01	9.8818777e+01	1.0283636e+02	3.4205112e+02	1.8547910e+02	1.3085091e+02	7.1277159e+01	8.2976742e+01	1.1424649e+02	9.4514502e+01	1.0654142e+02	7.5150343e+01	8.7445275e+01	4.1312032e+02	5.3202600e+01	6.7782794e+01
2.2584258e+03	1.2498093e+02	1.0647925e+02	1.0788020e+02	7.8738183e+01	6.2079930e+01	8.3449298e+01	7.2693994e+01	2.3281863e+02	8.1099683e+01	9.1775632e+01	1.8104965e+02	1.1237141e+02	8.8308388e+01	2.1171257e+02	9.6783465e+01	8.3265230e+01	1.2865782e+02	8.1624320e+01	8.0135047e+01	8.4042551e+01	9.9564388e+01	1.2610151e+02	9.3901266e+01	7.5118255e+01	8.6646179e+01	8.5614178e+01	9.1644860e+01	1.0370320e+02	7.4822049e+01	8.8091739e+01	9.3921353e+01	3.2346975e+02	2.1882329e+02	9.2199043e+01	9.3799420e+01	1.0256815e+02	3.4153440e+02	1.8566166e+02	1.3559798e+02	7.1102120e+01	8.4363334e+01	1.1238452e+02	9.4508102e+01	1.0687966e+02	7.5204052e+01	8.6961198e+01	4.2366814e+02	5.3231566e+01	6.7799449e+01
2.2592259e+03	1.2942661e+02	1.0652595e+02	1.0792871e+02	7.8505713e+01	6.2547699e+01	8.3335624e+01	7.2459560e+01	2.3704501e+02	8.1608032e+01	9.2888684e+01	1.8120754e+02	1.1279979e+02	8.8400953e+01	2.1225473e+02	9.6790257e+01	8.2662347e+01	1.3810674e+02	8.2019100e+01	8.0115075e+01	8.4123050e+01	9.9512412e+01	1.2624889e+02	9.3557081e+01	7.9086325e+01	8.6963763e+01	8.6098516e+01	9.5815138e+01	1.0427233e+02	7.5006248e+01	8.7602017e+01	9.2791317e+01	3.2655244e+02	2.1776875e+02	9.1854324e+01	8.7609661e+01	1.0265243e+02	3.4201940e+02	1.8535234e+02	1.4015234e+02	7.1360025e+01	8.5514272e+01	1.1097940e+02	9.4500943e+01	1.0684454e+02	7.5076936e+01	8.7176958e+01	4.3654158e+02	5.3211240e+01	6.7825559e+01
2.2600260e+03	1.3400126e+02	1.0683537e+02	1.0812591e+02	7.8752420e+01	6.3369609e+01	8.3516514e+01	7.2623735e+01	2.4065831e+02	8.1175556e+01	9.2182761e+01	1.8137670e+02	1.1277818e+02	8.8669038e+01	2.1192075e+02	9.6752848e+01	8.3564973e+01	1.4653469e+02	8.1820681e+01	8.0157585e+01	8.3706590e+01	9.9544640e+01	1.2657066e+02	9.3691098e+01	8.2212887e+01	8.6678305e+01	8.5570645e+01	9.9323294e+01	1.0389371e+02	7.5139744e+01	8.6951278e+01	9.2210101e+01	3.3205486e+02	2.1380139e+02	9.2180458e+01	8.2535166e+01	1.0265130e+02	3.4179032e+02	1.8567354e+02	1.4381997e+02	7.1108402e+01	8.7238977e+01	1.0978680e+02	9.4141408e+01	1.0682933e+02	7.5144281e+01	8.7299624e+01	4.4458932e+02	5.3422254e+01	6.7805141e+01
2.2608261e+03	1.3679449e+02	1.0678805e+02	1.0794382e+02	7.8756451e+01	6.4501621e+01	8.3861396e+01	7.2591586e+01	2.4555109e+02	8.1528292e+01	9.2642555e+01	1.8132528e+02	1.1287414e+02	8.8657031e+01	2.1207363e+02	9.6697636e+01	8.3406699e+01	1.5720840e+02	8.1870946e+01	8.0314569e+01	8.3995790e+01	9.9907202e+01	1.2634079e+02	9.3975963e+01	8.8142234e+01	8.6802198e+01	8.6039252e+01	1.0354191e+02	1.0411331e+02	7.4960482e+01	8.7052720e+01	9.2069458e+01	3.3757882e+02	2.0865994e+02	9.2423082e+01	7.9593174e+01	1.0296029e+02	3.4214335e+02	1.8594234e+02	1.4491615e+02	7.1257726e+01	8.8647975e+01	1.0853135e+02	9.4028512e+01	1.0684402e+02	7.5348049e+01	8.7170980e+01	4.5051709e+02	5.3517649e+01	6.7882118e+01
2.2616262e+03	1.4192502e+02	1.0709674e+02	1.0809775e+02	7.8842702e+01	6.6547062e+01	8.3606810e+01	7.2793112e+01	2.5008563e+02	8.1392508e+01	9.2621610e+01	1.8150724e+02	1.1275593e+02	8.8463602e+01	2.1208344e+02	9.7250755e+01	8.2767349e+01	1.6643866e+02	8.2055481e+01	8.0232605e+01	8.3945352e+01	9.9787404e+01	1.2660953e+02	9.4011244e+01	9.3952780e+01	8.7139301e+01	8.5772273e+01	1.0666546e+02	1.0443632e+02	7.5093022e+01	8.6612781e+01	9.1357578e+01	3.4567942e+02	2.0532089e+02	9.2053664e+01	7.5944052e+01	1.0291952e+02	3.4175784e+02	1.8551070e+02	1.4498587e+02	7.1302665e+01	8.9742931e+01	1.0818456e+02	9.4279339e+01	1.0704292e+02	7.5513457e+01	8.7255056e+01	4.5238053e+02	5.3470473e+01	6.8032015e+01
2.2624262e+03	1.4508134e+02	1.0777320e+02	1.0848553e+02	7.8565178e+01	6.8630304e+01	8.3603413e+01	7.2517652e+01	2.5691056e+02	8.1413395e+01	9.2976791e+01	1.8131798e+02	1.1284408e+02	8.8972826e+01	2.1245163e+02	9.7124888e+01	8.3484160e+01	1.7499233e+02	8.2036864e+01	8.0273801e+01	8.4095935e+01	9.9821819e+01	1.2647710e+02	9.4324880e+01	9.9578236e+01	8.6999274e+01	8.5725485e+01	1.0963363e+02	1.0420852e+02	7.5271629e+01	8.6445051e+01	9.1172814e+01	3.5421863e+02	2.0203213e+02	9.2865091e+01	7.4188831e+01	1.0295256e+02	3.4233948e+02	1.8591250e+02	1.4369582e+02	7.1303440e+01	9.1949663e+01	1.0755839e+02	9.3998194e+01	1.0717062e+02	7.5666394e+01	8.7374800e+01	4.5322023e+02	5.3720608e+01	6.8230764e+01
2.2632263e+03	1.4516361e+02	1.0848165e+02	1.0792413e+02	7.8936552e+01	7.1380716e+01	8.3699883e+01	7.2884809e+01	2.6519465e+02	8.1646522e+01	9.2695789e+01	1.8190441e+02	1.1312464e+02	8.8814853e+01	2.1262345e+02	9.8429969e+01	8.3127744e+01	1.7955120e+02	8.2181231e+01	8.0305794e+01	8.4108707e+01	9.9822362e+01	1.2687309e+02	9.4667328e+01	1.0510857e+02	8.7011242e+01	8.6074726e+01	1.1176682e+02	1.0436493e+02	7.5275447e+01	8.7106282e+01	9.1117843e+01	3.6491975e+02	2.0006725e+02	9.2200999e+01	7.2151230e+01	1.0324006e+02	3.4186134e+02	1.8570110e+02	1.4186546e+02	7.1464932e+01	9.3698526e+01	1.0753983e+02	9.4488280e+01	1.0680197e+02	7.5784004e+01	8.7183597e+01	4.4980022e+02	5.3398182e+01	6.7908991e+01
2.2640264e+03	1.4617866e+02	1.0950036e+02	1.0839198e+02	7.8840046e+01	7.4097175e+01	8.4023351e+01	7.2709923e+01	2.7480406e+02	8.1454897e+01	9.2554867e+01	1.8174053e+02	1.1328134e+02	8.8835100e+01	2.1223224e+02	9.8894795e+01	8.3302678e+01	1.7946895e+02	8.2000690e+01	8.0358905e+01	8.4115089e+01	9.9837667e+01	1.2611380e+02	9.4741264e+01	1.0926588e+02	8.7247163e+01	8.5733860e+01	1.1347536e+02	1.0428285e+02	7.5353542e+01	8.6661940e+01	9.0879897e+01	3.7295009e+02	1.9641903e+02	9.2906856e+01	7.1185806e+01	1.0290664e+02	3.4235449e+02	1.8604892e+02	1.3951418e+02	7.1331235e+01	9.5140045e+01	1.0690451e+02	9.4390121e+01	1.0715208e+02	7.6204747e+01	8.7314799e+01	4.4395754e+02	5.3839842e+01	6.8154068e+01
2.2648265e+03	1.4421195e+02	1.1089059e+02	1.0841676e+02	7.9274157e+01	7.7449675e+01	8.3846594e+01	7.2957041e+01	2.8741093e+02	8.1638749e+01	9.3199972e+01	1.8184444e+02	1.1271897e+02	8.8843127e+01	2.1259321e+02	1.0001527e+02	8.3307261e+01	1.7965902e+02	8.1846297e+01	8.0303621e+01	8.3899675e+01	1.0003083e+02	1.2650874e+02	9.6176760e+01	1.1382941e+02	8.7231543e+01	8.6273364e+01	1.1140846e+02	1.0466078e+02	7.5062539e+01	8.6981749e+01	9.0801515e+01	3.8148174e+02	1.9449645e+02	9.2312206e+01	7.1045445e+01	1.0331122e+02	3.4218658e+02	1.8597269e+02	1.3689892e+02	7.1397908e+01	9.7277228e+01	1.0720575e+02	9.4259546e+01	1.0702273e+02	7.7097113e+01	8.7591666e+01	4.3742741e+02	5.3726795e+01	6.8343326e+01
2.2656266e+03	1.4088097e+02	1.1274695e+02	1.0872101e+02	7.9265088e+01	8.0470964e+01	8.4006093e+01	7.2855754e+01	2.9985405e+02	8.1364004e+01	9.2946830e+01	1.8221149e+02	1.1324971e+02	8.8675685e+01	2.1256302e+02	1.0199019e+02	8.3498402e+01	1.7889884e+02	8.2055649e+01	8.0688932e+01	8.4394921e+01	1.0022188e+02	1.2692671e+02	9.7808686e+01	1.1789536e+02	8.7233783e+01	8.6054631e+01	1.1063151e+02	1.0455339e+02	7.5512652e+01	8.6929713e+01	9.0864275e+01	3.8608307e+02	1.9209207e+02	9.2871868e+01	7.0458929e+01	1.0290306e+02	3.4225376e+02	1.8600563e+02	1.3372754e+02	7.1554559e+01	9.9925127e+01	1.0696505e+02	9.5035710e+01	1.0698067e+02	7.7859290e+01	8.7913028e+01	4.2917880e+02	5.3566549e+01	6.8229823e+01
2.2664266e+03	1.3512605e+02	1.1461830e+02	1.0829292e+02	7.9210382e+01	8.3647545e+01	8.4129088e+01	7.3082368e+01	3.1055638e+02	8.1667812e+01	9.3248010e+01	1.8302864e+02	1.1305006e+02	8.8764053e+01	2.1274438e+02	1.0454208e+02	8.3496035e+01	1.7279592e+02	8.2393825e+01	8.0640836e+01	8.4255552e+01	9.9975377e+01	1.2655458e+02	1.0039941e+02	1.1878731e+02	8.7171926e+01	8.6106737e+01	1.1011749e+02	1.0468521e+02	7.5510506e+01	8.6812493e+01	9.1010056e+01	3.8763026e+02	1.8861170e+02	9.2731342e+01	7.0311078e+01	1.0340890e+02	3.4225838e+02	1.8610072e+02	1.3014288e+02	7.1408889e+01	1.0267286e+02	1.0678504e+02	9.5280562e+01	1.0733067e+02	7.9325836e+01	8.7234986e+01	4.2048823e+02	5.3909588e+01	6.8016894e+01
2.2672267e+03	1.3047297e+02	1.1702555e+02	1.0860771e+02	7.9796271e+01	8.7464767e+01	8.4230344e+01	7.2838292e+01	3.1941260e+02	8.1392545e+01	9.3037281e+01	1.8335201e+02	1.1323336e+02	8.9007707e+01	2.1248391e+02	1.0712299e+02	8.3553144e+01	1.6535142e+02	8.1845458e+01	8.0548042e+01	8.4641827e+01	1.0005022e+02	1.2672226e+02	1.0403891e+02	1.2156426e+02	8.7252263e+01	8.6231009e+01	1.0826255e+02	1.0478673e+02	7.5481647e+01	8.7135122e+01	9.0526753e+01	3.8681441e+02	1.8402284e+02	9.2805344e+01	7.0191189e+01	1.0338608e+02	3.4232587e+02	1.8592083e+02	1.2705806e+02	7.1591357e+01	1.0633764e+02	1.0689714e+02	9.6897490e+01	1.0688607e+02	8.1143709e+01	8.7809131e+01	4.1240792e+02	5.3975534e+01	6.8258667e+01
2.2680268e+03	1.2539217e+02	1.1942953e+02	1.0827328e+02	8.0424902e+01	9.1161839e+01	8.4157517e+01	7.3122483e+01	3.2788800e+02	8.1716461e+01	9.3755496e+01	1.8463406e+02	1.1316805e+02	8.8791116e+01	2.1241054e+02	1.1059465e+02	8.3347988e+01	1.5991220e+02	8.2368426e+01	8.0582719e+01	8.4825513e+01	1.0052672e+02	1.2708230e+02	1.0908633e+02	1.2043502e+02	8.7352531e+01	8.6087014e+01	1.0691309e+02	1.0487295e+02	7.5571202e+01	8.7003417e+01	9.1047488e+01	3.8378696e+02	1.7929244e+02	9.3198481e+01	7.0037983e+01	1.0347511e+02	3.4274448e+02	1.8623455e+02	1.2336872e+02	7.1649697e+01	1.0907120e+02	1.0716691e+02	9.7584345e+01	1.0704837e+02	8.3209902e+01	8.7458601e+01	4.0280682e+02	5.3857541e+01	6.7969196e+01
2.2688269e+03	1.2097149e+02	1.2173882e+02	1.0870960e+02	8.1139228e+01	9.4567347e+01	8.4461451e+01	7.3231228e+01	3.3174382e+02	8.1688292e+01	9.3862804e+01	1.8581959e+02	1.1334346e+02	8.9009477e+01	2.1269601e+02	1.1422661e+02	8.3647029e+01	1.5265700e+02	8.2315099e+01	8.0795025e+01	8.5814418e+01	1.0046032e+02	1.2695615e+02	1.1592160e+02	1.2041880e+02	8.7275229e+01	8.6499490e+01	1.0493327e+02	1.0469719e+02	7.5582982e+01	8.7055884e+01	9.1058932e+01	3.8302638e+02	1.7128089e+02	9.2803825e+01	7.0279891e+01	1.0335815e+02	3.4213529e+02	1.8631443e+02	1.2031479e+02	7.1241393e+01	1.1137021e+02	1.0710287e+02	9.9168807e+01	1.0741346e+02	8.6675753e+01	8.7605789e+01	3.9305025e+02	5.3780519e+01	6.8369819e+01
2.2696270e+03	1.1725828e+02	1.2422930e+02	1.0873719e+02	8.2730036e+01	1.0000683e+02	8.4624311e+01	7.3250066e+01	3.3062002e+02	8.1607703e+01	9.4704504e+01	1.8779948e+02	1.1333282e+02	8.8774742e+01	2.1281651e+02	1.1746163e+02	8.3603019e+01	1.4641188e+02	8.2258511e+01	8.0512595e+01	8.6957728e+01	1.0067225e+02	1.2686226e+02	1.2572737e+02	1.1689870e+02	8.7399524e+01	8.6390074e+01	1.0307737e+02	1.0544900e+02	7.5804330e+01	8.7476246e+01	9.1116674e+01	3.8048181e+02	1.6450760e+02	9.3140442e+01	7.0271495e+01	1.0363063e+02	3.4252035e+02	1.8628340e+02	1.1814557e+02	7.1811543e+01	1.1178897e+02	1.0712403e+02	1.0205089e+02	1.0720634e+02	9.0541644e+01	8.7485263e+01	3.8577956e+02	5.3835401e+01	6.8287726e+01
2.2704270e+03	1.1226631e+02	1.2571771e+02	1.0901172e+02	8.3684325e+01	1.0476795e+02	8.5006706e+01	7.2792804e+01	3.2737400e+02	8.1766298e+01	9.6032435e+01	1.8949343e+02	1.1292108e+02	8.9031025e+01	2.1288106e+02	1.2196565e+02	8.3848374e+01	1.3873461e+02	8.2373301e+01	8.0824127e+01	8.9204475e+01	1.0142984e+02	1.2711295e+02	1.3750245e+02	1.1347607e+02	8.7585410e+01	8.6551400e+01	1.0217139e+02	1.0480640e+02	7.5674622e+01	8.7434322e+01	9.1385495e+01	3.7796483e+02	1.5606149e+02	9.2832329e+01	7.0273250e+01	1.0380228e+02	3.4236355e+02	1.8621419e+02	1.1622683e+02	7.1780019e+01	1.1230640e+02	1.0709205e+02	1.0545556e+02	1.0723999e+02	9.5155139e+01	8.7698973e+01	3.7872678e+02	5.4355208e+01	6.8402409e+01
2.2712271e+03	1.0918081e+02	1.2777617e+02	1.0907893e+02	8.6642950e+01	1.1002033e+02	8.5563187e+01	7.3086033e+01	3.2153988e+02	8.1607266e+01	9.8059911e+01	1.9319446e+02	1.1392033e+02	8.8948130e+01	2.1272482e+02	1.2422058e+02	8.3359292e+01	1.3183535e+02	8.2785101e+01	8.0795625e+01	9.2460527e+01	1.0235414e+02	1.2700477e+02	1.5313434e+02	1.1083910e+02	8.7726607e+01	8.6365562e+01	9.9300306e+01	1.0528186e+02	7.5906055e+01	8.7143263e+01	9.1200043e+01	3.7725456e+02	1.4889542e+02	9.3224383e+01	7.0397272e+01	1.0389912e+02	3.4243974e+02	1.8614257e+02	1.1535011e+02	7.1847398e+01	1.1063891e+02	1.0709483e+02	1.0845395e+02	1.0746360e+02	9.9576734e+01	8.7953678e+01	3.7281276e+02	5.4464814e+01	6.8556346e+01
2.2720272e+03	1.0520608e+02	1.2938721e+02	1.0867562e+02	8.8727886e+01	1.1393994e+02	8.5697747e+01	7.3118408e+01	3.1414364e+02	8.1613105e+01	1.0039626e+02	1.9598143e+02	1.1351981e+02	8.9490336e+01	2.1284194e+02	1.2763897e+02	8.3696452e+01	1.2484635e+02	8.2217823e+01	8.0846969e+01	9.7275480e+01	1.0308998e+02	1.2685652e+02	1.7323232e+02	1.0744455e+02	8.7499987e+01	8.6353932e+01	9.8719643e+01	1.0521855e+02	7.5785398e+01	8.7306522e+01	9.1488728e+01	3.7774528e+02	1.4336543e+02	9.3300896e+01	7.0569214e+01	1.0400286e+02	3.4277268e+02	1.8628593e+02	1.1594717e+02	7.1744483e+01	1.0917807e+02	1.0739763e+02	1.1223563e+02	1.0746978e+02	1.0574646e+02	8.7782345e+01	3.6818571e+02	5.5560391e+01	6.8322814e+01
2.2728273e+03	1.0069744e+02	1.3204321e+02	1.0890638e+02	9.0515786e+01	1.1867321e+02	8.6620239e+01	7.2899426e+01	3.0413978e+02	8.2099874e+01	1.0469346e+02	1.9931409e+02	1.1360841e+02	8.9074398e+01	2.1307138e+02	1.2942641e+02	8.3597016e+01	1.1923144e+02	8.2325101e+01	8.1256595e+01	1.0377029e+02	1.0487576e+02	1.2710320e+02	1.9631438e+02	1.0578860e+02	8.7859731e+01	8.6416927e+01	9.7948765e+01	1.0518489e+02	7.6033493e+01	8.7530928e+01	9.1362577e+01	3.7447143e+02	1.3848541e+02	9.3150775e+01	7.0255264e+01	1.0404679e+02	3.4273923e+02	1.8633797e+02	1.1846892e+02	7.1895582e+01	1.0519522e+02	1.0721856e+02	1.1566812e+02	1.0744985e+02	1.1340548e+02	8.7574652e+01	3.6470264e+02	5.6018983e+01	6.8509962e+01
2.2736274e+03	9.7838943e+01	1.3358110e+02	1.0908378e+02	9.2137650e+01	1.1939261e+02	8.7590598e+01	7.3656312e+01	2.9469005e+02	8.1841007e+01	1.1070575e+02	2.0333811e+02	1.1349677e+02	8.9155507e+01	2.1292120e+02	1.3066695e+02	8.3872282e+01	1.1397490e+02	8.2230164e+01	8.0861234e+01	1.1114479e+02	1.0700937e+02	1.2699935e+02	2.2418498e+02	1.0315738e+02	8.7378199e+01	8.6629026e+01	9.9033092e+01	1.0551473e+02	7.5627520e+01	8.7403554e+01	9.1851761e+01	3.6888283e+02	1.3482620e+02	9.3466051e+01	7.0911393e+01	1.0429654e+02	3.4221678e+02	1.8655395e+02	1.2370989e+02	7.2048268e+01	1.0046128e+02	1.0699703e+02	1.1853810e+02	1.0765470e+02	1.2051529e+02	8.7978187e+01	3.6276347e+02	5.7563327e+01	6.8626690e+01
2.2744274e+03	9.4774858e+01	1.3629555e+02	1.0952940e+02	9.3400640e+01	1.1922954e+02	8.8975969e+01	7.3112284e+01	2.8290611e+02	8.2050537e+01	1.1952629e+02	2.0810112e+02	1.1387062e+02	8.9281111e+01	2.1309897e+02	1.3083119e+02	8.4001004e+01	1.0926703e+02	8.2371163e+01	8.1063976e+01	1.1887283e+02	1.1010429e+02	1.2723431e+02	2.5422558e+02	1.0112592e+02	8.8016277e+01	8.6577607e+01	9.9327942e+01	1.0533562e+02	7.6090340e+01	8.7767152e+01	9.1544402e+01	3.6159029e+02	1.3222323e+02	9.3255793e+01	7.0261921e+01	1.0429161e+02	3.4262061e+02	1.8624887e+02	1.2992507e+02	7.1749455e+01	9.6983166e+01	1.0749142e+02	1.2259521e+02	1.0718843e+02	1.2770734e+02	8.7657524e+01	3.6142320e+02	5.9763943e+01	6.8601991e+01
2.2752275e+03	9.2386861e+01	1.3808227e+02	1.0941867e+02	9.4127735e+01	1.1796558e+02	9.0092862e+01	7.3444593e+01	2.7296081e+02	8.1944603e+01	1.2793915e+02	2.1036174e+02	1.1365989e+02	8.9301515e+01	2.1299180e+02	1.2901303e+02	8.3701876e+01	1.0428150e+02	8.2476462e+01	8.1003157e+01	1.2882347e+02	1.1297693e+02	1.2743569e+02	2.8402179e+02	1.0016442e+02	8.7570313e+01	8.6424631e+01	1.0059188e+02	1.0550836e+02	7.5908117e+01	8.7651108e+01	9.1989228e+01	3.5241983e+02	1.3126484e+02	9.3699853e+01	7.0232610e+01	1.0497763e+02	3.4282210e+02	1.8643757e+02	1.3817088e+02	7.1649210e+01	9.3786956e+01	1.0716709e+02	1.2576169e+02	1.0768714e+02	1.3401029e+02	8.7783795e+01	3.6112000e+02	6.2764147e+01	6.8519083e+01
2.2760276e+03	9.0632826e+01	1.4090707e+02	1.0903629e+02	9.4319537e+01	1.1493072e+02	9.2422871e+01	7.3363835e+01	2.6410524e+02	8.2212978e+01	1.4158370e+02	2.1366832e+02	1.1388836e+02	8.9158899e+01	2.1337310e+02	1.2798893e+02	8.3720358e+01	1.0038117e+02	8.2497489e+01	8.1440008e+01	1.3960265e+02	1.1729071e+02	1.2709258e+02	3.0858171e+02	9.9623979e+01	8.7853668e+01	8.6230376e+01	1.0111720e+02	1.0537117e+02	7.6131369e+01	8.7657353e+01	9.1361726e+01	3.4135273e+02	1.3000604e+02	9.3427712e+01	7.0828524e+01	1.0528273e+02	3.4279972e+02	1.8642694e+02	1.4997669e+02	7.1919571e+01	9.0553286e+01	1.0712403e+02	1.2664830e+02	1.0734523e+02	1.4012484e+02	8.7894293e+01	3.6258705e+02	6.6251559e+01	6.8664743e+01
2.2768277e+03	8.9217685e+01	1.4212906e+02	1.0955132e+02	9.4012926e+01	1.1399677e+02	9.5412534e+01	7.3512307e+01	2.5507225e+02	8.2006109e+01	1.5414492e+02	2.1541789e+02	1.1405566e+02	8.9002297e+01	2.1312797e+02	1.2384279e+02	8.4213643e+01	9.7553967e+01	8.2686288e+01	8.1623050e+01	1.5017466e+02	1.2084384e+02	1.2720660e+02	3.2482877e+02	9.9695159e+01	8.7934954e+01	8.6681011e+01	1.0396836e+02	1.0555340e+02	7.6090119e+01	8.7723391e+01	9.2315920e+01	3.3152559e+02	1.2902517e+02	9.3565966e+01	7.0545067e+01	1.0627556e+02	3.4268397e+02	1.8651689e+02	1.6226483e+02	7.1966384e+01	8.7846280e+01	1.0718444e+02	1.2997541e+02	1.0764534e+02	1.4484513e+02	8.8278951e+01	3.6488254e+02	6.9768426e+01	6.8798853e+01
2.2776278e+03	8.8340675e+01	1.4186586e+02	1.0929589e+02	9.3334777e+01	1.0966607e+02	9.8902543e+01	7.3190833e+01	2.4710328e+02	8.2173713e+01	1.6838897e+02	2.1686001e+02	1.1406596e+02	8.9349433e+01	2.1337384e+02	1.2160194e+02	8.3841178e+01	9.4978440e+01	8.2433873e+01	8.1700939e+01	1.6107158e+02	1.2430805e+02	1.2746699e+02	3.3646110e+02	9.8528318e+01	8.7938963e+01	8.6909156e+01	1.0504454e+02	1.0587838e+02	7.6132652e+01	8.7849349e+01	9.1957671e+01	3.2214249e+02	1.2926595e+02	9.3904029e+01	7.0815212e+01	1.0689527e+02	3.4299083e+02	1.8678752e+02	1.7446869e+02	7.1822370e+01	8.5927973e+01	1.0762146e+02	1.2996791e+02	1.0754534e+02	1.4857753e+02	8.7876383e+01	3.7111748e+02	7.4215728e+01	6.8745553e+01
2.2784278e+03	8.7991385e+01	1.4091279e+02	1.0905639e+02	9.3525316e+01	1.0639711e+02	1.0275106e+02	7.3630288e+01	2.4039560e+02	8.2084878e+01	1.8250905e+02	2.1833577e+02	1.1406394e+02	8.9458019e+01	2.1328405e+02	1.1925610e+02	8.3908187e+01	9.2703381e+01	8.2703311e+01	8.1926695e+01	1.7296518e+02	1.2654416e+02	1.2721178e+02	3.4552330e+02	9.7303371e+01	8.7950659e+01	8.6467461e+01	1.0622677e+02	1.0572384e+02	7.5714485e+01	8.7775461e+01	9.2325079e+01	3.1474780e+02	1.2892270e+02	9.3773537e+01	7.1318678e+01	1.0780223e+02	3.4263879e+02	1.8673141e+02	1.8735132e+02	7.2114768e+01	8.4482963e+01	1.0752541e+02	1.2989672e+02	1.0735877e+02	1.4887565e+02	8.8071261e+01	3.8053123e+02	7.7819864e+01	6.9019143e+01
2.2792279e+03	8.7855425e+01	1.3808593e+02	1.0951423e+02	9.1605711e+01	1.0162572e+02	1.0705084e+02	7.3643870e+01	2.3548389e+02	8.2356059e+01	1.9668231e+02	2.1811202e+02	1.1399701e+02	8.9327725e+01	2.1342340e+02	1.1617786e+02	8.3878357e+01	9.1726725e+01	8.2380608e+01	8.2863572e+01	1.8712764e+02	1.2885342e+02	1.2734653e+02	3.4684833e+02	9.6057818e+01	8.8173644e+01	8.6979204e+01	1.0893044e+02	1.0588966e+02	7.6322567e+01	8.8145264e+01	9.2411291e+01	3.0799167e+02	1.2837997e+02	9.4123938e+01	7.1181959e+01	1.0828620e+02	3.4271987e+02	1.8679631e+02	1.9592131e+02	7.2000750e+01	8.3556903e+01	1.0762854e+02	1.2913232e+02	1.0776286e+02	1.4772644e+02	8.8155864e+01	3.9387964e+02	8.1344854e+01	6.8509454e+01
2.2800280e+03	8.7374934e+01	1.3509951e+02	1.0924659e+02	9.0837841e+01	9.6732019e+01	1.1299691e+02	7.3522212e+01	2.3147529e+02	8.2402642e+01	2.0612606e+02	2.1795766e+02	1.1401769e+02	8.9399240e+01	2.1365581e+02	1.1460191e+02	8.4264353e+01	9.0550836e+01	8.2793197e+01	8.4366207e+01	2.0018938e+02	1.3037385e+02	1.2724241e+02	3.4077804e+02	9.3829534e+01	8.8027340e+01	8.6948580e+01	1.1333860e+02	1.0581217e+02	7.6093084e+01	8.8061666e+01	9.2447161e+01	3.0269783e+02	1.2885764e+02	9.4649933e+01	7.1648264e+01	1.0823369e+02	3.4309239e+02	1.8665422e+02	2.0123590e+02	7.1820487e+01	8.2564982e+01	1.0754749e+02	1.2880600e+02	1.0749724e+02	1.4203110e+02	8.8070535e+01	4.0973482e+02	8.5682587e+01	6.8840686e+01
2.2808281e+03	8.6783191e+01	1.3130527e+02	1.0959602e+02	9.0284438e+01	9.2137451e+01	1.1913524e+02	7.3990905e+01	2.2868299e+02	8.2524290e+01	2.1584563e+02	2.1506294e+02	1.1415184e+02	8.9424685e+01	2.1349013e+02	1.1266791e+02	8.3678833e+01	8.9382949e+01	8.2677883e+01	8.6271246e+01	2.1421823e+02	1.3015300e+02	1.2742840e+02	3.2643668e+02	9.2813596e+01	8.7919806e+01	8.6925058e+01	1.1754675e+02	1.0582457e+02	7.6148766e+01	8.7683903e+01	9.2236397e+01	2.9974898e+02	1.2832715e+02	9.5118325e+01	7.2810837e+01	1.0848645e+02	3.4277727e+02	1.8693882e+02	2.0493905e+02	7.2012946e+01	8.2506277e+01	1.0781650e+02	1.2764067e+02	1.0779890e+02	1.3673892e+02	8.7888273e+01	4.3139850e+02	8.8289484e+01	6.8611522e+01
2.2816282e+03	8.7571829e+01	1.2723575e+02	1.0968895e+02	8.8266431e+01	8.6872188e+01	1.2521790e+02	7.4350147e+01	2.2651904e+02	8.3097022e+01	2.2504495e+02	2.1322921e+02	1.1412351e+02	8.9356340e+01	2.1379303e+02	1.1085434e+02	8.4339248e+01	8.9228916e+01	8.2984365e+01	9.0832808e+01	2.2715440e+02	1.3080600e+02	1.2746052e+02	3.0874989e+02	9.0603012e+01	8.8148745e+01	8.6932568e+01	1.2493926e+02	1.0614303e+02	7.6414811e+01	8.8232634e+01	9.2864257e+01	2.9760363e+02	1.2891759e+02	9.6117119e+01	7.4667689e+01	1.0876732e+02	3.4317790e+02	1.8693609e+02	2.0385410e+02	7.2118699e+01	8.2446330e+01	1.0738740e+02	1.2526463e+02	1.0778761e+02	1.2974795e+02	8.8154959e+01	4.5423168e+02	8.9972088e+01	6.9254804e+01
2.2824282e+03	8.7179079e+01	1.2308751e+02	1.0995623e+02	8.7393614e+01	8.1648747e+01	1.2985022e+02	7.5376681e+01	2.2510719e+02	8.3271345e+01	2.2623717e+02	2.0963665e+02	1.1405361e+02	8.9434388e+01	2.1393988e+02	1.0903729e+02	8.3872014e+01	8.8653564e+01	8.2595087e+01	9.7803434e+01	2.3900634e+02	1.3011473e+02	1.2754320e+02	2.9167335e+02	8.8142353e+01	8.7871031e+01	8.6677083e+01	1.3610154e+02	1.0619736e+02	7.6278598e+01	8.8175951e+01	9.2353550e+01	2.9648866e+02	1.2902997e+02	9.7623437e+01	7.6911923e+01	1.0918698e+02	3.4304580e+02	1.8684478e+02	2.0098748e+02	7.1990745e+01	8.2083841e+01	1.0768786e+02	1.2254155e+02	1.0774565e+02	1.2114169e+02	8.8109865e+01	4.7494925e+02	9.0825378e+01	6.8713976e+01
2.2832283e+03	8.7176673e+01	1.1914804e+02	1.0937565e+02	8.5761500e+01	7.6573710e+01	1.3307151e+02	7.5961022e+01	2.2492212e+02	8.3769929e+01	2.2368922e+02	2.0720406e+02	1.1436292e+02	8.9533546e+01	2.1368262e+02	1.0807515e+02	8.3947498e+01	8.8769344e+01	8.3113296e+01	1.0937488e+02	2.4976709e+02	1.2954941e+02	1.2747135e+02	2.7265210e+02	8.6218495e+01	8.8159196e+01	8.6989097e+01	1.4825747e+02	1.0603344e+02	7.6459178e+01	8.8424312e+01	9.2816899e+01	2.9541866e+02	1.2867763e+02	9.9525731e+01	8.0607824e+01	1.0892316e+02	3.4290782e+02	1.8695775e+02	1.9572831e+02	7.2088384e+01	8.2478441e+01	1.0764728e+02	1.1904345e+02	1.0758399e+02	1.1231848e+02	8.8191486e+01	4.9067594e+02	9.1908995e+01	6.8928304e+01
2.2840284e+03	8.7667741e+01	1.1688287e+02	1.1003758e+02	8.4774663e+01	7.3200604e+01	1.3518720e+02	7.7574426e+01	2.2473689e+02	8.3869457e+01	2.1996474e+02	2.0233764e+02	1.1445332e+02	8.9410530e+01	2.1381520e+02	1.0550727e+02	8.4196463e+01	8.8476606e+01	8.2400714e+01	1.2698377e+02	2.6029608e+02	1.2832273e+02	1.2762156e+02	2.5343433e+02	8.2804903e+01	8.8346126e+01	8.7003299e+01	1.6580023e+02	1.0642092e+02	7.6432675e+01	8.8437676e+01	9.2445140e+01	2.9526727e+02	1.2893517e+02	1.0293666e+02	8.6329055e+01	1.1023166e+02	3.4311038e+02	1.8694432e+02	1.8778257e+02	7.1696203e+01	8.2068823e+01	1.0778458e+02	1.1694497e+02	1.0787918e+02	1.0478120e+02	8.8219638e+01	5.0146074e+02	9.1964257e+01	6.9073674e+01
2.2848285e+03	8.7502240e+01	1.1454633e+02	1.1044298e+02	8.4036541e+01	6.9964931e+01	1.3520459e+02	7.9148922e+01	2.2582864e+02	8.4710157e+01	2.1500191e+02	1.9784252e+02	1.1450031e+02	8.9590776e+01	2.1370955e+02	1.0408225e+02	8.4103939e+01	8.8689707e+01	8.3025285e+01	1.4898617e+02	2.6794568e+02	1.2627773e+02	1.2777064e+02	2.3305980e+02	7.9422222e+01	8.8472644e+01	8.6907112e+01	1.8307736e+02	1.0640333e+02	7.6294341e+01	8.8386581e+01	9.2852189e+01	2.9541072e+02	1.2870054e+02	1.0716768e+02	9.2633843e+01	1.1252200e+02	3.4341126e+02	1.8689776e+02	1.7881445e+02	7.1911243e+01	8.2522004e+01	1.0753011e+02	1.1443201e+02	1.0768006e+02	9.8072415e+01	8.8516334e+01	5.0398560e+02	9.1371771e+01	6.9055693e+01
2.2856286e+03	8.7477225e+01	1.1277401e+02	1.0996843e+02	8.2711611e+01	6.7823847e+01	1.3411037e+02	8.0860215e+01	2.2671340e+02	8.4829296e+01	2.0405412e+02	1.9502643e+02	1.1456793e+02	8.9667540e+01	2.1386634e+02	1.0289076e+02	8.4413714e+01	8.8407246e+01	8.2886446e+01	1.7787478e+02	2.7085834e+02	1.2417565e+02	1.2758473e+02	2.1256563e+02	7.6905534e+01	8.8269324e+01	8.7096347e+01	1.9976536e+02	1.0648207e+02	7.6287125e+01	8.8179832e+01	9.2863564e+01	2.9499261e+02	1.2893486e+02	1.1535123e+02	1.0140990e+02	1.1543602e+02	3.4319006e+02	1.8701604e+02	1.7184194e+02	7.2197082e+01	8.2153220e+01	1.0796408e+02	1.1070016e+02	1.0779514e+02	9.2321778e+01	8.8093512e+01	5.0072142e+02	9.2134564e+01	6.9329109e+01
2.2864286e+03	8.7795505e+01	1.1166559e+02	1.1138456e+02	8.1636449e+01	6.6479375e+01	1.3166592e+02	8.3581580e+01	2.2826097e+02	8.5040702e+01	1.9490306e+02	1.9209216e+02	1.1460761e+02	8.9750804e+01	2.1396551e+02	1.0132368e+02	8.4187926e+01	8.8728986e+01	8.2941817e+01	2.1155682e+02	2.7281400e+02	1.2210784e+02	1.2792445e+02	1.9427655e+02	7.4711170e+01	8.8424874e+01	8.7003804e+01	2.1422036e+02	1.0668215e+02	7.6345790e+01	8.8393094e+01	9.3244370e+01	2.9552660e+02	1.2910834e+02	1.2562932e+02	1.1201316e+02	1.1902034e+02	3.4323421e+02	1.8716252e+02	1.6477892e+02	7.2372968e+01	8.2544201e+01	1.0848617e+02	1.0778816e+02	1.0807035e+02	8.7460695e+01	8.8484202e+01	4.9231415e+02	9.2610171e+01	6.9058323e+01
2.2872287e+03	8.7628188e+01	1.1187977e+02	1.1160898e+02	8.1070081e+01	6.4894047e+01	1.2619055e+02	8.5406020e+01	2.3045650e+02	8.5264451e+01	1.8637883e+02	1.8951416e+02	1.1455884e+02	8.9865459e+01	2.1363806e+02	1.0049705e+02	8.4088540e+01	8.8707548e+01	8.3051029e+01	2.4983124e+02	2.7009598e+02	1.2025684e+02	1.2793337e+02	1.7721327e+02	7.2881494e+01	8.8542779e+01	8.7250682e+01	2.2468370e+02	1.0659239e+02	7.6737068e+01	8.8565563e+01	9.2877831e+01	2.9488507e+02	1.2912124e+02	1.4042602e+02	1.2394174e+02	1.2401851e+02	3.4313354e+02	1.8692574e+02	1.5806435e+02	7.2288602e+01	8.2216488e+01	1.0879014e+02	1.0460541e+02	1.0789301e+02	8.4024231e+01	8.8671964e+01	4.7914738e+02	9.2362072e+01	6.9372066e+01
2.2880288e+03	8.7750791e+01	1.1237807e+02	1.1358015e+02	8.0513331e+01	6.3855932e+01	1.2325375e+02	8.7641249e+01	2.3359534e+02	8.5406782e+01	1.7381606e+02	1.8788071e+02	1.1476492e+02	8.9942428e+01	2.1422638e+02	9.9767381e+01	8.4256525e+01	8.8858448e+01	8.3005059e+01	2.9049210e+02	2.6193408e+02	1.1727394e+02	1.2754663e+02	1.6116428e+02	7.1425697e+01	8.8291168e+01	8.7401554e+01	2.2857655e+02	1.0680709e+02	7.6253262e+01	8.8575890e+01	9.3264196e+01	2.9533916e+02	1.2897426e+02	1.6209297e+02	1.3618761e+02	1.2958090e+02	3.4325154e+02	1.8722320e+02	1.5025209e+02	7.2023531e+01	8.2625321e+01	1.1014000e+02	1.0316076e+02	1.0773077e+02	8.0494458e+01	8.8462046e+01	4.6892210e+02	9.1708709e+01	6.9307848e+01
2.2888289e+03	8.7858539e+01	1.1425767e+02	1.1598204e+02	8.0045380e+01	6.3387418e+01	1.1746281e+02	8.9805078e+01	2.3674422e+02	8.5294544e+01	1.6291686e+02	1.8693394e+02	1.1463203e+02	8.9461375e+01	2.1387045e+02	9.8831512e+01	8.4122621e+01	8.8883351e+01	8.3116533e+01	3.3008706e+02	2.5370357e+02	1.1428127e+02	1.2816297e+02	1.4715130e+02	7.0212295e+01	8.8544407e+01	8.6857130e+01	2.2482536e+02	1.0672698e+02	7.7004210e+01	8.8668867e+01	9.3398415e+01	2.9538621e+02	1.2918326e+02	1.8707607e+02	1.5007262e+02	1.3767960e+02	3.4321835e+02	1.8714011e+02	1.4365495e+02	7.2275480e+01	8.2228193e+01	1.1165772e+02	1.0097139e+02	1.0816636e+02	7.9414449e+01	8.8455373e+01	4.6233784e+02	9.0236550e+01	6.9252999e+01
2.2896290e+03	8.7471015e+01	1.1640133e+02	1.1905553e+02	8.0000881e+01	6.3057677e+01	1.1258702e+02	9.1542520e+01	2.4043111e+02	8.5259365e+01	1.5537090e+02	1.8550570e+02	1.1477274e+02	8.9846880e+01	2.1419316e+02	9.8799199e+01	8.4129774e+01	8.9678206e+01	8.3137035e+01	3.6848001e+02	2.3920434e+02	1.1142721e+02	1.2773602e+02	1.3374773e+02	6.9667342e+01	8.8474904e+01	8.7289203e+01	2.2009201e+02	1.0728596e+02	7.6658813e+01	8.8755403e+01	9.3418549e+01	2.9518703e+02	1.2900580e+02	2.2292268e+02	1.6050433e+02	1.4601560e+02	3.4341956e+02	1.8729862e+02	1.3747401e+02	7.2306126e+01	8.2605289e+01	1.1493001e+02	9.9175978e+01	1.0813176e+02	7.8252520e+01	8.8618244e+01	4.5655829e+02	8.8745495e+01	6.9092505e+01
2.2904290e+03	8.7969868e+01	1.1961623e+02	1.2245502e+02	7.9871306e+01	6.2989087e+01	1.0752971e+02	9.2909327e+01	2.4518268e+02	8.5321744e+01	1.4662964e+02	1.8496267e+02	1.1487458e+02	8.9890926e+01	2.1426507e+02	9.8928699e+01	8.4210976e+01	9.0081469e+01	8.2995077e+01	3.9837072e+02	2.2205415e+02	1.0873933e+02	1.2794501e+02	1.2392344e+02	6.9040603e+01	8.8469320e+01	8.7312503e+01	2.0720489e+02	1.0662611e+02	7.6815894e+01	8.8880230e+01	9.3373861e+01	2.9547599e+02	1.2904755e+02	2.6217235e+02	1.6649331e+02	1.5528024e+02	3.4335649e+02	1.8735835e+02	1.3174202e+02	7.2458791e+01	8.2698572e+01	1.1843128e+02	9.8303199e+01	1.0781633e+02	7.7451216e+01	8.8634425e+01	4.5253441e+02	8.6207582e+01	6.9647599e+01
2.2912291e+03	8.7893112e+01	1.2452351e+02	1.2704133e+02	7.9614495e+01	6.2815110e+01	1.0371915e+02	9.3701911e+01	2.5044773e+02	8.5301736e+01	1.4109664e+02	1.8456712e+02	1.1489523e+02	9.0039915e+01	2.1398906e+02	9.8528959e+01	8.4754531e+01	9.1512532e+01	8.3313734e+01	4.2369412e+02	2.0209201e+02	1.0688703e+02	1.2784569e+02	1.1609282e+02	6.8927913e+01	8.8483159e+01	8.7392163e+01	1.9049239e+02	1.0725882e+02	7.6964080e+01	8.8882909e+01	9.3243343e+01	2.9508100e+02	1.2911641e+02	3.0370232e+02	1.6953775e+02	1.6464060e+02	3.4356672e+02	1.8724199e+02	1.2771643e+02	7.2214194e+01	8.2796453e+01	1.2461627e+02	9.7640012e+01	1.0818581e+02	7.7246868e+01	8.8658209e+01	4.5684959e+02	8.3088162e+01	6.9503798e+01
2.2920292e+03	8.7564523e+01	1.3044077e+02	1.3301299e+02	7.9944229e+01	6.2583060e+01	1.0024652e+02	9.3614721e+01	2.5864445e+02	8.5521569e+01	1.3582699e+02	1.8423368e+02	1.1487335e+02	8.9721948e+01	2.1427495e+02	9.8907788e+01	8.4481644e+01	9.2510558e+01	8.2791052e+01	4.4307950e+02	1.8492016e+02	1.0535220e+02	1.2821517e+02	1.0945990e+02	6.8246130e+01	8.8777488e+01	8.7360760e+01	1.7295648e+02	1.0683876e+02	7.6816530e+01	8.8663552e+01	9.3353304e+01	2.9584840e+02	1.2910056e+02	3.4036556e+02	1.7097322e+02	1.7142135e+02	3.4370947e+02	1.8711238e+02	1.2304665e+02	7.2383677e+01	8.2710942e+01	1.3189219e+02	9.6956937e+01	1.0777496e+02	7.6960564e+01	8.8926944e+01	4.5910034e+02	8.0009748e+01	6.9689176e+01
2.2928293e+03	8.8130971e+01	1.3600155e+02	1.3890850e+02	7.9657843e+01	6.2885170e+01	9.6222909e+01	9.3602393e+01	2.6721534e+02	8.6162790e+01	1.3351720e+02	1.8419239e+02	1.1499151e+02	8.9790830e+01	2.1472358e+02	9.8300578e+01	8.4340190e+01	9.4505882e+01	8.3391017e+01	4.4889160e+02	1.6468995e+02	1.0448392e+02	1.2801405e+02	1.0449583e+02	6.8090517e+01	8.8798932e+01	8.7203525e+01	1.5482742e+02	1.0701686e+02	7.6785711e+01	8.8878722e+01	9.4071323e+01	2.9503528e+02	1.2954080e+02	3.7650966e+02	1.7202246e+02	1.7984435e+02	3.4350414e+02	1.8742423e+02	1.2048439e+02	7.2600706e+01	8.2882947e+01	1.4058044e+02	9.7006949e+01	1.0830214e+02	7.6622119e+01	8.8634588e+01	4.6217011e+02	7.7301587e+01	6.9482823e+01
2.2936294e+03	8.8185654e+01	1.4272629e+02	1.4667036e+02	7.9780415e+01	6.2699343e+01	9.3993602e+01	9.2474212e+01	2.7737121e+02	8.6572673e+01	1.3224703e+02	1.8383830e+02	1.1521775e+02	9.0105867e+01	2.1408204e+02	9.8733537e+01	8.3914414e+01	9.6604386e+01	8.3033550e+01	4.4198305e+02	1.4967716e+02	1.0380312e+02	1.2807795e+02	1.0156182e+02	6.8105589e+01	8.8589403e+01	8.7242254e+01	1.4059075e+02	1.0770354e+02	7.7167734e+01	8.8932941e+01	9.3510834e+01	2.9557667e+02	1.2898798e+02	4.0032298e+02	1.7012566e+02	1.8716488e+02	3.4344794e+02	1.8751149e+02	1.1727723e+02	7.2271096e+01	8.2910469e+01	1.5256670e+02	9.6560558e+01	1.0859298e+02	7.7199889e+01	8.8803529e+01	4.6518739e+02	7.4130738e+01	6.9572708e+01
2.2944294e+03	8.8076720e+01	1.4901067e+02	1.5266828e+02	7.9903406e+01	6.2763629e+01	9.2382228e+01	9.0263744e+01	2.8871376e+02	8.7087185e+01	1.3097368e+02	1.8387036e+02	1.1503597e+02	8.9959455e+01	2.1456169e+02	9.8747404e+01	8.4653281e+01	9.9010535e+01	8.3309058e+01	4.2603872e+02	1.3727702e+02	1.0297826e+02	1.2787312e+02	9.9441657e+01	6.8090582e+01	8.8742819e+01	8.7587127e+01	1.2803396e+02	1.0709070e+02	7.7089679e+01	8.8717136e+01	9.3880434e+01	2.9536153e+02	1.2922877e+02	4.1012709e+02	1.7103806e+02	1.9392437e+02	3.4355206e+02	1.8735347e+02	1.1492836e+02	7.2774145e+01	8.2986943e+01	1.6428188e+02	9.6822660e+01	1.0839692e+02	7.6776896e+01	8.8278494e+01	4.6859997e+02	7.3430155e+01	6.9421585e+01
2.2952295e+03	8.8089493e+01	1.5320031e+02	1.6059241e+02	7.9810151e+01	6.2749222e+01	9.0012687e+01	8.8696998e+01	3.0080529e+02	8.7584589e+01	1.3052823e+02	1.8379131e+02	1.1511587e+02	8.9980788e+01	2.1460343e+02	9.8804051e+01	8.4569832e+01	1.0222233e+02	8.3200715e+01	3.9710941e+02	1.2588476e+02	1.0295453e+02	1.2825676e+02	9.8274754e+01	6.8041911e+01	8.8690915e+01	8.7624498e+01	1.1602540e+02	1.0743584e+02	7.7174598e+01	8.9335225e+01	9.4148023e+01	2.9571680e+02	1.2925742e+02	4.0679488e+02	1.7008880e+02	1.9792870e+02	3.4372310e+02	1.8771247e+02	1.1355290e+02	7.2274110e+01	8.2796673e+01	1.7761223e+02	9.6410809e+01	1.0915380e+02	7.6800341e+01	8.8994042e+01	4.6866858e+02	7.3490753e+01	6.9778166e+01
2.2960296e+03	8.8364947e+01	1.5648925e+02	1.6614966e+02	8.0030985e+01	6.2746507e+01	8.9000221e+01	8.7249417e+01	3.1132411e+02	8.7958391e+01	1.3191252e+02	1.8391514e+02	1.1521850e+02	9.0074739e+01	2.1426202e+02	9.9242980e+01	8.4583379e+01	1.0456719e+02	8.3213259e+01	3.6137353e+02	1.1724580e+02	1.0316441e+02	1.2839860e+02	9.7668966e+01	6.8256359e+01	8.8998486e+01	8.7390405e+01	1.0639003e+02	1.0750778e+02	7.7534827e+01	8.9357504e+01	9.3850857e+01	2.9560469e+02	1.2944414e+02	3.9747742e+02	1.6797405e+02	2.0120339e+02	3.4348930e+02	1.8788576e+02	1.1275794e+02	7.2538301e+01	8.3170820e+01	1.9251868e+02	9.6527203e+01	1.0929849e+02	7.7090550e+01	8.8870897e+01	4.6593091e+02	7.5062381e+01	6.9567422e+01
2.2968297e+03	8.9025424e+01	1.6030073e+02	1.7301439e+02	7.9980008e+01	6.3086273e+01	8.7979936e+01	8.5860672e+01	3.2293747e+02	8.7798325e+01	1.3402765e+02	1.8400731e+02	1.1515165e+02	8.9754894e+01	2.1469512e+02	9.9342238e+01	8.4306898e+01	1.0679356e+02	8.3254604e+01	3.1636643e+02	1.1173135e+02	1.0382426e+02	1.2826246e+02	9.7107032e+01	6.8289053e+01	8.8997272e+01	8.7759449e+01	9.8487583e+01	1.0776317e+02	7.7818053e+01	8.9060068e+01	9.4069739e+01	2.9569659e+02	1.2916641e+02	3.8384968e+02	1.7160351e+02	2.0428101e+02	3.4370713e+02	1.8778360e+02	1.1172822e+02	7.2499058e+01	8.2821906e+01	2.0872838e+02	9.6627746e+01	1.1003802e+02	7.6823596e+01	8.8615573e+01	4.6141050e+02	7.9267969e+01	6.9831796e+01
2.2976298e+03	8.9050401e+01	1.6172907e+02	1.7769011e+02	8.0012881e+01	6.2849623e+01	8.7521348e+01	8.3938681e+01	3.3124170e+02	8.7115917e+01	1.3794658e+02	1.8368202e+02	1.1496777e+02	8.9917073e+01	2.1477243e+02	1.0036742e+02	8.4482556e+01	1.0802404e+02	8.3241656e+01	2.7241915e+02	1.0842879e+02	1.0504693e+02	1.2818080e+02	9.7019313e+01	6.8188791e+01	8.8514979e+01	8.7638594e+01	9.3198018e+01	1.0734609e+02	7.8158486e+01	8.9390531e+01	9.3976943e+01	2.9547082e+02	1.2958382e+02	3.6792888e+02	1.7392661e+02	2.0308910e+02	3.4371378e+02	1.8874665e+02	1.1196227e+02	7.2623904e+01	8.2919932e+01	2.2585555e+02	9.6458088e+01	1.1059797e+02	7.6925424e+01	8.8997952e+01	4.5670969e+02	8.3443988e+01	6.9735330e+01
2.2984298e+03	8.9670610e+01	1.6107952e+02	1.8102545e+02	8.0280826e+01	6.2713451e+01	8.6720277e+01	8.3463928e+01	3.3644871e+02	8.6961240e+01	1.4442282e+02	1.8387048e+02	1.1524989e+02	9.0077945e+01	2.1441739e+02	1.0121815e+02	8.4624179e+01	1.1011284e+02	8.3199033e+01	2.3432868e+02	1.0828047e+02	1.0640107e+02	1.2810333e+02	9.6882566e+01	6.8125247e+01	8.8929111e+01	8.7466354e+01	8.9993890e+01	1.0771828e+02	7.9202663e+01	8.9402763e+01	9.4504999e+01	2.9563803e+02	1.2941632e+02	3.5110212e+02	1.7899488e+02	2.0067442e+02	3.4376276e+02	1.8906524e+02	1.1207630e+02	7.2777079e+01	8.3321288e+01	2.4567011e+02	9.6590472e+01	1.1238511e+02	7.7205624e+01	8.8748707e+01	4.5490420e+02	8.9921122e+01	6.9594066e+01
2.2992299e+03	9.0914223e+01	1.6017574e+02	1.8187944e+02	7.9770960e+01	6.2787045e+01	8.6420341e+01	8.3295170e+01	3.3713361e+02	8.5977484e+01	1.5184891e+02	1.8397984e+02	1.1546905e+02	9.0291345e+01	2.1500570e+02	1.0336239e+02	8.4684864e+01	1.1201211e+02	8.3723506e+01	1.9605847e+02	1.0742778e+02	1.0820919e+02	1.2855382e+02	9.7244662e+01	6.8189621e+01	8.9163320e+01	8.7933741e+01	8.6307062e+01	1.0735918e+02	8.0805513e+01	8.9458795e+01	9.4464555e+01	2.9600406e+02	1.2961044e+02	3.3895243e+02	1.8176240e+02	1.9852221e+02	3.4388543e+02	1.8968695e+02	1.1383828e+02	7.2591057e+01	8.2942914e+01	2.6986751e+02	9.6893234e+01	1.1449719e+02	7.7083393e+01	8.9025314e+01	4.5425284e+02	9.4910403e+01	6.9797950e+01
2.3000300e+03	9.1870495e+01	1.5569750e+02	1.8227956e+02	8.0179432e+01	6.2724377e+01	8.5837923e+01	8.4040017e+01	3.3581150e+02	8.5099516e+01	1.6014265e+02	1.8369647e+02	1.1538251e+02	9.0296825e+01	2.1445907e+02	1.0555723e+02	8.4687044e+01	1.1443371e+02	8.3639269e+01	1.6649886e+02	1.0892288e+02	1.0972652e+02	1.2824291e+02	9.6748415e+01	6.8209444e+01	8.9180639e+01	8.7550289e+01	8.4379547e+01	1.0796329e+02	8.2178594e+01	8.9397619e+01	9.4295555e+01	2.9569286e+02	1.2949924e+02	3.2794509e+02	1.8378310e+02	1.9434817e+02	3.4375904e+02	1.9063047e+02	1.1509106e+02	7.2784505e+01	8.3195295e+01	2.9655609e+02	9.6943212e+01	1.1700260e+02	7.7224795e+01	8.8838911e+01	4.5503485e+02	1.0208941e+02	6.9654967e+01
2.3008301e+03	9.4021847e+01	1.5169326e+02	1.8024660e+02	7.9902919e+01	6.3015396e+01	8.6048247e+01	8.5129011e+01	3.3057565e+02	8.5010209e+01	1.7101629e+02	1.8400236e+02	1.1551431e+02	8.9973160e+01	2.1515609e+02	1.0899992e+02	8.4532533e+01	1.1703503e+02	8.3292481e+01	1.4227460e+02	1.1011005e+02	1.1233886e+02	1.2871406e+02	9.7913815e+01	6.8289198e+01	8.9246675e+01	8.7656195e+01	8.2718694e+01	1.0767341e+02	8.4481094e+01	8.9447109e+01	9.4707954e+01	2.9577245e+02	1.2965684e+02	3.2302099e+02	1.8428907e+02	1.8975758e+02	3.4378605e+02	1.9191816e+02	1.1728421e+02	7.2998539e+01	8.3395023e+01	3.2341441e+02	9.6706032e+01	1.1935822e+02	7.7612430e+01	8.9240456e+01	4.5604834e+02	1.0792931e+02	6.9861218e+01
2.3016302e+03	9.6836421e+01	1.4592282e+02	1.7818658e+02	8.0106482e+01	6.3081514e+01	8.5851060e+01	8.6310139e+01	3.2371133e+02	8.4320845e+01	1.8072077e+02	1.8430088e+02	1.1584580e+02	9.0370853e+01	2.1491531e+02	1.1262364e+02	8.4641297e+01	1.2164758e+02	8.3620440e+01	1.2483881e+02	1.1178975e+02	1.1504710e+02	1.2879522e+02	9.8544163e+01	6.8417360e+01	9.0022549e+01	8.7556714e+01	8.2295695e+01	1.0793749e+02	8.6538489e+01	8.9655525e+01	9.4419461e+01	2.9586268e+02	1.2936117e+02	3.1249454e+02	1.8625065e+02	1.8667054e+02	3.4387179e+02	1.9266735e+02	1.2106000e+02	7.3545649e+01	8.3287168e+01	3.4787407e+02	9.6798324e+01	1.2241188e+02	7.7875995e+01	8.8690703e+01	4.5735233e+02	1.1274155e+02	7.0003018e+01
2.3024302e+03	9.9656036e+01	1.3881890e+02	1.7441907e+02	8.0041857e+01	6.3158930e+01	8.5897801e+01	8.9044696e+01	3.1444865e+02	8.4026926e+01	1.9011694e+02	1.8451427e+02	1.1567166e+02	9.0228962e+01	2.1473133e+02	1.1719836e+02	8.4699843e+01	1.2714524e+02	8.4427130e+01	1.1182538e+02	1.1224712e+02	1.1686182e+02	1.2902507e+02	9.9603991e+01	6.8088493e+01	9.0932127e+01	8.8038837e+01	8.1886072e+01	1.0797223e+02	8.9845784e+01	8.9385325e+01	9.4909825e+01	2.9596586e+02	1.2988502e+02	3.0222813e+02	1.8909331e+02	1.8267121e+02	3.4413175e+02	1.9316703e+02	1.2450284e+02	7.3683393e+01	8.3194005e+01	3.6197095e+02	9.6586895e+01	1.2531637e+02	7.8129309e+01	8.8839031e+01	4.5949035e+02	1.1625675e+02	7.0015050e+01
2.3032303e+03	1.0326716e+02	1.3442670e+02	1.6663447e+02	8.0484373e+01	6.3161140e+01	8.5946502e+01	9.1596987e+01	3.0743549e+02	8.3476344e+01	1.9485549e+02	1.8420798e+02	1.1634394e+02	9.0526404e+01	2.1508285e+02	1.2216208e+02	8.4865631e+01	1.3524208e+02	8.4913909e+01	1.0216788e+02	1.1322915e+02	1.1846533e+02	1.3002042e+02	1.0145274e+02	6.8243548e+01	9.1463791e+01	8.7423623e+01	8.1339828e+01	1.0826700e+02	9.2934743e+01	8.9628540e+01	9.4621270e+01	2.9584770e+02	1.2942905e+02	2.8944093e+02	1.8829349e+02	1.7669481e+02	3.4376702e+02	1.9373861e+02	1.2899194e+02	7.4696259e+01	8.3214914e+01	3.7743330e+02	9.6917337e+01	1.2902748e+02	7.8880837e+01	8.9045403e+01	4.5622406e+02	1.1768266e+02	7.0259494e+01
2.3040304e+03	1.0618505e+02	1.2808301e+02	1.6015315e+02	8.0135424e+01	6.3031514e+01	8.5507246e+01	9.4715197e+01	2.9780990e+02	8.3554779e+01	1.9531745e+02	1.8442094e+02	1.1633482e+02	9.0442994e+01	2.1506114e+02	1.2747433e+02	8.4760849e+01	1.4876328e+02	8.5601607e+01	9.6736241e+01	1.1464557e+02	1.1815586e+02	1.3067757e+02	1.0359224e+02	6.8384731e+01	9.3979075e+01	8.8044493e+01	8.1536867e+01	1.0823914e+02	9.6012874e+01	8.9884446e+01	9.5178450e+01	2.9610427e+02	1.3006387e+02	2.7048325e+02	1.8685844e+02	1.7081370e+02	3.4392442e+02	1.9425196e+02	1.3478556e+02	7.5138815e+01	8.3440370e+01	3.8579737e+02	9.7119639e+01	1.3231011e+02	7.9513209e+01	8.8923889e+01	4.5287532e+02	1.1847999e+02	6.9625559e+01
2.3048305e+03	1.1004911e+02	1.2331091e+02	1.5172957e+02	8.0604464e+01	6.3175482e+01	8.5891745e+01	9.8839739e+01	2.8774720e+02	8.3222098e+01	1.9215806e+02	1.8447283e+02	1.1718103e+02	9.0218757e+01	2.1518627e+02	1.3386127e+02	8.4533873e+01	1.6123409e+02	8.7836564e+01	9.4438134e+01	1.1497746e+02	1.1866886e+02	1.3244479e+02	1.0650719e+02	6.8253598e+01	9.7425667e+01	8.7817543e+01	8.1604719e+01	1.0798235e+02	9.8859271e+01	8.9499369e+01	9.4632555e+01	2.9637031e+02	1.2935651e+02	2.4706958e+02	1.8298918e+02	1.6454312e+02	3.4394159e+02	1.9469427e+02	1.3982085e+02	7.6541666e+01	8.3460990e+01	3.8518658e+02	9.7225500e+01	1.3536012e+02	8.0352702e+01	8.9144959e+01	4.4542125e+02	1.1554627e+02	7.0216619e+01
2.3056306e+03	1.1359839e+02	1.2026648e+02	1.4465223e+02	8.0377119e+01	6.3330272e+01	8.6130957e+01	1.0456448e+02	2.7699030e+02	8.3212212e+01	1.8478691e+02	1.8410817e+02	1.1774462e+02	9.0686201e+01	2.1505474e+02	1.4057919e+02	8.4971786e+01	1.7877941e+02	8.9309379e+01	9.2778342e+01	1.1567596e+02	1.1779514e+02	1.3514399e+02	1.1023742e+02	6.8673095e+01	1.0162569e+02	8.7936723e+01	8.1638473e+01	1.0831746e+02	1.0153631e+02	8.9936126e+01	9.4885993e+01	2.9597781e+02	1.2976827e+02	2.2495408e+02	1.7823197e+02	1.5954273e+02	3.4395983e+02	1.9455602e+02	1.4535863e+02	7.8276633e+01	8.3527390e+01	3.7427066e+02	9.6973926e+01	1.3712825e+02	8.1188746e+01	8.9197928e+01	4.3667583e+02	1.1159892e+02	7.0692915e+01
2.3064306e+03	1.1614369e+02	1.1654536e+02	1.3715833e+02	8.0637658e+01	6.3401387e+01	8.5845621e+01	1.0950360e+02	2.6832102e+02	8.3377930e+01	1.7345985e+02	1.8470540e+02	1.1854524e+02	9.0572519e+01	2.1517227e+02	1.4775032e+02	8.4885224e+01	1.9496660e+02	9.1847868e+01	9.2962151e+01	1.1439708e+02	1.1746554e+02	1.3837418e+02	1.1642545e+02	6.8490633e+01	1.0627422e+02	8.8209507e+01	8.2431066e+01	1.0832645e+02	1.0459831e+02	9.0037224e+01	9.5060749e+01	2.9645375e+02	1.2983714e+02	2.0120248e+02	1.7157019e+02	1.5300972e+02	3.4413099e+02	1.9443561e+02	1.5181180e+02	8.0732417e+01	8.3456032e+01	3.6329221e+02	9.7100962e+01	1.3712942e+02	8.2024727e+01	8.9235915e+01	4.2632407e+02	1.0545692e+02	7.0597611e+01
2.3072307e+03	1.1980875e+02	1.1393726e+02	1.2990206e+02	8.0827741e+01	6.3143792e+01	8.5886895e+01	1.1694670e+02	2.6123920e+02	8.3093659e+01	1.6185185e+02	1.8466908e+02	1.1996528e+02	9.1128448e+01	2.1548860e+02	1.5697490e+02	8.4723747e+01	2.1027486e+02	9.6075314e+01	9.3670044e+01	1.1364207e+02	1.1613572e+02	1.4248036e+02	1.2402117e+02	6.8817834e+01	1.1379667e+02	8.7979383e+01	8.2962694e+01	1.0856694e+02	1.0593834e+02	8.9798129e+01	9.5539744e+01	2.9630383e+02	1.2992440e+02	1.7817661e+02	1.6493165e+02	1.4535501e+02	3.4418638e+02	1.9447360e+02	1.5906353e+02	8.3726116e+01	8.3542958e+01	3.4679655e+02	9.7165637e+01	1.3753942e+02	8.3495946e+01	8.9373018e+01	4.1551247e+02	9.7803171e+01	7.1386963e+01
2.3080308e+03	1.2155725e+02	1.1239802e+02	1.2456041e+02	8.1688068e+01	6.3097999e+01	8.6458476e+01	1.2511404e+02	2.5515302e+02	8.3442449e+01	1.5047350e+02	1.8466570e+02	1.2059046e+02	9.1622789e+01	2.1536615e+02	1.6733381e+02	8.4904876e+01	2.2103097e+02	9.9959072e+01	9.6492685e+01	1.1347903e+02	1.1485885e+02	1.4910268e+02	1.3191595e+02	6.8884756e+01	1.2346928e+02	8.8204846e+01	8.4120689e+01	1.0796515e+02	1.0639297e+02	9.0167515e+01	9.5132403e+01	2.9623770e+02	1.3001614e+02	1.5874670e+02	1.5878612e+02	1.3962004e+02	3.4424550e+02	1.9427329e+02	1.6453266e+02	8.7066019e+01	8.3702116e+01	3.3286278e+02	9.7558005e+01	1.3695201e+02	8.4560738e+01	8.9450469e+01	4.0449170e+02	9.0901291e+01	7.2244098e+01
2.3088309e+03	1.2232218e+02	1.1064817e+02	1.2028523e+02	8.2177659e+01	6.3304410e+01	8.6294473e+01	1.3333696e+02	2.4938401e+02	8.3198413e+01	1.3906853e+02	1.8469909e+02	1.2185676e+02	9.2059803e+01	2.1574647e+02	1.7482813e+02	8.4875216e+01	2.2614008e+02	1.0323668e+02	9.9494393e+01	1.1268766e+02	1.1361209e+02	1.5598712e+02	1.4204333e+02	6.9546506e+01	1.3363149e+02	8.7710217e+01	8.5396457e+01	1.0855910e+02	1.0808137e+02	8.9987688e+01	9.5240458e+01	2.9595700e+02	1.3007390e+02	1.4194429e+02	1.4937992e+02	1.3325665e+02	3.4396025e+02	1.9529223e+02	1.7179873e+02	9.1297840e+01	8.3775619e+01	3.1225784e+02	9.7682369e+01	1.3451988e+02	8.5322214e+01	8.9382511e+01	3.9463583e+02	8.3023321e+01	7.2913830e+01
2.3096310e+03	1.2280364e+02	1.1068072e+02	1.1695310e+02	8.3162511e+01	6.3603824e+01	8.6166157e+01	1.4185014e+02	2.4485841e+02	8.3247416e+01	1.2942243e+02	1.8477064e+02	1.2332262e+02	9.2501421e+01	2.1584675e+02	1.8099508e+02	8.5020814e+01	2.2900466e+02	1.0767448e+02	1.0596751e+02	1.1062959e+02	1.1140822e+02	1.6416655e+02	1.5159510e+02	7.0590675e+01	1.4608587e+02	8.8089877e+01	8.7169489e+01	1.0835245e+02	1.0786911e+02	9.0151799e+01	9.5622743e+01	2.9585725e+02	1.2981207e+02	1.2793137e+02	1.4141605e+02	1.2783382e+02	3.4430749e+02	1.9545853e+02	1.7973751e+02	9.4346746e+01	8.3281316e+01	2.9386668e+02	9.7565134e+01	1.3285783e+02	8.6404794e+01	8.9594017e+01	3.8672062e+02	7.6004160e+01	7.4987655e+01
2.3104310e+03	1.2206581e+02	1.0990384e+02	1.1521913e+02	8.4178945e+01	6.3154778e+01	8.6177588e+01	1.4838019e+02	2.4148581e+02	8.3209583e+01	1.2301631e+02	1.8481959e+02	1.2454569e+02	9.4274818e+01	2.1625177e+02	1.8941618e+02	8.4960854e+01	2.2852021e+02	1.1127109e+02	1.1384033e+02	1.0953758e+02	1.1096222e+02	1.7288266e+02	1.6073672e+02	7.1542949e+01	1.5874054e+02	8.8267130e+01	9.0263358e+01	1.0837721e+02	1.0613825e+02	9.0115443e+01	9.5570579e+01	2.9661380e+02	1.2968442e+02	1.1751913e+02	1.3479478e+02	1.2378488e+02	3.4435058e+02	1.9566204e+02	1.8646233e+02	9.7842810e+01	8.3811437e+01	2.8464008e+02	9.7913059e+01	1.2988642e+02	8.6469853e+01	8.9403452e+01	3.7990868e+02	7.0642743e+01	7.7343371e+01
2.3112311e+03	1.2122311e+02	1.1014182e+02	1.1378664e+02	8.5326427e+01	6.3346647e+01	8.6215023e+01	1.5786448e+02	2.3949015e+02	8.3486907e+01	1.1652892e+02	1.8474157e+02	1.2527662e+02	9.5475242e+01	2.1670349e+02	1.9141136e+02	8.4923622e+01	2.2349305e+02	1.1480691e+02	1.2284517e+02	1.0856189e+02	1.1025258e+02	1.8396302e+02	1.7012110e+02	7.3201051e+01	1.7469521e+02	8.8206008e+01	9.2732357e+01	1.0914306e+02	1.0586265e+02	9.0324093e+01	9.5357565e+01	2.9627619e+02	1.3009735e+02	1.0998695e+02	1.2613675e+02	1.2403631e+02	3.4407046e+02	1.9544117e+02	1.9636050e+02	9.8944397e+01	8.4097755e+01	2.7532630e+02	9.7931555e+01	1.2694445e+02	8.6247924e+01	8.9291615e+01	3.7518179e+02	6.5492035e+01	7.9510079e+01
2.3120312e+03	1.1781401e+02	1.0953875e+02	1.1299131e+02	8.7151367e+01	6.3444057e+01	8.5978934e+01	1.6355497e+02	2.3971542e+02	8.3048126e+01	1.1204055e+02	1.8457184e+02	1.2711217e+02	9.6845209e+01	2.1791631e+02	1.9259183e+02	8.5015813e+01	2.1558129e+02	1.1864582e+02	1.3695174e+02	1.0588987e+02	1.0947237e+02	1.9259214e+02	1.7665325e+02	7.5465345e+01	1.9634583e+02	8.8201961e+01	9.5945785e+01	1.0895078e+02	1.0353001e+02	9.0148891e+01	9.5843673e+01	2.9624807e+02	1.2997662e+02	1.0438336e+02	1.2012261e+02	1.2566495e+02	3.4428294e+02	1.9715022e+02	2.0758906e+02	1.0009081e+02	8.3585463e+01	2.6946099e+02	9.8635189e+01	1.2532523e+02	8.5236788e+01	8.9742107e+01	3.7212926e+02	6.2353643e+01	8.2828784e+01
2.3128313e+03	1.1704493e+02	1.0956718e+02	1.1227643e+02	8.9410476e+01	6.3279968e+01	8.6357975e+01	1.6848693e+02	2.4043956e+02	8.3415754e+01	1.0910279e+02	1.8489322e+02	1.2851500e+02	9.9113815e+01	2.1932264e+02	1.9056990e+02	8.5103137e+01	2.0879794e+02	1.2184027e+02	1.5192713e+02	1.0378757e+02	1.0903291e+02	2.0078059e+02	1.7912922e+02	7.8340307e+01	2.1492831e+02	8.7984539e+01	9.9720927e+01	1.0870725e+02	1.0157347e+02	9.0441703e+01	9.5777185e+01	2.9644491e+02	1.2987691e+02	1.0132035e+02	1.1585278e+02	1.3150621e+02	3.4424591e+02	1.9886743e+02	2.1752829e+02	9.9035631e+01	8.4059929e+01	2.7272854e+02	9.9776961e+01	1.2327330e+02	8.4957977e+01	8.9371478e+01	3.6869342e+02	6.0111886e+01	8.7311573e+01
2.3136314e+03	1.1455675e+02	1.0994642e+02	1.1223224e+02	9.2361350e+01	6.3858587e+01	8.6203291e+01	1.6912040e+02	2.4316770e+02	8.3326206e+01	1.0596240e+02	1.8461945e+02	1.2877819e+02	1.0138086e+02	2.2154366e+02	1.8449737e+02	8.5465817e+01	2.0127304e+02	1.2519951e+02	1.6930145e+02	1.0261311e+02	1.0767060e+02	2.0981414e+02	1.7990207e+02	8.1261801e+01	2.3252390e+02	8.8207974e+01	1.0351249e+02	1.0917267e+02	9.8785804e+01	9.0453600e+01	9.5762058e+01	2.9648582e+02	1.2975043e+02	9.9313523e+01	1.0964253e+02	1.3920439e+02	3.4414000e+02	2.0066302e+02	2.3059874e+02	9.8466980e+01	8.3672735e+01	2.7581597e+02	1.0109516e+02	1.2064027e+02	8.3044690e+01	8.9304069e+01	3.6689292e+02	5.8364677e+01	9.1851726e+01
2.3144314e+03	1.1132590e+02	1.0992371e+02	1.1184386e+02	9.6177238e+01	6.3389352e+01	8.6110907e+01	1.6847486e+02	2.4883532e+02	8.3681063e+01	1.0427149e+02	1.8510854e+02	1.3050862e+02	1.0323144e+02	2.2533147e+02	1.7692071e+02	8.5506753e+01	1.9563458e+02	1.2738470e+02	1.8628995e+02	1.0138133e+02	1.0785486e+02	2.1946794e+02	1.7548403e+02	8.3811403e+01	2.5213692e+02	8.8102749e+01	1.0664584e+02	1.0890736e+02	9.7189497e+01	9.0679192e+01	9.5856127e+01	2.9655196e+02	1.3039904e+02	9.8047447e+01	1.0311618e+02	1.5038103e+02	3.4453354e+02	2.0403054e+02	2.4147557e+02	9.6398742e+01	8.3639839e+01	2.8176110e+02	1.0323155e+02	1.1856715e+02	8.1650113e+01	8.9765345e+01	3.6536549e+02	5.7274319e+01	9.7822570e+01
2.3152315e+03	1.0838729e+02	1.1045616e+02	1.1260656e+02	1.0003059e+02	6.3622084e+01	8.6484905e+01	1.6409457e+02	2.5549632e+02	8.3600315e+01	1.0224344e+02	1.8497379e+02	1.3081547e+02	1.0342386e+02	2.2974323e+02	1.6702383e+02	8.5666718e+01	1.9338857e+02	1.2919879e+02	2.0480826e+02	9.9420440e+01	1.0702249e+02	2.2829414e+02	1.6960018e+02	8.7090180e+01	2.7227951e+02	8.8524720e+01	1.1165376e+02	1.0865403e+02	9.4572747e+01	9.0348781e+01	9.5973991e+01	2.9661723e+02	1.3007754e+02	9.7585517e+01	9.7267251e+01	1.6344934e+02	3.4424996e+02	2.0806936e+02	2.5428237e+02	9.4006479e+01	8.3968525e+01	2.8490963e+02	1.0579767e+02	1.1688537e+02	8.0918122e+01	8.9243683e+01	3.6441104e+02	5.6461057e+01	1.0453790e+02
2.3160316e+03	1.0493995e+02	1.1095732e+02	1.1187420e+02	1.0385404e+02	6.3375421e+01	8.6222079e+01	1.5878305e+02	2.6269961e+02	8.3621408e+01	1.0115803e+02	1.8523121e+02	1.3140861e+02	1.0387114e+02	2.3444152e+02	1.5750507e+02	8.6532160e+01	1.9326827e+02	1.2734713e+02	2.2381931e+02	9.9210501e+01	1.0599992e+02	2.3774572e+02	1.6261883e+02	9.0203281e+01	2.8410136e+02	8.8048575e+01	1.1617965e+02	1.0919796e+02	9.2005292e+01	9.0719337e+01	9.6269740e+01	2.9639421e+02	1.3007443e+02	9.6955041e+01	9.1903321e+01	1.8060774e+02	3.4434193e+02	2.1532863e+02	2.7079184e+02	9.1800744e+01	8.3702338e+01	2.8882926e+02	1.0966698e+02	1.1495635e+02	7.9655549e+01	8.9543484e+01	3.6318035e+02	5.6160614e+01	1.0971170e+02
2.3168317e+03	1.0227880e+02	1.1223143e+02	1.1188945e+02	1.0817404e+02	6.3881251e+01	8.6788312e+01	1.5084073e+02	2.7188048e+02	8.3400383e+01	9.9160908e+01	1.8517931e+02	1.3217436e+02	1.0462897e+02	2.4059368e+02	1.4925379e+02	8.7077165e+01	2.0002752e+02	1.2437161e+02	2.4239219e+02	9.8934525e+01	1.0527577e+02	2.4477924e+02	1.5355439e+02	9.1639680e+01	2.9085697e+02	8.8608736e+01	1.2146681e+02	1.0915472e+02	9.0142417e+01	9.0678256e+01	9.6329455e+01	2.9664629e+02	1.2995687e+02	9.6616301e+01	8.8244318e+01	1.9868763e+02	3.4435887e+02	2.2303194e+02	2.8515699e+02	8.9605645e+01	8.4222315e+01	2.9344336e+02	1.1312723e+02	1.1346674e+02	7.9529161e+01	8.9499048e+01	3.6346075e+02	5.5578212e+01	1.1738106e+02
2.3176318e+03	1.0026546e+02	1.1434839e+02	1.1232724e+02	1.1282984e+02	6.3361225e+01	8.6162516e+01	1.4195337e+02	2.8249371e+02	8.3715223e+01	9.8734815e+01	1.8516277e+02	1.3270621e+02	1.0414260e+02	2.4820774e+02	1.4092718e+02	8.9061620e+01	2.0977440e+02	1.2101691e+02	2.5436938e+02	9.9489753e+01	1.0485344e+02	2.5182506e+02	1.4340108e+02	9.2259520e+01	2.9461672e+02	8.8384650e+01	1.2591809e+02	1.0928321e+02	8.8030583e+01	9.0508340e+01	9.6227423e+01	2.9647395e+02	1.3049741e+02	9.7224608e+01	8.3168267e+01	2.1675781e+02	3.4447698e+02	2.2905410e+02	2.9926871e+02	8.7560451e+01	8.4120967e+01	2.9591287e+02	1.1703605e+02	1.1216189e+02	7.8858841e+01	8.9757519e+01	3.6220950e+02	5.5948014e+01	1.2245376e+02
2.3184318e+03	9.8510110e+01	1.1796951e+02	1.1184055e+02	1.1717345e+02	6.3714931e+01	8.6684811e+01	1.3435216e+02	2.9181999e+02	8.3721011e+01	9.7975281e+01	1.8521272e+02	1.3283262e+02	1.0351660e+02	2.5701322e+02	1.3387100e+02	9.0971518e+01	2.2281462e+02	1.1675753e+02	2.6707737e+02	1.0026676e+02	1.0460708e+02	2.5797567e+02	1.3496542e+02	9.4183240e+01	2.9737492e+02	8.8337334e+01	1.2964664e+02	1.0910346e+02	8.5472121e+01	9.0746930e+01	9.6459358e+01	2.9682837e+02	1.2990349e+02	9.6398904e+01	8.0795147e+01	2.3939803e+02	3.4462308e+02	2.3708652e+02	3.0969841e+02	8.4235819e+01	8.4546490e+01	2.9224474e+02	1.2210250e+02	1.1097038e+02	7.8274227e+01	8.9429729e+01	3.6250616e+02	5.5534162e+01	1.2896608e+02
2.3192319e+03	9.6815839e+01	1.2178143e+02	1.1206619e+02	1.1910595e+02	6.3576493e+01	8.6595217e+01	1.2343761e+02	3.0082457e+02	8.4061084e+01	9.7815311e+01	1.8523230e+02	1.3268075e+02	1.0240321e+02	2.6744554e+02	1.2770483e+02	9.5284339e+01	2.4187829e+02	1.1216720e+02	2.7327153e+02	1.0156027e+02	1.0381055e+02	2.6218147e+02	1.2824367e+02	9.4508080e+01	2.9306073e+02	8.8777286e+01	1.3204667e+02	1.0933104e+02	8.3858242e+01	9.0786994e+01	9.6984263e+01	2.9696254e+02	1.3031800e+02	9.6804353e+01	7.7702264e+01	2.5991045e+02	3.4458749e+02	2.4454680e+02	3.1702313e+02	8.2473140e+01	8.5218402e+01	2.8717658e+02	1.2778141e+02	1.1034910e+02	7.8328418e+01	8.9705470e+01	3.6231168e+02	5.5798348e+01	1.3723222e+02
2.3200320e+03	9.5655623e+01	1.2898904e+02	1.1207457e+02	1.2273569e+02	6.3563757e+01	8.7054030e+01	1.1547151e+02	3.0937182e+02	8.4173840e+01	9.7175184e+01	1.8545864e+02	1.3102447e+02	1.0154549e+02	2.7443928e+02	1.2082244e+02	1.0069061e+02	2.6325480e+02	1.0916235e+02	2.7531180e+02	1.0272348e+02	1.0370675e+02	2.6514307e+02	1.2240880e+02	9.4628514e+01	2.9299129e+02	8.8210495e+01	1.3319356e+02	1.0930893e+02	8.2655657e+01	9.0653975e+01	9.6791372e+01	2.9647120e+02	1.3028307e+02	9.6936618e+01	7.6166717e+01	2.7681078e+02	3.4435297e+02	2.4932405e+02	3.1902653e+02	8.0651910e+01	8.5542110e+01	2.7717373e+02	1.3297666e+02	1.1010080e+02	7.7959266e+01	8.9855163e+01	3.6236728e+02	5.6080485e+01	1.4760687e+02
2.3208321e+03	9.4246581e+01	1.3657997e+02	1.1212417e+02	1.2579773e+02	6.3526573e+01	8.7025267e+01	1.0829440e+02	3.1585069e+02	8.4996423e+01	9.7378233e+01	1.8551155e+02	1.2998614e+02	1.0063139e+02	2.8225339e+02	1.1683974e+02	1.0751090e+02	2.8385316e+02	1.0646650e+02	2.7184368e+02	1.0445212e+02	1.0328541e+02	2.7032339e+02	1.1690013e+02	9.4817133e+01	2.9222814e+02	8.8712421e+01	1.3249944e+02	1.0997993e+02	8.0807900e+01	9.1097003e+01	9.7941740e+01	2.9688810e+02	1.3027911e+02	9.6858354e+01	7.4747821e+01	2.8872092e+02	3.4445205e+02	2.5314423e+02	3.1289875e+02	7.9239701e+01	8.6915708e+01	2.6337374e+02	1.3882529e+02	1.0963919e+02	7.7941894e+01	8.9786950e+01	3.6246630e+02	5.5851686e+01	1.5601137e+02
2.3216322e+03	9.3782327e+01	1.4624572e+02	1.1234198e+02	1.2934713e+02	6.3812922e+01	8.7434662e+01	1.0224989e+02	3.2260356e+02	8.5905243e+01	9.7742137e+01	1.8544039e+02	1.2811089e+02	9.9482557e+01	2.8954914e+02	1.1219131e+02	1.1777325e+02	3.0247199e+02	1.0273147e+02	2.6445946e+02	1.0551018e+02	1.0377118e+02	2.7434033e+02	1.1301751e+02	9.3899233e+01	2.9724707e+02	8.8680296e+01	1.3114583e+02	1.0960762e+02	7.9973367e+01	9.0853375e+01	9.9135095e+01	2.9667803e+02	1.3017345e+02	9.6913388e+01	7.3844641e+01	2.9861257e+02	3.4469124e+02	2.5595342e+02	2.9963554e+02	7.7529270e+01	8.9391434e+01	2.4925556e+02	1.4417526e+02	1.0953941e+02	7.7970051e+01	8.9988236e+01	3.6275766e+02	5.5968944e+01	1.6311474e+02
2.3224322e+03	9.2531496e+01	1.5712693e+02	1.1219656e+02	1.3215145e+02	6.3771877e+01	8.8038332e+01	9.6996062e+01	3.2554870e+02	8.7227061e+01	9.7680825e+01	1.8537345e+02	1.2676293e+02	9.8765479e+01	2.9409720e+02	1.0903096e+02	1.3004581e+02	3.1838281e+02	1.0173945e+02	2.4720196e+02	1.0641367e+02	1.0336024e+02	2.8114749e+02	1.0908389e+02	9.3435356e+01	3.0393319e+02	8.8518248e+01	1.2790052e+02	1.0972301e+02	7.9329761e+01	9.0975042e+01	1.0101657e+02	2.9672410e+02	1.3045108e+02	9.6894817e+01	7.3184711e+01	3.0235489e+02	3.4456607e+02	2.5424738e+02	2.7606649e+02	7.7359619e+01	9.2517999e+01	2.3299358e+02	1.4924812e+02	1.0918697e+02	7.8270214e+01	8.9859248e+01	3.6332575e+02	5.5793612e+01	1.7064654e+02
2.3232323e+03	9.1628473e+01	1.6705225e+02	1.1230315e+02	1.3508119e+02	6.3912389e+01	8.8909555e+01	9.2592826e+01	3.2747072e+02	9.0121741e+01	9.8205765e+01	1.8551487e+02	1.2444741e+02	9.7815524e+01	3.0083595e+02	1.0655066e+02	1.4231281e+02	3.2608014e+02	1.0117697e+02	2.3015849e+02	1.0750542e+02	1.0346154e+02	2.8951437e+02	1.0710128e+02	9.1060077e+01	3.1668814e+02	8.8860276e+01	1.2488282e+02	1.0977047e+02	7.9334777e+01	9.1035774e+01	1.0430839e+02	2.9678955e+02	1.3055095e+02	9.7083194e+01	7.3179799e+01	2.9787983e+02	3.4446030e+02	2.5111373e+02	2.5432758e+02	7.7499835e+01	9.6513238e+01	2.1534387e+02	1.5435901e+02	1.0935713e+02	7.8007861e+01	8.9863822e+01	3.6376468e+02	5.5851105e+01	1.7380442e+02
2.3240324e+03	9.1766234e+01	1.7766893e+02	1.1214293e+02	1.3831903e+02	6.3841490e+01	9.0122462e+01	8.9703627e+01	3.2327097e+02	9.2952609e+01	9.8486951e+01	1.8544049e+02	1.2282194e+02	9.6688908e+01	3.0405005e+02	1.0469004e+02	1.5778429e+02	3.3415579e+02	1.0054814e+02	2.0912838e+02	1.0642811e+02	1.0338438e+02	2.9478592e+02	1.0473378e+02	8.9410182e+01	3.3125781e+02	8.8958977e+01	1.2002104e+02	1.0977799e+02	7.8520961e+01	9.1481682e+01	1.0775358e+02	2.9670214e+02	1.3032796e+02	9.7019335e+01	7.2980229e+01	2.9006563e+02	3.4471590e+02	2.4696235e+02	2.2629564e+02	7.8209506e+01	1.0370409e+02	1.9978572e+02	1.5858569e+02	1.0936851e+02	7.8142125e+01	9.0003452e+01	3.6496846e+02	5.6425224e+01	1.7562509e+02
2.3248325e+03	9.0584587e+01	1.8507197e+02	1.1266823e+02	1.4093451e+02	6.3985547e+01	9.1014591e+01	8.5978619e+01	3.2032956e+02	9.6187030e+01	9.9815925e+01	1.8558704e+02	1.2132667e+02	9.6504688e+01	3.0830854e+02	1.0336295e+02	1.7270611e+02	3.3641043e+02	1.0202369e+02	1.8792221e+02	1.0528851e+02	1.0340217e+02	3.0328762e+02	1.0251150e+02	8.9006052e+01	3.4618750e+02	8.8725035e+01	1.1629115e+02	1.0942501e+02	7.8874097e+01	9.1416504e+01	1.1288352e+02	2.9716927e+02	1.3066169e+02	9.7231349e+01	7.2842068e+01	2.7729395e+02	3.4467166e+02	2.4121810e+02	2.0020055e+02	7.9746125e+01	1.1107147e+02	1.8381184e+02	1.5927716e+02	1.0940489e+02	7.7978039e+01	8.9799847e+01	3.6542267e+02	5.5839369e+01	1.7475809e+02
2.3256326e+03	9.0830080e+01	1.9060706e+02	1.1252616e+02	1.4200122e+02	6.3973215e+01	9.2017953e+01	8.3236592e+01	3.1445811e+02	1.0137437e+02	1.0116114e+02	1.8570851e+02	1.1978616e+02	9.5906955e+01	3.1032428e+02	1.0177728e+02	1.8698144e+02	3.3138007e+02	1.0270280e+02	1.6565351e+02	1.0344133e+02	1.0355182e+02	3.1215861e+02	1.0160946e+02	8.6132487e+01	3.5666477e+02	8.8856712e+01	1.1346664e+02	1.0975231e+02	7.8596242e+01	9.1989489e+01	1.1806699e+02	2.9685869e+02	1.3029967e+02	9.6813468e+01	7.3604777e+01	2.6571338e+02	3.4490315e+02	2.3566531e+02	1.7618708e+02	8.2706339e+01	1.1970002e+02	1.6879856e+02	1.6056908e+02	1.0947786e+02	7.8548983e+01	9.0108750e+01	3.6690789e+02	5.6166567e+01	1.6944585e+02
2.3264326e+03	9.0657156e+01	1.9308088e+02	1.1269994e+02	1.3864696e+02	6.3981152e+01	9.3833106e+01	8.1688573e+01	3.0438868e+02	1.0651658e+02	1.0249989e+02	1.8617877e+02	1.1895594e+02	9.5176859e+01	3.1171312e+02	1.0157093e+02	2.0045471e+02	3.2334513e+02	1.0648773e+02	1.4625644e+02	1.0079084e+02	1.0363900e+02	3.1909676e+02	1.0061615e+02	8.3661858e+01	3.6655147e+02	8.8925585e+01	1.1198461e+02	1.0957949e+02	7.8657547e+01	9.2301264e+01	1.2508055e+02	2.9696954e+02	1.3080509e+02	9.7573504e+01	7.3873977e+01	2.4906634e+02	3.4527982e+02	2.2951404e+02	1.5701055e+02	8.6947490e+01	1.2930790e+02	1.5503125e+02	1.5918371e+02	1.0930524e+02	7.8008719e+01	9.0203136e+01	3.6799812e+02	5.6145526e+01	1.6183389e+02
2.3272327e+03	9.0168105e+01	1.9011798e+02	1.1250326e+02	1.3519633e+02	6.3991771e+01	9.5224221e+01	8.0337413e+01	2.9434941e+02	1.1111561e+02	1.0579317e+02	1.8577947e+02	1.1802347e+02	9.4701582e+01	3.1146626e+02	1.0102480e+02	2.0922404e+02	3.1040865e+02	1.1102075e+02	1.2912750e+02	9.9061758e+01	1.0344226e+02	3.2254905e+02	1.0021440e+02	8.1286424e+01	3.7518402e+02	8.9000559e+01	1.1288393e+02	1.1001514e+02	7.8398483e+01	9.3051834e+01	1.3175885e+02	2.9718068e+02	1.3039966e+02	9.7168945e+01	7.4529477e+01	2.3331818e+02	3.4496511e+02	2.2335936e+02	1.4121759e+02	9.3025396e+01	1.3926158e+02	1.4372309e+02	1.5750390e+02	1.0939966e+02	7.8125622e+01	8.9908710e+01	3.6961752e+02	5.5901376e+01	1.5326386e+02
2.3280328e+03	9.0387315e+01	1.8515124e+02	1.1267638e+02	1.2974414e+02	6.4022429e+01	9.6341792e+01	7.8797828e+01	2.8331139e+02	1.1831083e+02	1.0729899e+02	1.8586716e+02	1.1785845e+02	9.4284423e+01	3.1176321e+02	1.0044557e+02	2.1438532e+02	2.9398082e+02	1.1645174e+02	1.1578990e+02	9.8076919e+01	1.0387183e+02	3.2284397e+02	9.9202277e+01	8.0819505e+01	3.7477077e+02	8.8912582e+01	1.1519756e+02	1.0986008e+02	7.8537171e+01	9.3390896e+01	1.3947523e+02	2.9726732e+02	1.3034286e+02	9.7199029e+01	7.5830321e+01	2.1744534e+02	3.4480129e+02	2.1641344e+02	1.3092334e+02	1.0085566e+02	1.4800228e+02	1.3474897e+02	1.5289562e+02	1.0931744e+02	7.8562677e+01	8.9769277e+01	3.7072415e+02	5.6137650e+01	1.4393073e+02
2.3288329e+03	9.0252228e+01	1.7759569e+02	1.1261933e+02	1.2159044e+02	6.4006184e+01	9.6779256e+01	7.7528014e+01	2.7277045e+02	1.2353774e+02	1.0957162e+02	1.8586809e+02	1.1797562e+02	9.4538112e+01	3.0774869e+02	1.0030315e+02	2.1281823e+02	2.7482233e+02	1.2466199e+02	1.0601679e+02	9.7891013e+01	1.0358094e+02	3.1849599e+02	9.9261452e+01	7.9919152e+01	3.6840190e+02	8.8838082e+01	1.2065470e+02	1.0996508e+02	7.8706724e+01	9.4680280e+01	1.4712627e+02	2.9697708e+02	1.3101913e+02	9.7168496e+01	7.7988407e+01	2.0060526e+02	3.4486231e+02	2.1069020e+02	1.2241382e+02	1.0946430e+02	1.5639675e+02	1.2750850e+02	1.4781777e+02	1.0942703e+02	7.8060190e+01	8.9928171e+01	3.7242399e+02	5.6505138e+01	1.3195301e+02
2.3296330e+03	9.0215054e+01	1.6898736e+02	1.1246177e+02	1.1450317e+02	6.3844371e+01	9.7944085e+01	7.6402020e+01	2.6134365e+02	1.2792630e+02	1.1207984e+02	1.8572719e+02	1.1765487e+02	9.4512061e+01	3.0071984e+02	1.0045299e+02	2.0486052e+02	2.5335908e+02	1.3288181e+02	9.7710913e+01	9.8896960e+01	1.0366659e+02	3.0742738e+02	9.8874530e+01	7.9597560e+01	3.5782002e+02	8.9272181e+01	1.2827487e+02	1.1014269e+02	7.8643525e+01	9.5639021e+01	1.5152668e+02	2.9723108e+02	1.3058701e+02	9.7477312e+01	8.0696946e+01	1.8601150e+02	3.4507235e+02	2.0515584e+02	1.1790961e+02	1.2129620e+02	1.6248661e+02	1.2142666e+02	1.4254757e+02	1.0960737e+02	7.8205282e+01	9.0157876e+01	3.7371292e+02	5.6241770e+01	1.2239959e+02
2.3304330e+03	9.0367242e+01	1.5976493e+02	1.1268570e+02	1.0675656e+02	6.4236647e+01	9.8533001e+01	7.6407834e+01	2.5392416e+02	1.3355110e+02	1.1389993e+02	1.8616485e+02	1.1716570e+02	9.5088082e+01	2.9224482e+02	1.0033206e+02	1.9738323e+02	2.2918166e+02	1.4134842e+02	9.2575126e+01	1.0287240e+02	1.0375009e+02	2.9551091e+02	9.9200890e+01	8.0880080e+01	3.4273777e+02	8.9195827e+01	1.3987391e+02	1.1025945e+02	7.8860596e+01	9.6030000e+01	1.5463125e+02	2.9699857e+02	1.3082210e+02	9.7481982e+01	8.3231034e+01	1.7623581e+02	3.4503772e+02	2.0097679e+02	1.1539705e+02	1.3128797e+02	1.6640486e+02	1.1747545e+02	1.3659137e+02	1.0974761e+02	7.8210386e+01	9.0444634e+01	3.7488957e+02	5.6119969e+01	1.1417177e+02
2.3312331e+03	9.0599153e+01	1.5045761e+02	1.1294128e+02	1.0103523e+02	6.4088668e+01	9.8744974e+01	7.5978131e+01	2.4539216e+02	1.3626568e+02	1.1533820e+02	1.8658010e+02	1.1767444e+02	9.5577052e+01	2.8340887e+02	1.0011011e+02	1.8437952e+02	2.0564740e+02	1.5074822e+02	8.9439835e+01	1.0973672e+02	1.0389356e+02	2.7827464e+02	9.8949283e+01	8.1443919e+01	3.2805745e+02	8.9188275e+01	1.5478060e+02	1.1046507e+02	7.8726052e+01	9.7071287e+01	1.5859847e+02	2.9700137e+02	1.3074216e+02	9.7371641e+01	8.7529500e+01	1.6490384e+02	3.4506552e+02	1.9723054e+02	1.1310759e+02	1.3919134e+02	1.6936624e+02	1.1448096e+02	1.3114070e+02	1.0910928e+02	7.8320662e+01	9.0286656e+01	3.7504673e+02	5.6651759e+01	1.0604772e+02
2.3320332e+03	9.0527419e+01	1.4263565e+02	1.1295163e+02	9.4532758e+01	6.4086510e+01	1.0015467e+02	7.5663757e+01	2.3943997e+02	1.3989913e+02	1.1475237e+02	1.8668025e+02	1.1737421e+02	9.7165850e+01	2.7363341e+02	1.0047958e+02	1.6854280e+02	1.8254407e+02	1.5851518e+02	8.7542228e+01	1.1733131e+02	1.0357678e+02	2.5874050e+02	9.9169087e+01	8.2491914e+01	3.0982200e+02	8.9330013e+01	1.7017763e+02	1.1014524e+02	7.8649292e+01	9.8343609e+01	1.6205021e+02	2.9779101e+02	1.3064784e+02	9.7755037e+01	9.3546702e+01	1.5697054e+02	3.4495374e+02	1.9460563e+02	1.1249329e+02	1.4852373e+02	1.6899910e+02	1.1235608e+02	1.2599712e+02	1.0962087e+02	7.8412647e+01	9.0082427e+01	3.7508957e+02	5.6222517e+01	9.8580039e+01
2.3328333e+03	9.0286101e+01	1.3535883e+02	1.1264896e+02	8.9715558e+01	6.4582859e+01	1.0094332e+02	7.6348068e+01	2.3454607e+02	1.4322439e+02	1.1406872e+02	1.8773870e+02	1.1757915e+02	9.8100690e+01	2.6085844e+02	1.0036907e+02	1.5380993e+02	1.6245035e+02	1.6023392e+02	8.6039565e+01	1.3217227e+02	1.0400821e+02	2.3971620e+02	9.8650447e+01	8.3968172e+01	2.8654897e+02	8.9183819e+01	1.9080239e+02	1.1073704e+02	7.9189198e+01	9.9136104e+01	1.5862466e+02	2.9701217e+02	1.3077874e+02	9.7415931e+01	9.7823506e+01	1.5262003e+02	3.4501640e+02	1.9269055e+02	1.1185271e+02	1.5401928e+02	1.6579600e+02	1.1098149e+02	1.2062689e+02	1.0938659e+02	7.8312419e+01	9.0154643e+01	3.7379865e+02	5.6608096e+01	9.1807669e+01
2.3336334e+03	9.0551983e+01	1.2950488e+02	1.1285802e+02	8.6587770e+01	6.4009421e+01	1.0180437e+02	7.5586070e+01	2.3163156e+02	1.4319608e+02	1.1299403e+02	1.8828868e+02	1.1734266e+02	9.9622582e+01	2.5077784e+02	1.0093516e+02	1.3803766e+02	1.4404932e+02	1.5995280e+02	8.5375091e+01	1.4688939e+02	1.0402253e+02	2.1809812e+02	9.8992845e+01	8.5466639e+01	2.6240647e+02	8.9021218e+01	2.1301973e+02	1.1050867e+02	7.8686616e+01	1.0106909e+02	1.5908609e+02	2.9735117e+02	1.3060890e+02	9.7636592e+01	1.0400979e+02	1.5071480e+02	3.4544308e+02	1.9103799e+02	1.1164034e+02	1.5446689e+02	1.6257494e+02	1.1032155e+02	1.1566059e+02	1.0991665e+02	7.8882390e+01	9.0293712e+01	3.7334026e+02	5.6282097e+01	8.6496862e+01
2.3344334e+03	9.0701395e+01	1.2455964e+02	1.1319287e+02	8.4658687e+01	6.4183395e+01	1.0241416e+02	7.5869514e+01	2.2969365e+02	1.4243444e+02	1.1176804e+02	1.9039275e+02	1.1756499e+02	1.0161883e+02	2.4200355e+02	1.0011025e+02	1.2524454e+02	1.2954975e+02	1.5992264e+02	8.4750637e+01	1.6259560e+02	1.0395367e+02	1.9937297e+02	9.9477578e+01	8.6618405e+01	2.3408452e+02	8.9185715e+01	2.4112210e+02	1.1021557e+02	7.9016977e+01	1.0388798e+02	1.5629817e+02	2.9746132e+02	1.3078793e+02	9.7695014e+01	1.0841302e+02	1.4886776e+02	3.4492480e+02	1.9071260e+02	1.1110761e+02	1.5438584e+02	1.5567122e+02	1.0991181e+02	1.1152553e+02	1.0946656e+02	7.8398466e+01	9.0887653e+01	3.7070347e+02	5.6361516e+01	8.2606146e+01
2.3352335e+03	9.0856247e+01	1.2077619e+02	1.1303423e+02	8.2664919e+01	6.4061902e+01	1.0151834e+02	7.6209620e+01	2.2734835e+02	1.4105863e+02	1.1204552e+02	1.9248038e+02	1.1712637e+02	1.0329229e+02	2.3562564e+02	1.0077317e+02	1.1422744e+02	1.1870124e+02	1.5713862e+02	8.5111976e+01	1.7920362e+02	1.0368492e+02	1.8048367e+02	9.9097121e+01	8.6393550e+01	2.0876441e+02	8.9238719e+01	2.6870231e+02	1.1047298e+02	7.8650352e+01	1.0764915e+02	1.5435133e+02	2.9769074e+02	1.3083537e+02	9.7761706e+01	1.1429162e+02	1.4793402e+02	3.4538461e+02	1.9015307e+02	1.1122012e+02	1.4918538e+02	1.4936160e+02	1.0954318e+02	1.0799173e+02	1.0990502e+02	7.8536107e+01	9.0608646e+01	3.6906921e+02	5.6277830e+01	8.1179668e+01
2.3360336e+03	9.0617936e+01	1.1728712e+02	1.1284753e+02	8.2031375e+01	6.3936187e+01	1.0092830e+02	7.6757302e+01	2.2666428e+02	1.3828571e+02	1.1216469e+02	1.9567589e+02	1.1755919e+02	1.0530086e+02	2.2946414e+02	1.0036134e+02	1.0554627e+02	1.1044514e+02	1.5592079e+02	8.5371638e+01	1.9208372e+02	1.0401909e+02	1.6599290e+02	9.9646407e+01	8.4774001e+01	1.8480251e+02	8.9009109e+01	2.9374743e+02	1.1122340e+02	7.9280134e+01	1.1199995e+02	1.5064602e+02	2.9740263e+02	1.3071196e+02	9.7927759e+01	1.1753170e+02	1.4819050e+02	3.4521412e+02	1.8976507e+02	1.1090185e+02	1.4343358e+02	1.4186373e+02	1.0963633e+02	1.0591326e+02	1.0950508e+02	7.8558971e+01	9.1411531e+01	3.6820322e+02	5.6591059e+01	8.0095174e+01
2.3368337e+03	9.0738106e+01	1.1535669e+02	1.1347568e+02	8.1713662e+01	6.4648655e+01	9.9377140e+01	7.7702594e+01	2.2577496e+02	1.3494400e+02	1.1327531e+02	2.0028492e+02	1.1809591e+02	1.0949971e+02	2.2479477e+02	1.0045638e+02	9.8873062e+01	1.0436571e+02	1.5127760e+02	8.6483021e+01	2.0217552e+02	1.0448682e+02	1.5514615e+02	9.8865921e+01	8.4389181e+01	1.6209072e+02	8.9397885e+01	3.1430789e+02	1.1042852e+02	7.9082126e+01	1.1595832e+02	1.4653904e+02	2.9743653e+02	1.3096578e+02	9.7949823e+01	1.1989203e+02	1.4662592e+02	3.4493980e+02	1.8966984e+02	1.1100163e+02	1.3530195e+02	1.3424444e+02	1.0945218e+02	1.0357315e+02	1.1000018e+02	7.8727327e+01	9.2185326e+01	3.6680355e+02	5.6415896e+01	8.0516817e+01
2.3376338e+03	9.0747101e+01	1.1414484e+02	1.1318407e+02	8.1368409e+01	6.4137475e+01	9.9698280e+01	7.7295469e+01	2.2567598e+02	1.3042110e+02	1.1489891e+02	2.0611741e+02	1.1756734e+02	1.1438117e+02	2.2198580e+02	1.0061142e+02	9.3999088e+01	9.9917457e+01	1.4671273e+02	8.7748199e+01	2.0525936e+02	1.0434298e+02	1.4705480e+02	9.9455362e+01	8.2607644e+01	1.4356482e+02	8.9298803e+01	3.2869224e+02	1.1108215e+02	7.8981803e+01	1.2184096e+02	1.4275539e+02	2.9755317e+02	1.3093445e+02	9.8105712e+01	1.2138710e+02	1.4652827e+02	3.4541209e+02	1.8973486e+02	1.1150288e+02	1.2643291e+02	1.2729286e+02	1.0970289e+02	1.0253458e+02	1.0957467e+02	7.8720528e+01	9.3123307e+01	3.6587328e+02	5.6445655e+01	8.2956677e+01
2.3384338e+03	9.1245505e+01	1.1278443e+02	1.1304922e+02	8.1264759e+01	6.4313139e+01	9.8365957e+01	7.8225347e+01	2.2540430e+02	1.2591960e+02	1.1691936e+02	2.1287349e+02	1.1768385e+02	1.2063570e+02	2.1977808e+02	1.0082569e+02	9.0918916e+01	9.7037117e+01	1.4228802e+02	8.9348020e+01	2.0504937e+02	1.0496980e+02	1.4071140e+02	9.9492844e+01	8.0644106e+01	1.2723327e+02	8.9310246e+01	3.3144537e+02	1.1090356e+02	7.9096687e+01	1.2717020e+02	1.3995632e+02	2.9738580e+02	1.3119751e+02	9.8159092e+01	1.2116471e+02	1.4527047e+02	3.4519550e+02	1.8925163e+02	1.1099151e+02	1.1702372e+02	1.2075894e+02	1.1019261e+02	1.0156370e+02	1.0981750e+02	7.8756129e+01	9.5695440e+01	3.6457829e+02	5.6486671e+01	8.6730922e+01
2.3392339e+03	9.0515341e+01	1.1169414e+02	1.1361196e+02	8.0981549e+01	6.3975281e+01	9.6986866e+01	7.8529055e+01	2.2553167e+02	1.1983202e+02	1.2164997e+02	2.2191925e+02	1.1797788e+02	1.2848010e+02	2.1860182e+02	1.0069507e+02	8.9139235e+01	9.6061759e+01	1.3606085e+02	9.1590810e+01	1.9822137e+02	1.0533266e+02	1.3659543e+02	9.9396177e+01	7.8608293e+01	1.1498072e+02	8.9410429e+01	3.2286419e+02	1.1098713e+02	7.9213891e+01	1.2946985e+02	1.3797298e+02	2.9771417e+02	1.3073086e+02	9.8096902e+01	1.1978666e+02	1.4397946e+02	3.4519053e+02	1.8937633e+02	1.1097614e+02	1.0886811e+02	1.1447764e+02	1.1038690e+02	1.0121114e+02	1.0947948e+02	7.8560157e+01	9.8012630e+01	3.6463644e+02	5.6762672e+01	9.3313783e+01
2.3400340e+03	9.1168045e+01	1.1160369e+02	1.1317854e+02	8.0955697e+01	6.4320924e+01	9.7151837e+01	7.9693481e+01	2.2616635e+02	1.1359860e+02	1.2356831e+02	2.3183041e+02	1.1768153e+02	1.4013437e+02	2.1792879e+02	1.0078695e+02	8.8224002e+01	9.4370797e+01	1.3099872e+02	9.5386731e+01	1.8774381e+02	1.0648395e+02	1.3464428e+02	9.9503832e+01	7.5630215e+01	1.0659628e+02	8.9462359e+01	3.0697808e+02	1.1059902e+02	7.8980704e+01	1.3234013e+02	1.3378997e+02	2.9742589e+02	1.3101610e+02	9.7936950e+01	1.1664551e+02	1.4308522e+02	3.4566111e+02	1.8960827e+02	1.1157510e+02	1.0173859e+02	1.0804375e+02	1.1094188e+02	1.0083249e+02	1.1003096e+02	7.8645297e+01	1.0060736e+02	3.6420361e+02	5.6716966e+01	1.0030217e+02
2.3408341e+03	9.1310037e+01	1.1119753e+02	1.1341785e+02	8.0990359e+01	6.4349286e+01	9.6715497e+01	7.9794692e+01	2.2596106e+02	1.0770023e+02	1.2770474e+02	2.4143796e+02	1.1786517e+02	1.5575061e+02	2.1765522e+02	1.0121486e+02	8.8508213e+01	9.3393391e+01	1.2474999e+02	9.9195809e+01	1.7651522e+02	1.0802118e+02	1.3406135e+02	9.9785915e+01	7.4472841e+01	1.0032752e+02	8.9395912e+01	2.8223101e+02	1.1115929e+02	7.9158878e+01	1.3562033e+02	1.3006106e+02	2.9789621e+02	1.3094148e+02	9.8354847e+01	1.1293767e+02	1.4328965e+02	3.4521563e+02	1.8932372e+02	1.1118276e+02	9.6155713e+01	1.0345178e+02	1.1195958e+02	1.0063402e+02	1.0994963e+02	7.8977465e+01	1.0503419e+02	3.6374108e+02	5.6326406e+01	1.1113406e+02
2.3416342e+03	9.1106855e+01	1.1092432e+02	1.1384431e+02	8.1439991e+01	6.4253546e+01	9.7433389e+01	8.1011683e+01	2.2737161e+02	1.0282309e+02	1.3030279e+02	2.5071406e+02	1.1819641e+02	1.7048336e+02	2.1736076e+02	1.0068149e+02	8.7684223e+01	9.2839035e+01	1.1932803e+02	1.0382306e+02	1.6238425e+02	1.1111933e+02	1.3354755e+02	9.9600133e+01	7.2698757e+01	9.6475590e+01	8.9400503e+01	2.5484534e+02	1.1085861e+02	7.9324300e+01	1.3615531e+02	1.2536385e+02	2.9798750e+02	1.3106953e+02	9.7800641e+01	1.0802114e+02	1.4445286e+02	3.4554041e+02	1.8997483e+02	1.1153456e+02	9.1928065e+01	9.9292284e+01	1.1404630e+02	1.0043338e+02	1.0977433e+02	7.8733966e+01	1.1046612e+02	3.6400087e+02	5.6943185e+01	1.2249382e+02
2.3424342e+03	9.0521499e+01	1.1112249e+02	1.1366289e+02	8.1389257e+01	6.4523626e+01	9.8292439e+01	8.2028255e+01	2.2908597e+02	9.9321462e+01	1.3292448e+02	2.6071368e+02	1.1831436e+02	1.8959736e+02	2.1748944e+02	1.0091285e+02	8.9430423e+01	9.2392451e+01	1.1222106e+02	1.0873010e+02	1.5145649e+02	1.1591192e+02	1.3499204e+02	9.9695653e+01	7.1701516e+01	9.4264669e+01	8.9551777e+01	2.2470234e+02	1.1127107e+02	7.9393079e+01	1.3473271e+02	1.2044517e+02	2.9755011e+02	1.3135982e+02	9.8545597e+01	1.0239079e+02	1.4790594e+02	3.4550193e+02	1.9000469e+02	1.1095581e+02	8.7884062e+01	9.5608336e+01	1.1602256e+02	1.0045107e+02	1.1001690e+02	7.8718570e+01	1.1690877e+02	3.6417214e+02	5.6494838e+01	1.3560850e+02
2.3432343e+03	9.1141220e+01	1.1086276e+02	1.1333359e+02	8.1237056e+01	6.4430309e+01	1.0033220e+02	8.3064478e+01	2.3223368e+02	9.4885971e+01	1.3383939e+02	2.6647234e+02	1.1797616e+02	2.0638732e+02	2.1734556e+02	1.0093964e+02	9.0703565e+01	9.3224952e+01	1.0591190e+02	1.1337214e+02	1.4069100e+02	1.2289126e+02	1.3562039e+02	9.9738181e+01	7.1088414e+01	9.2803898e+01	8.9639233e+01	2.0053763e+02	1.1153214e+02	7.9303792e+01	1.3196376e+02	1.1573711e+02	2.9778128e+02	1.3139818e+02	9.8702209e+01	9.7494148e+01	1.5211992e+02	3.4568559e+02	1.9033193e+02	1.1133524e+02	8.5221699e+01	9.2707662e+01	1.1908579e+02	1.0086854e+02	1.0979089e+02	7.9085176e+01	1.2360250e+02	3.6448333e+02	5.6772444e+01	1.4888707e+02
2.3440344e+03	9.0958688e+01	1.1109869e+02	1.1414077e+02	8.1244270e+01	6.4584903e+01	1.0151769e+02	8.3724326e+01	2.3695656e+02	9.2002054e+01	1.3447547e+02	2.7028046e+02	1.1835802e+02	2.1776311e+02	2.1758840e+02	1.0073155e+02	9.2954798e+01	9.4524153e+01	1.0098020e+02	1.1894428e+02	1.3486355e+02	1.3269524e+02	1.3709285e+02	9.9842069e+01	7.0401323e+01	9.1895885e+01	8.9919870e+01	1.7790905e+02	1.1118832e+02	7.9450132e+01	1.2991971e+02	1.1159158e+02	2.9754312e+02	1.3106030e+02	9.8101117e+01	9.3053508e+01	1.5953215e+02	3.4557483e+02	1.9077782e+02	1.1158400e+02	8.3021286e+01	9.0704237e+01	1.2345459e+02	1.0100055e+02	1.0996655e+02	7.8598028e+01	1.3029680e+02	3.6430165e+02	5.6887257e+01	1.6127252e+02
2.3448345e+03	9.1490345e+01	1.1110661e+02	1.1350393e+02	8.1206535e+01	6.4356877e+01	1.0322833e+02	8.4727646e+01	2.4263065e+02	9.0154493e+01	1.3204089e+02	2.6938969e+02	1.1803744e+02	2.2834014e+02	2.1738351e+02	1.0099054e+02	9.5533469e+01	9.5458684e+01	9.6189815e+01	1.2308435e+02	1.2932184e+02	1.4380442e+02	1.3882076e+02	9.9744389e+01	7.0318835e+01	9.1837972e+01	8.9573408e+01	1.5847676e+02	1.1112253e+02	7.9303805e+01	1.2612015e+02	1.0821251e+02	2.9775667e+02	1.3165803e+02	9.8560257e+01	8.9869568e+01	1.6971605e+02	3.4521228e+02	1.9172075e+02	1.1128951e+02	8.0869429e+01	8.9243988e+01	1.2930950e+02	1.0193251e+02	1.0971194e+02	7.8927659e+01	1.3535468e+02	3.6509352e+02	5.6867012e+01	1.7100671e+02
2.3456346e+03	9.1420573e+01	1.1096341e+02	1.1360304e+02	8.1031902e+01	6.4508223e+01	1.0407292e+02	8.4728017e+01	2.5115743e+02	8.9515175e+01	1.3052482e+02	2.6438908e+02	1.1766229e+02	2.3653607e+02	2.1756763e+02	1.0109075e+02	9.8560869e+01	9.8443894e+01	9.2498616e+01	1.2576758e+02	1.2784898e+02	1.5952512e+02	1.4048781e+02	9.9906756e+01	7.0240999e+01	9.1114126e+01	8.9377868e+01	1.4763067e+02	1.1162997e+02	7.9531110e+01	1.2007386e+02	1.0528213e+02	2.9766808e+02	1.3176409e+02	9.8435562e+01	8.6460744e+01	1.7975371e+02	3.4577224e+02	1.9322166e+02	1.1163757e+02	7.9241833e+01	8.7626428e+01	1.3560711e+02	1.0318024e+02	1.1036183e+02	7.8754057e+01	1.3880365e+02	3.6567013e+02	5.6533838e+01	1.7705431e+02
2.3464346e+03	9.1297621e+01	1.1096066e+02	1.1359078e+02	8.1249484e+01	6.4587625e+01	1.0560003e+02	8.5094334e+01	2.5941249e+02	8.9333686e+01	1.2904437e+02	2.5872253e+02	1.1850487e+02	2.4157194e+02	2.1756747e+02	1.0133053e+02	1.0163315e+02	1.0251597e+02	9.0456820e+01	1.2898538e+02	1.2851788e+02	1.7493703e+02	1.4189663e+02	9.9878590e+01	6.9994973e+01	9.1265469e+01	8.9769230e+01	1.3957284e+02	1.1190891e+02	8.0015975e+01	1.1578872e+02	1.0316622e+02	2.9787970e+02	1.3233128e+02	9.8503601e+01	8.2934278e+01	1.8946069e+02	3.4529263e+02	1.9547809e+02	1.1128422e+02	7.8125271e+01	8.6658306e+01	1.4255025e+02	1.0508620e+02	1.0994330e+02	7.9058667e+01	1.3964508e+02	3.6650111e+02	5.6639255e+01	1.7963116e+02
2.3472347e+03	9.1634699e+01	1.1152787e+02	1.1359382e+02	8.1410432e+01	6.4333372e+01	1.0642063e+02	8.5720901e+01	2.6895937e+02	8.9929779e+01	1.2584071e+02	2.5061329e+02	1.1819679e+02	2.3988688e+02	2.1765833e+02	1.0101786e+02	1.0518977e+02	1.0798793e+02	8.8899734e+01	1.3016336e+02	1.3206713e+02	1.9056896e+02	1.4224625e+02	9.9731209e+01	7.0534835e+01	9.1433923e+01	8.9457393e+01	1.3355629e+02	1.1177444e+02	8.0597961e+01	1.1148724e+02	1.0176976e+02	2.9781882e+02	1.3280086e+02	9.8653344e+01	8.0519862e+01	1.9774428e+02	3.4549126e+02	1.9847720e+02	1.1133206e+02	7.6615271e+01	8.6454290e+01	1.5180760e+02	1.0828759e+02	1.1000834e+02	7.9103129e+01	1.3962791e+02	3.6692831e+02	5.6929462e+01	1.7997752e+02
2.3480348e+03	9.1038961e+01	1.1098500e+02	1.1411172e+02	8.1144576e+01	6.4821766e+01	1.0873695e+02	8.5502499e+01	2.7664931e+02	9.2221294e+01	1.2210618e+02	2.4188930e+02	1.1866619e+02	2.3702858e+02	2.1766494e+02	1.0129925e+02	1.0758057e+02	1.1509347e+02	8.8806991e+01	1.2952307e+02	1.3617041e+02	2.0591183e+02	1.4240043e+02	1.0029102e+02	7.1169628e+01	9.1229921e+01	8.9951854e+01	1.2995662e+02	1.1261284e+02	8.1514855e+01	1.0720403e+02	1.0072888e+02	2.9799462e+02	1.3322028e+02	9.8300600e+01	7.8247652e+01	2.0274075e+02	3.4541857e+02	2.0224398e+02	1.1150114e+02	7.6319335e+01	8.5886661e+01	1.6038161e+02	1.1108298e+02	1.1028869e+02	7.9216345e+01	1.3845155e+02	3.6744276e+02	5.7078605e+01	1.7391833e+02
2.3488349e+03	9.1564334e+01	1.1105379e+02	1.1372301e+02	8.1432162e+01	6.4932923e+01	1.1129115e+02	8.5522935e+01	2.8484488e+02	9.4838306e+01	1.2020944e+02	2.3238565e+02	1.1845988e+02	2.3249722e+02	2.1786589e+02	1.0093625e+02	1.1215445e+02	1.2346452e+02	8.8432523e+01	1.2868017e+02	1.4219756e+02	2.1735535e+02	1.4224460e+02	9.9908063e+01	7.1076819e+01	9.1660173e+01	8.9360163e+01	1.2739384e+02	1.1338990e+02	8.2523005e+01	1.0315131e+02	1.0031312e+02	2.9796482e+02	1.3433045e+02	9.8888362e+01	7.7125021e+01	2.0678929e+02	3.4565380e+02	2.0651327e+02	1.1150116e+02	7.5999798e+01	8.5967126e+01	1.6688640e+02	1.1692726e+02	1.1010562e+02	7.9990068e+01	1.3473659e+02	3.6819400e+02	5.6526941e+01	1.6711580e+02
2.3496350e+03	9.1464701e+01	1.1154369e+02	1.1392869e+02	8.1238408e+01	6.4540820e+01	1.1326100e+02	8.5584144e+01	2.8946284e+02	9.8369729e+01	1.1634326e+02	2.2239957e+02	1.1833293e+02	2.3066939e+02	2.1837712e+02	1.0121144e+02	1.1618620e+02	1.3392853e+02	9.0257284e+01	1.2523364e+02	1.4741889e+02	2.2510338e+02	1.4161815e+02	1.0041230e+02	7.2108534e+01	9.1481497e+01	9.0012409e+01	1.2406566e+02	1.1491944e+02	8.4935058e+01	1.0079802e+02	9.9809878e+01	2.9789538e+02	1.3453632e+02	9.8650555e+01	7.6124639e+01	2.0698002e+02	3.4587974e+02	2.1188351e+02	1.1143577e+02	7.5087387e+01	8.5571222e+01	1.7265495e+02	1.2189772e+02	1.1020580e+02	8.0190950e+01	1.2981018e+02	3.6781884e+02	5.7111575e+01	1.5741291e+02
2.3504350e+03	9.1358234e+01	1.1145096e+02	1.1393945e+02	8.1659478e+01	6.4936655e+01	1.1607705e+02	8.4879150e+01	2.9277446e+02	1.0300491e+02	1.1472795e+02	2.1459302e+02	1.1900404e+02	2.2949413e+02	2.1910058e+02	1.0109954e+02	1.1782815e+02	1.4620064e+02	9.3532238e+01	1.2290213e+02	1.5467645e+02	2.2964554e+02	1.4034032e+02	9.9900009e+01	7.2850714e+01	9.2395206e+01	8.9862440e+01	1.2166316e+02	1.1622762e+02	8.8318526e+01	9.8829396e+01	9.9556070e+01	2.9807377e+02	1.3611031e+02	9.8987578e+01	7.5784166e+01	2.0499931e+02	3.4575391e+02	2.1823040e+02	1.1161204e+02	7.4474793e+01	8.5735793e+01	1.7511066e+02	1.2753998e+02	1.0995770e+02	8.1473197e+01	1.2554198e+02	3.6851227e+02	5.6987207e+01	1.4633309e+02
2.3512351e+03	9.1658873e+01	1.1113843e+02	1.1384383e+02	8.1445995e+01	6.4772141e+01	1.1949978e+02	8.4344790e+01	2.9519141e+02	1.0678511e+02	1.1171283e+02	2.0811194e+02	1.1941283e+02	2.2627522e+02	2.1892269e+02	1.0111130e+02	1.1939943e+02	1.5860847e+02	9.5432111e+01	1.2123629e+02	1.6073518e+02	2.2901581e+02	1.3897968e+02	1.0029833e+02	7.3460665e+01	9.3302377e+01	8.9775391e+01	1.1899571e+02	1.1774447e+02	9.2612389e+01	9.7153733e+01	9.9602911e+01	2.9833452e+02	1.3776839e+02	9.8609502e+01	7.5015910e+01	1.9900806e+02	3.4635407e+02	2.2628717e+02	1.1155964e+02	7.4406427e+01	8.5470616e+01	1.7417805e+02	1.3487638e+02	1.0999321e+02	8.3162269e+01	1.2001360e+02	3.6858093e+02	5.7048291e+01	1.3679976e+02
2.3520352e+03	9.1534213e+01	1.1146220e+02	1.1397182e+02	8.1152195e+01	6.4866167e+01	1.2236120e+02	8.3582039e+01	2.9400477e+02	1.1044165e+02	1.0910289e+02	2.0231305e+02	1.1992161e+02	2.2434220e+02	2.2005573e+02	1.0143086e+02	1.2170025e+02	1.7434012e+02	1.0033153e+02	1.2035592e+02	1.6596836e+02	2.2597555e+02	1.3780472e+02	1.0043568e+02	7.4729354e+01	9.4584140e+01	8.9694466e+01	1.1461145e+02	1.1973442e+02	9.8300892e+01	9.6318633e+01	9.9820688e+01	2.9803731e+02	1.3883102e+02	9.9059575e+01	7.5474619e+01	1.8842493e+02	3.4660876e+02	2.3393888e+02	1.1160097e+02	7.4158828e+01	8.5649524e+01	1.7120677e+02	1.4125799e+02	1.1032676e+02	8.5890616e+01	1.1447204e+02	3.6781260e+02	5.7154747e+01	1.2686405e+02
2.3528353e+03	9.1902662e+01	1.1148096e+02	1.1403931e+02	8.1431365e+01	6.4736091e+01	1.2448237e+02	8.2841613e+01	2.9052832e+02	1.1527914e+02	1.0643785e+02	1.9697202e+02	1.2065327e+02	2.2208215e+02	2.2065108e+02	1.0159239e+02	1.2415943e+02	1.8842528e+02	1.0721763e+02	1.1823760e+02	1.6923332e+02	2.1956937e+02	1.3673813e+02	1.0007574e+02	7.6255399e+01	9.6976519e+01	9.0275624e+01	1.1142330e+02	1.2280395e+02	1.0484197e+02	9.5683467e+01	1.0077022e+02	2.9818598e+02	1.3989708e+02	9.8706752e+01	7.4464073e+01	1.8033334e+02	3.4738079e+02	2.3989041e+02	1.1153011e+02	7.4291877e+01	8.5958228e+01	1.6756643e+02	1.4802199e+02	1.1021236e+02	8.9149141e+01	1.1020712e+02	3.6802733e+02	5.7054143e+01	1.1908092e+02
2.3536354e+03	9.1679016e+01	1.1168641e+02	1.1412974e+02	8.1398496e+01	6.4890705e+01	1.2717078e+02	8.2375258e+01	2.8914610e+02	1.1881076e+02	1.0596033e+02	1.9499924e+02	1.2176919e+02	2.1971698e+02	2.2276698e+02	1.0134058e+02	1.2449403e+02	2.0216006e+02	1.1425075e+02	1.1818983e+02	1.7438367e+02	2.1172867e+02	1.3530305e+02	1.0055513e+02	7.7562765e+01	9.9798069e+01	8.9730576e+01	1.0809744e+02	1.2682142e+02	1.1382318e+02	9.5286463e+01	1.0129646e+02	2.9824374e+02	1.4131193e+02	9.9055354e+01	7.4830867e+01	1.7297914e+02	3.4829211e+02	2.4680554e+02	1.1152766e+02	7.4267183e+01	8.5853025e+01	1.6211226e+02	1.5453524e+02	1.1020685e+02	9.3866482e+01	1.0610048e+02	3.6840884e+02	5.7073254e+01	1.1493088e+02
2.3544354e+03	9.1989405e+01	1.1139466e+02	1.1407596e+02	8.1325028e+01	6.4821450e+01	1.3072913e+02	8.1472340e+01	2.8621737e+02	1.2325499e+02	1.0336085e+02	1.9140448e+02	1.2318676e+02	2.1331095e+02	2.2517111e+02	1.0162058e+02	1.2376545e+02	2.1414414e+02	1.2350019e+02	1.2013630e+02	1.7741387e+02	2.0425635e+02	1.3404169e+02	1.0105994e+02	7.9119095e+01	1.0405237e+02	9.0114083e+01	1.0443367e+02	1.3219673e+02	1.2284673e+02	9.4481135e+01	1.0199478e+02	2.9833531e+02	1.4210651e+02	9.9085156e+01	7.4645212e+01	1.6489804e+02	3.5020243e+02	2.5083703e+02	1.1174834e+02	7.4401137e+01	8.6025033e+01	1.5469862e+02	1.5910272e+02	1.1032857e+02	9.9923808e+01	1.0270133e+02	3.6865692e+02	5.7054533e+01	1.1280775e+02
2.3552355e+03	9.2402090e+01	1.1148981e+02	1.1415176e+02	8.1717678e+01	6.5014408e+01	1.3034172e+02	8.0770983e+01	2.8599838e+02	1.2736055e+02	1.0216755e+02	1.9010123e+02	1.2444871e+02	2.0580855e+02	2.2855698e+02	1.0129023e+02	1.2263368e+02	2.2299469e+02	1.3383328e+02	1.2552493e+02	1.8087392e+02	1.9591517e+02	1.3288588e+02	1.0131257e+02	7.9174380e+01	1.1012505e+02	9.0350942e+01	1.0129737e+02	1.3758411e+02	1.3184125e+02	9.4375621e+01	1.0329686e+02	2.9839014e+02	1.4324715e+02	9.9014089e+01	7.4456354e+01	1.5620904e+02	3.5250953e+02	2.5492284e+02	1.1168181e+02	7.4044748e+01	8.5834754e+01	1.4800438e+02	1.6013550e+02	1.1042093e+02	1.0706825e+02	9.9804958e+01	3.6945330e+02	5.7496722e+01	1.1364951e+02
2.3560356e+03	9.2623452e+01	1.1164649e+02	1.1420620e+02	8.1469488e+01	6.4918748e+01	1.2982343e+02	7.9654152e+01	2.8441474e+02	1.3234501e+02	1.0167226e+02	1.8887514e+02	1.2533339e+02	1.9693408e+02	2.3239903e+02	1.0127573e+02	1.1858248e+02	2.2344334e+02	1.4599217e+02	1.3156263e+02	1.8243546e+02	1.8795715e+02	1.3284765e+02	1.0229860e+02	7.9445732e+01	1.1849524e+02	8.9389717e+01	9.7268731e+01	1.4550016e+02	1.3976823e+02	9.3722339e+01	1.0462914e+02	2.9802769e+02	1.4354653e+02	9.9055377e+01	7.4091327e+01	1.4868772e+02	3.5592015e+02	2.5626926e+02	1.1168396e+02	7.4591041e+01	8.5739670e+01	1.4062379e+02	1.6090459e+02	1.1031427e+02	1.1537342e+02	9.7270181e+01	3.7017917e+02	5.6568241e+01	1.1618737e+02
2.3568357e+03	9.3545622e+01	1.1144635e+02	1.1437669e+02	8.1480665e+01	6.4710481e+01	1.2795364e+02	7.9221287e+01	2.8173808e+02	1.3886882e+02	1.0132600e+02	1.8851913e+02	1.2757046e+02	1.8384534e+02	2.3919882e+02	1.0169378e+02	1.1561173e+02	2.2182881e+02	1.5909577e+02	1.3868943e+02	1.8457031e+02	1.7945711e+02	1.3213586e+02	1.0257346e+02	8.0034740e+01	1.2832401e+02	9.0402788e+01	9.5919745e+01	1.5523883e+02	1.4900449e+02	9.3988779e+01	1.0648839e+02	2.9839104e+02	1.4302290e+02	9.9317920e+01	7.3937288e+01	1.4370357e+02	3.5924972e+02	2.5476590e+02	1.1158426e+02	7.5149502e+01	8.6219212e+01	1.3260518e+02	1.6041885e+02	1.1027883e+02	1.2462070e+02	9.4709763e+01	3.7070591e+02	5.7568245e+01	1.2424694e+02
2.3576358e+03	9.4430244e+01	1.1163863e+02	1.1417487e+02	8.1646130e+01	6.5030460e+01	1.2580314e+02	7.8255990e+01	2.7898419e+02	1.4556104e+02	1.0051630e+02	1.8811528e+02	1.2997931e+02	1.7248559e+02	2.4475560e+02	1.0146676e+02	1.1197175e+02	2.1396563e+02	1.7281807e+02	1.5032695e+02	1.8350253e+02	1.6827121e+02	1.3144512e+02	1.0418593e+02	7.9032029e+01	1.4157814e+02	8.9825397e+01	9.2220342e+01	1.6729379e+02	1.5404538e+02	9.3640755e+01	1.0996707e+02	2.9832060e+02	1.4211232e+02	9.9324304e+01	7.3983257e+01	1.3842444e+02	3.6505308e+02	2.5255155e+02	1.1186325e+02	7.5766413e+01	8.6249781e+01	1.2764705e+02	1.6176199e+02	1.1045060e+02	1.3455965e+02	9.4030178e+01	3.7281848e+02	5.7256434e+01	1.3466745e+02
2.3584358e+03	9.5821987e+01	1.1150832e+02	1.1436902e+02	8.1317187e+01	6.4751146e+01	1.2205093e+02	7.7921425e+01	2.7439717e+02	1.5204084e+02	1.0041773e+02	1.8816171e+02	1.3309747e+02	1.6138088e+02	2.5259191e+02	1.0150928e+02	1.0793866e+02	2.0371816e+02	1.8588802e+02	1.6096687e+02	1.8115117e+02	1.5807600e+02	1.3155494e+02	1.0586756e+02	7.7964184e+01	1.5518231e+02	9.0113559e+01	8.9805151e+01	1.8256653e+02	1.5649218e+02	9.3268493e+01	1.1264872e+02	2.9862770e+02	1.4111041e+02	9.9087735e+01	7.4102163e+01	1.3565688e+02	3.7179643e+02	2.4802844e+02	1.1170669e+02	7.7282393e+01	8.6817536e+01	1.2296162e+02	1.5909693e+02	1.1031921e+02	1.4459321e+02	9.2535566e+01	3.7528812e+02	5.7235731e+01	1.4491108e+02
2.3592359e+03	9.8043160e+01	1.1187797e+02	1.1467421e+02	8.1814797e+01	6.5058309e+01	1.1741131e+02	7.7264203e+01	2.7137217e+02	1.5602885e+02	1.0028070e+02	1.8764696e+02	1.3646869e+02	1.5095340e+02	2.6012005e+02	1.0203742e+02	1.0351245e+02	1.8812714e+02	1.9515802e+02	1.6964992e+02	1.7733988e+02	1.4887752e+02	1.3140465e+02	1.0788198e+02	7.6836117e+01	1.7206671e+02	9.0423210e+01	8.7729648e+01	1.9861259e+02	1.6004545e+02	9.3674522e+01	1.1477374e+02	2.9831685e+02	1.4043758e+02	9.9697243e+01	7.3956641e+01	1.3319299e+02	3.7888146e+02	2.4231417e+02	1.1166568e+02	7.8964834e+01	8.6683501e+01	1.1873733e+02	1.5886383e+02	1.1069022e+02	1.5280283e+02	9.2839974e+01	3.7655757e+02	5.7160813e+01	1.5734644e+02
2.3600360e+03	1.0160512e+02	1.1151233e+02	1.1480264e+02	8.1900427e+01	6.4920735e+01	1.1393741e+02	7.7497810e+01	2.6603064e+02	1.6041086e+02	9.9865342e+01	1.8789454e+02	1.4036666e+02	1.4277109e+02	2.6796184e+02	1.0145051e+02	9.9679561e+01	1.7324466e+02	2.0331450e+02	1.7969748e+02	1.7368128e+02	1.3874503e+02	1.3114804e+02	1.1113889e+02	7.5019850e+01	1.8905512e+02	8.9920976e+01	8.6670185e+01	2.1729339e+02	1.5889826e+02	9.3092362e+01	1.1667117e+02	2.9857225e+02	1.3885314e+02	9.9043222e+01	7.4125563e+01	1.3388827e+02	3.8692258e+02	2.3710143e+02	1.1187116e+02	8.1850338e+01	8.7305091e+01	1.1659807e+02	1.5746073e+02	1.1048976e+02	1.5601275e+02	9.1662244e+01	3.7828304e+02	5.7506632e+01	1.6808513e+02
2.3608361e+03	1.0666625e+02	1.1204217e+02	1.1453504e+02	8.1651409e+01	6.5161629e+01	1.0843355e+02	7.6759708e+01	2.6009529e+02	1.6183140e+02	1.0057500e+02	1.8763096e+02	1.4432328e+02	1.3672229e+02	2.7241655e+02	1.0143469e+02	9.6673931e+01	1.5612963e+02	2.0750758e+02	1.8768386e+02	1.6871652e+02	1.3010149e+02	1.3099267e+02	1.1529835e+02	7.3917068e+01	2.0396767e+02	9.0305528e+01	8.5134464e+01	2.3586803e+02	1.5401131e+02	9.3685458e+01	1.1911606e+02	2.9880224e+02	1.3748427e+02	9.9686107e+01	7.4155156e+01	1.3359936e+02	3.9328654e+02	2.3085896e+02	1.1147931e+02	8.6540025e+01	8.8103422e+01	1.1352107e+02	1.5471914e+02	1.1019266e+02	1.5836572e+02	9.1724718e+01	3.8106070e+02	5.7368312e+01	1.7496647e+02
2.3616362e+03	1.1159946e+02	1.1179311e+02	1.1551533e+02	8.1673847e+01	6.4813416e+01	1.0370902e+02	7.6604913e+01	2.5291709e+02	1.6079833e+02	1.0121832e+02	1.8756927e+02	1.4821445e+02	1.3255986e+02	2.7751912e+02	1.0194477e+02	9.4307230e+01	1.4187556e+02	2.0794344e+02	1.9432010e+02	1.6399222e+02	1.2365580e+02	1.3113308e+02	1.2080761e+02	7.3029344e+01	2.1968759e+02	9.0230988e+01	8.4707366e+01	2.5379128e+02	1.5056284e+02	9.3406472e+01	1.2090525e+02	2.9872740e+02	1.3645891e+02	9.9544293e+01	7.4204720e+01	1.3432824e+02	4.0177328e+02	2.2492313e+02	1.1193184e+02	9.2334494e+01	8.8837797e+01	1.1255192e+02	1.5133755e+02	1.1068462e+02	1.6064928e+02	9.1307131e+01	3.8273317e+02	5.7165961e+01	1.8039368e+02
2.3624362e+03	1.1905115e+02	1.1186707e+02	1.1579238e+02	8.1840725e+01	6.5093461e+01	9.9648241e+01	7.6633462e+01	2.4835440e+02	1.5856000e+02	1.0220528e+02	1.8781077e+02	1.5213145e+02	1.3300472e+02	2.8026273e+02	1.0180468e+02	9.2018085e+01	1.3001994e+02	2.0521282e+02	1.9773442e+02	1.6139919e+02	1.1776410e+02	1.3103000e+02	1.2674127e+02	7.1884041e+01	2.3477301e+02	9.0527213e+01	8.3790312e+01	2.6700580e+02	1.4356154e+02	9.3518961e+01	1.2327120e+02	2.9828737e+02	1.3654023e+02	9.9671342e+01	7.4210073e+01	1.3553754e+02	4.1027495e+02	2.1896589e+02	1.1212613e+02	1.0033066e+02	8.9304882e+01	1.1147241e+02	1.4841528e+02	1.1059734e+02	1.5796168e+02	9.1540432e+01	3.8577600e+02	5.7644664e+01	1.8070829e+02
2.3632363e+03	1.2801345e+02	1.1193761e+02	1.1664965e+02	8.1747019e+01	6.4973160e+01	9.6227667e+01	7.6643151e+01	2.4380202e+02	1.5806329e+02	1.0351939e+02	1.8782942e+02	1.5650869e+02	1.3410968e+02	2.8184685e+02	1.0172266e+02	8.9718307e+01	1.1776079e+02	1.9962482e+02	1.9800973e+02	1.6064610e+02	1.1322514e+02	1.3140012e+02	1.3464105e+02	7.1664061e+01	2.4284087e+02	8.9860577e+01	8.4100921e+01	2.7601677e+02	1.3458005e+02	9.3352566e+01	1.2525062e+02	2.9852536e+02	1.3780051e+02	9.9437995e+01	7.3645019e+01	1.3838132e+02	4.1531466e+02	2.1411387e+02	1.1184961e+02	1.1101475e+02	9.1051734e+01	1.1128811e+02	1.4502188e+02	1.1041568e+02	1.5331250e+02	9.1165079e+01	3.8899261e+02	5.7147517e+01	1.7682227e+02
2.3640364e+03	1.3904188e+02	1.1196075e+02	1.1849279e+02	8.1670084e+01	6.5221769e+01	9.3541637e+01	7.6695637e+01	2.3973109e+02	1.5371932e+02	1.0516824e+02	1.8773702e+02	1.5848202e+02	1.3938076e+02	2.8303421e+02	1.0156629e+02	8.8828450e+01	1.1038377e+02	1.8886077e+02	1.9744023e+02	1.6183133e+02	1.1013865e+02	1.3099560e+02	1.4192098e+02	7.0716954e+01	2.4929662e+02	9.0469036e+01	8.3457641e+01	2.7727236e+02	1.2671569e+02	9.3704738e+01	1.2711495e+02	2.9860363e+02	1.3959862e+02	9.9494366e+01	7.4431792e+01	1.4137767e+02	4.2025543e+02	2.1041475e+02	1.1188128e+02	1.2355435e+02	9.3022993e+01	1.1064220e+02	1.4178163e+02	1.1064867e+02	1.4734998e+02	9.1136539e+01	3.9172661e+02	5.7858313e+01	1.6962738e+02
2.3648365e+03	1.4926008e+02	1.1263489e+02	1.2067839e+02	8.2070692e+01	6.4955227e+01	9.1812396e+01	7.6620309e+01	2.3564995e+02	1.5206296e+02	1.0779945e+02	1.8786014e+02	1.5902463e+02	1.4905661e+02	2.8403802e+02	1.0234863e+02	8.7993737e+01	1.0437889e+02	1.7734076e+02	1.9523103e+02	1.6505479e+02	1.0833682e+02	1.3097651e+02	1.5027022e+02	7.0561624e+01	2.5099248e+02	9.0643116e+01	8.3443026e+01	2.7327746e+02	1.1825262e+02	9.3581571e+01	1.2877621e+02	2.9882807e+02	1.4312195e+02	9.9614691e+01	7.4089089e+01	1.4503045e+02	4.2217032e+02	2.0634549e+02	1.1165260e+02	1.3928509e+02	9.5287301e+01	1.1100835e+02	1.3839607e+02	1.1032490e+02	1.3759491e+02	9.1240808e+01	3.9471163e+02	5.7725161e+01	1.5679964e+02
2.3656366e+03	1.6106497e+02	1.1293667e+02	1.2370232e+02	8.1370017e+01	6.5379635e+01	9.1083204e+01	7.6569496e+01	2.3292747e+02	1.5366701e+02	1.1079512e+02	1.8789912e+02	1.5741003e+02	1.6220417e+02	2.8488905e+02	1.0217697e+02	8.7941939e+01	1.0029467e+02	1.6567429e+02	1.9182827e+02	1.6830356e+02	1.0708717e+02	1.3150544e+02	1.5751362e+02	7.0315833e+01	2.5025055e+02	9.0330779e+01	8.3135933e+01	2.6531944e+02	1.1143933e+02	9.3494274e+01	1.3269896e+02	2.9890962e+02	1.4907549e+02	9.9842416e+01	7.4124180e+01	1.4860438e+02	4.2244006e+02	2.0252213e+02	1.1209849e+02	1.5536553e+02	9.8784778e+01	1.1052772e+02	1.3743758e+02	1.1057991e+02	1.2994775e+02	9.1287628e+01	3.9830640e+02	5.7860913e+01	1.4380342e+02
2.3664366e+03	1.7124634e+02	1.1416145e+02	1.2790317e+02	8.1939106e+01	6.5012096e+01	8.9828807e+01	7.6777806e+01	2.3033128e+02	1.5788717e+02	1.1431621e+02	1.8835330e+02	1.5471817e+02	1.8030525e+02	2.8257606e+02	1.0310522e+02	8.7108057e+01	9.9231289e+01	1.5144936e+02	1.8375354e+02	1.7391757e+02	1.0632097e+02	1.3130352e+02	1.6359217e+02	7.0522608e+01	2.5302603e+02	9.0623349e+01	8.3270476e+01	2.5119405e+02	1.0318966e+02	9.3440560e+01	1.3384179e+02	2.9884397e+02	1.5640989e+02	9.9782413e+01	7.4336092e+01	1.5224019e+02	4.2261748e+02	2.0003270e+02	1.1173611e+02	1.7413794e+02	1.0250331e+02	1.1089070e+02	1.3846575e+02	1.1044696e+02	1.2210658e+02	9.1420570e+01	4.0138194e+02	5.8532198e+01	1.3369091e+02
2.3672367e+03	1.7946446e+02	1.1574078e+02	1.3166961e+02	8.1759273e+01	6.5191633e+01	8.9263871e+01	7.6637225e+01	2.2959040e+02	1.6560434e+02	1.1857856e+02	1.8806516e+02	1.5158457e+02	2.0037992e+02	2.8179047e+02	1.0358638e+02	8.7213024e+01	9.7618570e+01	1.4027899e+02	1.7519739e+02	1.7726340e+02	1.0590459e+02	1.3132030e+02	1.6875874e+02	6.9880359e+01	2.5652620e+02	9.0365868e+01	8.3329107e+01	2.3418696e+02	9.7065142e+01	9.3826622e+01	1.3630879e+02	2.9839253e+02	1.6621610e+02	9.9747354e+01	7.4012723e+01	1.5450545e+02	4.1975365e+02	1.9784037e+02	1.1205995e+02	1.9367184e+02	1.0733124e+02	1.1053827e+02	1.4042048e+02	1.1070620e+02	1.1426293e+02	9.1376493e+01	4.0814495e+02	5.9110655e+01	1.2207634e+02
2.3680368e+03	1.8574738e+02	1.1848670e+02	1.3745053e+02	8.1615214e+01	6.5167818e+01	8.9298972e+01	7.6717125e+01	2.2814016e+02	1.7595703e+02	1.2222501e+02	1.8797794e+02	1.4690966e+02	2.2187095e+02	2.8010686e+02	1.0414561e+02	8.7122432e+01	9.7812785e+01	1.2937873e+02	1.6601988e+02	1.8158070e+02	1.0550912e+02	1.3147450e+02	1.7055375e+02	7.0349221e+01	2.6081510e+02	9.0356585e+01	8.3387783e+01	2.1734520e+02	9.2231338e+01	9.3729059e+01	1.3837221e+02	2.9887110e+02	1.7548779e+02	9.9859590e+01	7.4708892e+01	1.5751792e+02	4.1488457e+02	1.9773155e+02	1.1204138e+02	2.1685239e+02	1.1130180e+02	1.1051135e+02	1.4670970e+02	1.1065515e+02	1.0856554e+02	9.1407916e+01	4.1473691e+02	6.0625891e+01	1.1309276e+02
2.3688369e+03	1.9166824e+02	1.2307710e+02	1.4322113e+02	8.1798778e+01	6.5359094e+01	8.9060015e+01	7.6486914e+01	2.2779701e+02	1.8557040e+02	1.2620114e+02	1.8804323e+02	1.4213569e+02	2.4146991e+02	2.7774763e+02	1.0606573e+02	8.6702588e+01	9.8737753e+01	1.1928862e+02	1.5711853e+02	1.8240952e+02	1.0561790e+02	1.3146823e+02	1.7033951e+02	7.0073703e+01	2.6550018e+02	9.0426509e+01	8.3350076e+01	1.9840859e+02	8.8250963e+01	9.3972003e+01	1.3766709e+02	2.9918168e+02	1.8634476e+02	9.9860392e+01	7.4237481e+01	1.5932631e+02	4.0876768e+02	1.9707489e+02	1.1210105e+02	2.4246893e+02	1.1568578e+02	1.1040203e+02	1.5878674e+02	1.1066337e+02	1.0231656e+02	9.1539984e+01	4.2178219e+02	6.2508470e+01	1.0504111e+02
2.3696370e+03	1.9327242e+02	1.2940097e+02	1.4792312e+02	8.1471625e+01	6.5419082e+01	8.8485897e+01	7.6826686e+01	2.2724748e+02	1.9234176e+02	1.3107134e+02	1.8861601e+02	1.3805447e+02	2.5989973e+02	2.7271689e+02	1.0824385e+02	8.6877879e+01	1.0108357e+02	1.1106296e+02	1.4727277e+02	1.8384037e+02	1.0577294e+02	1.3132948e+02	1.6859902e+02	7.0310655e+01	2.6966444e+02	9.0761281e+01	8.3409632e+01	1.8053531e+02	8.5276544e+01	9.3725412e+01	1.3618302e+02	2.9879910e+02	1.9766381e+02	1.0004639e+02	7.4251691e+01	1.6053137e+02	4.0314071e+02	1.9751459e+02	1.1185484e+02	2.6763314e+02	1.1918770e+02	1.1071137e+02	1.7495921e+02	1.1070651e+02	9.8261739e+01	9.1272295e+01	4.2823057e+02	6.6725308e+01	9.7515490e+01
2.3704370e+03	1.9561087e+02	1.3606403e+02	1.5210644e+02	8.1969068e+01	6.5542916e+01	8.8868233e+01	7.7078345e+01	2.2700758e+02	1.9600540e+02	1.3376094e+02	1.8795412e+02	1.3310843e+02	2.7505079e+02	2.7076086e+02	1.1022927e+02	8.6903261e+01	1.0366376e+02	1.0338887e+02	1.3763361e+02	1.8400702e+02	1.0569735e+02	1.3147039e+02	1.6742057e+02	7.0095527e+01	2.7509850e+02	9.0907594e+01	8.3333883e+01	1.6512845e+02	8.3568733e+01	9.4164727e+01	1.3639203e+02	2.9891709e+02	2.0502056e+02	1.0006875e+02	7.4493699e+01	1.5997841e+02	3.9786596e+02	1.9867191e+02	1.1257155e+02	2.9075434e+02	1.2187012e+02	1.1051761e+02	1.9505991e+02	1.1085374e+02	9.5307331e+01	9.1426737e+01	4.3594398e+02	7.1745503e+01	9.3275832e+01
2.3712371e+03	1.9523712e+02	1.4601682e+02	1.5440698e+02	8.2165992e+01	6.5381364e+01	8.9122623e+01	7.6764961e+01	2.2713860e+02	1.9829265e+02	1.3642370e+02	1.8821380e+02	1.3047338e+02	2.8131874e+02	2.6937519e+02	1.1357887e+02	8.6730900e+01	1.0629501e+02	9.8760413e+01	1.2793659e+02	1.8498261e+02	1.0594995e+02	1.3151387e+02	1.6430080e+02	7.0518946e+01	2.8443347e+02	9.1257236e+01	8.3080741e+01	1.5425121e+02	8.2006614e+01	9.3601034e+01	1.3480853e+02	2.9910764e+02	2.1309262e+02	1.0002843e+02	7.4281162e+01	1.5941149e+02	3.9309019e+02	2.0048660e+02	1.1220014e+02	3.1397668e+02	1.2280566e+02	1.1065512e+02	2.1599302e+02	1.1103820e+02	9.3678963e+01	9.1284314e+01	4.3867535e+02	7.9360881e+01	8.7595840e+01
2.3720372e+03	1.9542112e+02	1.5639851e+02	1.5583341e+02	8.1932947e+01	6.5521360e+01	8.8944877e+01	7.7089189e+01	2.2753884e+02	1.9719949e+02	1.4017768e+02	1.8833362e+02	1.2752114e+02	2.8020618e+02	2.6953965e+02	1.1852525e+02	8.6595036e+01	1.0888579e+02	9.4447175e+01	1.2132647e+02	1.8279699e+02	1.0562201e+02	1.3165020e+02	1.6126560e+02	7.0608614e+01	2.9315166e+02	9.1662256e+01	8.3904946e+01	1.4476795e+02	8.1180732e+01	9.4057512e+01	1.3152574e+02	2.9888363e+02	2.1658570e+02	9.9952831e+01	7.4319609e+01	1.5684126e+02	3.8871730e+02	2.0282098e+02	1.1304001e+02	3.3354496e+02	1.2121468e+02	1.1054703e+02	2.3917290e+02	1.1072013e+02	9.4494280e+01	9.2087409e+01	4.3982863e+02	8.9323959e+01	8.3183251e+01
2.3728373e+03	1.9647850e+02	1.6843144e+02	1.5638241e+02	8.1829443e+01	6.5194867e+01	8.8620447e+01	7.6830578e+01	2.2834164e+02	1.9319733e+02	1.4473722e+02	1.8836050e+02	1.2542410e+02	2.7397588e+02	2.7556423e+02	1.2313570e+02	8.6772890e+01	1.1044405e+02	9.2043229e+01	1.1497442e+02	1.8256775e+02	1.0554364e+02	1.3164706e+02	1.5830366e+02	7.0681585e+01	2.9810160e+02	9.2192887e+01	8.3462123e+01	1.3598900e+02	8.0923891e+01	9.4455320e+01	1.2897042e+02	2.9890111e+02	2.1744259e+02	9.9919963e+01	7.4586176e+01	1.5663040e+02	3.8629519e+02	2.0620102e+02	1.1341168e+02	3.4930029e+02	1.1816856e+02	1.1062075e+02	2.6182289e+02	1.1081116e+02	9.6003176e+01	9.1996180e+01	4.3931064e+02	1.0163816e+02	8.0510299e+01
2.3736374e+03	1.9841703e+02	1.7958365e+02	1.5597723e+02	8.1723488e+01	6.5153565e+01	8.9163073e+01	7.7245568e+01	2.2885926e+02	1.8636649e+02	1.4882123e+02	1.8816092e+02	1.2385564e+02	2.5886214e+02	2.8965448e+02	1.2993722e+02	8.6796239e+01	1.1306615e+02	9.1471394e+01	1.1054667e+02	1.8038300e+02	1.0585004e+02	1.3161176e+02	1.5559292e+02	7.1001492e+01	3.0473467e+02	9.2929749e+01	8.3501233e+01	1.3016101e+02	8.0783828e+01	9.4001373e+01	1.2759366e+02	2.9903641e+02	2.1963018e+02	1.0009339e+02	7.4228742e+01	1.5555222e+02	3.8341121e+02	2.0906949e+02	1.1483891e+02	3.5716146e+02	1.1455737e+02	1.1012744e+02	2.8264545e+02	1.1067015e+02	9.8052048e+01	9.1801528e+01	4.3462173e+02	1.1689073e+02	7.7747644e+01
2.3744374e+03	2.0061686e+02	1.9004008e+02	1.5620459e+02	8.2162954e+01	6.5500650e+01	8.9343140e+01	7.6448740e+01	2.3067733e+02	1.7568337e+02	1.5302987e+02	1.8872924e+02	1.2301227e+02	2.4426446e+02	3.1188602e+02	1.3682658e+02	8.6730217e+01	1.1608984e+02	9.1060607e+01	1.0857193e+02	1.8020823e+02	1.0587755e+02	1.3158929e+02	1.5198389e+02	7.1408105e+01	3.1057980e+02	9.4011569e+01	8.3878807e+01	1.2490137e+02	8.0866840e+01	9.4623557e+01	1.2658876e+02	2.9886539e+02	2.1787942e+02	1.0010202e+02	7.4710406e+01	1.5616627e+02	3.7988634e+02	2.1341026e+02	1.1792621e+02	3.5804099e+02	1.1021445e+02	1.1094278e+02	3.0154199e+02	1.1118468e+02	1.0169345e+02	9.2614687e+01	4.2739920e+02	1.3490662e+02	7.6360300e+01
2.3752375e+03	2.0369233e+02	1.9870054e+02	1.5368450e+02	8.2070258e+01	6.5413567e+01	8.9170859e+01	7.7089517e+01	2.3243741e+02	1.6922134e+02	1.5559205e+02	1.8847673e+02	1.2163608e+02	2.2902454e+02	3.4708592e+02	1.4317152e+02	8.7044399e+01	1.1774350e+02	9.3445799e+01	1.0786022e+02	1.7837453e+02	1.0544629e+02	1.3155728e+02	1.4939975e+02	7.1761922e+01	3.1236417e+02	9.5807515e+01	8.3682630e+01	1.2164189e+02	8.0508058e+01	9.4026949e+01	1.2657660e+02	2.9908541e+02	2.1786677e+02	1.0021263e+02	7.4645643e+01	1.5837080e+02	3.7732596e+02	2.1779159e+02	1.2057238e+02	3.5243802e+02	1.0510279e+02	1.1060448e+02	3.0955758e+02	1.1141294e+02	1.0528176e+02	9.2989277e+01	4.1750190e+02	1.5401099e+02	7.5720998e+01
2.3760376e+03	2.0964495e+02	2.0578198e+02	1.5217819e+02	8.1839168e+01	6.5428285e+01	8.9634829e+01	7.6994751e+01	2.3459965e+02	1.6514860e+02	1.5922108e+02	1.8841763e+02	1.2137473e+02	2.1100094e+02	3.9831137e+02	1.5089441e+02	8.6935277e+01	1.2020658e+02	9.6476253e+01	1.0818702e+02	1.7359267e+02	1.0577805e+02	1.3144231e+02	1.4629181e+02	7.2032284e+01	3.1537882e+02	9.7828462e+01	8.4098011e+01	1.1808825e+02	8.0720677e+01	9.4345412e+01	1.2802206e+02	2.9932864e+02	2.1573363e+02	1.0035721e+02	7.4408496e+01	1.6122444e+02	3.7643762e+02	2.2364663e+02	1.2663878e+02	3.3941964e+02	1.0094499e+02	1.1086263e+02	3.1761424e+02	1.1153286e+02	1.0869930e+02	9.3730380e+01	4.0707328e+02	1.7387462e+02	7.5172705e+01
2.3768377e+03	2.1674778e+02	2.0730901e+02	1.5000643e+02	8.2184426e+01	6.5398770e+01	8.9877206e+01	7.6934783e+01	2.3840423e+02	1.6240391e+02	1.5930451e+02	1.8886297e+02	1.2050134e+02	1.9427589e+02	4.6367949e+02	1.5895302e+02	8.7053955e+01	1.2051990e+02	1.0297344e+02	1.0906625e+02	1.6581097e+02	1.0605608e+02	1.3182960e+02	1.4311722e+02	7.2239234e+01	3.1827579e+02	9.9162507e+01	8.3750369e+01	1.1662471e+02	8.0751658e+01	9.4283893e+01	1.3189835e+02	2.9899743e+02	2.1371803e+02	1.0019803e+02	7.4815273e+01	1.6357666e+02	3.7532291e+02	2.2874943e+02	1.3494393e+02	3.1829809e+02	9.7679755e+01	1.1091345e+02	3.1660041e+02	1.1203470e+02	1.1099856e+02	9.4482673e+01	3.9663143e+02	1.8798051e+02	7.5160460e+01
2.3776378e+03	2.1693480e+02	2.0539305e+02	1.4739089e+02	8.2200902e+01	6.5325616e+01	9.0354634e+01	7.7081620e+01	2.4048131e+02	1.5824124e+02	1.6034760e+02	1.8856401e+02	1.2046380e+02	1.8220484e+02	5.4688769e+02	1.6713377e+02	8.6943857e+01	1.2193248e+02	1.1062536e+02	1.1070501e+02	1.5585342e+02	1.0564904e+02	1.3177308e+02	1.4088102e+02	7.2886039e+01	3.1502529e+02	1.0123803e+02	8.4302688e+01	1.1570219e+02	8.0740448e+01	9.4173523e+01	1.3463947e+02	2.9906062e+02	2.1038351e+02	1.0042144e+02	7.4856273e+01	1.6907020e+02	3.7360364e+02	2.3305285e+02	1.4612196e+02	2.9337279e+02	9.4395685e+01	1.1061145e+02	3.1335463e+02	1.1290297e+02	1.1358230e+02	9.4868136e+01	3.8744043e+02	2.0089673e+02	7.5768067e+01
2.3784378e+03	2.1682330e+02	2.0548341e+02	1.4427499e+02	8.2145434e+01	6.5551271e+01	9.0524411e+01	7.7022935e+01	2.4393780e+02	1.5649104e+02	1.5898314e+02	1.8936868e+02	1.2040014e+02	1.7088903e+02	6.5021931e+02	1.7772529e+02	8.7217397e+01	1.2161173e+02	1.2192958e+02	1.1420693e+02	1.4532318e+02	1.0600914e+02	1.3166737e+02	1.3755522e+02	7.3059216e+01	3.0825868e+02	1.0402426e+02	8.4246713e+01	1.1484242e+02	8.0777985e+01	9.4319327e+01	1.3948969e+02	2.9933454e+02	2.0634089e+02	1.0041704e+02	7.4537724e+01	1.7435718e+02	3.7208754e+02	2.3969757e+02	1.5992239e+02	2.6182361e+02	9.2116225e+01	1.1086054e+02	3.0361999e+02	1.1460587e+02	1.1339063e+02	9.6748276e+01	3.8030454e+02	2.1156936e+02	7.7352519e+01
2.3792379e+03	2.1669654e+02	2.0190541e+02	1.4095692e+02	8.1879583e+01	6.5654676e+01	9.1416397e+01	7.6940121e+01	2.4787047e+02	1.5780492e+02	1.5693901e+02	1.9051812e+02	1.2004546e+02	1.6248582e+02	7.7320839e+02	1.8857032e+02	8.6898882e+01	1.2160465e+02	1.3543616e+02	1.1680477e+02	1.3558713e+02	1.0553256e+02	1.3186401e+02	1.3678725e+02	7.4642636e+01	3.0035066e+02	1.0536354e+02	8.5305342e+01	1.1431898e+02	8.0613579e+01	9.4313221e+01	1.4326669e+02	2.9927239e+02	2.0353802e+02	1.0042965e+02	7.4746506e+01	1.7549258e+02	3.7165033e+02	2.4592436e+02	1.7693903e+02	2.3145917e+02	9.0292518e+01	1.1058220e+02	2.9123805e+02	1.1665343e+02	1.1182472e+02	9.8736595e+01	3.7544621e+02	2.1665715e+02	7.8541200e+01
2.3800380e+03	2.1076048e+02	1.9909805e+02	1.3795878e+02	8.2454123e+01	6.5755335e+01	9.1870418e+01	7.6954602e+01	2.5125640e+02	1.6084400e+02	1.5509495e+02	1.9184743e+02	1.1972198e+02	1.5404527e+02	9.0783874e+02	1.9938704e+02	8.7129879e+01	1.2185998e+02	1.5314526e+02	1.2149215e+02	1.2726027e+02	1.0641497e+02	1.3171945e+02	1.3746846e+02	7.6873680e+01	2.8850210e+02	1.0819240e+02	8.6114609e+01	1.1448443e+02	8.0870282e+01	9.4489398e+01	1.4708201e+02	2.9948437e+02	2.0027535e+02	1.0068658e+02	7.4768266e+01	1.8008048e+02	3.6959771e+02	2.4899254e+02	1.9756787e+02	2.0197588e+02	8.8576262e+01	1.1108484e+02	2.7617562e+02	1.1916930e+02	1.0888186e+02	9.9406928e+01	3.7156911e+02	2.1481714e+02	8.0375363e+01
2.3808381e+03	2.0499073e+02	1.9693212e+02	1.3489490e+02	8.2004459e+01	6.5666347e+01	9.2363842e+01	7.7272853e+01	2.5644499e+02	1.6143673e+02	1.5240572e+02	1.9338685e+02	1.2031077e+02	1.4325075e+02	1.0505290e+03	2.0967842e+02	8.7143299e+01	1.2073295e+02	1.7454950e+02	1.2772880e+02	1.1985797e+02	1.0601863e+02	1.3187311e+02	1.3858982e+02	7.9031794e+01	2.7373654e+02	1.1017354e+02	8.6936415e+01	1.1454111e+02	8.1088618e+01	9.4337491e+01	1.4914056e+02	2.9958352e+02	1.9768839e+02	1.0059145e+02	7.4429399e+01	1.8512619e+02	3.6763229e+02	2.5090757e+02	2.1956183e+02	1.7335278e+02	8.8225964e+01	1.1091242e+02	2.5989007e+02	1.2316939e+02	1.0694977e+02	1.0189903e+02	3.6888221e+02	2.0813690e+02	8.2080376e+01
2.3816382e+03	1.9714678e+02	1.9366810e+02	1.3107549e+02	8.2275253e+01	6.5936575e+01	9.2713826e+01	7.7208535e+01	2.5938959e+02	1.6300532e+02	1.4888179e+02	1.9721349e+02	1.2009807e+02	1.3462869e+02	1.1922970e+03	2.1462928e+02	8.7205236e+01	1.2030589e+02	1.9704301e+02	1.3417409e+02	1.1580789e+02	1.0620347e+02	1.3171016e+02	1.3957958e+02	8.2315780e+01	2.5841963e+02	1.1122951e+02	8.8137893e+01	1.1394265e+02	8.0558157e+01	9.4884905e+01	1.5054538e+02	2.9939914e+02	1.9378004e+02	1.0066447e+02	7.5025284e+01	1.8855085e+02	3.6564990e+02	2.5120356e+02	2.4112653e+02	1.5034037e+02	8.7754381e+01	1.1104892e+02	2.4187378e+02	1.2743536e+02	1.0349352e+02	1.0385726e+02	3.6792910e+02	1.9898122e+02	8.4167969e+01
2.3824382e+03	1.8869945e+02	1.9430376e+02	1.2873575e+02	8.2044129e+01	6.5483663e+01	9.4005036e+01	7.6924142e+01	2.6071186e+02	1.6255428e+02	1.4594864e+02	2.0204839e+02	1.2001255e+02	1.2531719e+02	1.3278211e+03	2.2067728e+02	8.6986153e+01	1.2020420e+02	2.2129539e+02	1.3914842e+02	1.1310162e+02	1.0582857e+02	1.3198182e+02	1.4292765e+02	8.6627101e+01	2.4471910e+02	1.1208051e+02	9.0077654e+01	1.1404794e+02	8.1175002e+01	9.5046704e+01	1.4971085e+02	2.9917121e+02	1.8841297e+02	1.0060844e+02	7.4419796e+01	1.9015283e+02	3.6286693e+02	2.4995175e+02	2.6394195e+02	1.2909993e+02	8.7045603e+01	1.1156732e+02	2.2649364e+02	1.3128892e+02	1.0066635e+02	1.0601891e+02	3.6644748e+02	1.8614456e+02	8.5594838e+01
2.3832383e+03	1.8368424e+02	1.9459706e+02	1.2560668e+02	8.2270402e+01	6.5632415e+01	9.5072861e+01	7.7489520e+01	2.6167345e+02	1.6161948e+02	1.4263647e+02	2.0720878e+02	1.2004146e+02	1.1800010e+02	1.4407124e+03	2.2399999e+02	8.7233852e+01	1.2058897e+02	2.4317808e+02	1.4498448e+02	1.1347424e+02	1.0625592e+02	1.3173451e+02	1.4708784e+02	9.2238860e+01	2.3326285e+02	1.1280571e+02	9.2844695e+01	1.1412450e+02	8.0698690e+01	9.5272804e+01	1.4646792e+02	2.9922420e+02	1.8367659e+02	1.0052106e+02	7.4689194e+01	1.9139148e+02	3.6030108e+02	2.4761390e+02	2.8787863e+02	1.1297703e+02	8.6921238e+01	1.1175712e+02	2.1455359e+02	1.3570381e+02	9.8521863e+01	1.0899205e+02	3.6649893e+02	1.7324937e+02	8.8170758e+01
2.3840384e+03	1.7954741e+02	1.9520714e+02	1.2318870e+02	8.2284495e+01	6.5836232e+01	9.6543290e+01	7.7275671e+01	2.6274670e+02	1.5964447e+02	1.4276981e+02	2.1404452e+02	1.1975714e+02	1.1182752e+02	1.5307714e+03	2.2000261e+02	8.6917425e+01	1.2130280e+02	2.6607706e+02	1.5031128e+02	1.1465640e+02	1.0623599e+02	1.3216833e+02	1.5173480e+02	9.7815067e+01	2.2045781e+02	1.1350398e+02	9.5229443e+01	1.1418299e+02	8.1063087e+01	9.5928806e+01	1.4210319e+02	2.9968597e+02	1.7943143e+02	1.0093309e+02	7.5351958e+01	1.9135858e+02	3.5789349e+02	2.4241090e+02	3.1088667e+02	1.0094619e+02	8.7320529e+01	1.1250145e+02	2.0416836e+02	1.4168580e+02	9.6823630e+01	1.1302814e+02	3.6611596e+02	1.6168901e+02	9.1194599e+01
2.3848385e+03	1.7858240e+02	1.9693006e+02	1.2079263e+02	8.2280267e+01	6.5787491e+01	9.7924603e+01	7.7300207e+01	2.6106849e+02	1.5452110e+02	1.4323651e+02	2.2320078e+02	1.2015334e+02	1.0660083e+02	1.5841258e+03	2.1495199e+02	8.7524405e+01	1.2142335e+02	2.8348275e+02	1.5684318e+02	1.1578815e+02	1.0594490e+02	1.3197972e+02	1.5458457e+02	1.0403020e+02	2.0938545e+02	1.1132743e+02	9.9276914e+01	1.1381080e+02	8.0746868e+01	9.6868546e+01	1.3615074e+02	2.9934063e+02	1.7760138e+02	1.0090228e+02	7.4802850e+01	1.8904311e+02	3.5654963e+02	2.3855442e+02	3.2982463e+02	9.2768933e+01	8.7306056e+01	1.1380949e+02	1.9706083e+02	1.4739887e+02	9.4502906e+01	1.1650946e+02	3.6635065e+02	1.5327548e+02	9.4228368e+01
2.3856386e+03	1.8049552e+02	1.9693567e+02	1.1936381e+02	8.2227570e+01	6.5790915e+01	1.0102018e+02	7.7515048e+01	2.5970826e+02	1.4844187e+02	1.4271251e+02	2.3135737e+02	1.2055702e+02	1.0223197e+02	1.5841177e+03	2.0908531e+02	8.7150427e+01	1.2438620e+02	2.9105838e+02	1.6521786e+02	1.1818676e+02	1.0623093e+02	1.3189851e+02	1.5803115e+02	1.1109020e+02	2.0637489e+02	1.0909255e+02	1.0396838e+02	1.1483680e+02	8.1021100e+01	9.9281026e+01	1.2976441e+02	2.9984446e+02	1.7590818e+02	1.0107955e+02	7.4728498e+01	1.8498961e+02	3.5428755e+02	2.3387878e+02	3.4322868e+02	8.6470636e+01	8.6722371e+01	1.1475772e+02	1.9408689e+02	1.5253932e+02	9.3161037e+01	1.2132658e+02	3.6617238e+02	1.4672752e+02	9.9406546e+01
2.3864386e+03	1.8226993e+02	1.9609736e+02	1.1840632e+02	8.2280804e+01	6.5800986e+01	1.0432329e+02	7.7132801e+01	2.5686076e+02	1.4095274e+02	1.4450187e+02	2.4268804e+02	1.1998781e+02	9.8494826e+01	1.5388341e+03	2.0029190e+02	8.7111181e+01	1.2672500e+02	2.9294651e+02	1.7374753e+02	1.1988014e+02	1.0598139e+02	1.3216231e+02	1.5910367e+02	1.1651266e+02	2.0719784e+02	1.0774334e+02	1.0811435e+02	1.1478758e+02	8.1068932e+01	1.0185912e+02	1.2412213e+02	2.9923641e+02	1.7390349e+02	1.0150734e+02	7.5161517e+01	1.8026738e+02	3.5233368e+02	2.2798299e+02	3.5499917e+02	8.2363944e+01	8.7295947e+01	1.1636073e+02	1.9418249e+02	1.5840658e+02	9.2340862e+01	1.2641736e+02	3.6651588e+02	1.4286564e+02	1.0504243e+02
2.3872387e+03	1.8565573e+02	1.9476555e+02	1.1734221e+02	8.2435213e+01	6.5610521e+01	1.0948237e+02	7.7407342e+01	2.5308431e+02	1.3428881e+02	1.4684613e+02	2.5240040e+02	1.1991850e+02	9.6961088e+01	1.4493038e+03	1.8974051e+02	8.7129330e+01	1.2795112e+02	2.8672598e+02	1.8188957e+02	1.2061167e+02	1.0632098e+02	1.3220539e+02	1.5832911e+02	1.2526843e+02	2.1207446e+02	1.0632435e+02	1.1383754e+02	1.1510426e+02	8.1365124e+01	1.0461660e+02	1.1896652e+02	2.9937196e+02	1.7387514e+02	1.0206013e+02	7.4856203e+01	1.7371034e+02	3.5063321e+02	2.2326692e+02	3.5785205e+02	7.9720451e+01	8.6893538e+01	1.1812228e+02	1.9634734e+02	1.6563818e+02	9.0733444e+01	1.3160344e+02	3.6689675e+02	1.3817694e+02	1.1292428e+02
2.3880388e+03	1.8873412e+02	1.9183846e+02	1.1693161e+02	8.2208370e+01	6.5860299e+01	1.1375134e+02	7.7154375e+01	2.5014040e+02	1.2611361e+02	1.4888997e+02	2.6099597e+02	1.2028397e+02	9.5296551e+01	1.3202831e+03	1.7821699e+02	8.7260257e+01	1.2737250e+02	2.7698457e+02	1.8826524e+02	1.2117623e+02	1.0601096e+02	1.3213890e+02	1.5674204e+02	1.2909772e+02	2.2165772e+02	1.0293368e+02	1.1872859e+02	1.1590543e+02	8.0889592e+01	1.1141566e+02	1.1347016e+02	2.9958941e+02	1.7557153e+02	1.0329930e+02	7.4997336e+01	1.6544979e+02	3.4967497e+02	2.1843955e+02	3.5911966e+02	7.8240020e+01	8.7298487e+01	1.2058411e+02	2.0296265e+02	1.7192889e+02	9.0216646e+01	1.3593517e+02	3.6722859e+02	1.3244985e+02	1.2023028e+02
2.3888389e+03	1.8797943e+02	1.8845937e+02	1.1594920e+02	8.2242017e+01	6.5838311e+01	1.2148980e+02	7.7416228e+01	2.4674752e+02	1.1755810e+02	1.4999214e+02	2.6835082e+02	1.2039396e+02	9.4508017e+01	1.1752608e+03	1.6773176e+02	8.6991566e+01	1.2741329e+02	2.6048608e+02	1.9692587e+02	1.1917754e+02	1.0652610e+02	1.3212573e+02	1.5289687e+02	1.3308150e+02	2.3384959e+02	1.0116591e+02	1.2314174e+02	1.1663174e+02	8.0980911e+01	1.1954982e+02	1.1057020e+02	2.9981281e+02	1.7730137e+02	1.0466812e+02	7.5020267e+01	1.5791219e+02	3.4942156e+02	2.1535938e+02	3.5029337e+02	7.7398200e+01	8.7508681e+01	1.2286959e+02	2.0879974e+02	1.7651924e+02	8.9110494e+01	1.4014600e+02	3.6838344e+02	1.3130140e+02	1.2924966e+02
2.3896390e+03	1.8615434e+02	1.8406698e+02	1.1668307e+02	8.2215382e+01	6.6175360e+01	1.2971208e+02	7.7164954e+01	2.4324623e+02	1.1199655e+02	1.5071652e+02	2.7351732e+02	1.2034762e+02	9.3597480e+01	1.0155502e+03	1.5737267e+02	8.7608343e+01	1.2589360e+02	2.3631502e+02	2.0140218e+02	1.1639064e+02	1.0659339e+02	1.3200284e+02	1.4646751e+02	1.3596954e+02	2.5356699e+02	9.9071087e+01	1.2776711e+02	1.1783047e+02	8.1116890e+01	1.3039125e+02	1.0827526e+02	2.9952879e+02	1.8210387e+02	1.0817311e+02	7.5443928e+01	1.4993083e+02	3.4893726e+02	2.1166835e+02	3.3522621e+02	7.6217119e+01	8.7056474e+01	1.2649796e+02	2.1526263e+02	1.7907274e+02	8.8003762e+01	1.4494562e+02	3.6938162e+02	1.2962749e+02	1.3684470e+02
2.3904390e+03	1.8285381e+02	1.7877895e+02	1.1611518e+02	8.2390111e+01	6.5769710e+01	1.3807322e+02	7.7719180e+01	2.4037632e+02	1.0638871e+02	1.4943195e+02	2.7766410e+02	1.2064939e+02	9.3817860e+01	8.5809454e+02	1.4690017e+02	8.7062824e+01	1.2241431e+02	2.1300663e+02	2.0318777e+02	1.1346463e+02	1.0665672e+02	1.3230645e+02	1.3975183e+02	1.3770818e+02	2.7720674e+02	9.7488527e+01	1.3088847e+02	1.2041830e+02	8.0930515e+01	1.4213087e+02	1.0648433e+02	2.9985028e+02	1.8695017e+02	1.1239008e+02	7.4737821e+01	1.4161154e+02	3.4947394e+02	2.0787665e+02	3.2256936e+02	7.6100869e+01	8.7191384e+01	1.2960770e+02	2.2689425e+02	1.7782424e+02	8.5986111e+01	1.4793753e+02	3.7120716e+02	1.2851271e+02	1.4584355e+02
2.3912391e+03	1.7479075e+02	1.7411967e+02	1.1613943e+02	8.2354320e+01	6.6122175e+01	1.4545081e+02	7.7430310e+01	2.3754106e+02	1.0087680e+02	1.4849096e+02	2.7867817e+02	1.2038249e+02	9.3395633e+01	7.1572659e+02	1.3773635e+02	8.7706405e+01	1.1867432e+02	1.9106177e+02	2.0044116e+02	1.0919123e+02	1.0690676e+02	1.3237179e+02	1.3310576e+02	1.3957709e+02	2.9803111e+02	9.6094000e+01	1.3108290e+02	1.2168022e+02	8.1346462e+01	1.5772257e+02	1.0472701e+02	2.9961204e+02	1.9237184e+02	1.1857524e+02	7.5165737e+01	1.3489875e+02	3.5054556e+02	2.0531530e+02	3.0185357e+02	7.5976033e+01	8.7193236e+01	1.3335960e+02	2.3352017e+02	1.7503333e+02	8.5016442e+01	1.5139485e+02	3.7359764e+02	1.3240502e+02	1.5278150e+02
2.3920392e+03	1.6721830e+02	1.6951474e+02	1.1627764e+02	8.2388388e+01	6.5823481e+01	1.5206865e+02	7.7470546e+01	2.3483780e+02	9.7510009e+01	1.4532503e+02	2.7952373e+02	1.2021006e+02	9.3305983e+01	5.9491593e+02	1.3106185e+02	8.7203061e+01	1.1588507e+02	1.7329672e+02	1.9634800e+02	1.0587719e+02	1.0728093e+02	1.3258867e+02	1.2613127e+02	1.4098523e+02	3.1860689e+02	9.4857259e+01	1.3181589e+02	1.2451167e+02	8.1254132e+01	1.7344350e+02	1.0436978e+02	2.9991464e+02	1.9911830e+02	1.2609493e+02	7.5059213e+01	1.2761931e+02	3.5165755e+02	2.0347646e+02	2.7768000e+02	7.5327168e+01	8.7371179e+01	1.3795291e+02	2.3666514e+02	1.6973434e+02	8.4484196e+01	1.5135460e+02	3.7695914e+02	1.3830080e+02	1.5492164e+02
2.3928393e+03	1.5861159e+02	1.6471082e+02	1.1620676e+02	8.2552963e+01	6.6243641e+01	1.5674959e+02	7.7438051e+01	2.3271868e+02	9.3489576e+01	1.4221515e+02	2.7566948e+02	1.2059775e+02	9.3663182e+01	4.9427618e+02	1.2365355e+02	8.7427796e+01	1.1165601e+02	1.5553036e+02	1.8782701e+02	1.0266530e+02	1.0748846e+02	1.3211350e+02	1.2116114e+02	1.3987487e+02	3.3097177e+02	9.3798540e+01	1.3072473e+02	1.2799231e+02	8.1248352e+01	1.9059759e+02	1.0337908e+02	2.9951719e+02	2.0778060e+02	1.3500360e+02	7.5026961e+01	1.2298336e+02	3.5378762e+02	2.0113706e+02	2.5582396e+02	7.5444873e+01	8.7568649e+01	1.4213610e+02	2.3698091e+02	1.6204253e+02	8.4615103e+01	1.5094604e+02	3.8024550e+02	1.4476840e+02	1.5688676e+02
2.3936394e+03	1.5115928e+02	1.6043120e+02	1.1603275e+02	8.2183327e+01	6.6038714e+01	1.5854717e+02	7.7722965e+01	2.3156893e+02	9.1586350e+01	1.3799147e+02	2.7379810e+02	1.2054320e+02	9.3757419e+01	4.1473354e+02	1.1840004e+02	8.7255021e+01	1.0871053e+02	1.3984654e+02	1.7767098e+02	1.0045285e+02	1.0775888e+02	1.3221162e+02	1.1512346e+02	1.3995486e+02	3.4100156e+02	9.2756327e+01	1.2771615e+02	1.3179985e+02	8.1169656e+01	2.0809737e+02	1.0350270e+02	3.0000247e+02	2.1614628e+02	1.4592052e+02	7.5103082e+01	1.1917506e+02	3.5548050e+02	1.9986666e+02	2.3639333e+02	7.5232410e+01	8.7132321e+01	1.4679789e+02	2.3644782e+02	1.5251560e+02	8.4359330e+01	1.5035088e+02	3.8372654e+02	1.5057366e+02	1.5808037e+02
2.3944394e+03	1.4493837e+02	1.5539198e+02	1.1608399e+02	8.2537505e+01	6.5794630e+01	1.5730701e+02	7.7920023e+01	2.3041675e+02	8.9485828e+01	1.3394990e+02	2.7066724e+02	1.2070540e+02	9.4547037e+01	3.5477435e+02	1.1439963e+02	8.7347857e+01	1.0558360e+02	1.2660493e+02	1.6666726e+02	9.7490134e+01	1.0875151e+02	1.3224232e+02	1.1124368e+02	1.4048680e+02	3.4054636e+02	9.3201066e+01	1.2543516e+02	1.3636099e+02	8.1687568e+01	2.2300860e+02	1.0298189e+02	2.9956226e+02	2.2415769e+02	1.5965735e+02	7.5272575e+01	1.1633888e+02	3.5884129e+02	1.9894816e+02	2.1586007e+02	7.5127149e+01	8.7451824e+01	1.5068167e+02	2.3235504e+02	1.4374569e+02	8.5361645e+01	1.4536030e+02	3.8810962e+02	1.5546318e+02	1.5376143e+02
2.3952395e+03	1.4038080e+02	1.4870100e+02	1.1611342e+02	8.2534472e+01	6.6210411e+01	1.5435737e+02	7.7986468e+01	2.2883877e+02	8.8798965e+01	1.2868066e+02	2.6561169e+02	1.2052750e+02	9.5053964e+01	3.1228798e+02	1.1117903e+02	8.7347125e+01	1.0293999e+02	1.1643925e+02	1.5606782e+02	9.4722757e+01	1.0873810e+02	1.3218378e+02	1.0846278e+02	1.3897839e+02	3.3437606e+02	9.2400100e+01	1.2351005e+02	1.3922713e+02	8.1461479e+01	2.3647582e+02	1.0313936e+02	3.0003659e+02	2.3078360e+02	1.7229581e+02	7.4820987e+01	1.1517465e+02	3.6269632e+02	1.9893008e+02	1.9920283e+02	7.4928954e+01	8.7459141e+01	1.5466648e+02	2.3276649e+02	1.3605215e+02	8.7340801e+01	1.4274458e+02	3.9224202e+02	1.5822606e+02	1.4866019e+02
2.3960396e+03	1.3957914e+02	1.4519267e+02	1.1624905e+02	8.2546493e+01	6.6140412e+01	1.4793722e+02	7.7445526e+01	2.2833010e+02	8.8929602e+01	1.2383867e+02	2.5820482e+02	1.2068150e+02	9.6459399e+01	2.8145824e+02	1.0830203e+02	8.7280036e+01	1.0033500e+02	1.0935282e+02	1.4585808e+02	9.3305371e+01	1.1057079e+02	1.3254354e+02	1.0704802e+02	1.3880504e+02	3.1758105e+02	9.2035765e+01	1.2208785e+02	1.4252912e+02	8.1589401e+01	2.4461666e+02	1.0336075e+02	2.9979297e+02	2.3570554e+02	1.8549182e+02	7.5370565e+01	1.1336563e+02	3.6663259e+02	1.9842745e+02	1.8643760e+02	7.5233298e+01	8.7184033e+01	1.5635754e+02	2.3262187e+02	1.2953636e+02	9.0645825e+01	1.3825464e+02	3.9579031e+02	1.5541017e+02	1.4433854e+02
2.3968397e+03	1.3898861e+02	1.3997627e+02	1.1660130e+02	8.2529707e+01	6.6183493e+01	1.4057538e+02	7.8357602e+01	2.2758498e+02	8.8840934e+01	1.2088544e+02	2.5249033e+02	1.2098348e+02	9.8361436e+01	2.6005899e+02	1.0671760e+02	8.7432389e+01	9.8423421e+01	1.0304393e+02	1.3440804e+02	9.1686506e+01	1.1184981e+02	1.3245952e+02	1.0539072e+02	1.3648037e+02	2.9721573e+02	9.1955303e+01	1.1890159e+02	1.4433491e+02	8.1492103e+01	2.5039676e+02	1.0344151e+02	2.9986726e+02	2.4409406e+02	1.9993608e+02	7.5429189e+01	1.1290036e+02	3.7064154e+02	1.9936596e+02	1.7582889e+02	7.5077847e+01	8.7616723e+01	1.5646294e+02	2.3538342e+02	1.2274214e+02	9.4401838e+01	1.3219588e+02	3.9771981e+02	1.5014584e+02	1.4150579e+02
2.3976398e+03	1.4034663e+02	1.3579558e+02	1.1592265e+02	8.2728945e+01	6.6080027e+01	1.3217780e+02	7.8664607e+01	2.2741433e+02	9.0575396e+01	1.1746988e+02	2.4530719e+02	1.2077894e+02	1.0085069e+02	2.4503887e+02	1.0546792e+02	8.7237742e+01	9.6558169e+01	9.8857373e+01	1.2546239e+02	9.0781891e+01	1.1343215e+02	1.3255186e+02	1.0458978e+02	1.3206688e+02	2.7507164e+02	9.1698428e+01	1.1871625e+02	1.4473040e+02	8.1046163e+01	2.5309794e+02	1.0309865e+02	2.9968114e+02	2.4646402e+02	2.0920034e+02	7.5353790e+01	1.1215633e+02	3.7634188e+02	2.0017877e+02	1.6692281e+02	7.4962621e+01	8.7438238e+01	1.5654219e+02	2.4080885e+02	1.1886322e+02	9.8631697e+01	1.2612493e+02	4.0193826e+02	1.4273719e+02	1.3854537e+02
2.3984398e+03	1.4190105e+02	1.3382329e+02	1.1642489e+02	8.2524453e+01	6.6193875e+01	1.2263391e+02	7.9003194e+01	2.2757391e+02	9.2807789e+01	1.1459695e+02	2.3945379e+02	1.2131207e+02	1.0472511e+02	2.3581076e+02	1.0465019e+02	8.7705307e+01	9.6038804e+01	9.6510988e+01	1.1688979e+02	8.9942536e+01	1.1549198e+02	1.3222551e+02	1.0361641e+02	1.2823616e+02	2.4884387e+02	9.1690475e+01	1.1863839e+02	1.4597134e+02	8.1744918e+01	2.5152529e+02	1.0339404e+02	2.9950112e+02	2.4769992e+02	2.1611483e+02	7.5328260e+01	1.1223788e+02	3.8277765e+02	2.0191745e+02	1.6016254e+02	7.5137727e+01	8.8076090e+01	1.5593542e+02	2.4955020e+02	1.1597777e+02	1.0349415e+02	1.2177470e+02	4.0543676e+02	1.3068074e+02	1.3670327e+02
2.3992399e+03	1.4605460e+02	1.2914201e+02	1.1631066e+02	8.3075823e+01	6.6072952e+01	1.1534927e+02	8.0480274e+01	2.2746175e+02	9.6786453e+01	1.1185959e+02	2.3691765e+02	1.2227783e+02	1.0922076e+02	2.2917733e+02	1.0446533e+02	8.7331780e+01	9.4898763e+01	9.5557374e+01	1.0895627e+02	8.9624257e+01	1.1913738e+02	1.3251196e+02	1.0362767e+02	1.2398795e+02	2.2463536e+02	9.1374919e+01	1.1917958e+02	1.4760776e+02	8.1595695e+01	2.4930700e+02	1.0362593e+02	3.0032353e+02	2.4889123e+02	2.2326271e+02	7.5587557e+01	1.1286040e+02	3.8832974e+02	2.0391529e+02	1.5120943e+02	7.4768189e+01	8.8205701e+01	1.5172786e+02	2.5859779e+02	1.1446905e+02	1.0855696e+02	1.1650828e+02	4.0936949e+02	1.1886410e+02	1.3614531e+02
2.4000400e+03	1.4770005e+02	1.2551189e+02	1.1685524e+02	8.3505006e+01	6.6046307e+01	1.0997776e+02	8.1649498e+01	2.2752251e+02	1.0229165e+02	1.1045897e+02	2.3413290e+02	1.2306599e+02	1.1470378e+02	2.2587212e+02	1.0377981e+02	8.7496704e+01	9.3848934e+01	9.6523967e+01	1.0368569e+02	8.9987104e+01	1.2257650e+02	1.3258507e+02	1.0315763e+02	1.1961366e+02	2.0258498e+02	9.1521886e+01	1.2060151e+02	1.4836815e+02	8.1409473e+01	2.4395153e+02	1.0380895e+02	2.9977305e+02	2.4666398e+02	2.2876918e+02	7.5608719e+01	1.1319281e+02	3.9480813e+02	2.0561922e+02	1.4426867e+02	7.5100332e+01	8.8532410e+01	1.4531769e+02	2.6910612e+02	1.1296189e+02	1.1573049e+02	1.1388155e+02	4.1332799e+02	1.0889094e+02	1.3805080e+02
2.4008401e+03	1.4891017e+02	1.2252424e+02	1.1632753e+02	8.4305734e+01	6.6476742e+01	1.0400564e+02	8.3011241e+01	2.2725193e+02	1.1016033e+02	1.0938872e+02	2.3348949e+02	1.2427414e+02	1.2270384e+02	2.2374982e+02	1.0352191e+02	8.7505664e+01	9.2948495e+01	9.9741884e+01	1.0040556e+02	8.9902066e+01	1.2621187e+02	1.3250554e+02	1.0332915e+02	1.1221914e+02	1.8241993e+02	9.1810798e+01	1.2162760e+02	1.4869349e+02	8.1545890e+01	2.3577039e+02	1.0357654e+02	3.0027762e+02	2.4528179e+02	2.3024261e+02	7.5748331e+01	1.1470801e+02	4.0225780e+02	2.0774143e+02	1.3812642e+02	7.5243676e+01	8.9570012e+01	1.4002384e+02	2.7691844e+02	1.1269586e+02	1.2084488e+02	1.1291502e+02	4.1678010e+02	9.8694761e+01	1.4513497e+02
2.4016402e+03	1.5091079e+02	1.2033841e+02	1.1655333e+02	8.5421859e+01	6.6264382e+01	9.9652966e+01	8.5565267e+01	2.2823458e+02	1.1812193e+02	1.0813439e+02	2.3506308e+02	1.2643204e+02	1.3242315e+02	2.2292394e+02	1.0356428e+02	8.7409574e+01	9.2530706e+01	1.0439276e+02	9.6886453e+01	9.0447429e+01	1.3018579e+02	1.3258655e+02	1.0317621e+02	1.0513209e+02	1.6383222e+02	9.1476732e+01	1.2391328e+02	1.4879683e+02	8.1608510e+01	2.2559972e+02	1.0375618e+02	3.0023614e+02	2.4185109e+02	2.2801473e+02	7.6118076e+01	1.1674837e+02	4.0918134e+02	2.0986613e+02	1.3345061e+02	7.4955561e+01	9.0869402e+01	1.3498660e+02	2.8166003e+02	1.1220139e+02	1.2499403e+02	1.1442183e+02	4.1934223e+02	8.9826482e+01	1.5136137e+02
2.4024402e+03	1.5137413e+02	1.1813158e+02	1.1623401e+02	8.7810149e+01	6.6072809e+01	9.7062141e+01	8.8393994e+01	2.2772864e+02	1.2958063e+02	1.0853398e+02	2.3744011e+02	1.2974598e+02	1.4338345e+02	2.2097934e+02	1.0368551e+02	8.7625175e+01	9.2373442e+01	1.1110901e+02	9.4937588e+01	9.1519234e+01	1.3334385e+02	1.3262638e+02	1.0377929e+02	9.9447493e+01	1.4965999e+02	9.1848479e+01	1.2616140e+02	1.4986410e+02	8.1377401e+01	2.1470212e+02	1.0367088e+02	2.9991432e+02	2.3477083e+02	2.2857712e+02	7.6428239e+01	1.2002884e+02	4.1354886e+02	2.1113376e+02	1.2836025e+02	7.5461262e+01	9.2933500e+01	1.2899909e+02	2.8041405e+02	1.1182544e+02	1.3006750e+02	1.1529963e+02	4.2095509e+02	8.2404645e+01	1.5774087e+02
2.4032403e+03	1.5148841e+02	1.1737073e+02	1.1660852e+02	9.0390981e+01	6.6450567e+01	9.5752393e+01	9.2403683e+01	2.2834455e+02	1.4216345e+02	1.0833170e+02	2.4005743e+02	1.3296670e+02	1.5502469e+02	2.2046030e+02	1.0266738e+02	8.7499569e+01	9.2304073e+01	1.2022703e+02	9.2138810e+01	9.2471959e+01	1.3736170e+02	1.3285085e+02	1.0422651e+02	9.3767771e+01	1.3768909e+02	9.1639327e+01	1.2711302e+02	1.5248813e+02	8.1725348e+01	2.0034520e+02	1.0387813e+02	3.0023078e+02	2.2936785e+02	2.2336448e+02	7.6295729e+01	1.2495642e+02	4.1873966e+02	2.1226295e+02	1.2395233e+02	7.5129637e+01	9.6116989e+01	1.2406033e+02	2.7478860e+02	1.1186748e+02	1.3290901e+02	1.1792237e+02	4.2308333e+02	7.6948800e+01	1.6579731e+02
2.4040404e+03	1.5249962e+02	1.1576119e+02	1.1699153e+02	9.4149516e+01	6.6596213e+01	9.5376561e+01	9.8502027e+01	2.2889707e+02	1.5062563e+02	1.0829923e+02	2.4243747e+02	1.3744338e+02	1.6790672e+02	2.2085756e+02	1.0356518e+02	8.7669382e+01	9.2150981e+01	1.3135185e+02	9.0955808e+01	9.4491194e+01	1.3955603e+02	1.3229204e+02	1.0469983e+02	8.7772318e+01	1.2548780e+02	9.1477943e+01	1.2939654e+02	1.5441744e+02	8.1851145e+01	1.8870936e+02	1.0397080e+02	3.0031185e+02	2.2297990e+02	2.1825159e+02	7.6795911e+01	1.3143900e+02	4.1979370e+02	2.1444969e+02	1.2115131e+02	7.5447345e+01	1.0170889e+02	1.2099325e+02	2.6572163e+02	1.1248611e+02	1.3725934e+02	1.2249443e+02	4.2325999e+02	7.2811993e+01	1.7426203e+02
2.4048405e+03	1.5085270e+02	1.1488513e+02	1.1656448e+02	1.0076574e+02	6.6790349e+01	9.4762345e+01	1.0575031e+02	2.2959964e+02	1.5837034e+02	1.0966270e+02	2.4441142e+02	1.4362161e+02	1.8080106e+02	2.2060589e+02	1.0335607e+02	8.7459489e+01	9.2426223e+01	1.4405469e+02	8.9801088e+01	9.6459255e+01	1.4183033e+02	1.3288372e+02	1.0593173e+02	8.3397228e+01	1.1735421e+02	9.1629438e+01	1.3126960e+02	1.5590475e+02	8.1730596e+01	1.7669196e+02	1.0392975e+02	3.0029988e+02	2.1590857e+02	2.1214506e+02	7.7507207e+01	1.3931219e+02	4.1844768e+02	2.1548347e+02	1.1831847e+02	7.4921087e+01	1.0755584e+02	1.1813685e+02	2.5289944e+02	1.1289024e+02	1.3775721e+02	1.2677268e+02	4.2341502e+02	7.0365688e+01	1.8096920e+02
2.4056406e+03	1.5065548e+02	1.1488083e+02	1.1694571e+02	1.0854840e+02	6.7075567e+01	9.6468638e+01	1.1390345e+02	2.3090590e+02	1.6630164e+02	1.1064441e+02	2.4530500e+02	1.4986337e+02	1.9318318e+02	2.2044411e+02	1.0339038e+02	8.7822149e+01	9.1908064e+01	1.5851213e+02	8.9274981e+01	9.8657302e+01	1.4190963e+02	1.3284037e+02	1.0702857e+02	7.9560626e+01	1.1093630e+02	9.1569656e+01	1.3254982e+02	1.5594617e+02	8.1482499e+01	1.6274369e+02	1.0389398e+02	3.0058214e+02	2.0800267e+02	2.0424609e+02	7.7809822e+01	1.4970168e+02	4.1659392e+02	2.1646797e+02	1.1678471e+02	7.5224833e+01	1.1511699e+02	1.1559167e+02	2.3262759e+02	1.1313283e+02	1.3705841e+02	1.3070788e+02	4.2021923e+02	6.8671318e+01	1.8788536e+02
2.4064406e+03	1.4860937e+02	1.1404611e+02	1.1638015e+02	1.1790639e+02	6.8298162e+01	9.8410536e+01	1.2659013e+02	2.3302431e+02	1.7148300e+02	1.1121798e+02	2.4744319e+02	1.5742628e+02	2.0331922e+02	2.1998234e+02	1.0375219e+02	8.7731151e+01	9.2133049e+01	1.7434194e+02	8.9065617e+01	1.0312286e+02	1.4001332e+02	1.3267687e+02	1.0925249e+02	7.6977436e+01	1.0598732e+02	9.1664255e+01	1.3192912e+02	1.5554376e+02	8.1907818e+01	1.5247569e+02	1.0410776e+02	3.0001271e+02	1.9736276e+02	1.9809797e+02	7.8664359e+01	1.5939955e+02	4.1021998e+02	2.1603423e+02	1.1611444e+02	7.5135747e+01	1.2401594e+02	1.1445409e+02	2.1314589e+02	1.1372524e+02	1.3531838e+02	1.3456297e+02	4.1672071e+02	6.7710750e+01	1.9136110e+02
2.4072407e+03	1.4749248e+02	1.1414380e+02	1.1701886e+02	1.2717430e+02	6.9107475e+01	9.9898018e+01	1.3980165e+02	2.3467400e+02	1.7473844e+02	1.1242966e+02	2.4480923e+02	1.6609489e+02	2.1022363e+02	2.2054642e+02	1.0365549e+02	8.7470737e+01	9.1981060e+01	1.9002359e+02	8.8367510e+01	1.0828187e+02	1.3780892e+02	1.3265235e+02	1.1139832e+02	7.5308194e+01	1.0168106e+02	9.1772739e+01	1.3362293e+02	1.5618038e+02	8.1516793e+01	1.3988374e+02	1.0384376e+02	3.0039508e+02	1.8639554e+02	1.9128184e+02	7.9507103e+01	1.7041865e+02	4.0205065e+02	2.1718029e+02	1.1636918e+02	7.5173506e+01	1.3624636e+02	1.1334253e+02	1.9298537e+02	1.1495828e+02	1.3317121e+02	1.3516176e+02	4.1472311e+02	6.8633035e+01	1.9207619e+02
2.4080408e+03	1.4793178e+02	1.1440498e+02	1.1676646e+02	1.3821842e+02	7.0292346e+01	1.0149946e+02	1.5705636e+02	2.3785417e+02	1.7597319e+02	1.1439953e+02	2.4290031e+02	1.7568528e+02	2.1547954e+02	2.2050994e+02	1.0426852e+02	8.7940350e+01	9.1894401e+01	2.0818506e+02	8.8421532e+01	1.1257894e+02	1.3383509e+02	1.3267342e+02	1.1558527e+02	7.3451070e+01	9.8810590e+01	9.1649075e+01	1.3628419e+02	1.5729445e+02	8.2055733e+01	1.2966009e+02	1.0420086e+02	3.0021417e+02	1.7899231e+02	1.8595718e+02	8.0511491e+01	1.8370532e+02	3.9414542e+02	2.1642725e+02	1.1609629e+02	7.4935965e+01	1.4889760e+02	1.1222885e+02	1.7416119e+02	1.1668003e+02	1.2934813e+02	1.3631511e+02	4.1198601e+02	6.9272567e+01	1.9183069e+02
2.4088409e+03	1.4750102e+02	1.1455904e+02	1.1695021e+02	1.4993209e+02	7.3265438e+01	1.0388387e+02	1.7451769e+02	2.4005360e+02	1.7397926e+02	1.1535754e+02	2.4019619e+02	1.8710435e+02	2.1632579e+02	2.2022274e+02	1.0455697e+02	8.7698969e+01	9.2502402e+01	2.2394716e+02	8.8226354e+01	1.2024665e+02	1.2915837e+02	1.3291067e+02	1.1967410e+02	7.2717710e+01	9.7697355e+01	9.1886959e+01	1.3939413e+02	1.5751328e+02	8.1902087e+01	1.2226527e+02	1.0422500e+02	3.0051630e+02	1.6960859e+02	1.8042699e+02	8.1587824e+01	1.9488226e+02	3.8560689e+02	2.1565242e+02	1.1706790e+02	7.5444711e+01	1.6400280e+02	1.1221266e+02	1.5678985e+02	1.1859996e+02	1.2551312e+02	1.3469544e+02	4.0950076e+02	7.1251658e+01	1.8884990e+02
2.4096410e+03	1.4808399e+02	1.1503105e+02	1.1669823e+02	1.5938678e+02	7.6242228e+01	1.0529782e+02	1.9468824e+02	2.4370735e+02	1.7054918e+02	1.1727687e+02	2.3819529e+02	2.0265377e+02	2.1189867e+02	2.2090703e+02	1.0615655e+02	8.8377045e+01	9.1961158e+01	2.4183389e+02	8.7783437e+01	1.3005258e+02	1.2554503e+02	1.3306174e+02	1.2512242e+02	7.1958442e+01	9.7901011e+01	9.1440353e+01	1.4363373e+02	1.5980284e+02	8.1729744e+01	1.1536127e+02	1.0424546e+02	3.0033148e+02	1.6234700e+02	1.7854717e+02	8.1740070e+01	2.0895751e+02	3.7667086e+02	2.1377670e+02	1.1823811e+02	7.4908738e+01	1.7943039e+02	1.1178161e+02	1.4261124e+02	1.2162661e+02	1.2033261e+02	1.3225438e+02	4.0834016e+02	7.3672859e+01	1.8270025e+02
2.4104410e+03	1.4935796e+02	1.1569835e+02	1.1726914e+02	1.6913856e+02	8.1281578e+01	1.0656025e+02	2.1517534e+02	2.4763509e+02	1.6465718e+02	1.1789648e+02	2.3382514e+02	2.2168393e+02	2.0434981e+02	2.2059043e+02	1.0716407e+02	8.8740300e+01	9.2266932e+01	2.5853597e+02	8.8023761e+01	1.4012555e+02	1.2234046e+02	1.3293039e+02	1.2947502e+02	7.1662442e+01	9.8184823e+01	9.1959713e+01	1.5141671e+02	1.6006150e+02	8.1815857e+01	1.0892735e+02	1.0416638e+02	3.0048635e+02	1.5556002e+02	1.7604015e+02	8.2334866e+01	2.2392678e+02	3.6919840e+02	2.1072215e+02	1.1969244e+02	7.5341488e+01	1.9330169e+02	1.1161786e+02	1.3040738e+02	1.2491543e+02	1.1568833e+02	1.2966649e+02	4.1003528e+02	7.5421196e+01	1.7607802e+02
2.4112411e+03	1.5383716e+02	1.1634519e+02	1.1717263e+02	1.7534595e+02	8.7142711e+01	1.0619468e+02	2.3244100e+02	2.5077780e+02	1.5632316e+02	1.1912195e+02	2.3154139e+02	2.4340984e+02	1.9534002e+02	2.2051967e+02	1.0981810e+02	8.9964927e+01	9.2018413e+01	2.7108120e+02	8.8212327e+01	1.5248883e+02	1.1855048e+02	1.3313742e+02	1.3575403e+02	7.1385466e+01	1.0005925e+02	9.1909139e+01	1.6010976e+02	1.6067509e+02	8.2057064e+01	1.0513934e+02	1.0457340e+02	3.0041483e+02	1.4886182e+02	1.7364142e+02	8.2407242e+01	2.4490200e+02	3.6339072e+02	2.0846474e+02	1.2083492e+02	7.5532811e+01	2.0846178e+02	1.1177736e+02	1.2176064e+02	1.2904362e+02	1.1161308e+02	1.2404779e+02	4.1323187e+02	7.8486491e+01	1.7166752e+02
2.4120412e+03	1.5828560e+02	1.1771485e+02	1.1679729e+02	1.7985163e+02	9.5035416e+01	1.0695513e+02	2.5135490e+02	2.5573182e+02	1.4687645e+02	1.2090433e+02	2.2866354e+02	2.6381591e+02	1.8116941e+02	2.2082861e+02	1.1274639e+02	9.0982408e+01	9.2230905e+01	2.8611087e+02	8.7728964e+01	1.6607327e+02	1.1608389e+02	1.3289913e+02	1.4182718e+02	7.1396795e+01	1.0326330e+02	9.2152139e+01	1.7209711e+02	1.6297656e+02	8.2018204e+01	1.0198186e+02	1.0451565e+02	3.0013184e+02	1.4492218e+02	1.7041092e+02	8.2240061e+01	2.6705122e+02	3.5908427e+02	2.0567483e+02	1.2338891e+02	7.5228592e+01	2.2133189e+02	1.1153063e+02	1.1562531e+02	1.3476667e+02	1.0902054e+02	1.1988676e+02	4.1771400e+02	8.0968745e+01	1.6157405e+02
2.4128413e+03	1.6324602e+02	1.1922756e+02	1.1742191e+02	1.8332571e+02	1.0412970e+02	1.0759075e+02	2.6804492e+02	2.5945721e+02	1.3663762e+02	1.2234072e+02	2.2772892e+02	2.8973884e+02	1.6626846e+02	2.2066906e+02	1.1715510e+02	9.3896696e+01	9.2260573e+01	2.9478103e+02	8.8446855e+01	1.8079366e+02	1.1443957e+02	1.3304106e+02	1.4788417e+02	7.1054977e+01	1.0705091e+02	9.1684374e+01	1.8646739e+02	1.6698948e+02	8.1726920e+01	1.0009518e+02	1.0440291e+02	3.0090619e+02	1.4170979e+02	1.6543449e+02	8.1644082e+01	2.9261879e+02	3.5506166e+02	2.0253861e+02	1.2365655e+02	7.5443894e+01	2.2843666e+02	1.1139452e+02	1.1107140e+02	1.4159265e+02	1.0591664e+02	1.1721507e+02	4.2458703e+02	8.2223849e+01	1.5152337e+02
2.4136414e+03	1.7096785e+02	1.2039308e+02	1.1688461e+02	1.8146910e+02	1.1471626e+02	1.0825666e+02	2.7865636e+02	2.6532503e+02	1.2813958e+02	1.2360486e+02	2.2691367e+02	3.1405032e+02	1.5324440e+02	2.2103554e+02	1.2344648e+02	9.7371063e+01	9.2070948e+01	3.0301528e+02	8.8046863e+01	1.9681661e+02	1.1327988e+02	1.3303277e+02	1.5225722e+02	7.1219008e+01	1.1310034e+02	9.1777101e+01	2.0399158e+02	1.6758961e+02	8.2183103e+01	9.8226767e+01	1.0464989e+02	3.0022376e+02	1.3956447e+02	1.5974133e+02	8.0984770e+01	3.1942137e+02	3.5230699e+02	1.9961032e+02	1.2512316e+02	7.5687115e+01	2.3175477e+02	1.1153510e+02	1.0831469e+02	1.4946836e+02	1.0497022e+02	1.1350833e+02	4.3324981e+02	8.4119223e+01	1.4157974e+02
2.4144414e+03	1.7701687e+02	1.2272501e+02	1.1730456e+02	1.7759061e+02	1.2794032e+02	1.1142500e+02	2.8824351e+02	2.7013449e+02	1.1911983e+02	1.2392660e+02	2.2655200e+02	3.3389358e+02	1.3899596e+02	2.2131211e+02	1.3047727e+02	1.0330396e+02	9.2382422e+01	3.0515638e+02	8.8113827e+01	2.1400804e+02	1.1374305e+02	1.3303379e+02	1.5593516e+02	7.1113792e+01	1.2083083e+02	9.1822044e+01	2.2370632e+02	1.6918703e+02	8.2212528e+01	9.7666577e+01	1.0455142e+02	3.0071092e+02	1.3820754e+02	1.5290208e+02	8.0824175e+01	3.4990831e+02	3.5088082e+02	1.9731336e+02	1.2625479e+02	7.5252047e+01	2.3087413e+02	1.1157265e+02	1.0564527e+02	1.5843684e+02	1.0306510e+02	1.1117743e+02	4.4327332e+02	8.5750831e+01	1.3235755e+02
2.4152415e+03	1.8378794e+02	1.2508846e+02	1.1793529e+02	1.7233136e+02	1.3807780e+02	1.1481880e+02	2.8867655e+02	2.7508185e+02	1.1226192e+02	1.2542850e+02	2.2855473e+02	3.5503202e+02	1.2794331e+02	2.2163182e+02	1.3853997e+02	1.1022027e+02	9.2249609e+01	3.0400389e+02	8.8468016e+01	2.2521433e+02	1.1523468e+02	1.3271898e+02	1.5882735e+02	7.1275800e+01	1.3149747e+02	9.2191922e+01	2.4118959e+02	1.6819588e+02	8.2192007e+01	9.6881502e+01	1.0516021e+02	3.0077134e+02	1.3701979e+02	1.4399504e+02	8.0773887e+01	3.7577731e+02	3.4978060e+02	1.9582929e+02	1.2674588e+02	7.5691589e+01	2.2781556e+02	1.1175270e+02	1.0508011e+02	1.7015778e+02	1.0169142e+02	1.1096689e+02	4.5291942e+02	8.8041154e+01	1.2525344e+02
2.4160416e+03	1.9109169e+02	1.2832119e+02	1.1794985e+02	1.6786531e+02	1.4931967e+02	1.1994923e+02	2.8454950e+02	2.7850058e+02	1.0721422e+02	1.2599619e+02	2.2874299e+02	3.6828726e+02	1.1909544e+02	2.2259783e+02	1.4912034e+02	1.2076537e+02	9.2213881e+01	2.9659239e+02	8.8083445e+01	2.3748472e+02	1.1783690e+02	1.3297343e+02	1.5975241e+02	7.0988855e+01	1.4249200e+02	9.1996853e+01	2.5827643e+02	1.6774980e+02	8.1816531e+01	9.7102999e+01	1.0423480e+02	3.0062610e+02	1.3654587e+02	1.3598059e+02	8.0714304e+01	3.9993123e+02	3.4891934e+02	1.9496713e+02	1.2654149e+02	7.5434507e+01	2.2018454e+02	1.1191582e+02	1.0438500e+02	1.8364023e+02	1.0164497e+02	1.1234375e+02	4.6307524e+02	8.7533653e+01	1.1873307e+02
2.4168417e+03	1.9861589e+02	1.3148838e+02	1.1907248e+02	1.6117337e+02	1.5842841e+02	1.2758387e+02	2.7742316e+02	2.8358667e+02	1.0438975e+02	1.2622443e+02	2.2869454e+02	3.7871923e+02	1.1180955e+02	2.2281658e+02	1.5950464e+02	1.3127806e+02	9.2561734e+01	2.8979879e+02	8.8158555e+01	2.4578443e+02	1.2183043e+02	1.3315995e+02	1.6055043e+02	7.1328088e+01	1.5339093e+02	9.2010249e+01	2.7430802e+02	1.6874737e+02	8.2522795e+01	9.6500118e+01	1.0485255e+02	3.0059978e+02	1.3692540e+02	1.2786582e+02	8.2084759e+01	4.1578956e+02	3.4872247e+02	1.9367069e+02	1.2560039e+02	7.5614316e+01	2.1048334e+02	1.1167039e+02	1.0367092e+02	1.9896290e+02	1.0240819e+02	1.1518556e+02	4.7328098e+02	8.7602746e+01	1.1306493e+02
2.4176418e+03	2.0347825e+02	1.3529045e+02	1.2017835e+02	1.5486165e+02	1.6642737e+02	1.3521049e+02	2.6625120e+02	2.8952864e+02	1.0334837e+02	1.2590157e+02	2.2951688e+02	3.8630875e+02	1.0565261e+02	2.2433500e+02	1.6972914e+02	1.4187793e+02	9.1947091e+01	2.7942764e+02	8.8448822e+01	2.4783365e+02	1.2793137e+02	1.3323672e+02	1.6058377e+02	7.0843891e+01	1.6685550e+02	9.2314800e+01	2.8914033e+02	1.6736093e+02	8.1985773e+01	9.6486801e+01	1.0497023e+02	3.0078715e+02	1.3756739e+02	1.2071370e+02	8.3384476e+01	4.1812425e+02	3.4834009e+02	1.9339350e+02	1.2628232e+02	7.5528329e+01	1.9826735e+02	1.1178431e+02	1.0342664e+02	2.1637094e+02	1.0460679e+02	1.1876125e+02	4.8356108e+02	8.6431624e+01	1.0765598e+02
2.4184418e+03	2.0980396e+02	1.3923833e+02	1.2131562e+02	1.4948713e+02	1.6785785e+02	1.4427431e+02	2.5651927e+02	2.9496488e+02	1.0416541e+02	1.2457980e+02	2.2809197e+02	3.8847682e+02	1.0171155e+02	2.2539608e+02	1.8006840e+02	1.5365830e+02	9.2594226e+01	2.6541281e+02	8.8119808e+01	2.4369408e+02	1.3558458e+02	1.3334905e+02	1.6071190e+02	7.1081179e+01	1.8084700e+02	9.2075141e+01	2.9802285e+02	1.6643426e+02	8.2414939e+01	9.6947916e+01	1.0484355e+02	3.0111746e+02	1.3869159e+02	1.1594352e+02	8.5170454e+01	4.1148493e+02	3.4811681e+02	1.9278554e+02	1.2491691e+02	7.5453757e+01	1.8746866e+02	1.1187946e+02	1.0327294e+02	2.3221816e+02	1.0578994e+02	1.2574351e+02	4.9324474e+02	8.6055719e+01	1.0486476e+02
2.4192419e+03	2.1152240e+02	1.4340315e+02	1.2336669e+02	1.4420317e+02	1.6739719e+02	1.5213374e+02	2.4584430e+02	3.0263975e+02	1.0532803e+02	1.2221955e+02	2.2868494e+02	3.8061398e+02	9.9185275e+01	2.2723692e+02	1.8779073e+02	1.6253435e+02	9.2259473e+01	2.5218458e+02	8.8516266e+01	2.3315884e+02	1.4306622e+02	1.3309270e+02	1.6125452e+02	7.1180368e+01	1.9173893e+02	9.1895115e+01	3.0133886e+02	1.6644955e+02	8.2589779e+01	9.6770514e+01	1.0502205e+02	3.0090146e+02	1.4091186e+02	1.1103999e+02	8.8186033e+01	3.9673428e+02	3.4839024e+02	1.9359740e+02	1.2439732e+02	7.5654057e+01	1.7661687e+02	1.1174644e+02	1.0300926e+02	2.4673628e+02	1.1029008e+02	1.3276718e+02	4.9761319e+02	8.4905005e+01	1.0163970e+02
2.4200420e+03	2.1367629e+02	1.4507343e+02	1.2578147e+02	1.4152407e+02	1.6241480e+02	1.5704842e+02	2.3071585e+02	3.1051443e+02	1.1009570e+02	1.1973432e+02	2.2569906e+02	3.7121944e+02	9.7140488e+01	2.2909053e+02	1.9507782e+02	1.6899165e+02	9.2408764e+01	2.4190592e+02	8.8084866e+01	2.1913781e+02	1.5325979e+02	1.3343943e+02	1.6171056e+02	7.1186297e+01	2.0301650e+02	9.2250574e+01	3.0155233e+02	1.6428159e+02	8.2537656e+01	9.6614057e+01	1.0509466e+02	3.0086290e+02	1.4365800e+02	1.0780304e+02	9.2133128e+01	3.6818549e+02	3.4823708e+02	1.9340410e+02	1.2297917e+02	7.5513946e+01	1.6589746e+02	1.1184859e+02	1.0346666e+02	2.5921367e+02	1.1646023e+02	1.4131153e+02	5.0172681e+02	8.2900271e+01	9.8781122e+01
2.4208421e+03	2.1243998e+02	1.4669522e+02	1.2914687e+02	1.3869199e+02	1.5322871e+02	1.6312417e+02	2.1884488e+02	3.2037769e+02	1.1521637e+02	1.1784491e+02	2.2275385e+02	3.5274934e+02	9.5676527e+01	2.3232676e+02	2.0245075e+02	1.7218126e+02	9.2389335e+01	2.2924420e+02	8.8219092e+01	2.0229102e+02	1.6269682e+02	1.3321695e+02	1.6215055e+02	7.1116607e+01	2.1266674e+02	9.2200948e+01	2.9821530e+02	1.6477498e+02	8.2830984e+01	9.6519345e+01	1.0476758e+02	3.0055982e+02	1.4799166e+02	1.0560954e+02	9.5307505e+01	3.3508891e+02	3.4792775e+02	1.9410705e+02	1.2261929e+02	7.5528130e+01	1.5464203e+02	1.1172836e+02	1.0282061e+02	2.6797469e+02	1.2157540e+02	1.5286402e+02	5.0507520e+02	8.1827596e+01	9.4572029e+01
2.4216422e+03	2.1075864e+02	1.4819948e+02	1.3442370e+02	1.3811817e+02	1.4470939e+02	1.6612341e+02	2.0408213e+02	3.2902942e+02	1.1991111e+02	1.1560302e+02	2.1912325e+02	3.3223009e+02	9.5134094e+01	2.3506957e+02	2.0547353e+02	1.7049311e+02	9.2502227e+01	2.2271019e+02	8.8861252e+01	1.8362982e+02	1.7049854e+02	1.3318882e+02	1.6172516e+02	7.1209547e+01	2.2053763e+02	9.2047253e+01	2.9255067e+02	1.6501726e+02	8.3454982e+01	9.6502405e+01	1.0534094e+02	3.0098824e+02	1.5330669e+02	1.0434939e+02	9.9769147e+01	3.0009503e+02	3.4775637e+02	1.9560579e+02	1.2097265e+02	7.5339447e+01	1.4668823e+02	1.1197692e+02	1.0307967e+02	2.7212331e+02	1.2904905e+02	1.6383315e+02	5.0465267e+02	7.9753336e+01	9.1956027e+01
2.4224422e+03	2.0914193e+02	1.4813461e+02	1.4187752e+02	1.4091800e+02	1.3321374e+02	1.6428527e+02	1.9195662e+02	3.3794428e+02	1.2435273e+02	1.1263356e+02	2.1515009e+02	3.0941423e+02	9.4859891e+01	2.3704307e+02	2.0363901e+02	1.6711768e+02	9.2304629e+01	2.1673382e+02	8.8268724e+01	1.6538098e+02	1.7909688e+02	1.3325604e+02	1.6212368e+02	7.1196336e+01	2.2545706e+02	9.2239011e+01	2.7939645e+02	1.6691674e+02	8.3960919e+01	9.6926342e+01	1.0529298e+02	3.0061763e+02	1.6083036e+02	1.0364989e+02	1.0597035e+02	2.6659924e+02	3.4812926e+02	1.9678772e+02	1.2035643e+02	7.5617261e+01	1.4222899e+02	1.1175237e+02	1.0325733e+02	2.6961521e+02	1.3576020e+02	1.7763217e+02	5.0194843e+02	7.6829016e+01	8.8733033e+01
2.4232423e+03	2.0395398e+02	1.4622399e+02	1.5116561e+02	1.4728497e+02	1.2272502e+02	1.6099736e+02	1.7955091e+02	3.4555739e+02	1.2731257e+02	1.1006328e+02	2.1259934e+02	2.8523538e+02	9.4308550e+01	2.3937796e+02	1.9876535e+02	1.6191645e+02	9.2601883e+01	2.0969208e+02	8.8727007e+01	1.4943485e+02	1.8361282e+02	1.3309344e+02	1.6151718e+02	7.1599597e+01	2.2452724e+02	9.2542117e+01	2.6679289e+02	1.6965924e+02	8.5577517e+01	9.6787007e+01	1.0533081e+02	3.0077517e+02	1.6852001e+02	1.0342706e+02	1.1210976e+02	2.3377732e+02	3.4753568e+02	1.9833896e+02	1.2006287e+02	7.5409636e+01	1.3678707e+02	1.1195899e+02	1.0329827e+02	2.6016690e+02	1.4063977e+02	1.9191575e+02	5.0090587e+02	7.5017744e+01	8.6341838e+01
2.4240424e+03	1.9843119e+02	1.4390340e+02	1.6409886e+02	1.5295479e+02	1.1341651e+02	1.5589511e+02	1.6925429e+02	3.5101967e+02	1.2904411e+02	1.0823594e+02	2.0792919e+02	2.6052862e+02	9.4150977e+01	2.4357069e+02	1.9198663e+02	1.5533055e+02	9.2618798e+01	2.0426002e+02	8.8900454e+01	1.3545899e+02	1.8622195e+02	1.3356665e+02	1.6227306e+02	7.1203288e+01	2.2503651e+02	9.1965367e+01	2.5710385e+02	1.7505173e+02	8.7197206e+01	9.7050791e+01	1.0503736e+02	3.0115519e+02	1.7824676e+02	1.0301071e+02	1.1889464e+02	2.0486380e+02	3.4782032e+02	2.0031357e+02	1.1879075e+02	7.5404646e+01	1.3335618e+02	1.1188950e+02	1.0314863e+02	2.4911625e+02	1.4565687e+02	2.0680878e+02	4.9597636e+02	7.2348968e+01	8.3816731e+01
2.4248425e+03	1.9190296e+02	1.4285268e+02	1.8004240e+02	1.6249358e+02	1.0552358e+02	1.5029867e+02	1.5920219e+02	3.5527119e+02	1.2945529e+02	1.0663848e+02	2.0428462e+02	2.3954386e+02	9.4171256e+01	2.4741334e+02	1.8447287e+02	1.4781605e+02	9.2609207e+01	1.9727673e+02	8.8750830e+01	1.2543874e+02	1.8717903e+02	1.3343103e+02	1.6304100e+02	7.1293136e+01	2.2279260e+02	9.2346195e+01	2.4620278e+02	1.8136586e+02	9.0061562e+01	9.6475886e+01	1.0613662e+02	3.0075131e+02	1.8850418e+02	1.0307584e+02	1.2574590e+02	1.8255537e+02	3.4793387e+02	2.0218711e+02	1.1738973e+02	7.5462403e+01	1.3282389e+02	1.1230385e+02	1.0315143e+02	2.3377299e+02	1.4617749e+02	2.2144512e+02	4.9104035e+02	6.9303564e+01	8.1072136e+01
2.4256426e+03	1.8610553e+02	1.4059946e+02	2.0037052e+02	1.7469177e+02	9.8270919e+01	1.4220429e+02	1.5514235e+02	3.5602460e+02	1.3015003e+02	1.0594117e+02	2.0166218e+02	2.2184886e+02	9.4363428e+01	2.5156121e+02	1.7340776e+02	1.4175231e+02	9.3052982e+01	1.9364482e+02	8.9074785e+01	1.1893904e+02	1.8492099e+02	1.3342224e+02	1.6304212e+02	7.1164574e+01	2.1733937e+02	9.2205661e+01	2.3719040e+02	1.9224712e+02	9.3421593e+01	9.7280241e+01	1.0576216e+02	3.0095536e+02	1.9494457e+02	1.0305541e+02	1.3286836e+02	1.6431364e+02	3.4784298e+02	2.0497056e+02	1.1705938e+02	7.5433854e+01	1.3272008e+02	1.1208948e+02	1.0312788e+02	2.1794809e+02	1.4589230e+02	2.3415965e+02	4.8504310e+02	6.7000119e+01	7.8831136e+01
2.4264426e+03	1.7708838e+02	1.3752953e+02	2.2547537e+02	1.8521933e+02	9.2753070e+01	1.3649987e+02	1.5495699e+02	3.5292567e+02	1.2868373e+02	1.0489945e+02	1.9940256e+02	2.0359471e+02	9.4321070e+01	2.5712858e+02	1.6323988e+02	1.3812054e+02	9.2348118e+01	1.9143962e+02	9.0678622e+01	1.1405106e+02	1.7929575e+02	1.3357520e+02	1.6248122e+02	7.1441235e+01	2.1017720e+02	9.2167795e+01	2.2659506e+02	2.0115136e+02	9.7607753e+01	9.6356210e+01	1.0638011e+02	3.0067340e+02	2.0132643e+02	1.0275227e+02	1.3999496e+02	1.4801649e+02	3.4819056e+02	2.0638299e+02	1.1622890e+02	7.5406309e+01	1.3306635e+02	1.1191170e+02	1.0334540e+02	2.0194357e+02	1.4429825e+02	2.4675183e+02	4.7909674e+02	6.5152749e+01	7.7490554e+01
2.4272427e+03	1.6892436e+02	1.3429516e+02	2.5126446e+02	1.9370104e+02	8.9653658e+01	1.2881094e+02	1.5895012e+02	3.4905769e+02	1.2602256e+02	1.0438376e+02	1.9843243e+02	1.9146886e+02	9.3931597e+01	2.6032602e+02	1.5346673e+02	1.3316679e+02	9.2506452e+01	1.9068221e+02	9.1366829e+01	1.1220014e+02	1.7204824e+02	1.3335378e+02	1.6638916e+02	7.1241448e+01	2.0231698e+02	9.2396636e+01	2.1564560e+02	2.1039230e+02	1.0233767e+02	9.6899168e+01	1.0703267e+02	3.0087186e+02	2.0843299e+02	1.0314641e+02	1.4686701e+02	1.3784422e+02	3.4783066e+02	2.0928803e+02	1.1561263e+02	7.5611206e+01	1.3368675e+02	1.1245805e+02	1.0332139e+02	1.8819300e+02	1.4038219e+02	2.5557735e+02	4.7278441e+02	6.3494542e+01	7.5933249e+01
2.4280428e+03	1.5941483e+02	1.3173455e+02	2.7980522e+02	1.9984981e+02	8.7252669e+01	1.2356683e+02	1.6578211e+02	3.4403550e+02	1.2149909e+02	1.0406966e+02	1.9758679e+02	1.8113808e+02	9.4468792e+01	2.6475704e+02	1.4280580e+02	1.3109332e+02	9.2719879e+01	1.9075725e+02	9.3308535e+01	1.1208257e+02	1.6429908e+02	1.3342466e+02	1.7032741e+02	7.1514273e+01	1.9490055e+02	9.2329444e+01	2.0507591e+02	2.1966754e+02	1.0802065e+02	9.7212009e+01	1.0705188e+02	3.0110523e+02	2.0979180e+02	1.0291881e+02	1.4988683e+02	1.3041192e+02	3.4787636e+02	2.1199467e+02	1.1514015e+02	7.5304013e+01	1.3402837e+02	1.1251174e+02	1.0379256e+02	1.7875633e+02	1.3625985e+02	2.6144033e+02	4.6568680e+02	6.2261545e+01	7.5725676e+01
2.4288429e+03	1.5239987e+02	1.2944048e+02	3.0596908e+02	2.0245043e+02	8.5359655e+01	1.1934365e+02	1.7480588e+02	3.3818003e+02	1.1689548e+02	1.0385648e+02	1.9928942e+02	1.7198223e+02	9.4454889e+01	2.6779976e+02	1.3320553e+02	1.2786905e+02	9.2577050e+01	1.9240342e+02	9.5525519e+01	1.1239896e+02	1.5705375e+02	1.3359082e+02	1.7284783e+02	7.1633697e+01	1.8696324e+02	9.2493123e+01	1.9588433e+02	2.3001587e+02	1.1453747e+02	9.6796397e+01	1.0843210e+02	3.0062596e+02	2.1114529e+02	1.0300207e+02	1.5032671e+02	1.2410018e+02	3.4817315e+02	2.1557066e+02	1.1441104e+02	7.5594118e+01	1.3424931e+02	1.1269770e+02	1.0314620e+02	1.7371901e+02	1.3042945e+02	2.6566764e+02	4.6015997e+02	6.1487410e+01	7.4751451e+01
2.4296430e+03	1.4402829e+02	1.2695539e+02	3.2836595e+02	2.0244569e+02	8.5925347e+01	1.1438375e+02	1.8963050e+02	3.3358030e+02	1.1249491e+02	1.0395483e+02	2.0087527e+02	1.6663185e+02	9.4834420e+01	2.6849401e+02	1.2638213e+02	1.2672634e+02	9.2984415e+01	1.9160092e+02	9.8177147e+01	1.1449593e+02	1.4972403e+02	1.3367128e+02	1.7514376e+02	7.1994101e+01	1.7809015e+02	9.2261280e+01	1.8036865e+02	2.3887327e+02	1.2106114e+02	9.6866381e+01	1.0933864e+02	3.0141804e+02	2.1144128e+02	1.0329468e+02	1.4933887e+02	1.2156835e+02	3.4813299e+02	2.1881389e+02	1.1421516e+02	7.5897169e+01	1.3280530e+02	1.1339341e+02	1.0356071e+02	1.6960640e+02	1.2473802e+02	2.7053696e+02	4.5477440e+02	6.0559887e+01	7.4388270e+01
2.4304430e+03	1.3486346e+02	1.2681004e+02	3.4603693e+02	1.9922552e+02	8.6804657e+01	1.1073594e+02	2.0407588e+02	3.2752221e+02	1.0910463e+02	1.0379666e+02	2.0360811e+02	1.5981336e+02	9.4867360e+01	2.6774676e+02	1.1991648e+02	1.2468893e+02	9.2550888e+01	1.9226830e+02	1.0236465e+02	1.1773260e+02	1.4208915e+02	1.3348902e+02	1.7583586e+02	7.2639887e+01	1.7061574e+02	9.2292668e+01	1.6736260e+02	2.4623029e+02	1.2663237e+02	9.7269864e+01	1.1137251e+02	3.0125139e+02	2.1167962e+02	1.0300610e+02	1.4560469e+02	1.2045229e+02	3.4824771e+02	2.2189524e+02	1.1377463e+02	7.5650287e+01	1.3224244e+02	1.1346142e+02	1.0343764e+02	1.6935744e+02	1.1879152e+02	2.7339657e+02	4.4974704e+02	6.0019856e+01	7.4614428e+01
2.4312431e+03	1.2745854e+02	1.2585533e+02	3.5721823e+02	1.9086893e+02	8.8115148e+01	1.0927987e+02	2.1359347e+02	3.2225437e+02	1.0499399e+02	1.0400731e+02	2.0811604e+02	1.5608105e+02	9.5732617e+01	2.6517458e+02	1.1698036e+02	1.2464728e+02	9.2473813e+01	1.9079435e+02	1.0716067e+02	1.1988037e+02	1.3614216e+02	1.3373471e+02	1.7907170e+02	7.3795631e+01	1.6329539e+02	9.2459434e+01	1.5626866e+02	2.5475897e+02	1.3272459e+02	9.7290980e+01	1.1314276e+02	3.0113858e+02	2.1101186e+02	1.0329532e+02	1.3768020e+02	1.2096572e+02	3.4812903e+02	2.2662674e+02	1.1387031e+02	7.5649777e+01	1.2991882e+02	1.1468375e+02	1.0326807e+02	1.6982274e+02	1.1403332e+02	2.7111826e+02	4.4531921e+02	6.0384113e+01	7.4187896e+01
2.4320432e+03	1.2109264e+02	1.2702077e+02	3.5619312e+02	1.8071188e+02	9.1875774e+01	1.0724999e+02	2.2593542e+02	3.2299838e+02	1.0080493e+02	1.0357011e+02	2.1275378e+02	1.5060986e+02	9.6262897e+01	2.6256297e+02	1.1318779e+02	1.2286907e+02	9.2923765e+01	1.8792093e+02	1.1134153e+02	1.2298932e+02	1.3274157e+02	1.3356148e+02	1.7957700e+02	7.5050412e+01	1.5797888e+02	9.2502136e+01	1.4640609e+02	2.6692975e+02	1.4040817e+02	9.7150777e+01	1.1540696e+02	3.0124892e+02	2.1146421e+02	1.0305041e+02	1.3163580e+02	1.2219316e+02	3.4822485e+02	2.3209474e+02	1.1368898e+02	7.6177504e+01	1.2655988e+02	1.1544444e+02	1.0328475e+02	1.7157121e+02	1.0925406e+02	2.7153044e+02	4.4144015e+02	5.9523695e+01	7.4639328e+01
2.4328433e+03	1.1580050e+02	1.3024880e+02	3.4889054e+02	1.6843838e+02	9.7120207e+01	1.0719703e+02	2.3174054e+02	3.2236024e+02	9.7436643e+01	1.0413094e+02	2.1742898e+02	1.4658370e+02	9.7613300e+01	2.5871838e+02	1.1069211e+02	1.2225385e+02	9.2700154e+01	1.8515090e+02	1.1711257e+02	1.2653043e+02	1.3039085e+02	1.3401897e+02	1.7542512e+02	7.7509199e+01	1.5289987e+02	9.2494626e+01	1.3776028e+02	2.8077079e+02	1.4265756e+02	9.7519904e+01	1.1810815e+02	3.0161109e+02	2.1508429e+02	1.0336976e+02	1.2362374e+02	1.2424722e+02	3.4797057e+02	2.3860605e+02	1.1367318e+02	7.5510086e+01	1.2534104e+02	1.1730456e+02	1.0378807e+02	1.7241003e+02	1.0676978e+02	2.6794544e+02	4.3675841e+02	5.9729160e+01	7.4360510e+01
2.4336434e+03	1.1058143e+02	1.3391906e+02	3.3926050e+02	1.5722623e+02	1.0250988e+02	1.0872483e+02	2.3164959e+02	3.2164547e+02	9.5063837e+01	1.0416379e+02	2.2258252e+02	1.4247889e+02	9.8984562e+01	2.5435408e+02	1.0914779e+02	1.2097640e+02	9.2733167e+01	1.7648776e+02	1.2302162e+02	1.3059591e+02	1.2914174e+02	1.3349683e+02	1.7236883e+02	8.0463701e+01	1.4964714e+02	9.2515570e+01	1.3079263e+02	2.9105902e+02	1.4585896e+02	9.7207894e+01	1.2134891e+02	3.0184092e+02	2.1922420e+02	1.0321796e+02	1.1506064e+02	1.2710632e+02	3.4849465e+02	2.4409994e+02	1.1357183e+02	7.5942199e+01	1.2299449e+02	1.1983113e+02	1.0365482e+02	1.7458294e+02	1.0515390e+02	2.6004030e+02	4.3117370e+02	5.9688825e+01	7.4000574e+01
2.4344434e+03	1.0632232e+02	1.3803799e+02	3.1995305e+02	1.4667173e+02	1.0898261e+02	1.0917284e+02	2.3086717e+02	3.2474202e+02	9.2566956e+01	1.0424525e+02	2.2839047e+02	1.3941919e+02	1.0181060e+02	2.4860410e+02	1.0809610e+02	1.2020149e+02	9.3190243e+01	1.6943739e+02	1.2910765e+02	1.3298135e+02	1.2964864e+02	1.3372716e+02	1.6799276e+02	8.5072358e+01	1.4788558e+02	9.2636750e+01	1.2603654e+02	3.0553943e+02	1.4726812e+02	9.7292739e+01	1.2492048e+02	3.0194462e+02	2.2591216e+02	1.0382247e+02	1.0912694e+02	1.2955229e+02	3.4803412e+02	2.5104406e+02	1.1380997e+02	7.5724328e+01	1.2123123e+02	1.2271485e+02	1.0352538e+02	1.7708844e+02	1.0433105e+02	2.5219096e+02	4.2526198e+02	5.9351007e+01	7.4555096e+01
2.4352435e+03	1.0378740e+02	1.4238902e+02	3.0010337e+02	1.3523348e+02	1.1695894e+02	1.1248539e+02	2.2628277e+02	3.2782562e+02	9.0297385e+01	1.0389859e+02	2.3508091e+02	1.3578227e+02	1.0404302e+02	2.4430170e+02	1.0718469e+02	1.1862956e+02	9.2591006e+01	1.6180776e+02	1.3466766e+02	1.3524845e+02	1.3248895e+02	1.3436249e+02	1.6274898e+02	8.9738920e+01	1.4667387e+02	9.2531990e+01	1.2352606e+02	3.1638382e+02	1.4851554e+02	9.7029716e+01	1.2912603e+02	3.0203999e+02	2.3364544e+02	1.0374321e+02	1.0179421e+02	1.3390269e+02	3.4820209e+02	2.5881347e+02	1.1356769e+02	7.6048754e+01	1.2249934e+02	1.2667926e+02	1.0369680e+02	1.8027408e+02	1.0423215e+02	2.4395711e+02	4.2171993e+02	5.9791041e+01	7.4606003e+01
2.4360436e+03	1.0146366e+02	1.4872848e+02	2.7531943e+02	1.2806748e+02	1.2214521e+02	1.1607096e+02	2.1810558e+02	3.3156753e+02	8.8817224e+01	1.0433399e+02	2.4241670e+02	1.3548938e+02	1.0797990e+02	2.4042594e+02	1.0703454e+02	1.1583842e+02	9.2902070e+01	1.5324760e+02	1.3907506e+02	1.3867940e+02	1.3603789e+02	1.3455339e+02	1.5429957e+02	9.4979732e+01	1.4878100e+02	9.2653489e+01	1.2207644e+02	3.2505479e+02	1.4600512e+02	9.7255318e+01	1.3461105e+02	3.0260440e+02	2.3846707e+02	1.0486069e+02	9.5842548e+01	1.3763477e+02	3.4832401e+02	2.6954199e+02	1.1409719e+02	7.5757412e+01	1.2385962e+02	1.3175553e+02	1.0345142e+02	1.8558155e+02	1.0538577e+02	2.3345589e+02	4.1634641e+02	5.9272356e+01	7.4613778e+01
2.4368437e+03	1.0053789e+02	1.5257681e+02	2.5228594e+02	1.2172718e+02	1.2827961e+02	1.1954399e+02	2.1054546e+02	3.3471938e+02	8.8307502e+01	1.0424491e+02	2.5097986e+02	1.3274697e+02	1.1326922e+02	2.3648084e+02	1.0658870e+02	1.1246779e+02	9.3441961e+01	1.4546911e+02	1.4313032e+02	1.4451468e+02	1.4258440e+02	1.3568065e+02	1.4749448e+02	1.0039647e+02	1.5030292e+02	9.2432651e+01	1.2090059e+02	3.2753738e+02	1.4656815e+02	9.7753278e+01	1.4000386e+02	3.0323450e+02	2.4367648e+02	1.0548284e+02	9.0684989e+01	1.4198746e+02	3.4839762e+02	2.7890746e+02	1.1382365e+02	7.5463418e+01	1.2613618e+02	1.3549388e+02	1.0347045e+02	1.9397486e+02	1.0754922e+02	2.2189974e+02	4.1226779e+02	5.9690593e+01	7.5573844e+01
2.4376438e+03	9.9441225e+01	1.5738470e+02	2.3003445e+02	1.1665283e+02	1.3479687e+02	1.2344606e+02	2.0373342e+02	3.3080595e+02	8.7396293e+01	1.0436007e+02	2.6132909e+02	1.3238957e+02	1.1972131e+02	2.3305968e+02	1.0620388e+02	1.1102603e+02	9.4219889e+01	1.3782055e+02	1.4610943e+02	1.5281594e+02	1.5037672e+02	1.3723067e+02	1.4018623e+02	1.0673474e+02	1.4961898e+02	9.2798608e+01	1.1966778e+02	3.2127293e+02	1.4601736e+02	9.7477896e+01	1.4580110e+02	3.0388885e+02	2.4243662e+02	1.0781995e+02	8.6877617e+01	1.4507664e+02	3.4807088e+02	2.8760958e+02	1.1354990e+02	7.5957953e+01	1.2894051e+02	1.4063743e+02	1.0370656e+02	2.0546499e+02	1.1031269e+02	2.1087516e+02	4.0553052e+02	5.9995886e+01	7.6235224e+01
2.4384438e+03	9.9049357e+01	1.6183003e+02	2.1014774e+02	1.1412051e+02	1.3843068e+02	1.2581139e+02	1.9243070e+02	3.2586116e+02	8.7092829e+01	1.0387018e+02	2.7203495e+02	1.3293434e+02	1.2879180e+02	2.3016441e+02	1.0542831e+02	1.0748319e+02	9.3997153e+01	1.3220354e+02	1.4956250e+02	1.6330722e+02	1.6054669e+02	1.3934802e+02	1.3292794e+02	1.1097783e+02	1.4918613e+02	9.2128802e+01	1.1793487e+02	3.0949254e+02	1.4622437e+02	9.7243401e+01	1.5138506e+02	3.0460423e+02	2.3619254e+02	1.1033902e+02	8.4069320e+01	1.4836557e+02	3.4835119e+02	2.9691026e+02	1.1382194e+02	7.5864629e+01	1.3394250e+02	1.4618265e+02	1.0398008e+02	2.1659469e+02	1.1252680e+02	1.9841234e+02	4.0111795e+02	5.9811047e+01	7.7292863e+01
2.4392439e+03	9.9327276e+01	1.6657832e+02	1.9179329e+02	1.1272206e+02	1.3986524e+02	1.2792051e+02	1.8426753e+02	3.1905811e+02	8.6739964e+01	1.0457087e+02	2.8436718e+02	1.3390281e+02	1.3861863e+02	2.2835753e+02	1.0540816e+02	1.0429075e+02	9.4944039e+01	1.2634857e+02	1.5112536e+02	1.7647587e+02	1.6982831e+02	1.4394662e+02	1.2769853e+02	1.1555168e+02	1.4715707e+02	9.2798297e+01	1.1756768e+02	2.9384930e+02	1.4890021e+02	9.7797948e+01	1.5960755e+02	3.0463348e+02	2.2805258e+02	1.1470188e+02	8.1440594e+01	1.5238571e+02	3.4858906e+02	3.0132026e+02	1.1388331e+02	7.5854184e+01	1.3946472e+02	1.4996971e+02	1.0346020e+02	2.3043102e+02	1.1434318e+02	1.9135941e+02	3.9663593e+02	5.9864150e+01	7.8756472e+01
2.4400440e+03	9.9490426e+01	1.6993245e+02	1.7441566e+02	1.1150138e+02	1.3842222e+02	1.2943585e+02	1.7721872e+02	3.1004375e+02	8.7216852e+01	1.0449962e+02	2.9567877e+02	1.3511010e+02	1.5290397e+02	2.2727843e+02	1.0530907e+02	1.0162722e+02	9.6565918e+01	1.2300834e+02	1.5042707e+02	1.9268337e+02	1.8098727e+02	1.4867979e+02	1.2185118e+02	1.1866515e+02	1.4461090e+02	9.2270797e+01	1.1633000e+02	2.7300294e+02	1.5239110e+02	9.7567319e+01	1.6887472e+02	3.0536481e+02	2.1830025e+02	1.1970076e+02	7.9671526e+01	1.5339000e+02	3.4855374e+02	3.0208495e+02	1.1358436e+02	7.5867594e+01	1.4474833e+02	1.5320802e+02	1.0370609e+02	2.4353160e+02	1.1477147e+02	1.8450199e+02	3.9166636e+02	5.9844213e+01	8.0611769e+01
2.4408441e+03	9.9525477e+01	1.7356102e+02	1.6095418e+02	1.1310342e+02	1.3440078e+02	1.2970264e+02	1.6991397e+02	2.9844880e+02	8.6762485e+01	1.0426429e+02	3.0589283e+02	1.3651645e+02	1.6588285e+02	2.2576742e+02	1.0514501e+02	9.8846286e+01	9.7516306e+01	1.2054846e+02	1.4840063e+02	2.1583438e+02	1.9073859e+02	1.5582270e+02	1.1731231e+02	1.2161937e+02	1.4244967e+02	9.2979753e+01	1.1464529e+02	2.4723691e+02	1.6062587e+02	9.7254864e+01	1.7826543e+02	3.0676243e+02	2.0318191e+02	1.2641657e+02	7.7958553e+01	1.5431080e+02	3.4917131e+02	3.0048468e+02	1.1422758e+02	7.5785359e+01	1.5210158e+02	1.5711746e+02	1.0381409e+02	2.5246903e+02	1.1666406e+02	1.8073539e+02	3.8786244e+02	5.9786795e+01	8.3208266e+01
2.4416442e+03	1.0057352e+02	1.7672197e+02	1.4954637e+02	1.1440558e+02	1.2950829e+02	1.2787081e+02	1.6438767e+02	2.8698881e+02	8.6615117e+01	1.0517439e+02	3.1633894e+02	1.3907826e+02	1.8250729e+02	2.2551895e+02	1.0460879e+02	9.5829228e+01	9.9283416e+01	1.1992724e+02	1.4555571e+02	2.4152289e+02	2.0051075e+02	1.6446705e+02	1.1403331e+02	1.2388903e+02	1.3882799e+02	9.2988714e+01	1.1248518e+02	2.2404542e+02	1.7072578e+02	9.7704862e+01	1.8829183e+02	3.0614258e+02	1.8976068e+02	1.3461323e+02	7.7840535e+01	1.5471983e+02	3.4991335e+02	2.9683979e+02	1.1397790e+02	7.5642582e+01	1.5707367e+02	1.5799857e+02	1.0397711e+02	2.5935145e+02	1.1787608e+02	1.7965902e+02	3.8404884e+02	5.9804936e+01	8.6324161e+01
2.4424442e+03	1.0035158e+02	1.8296378e+02	1.4129158e+02	1.1597300e+02	1.2297490e+02	1.2388999e+02	1.5843163e+02	2.7407147e+02	8.6689901e+01	1.0529444e+02	3.1951040e+02	1.4098881e+02	1.9939305e+02	2.2569132e+02	1.0471397e+02	9.4137365e+01	1.0108481e+02	1.1999085e+02	1.4086419e+02	2.6923174e+02	2.0867821e+02	1.7486392e+02	1.1119968e+02	1.2457349e+02	1.3453006e+02	9.3024007e+01	1.1178849e+02	2.0256129e+02	1.8316711e+02	9.7848166e+01	1.9748474e+02	3.0667045e+02	1.7648115e+02	1.4489073e+02	7.7566952e+01	1.5622515e+02	3.5086997e+02	2.8638664e+02	1.1377004e+02	7.5565148e+01	1.6160002e+02	1.5811717e+02	1.0407129e+02	2.6075281e+02	1.1719181e+02	1.7984862e+02	3.8123966e+02	6.0007584e+01	8.9375762e+01
2.4432443e+03	1.0100621e+02	1.8616207e+02	1.3379900e+02	1.1786075e+02	1.1498716e+02	1.1964014e+02	1.5185626e+02	2.6328899e+02	8.6505514e+01	1.0542632e+02	3.2279882e+02	1.4384940e+02	2.1590019e+02	2.2625913e+02	1.0489166e+02	9.2418313e+01	1.0341800e+02	1.2019009e+02	1.3696667e+02	2.9870766e+02	2.1830979e+02	1.8633466e+02	1.0918999e+02	1.2649121e+02	1.3088788e+02	9.3129777e+01	1.0954343e+02	1.8250988e+02	1.9863512e+02	9.7376944e+01	2.0584025e+02	3.0656537e+02	1.6471348e+02	1.5303010e+02	7.7220051e+01	1.5452993e+02	3.5147941e+02	2.7418426e+02	1.1376496e+02	7.5842084e+01	1.6815150e+02	1.5803173e+02	1.0414794e+02	2.5930753e+02	1.1572492e+02	1.8239183e+02	3.7913452e+02	5.9894112e+01	9.2503405e+01
2.4440444e+03	1.0122017e+02	1.8874557e+02	1.2851676e+02	1.2054354e+02	1.0754536e+02	1.1459918e+02	1.4754700e+02	2.5452144e+02	8.6815092e+01	1.0635310e+02	3.2200059e+02	1.4634773e+02	2.3396756e+02	2.2818661e+02	1.0475429e+02	9.1358884e+01	1.0525574e+02	1.2266556e+02	1.3181173e+02	3.2753357e+02	2.2819310e+02	1.9744985e+02	1.0819471e+02	1.2916628e+02	1.2675154e+02	9.2882695e+01	1.0896244e+02	1.6519049e+02	2.1368708e+02	9.8210388e+01	2.1438434e+02	3.0667007e+02	1.5465808e+02	1.6165475e+02	7.6802385e+01	1.5330315e+02	3.5341929e+02	2.6043635e+02	1.1385873e+02	7.5846359e+01	1.6967799e+02	1.5731951e+02	1.0381446e+02	2.5288705e+02	1.1180308e+02	1.8336769e+02	3.7588896e+02	6.0339362e+01	9.7328782e+01
2.4448445e+03	1.0267017e+02	1.8930744e+02	1.2440683e+02	1.2214818e+02	1.0029599e+02	1.1022172e+02	1.4283076e+02	2.4668914e+02	8.6587975e+01	1.0711185e+02	3.1690725e+02	1.4747850e+02	2.4797205e+02	2.3177646e+02	1.0456877e+02	9.0274115e+01	1.0678549e+02	1.2526350e+02	1.2712838e+02	3.5189128e+02	2.3580356e+02	2.1067192e+02	1.0766727e+02	1.3040888e+02	1.2336999e+02	9.3767758e+01	1.0884054e+02	1.5353548e+02	2.2951106e+02	9.7750415e+01	2.1786962e+02	3.0695487e+02	1.4687256e+02	1.6785155e+02	7.7096049e+01	1.5198726e+02	3.5655226e+02	2.4736995e+02	1.1418364e+02	7.5908614e+01	1.6876010e+02	1.5703046e+02	1.0385675e+02	2.4616014e+02	1.0944944e+02	1.8426544e+02	3.7426258e+02	6.0262654e+01	1.0426852e+02
2.4456446e+03	1.0325437e+02	1.8884977e+02	1.2216306e+02	1.2065201e+02	9.4411509e+01	1.0545137e+02	1.3913049e+02	2.4043544e+02	8.6928527e+01	1.0866687e+02	3.0866628e+02	1.4955298e+02	2.5761112e+02	2.3512846e+02	1.0460065e+02	9.0182772e+01	1.0804121e+02	1.2892231e+02	1.2280177e+02	3.6794404e+02	2.3929490e+02	2.2342466e+02	1.0726299e+02	1.3269616e+02	1.1977383e+02	9.4172779e+01	1.1100871e+02	1.4307321e+02	2.4611942e+02	9.7947175e+01	2.2147751e+02	3.0603604e+02	1.4250187e+02	1.7396367e+02	7.6463573e+01	1.4955906e+02	3.5963840e+02	2.3545267e+02	1.1378298e+02	7.5897824e+01	1.6713581e+02	1.5534280e+02	1.0418646e+02	2.3846100e+02	1.0637792e+02	1.8581735e+02	3.7214935e+02	6.0519026e+01	1.1114612e+02
2.4464446e+03	1.0431116e+02	1.8610341e+02	1.2070310e+02	1.2051635e+02	8.8112871e+01	1.0181871e+02	1.3332169e+02	2.3662287e+02	8.6475556e+01	1.1006524e+02	2.9906966e+02	1.5053708e+02	2.6620990e+02	2.4017372e+02	1.0464547e+02	8.9230484e+01	1.0944003e+02	1.3217038e+02	1.1732268e+02	3.7794434e+02	2.4302899e+02	2.3538345e+02	1.0821673e+02	1.3429144e+02	1.1651826e+02	9.4604444e+01	1.1428137e+02	1.3535004e+02	2.5752165e+02	9.7896562e+01	2.2218833e+02	3.0550963e+02	1.3903449e+02	1.7683695e+02	7.6609097e+01	1.4754029e+02	3.6262953e+02	2.2398675e+02	1.1371379e+02	7.5913138e+01	1.6322842e+02	1.5312105e+02	1.0401484e+02	2.3214077e+02	1.0263762e+02	1.8371835e+02	3.7187333e+02	6.1092875e+01	1.1872361e+02
2.4472447e+03	1.0510566e+02	1.7976667e+02	1.1993703e+02	1.1956597e+02	8.2794071e+01	9.9161557e+01	1.2859511e+02	2.3354314e+02	8.6827341e+01	1.1106203e+02	2.9185927e+02	1.5053266e+02	2.6871087e+02	2.4670480e+02	1.0447324e+02	8.8882957e+01	1.1053885e+02	1.3456745e+02	1.1286293e+02	3.8769454e+02	2.4623766e+02	2.4439867e+02	1.0898265e+02	1.3555472e+02	1.1470903e+02	9.5421972e+01	1.2046413e+02	1.3022463e+02	2.6367146e+02	9.7717806e+01	2.1764683e+02	3.0490505e+02	1.3704933e+02	1.7759338e+02	7.6816924e+01	1.4485662e+02	3.6843747e+02	2.1588556e+02	1.1408326e+02	7.6422153e+01	1.5713070e+02	1.5244146e+02	1.0391021e+02	2.2519834e+02	9.9086903e+01	1.8516460e+02	3.7110857e+02	6.1057847e+01	1.2631321e+02
2.4480448e+03	1.0689610e+02	1.7235747e+02	1.1909018e+02	1.1734752e+02	7.9043023e+01	9.7779884e+01	1.2293378e+02	2.3140265e+02	8.6961081e+01	1.1292898e+02	2.8194348e+02	1.4957876e+02	2.6711445e+02	2.5277850e+02	1.0458064e+02	8.9146053e+01	1.0994517e+02	1.3892290e+02	1.0877463e+02	3.8396506e+02	2.4716661e+02	2.5397301e+02	1.1053652e+02	1.3551826e+02	1.1266631e+02	9.6722126e+01	1.2639025e+02	1.2626546e+02	2.6660303e+02	9.8071723e+01	2.1244152e+02	3.0445569e+02	1.3614590e+02	1.7700642e+02	7.7178517e+01	1.4154536e+02	3.7210832e+02	2.0890023e+02	1.1383018e+02	7.5968321e+01	1.5004343e+02	1.4973419e+02	1.0431292e+02	2.1930370e+02	9.5564974e+01	1.8281232e+02	3.7140283e+02	6.2054803e+01	1.3252682e+02
2.4488449e+03	1.0768765e+02	1.6335186e+02	1.1861542e+02	1.1489395e+02	7.6302742e+01	9.6856386e+01	1.1778464e+02	2.3045779e+02	8.6706215e+01	1.1549319e+02	2.7484775e+02	1.5044660e+02	2.6264254e+02	2.6017924e+02	1.0483842e+02	8.8993397e+01	1.0853122e+02	1.4286753e+02	1.0521814e+02	3.7195277e+02	2.4196895e+02	2.6310596e+02	1.1309693e+02	1.3706201e+02	1.1140011e+02	9.7731880e+01	1.3611314e+02	1.2376814e+02	2.6465196e+02	9.7863286e+01	2.0469040e+02	3.0411300e+02	1.3538898e+02	1.7552288e+02	7.6628185e+01	1.4079479e+02	3.7770221e+02	2.0289051e+02	1.1387289e+02	7.6644131e+01	1.4418717e+02	1.4807963e+02	1.0409884e+02	2.1428785e+02	9.3049187e+01	1.8261843e+02	3.7134842e+02	6.2944688e+01	1.3814666e+02
2.4496450e+03	1.0972387e+02	1.5614570e+02	1.1889595e+02	1.1125364e+02	7.4361187e+01	9.6416324e+01	1.1296373e+02	2.2929749e+02	8.7310363e+01	1.1789226e+02	2.7193181e+02	1.5295068e+02	2.5716558e+02	2.6863496e+02	1.0457738e+02	8.8770839e+01	1.0934667e+02	1.4659133e+02	1.0150827e+02	3.5498105e+02	2.3489689e+02	2.7235064e+02	1.1679815e+02	1.3671195e+02	1.0947133e+02	9.9053063e+01	1.4638820e+02	1.2377400e+02	2.5579982e+02	9.8091824e+01	1.9877507e+02	3.0330044e+02	1.3457074e+02	1.7613107e+02	7.7453780e+01	1.3927472e+02	3.8345167e+02	1.9929456e+02	1.1408353e+02	7.6501871e+01	1.3548410e+02	1.4682450e+02	1.0409826e+02	2.0909335e+02	9.0185008e+01	1.8141469e+02	3.7224820e+02	6.4097368e+01	1.4350695e+02
2.4504450e+03	1.1055203e+02	1.4903017e+02	1.1877682e+02	1.0940894e+02	7.1734208e+01	9.6626085e+01	1.0848498e+02	2.2897602e+02	8.7571613e+01	1.2034298e+02	2.6833733e+02	1.5603357e+02	2.5082395e+02	2.7616435e+02	1.0478651e+02	8.8453169e+01	1.0902440e+02	1.5097829e+02	9.9423493e+01	3.3283323e+02	2.2707497e+02	2.7827504e+02	1.2109628e+02	1.3641669e+02	1.0938119e+02	1.0093388e+02	1.5818692e+02	1.2355448e+02	2.4287827e+02	9.8298888e+01	1.9284174e+02	3.0406714e+02	1.3492657e+02	1.7307039e+02	7.7035394e+01	1.3703941e+02	3.8844655e+02	1.9694508e+02	1.1345188e+02	7.6938582e+01	1.2758883e+02	1.4465038e+02	1.0429769e+02	2.0199427e+02	8.8775653e+01	1.7930085e+02	3.7449209e+02	6.5361372e+01	1.4635114e+02
2.4512451e+03	1.1092300e+02	1.4211989e+02	1.1904377e+02	1.0917914e+02	7.0458759e+01	9.8762877e+01	1.0457040e+02	2.2846598e+02	8.8875652e+01	1.2376867e+02	2.6799038e+02	1.5959796e+02	2.3847321e+02	2.8258773e+02	1.0461455e+02	8.8912223e+01	1.0804795e+02	1.5615933e+02	9.6534932e+01	3.0483353e+02	2.1948299e+02	2.8040932e+02	1.2643065e+02	1.3664848e+02	1.1116785e+02	1.0267007e+02	1.6904115e+02	1.2417808e+02	2.2920936e+02	9.7589323e+01	1.8695709e+02	3.0354003e+02	1.3452020e+02	1.7365359e+02	7.7730722e+01	1.3690195e+02	3.9338305e+02	1.9570797e+02	1.1415515e+02	7.7722953e+01	1.1987306e+02	1.4454746e+02	1.0426728e+02	1.9702606e+02	8.6633989e+01	1.7902027e+02	3.7601973e+02	6.7380419e+01	1.4557400e+02
[truncated: 9,435 more rows]
[truncated: 1 more columns]
