# Supplementary material for: Signal Partitioning Algorithm for Highly Efficient Gaussian Mixture Modeling in Mass Spectrometry
Source: PLoS One. 2015 Jul 31;10(7):e0134256. doi: 10.1371/journal.pone.0134256 (PMC4521892; doi:10.1371/journal.pone.0134256)
Supplement: S3 File — (ZIP) [file pone.0134256.s003.zip › S3_File/sim_data_300.txt]

% Manuscript: Signal partitioning algorithm for highly efficient Gaussian mixture modeling in mass spectrometry
% by Andrzej Polanski, Michal Marczyk, Monika Pietrowska, Piotr Widlak and Joanna Polanska
% Simulated data with 300 peaks
% first column: m/z values
% next columns: signal intensity for different populations
2.0000000e+03	3.1993102e+01	2.7480138e+01	1.1442469e+02	3.3796686e+01	6.3868653e+01	8.3199870e+01	2.0476241e+01	2.5818220e+01	2.4803764e+01	2.8408799e+01	2.3238153e+01	3.7759241e+02	9.2324765e+01	1.1099870e+02	9.2790844e+01	1.6266356e+01	3.9838316e+01	1.6213157e+02	2.2519334e+01	2.3289367e+01	4.5531330e+01	1.5915340e+02	3.7757538e+01	2.2757090e+01	9.9244588e+01	1.7555223e+01	5.8562275e+01	1.6560265e+01	1.4590245e+01	4.0322729e+01	3.7847333e+01	1.0612064e+02	1.3924982e+02	2.9742695e+01	5.2339246e+01	9.4157156e+01	2.5176199e+01	3.1179288e+01	1.8585705e+01	4.9120527e+01	2.8463396e+01	6.6775133e+01	2.2657932e+01	3.6921971e+01	3.9932807e+01	1.3438435e+01	3.2445919e+01	2.1497933e+01	3.3118868e+01
2.0008001e+03	6.2413413e+01	3.5002713e+01	1.2372785e+02	4.6541131e+01	7.2515353e+01	8.7762031e+01	2.8296730e+01	2.9932029e+01	4.0417171e+01	5.4037143e+01	2.9449403e+01	3.8969104e+02	1.0271657e+02	1.5779678e+02	1.1372423e+02	2.4673359e+01	4.2870347e+01	2.2170114e+02	2.4776068e+01	2.8468652e+01	6.7433827e+01	1.7862972e+02	4.3054322e+01	2.8334062e+01	1.2136394e+02	3.1625261e+01	9.7596793e+01	2.9914177e+01	3.1679157e+01	5.2618095e+01	4.8336515e+01	1.2525065e+02	1.6732142e+02	3.6952977e+01	8.1673546e+01	1.0423016e+02	2.9079880e+01	4.0400802e+01	3.8711393e+01	5.8257199e+01	3.3858641e+01	7.6257944e+01	4.3889071e+01	4.6490969e+01	5.2030886e+01	1.8664443e+01	3.6586831e+01	5.3740341e+01	3.9958107e+01
2.0016002e+03	7.1952546e+01	4.5523177e+01	1.2912310e+02	5.0779010e+01	9.2130984e+01	1.1351026e+02	2.9183392e+01	4.0472111e+01	4.5296663e+01	5.8766424e+01	3.7391775e+01	4.7021963e+02	1.1728883e+02	1.7404505e+02	1.2275099e+02	3.5916158e+01	4.6819721e+01	2.9504807e+02	3.4415881e+01	4.2897773e+01	7.2893076e+01	1.9090444e+02	5.0572280e+01	5.0742204e+01	1.2877105e+02	6.3184226e+01	1.1488379e+02	3.4861792e+01	3.8236555e+01	7.9772319e+01	5.6055322e+01	1.4136458e+02	2.3266117e+02	4.9588728e+01	8.9004725e+01	1.1141187e+02	3.6045347e+01	4.5001039e+01	4.8679206e+01	8.8973056e+01	5.1177401e+01	8.4595752e+01	5.0074050e+01	5.5006025e+01	5.9754128e+01	2.1068843e+01	4.2527864e+01	6.4400352e+01	4.8143211e+01
2.0024002e+03	7.4801361e+01	5.6126718e+01	1.2974733e+02	5.3341506e+01	9.3584666e+01	1.1723661e+02	4.2215868e+01	4.2731428e+01	4.9890098e+01	6.3502965e+01	3.9422612e+01	4.7713511e+02	1.3069871e+02	1.8954575e+02	1.2754561e+02	3.9650053e+01	4.8318203e+01	3.2774783e+02	3.8696531e+01	4.6633314e+01	7.6690056e+01	2.5620037e+02	5.4671165e+01	5.1515204e+01	1.3851573e+02	7.1979195e+01	1.2674364e+02	3.9895991e+01	5.3653234e+01	8.4634447e+01	6.3741383e+01	1.5138070e+02	2.4622304e+02	5.6984590e+01	1.0168542e+02	1.1797424e+02	4.2807736e+01	4.9412901e+01	6.4049295e+01	1.1676749e+02	5.8117548e+01	1.1996267e+02	5.6040846e+01	6.2760037e+01	6.2820879e+01	2.7037964e+01	4.3087286e+01	6.7486229e+01	5.2050800e+01
2.0032003e+03	7.6737636e+01	6.7687203e+01	1.3088384e+02	5.7616180e+01	1.2030054e+02	1.2265834e+02	4.5824936e+01	4.8345413e+01	5.4419309e+01	6.6445160e+01	4.0406106e+01	4.9185425e+02	1.3674015e+02	1.9915682e+02	1.3454593e+02	4.2917042e+01	4.8816204e+01	3.6323773e+02	4.1868546e+01	4.7215561e+01	8.5093053e+01	2.6025938e+02	5.6663873e+01	5.6682742e+01	1.4777821e+02	7.4300799e+01	1.5238238e+02	4.1501481e+01	5.9207456e+01	8.8284475e+01	6.3735144e+01	1.5405961e+02	2.5434140e+02	6.4185750e+01	1.2880625e+02	1.2977231e+02	4.5635848e+01	5.2784413e+01	7.5043494e+01	1.1992753e+02	5.9327019e+01	1.2458039e+02	5.8572374e+01	6.4268324e+01	6.3376325e+01	2.8851980e+01	4.4485959e+01	7.9235742e+01	5.7377190e+01
2.0040004e+03	8.7318338e+01	6.7976848e+01	1.3460638e+02	5.7954136e+01	1.2926266e+02	1.4315523e+02	4.8415592e+01	5.5063631e+01	5.9843260e+01	6.8069037e+01	4.8059860e+01	5.0556311e+02	1.3852241e+02	2.0954882e+02	1.3786967e+02	4.3491020e+01	5.0066503e+01	3.7127350e+02	4.9873651e+01	4.9938631e+01	9.4094436e+01	2.6268786e+02	5.6854031e+01	6.4803045e+01	1.5616542e+02	7.6142776e+01	1.5930247e+02	4.1936910e+01	6.0392648e+01	9.0000486e+01	7.6149491e+01	1.5966466e+02	2.8791131e+02	7.0829318e+01	1.4220755e+02	1.3397482e+02	4.5775654e+01	5.3775314e+01	9.5224459e+01	1.2032718e+02	6.2378263e+01	1.3085138e+02	5.8500864e+01	6.8329260e+01	6.3951121e+01	3.0506667e+01	4.4693660e+01	8.1236865e+01	5.8438456e+01
2.0048005e+03	8.7652223e+01	7.3095861e+01	1.3547493e+02	5.8577784e+01	1.3550380e+02	1.4362646e+02	4.9037111e+01	5.5581685e+01	6.0105125e+01	6.9198525e+01	5.0427180e+01	5.0677373e+02	1.4011125e+02	2.1023967e+02	1.3846478e+02	4.3680619e+01	4.9989738e+01	3.7114543e+02	5.0807256e+01	5.2243506e+01	9.4443430e+01	2.6335840e+02	5.7538952e+01	6.5656773e+01	1.6230331e+02	7.6082248e+01	1.6613173e+02	4.1745043e+01	6.0982767e+01	9.0112564e+01	7.6705738e+01	1.5942444e+02	3.0055718e+02	7.1880273e+01	1.4252913e+02	1.3886025e+02	4.5773567e+01	5.4363737e+01	9.7463673e+01	1.2179229e+02	6.2287152e+01	1.3128129e+02	5.8592605e+01	6.9915181e+01	6.5868057e+01	3.1702306e+01	4.4910612e+01	8.2652532e+01	6.0858010e+01
2.0056006e+03	8.7430588e+01	7.5399424e+01	1.3571087e+02	5.9050866e+01	1.4105950e+02	1.4646257e+02	4.9637495e+01	5.5677527e+01	6.0482116e+01	6.9768059e+01	5.0610104e+01	5.5798213e+02	1.4171423e+02	2.1099399e+02	1.3841648e+02	4.3385641e+01	5.0154928e+01	3.7584084e+02	5.1668749e+01	5.2771183e+01	9.4847417e+01	2.6329813e+02	5.8146143e+01	6.6154757e+01	1.6244730e+02	7.6437804e+01	1.6615748e+02	4.1932145e+01	6.1304970e+01	9.0425591e+01	7.6504353e+01	1.5945350e+02	3.0024223e+02	7.2669685e+01	1.4593155e+02	1.5208193e+02	4.5782096e+01	5.4450781e+01	9.7519495e+01	1.2260806e+02	6.3011498e+01	1.3116856e+02	6.0499617e+01	7.0169782e+01	6.6059579e+01	3.1741891e+01	5.0931352e+01	8.2313975e+01	6.0888282e+01
2.0064006e+03	8.7771989e+01	7.5820501e+01	1.3550929e+02	5.9197820e+01	1.4177673e+02	1.4770356e+02	5.0351368e+01	5.5835351e+01	6.1009940e+01	7.0743968e+01	5.0991637e+01	5.5673562e+02	1.4172414e+02	2.1272479e+02	1.3836394e+02	4.7302344e+01	5.0131217e+01	3.7617223e+02	5.5889390e+01	5.2656128e+01	9.4764969e+01	2.6368148e+02	5.8312749e+01	6.5908361e+01	1.6237871e+02	7.6142473e+01	1.7356996e+02	4.2989556e+01	6.1570610e+01	9.0427923e+01	7.9038822e+01	1.6014733e+02	3.0035836e+02	7.2887856e+01	1.5059982e+02	1.5534193e+02	4.7050101e+01	5.5102557e+01	9.7353378e+01	1.3601067e+02	6.3863704e+01	1.3128415e+02	6.0819348e+01	7.0024429e+01	6.6210978e+01	3.1906530e+01	5.2003686e+01	8.3710223e+01	6.1301015e+01
2.0072007e+03	8.7558109e+01	7.5749541e+01	1.3585862e+02	5.9305704e+01	1.4169990e+02	1.4814068e+02	5.0018481e+01	5.5816727e+01	6.0976925e+01	7.1161945e+01	5.1831050e+01	5.5667166e+02	1.4209694e+02	2.1275007e+02	1.3894178e+02	4.6927363e+01	5.0469639e+01	3.8126632e+02	5.6048526e+01	5.2925276e+01	9.4803685e+01	2.6660812e+02	5.8604619e+01	6.6209027e+01	1.6232027e+02	7.6595686e+01	1.7326591e+02	4.3489034e+01	6.1964702e+01	9.0498134e+01	7.8803060e+01	1.5993552e+02	3.0017381e+02	7.2856807e+01	1.5074523e+02	1.5536439e+02	4.7071726e+01	5.5316838e+01	1.0689001e+02	1.3585171e+02	6.4082109e+01	1.3130416e+02	6.0801387e+01	7.0477171e+01	6.6393874e+01	3.1773108e+01	5.2425488e+01	8.3544594e+01	6.1199809e+01
2.0080008e+03	8.7861670e+01	7.6775127e+01	1.3604373e+02	5.9349051e+01	1.4209299e+02	1.4795864e+02	5.0403489e+01	5.6048649e+01	6.1085833e+01	7.1488755e+01	5.2018561e+01	5.5702002e+02	1.4193767e+02	2.1287400e+02	1.3875093e+02	4.7241900e+01	5.0490545e+01	3.8182678e+02	5.6201269e+01	5.3013430e+01	9.4720015e+01	2.6665065e+02	5.8450538e+01	6.6460293e+01	1.6290688e+02	7.6172172e+01	1.7305277e+02	4.3320719e+01	6.1905073e+01	9.0808177e+01	7.9116772e+01	1.5998027e+02	3.0028380e+02	7.2937886e+01	1.5107988e+02	1.5577388e+02	4.7221238e+01	5.5516045e+01	1.0628899e+02	1.3570856e+02	6.4089128e+01	1.3147460e+02	6.1002918e+01	7.0116079e+01	6.6563598e+01	3.2121930e+01	5.2505976e+01	8.3898576e+01	6.1288357e+01
2.0088009e+03	8.7932085e+01	7.6767366e+01	1.3629178e+02	5.9530253e+01	1.4198207e+02	1.4836523e+02	5.0742557e+01	5.6327978e+01	6.1235686e+01	7.1480683e+01	5.1834074e+01	5.5694062e+02	1.4218237e+02	2.1318259e+02	1.3880000e+02	4.7490063e+01	5.0681508e+01	3.8166124e+02	5.5845090e+01	5.3199606e+01	9.5039685e+01	2.6667944e+02	5.8800523e+01	6.6164427e+01	1.6266235e+02	7.6940783e+01	1.7338664e+02	4.3624401e+01	6.2216761e+01	9.0544458e+01	7.9060708e+01	1.5974577e+02	3.0031370e+02	7.3004719e+01	1.5098631e+02	1.5559212e+02	4.7372011e+01	5.5503661e+01	1.0638340e+02	1.3593385e+02	6.4252344e+01	1.3159458e+02	6.1045066e+01	7.0615184e+01	6.6770236e+01	3.1781522e+01	5.2213139e+01	8.4054294e+01	6.1377002e+01
2.0096010e+03	8.7916548e+01	7.6945079e+01	1.3607164e+02	5.9724402e+01	1.4216835e+02	1.4839280e+02	5.0306831e+01	5.6384791e+01	6.1160317e+01	7.1655533e+01	5.2069987e+01	5.5733243e+02	1.4250361e+02	2.1330881e+02	1.3891907e+02	4.7277325e+01	5.1040788e+01	3.8207689e+02	5.6179362e+01	5.3461760e+01	9.5204827e+01	2.6695053e+02	5.8829414e+01	6.6999051e+01	1.6318728e+02	7.6298715e+01	1.7357070e+02	4.3341894e+01	6.2246226e+01	9.0892252e+01	7.9287818e+01	1.6019851e+02	3.0044659e+02	7.3107888e+01	1.5117251e+02	1.5603102e+02	4.7345259e+01	5.6026715e+01	1.0659084e+02	1.3600079e+02	6.4334859e+01	1.3136241e+02	6.0787350e+01	7.0532444e+01	6.6922388e+01	3.2504240e+01	5.2662341e+01	8.4098175e+01	6.1669360e+01
2.0104010e+03	8.8297940e+01	7.7047246e+01	1.3642940e+02	5.9445365e+01	1.4204466e+02	1.4824928e+02	5.0863365e+01	5.6392065e+01	6.1422754e+01	7.1752909e+01	5.2331800e+01	5.5734848e+02	1.4242325e+02	2.1326485e+02	1.3871718e+02	4.7530805e+01	5.0839902e+01	3.8201502e+02	5.6133998e+01	5.3306445e+01	9.5075458e+01	2.6691159e+02	5.8602774e+01	6.6434503e+01	1.6296007e+02	7.6548560e+01	1.7367991e+02	4.3583281e+01	6.2257202e+01	9.0920710e+01	7.9389083e+01	1.6025749e+02	3.0057527e+02	7.3306650e+01	1.5145476e+02	1.5581279e+02	4.7538438e+01	5.5624160e+01	1.0673414e+02	1.3609526e+02	6.4315542e+01	1.3178371e+02	6.1374321e+01	7.0736231e+01	6.7054313e+01	3.2081415e+01	5.2484152e+01	8.4141200e+01	6.1800760e+01
2.0112011e+03	8.7842732e+01	7.7299132e+01	1.3651020e+02	5.9813363e+01	1.4263841e+02	1.4855098e+02	5.0688653e+01	5.6658691e+01	6.1195221e+01	7.1579103e+01	5.1924014e+01	5.5747455e+02	1.4264401e+02	2.1356058e+02	1.3914067e+02	4.7504645e+01	5.1227357e+01	3.8218352e+02	5.6197452e+01	5.3195040e+01	9.5012210e+01	2.6726997e+02	5.8820605e+01	6.6748457e+01	1.6323160e+02	7.7014711e+01	1.7389230e+02	4.3798726e+01	6.2308828e+01	9.0926202e+01	7.9533974e+01	1.6035841e+02	3.0072010e+02	7.3476558e+01	1.5139025e+02	1.5600645e+02	4.7734460e+01	5.5887957e+01	1.0682292e+02	1.3608903e+02	6.4506781e+01	1.3161664e+02	6.1453471e+01	7.0778244e+01	6.7429184e+01	3.2467548e+01	5.2765293e+01	8.4562084e+01	6.1728863e+01
2.0120012e+03	8.8346043e+01	7.7362172e+01	1.3657475e+02	5.9539482e+01	1.4252090e+02	1.4874232e+02	5.1133430e+01	5.6610432e+01	6.1378295e+01	7.1557080e+01	5.2595497e+01	5.5751128e+02	1.4263874e+02	2.1397495e+02	1.3906502e+02	4.7857818e+01	5.1280507e+01	3.8254861e+02	5.6517907e+01	5.3588249e+01	9.5301875e+01	2.6750916e+02	5.8895922e+01	6.7240493e+01	1.6343741e+02	7.6932278e+01	1.7403656e+02	4.3987768e+01	6.2519624e+01	9.1406310e+01	7.9544493e+01	1.6039975e+02	3.0078560e+02	7.3438320e+01	1.5156766e+02	1.5639188e+02	4.7659155e+01	5.5831001e+01	1.0662566e+02	1.3585676e+02	6.4427715e+01	1.3211561e+02	6.1331530e+01	7.0879773e+01	6.7562914e+01	3.2257597e+01	5.2524295e+01	8.4520956e+01	6.1957463e+01
2.0128013e+03	8.8082120e+01	7.7163278e+01	1.3673915e+02	5.9732107e+01	1.4273673e+02	1.4852914e+02	5.0846812e+01	5.6919656e+01	6.1330584e+01	7.1967711e+01	5.2519922e+01	5.5786411e+02	1.4258400e+02	2.1383776e+02	1.3936193e+02	4.7878329e+01	5.1437210e+01	3.8249343e+02	5.6281487e+01	5.3709381e+01	9.5300782e+01	2.6734620e+02	5.8831512e+01	6.6760184e+01	1.6342262e+02	7.7020912e+01	1.7356583e+02	4.4032664e+01	6.2528008e+01	9.0741182e+01	7.9864704e+01	1.6045762e+02	3.0097990e+02	7.3789927e+01	1.5163537e+02	1.5657568e+02	4.7822994e+01	5.5954202e+01	1.0724707e+02	1.3636698e+02	6.4855042e+01	1.3201071e+02	6.1411724e+01	7.1188833e+01	6.7174121e+01	3.2716778e+01	5.3077519e+01	8.4477355e+01	6.2089129e+01
2.0136014e+03	8.8652505e+01	7.7650660e+01	1.3679981e+02	5.9746760e+01	1.4259311e+02	1.4885721e+02	5.1405640e+01	5.6989588e+01	6.1665231e+01	7.1970438e+01	5.2761173e+01	5.5793368e+02	1.4277459e+02	2.1390016e+02	1.3913548e+02	4.7900245e+01	5.1779093e+01	3.8284812e+02	5.6597843e+01	5.3871237e+01	9.5590532e+01	2.6756693e+02	5.8905916e+01	6.7033107e+01	1.6376043e+02	7.7030103e+01	1.7409922e+02	4.3725601e+01	6.2333106e+01	9.1305603e+01	8.0001682e+01	1.6093020e+02	3.0111588e+02	7.3868843e+01	1.5162041e+02	1.5667347e+02	4.7694712e+01	5.6234856e+01	1.0676676e+02	1.3599032e+02	6.4772280e+01	1.3219399e+02	6.1649690e+01	7.1089452e+01	6.7965870e+01	3.2349722e+01	5.2558123e+01	8.4928276e+01	6.1949589e+01
2.0144014e+03	8.8378459e+01	7.7776749e+01	1.3710803e+02	6.0067672e+01	1.4298351e+02	1.4865230e+02	5.1039121e+01	5.7264573e+01	6.1528105e+01	7.2240538e+01	5.2483458e+01	5.5787628e+02	1.4311444e+02	2.1413735e+02	1.3942110e+02	4.8113414e+01	5.1485230e+01	3.8287794e+02	5.6484508e+01	5.3707033e+01	9.5607061e+01	2.6764530e+02	5.9122095e+01	6.7234075e+01	1.6371382e+02	7.7521751e+01	1.7407842e+02	4.4337439e+01	6.3016228e+01	9.1449536e+01	8.0135613e+01	1.6054809e+02	3.0107049e+02	7.3936124e+01	1.5207435e+02	1.5652698e+02	4.8181083e+01	5.5901062e+01	1.0725365e+02	1.3641390e+02	6.5090706e+01	1.3222783e+02	6.1435985e+01	7.1426522e+01	6.7897107e+01	3.2643704e+01	5.3241887e+01	8.4914431e+01	6.2235678e+01
2.0152015e+03	8.8586881e+01	7.7925015e+01	1.3715277e+02	5.9691968e+01	1.4296258e+02	1.4894560e+02	5.1207465e+01	5.7054547e+01	6.1895751e+01	7.2152396e+01	5.2834762e+01	5.5820059e+02	1.4304861e+02	2.1421928e+02	1.3916632e+02	4.8113613e+01	5.1947782e+01	3.8307928e+02	5.6557055e+01	5.4177758e+01	9.5750309e+01	2.6789039e+02	5.9168010e+01	6.7350477e+01	1.6388317e+02	7.7164163e+01	1.7425145e+02	4.3880343e+01	6.2791726e+01	9.1254957e+01	8.0172168e+01	1.6064612e+02	3.0114041e+02	7.4014113e+01	1.5202240e+02	1.5690249e+02	4.7756660e+01	5.6347837e+01	1.0701300e+02	1.3634270e+02	6.5107956e+01	1.3244535e+02	6.1603087e+01	7.1321583e+01	6.8046036e+01	3.2851965e+01	5.2931258e+01	8.5194434e+01	6.2279345e+01
2.0160016e+03	8.8686411e+01	7.7974307e+01	1.3716763e+02	6.0205346e+01	1.4303654e+02	1.4884754e+02	5.1632748e+01	5.7437810e+01	6.1874497e+01	7.2228449e+01	5.3004024e+01	5.5834696e+02	1.4331152e+02	2.1472020e+02	1.3971596e+02	4.8320282e+01	5.1849637e+01	3.8297969e+02	5.6670651e+01	5.4079443e+01	9.5873167e+01	2.6782174e+02	5.9287924e+01	6.7349067e+01	1.6389864e+02	7.7377088e+01	1.7423000e+02	4.4406197e+01	6.2849000e+01	9.1901745e+01	8.0216935e+01	1.6089507e+02	3.0148309e+02	7.4237483e+01	1.5260154e+02	1.5670778e+02	4.8376447e+01	5.6410493e+01	1.0747708e+02	1.3639035e+02	6.5096313e+01	1.3248025e+02	6.1790995e+01	7.1786733e+01	6.8204398e+01	3.2798994e+01	5.3414408e+01	8.5272021e+01	6.2305456e+01
2.0168017e+03	8.8736312e+01	7.8402818e+01	1.3727574e+02	6.0088824e+01	1.4290385e+02	1.4904331e+02	5.1261864e+01	5.7109251e+01	6.1955195e+01	7.2740914e+01	5.3118533e+01	5.5866731e+02	1.4335456e+02	2.1422826e+02	1.3932407e+02	4.8117544e+01	5.2209602e+01	3.8356682e+02	5.6550011e+01	5.4181106e+01	9.5749163e+01	2.6796192e+02	5.9296962e+01	6.7721770e+01	1.6406479e+02	7.7356667e+01	1.7426175e+02	4.4360726e+01	6.3146641e+01	9.1879223e+01	8.0412148e+01	1.6093195e+02	3.0129935e+02	7.4313172e+01	1.5229318e+02	1.5703505e+02	4.8045993e+01	5.6365205e+01	1.0718355e+02	1.3629736e+02	6.5000036e+01	1.3239517e+02	6.1817697e+01	7.1597658e+01	6.8374975e+01	3.2860394e+01	5.2949877e+01	8.5429980e+01	6.2626280e+01
2.0176018e+03	8.8922455e+01	7.8559705e+01	1.3789010e+02	6.0235345e+01	1.4335014e+02	1.4943883e+02	5.1825474e+01	5.7488628e+01	6.2333893e+01	7.2513925e+01	5.2816953e+01	5.5879510e+02	1.4344578e+02	2.1498156e+02	1.3970540e+02	4.8467281e+01	5.2094418e+01	3.8374233e+02	5.6974824e+01	5.4349361e+01	9.6152817e+01	2.6804868e+02	5.9266315e+01	6.7592139e+01	1.6441716e+02	7.7410850e+01	1.7439302e+02	4.4542456e+01	6.2904442e+01	9.1928416e+01	8.0411456e+01	1.6125075e+02	3.0107450e+02	7.4702266e+01	1.5276294e+02	1.5706661e+02	4.8532096e+01	5.6603495e+01	1.0744355e+02	1.3666282e+02	6.5402890e+01	1.3270996e+02	6.2028074e+01	7.1958251e+01	6.8704488e+01	3.2931754e+01	5.3477042e+01	8.5428047e+01	6.2678265e+01
2.0184018e+03	8.9122802e+01	7.8629595e+01	1.3750045e+02	6.0488999e+01	1.4344503e+02	1.4930879e+02	5.1693625e+01	5.7602306e+01	6.2048860e+01	7.2778178e+01	5.3565419e+01	5.5908866e+02	1.4370805e+02	2.1449656e+02	1.3993381e+02	4.8801166e+01	5.2608123e+01	3.8373992e+02	5.6715752e+01	5.4437353e+01	9.5917770e+01	2.6844875e+02	5.9460306e+01	6.7952570e+01	1.6455139e+02	7.7718605e+01	1.7459101e+02	4.4412293e+01	6.3268976e+01	9.1931165e+01	8.0730478e+01	1.6108785e+02	3.0179622e+02	7.4432955e+01	1.5258229e+02	1.5716962e+02	4.8562790e+01	5.6597825e+01	1.0728235e+02	1.3664739e+02	6.5324051e+01	1.3259584e+02	6.1895068e+01	7.1954245e+01	6.8778256e+01	3.3124057e+01	5.3414411e+01	8.5459671e+01	6.2734396e+01
2.0192019e+03	8.8980414e+01	7.8869987e+01	1.3799173e+02	6.0032078e+01	1.4340334e+02	1.4955490e+02	5.2126069e+01	5.7710924e+01	6.2365090e+01	7.3089753e+01	5.3033365e+01	5.5889647e+02	1.4353949e+02	2.1492322e+02	1.3973950e+02	4.8569248e+01	5.2663734e+01	3.8380308e+02	5.6860303e+01	5.4527970e+01	9.6041821e+01	2.6827473e+02	5.9395145e+01	6.8078795e+01	1.6448824e+02	7.7593120e+01	1.7454160e+02	4.4564891e+01	6.2870544e+01	9.2006178e+01	8.0562783e+01	1.6114978e+02	3.0156253e+02	7.4621200e+01	1.5273065e+02	1.5735810e+02	4.8573065e+01	5.6901611e+01	1.0789463e+02	1.3684322e+02	6.5552453e+01	1.3284883e+02	6.2046017e+01	7.2344636e+01	6.9039958e+01	3.2983588e+01	5.3598577e+01	8.6046130e+01	6.2802884e+01
2.0200020e+03	8.8946292e+01	7.8867385e+01	1.3786545e+02	6.0140081e+01	1.4333064e+02	1.4951052e+02	5.1681927e+01	5.7761535e+01	6.2212012e+01	7.2795127e+01	5.3747406e+01	5.5928111e+02	1.4381697e+02	2.1519493e+02	1.3983322e+02	4.8849767e+01	5.2932534e+01	3.8374870e+02	5.7214406e+01	5.4580824e+01	9.6300692e+01	2.6867072e+02	5.9525714e+01	6.7972839e+01	1.6476681e+02	7.7927183e+01	1.7477893e+02	4.4941404e+01	6.3298523e+01	9.2065792e+01	8.0966059e+01	1.6125987e+02	3.0163109e+02	7.4878259e+01	1.5296409e+02	1.5749311e+02	4.8755677e+01	5.6634643e+01	1.0761898e+02	1.3685457e+02	6.5634769e+01	1.3296888e+02	6.1846544e+01	7.2316547e+01	6.8851894e+01	3.3111784e+01	5.3475455e+01	8.5849989e+01	6.3067797e+01
2.0208021e+03	8.9431283e+01	7.9056088e+01	1.3800295e+02	6.0553492e+01	1.4378095e+02	1.4964316e+02	5.2158873e+01	5.7831214e+01	6.2450649e+01	7.3215200e+01	5.3527453e+01	5.5934184e+02	1.4391480e+02	2.1514926e+02	1.3994119e+02	4.8425965e+01	5.2846472e+01	3.8400347e+02	5.6938381e+01	5.4709021e+01	9.6369906e+01	2.6854041e+02	5.9434933e+01	6.8204642e+01	1.6474288e+02	7.7645722e+01	1.7462068e+02	4.4541536e+01	6.3056524e+01	9.2232814e+01	8.1037767e+01	1.6151596e+02	3.0165237e+02	7.4877799e+01	1.5308631e+02	1.5767446e+02	4.8835575e+01	5.6932212e+01	1.0761127e+02	1.3663733e+02	6.5591262e+01	1.3313420e+02	6.2296301e+01	7.2193040e+01	6.9352216e+01	3.3319074e+01	5.3672505e+01	8.6267154e+01	6.2719288e+01
2.0216022e+03	8.9006029e+01	7.9364701e+01	1.3829088e+02	6.0771231e+01	1.4379009e+02	1.4981109e+02	5.2170944e+01	5.7928990e+01	6.2638822e+01	7.2942245e+01	5.3551780e+01	5.5973414e+02	1.4387938e+02	2.1556479e+02	1.3994013e+02	4.9119587e+01	5.3141518e+01	3.8436586e+02	5.6770988e+01	5.4658855e+01	9.6477161e+01	2.6879809e+02	5.9798351e+01	6.8144278e+01	1.6496910e+02	7.8099897e+01	1.7513204e+02	4.5060979e+01	6.3814108e+01	9.2492605e+01	8.1062676e+01	1.6177223e+02	3.0201789e+02	7.4821787e+01	1.5300711e+02	1.5751044e+02	4.8780462e+01	5.6974516e+01	1.0772358e+02	1.3695751e+02	6.6019133e+01	1.3325784e+02	6.2301362e+01	7.2572574e+01	6.9549776e+01	3.3446928e+01	5.3625209e+01	8.6125024e+01	6.3070903e+01
2.0224022e+03	8.9618969e+01	7.9191163e+01	1.3833327e+02	6.0524127e+01	1.4383830e+02	1.4975674e+02	5.2340140e+01	5.8039432e+01	6.2680814e+01	7.3374733e+01	5.3666675e+01	5.5972610e+02	1.4414895e+02	2.1552815e+02	1.4015340e+02	4.9081636e+01	5.3052249e+01	3.8434514e+02	5.7143273e+01	5.4871677e+01	9.6523274e+01	2.6884030e+02	5.9785702e+01	6.8369651e+01	1.6482528e+02	7.8125903e+01	1.7504104e+02	4.4984075e+01	6.3573276e+01	9.2160341e+01	8.1210164e+01	1.6136347e+02	3.0166044e+02	7.5219762e+01	1.5342945e+02	1.5764131e+02	4.8911766e+01	5.6946102e+01	1.0815623e+02	1.3696619e+02	6.5776228e+01	1.3332445e+02	6.2310989e+01	7.2707977e+01	6.9741101e+01	3.3291637e+01	5.3677649e+01	8.6350789e+01	6.3051506e+01
2.0232023e+03	8.9344453e+01	7.9303726e+01	1.3861282e+02	6.0529095e+01	1.4403597e+02	1.4991286e+02	5.2264136e+01	5.8218066e+01	6.2796912e+01	7.3503610e+01	5.3748532e+01	5.5979902e+02	1.4420876e+02	2.1591097e+02	1.3995355e+02	4.9026267e+01	5.3479289e+01	3.8449711e+02	5.7127620e+01	5.4859819e+01	9.6551107e+01	2.6879278e+02	5.9978350e+01	6.8497655e+01	1.6537863e+02	7.8032248e+01	1.7511056e+02	4.4951320e+01	6.3648635e+01	9.2757976e+01	8.1288090e+01	1.6163405e+02	3.0225361e+02	7.5330366e+01	1.5342275e+02	1.5811009e+02	4.9169595e+01	5.7044020e+01	1.0799713e+02	1.3724648e+02	6.6262234e+01	1.3327637e+02	6.2555393e+01	7.2731755e+01	6.9765802e+01	3.3502148e+01	5.3767607e+01	8.6531495e+01	6.3206780e+01
2.0240024e+03	8.9864016e+01	7.9835920e+01	1.3844375e+02	6.0926789e+01	1.4392964e+02	1.5004746e+02	5.2549137e+01	5.8343639e+01	6.2563230e+01	7.3383273e+01	5.3995615e+01	5.6030838e+02	1.4435201e+02	2.1579807e+02	1.4030092e+02	4.9340304e+01	5.3401531e+01	3.8450883e+02	5.7216824e+01	5.5139136e+01	9.6979099e+01	2.6945049e+02	5.9690715e+01	6.8706277e+01	1.6515606e+02	7.8340938e+01	1.7522242e+02	4.5422890e+01	6.3906514e+01	9.2287331e+01	8.1942994e+01	1.6202200e+02	3.0195570e+02	7.5182506e+01	1.5379290e+02	1.5806077e+02	4.8960371e+01	5.7325131e+01	1.0790800e+02	1.3694233e+02	6.5941544e+01	1.3360910e+02	6.2264970e+01	7.3083521e+01	6.9695269e+01	3.3848262e+01	5.4073569e+01	8.6598297e+01	6.3416352e+01
2.0248025e+03	8.9477136e+01	7.9788483e+01	1.3889059e+02	6.0685174e+01	1.4431097e+02	1.5008620e+02	5.2415984e+01	5.8432582e+01	6.2851271e+01	7.3504959e+01	5.3916565e+01	5.5998843e+02	1.4471300e+02	2.1587682e+02	1.4052678e+02	4.9422527e+01	5.3629799e+01	3.8503385e+02	5.7178203e+01	5.5059048e+01	9.6558602e+01	2.6915751e+02	5.9857394e+01	6.8975962e+01	1.6569694e+02	7.8082094e+01	1.7558012e+02	4.5138267e+01	6.3727986e+01	9.2785405e+01	8.1349415e+01	1.6189748e+02	3.0221804e+02	7.5576144e+01	1.5371173e+02	1.5817469e+02	4.9334391e+01	5.7204044e+01	1.0800302e+02	1.3726980e+02	6.6082539e+01	1.3367781e+02	6.2649775e+01	7.2765855e+01	7.0173862e+01	3.3487047e+01	5.4074073e+01	8.6856350e+01	6.3726092e+01
2.0256026e+03	8.9889993e+01	7.9836290e+01	1.3862342e+02	6.1011077e+01	1.4396199e+02	1.4999336e+02	5.2865743e+01	5.8369785e+01	6.2967763e+01	7.3634668e+01	5.3913464e+01	5.6058026e+02	1.4429592e+02	2.1622157e+02	1.4022329e+02	4.9565242e+01	5.3819181e+01	3.8535691e+02	5.7391252e+01	5.5281443e+01	9.7428393e+01	2.6949246e+02	6.0208658e+01	6.8589546e+01	1.6548802e+02	7.8490196e+01	1.7566207e+02	4.5067115e+01	6.3990779e+01	9.2801335e+01	8.1908558e+01	1.6206155e+02	3.0231251e+02	7.5815449e+01	1.5409180e+02	1.5830711e+02	4.9092140e+01	5.7446544e+01	1.0805828e+02	1.3725142e+02	6.6357802e+01	1.3371055e+02	6.2833794e+01	7.3336758e+01	7.0320132e+01	3.3791953e+01	5.4108085e+01	8.7071819e+01	6.3274393e+01
2.0264026e+03	9.0089000e+01	8.0060688e+01	1.3902022e+02	6.0882967e+01	1.4446768e+02	1.5037315e+02	5.2550649e+01	5.8588028e+01	6.2820665e+01	7.3865222e+01	5.4314061e+01	5.6051298e+02	1.4484239e+02	2.1621540e+02	1.4051100e+02	4.9681229e+01	5.3849492e+01	3.8509116e+02	5.7440960e+01	5.5414517e+01	9.7054355e+01	2.6917724e+02	6.0041137e+01	6.9247871e+01	1.6547294e+02	7.8339744e+01	1.7525112e+02	4.5488488e+01	6.4300888e+01	9.2630744e+01	8.2005843e+01	1.6215977e+02	3.0224668e+02	7.5463169e+01	1.5394572e+02	1.5832208e+02	4.9762148e+01	5.7491850e+01	1.0799442e+02	1.3735405e+02	6.6504118e+01	1.3368494e+02	6.2970044e+01	7.3249343e+01	7.0420354e+01	3.3746402e+01	5.4140570e+01	8.6780920e+01	6.3638097e+01
2.0272027e+03	8.9990687e+01	8.0334918e+01	1.3899404e+02	6.1005003e+01	1.4449797e+02	1.5024556e+02	5.2841101e+01	5.8510448e+01	6.3096685e+01	7.3891465e+01	5.4115869e+01	5.6044642e+02	1.4475472e+02	2.1654987e+02	1.4045773e+02	4.9467920e+01	5.4010611e+01	3.8538772e+02	5.7472386e+01	5.5300019e+01	9.7268327e+01	2.6974715e+02	6.0207537e+01	6.8946139e+01	1.6589038e+02	7.8487567e+01	1.7606731e+02	4.5393614e+01	6.4086837e+01	9.3143286e+01	8.2181093e+01	1.6219370e+02	3.0255226e+02	7.6139349e+01	1.5416124e+02	1.5871827e+02	4.9486593e+01	5.7680489e+01	1.0828479e+02	1.3735682e+02	6.6415016e+01	1.3381767e+02	6.2656917e+01	7.3547936e+01	7.0703360e+01	3.3743601e+01	5.4383204e+01	8.7250362e+01	6.3782366e+01
2.0280028e+03	9.0377578e+01	8.0309029e+01	1.3886510e+02	6.1658410e+01	1.4457769e+02	1.5072789e+02	5.3093123e+01	5.8925336e+01	6.3215669e+01	7.4024238e+01	5.4315970e+01	5.6077114e+02	1.4476499e+02	2.1661031e+02	1.4077289e+02	4.9635258e+01	5.4131749e+01	3.8524635e+02	5.7398189e+01	5.5771383e+01	9.7242889e+01	2.6989801e+02	6.0116297e+01	6.9248738e+01	1.6566047e+02	7.8834186e+01	1.7575518e+02	4.5531217e+01	6.4387951e+01	9.3004448e+01	8.2161007e+01	1.6215109e+02	3.0255752e+02	7.5820357e+01	1.5442957e+02	1.5857733e+02	4.9674629e+01	5.7960409e+01	1.0847308e+02	1.3719820e+02	6.6778415e+01	1.3388909e+02	6.2794117e+01	7.3483720e+01	7.0754023e+01	3.4069315e+01	5.4213577e+01	8.7063618e+01	6.3930318e+01
2.0288029e+03	8.9955237e+01	8.0257243e+01	1.3936040e+02	6.1063720e+01	1.4474466e+02	1.5054414e+02	5.2979529e+01	5.8650010e+01	6.3404617e+01	7.4136310e+01	5.4571623e+01	5.6114160e+02	1.4509481e+02	2.1667845e+02	1.4057166e+02	4.9999623e+01	5.4187261e+01	3.8569897e+02	5.7587863e+01	5.5504183e+01	9.7486403e+01	2.6984115e+02	6.0428215e+01	6.9119821e+01	1.6632009e+02	7.8604518e+01	1.7568223e+02	4.5713493e+01	6.4364575e+01	9.2997230e+01	8.2191125e+01	1.6239449e+02	3.0254489e+02	7.6286029e+01	1.5440369e+02	1.5884678e+02	4.9631787e+01	5.7378395e+01	1.0806996e+02	1.3749929e+02	6.6548953e+01	1.3410522e+02	6.3009462e+01	7.3595665e+01	7.1147359e+01	3.4221264e+01	5.4510854e+01	8.7243598e+01	6.3803765e+01
2.0296030e+03	9.0267815e+01	8.0703619e+01	1.3941978e+02	6.1266523e+01	1.4477054e+02	1.5055000e+02	5.3123131e+01	5.8944805e+01	6.3368037e+01	7.4188018e+01	5.4496911e+01	5.6106868e+02	1.4499943e+02	2.1682823e+02	1.4063806e+02	4.9846589e+01	5.4465968e+01	3.8561126e+02	5.7287396e+01	5.5770471e+01	9.7252233e+01	2.6970984e+02	6.0103134e+01	6.9576695e+01	1.6596827e+02	7.8663208e+01	1.7614370e+02	4.5560240e+01	6.4566389e+01	9.3033961e+01	8.2241425e+01	1.6224703e+02	3.0295982e+02	7.6462781e+01	1.5446381e+02	1.5872788e+02	4.9617115e+01	5.8200279e+01	1.0879862e+02	1.3767870e+02	6.7000727e+01	1.3432642e+02	6.3042554e+01	7.3951529e+01	7.1026365e+01	3.3761858e+01	5.4548501e+01	8.7480439e+01	6.4290869e+01
2.0304030e+03	9.0575366e+01	8.0978688e+01	1.3939777e+02	6.1327375e+01	1.4508858e+02	1.5056403e+02	5.3289002e+01	5.9213253e+01	6.3362807e+01	7.4369574e+01	5.4671246e+01	5.6128400e+02	1.4556635e+02	2.1714163e+02	1.4052942e+02	5.0204958e+01	5.4771949e+01	3.8601132e+02	5.7804876e+01	5.6027957e+01	9.7587058e+01	2.7024058e+02	6.0566630e+01	6.9408892e+01	1.6629028e+02	7.8705765e+01	1.7623407e+02	4.5800560e+01	6.4346451e+01	9.3228497e+01	8.2252130e+01	1.6252651e+02	3.0267532e+02	7.6353321e+01	1.5478531e+02	1.5911448e+02	4.9956142e+01	5.7887410e+01	1.0855858e+02	1.3744898e+02	6.6949430e+01	1.3406475e+02	6.3028064e+01	7.3969123e+01	7.1206139e+01	3.4406765e+01	5.4623344e+01	8.7620385e+01	6.4083450e+01
2.0312031e+03	9.0543896e+01	8.0932957e+01	1.3960502e+02	6.1287493e+01	1.4487367e+02	1.5072174e+02	5.3370358e+01	5.8947769e+01	6.3782368e+01	7.4283958e+01	5.4801926e+01	5.6134972e+02	1.4504261e+02	2.1731462e+02	1.4099928e+02	4.9714972e+01	5.4945365e+01	3.8591903e+02	5.8071584e+01	5.6022259e+01	9.7568477e+01	2.7022677e+02	6.0403702e+01	6.9621870e+01	1.6644705e+02	7.8936389e+01	1.7600117e+02	4.5923292e+01	6.4853946e+01	9.3191348e+01	8.2625073e+01	1.6272117e+02	3.0310724e+02	7.6646507e+01	1.5486039e+02	1.5899509e+02	5.0012210e+01	5.8001808e+01	1.0832229e+02	1.3797123e+02	6.6807911e+01	1.3448595e+02	6.3209164e+01	7.4222108e+01	7.1669168e+01	3.4231787e+01	5.4661442e+01	8.7978913e+01	6.4271974e+01
2.0320032e+03	9.0710294e+01	8.1228460e+01	1.3984834e+02	6.1527749e+01	1.4528503e+02	1.5087564e+02	5.3419045e+01	5.9007141e+01	6.3583811e+01	7.4493225e+01	5.4905942e+01	5.6155443e+02	1.4578676e+02	2.1717822e+02	1.4063965e+02	5.0380023e+01	5.4658182e+01	3.8626964e+02	5.7443221e+01	5.6376205e+01	9.7733303e+01	2.7015527e+02	6.0583704e+01	6.9578364e+01	1.6634605e+02	7.8621529e+01	1.7632026e+02	4.5952082e+01	6.4587448e+01	9.3805896e+01	8.2643216e+01	1.6246040e+02	3.0276225e+02	7.6567915e+01	1.5524334e+02	1.5942860e+02	5.0088200e+01	5.8154216e+01	1.0850545e+02	1.3759247e+02	6.7060730e+01	1.3440513e+02	6.3371670e+01	7.4136067e+01	7.1429065e+01	3.4505486e+01	5.4675843e+01	8.8091883e+01	6.4438058e+01
2.0328033e+03	9.0757510e+01	8.0832760e+01	1.3981129e+02	6.1522533e+01	1.4529908e+02	1.5117440e+02	5.3529588e+01	5.9436050e+01	6.3624708e+01	7.4836104e+01	5.4734882e+01	5.6174875e+02	1.4536514e+02	2.1771975e+02	1.4124974e+02	5.0331748e+01	5.5002055e+01	3.8645576e+02	5.7886111e+01	5.6035855e+01	9.7725266e+01	2.7058733e+02	6.0508331e+01	6.9941191e+01	1.6701433e+02	7.9170321e+01	1.7636397e+02	4.6089592e+01	6.4980062e+01	9.3582348e+01	8.2734064e+01	1.6268096e+02	3.0294274e+02	7.6705938e+01	1.5502518e+02	1.5957280e+02	5.0355806e+01	5.8275597e+01	1.0859402e+02	1.3767198e+02	6.7123359e+01	1.3476557e+02	6.2972587e+01	7.4110729e+01	7.1816183e+01	3.4602376e+01	5.4803894e+01	8.8012705e+01	6.4436293e+01
2.0336034e+03	9.0941471e+01	8.1542546e+01	1.4004515e+02	6.2082267e+01	1.4521964e+02	1.5125623e+02	5.3475810e+01	5.9245181e+01	6.3868460e+01	7.4485452e+01	5.4980524e+01	5.6216229e+02	1.4593117e+02	2.1746125e+02	1.4111976e+02	5.0537042e+01	5.5393382e+01	3.8646161e+02	5.7774819e+01	5.6445400e+01	9.7873643e+01	2.7045868e+02	6.0741805e+01	6.9847997e+01	1.6701755e+02	7.9013113e+01	1.7654885e+02	4.5983459e+01	6.5027229e+01	9.3700121e+01	8.2924900e+01	1.6266497e+02	3.0301804e+02	7.6801284e+01	1.5534334e+02	1.5943612e+02	5.0083235e+01	5.8402889e+01	1.0878805e+02	1.3786790e+02	6.6970493e+01	1.3450382e+02	6.3730259e+01	7.4529989e+01	7.1739523e+01	3.4365359e+01	5.4883319e+01	8.8108280e+01	6.4529167e+01
2.0344034e+03	9.1312739e+01	8.1346320e+01	1.4025511e+02	6.1476330e+01	1.4550235e+02	1.5097023e+02	5.3728791e+01	5.9594515e+01	6.3715106e+01	7.5038616e+01	5.4943542e+01	5.6206008e+02	1.4561220e+02	2.1810039e+02	1.4115744e+02	5.0361593e+01	5.5385307e+01	3.8678289e+02	5.8137977e+01	5.6402361e+01	9.7853037e+01	2.7069174e+02	6.0630226e+01	6.9734510e+01	1.6663888e+02	7.9255163e+01	1.7632073e+02	4.6088650e+01	6.5071734e+01	9.4053321e+01	8.3003337e+01	1.6303486e+02	3.0307288e+02	7.7090744e+01	1.5507072e+02	1.5954107e+02	5.0288510e+01	5.8221896e+01	1.0885195e+02	1.3798905e+02	6.7602623e+01	1.3489889e+02	6.3310033e+01	7.4564397e+01	7.1986886e+01	3.4372391e+01	5.4971204e+01	8.8504026e+01	6.4579232e+01
2.0352035e+03	9.1072452e+01	8.1669360e+01	1.4026437e+02	6.2037995e+01	1.4557710e+02	1.5136886e+02	5.3959521e+01	5.9601333e+01	6.3844122e+01	7.4846892e+01	5.5466571e+01	5.6217901e+02	1.4602088e+02	2.1796177e+02	1.4133388e+02	5.0701952e+01	5.5713982e+01	3.8680426e+02	5.7905062e+01	5.6684614e+01	9.8076749e+01	2.7077696e+02	6.0817630e+01	7.0330459e+01	1.6707906e+02	7.9012818e+01	1.7645192e+02	4.6145811e+01	6.5136686e+01	9.3463141e+01	8.3192295e+01	1.6329416e+02	3.0315724e+02	7.7345357e+01	1.5550337e+02	1.5988176e+02	5.0520300e+01	5.8383128e+01	1.0881841e+02	1.3792061e+02	6.7477298e+01	1.3505518e+02	6.3340424e+01	7.4634361e+01	7.2314075e+01	3.4676474e+01	5.5178688e+01	8.8439532e+01	6.4621343e+01
2.0360036e+03	9.1534489e+01	8.1797074e+01	1.4053810e+02	6.1770414e+01	1.4560145e+02	1.5106464e+02	5.4024074e+01	5.9551193e+01	6.4137563e+01	7.5485555e+01	5.4886874e+01	5.6243108e+02	1.4600146e+02	2.1798283e+02	1.4125109e+02	5.0596272e+01	5.5659463e+01	3.8694673e+02	5.7981743e+01	5.6533083e+01	9.8430616e+01	2.7127077e+02	6.0770033e+01	7.0134929e+01	1.6724452e+02	7.9214553e+01	1.7667833e+02	4.6243508e+01	6.5431359e+01	9.4053579e+01	8.3288993e+01	1.6307206e+02	3.0334288e+02	7.7092725e+01	1.5575445e+02	1.5967165e+02	5.0483941e+01	5.8490933e+01	1.0921710e+02	1.3819726e+02	6.7551313e+01	1.3493565e+02	6.3748392e+01	7.4567102e+01	7.2339233e+01	3.4692848e+01	5.5019767e+01	8.8999901e+01	6.4717769e+01
2.0368037e+03	9.1261300e+01	8.1915569e+01	1.4056597e+02	6.2044496e+01	1.4580306e+02	1.5133530e+02	5.4065062e+01	5.9812547e+01	6.4049053e+01	7.5287563e+01	5.5690553e+01	5.6238114e+02	1.4624504e+02	2.1846463e+02	1.4147835e+02	5.0671415e+01	5.5716586e+01	3.8708675e+02	5.7845471e+01	5.6806803e+01	9.8017430e+01	2.7073799e+02	6.0633006e+01	7.0196018e+01	1.6731269e+02	7.9406406e+01	1.7681048e+02	4.6460040e+01	6.5544166e+01	9.3514927e+01	8.3498845e+01	1.6315485e+02	3.0346680e+02	7.7532520e+01	1.5540903e+02	1.6011534e+02	5.0695053e+01	5.8599711e+01	1.0898215e+02	1.3807140e+02	6.7486909e+01	1.3522209e+02	6.3318178e+01	7.4817044e+01	7.2639422e+01	3.4739833e+01	5.5220205e+01	8.8734980e+01	6.4938976e+01
2.0376038e+03	9.1403783e+01	8.2297773e+01	1.4074333e+02	6.1646832e+01	1.4579816e+02	1.5161576e+02	5.4019116e+01	5.9737822e+01	6.4275048e+01	7.5465331e+01	5.5489542e+01	5.6267147e+02	1.4626649e+02	2.1864291e+02	1.4146314e+02	5.1043063e+01	5.6075817e+01	3.8730250e+02	5.8545606e+01	5.6851585e+01	9.8577853e+01	2.7153446e+02	6.0801463e+01	7.0415278e+01	1.6753830e+02	7.9588048e+01	1.7658955e+02	4.6549396e+01	6.5390946e+01	9.4310140e+01	8.3400758e+01	1.6318438e+02	3.0342363e+02	7.7598888e+01	1.5602096e+02	1.5998253e+02	5.0727095e+01	5.8838091e+01	1.0912626e+02	1.3832065e+02	6.7695369e+01	1.3547576e+02	6.3868543e+01	7.5094265e+01	7.2709959e+01	3.4757664e+01	5.5299711e+01	8.8891577e+01	6.5003243e+01
2.0384038e+03	9.1712364e+01	8.2356214e+01	1.4072385e+02	6.2334431e+01	1.4602323e+02	1.5157680e+02	5.4277448e+01	5.9999635e+01	6.4270629e+01	7.5474036e+01	5.5370849e+01	5.6286111e+02	1.4650768e+02	2.1856529e+02	1.4174861e+02	5.0941305e+01	5.6090745e+01	3.8726822e+02	5.7925345e+01	5.6921201e+01	9.8345347e+01	2.7089452e+02	6.0965286e+01	7.0461838e+01	1.6759633e+02	7.9516067e+01	1.7692953e+02	4.6479789e+01	6.5775800e+01	9.4249712e+01	8.3625955e+01	1.6349182e+02	3.0332204e+02	7.7674222e+01	1.5599241e+02	1.6034761e+02	5.1048229e+01	5.8520679e+01	1.0910959e+02	1.3848851e+02	6.7637444e+01	1.3556441e+02	6.3837054e+01	7.5249302e+01	7.2895187e+01	3.4827344e+01	5.5559488e+01	8.9011625e+01	6.4974931e+01
2.0392039e+03	9.1672161e+01	8.2185671e+01	1.4070577e+02	6.1873735e+01	1.4597375e+02	1.5175789e+02	5.4226945e+01	5.9891563e+01	6.4385817e+01	7.5655716e+01	5.5457628e+01	5.6287140e+02	1.4647500e+02	2.1922158e+02	1.4171228e+02	5.1145078e+01	5.6099385e+01	3.8787666e+02	5.8104208e+01	5.7213557e+01	9.8621968e+01	2.7148582e+02	6.1059015e+01	7.0782222e+01	1.6772619e+02	7.9694335e+01	1.7711513e+02	4.6676629e+01	6.5605242e+01	9.4022114e+01	8.3703053e+01	1.6333269e+02	3.0364391e+02	7.7946716e+01	1.5623614e+02	1.6031205e+02	5.0840854e+01	5.9098017e+01	1.0938619e+02	1.3828528e+02	6.7908487e+01	1.3522526e+02	6.3752710e+01	7.5348482e+01	7.2933457e+01	3.5157837e+01	5.5510567e+01	8.9118775e+01	6.5141740e+01
2.0400040e+03	9.1899919e+01	8.2490075e+01	1.4100722e+02	6.2374011e+01	1.4615453e+02	1.5176218e+02	5.4497969e+01	6.0209651e+01	6.4389427e+01	7.5878544e+01	5.5676711e+01	5.6323872e+02	1.4655626e+02	2.1899370e+02	1.4149917e+02	5.1298452e+01	5.6293147e+01	3.8752889e+02	5.8381388e+01	5.6978216e+01	9.8661431e+01	2.7131085e+02	6.1087842e+01	7.0529029e+01	1.6788645e+02	7.9736790e+01	1.7716861e+02	4.6599253e+01	6.5704862e+01	9.4548301e+01	8.3819641e+01	1.6357643e+02	3.0367124e+02	7.8075528e+01	1.5621040e+02	1.6028733e+02	5.0761067e+01	5.8966966e+01	1.0925888e+02	1.3866467e+02	6.8140670e+01	1.3567963e+02	6.3918207e+01	7.5269241e+01	7.3226079e+01	3.5003124e+01	5.5651237e+01	8.9295453e+01	6.5438560e+01
2.0408041e+03	9.1902043e+01	8.2785925e+01	1.4110877e+02	6.2467670e+01	1.4605301e+02	1.5167914e+02	5.4528975e+01	6.0253848e+01	6.4446306e+01	7.5934824e+01	5.5902971e+01	5.6342870e+02	1.4663072e+02	2.1925283e+02	1.4182550e+02	5.1420779e+01	5.6402145e+01	3.8791519e+02	5.8040994e+01	5.7608106e+01	9.8620638e+01	2.7150239e+02	6.1285362e+01	7.0908389e+01	1.6784837e+02	7.9744933e+01	1.7710046e+02	4.6627374e+01	6.5891312e+01	9.4440872e+01	8.4071472e+01	1.6367652e+02	3.0393533e+02	7.8035329e+01	1.5638978e+02	1.6062300e+02	5.1276036e+01	5.9261165e+01	1.0964440e+02	1.3854468e+02	6.7775774e+01	1.3550022e+02	6.3954397e+01	7.5609405e+01	7.3440163e+01	3.5211242e+01	5.5545474e+01	8.9599149e+01	6.5420048e+01
2.0416042e+03	9.2202709e+01	8.2875275e+01	1.4119441e+02	6.3127125e+01	1.4620397e+02	1.5201748e+02	5.4704263e+01	6.0124473e+01	6.4710717e+01	7.6019622e+01	5.5770938e+01	5.6344996e+02	1.4674825e+02	2.1928018e+02	1.4163301e+02	5.1263379e+01	5.6330687e+01	3.8828285e+02	5.8823162e+01	5.7307129e+01	9.8910419e+01	2.7151649e+02	6.1258587e+01	7.0740094e+01	1.6791834e+02	7.9899289e+01	1.7737912e+02	4.6779921e+01	6.5878205e+01	9.4410290e+01	8.4148024e+01	1.6364647e+02	3.0376866e+02	7.8460007e+01	1.5646277e+02	1.6059716e+02	5.1250762e+01	5.9057222e+01	1.0970254e+02	1.3844359e+02	6.8411705e+01	1.3565966e+02	6.4073104e+01	7.5639643e+01	7.3372502e+01	3.5394823e+01	5.5728445e+01	8.9609817e+01	6.5348037e+01
2.0424042e+03	9.2167400e+01	8.3046622e+01	1.4133947e+02	6.3942268e+01	1.4670393e+02	1.5193200e+02	5.4488295e+01	6.0341185e+01	6.5043572e+01	7.6163739e+01	5.5874900e+01	5.6349030e+02	1.4688968e+02	2.1967066e+02	1.4197952e+02	5.1542924e+01	5.6854303e+01	3.8811442e+02	5.8170133e+01	5.7570365e+01	9.8784810e+01	2.7179055e+02	6.1359128e+01	7.1128496e+01	1.6846583e+02	7.9969000e+01	1.7728974e+02	4.6808954e+01	6.6532162e+01	9.4521730e+01	8.3966563e+01	1.6377814e+02	3.0382577e+02	7.8547864e+01	1.5653922e+02	1.6073928e+02	5.1332226e+01	5.9188542e+01	1.0957464e+02	1.3860050e+02	6.8091682e+01	1.3595898e+02	6.4547296e+01	7.5737237e+01	7.3569021e+01	3.5222522e+01	5.5523984e+01	8.9586555e+01	6.5546791e+01
2.0432043e+03	9.2154758e+01	8.3018521e+01	1.4152315e+02	6.6158474e+01	1.4639315e+02	1.5202270e+02	5.5073060e+01	6.0569170e+01	6.4738620e+01	7.6324562e+01	5.6088330e+01	5.6380277e+02	1.4697466e+02	2.1975800e+02	1.4200674e+02	5.1447989e+01	5.6648767e+01	3.8808839e+02	5.8757570e+01	5.7540147e+01	9.9076604e+01	2.7167820e+02	6.1344483e+01	7.1214682e+01	1.6813563e+02	8.0030363e+01	1.7732254e+02	4.6950485e+01	6.6141422e+01	9.4934504e+01	8.4080630e+01	1.6399070e+02	3.0397643e+02	7.8283733e+01	1.5660994e+02	1.6067849e+02	5.1388466e+01	5.9181090e+01	1.0971006e+02	1.3868621e+02	6.8177417e+01	1.3615551e+02	6.3968766e+01	7.5759605e+01	7.3997330e+01	3.5317399e+01	5.5912167e+01	8.9989467e+01	6.5305133e+01
2.0440044e+03	9.2415043e+01	8.3290881e+01	1.4146173e+02	6.9161523e+01	1.4639651e+02	1.5221330e+02	5.4792072e+01	6.0757004e+01	6.5066097e+01	7.6392278e+01	5.6228861e+01	5.6380583e+02	1.4714322e+02	2.1986932e+02	1.4194559e+02	5.1685080e+01	5.7065098e+01	3.8853037e+02	5.8486121e+01	5.7709052e+01	9.8898420e+01	2.7202161e+02	6.1412994e+01	7.1172417e+01	1.6829340e+02	8.0160051e+01	1.7784547e+02	4.7134415e+01	6.6412259e+01	9.4558220e+01	8.4409624e+01	1.6381108e+02	3.0390777e+02	7.8600966e+01	1.5679808e+02	1.6113489e+02	5.1415709e+01	5.9403009e+01	1.1005486e+02	1.3846762e+02	6.8552228e+01	1.3604413e+02	6.4702260e+01	7.6074317e+01	7.3650361e+01	3.5318521e+01	5.5861920e+01	8.9879292e+01	6.5777911e+01
2.0448045e+03	9.2538582e+01	8.3149466e+01	1.4188624e+02	7.3327889e+01	1.4668620e+02	1.5210676e+02	5.5021948e+01	6.0738804e+01	6.5002404e+01	7.6623044e+01	5.6285019e+01	5.6393386e+02	1.4730252e+02	2.1994301e+02	1.4224340e+02	5.1733252e+01	5.6764275e+01	3.8853237e+02	5.8799008e+01	5.7768252e+01	9.9271667e+01	2.7219211e+02	6.1646457e+01	7.1228981e+01	1.6835646e+02	7.9973729e+01	1.7744878e+02	4.6832906e+01	6.6614484e+01	9.5040837e+01	8.4634826e+01	1.6373059e+02	3.0413038e+02	7.8969566e+01	1.5714560e+02	1.6083340e+02	5.1488602e+01	5.9483640e+01	1.0990803e+02	1.3885563e+02	6.8624670e+01	1.3620082e+02	6.4211267e+01	7.6269648e+01	7.4276630e+01	3.5590822e+01	5.5938696e+01	9.0272682e+01	6.6178310e+01
2.0456046e+03	9.2773270e+01	8.3437086e+01	1.4171826e+02	7.8912979e+01	1.4670676e+02	1.5232983e+02	5.5224266e+01	6.0767038e+01	6.4913705e+01	7.6758918e+01	5.6146147e+01	5.6427576e+02	1.4747324e+02	2.2011806e+02	1.4221356e+02	5.1970920e+01	5.7471222e+01	3.8867655e+02	5.8761460e+01	5.8151322e+01	9.9228653e+01	2.7218370e+02	6.1529305e+01	7.1524978e+01	1.6884888e+02	8.0073360e+01	1.7785134e+02	4.7075482e+01	6.6777226e+01	9.4920729e+01	8.4580198e+01	1.6413417e+02	3.0420604e+02	7.8650389e+01	1.5710185e+02	1.6111271e+02	5.1815552e+01	5.9514772e+01	1.1000147e+02	1.3886203e+02	6.8799862e+01	1.3641121e+02	6.4472237e+01	7.6103657e+01	7.4298883e+01	3.5519747e+01	5.6235928e+01	9.0056550e+01	6.5881087e+01
2.0464046e+03	9.2844709e+01	8.3741566e+01	1.4201796e+02	8.6223405e+01	1.4680152e+02	1.5253312e+02	5.4815918e+01	6.1070357e+01	6.5101729e+01	7.6824434e+01	5.6434526e+01	5.6434380e+02	1.4769840e+02	2.2032216e+02	1.4242791e+02	5.1884185e+01	5.7226048e+01	3.8888718e+02	5.8890557e+01	5.7793961e+01	9.9297895e+01	2.7236627e+02	6.1860051e+01	7.1262587e+01	1.6861554e+02	8.0164185e+01	1.7815881e+02	4.7225739e+01	6.6756783e+01	9.5082175e+01	8.4436394e+01	1.6414583e+02	3.0450627e+02	7.8949698e+01	1.5717349e+02	1.6124688e+02	5.1391143e+01	5.9916688e+01	1.1019405e+02	1.3892585e+02	6.8907817e+01	1.3654388e+02	6.4668584e+01	7.6331898e+01	7.4409321e+01	3.5561685e+01	5.6205506e+01	9.0442820e+01	6.6078591e+01
2.0472047e+03	9.2932504e+01	8.3612553e+01	1.4198737e+02	9.5652282e+01	1.4719639e+02	1.5270917e+02	5.5264849e+01	6.1000874e+01	6.4907914e+01	7.7046741e+01	5.6545229e+01	5.6443857e+02	1.4747747e+02	2.2047581e+02	1.4227726e+02	5.2279085e+01	5.7734027e+01	3.8920266e+02	5.8877104e+01	5.8372075e+01	9.9458904e+01	2.7264319e+02	6.1651313e+01	7.1644000e+01	1.6893268e+02	8.0237391e+01	1.7780569e+02	4.7275239e+01	6.6693955e+01	9.5047753e+01	8.5069865e+01	1.6421814e+02	3.0422841e+02	7.9089605e+01	1.5720655e+02	1.6143158e+02	5.2024939e+01	5.9532138e+01	1.1012184e+02	1.3912316e+02	6.8880872e+01	1.3652188e+02	6.4281170e+01	7.6526994e+01	7.4581897e+01	3.5702573e+01	5.6062260e+01	9.0120862e+01	6.6102767e+01
2.0480048e+03	9.3148221e+01	8.3765782e+01	1.4222904e+02	1.0371291e+02	1.4697660e+02	1.5259124e+02	5.5182511e+01	6.1132118e+01	6.5119132e+01	7.6746050e+01	5.6294954e+01	5.6472771e+02	1.4784023e+02	2.2050401e+02	1.4207587e+02	5.2333237e+01	5.7756721e+01	3.8931041e+02	5.9108212e+01	5.8354070e+01	9.9577903e+01	2.7247258e+02	6.1644474e+01	7.1649047e+01	1.6893565e+02	8.0511483e+01	1.7783909e+02	4.7391210e+01	6.7075089e+01	9.5055308e+01	8.4847998e+01	1.6444399e+02	3.0454773e+02	7.9281205e+01	1.5748911e+02	1.6138903e+02	5.1865726e+01	5.9986718e+01	1.1011692e+02	1.3896728e+02	6.8800913e+01	1.3668356e+02	6.4802700e+01	7.6665875e+01	7.4681052e+01	3.5668820e+01	5.6201575e+01	9.0665265e+01	6.6253177e+01
2.0488049e+03	9.2998400e+01	8.4020550e+01	1.4241089e+02	1.1326540e+02	1.4724043e+02	1.5275791e+02	5.5589268e+01	6.1115015e+01	6.5391428e+01	7.7038879e+01	5.6989642e+01	5.6469399e+02	1.4788214e+02	2.2114112e+02	1.4234719e+02	5.2168250e+01	5.7654780e+01	3.8928591e+02	5.9049808e+01	5.8537999e+01	9.9538710e+01	2.7253363e+02	6.1766343e+01	7.1847241e+01	1.6902912e+02	8.0423155e+01	1.7798344e+02	4.7617695e+01	6.7023597e+01	9.5525277e+01	8.5255904e+01	1.6442761e+02	3.0431020e+02	7.9290292e+01	1.5755467e+02	1.6206357e+02	5.1881636e+01	5.9885662e+01	1.1033832e+02	1.3901360e+02	6.9125523e+01	1.3689494e+02	6.4451331e+01	7.6420900e+01	7.4820547e+01	3.5911236e+01	5.6471278e+01	9.0719565e+01	6.6075169e+01
2.0496050e+03	9.3542114e+01	8.3960389e+01	1.4234725e+02	1.2282109e+02	1.4702507e+02	1.5276339e+02	5.5355608e+01	6.1301765e+01	6.5486181e+01	7.7184125e+01	5.6585658e+01	5.6473178e+02	1.4769846e+02	2.2100631e+02	1.4262758e+02	5.2315780e+01	5.7916595e+01	3.8929013e+02	5.9343483e+01	5.8595170e+01	9.9666538e+01	2.7285486e+02	6.1685068e+01	7.1793412e+01	1.6908995e+02	8.0919973e+01	1.7815459e+02	4.7437932e+01	6.7417002e+01	9.5369698e+01	8.4891920e+01	1.6454319e+02	3.0456088e+02	7.9370630e+01	1.5770915e+02	1.6166718e+02	5.2229962e+01	6.0021755e+01	1.1039888e+02	1.3951658e+02	6.8979299e+01	1.3673724e+02	6.4827277e+01	7.7060217e+01	7.4970524e+01	3.5711165e+01	5.6685625e+01	9.0723838e+01	6.6642333e+01
2.0504050e+03	9.3165652e+01	8.4396640e+01	1.4259545e+02	1.2871155e+02	1.4739915e+02	1.5291556e+02	5.5494610e+01	6.1309324e+01	6.5436743e+01	7.7554093e+01	5.6793612e+01	5.6517483e+02	1.4824314e+02	2.2146164e+02	1.4222709e+02	5.2309460e+01	5.8189583e+01	3.9007216e+02	5.9157303e+01	5.8749783e+01	9.9720618e+01	2.7293146e+02	6.1701120e+01	7.2193001e+01	1.6947977e+02	8.0366863e+01	1.7846553e+02	4.7700212e+01	6.7261228e+01	9.5208947e+01	8.5097903e+01	1.6470697e+02	3.0469730e+02	7.9690997e+01	1.5783523e+02	1.6190840e+02	5.2180361e+01	5.9877865e+01	1.1050797e+02	1.3922477e+02	6.8893948e+01	1.3727981e+02	6.4796398e+01	7.6765252e+01	7.5179781e+01	3.6039396e+01	5.6293021e+01	9.1075352e+01	6.6369746e+01
2.0512051e+03	9.3506694e+01	8.4325206e+01	1.4260195e+02	1.3372841e+02	1.4747426e+02	1.5288218e+02	5.5767073e+01	6.1705367e+01	6.5440483e+01	7.7344548e+01	5.7034621e+01	5.6513608e+02	1.4829200e+02	2.2112224e+02	1.4286214e+02	5.2424399e+01	5.8109325e+01	3.8965755e+02	5.9608643e+01	5.8790903e+01	1.0003816e+02	2.7320307e+02	6.2081401e+01	7.2339106e+01	1.6920714e+02	8.0873822e+01	1.7831496e+02	4.7635570e+01	6.7339877e+01	9.5578391e+01	8.5526812e+01	1.6451336e+02	3.0464934e+02	7.9521222e+01	1.5793888e+02	1.6197218e+02	5.2112225e+01	6.0334822e+01	1.1060239e+02	1.3927255e+02	6.9524318e+01	1.3711438e+02	6.4799328e+01	7.7185907e+01	7.5119986e+01	3.6082176e+01	5.6832283e+01	9.1093852e+01	6.6540489e+01
2.0520052e+03	9.3558132e+01	8.4649070e+01	1.4275991e+02	1.3720360e+02	1.4756006e+02	1.5325175e+02	5.5702693e+01	6.1389074e+01	6.5625051e+01	7.7593577e+01	5.6780941e+01	5.6525813e+02	1.4802708e+02	2.2170476e+02	1.4243188e+02	5.2702696e+01	5.8244916e+01	3.9001554e+02	5.9256841e+01	5.9045643e+01	1.0001263e+02	2.7297523e+02	6.1944217e+01	7.2243253e+01	1.6942089e+02	8.0736052e+01	1.7858953e+02	4.7717288e+01	6.7284817e+01	9.5845582e+01	8.5373979e+01	1.6495117e+02	3.0486353e+02	8.0143396e+01	1.5819390e+02	1.6250497e+02	5.2380524e+01	5.9962756e+01	1.1076391e+02	1.3972800e+02	6.9299779e+01	1.3730516e+02	6.5133390e+01	7.7088661e+01	7.5681367e+01	3.6187528e+01	5.6599313e+01	9.1244819e+01	6.6567315e+01
2.0528053e+03	9.3374288e+01	8.4722574e+01	1.4284389e+02	1.3617958e+02	1.4768201e+02	1.5315378e+02	5.5742195e+01	6.1745690e+01	6.5582434e+01	7.7686439e+01	5.7027433e+01	5.6581596e+02	1.4834662e+02	2.2163996e+02	1.4252830e+02	5.2692201e+01	5.8424358e+01	3.8987863e+02	5.9576390e+01	5.9000752e+01	1.0016230e+02	2.7320935e+02	6.2164315e+01	7.2377116e+01	1.6961042e+02	8.0962871e+01	1.7842129e+02	4.7736486e+01	6.7688529e+01	9.5504456e+01	8.5369784e+01	1.6461704e+02	3.0482049e+02	7.9919407e+01	1.5810770e+02	1.6192940e+02	5.2391786e+01	6.0601491e+01	1.1077880e+02	1.3925583e+02	6.9797786e+01	1.3739611e+02	6.5033377e+01	7.7205096e+01	7.5395087e+01	3.6220436e+01	5.6658891e+01	9.1343163e+01	6.6800821e+01
2.0536054e+03	9.3783817e+01	8.4823473e+01	1.4288628e+02	1.3105526e+02	1.4767984e+02	1.5347965e+02	5.5857101e+01	6.1815265e+01	6.5900302e+01	7.7799270e+01	5.7323310e+01	5.6555153e+02	1.4837073e+02	2.2174383e+02	1.4276739e+02	5.2953618e+01	5.8752560e+01	3.9026837e+02	5.9607080e+01	5.9055359e+01	1.0003209e+02	2.7338599e+02	6.2196748e+01	7.2489419e+01	1.6980143e+02	8.0888673e+01	1.7861037e+02	4.7851887e+01	6.8020116e+01	9.6029311e+01	8.5574665e+01	1.6511126e+02	3.0522287e+02	8.0041560e+01	1.5836235e+02	1.6249274e+02	5.2366826e+01	6.0214816e+01	1.1089562e+02	1.3970390e+02	6.9621253e+01	1.3764323e+02	6.4857951e+01	7.7376047e+01	7.5794002e+01	3.6353355e+01	5.6983338e+01	9.1460200e+01	6.6843565e+01
2.0544054e+03	9.3999778e+01	8.4707555e+01	1.4289293e+02	1.2510567e+02	1.4780902e+02	1.5305932e+02	5.5930555e+01	6.1823450e+01	6.5820017e+01	7.7895500e+01	5.7179926e+01	5.6584727e+02	1.4848732e+02	2.2209782e+02	1.4292738e+02	5.2659574e+01	5.8449396e+01	3.9043878e+02	5.9393474e+01	5.9286237e+01	1.0032005e+02	2.7298527e+02	6.2242901e+01	7.2525443e+01	1.6986322e+02	8.0994108e+01	1.7864881e+02	4.8068761e+01	6.7801545e+01	9.6011345e+01	8.5827619e+01	1.6525004e+02	3.0495456e+02	8.0186090e+01	1.5844667e+02	1.6195029e+02	5.2785159e+01	6.0279446e+01	1.1094762e+02	1.3936811e+02	6.9731181e+01	1.3754117e+02	6.5210053e+01	7.7324116e+01	7.5677705e+01	3.6294710e+01	5.6939751e+01	9.1663540e+01	6.7085406e+01
2.0552055e+03	9.3806000e+01	8.5157864e+01	1.4346135e+02	1.1748500e+02	1.4795132e+02	1.5340599e+02	5.5891497e+01	6.2063031e+01	6.6130250e+01	7.8165688e+01	5.7530833e+01	5.6546084e+02	1.4847041e+02	2.2214696e+02	1.4310797e+02	5.3360956e+01	5.9006636e+01	3.9038803e+02	5.9863726e+01	5.9615790e+01	1.0022346e+02	2.7365099e+02	6.2351070e+01	7.2566139e+01	1.6991207e+02	8.0974568e+01	1.7883527e+02	4.7796706e+01	6.7901104e+01	9.6018077e+01	8.5752699e+01	1.6562756e+02	3.0509816e+02	8.0321979e+01	1.5850737e+02	1.6273502e+02	5.2579723e+01	6.0529711e+01	1.1087139e+02	1.3952488e+02	6.9640198e+01	1.3771016e+02	6.5066414e+01	7.7681265e+01	7.6311146e+01	3.6720869e+01	5.6889029e+01	9.1749509e+01	6.6959282e+01
2.0560056e+03	9.4249994e+01	8.5571235e+01	1.4311048e+02	1.0719893e+02	1.4780917e+02	1.5346486e+02	5.6050683e+01	6.2067018e+01	6.5882315e+01	7.8055694e+01	5.7326271e+01	5.6592824e+02	1.4874486e+02	2.2220244e+02	1.4285604e+02	5.2822155e+01	5.9004840e+01	3.9048245e+02	5.9822913e+01	5.9521863e+01	1.0032200e+02	2.7351264e+02	6.2589023e+01	7.2282809e+01	1.7028622e+02	8.1181744e+01	1.7894413e+02	4.7785504e+01	6.7604040e+01	9.6136994e+01	8.5919934e+01	1.6604033e+02	3.0497393e+02	8.0528222e+01	1.5844293e+02	1.6255712e+02	5.2621254e+01	6.0487668e+01	1.1101905e+02	1.3972130e+02	6.9965672e+01	1.3788602e+02	6.5426807e+01	7.7840384e+01	7.6013941e+01	3.6428937e+01	5.7013741e+01	9.1767664e+01	6.6942266e+01
2.0568057e+03	9.4253341e+01	8.5010888e+01	1.4368347e+02	9.8330564e+01	1.4812440e+02	1.5362438e+02	5.6506221e+01	6.2096555e+01	6.6205087e+01	7.8266670e+01	5.7325196e+01	5.6608619e+02	1.4901194e+02	2.2221995e+02	1.4310116e+02	5.3210975e+01	5.9219334e+01	3.9072694e+02	5.9899661e+01	5.9768996e+01	1.0032514e+02	2.7389833e+02	6.2621979e+01	7.2729694e+01	1.7038287e+02	8.1072481e+01	1.7887505e+02	4.8137496e+01	6.8070010e+01	9.5949594e+01	8.6302862e+01	1.6636577e+02	3.0556478e+02	8.0662929e+01	1.5879079e+02	1.6284174e+02	5.3226788e+01	6.0761693e+01	1.1097989e+02	1.3966479e+02	7.0107076e+01	1.3790655e+02	6.5484655e+01	7.7614833e+01	7.6384625e+01	3.6814895e+01	5.7253564e+01	9.1940929e+01	6.6984511e+01
2.0576058e+03	9.4120520e+01	8.5603307e+01	1.4346415e+02	8.9569351e+01	1.4831084e+02	1.5365554e+02	5.6522510e+01	6.2090429e+01	6.6007762e+01	7.8454216e+01	5.7709320e+01	5.6634939e+02	1.4862849e+02	2.2251002e+02	1.4321155e+02	5.3274743e+01	5.9256376e+01	3.9081169e+02	5.9797334e+01	5.9910611e+01	1.0064980e+02	2.7394363e+02	6.3048608e+01	7.2783486e+01	1.7014523e+02	8.0987601e+01	1.7891831e+02	4.8142999e+01	6.8224755e+01	9.6218627e+01	8.6207270e+01	1.6732426e+02	3.0536859e+02	8.0915934e+01	1.5884682e+02	1.6287241e+02	5.2956780e+01	6.0722909e+01	1.1128733e+02	1.3972209e+02	7.0043070e+01	1.3812978e+02	6.5315832e+01	7.8251961e+01	7.6386185e+01	3.6761110e+01	5.7128185e+01	9.2086813e+01	6.7053141e+01
2.0584058e+03	9.4299119e+01	8.5444390e+01	1.4365166e+02	8.1681332e+01	1.4830438e+02	1.5378874e+02	5.6697987e+01	6.2294325e+01	6.6153028e+01	7.8367776e+01	5.7641168e+01	5.6651744e+02	1.4936647e+02	2.2287021e+02	1.4297599e+02	5.3417410e+01	5.9283534e+01	3.9092717e+02	5.9986158e+01	6.0002092e+01	1.0050627e+02	2.7389987e+02	6.3534623e+01	7.3087333e+01	1.7045547e+02	8.1472534e+01	1.7925824e+02	4.8430643e+01	6.8112575e+01	9.6543050e+01	8.6249295e+01	1.6808807e+02	3.0536512e+02	8.0666875e+01	1.5926850e+02	1.6306382e+02	5.2826550e+01	6.0820125e+01	1.1109527e+02	1.3984382e+02	7.0219195e+01	1.3836772e+02	6.5542635e+01	7.7836911e+01	7.6883004e+01	3.6790984e+01	5.7293528e+01	9.2283216e+01	6.7166453e+01
2.0592059e+03	9.4123821e+01	8.5730190e+01	1.4369637e+02	7.7077093e+01	1.4844234e+02	1.5379310e+02	5.6839180e+01	6.2195735e+01	6.6313426e+01	7.8821534e+01	5.7508967e+01	5.6658563e+02	1.4908805e+02	2.2256411e+02	1.4342235e+02	5.3380467e+01	5.9450174e+01	3.9106338e+02	5.9834647e+01	5.9951487e+01	1.0081878e+02	2.7400899e+02	6.4261486e+01	7.3145889e+01	1.7042353e+02	8.1374443e+01	1.7919249e+02	4.8225313e+01	6.8733088e+01	9.6170540e+01	8.6586167e+01	1.6914198e+02	3.0541917e+02	8.0963253e+01	1.5897203e+02	1.6278193e+02	5.3331638e+01	6.0970175e+01	1.1161315e+02	1.3981250e+02	7.0432743e+01	1.3828950e+02	6.5582845e+01	7.8377790e+01	7.6777582e+01	3.6901211e+01	5.7303930e+01	9.2452791e+01	6.7390207e+01
2.0600060e+03	9.4742397e+01	8.5879152e+01	1.4379571e+02	7.2480913e+01	1.4812222e+02	1.5399641e+02	5.6563841e+01	6.2414644e+01	6.6429109e+01	7.8371172e+01	5.7897227e+01	5.6648764e+02	1.4910466e+02	2.2326261e+02	1.4358918e+02	5.3851856e+01	5.9731370e+01	3.9095899e+02	6.0099223e+01	6.0241848e+01	1.0076094e+02	2.7416024e+02	6.5402294e+01	7.3234897e+01	1.7084975e+02	8.1455740e+01	1.7926190e+02	4.8254331e+01	6.8693197e+01	9.6472366e+01	8.6296730e+01	1.7033187e+02	3.0556765e+02	8.1115981e+01	1.5929114e+02	1.6319185e+02	5.3128379e+01	6.1087226e+01	1.1139224e+02	1.3970732e+02	7.0318896e+01	1.3855400e+02	6.5534957e+01	7.8177486e+01	7.7460940e+01	3.6957663e+01	5.7430581e+01	9.2444017e+01	6.7682168e+01
2.0608061e+03	9.4589585e+01	8.6160707e+01	1.4392045e+02	6.9959253e+01	1.4878524e+02	1.5397991e+02	5.6606410e+01	6.2493454e+01	6.6392120e+01	7.8878900e+01	5.7812594e+01	5.6715438e+02	1.4931952e+02	2.2300439e+02	1.4355652e+02	5.3394660e+01	5.9866093e+01	3.9131762e+02	5.9962509e+01	6.0403819e+01	1.0102535e+02	2.7407195e+02	6.6236915e+01	7.2947286e+01	1.7107997e+02	8.1252379e+01	1.7953702e+02	4.8425270e+01	6.8989739e+01	9.6724068e+01	8.6655268e+01	1.7102058e+02	3.0546906e+02	8.1076532e+01	1.5916628e+02	1.6334543e+02	5.3281121e+01	6.1121194e+01	1.1160879e+02	1.4018509e+02	7.0474880e+01	1.3869017e+02	6.5825992e+01	7.8337830e+01	7.7030367e+01	3.7229749e+01	5.7268574e+01	9.2471413e+01	6.7636069e+01
2.0616062e+03	9.4858706e+01	8.5871954e+01	1.4429596e+02	6.7278997e+01	1.4861931e+02	1.5383946e+02	5.7009684e+01	6.2587499e+01	6.6480912e+01	7.9013844e+01	5.7961640e+01	5.6687087e+02	1.4947924e+02	2.2332654e+02	1.4329015e+02	5.3590133e+01	5.9890204e+01	3.9137175e+02	6.0114847e+01	6.0405527e+01	1.0097179e+02	2.7448255e+02	6.8331291e+01	7.3453849e+01	1.7064368e+02	8.1812639e+01	1.7951929e+02	4.8634451e+01	6.9250356e+01	9.6773121e+01	8.6301029e+01	1.7153660e+02	3.0568081e+02	8.1517214e+01	1.5930784e+02	1.6351346e+02	5.3332425e+01	6.0973227e+01	1.1148812e+02	1.3997657e+02	7.0677566e+01	1.3889960e+02	6.5570058e+01	7.8137982e+01	7.7491847e+01	3.7299735e+01	5.7493208e+01	9.2719355e+01	6.7792687e+01
2.0624062e+03	9.4935083e+01	8.6458584e+01	1.4396773e+02	6.6387875e+01	1.4847667e+02	1.5409451e+02	5.6757676e+01	6.2655760e+01	6.6533874e+01	7.8963576e+01	5.8202071e+01	5.6729477e+02	1.4959576e+02	2.2341696e+02	1.4361402e+02	5.3794946e+01	6.0061494e+01	3.9185677e+02	6.0211499e+01	6.0818501e+01	1.0108433e+02	2.7448828e+02	7.0414325e+01	7.3250867e+01	1.7087731e+02	8.1828934e+01	1.7941551e+02	4.8555317e+01	7.0007770e+01	9.6732970e+01	8.7000067e+01	1.7106706e+02	3.0561448e+02	8.1012750e+01	1.5949396e+02	1.6335902e+02	5.3344245e+01	6.1287055e+01	1.1173808e+02	1.4013321e+02	7.0554151e+01	1.3877559e+02	6.5947362e+01	7.8933108e+01	7.7646050e+01	3.7122032e+01	5.7525112e+01	9.2923443e+01	6.7728545e+01
2.0632063e+03	9.5009242e+01	8.5757560e+01	1.4440954e+02	6.5497893e+01	1.4869986e+02	1.5416007e+02	5.7088370e+01	6.2840040e+01	6.6830838e+01	7.9333800e+01	5.7815840e+01	5.6730182e+02	1.4974547e+02	2.2365805e+02	1.4337915e+02	5.3811841e+01	6.0157808e+01	3.9173924e+02	6.0448000e+01	6.0465393e+01	1.0126216e+02	2.7423445e+02	7.2418809e+01	7.3394636e+01	1.7108325e+02	8.1621413e+01	1.7970288e+02	4.8839213e+01	7.0183101e+01	9.6612362e+01	8.6960369e+01	1.7116724e+02	3.0586653e+02	8.1764867e+01	1.5963466e+02	1.6352396e+02	5.3502617e+01	6.1185180e+01	1.1180042e+02	1.4000488e+02	7.0889494e+01	1.3940348e+02	6.6079563e+01	7.8589668e+01	7.7801637e+01	3.7153772e+01	5.7752946e+01	9.2833277e+01	6.7794180e+01
2.0640064e+03	9.5174684e+01	8.6786619e+01	1.4437661e+02	6.5146217e+01	1.4893079e+02	1.5412763e+02	5.7143207e+01	6.2803884e+01	6.7033954e+01	7.9286591e+01	5.8081574e+01	5.6710569e+02	1.4974040e+02	2.2365970e+02	1.4381954e+02	5.4097780e+01	6.0402151e+01	3.9149670e+02	6.0437530e+01	6.1098554e+01	1.0146669e+02	2.7468454e+02	7.5534646e+01	7.3556462e+01	1.7145482e+02	8.1588836e+01	1.7975107e+02	4.8677444e+01	7.1437309e+01	9.6955988e+01	8.6829693e+01	1.7087733e+02	3.0599767e+02	8.1644885e+01	1.5993086e+02	1.6370705e+02	5.3392253e+01	6.1297985e+01	1.1161610e+02	1.4030419e+02	7.1025310e+01	1.3921133e+02	6.5932500e+01	7.8835133e+01	7.7851614e+01	3.7424546e+01	5.7706773e+01	9.2984908e+01	6.7951000e+01
2.0648065e+03	9.5048783e+01	8.6551866e+01	1.4460737e+02	6.4417482e+01	1.4918521e+02	1.5427090e+02	5.6943916e+01	6.3080213e+01	6.6692194e+01	7.9352739e+01	5.8313946e+01	5.6762232e+02	1.4976520e+02	2.2379716e+02	1.4356385e+02	5.4150889e+01	6.0178360e+01	3.9215313e+02	6.0570845e+01	6.1118103e+01	1.0138203e+02	2.7504699e+02	8.0116993e+01	7.3739822e+01	1.7132026e+02	8.1968028e+01	1.7973115e+02	4.8974356e+01	7.2461353e+01	9.6991265e+01	8.7181315e+01	1.7011214e+02	3.0610932e+02	8.1657222e+01	1.5949834e+02	1.6387938e+02	5.3943691e+01	6.1725748e+01	1.1178675e+02	1.4021845e+02	7.0931238e+01	1.3932649e+02	6.6135173e+01	7.8912050e+01	7.7956178e+01	3.7727083e+01	5.8017123e+01	9.3201581e+01	6.7868576e+01
2.0656066e+03	9.5285650e+01	8.6636556e+01	1.4471872e+02	6.4459823e+01	1.4917772e+02	1.5443628e+02	5.7121451e+01	6.2951320e+01	6.6877429e+01	7.9521308e+01	5.8227666e+01	5.6768894e+02	1.5020502e+02	2.2433644e+02	1.4376861e+02	5.4184967e+01	6.0457860e+01	3.9208483e+02	6.0681293e+01	6.1282739e+01	1.0145978e+02	2.7445617e+02	8.4322070e+01	7.3876124e+01	1.7142472e+02	8.1599453e+01	1.7982862e+02	4.8829504e+01	7.3849358e+01	9.7127294e+01	8.7093719e+01	1.6963727e+02	3.0588870e+02	8.1755608e+01	1.6017887e+02	1.6378111e+02	5.3802703e+01	6.1677517e+01	1.1198616e+02	1.4049482e+02	7.1037411e+01	1.3965814e+02	6.6296871e+01	7.9105284e+01	7.8368609e+01	3.7738068e+01	5.7973922e+01	9.3483150e+01	6.8051175e+01
2.0664066e+03	9.5450564e+01	8.7301661e+01	1.4468355e+02	6.4596146e+01	1.4899669e+02	1.5443995e+02	5.7585017e+01	6.3156590e+01	6.7175710e+01	7.9757372e+01	5.8545385e+01	5.6787203e+02	1.4995922e+02	2.2380027e+02	1.4347807e+02	5.4158011e+01	6.0639796e+01	3.9239828e+02	6.0367981e+01	6.1181417e+01	1.0132291e+02	2.7524225e+02	8.9612897e+01	7.3591330e+01	1.7184463e+02	8.2043537e+01	1.7982678e+02	4.8856717e+01	7.5852807e+01	9.7288883e+01	8.7338887e+01	1.6875931e+02	3.0624427e+02	8.2048205e+01	1.5993714e+02	1.6429327e+02	5.4036055e+01	6.1348751e+01	1.1207416e+02	1.4045091e+02	7.1157348e+01	1.3964647e+02	6.6024928e+01	7.9065142e+01	7.8478495e+01	3.7751387e+01	5.7988263e+01	9.3598004e+01	6.8401859e+01
2.0672067e+03	9.5482486e+01	8.6688447e+01	1.4499733e+02	6.4294167e+01	1.4947912e+02	1.5459797e+02	5.7128720e+01	6.3413078e+01	6.6894761e+01	7.9522838e+01	5.8475591e+01	5.6756684e+02	1.5019531e+02	2.2472900e+02	1.4388803e+02	5.4548255e+01	6.0741840e+01	3.9248146e+02	6.0874997e+01	6.1298154e+01	1.0177432e+02	2.7480894e+02	9.5324898e+01	7.3944857e+01	1.7153424e+02	8.1822383e+01	1.8002854e+02	4.8899059e+01	7.7322699e+01	9.6845526e+01	8.7547640e+01	1.6849450e+02	3.0600241e+02	8.2050272e+01	1.6030359e+02	1.6399332e+02	5.3930044e+01	6.1743537e+01	1.1219202e+02	1.4038658e+02	7.1336620e+01	1.3982715e+02	6.6354042e+01	7.9185676e+01	7.8704436e+01	3.8024239e+01	5.8195018e+01	9.3469364e+01	6.8063409e+01
2.0680068e+03	9.5640801e+01	8.7315251e+01	1.4508662e+02	6.4285615e+01	1.4928195e+02	1.5466764e+02	5.7532736e+01	6.3244177e+01	6.7173481e+01	7.9911334e+01	5.8608945e+01	5.6814842e+02	1.5023889e+02	2.2429264e+02	1.4400111e+02	5.4458705e+01	6.0998597e+01	3.9254048e+02	6.0469514e+01	6.1655115e+01	1.0165364e+02	2.7524749e+02	1.0110591e+02	7.3945934e+01	1.7180206e+02	8.2303001e+01	1.8009568e+02	4.9099533e+01	7.9370429e+01	9.7465597e+01	8.7506283e+01	1.6843444e+02	3.0637894e+02	8.2088945e+01	1.6050700e+02	1.6415741e+02	5.3638076e+01	6.1627689e+01	1.1230705e+02	1.4038854e+02	7.1212658e+01	1.3980532e+02	6.6198034e+01	7.9642660e+01	7.8764194e+01	3.7965137e+01	5.8106469e+01	9.3530597e+01	6.8218931e+01
2.0688069e+03	9.5729251e+01	8.7112856e+01	1.4502768e+02	6.4187048e+01	1.4959447e+02	1.5467841e+02	5.7340142e+01	6.3474339e+01	6.7391006e+01	7.9869869e+01	5.8769243e+01	5.6820301e+02	1.5062624e+02	2.2472255e+02	1.4406419e+02	5.4253284e+01	6.1072864e+01	3.9285468e+02	6.0829419e+01	6.1539226e+01	1.0172872e+02	2.7526080e+02	1.0662732e+02	7.4308422e+01	1.7196052e+02	8.2215108e+01	1.7995713e+02	4.8824838e+01	8.0809940e+01	9.7202175e+01	8.7562270e+01	1.6769905e+02	3.0608859e+02	8.2239625e+01	1.6032739e+02	1.6445197e+02	5.4208009e+01	6.1836733e+01	1.1214991e+02	1.4049821e+02	7.1424777e+01	1.4002941e+02	6.6214053e+01	7.9336769e+01	7.9083834e+01	3.8243827e+01	5.8054554e+01	9.3892203e+01	6.8568894e+01
2.0696070e+03	9.5647807e+01	8.7380847e+01	1.4513083e+02	6.4611682e+01	1.4952391e+02	1.5453818e+02	5.7625954e+01	6.3538251e+01	6.7116992e+01	8.0073040e+01	5.8674410e+01	5.6835670e+02	1.5032733e+02	2.2484796e+02	1.4404837e+02	5.5026904e+01	6.1296120e+01	3.9280833e+02	6.1071162e+01	6.1813110e+01	1.0171769e+02	2.7545218e+02	1.1223621e+02	7.4163172e+01	1.7209061e+02	8.2360787e+01	1.8055771e+02	4.9266951e+01	8.2148392e+01	9.7608718e+01	8.7592400e+01	1.6802068e+02	3.0651843e+02	8.2547828e+01	1.6060303e+02	1.6420232e+02	5.4058104e+01	6.2043092e+01	1.1239618e+02	1.4069773e+02	7.1602174e+01	1.4033841e+02	6.6455552e+01	7.9710596e+01	7.9229313e+01	3.8079121e+01	5.8431972e+01	9.3676140e+01	6.8421290e+01
2.0704070e+03	9.5997571e+01	8.7055013e+01	1.4551022e+02	6.4671278e+01	1.4965450e+02	1.5493106e+02	5.7948563e+01	6.3531991e+01	6.7599574e+01	8.0065248e+01	5.8905544e+01	5.6829454e+02	1.5067963e+02	2.2529173e+02	1.4414713e+02	5.4756578e+01	6.1058083e+01	3.9298837e+02	6.0865541e+01	6.2058597e+01	1.0200015e+02	2.7528434e+02	1.1593194e+02	7.4310277e+01	1.7209902e+02	8.2395306e+01	1.8010956e+02	4.9370452e+01	8.3425429e+01	9.7508593e+01	8.8176015e+01	1.6827379e+02	3.0639627e+02	8.2504846e+01	1.6063758e+02	1.6448034e+02	5.4292680e+01	6.2060733e+01	1.1244840e+02	1.4047578e+02	7.1659895e+01	1.4023524e+02	6.6297638e+01	7.9633432e+01	7.9251269e+01	3.8548510e+01	5.8456789e+01	9.4119007e+01	6.8553904e+01
2.0712071e+03	9.6067878e+01	8.7811291e+01	1.4519539e+02	6.4391051e+01	1.4984292e+02	1.5469942e+02	5.7811489e+01	6.3715745e+01	6.7368863e+01	8.0359425e+01	5.8900517e+01	5.6858443e+02	1.5052280e+02	2.2512576e+02	1.4404834e+02	5.4857591e+01	6.1497136e+01	3.9316522e+02	6.1328074e+01	6.1827591e+01	1.0196679e+02	2.7560271e+02	1.1826937e+02	7.4149551e+01	1.7219047e+02	8.2502440e+01	1.8046234e+02	4.9509695e+01	8.3213133e+01	9.7320494e+01	8.7579576e+01	1.6755709e+02	3.0659595e+02	8.2492368e+01	1.6085672e+02	1.6463447e+02	5.4339996e+01	6.2015411e+01	1.1261370e+02	1.4076113e+02	7.1603123e+01	1.4062496e+02	6.6527643e+01	8.0003742e+01	7.9805780e+01	3.8151582e+01	5.8541586e+01	9.4147146e+01	6.8439982e+01
2.0720072e+03	9.6185326e+01	8.7174521e+01	1.4573951e+02	6.4721082e+01	1.4985505e+02	1.5516348e+02	5.8012498e+01	6.3811603e+01	6.7660137e+01	8.0620140e+01	5.9040934e+01	5.6862528e+02	1.5092711e+02	2.2530413e+02	1.4417018e+02	5.4905735e+01	6.1540506e+01	3.9333178e+02	6.0866607e+01	6.2065577e+01	1.0229342e+02	2.7580172e+02	1.1773661e+02	7.4533441e+01	1.7241251e+02	8.2440771e+01	1.8041310e+02	4.9145166e+01	8.2535689e+01	9.7583547e+01	8.8184014e+01	1.6753024e+02	3.0660063e+02	8.2811643e+01	1.6090232e+02	1.6452375e+02	5.4454661e+01	6.2117851e+01	1.1252017e+02	1.4075601e+02	7.1957261e+01	1.4037435e+02	6.6725239e+01	7.9733460e+01	7.9337186e+01	3.8765698e+01	5.8474477e+01	9.3968727e+01	6.8951328e+01
2.0728073e+03	9.6210371e+01	8.8139987e+01	1.4554984e+02	6.4514111e+01	1.4989104e+02	1.5490398e+02	5.8023738e+01	6.3950000e+01	6.7432574e+01	8.0401146e+01	5.9069550e+01	5.6891387e+02	1.5085146e+02	2.2530975e+02	1.4422504e+02	5.5014533e+01	6.1694738e+01	3.9342866e+02	6.1461057e+01	6.2275733e+01	1.0212532e+02	2.7568893e+02	1.1581132e+02	7.4542165e+01	1.7228833e+02	8.2713630e+01	1.8084034e+02	4.9415226e+01	8.1507925e+01	9.7702722e+01	8.7976725e+01	1.6745021e+02	3.0658504e+02	8.2681754e+01	1.6093561e+02	1.6503552e+02	5.4397204e+01	6.2259501e+01	1.1267610e+02	1.4078569e+02	7.1770561e+01	1.4060637e+02	6.6799089e+01	8.0183821e+01	7.9869202e+01	3.8285502e+01	5.8329612e+01	9.4469130e+01	6.8725869e+01
2.0736074e+03	9.6551437e+01	8.7825864e+01	1.4583091e+02	6.4627396e+01	1.5023754e+02	1.5532372e+02	5.8100910e+01	6.3629106e+01	6.7904665e+01	8.0539397e+01	5.9246649e+01	5.6892142e+02	1.5078199e+02	2.2558931e+02	1.4452476e+02	5.5194167e+01	6.1673884e+01	3.9333168e+02	6.1153788e+01	6.2486672e+01	1.0231862e+02	2.7580990e+02	1.1101468e+02	7.4705868e+01	1.7266912e+02	8.2584830e+01	1.8060480e+02	4.9374070e+01	8.0616390e+01	9.8021658e+01	8.8315020e+01	1.6722329e+02	3.0678308e+02	8.2922087e+01	1.6115974e+02	1.6502473e+02	5.4705408e+01	6.2166630e+01	1.1259259e+02	1.4093442e+02	7.2009686e+01	1.4079361e+02	6.6744790e+01	8.0113654e+01	8.0000725e+01	3.8754721e+01	5.8677856e+01	9.4251726e+01	6.8934750e+01
2.0744074e+03	9.6307239e+01	8.8204698e+01	1.4568384e+02	6.4969385e+01	1.5020526e+02	1.5522097e+02	5.8166119e+01	6.4199974e+01	6.7579012e+01	8.0713484e+01	5.9209339e+01	5.6907131e+02	1.5113858e+02	2.2571444e+02	1.4446051e+02	5.5017181e+01	6.1728132e+01	3.9368586e+02	6.1330400e+01	6.2393821e+01	1.0227845e+02	2.7618462e+02	1.0575325e+02	7.4911156e+01	1.7246632e+02	8.2747720e+01	1.8061969e+02	4.9549257e+01	7.8604341e+01	9.7680687e+01	8.8271799e+01	1.6752130e+02	3.0676528e+02	8.3170665e+01	1.6095035e+02	1.6479164e+02	5.4874567e+01	6.2268700e+01	1.1294552e+02	1.4095529e+02	7.1721454e+01	1.4101311e+02	6.6807893e+01	8.0172295e+01	8.0179097e+01	3.8551661e+01	5.8795022e+01	9.4542034e+01	6.8939355e+01
2.0752075e+03	9.6602288e+01	8.8015186e+01	1.4614046e+02	6.4586450e+01	1.5030010e+02	1.5547935e+02	5.8322284e+01	6.4051329e+01	6.7892689e+01	8.0593139e+01	5.9193566e+01	5.6894133e+02	1.5092949e+02	2.2619795e+02	1.4454056e+02	5.5318810e+01	6.2062641e+01	3.9355491e+02	6.1252381e+01	6.2971998e+01	1.0270271e+02	2.7589397e+02	9.7584542e+01	7.4628758e+01	1.7302627e+02	8.2803746e+01	1.8077822e+02	4.9617185e+01	7.6761573e+01	9.8097145e+01	8.8480537e+01	1.6693475e+02	3.0673468e+02	8.3320504e+01	1.6147842e+02	1.6527088e+02	5.4700049e+01	6.2466158e+01	1.1282058e+02	1.4116903e+02	7.2219783e+01	1.4105153e+02	6.7019883e+01	8.0345728e+01	8.0604918e+01	3.8823541e+01	5.8804152e+01	9.4633877e+01	6.8886476e+01
2.0760076e+03	9.6813981e+01	8.8174398e+01	1.4603227e+02	6.5088315e+01	1.5019893e+02	1.5517361e+02	5.8443937e+01	6.4135351e+01	6.8105157e+01	8.0928513e+01	5.9606506e+01	5.6964666e+02	1.5157936e+02	2.2570139e+02	1.4460901e+02	5.5248524e+01	6.1849439e+01	3.9398893e+02	6.1380870e+01	6.2631796e+01	1.0250874e+02	2.7645603e+02	8.9558758e+01	7.4926751e+01	1.7270317e+02	8.2631413e+01	1.8067854e+02	4.9682624e+01	7.5971988e+01	9.8150547e+01	8.8444070e+01	1.6718431e+02	3.0694315e+02	8.3172591e+01	1.6102186e+02	1.6544875e+02	5.4796369e+01	6.2370635e+01	1.1293306e+02	1.4088330e+02	7.2060963e+01	1.4113460e+02	6.7053695e+01	8.0409405e+01	8.0295528e+01	3.9268580e+01	5.8702861e+01	9.4696317e+01	6.9006169e+01
2.0768077e+03	9.6663930e+01	8.8330387e+01	1.4625680e+02	6.4882250e+01	1.5027400e+02	1.5538349e+02	5.8319906e+01	6.4364695e+01	6.7759101e+01	8.0985506e+01	5.9859928e+01	5.6926020e+02	1.5110779e+02	2.2650278e+02	1.4474676e+02	5.5466192e+01	6.2054883e+01	3.9388062e+02	6.1532683e+01	6.2844306e+01	1.0261340e+02	2.7610607e+02	8.2965207e+01	7.4762411e+01	1.7313205e+02	8.2754635e+01	1.8084933e+02	4.9771125e+01	7.4523928e+01	9.8359822e+01	8.8660980e+01	1.6736199e+02	3.0712904e+02	8.3530110e+01	1.6156954e+02	1.6534744e+02	5.5107914e+01	6.2519077e+01	1.1305315e+02	1.4113596e+02	7.2136922e+01	1.4116914e+02	6.7104460e+01	8.0653423e+01	8.0971834e+01	3.8933683e+01	5.8745565e+01	9.5021008e+01	6.9211996e+01
2.0776078e+03	9.6966090e+01	8.8546957e+01	1.4627211e+02	6.4794287e+01	1.5022303e+02	1.5544292e+02	5.8448208e+01	6.4258409e+01	6.8299936e+01	8.0977874e+01	6.0405772e+01	5.6958658e+02	1.5148061e+02	2.2599109e+02	1.4465210e+02	5.5393852e+01	6.2537707e+01	3.9443263e+02	6.1531947e+01	6.2915241e+01	1.0268962e+02	2.7612752e+02	7.7693799e+01	7.5177465e+01	1.7296633e+02	8.2898361e+01	1.8104659e+02	4.9802236e+01	7.3374007e+01	9.8058024e+01	8.8698063e+01	1.6723499e+02	3.0695777e+02	8.3591502e+01	1.6151400e+02	1.6526900e+02	5.4892748e+01	6.2664096e+01	1.1321253e+02	1.4088813e+02	7.2484110e+01	1.4155136e+02	6.7058424e+01	8.0517568e+01	8.0739280e+01	3.9251657e+01	5.8917923e+01	9.5029185e+01	6.9287864e+01
2.0784078e+03	9.6765372e+01	8.8753910e+01	1.4637848e+02	6.5196535e+01	1.5044137e+02	1.5543515e+02	5.8526447e+01	6.4683317e+01	6.8051658e+01	8.1439230e+01	6.0545299e+01	5.6988149e+02	1.5160417e+02	2.2652633e+02	1.4469857e+02	5.5639325e+01	6.2469556e+01	3.9399237e+02	6.1516827e+01	6.3377615e+01	1.0281766e+02	2.7662933e+02	7.3666782e+01	7.5365991e+01	1.7315186e+02	8.2811439e+01	1.8127258e+02	4.9880428e+01	7.2513214e+01	9.8432524e+01	8.8919879e+01	1.6754878e+02	3.0728045e+02	8.3822467e+01	1.6142958e+02	1.6558635e+02	5.5240486e+01	6.2650188e+01	1.1313874e+02	1.4143765e+02	7.2453998e+01	1.4163234e+02	6.7038948e+01	8.0789419e+01	8.1045813e+01	3.9202482e+01	5.9012538e+01	9.5071022e+01	6.9248242e+01
2.0792079e+03	9.7139961e+01	8.8743602e+01	1.4677401e+02	6.5247790e+01	1.5082938e+02	1.5585971e+02	5.8438924e+01	6.4588246e+01	6.8294640e+01	8.1466691e+01	6.1316154e+01	5.6988518e+02	1.5189544e+02	2.2663976e+02	1.4498968e+02	5.5570797e+01	6.2503626e+01	3.9434442e+02	6.1690487e+01	6.3237271e+01	1.0263383e+02	2.7669243e+02	7.0219406e+01	7.5291824e+01	1.7290146e+02	8.3148274e+01	1.8095574e+02	5.0079435e+01	7.1890683e+01	9.8463864e+01	8.8930505e+01	1.6757483e+02	3.0725548e+02	8.3685516e+01	1.6189042e+02	1.6556013e+02	5.4996027e+01	6.2980100e+01	1.1304859e+02	1.4102923e+02	7.2730058e+01	1.4155805e+02	6.7280244e+01	8.0896532e+01	8.1211751e+01	3.9307695e+01	5.9053327e+01	9.5341293e+01	6.9546571e+01
2.0800080e+03	9.6967593e+01	8.9067206e+01	1.4699249e+02	6.5029801e+01	1.5041496e+02	1.5550405e+02	5.8786627e+01	6.4689489e+01	6.8214367e+01	8.1396972e+01	6.2237238e+01	5.6991084e+02	1.5215831e+02	2.2668056e+02	1.4478226e+02	5.5929876e+01	6.2819394e+01	3.9420521e+02	6.1755826e+01	6.3464718e+01	1.0302747e+02	2.7655612e+02	6.8038753e+01	7.5346461e+01	1.7367039e+02	8.3128156e+01	1.8121751e+02	4.9771616e+01	7.1636882e+01	9.8317098e+01	8.9066039e+01	1.6746947e+02	3.0724579e+02	8.3885427e+01	1.6189042e+02	1.6596289e+02	5.5042355e+01	6.2847344e+01	1.1360380e+02	1.4138074e+02	7.2580519e+01	1.4188148e+02	6.7319676e+01	8.0940736e+01	8.1377814e+01	3.9383116e+01	5.9034545e+01	9.5425075e+01	6.9439658e+01
2.0808081e+03	9.7334541e+01	8.9376538e+01	1.4738784e+02	6.5116768e+01	1.5086002e+02	1.5595642e+02	5.8857661e+01	6.4815090e+01	6.8382624e+01	8.1766771e+01	6.3457479e+01	5.7016136e+02	1.5272608e+02	2.2715106e+02	1.4494230e+02	5.5800931e+01	6.2767608e+01	3.9476581e+02	6.1879362e+01	6.3484258e+01	1.0301873e+02	2.7674049e+02	6.6313074e+01	7.5147073e+01	1.7337910e+02	8.3026132e+01	1.8119501e+02	5.0038528e+01	7.1479616e+01	9.8690574e+01	8.9160136e+01	1.6766914e+02	3.0734041e+02	8.3936973e+01	1.6216047e+02	1.6604503e+02	5.5278995e+01	6.3083807e+01	1.1333949e+02	1.4151655e+02	7.3054125e+01	1.4158026e+02	6.7293776e+01	8.1090396e+01	8.1669734e+01	3.9394473e+01	5.9181324e+01	9.5409334e+01	6.9362635e+01
2.0816082e+03	9.7178122e+01	8.9541136e+01	1.4805578e+02	6.5478879e+01	1.5112492e+02	1.5592455e+02	5.8506002e+01	6.4808722e+01	6.8431181e+01	8.1335002e+01	6.5554193e+01	5.6999910e+02	1.5320517e+02	2.2682060e+02	1.4507869e+02	5.5925095e+01	6.3112600e+01	3.9464820e+02	6.1887826e+01	6.3628928e+01	1.0293204e+02	2.7681417e+02	6.5336961e+01	7.5672145e+01	1.7348224e+02	8.3308941e+01	1.8136522e+02	4.9985822e+01	7.1407158e+01	9.8442514e+01	8.9084094e+01	1.6749032e+02	3.0747652e+02	8.4214976e+01	1.6213460e+02	1.6607650e+02	5.5269593e+01	6.2790970e+01	1.1350005e+02	1.4149318e+02	7.2853500e+01	1.4202164e+02	6.7371368e+01	8.1375820e+01	8.1552609e+01	3.9597258e+01	5.9314233e+01	9.5678182e+01	6.9695949e+01
2.0824082e+03	9.7244639e+01	9.0524891e+01	1.4862629e+02	6.5304605e+01	1.5074399e+02	1.5586322e+02	5.9189619e+01	6.4977186e+01	6.8344387e+01	8.1587080e+01	6.5914416e+01	5.7051953e+02	1.5434868e+02	2.2731927e+02	1.4496171e+02	5.5966084e+01	6.3225195e+01	3.9501945e+02	6.1966963e+01	6.3816773e+01	1.0326603e+02	2.7693175e+02	6.4890012e+01	7.5414685e+01	1.7371707e+02	8.3368609e+01	1.8119955e+02	5.0344616e+01	7.1608275e+01	9.8628833e+01	8.9305861e+01	1.6773077e+02	3.0748986e+02	8.4251948e+01	1.6222524e+02	1.6594968e+02	5.5449376e+01	6.3148747e+01	1.1355377e+02	1.4148647e+02	7.2834007e+01	1.4209525e+02	6.7383768e+01	8.1217308e+01	8.1874574e+01	3.9662009e+01	5.9169598e+01	9.5892918e+01	6.9799572e+01
2.0832083e+03	9.7895912e+01	9.1231337e+01	1.4929203e+02	6.5316214e+01	1.5119901e+02	1.5624452e+02	5.8777329e+01	6.5014862e+01	6.8336451e+01	8.1993477e+01	6.7101942e+01	5.7064039e+02	1.5543258e+02	2.2724932e+02	1.4520842e+02	5.6358961e+01	6.3350072e+01	3.9494912e+02	6.2046363e+01	6.4116606e+01	1.0308274e+02	2.7724449e+02	6.4816114e+01	7.5505992e+01	1.7382404e+02	8.3215986e+01	1.8160503e+02	5.0284668e+01	7.1216568e+01	9.8734060e+01	8.9150267e+01	1.6774538e+02	3.0747917e+02	8.4319952e+01	1.6215919e+02	1.6641678e+02	5.5767752e+01	6.2992238e+01	1.1352627e+02	1.4160154e+02	7.2942767e+01	1.4215879e+02	6.7398405e+01	8.1302385e+01	8.2181296e+01	3.9721931e+01	5.9117333e+01	9.5818719e+01	6.9727711e+01
2.0840084e+03	9.7488068e+01	9.2087596e+01	1.5011232e+02	6.5472586e+01	1.5120141e+02	1.5598278e+02	5.9450512e+01	6.5074867e+01	6.8840430e+01	8.2122820e+01	6.7486893e+01	5.7080321e+02	1.5720513e+02	2.2753694e+02	1.4521153e+02	5.5975999e+01	6.3136028e+01	3.9515607e+02	6.1908724e+01	6.4025365e+01	1.0318983e+02	2.7703836e+02	6.4563303e+01	7.5748077e+01	1.7373771e+02	8.3530302e+01	1.8154969e+02	5.0099739e+01	7.1638815e+01	9.8677697e+01	8.9389338e+01	1.6791673e+02	3.0755347e+02	8.4437448e+01	1.6234698e+02	1.6624378e+02	5.5551837e+01	6.3251974e+01	1.1365901e+02	1.4169261e+02	7.3113310e+01	1.4248374e+02	6.7568189e+01	8.1452451e+01	8.1962994e+01	3.9699610e+01	5.9655464e+01	9.6058775e+01	7.0053725e+01
2.0848085e+03	9.7806833e+01	9.4010959e+01	1.5109705e+02	6.5409110e+01	1.5093122e+02	1.5640272e+02	5.9118417e+01	6.5230874e+01	6.8744490e+01	8.2083335e+01	6.7356700e+01	5.7103612e+02	1.5928413e+02	2.2768894e+02	1.4542458e+02	5.6125934e+01	6.3495221e+01	3.9513924e+02	6.2329896e+01	6.4178856e+01	1.0356559e+02	2.7719018e+02	6.4348149e+01	7.6099003e+01	1.7394210e+02	8.3624698e+01	1.8169967e+02	5.0449444e+01	7.1621145e+01	9.8866245e+01	8.9638153e+01	1.6817194e+02	3.0767306e+02	8.4369982e+01	1.6251191e+02	1.6630570e+02	5.5696993e+01	6.3074993e+01	1.1373395e+02	1.4167575e+02	7.3348316e+01	1.4249322e+02	6.7440773e+01	8.1526999e+01	8.2219112e+01	4.0046684e+01	5.9283208e+01	9.5964487e+01	7.0282287e+01
2.0856086e+03	9.7784736e+01	9.5014406e+01	1.5197004e+02	6.5824142e+01	1.5127761e+02	1.5621029e+02	5.9419248e+01	6.5178157e+01	6.8617216e+01	8.2199629e+01	6.6935252e+01	5.7077513e+02	1.6192756e+02	2.2765696e+02	1.4509704e+02	5.6526006e+01	6.3467942e+01	3.9534886e+02	6.2294979e+01	6.4400043e+01	1.0348519e+02	2.7729349e+02	6.4476699e+01	7.5676228e+01	1.7421038e+02	8.3337136e+01	1.8165870e+02	5.0314010e+01	7.1502855e+01	9.9160013e+01	8.9550666e+01	1.6786935e+02	3.0764810e+02	8.4544330e+01	1.6260804e+02	1.6617094e+02	5.5837011e+01	6.3230983e+01	1.1380089e+02	1.4165548e+02	7.3040481e+01	1.4256159e+02	6.7837216e+01	8.1809005e+01	8.2601456e+01	3.9783125e+01	5.9559652e+01	9.6190583e+01	6.9997430e+01
2.0864086e+03	9.7832506e+01	9.7038584e+01	1.5165575e+02	6.5472776e+01	1.5153694e+02	1.5633240e+02	5.8973201e+01	6.5362982e+01	6.8878112e+01	8.2234609e+01	6.5693968e+01	5.7109460e+02	1.6509249e+02	2.2785745e+02	1.4530598e+02	5.6571459e+01	6.3655381e+01	3.9554388e+02	6.2268096e+01	6.4372893e+01	1.0352770e+02	2.7736798e+02	6.4317254e+01	7.5922594e+01	1.7419299e+02	8.3658944e+01	1.8186128e+02	5.0249782e+01	7.1995028e+01	9.8939419e+01	8.9704060e+01	1.6823236e+02	3.0770627e+02	8.4846210e+01	1.6285968e+02	1.6649434e+02	5.5807029e+01	6.3512975e+01	1.1382403e+02	1.4174180e+02	7.3202001e+01	1.4266883e+02	6.7731384e+01	8.1887957e+01	8.2301007e+01	4.0320669e+01	5.9573054e+01	9.6187681e+01	7.0017302e+01
2.0872087e+03	9.7993136e+01	9.9995660e+01	1.5236797e+02	6.5416045e+01	1.5134262e+02	1.5666060e+02	5.9508830e+01	6.5300213e+01	6.8971444e+01	8.2425863e+01	6.4614785e+01	5.7128289e+02	1.6991203e+02	2.2797950e+02	1.4532529e+02	5.6312497e+01	6.3963212e+01	3.9551603e+02	6.2692217e+01	6.4444103e+01	1.0355950e+02	2.7756508e+02	6.4440949e+01	7.6096271e+01	1.7431761e+02	8.3561195e+01	1.8172656e+02	5.0521760e+01	7.1912390e+01	9.9144416e+01	8.9871046e+01	1.6809161e+02	3.0771824e+02	8.4812753e+01	1.6273940e+02	1.6654339e+02	5.6265836e+01	6.3267803e+01	1.1402461e+02	1.4171490e+02	7.3321129e+01	1.4287241e+02	6.8068092e+01	8.1795296e+01	8.2739377e+01	4.0161677e+01	5.9601974e+01	9.6386728e+01	7.0096626e+01
2.0880088e+03	9.8255882e+01	1.0226395e+02	1.5234714e+02	6.5933222e+01	1.5164449e+02	1.5655884e+02	5.9380489e+01	6.5369308e+01	6.8720087e+01	8.2667537e+01	6.4319353e+01	5.7115437e+02	1.7497862e+02	2.2834753e+02	1.4549493e+02	5.6744090e+01	6.3961235e+01	3.9548138e+02	6.2342546e+01	6.4696957e+01	1.0370439e+02	2.7783465e+02	6.4635364e+01	7.6051206e+01	1.7417720e+02	8.3530352e+01	1.8222436e+02	5.0486016e+01	7.1904908e+01	9.9144793e+01	8.9808340e+01	1.6815529e+02	3.0780725e+02	8.4841829e+01	1.6290845e+02	1.6699059e+02	5.5887383e+01	6.3473052e+01	1.1408782e+02	1.4183126e+02	7.3475079e+01	1.4311431e+02	6.7720874e+01	8.1880399e+01	8.2917746e+01	4.0367458e+01	5.9723196e+01	9.6560080e+01	7.0326256e+01
2.0888089e+03	9.8007609e+01	1.0432675e+02	1.5210458e+02	6.5917908e+01	1.5173847e+02	1.5667687e+02	5.9782492e+01	6.5602979e+01	6.8996135e+01	8.2448887e+01	6.3349466e+01	5.7155937e+02	1.7924338e+02	2.2818644e+02	1.4542075e+02	5.6775804e+01	6.4207983e+01	3.9588344e+02	6.2276781e+01	6.4843643e+01	1.0390670e+02	2.7775632e+02	6.4613038e+01	7.6354286e+01	1.7458493e+02	8.4055402e+01	1.8195686e+02	5.0959450e+01	7.1966806e+01	9.9073546e+01	9.0128293e+01	1.6854214e+02	3.0796933e+02	8.4917035e+01	1.6306551e+02	1.6682184e+02	5.5964705e+01	6.3467223e+01	1.1402806e+02	1.4192006e+02	7.3527255e+01	1.4311137e+02	6.7988444e+01	8.2096681e+01	8.3249685e+01	4.0437080e+01	5.9859709e+01	9.6685284e+01	7.0476135e+01
2.0896090e+03	9.8530859e+01	1.0670208e+02	1.5234748e+02	6.5773508e+01	1.5171920e+02	1.5648355e+02	5.9811810e+01	6.5498514e+01	6.8859619e+01	8.2750921e+01	6.2389975e+01	5.7160470e+02	1.8368402e+02	2.2840900e+02	1.4579560e+02	5.6581979e+01	6.4406159e+01	3.9591540e+02	6.2805883e+01	6.5035652e+01	1.0364650e+02	2.7809945e+02	6.4813775e+01	7.6474215e+01	1.7463016e+02	8.3791058e+01	1.8200525e+02	5.0689301e+01	7.2137581e+01	9.9475298e+01	8.9902006e+01	1.6840004e+02	3.0796491e+02	8.5195358e+01	1.6313081e+02	1.6699923e+02	5.6465674e+01	6.3768601e+01	1.1420819e+02	1.4200342e+02	7.3871770e+01	1.4315580e+02	6.8013493e+01	8.2404317e+01	8.3176683e+01	4.0166557e+01	5.9967907e+01	9.6720596e+01	7.0504656e+01
2.0904090e+03	9.8276617e+01	1.0790052e+02	1.5218977e+02	6.5961895e+01	1.5199106e+02	1.5671648e+02	5.9601214e+01	6.6027691e+01	6.9404846e+01	8.2936664e+01	6.1896120e+01	5.7177590e+02	1.8875729e+02	2.2854600e+02	1.4532686e+02	5.6806035e+01	6.4259092e+01	3.9628843e+02	6.2584925e+01	6.4937256e+01	1.0390857e+02	2.7794118e+02	6.4752691e+01	7.6399770e+01	1.7460201e+02	8.3943898e+01	1.8216900e+02	5.0697328e+01	7.2245887e+01	9.9060597e+01	9.0305141e+01	1.6853718e+02	3.0807830e+02	8.5389824e+01	1.6309383e+02	1.6701467e+02	5.6199266e+01	6.3697210e+01	1.1443321e+02	1.4179488e+02	7.3962907e+01	1.4335920e+02	6.8258922e+01	8.2098405e+01	8.3385272e+01	4.0727757e+01	5.9775514e+01	9.6811751e+01	7.0456990e+01
2.0912091e+03	9.8491310e+01	1.1089079e+02	1.5127683e+02	6.5876401e+01	1.5192764e+02	1.5673711e+02	5.9880281e+01	6.5697533e+01	6.9100350e+01	8.2906660e+01	6.1962252e+01	5.7175606e+02	1.9319419e+02	2.2858450e+02	1.4575636e+02	5.7080092e+01	6.4426952e+01	3.9622855e+02	6.2746986e+01	6.5031265e+01	1.0409352e+02	2.7791846e+02	6.4837521e+01	7.6518555e+01	1.7489209e+02	8.3924297e+01	1.8204898e+02	5.0862746e+01	7.2367403e+01	9.9664157e+01	9.0538585e+01	1.6852802e+02	3.0806692e+02	8.5472157e+01	1.6345497e+02	1.6718412e+02	5.6617125e+01	6.3910785e+01	1.1406811e+02	1.4209044e+02	7.3960177e+01	1.4351577e+02	6.7948659e+01	8.2598763e+01	8.3444176e+01	4.0601669e+01	6.0190607e+01	9.6986975e+01	7.0526187e+01
2.0920092e+03	9.8566875e+01	1.1266996e+02	1.5058055e+02	6.6266805e+01	1.5193075e+02	1.5678999e+02	5.9802203e+01	6.5882783e+01	6.9593003e+01	8.3228718e+01	6.1200447e+01	5.7192542e+02	1.9533695e+02	2.2887451e+02	1.4564932e+02	5.6949669e+01	6.4643585e+01	3.9635186e+02	6.2630097e+01	6.5526613e+01	1.0425586e+02	2.7820838e+02	6.4942127e+01	7.6620915e+01	1.7479540e+02	8.3905905e+01	1.8232387e+02	5.0711168e+01	7.2615339e+01	9.9460321e+01	9.0287811e+01	1.6882422e+02	3.0835521e+02	8.5232178e+01	1.6320718e+02	1.6731544e+02	5.6429397e+01	6.3889499e+01	1.1473475e+02	1.4234327e+02	7.3748979e+01	1.4361489e+02	6.8009487e+01	8.2434242e+01	8.3693126e+01	4.0660250e+01	6.0197463e+01	9.6804467e+01	7.0660613e+01
2.0928093e+03	9.8543962e+01	1.1533582e+02	1.5041768e+02	6.5730503e+01	1.5184904e+02	1.5698131e+02	6.0007490e+01	6.5926379e+01	6.9116667e+01	8.2755381e+01	6.2038724e+01	5.7196286e+02	1.9577830e+02	2.2889083e+02	1.4587566e+02	5.7074942e+01	6.4524823e+01	3.9648434e+02	6.2941172e+01	6.5106622e+01	1.0402316e+02	2.7776290e+02	6.4799532e+01	7.6508248e+01	1.7482513e+02	8.4056936e+01	1.8245744e+02	5.1038573e+01	7.2475696e+01	9.9627962e+01	9.0515908e+01	1.6866685e+02	3.0851452e+02	8.5786194e+01	1.6368094e+02	1.6742983e+02	5.6671497e+01	6.4101312e+01	1.1416420e+02	1.4240921e+02	7.3964566e+01	1.4353618e+02	6.8259772e+01	8.2591800e+01	8.3854501e+01	4.0987015e+01	6.0137563e+01	9.7278355e+01	7.0775801e+01
2.0936094e+03	9.8929570e+01	1.1687289e+02	1.4973513e+02	6.6015628e+01	1.5207970e+02	1.5714519e+02	6.0050945e+01	6.6356688e+01	6.9656551e+01	8.3305116e+01	6.1330391e+01	5.7233912e+02	1.9525557e+02	2.2924123e+02	1.4595718e+02	5.7335362e+01	6.4501044e+01	3.9638491e+02	6.2774346e+01	6.5464795e+01	1.0444717e+02	2.7845682e+02	6.4968551e+01	7.6851221e+01	1.7507939e+02	8.4281127e+01	1.8261065e+02	5.1175973e+01	7.2786496e+01	9.9859759e+01	9.0524524e+01	1.6877872e+02	3.0865773e+02	8.5706609e+01	1.6344458e+02	1.6726169e+02	5.6377253e+01	6.3985509e+01	1.1456629e+02	1.4228467e+02	7.4340522e+01	1.4394122e+02	6.8086165e+01	8.2486020e+01	8.4215490e+01	4.0644215e+01	6.0375294e+01	9.7439168e+01	7.1092323e+01
2.0944094e+03	9.8845496e+01	1.1849764e+02	1.4976815e+02	6.6112278e+01	1.5219936e+02	1.5695447e+02	5.9999682e+01	6.5835568e+01	6.9177929e+01	8.3490109e+01	6.1530804e+01	5.7213050e+02	1.9053144e+02	2.2946775e+02	1.4575872e+02	5.7372942e+01	6.4813155e+01	3.9701379e+02	6.2869315e+01	6.5349590e+01	1.0443917e+02	2.7806382e+02	6.4845115e+01	7.6671601e+01	1.7521134e+02	8.4180107e+01	1.8267799e+02	5.1070709e+01	7.2552625e+01	9.9725281e+01	9.0707432e+01	1.6865780e+02	3.0967291e+02	8.5717831e+01	1.6390959e+02	1.6752583e+02	5.6830068e+01	6.3962255e+01	1.1452725e+02	1.4232491e+02	7.4013845e+01	1.4387979e+02	6.8293800e+01	8.3083950e+01	8.3932593e+01	4.1107047e+01	6.0116626e+01	9.7051813e+01	7.0762086e+01
2.0952095e+03	9.9024307e+01	1.1927289e+02	1.4927988e+02	6.6052964e+01	1.5216013e+02	1.5715516e+02	6.0021521e+01	6.6339935e+01	6.9650951e+01	8.3182867e+01	6.1285241e+01	5.7245893e+02	1.8517351e+02	2.2903920e+02	1.4592770e+02	5.7291162e+01	6.5115090e+01	3.9650377e+02	6.2999120e+01	6.5972948e+01	1.0436468e+02	2.7848168e+02	6.5102983e+01	7.6833607e+01	1.7525100e+02	8.4071127e+01	1.8262089e+02	5.1243505e+01	7.2520096e+01	9.9934878e+01	9.0794618e+01	1.6898832e+02	3.1091050e+02	8.6091375e+01	1.6339258e+02	1.6780477e+02	5.6765936e+01	6.4275769e+01	1.1458576e+02	1.4220556e+02	7.4198811e+01	1.4416087e+02	6.8380066e+01	8.2834645e+01	8.4455385e+01	4.0949031e+01	6.0467526e+01	9.7503439e+01	7.0971353e+01
2.0960096e+03	9.9119827e+01	1.1942270e+02	1.4918815e+02	6.6477795e+01	1.5219289e+02	1.5717105e+02	6.0443520e+01	6.6202527e+01	6.9909294e+01	8.3533957e+01	6.1403617e+01	5.7244151e+02	1.8040308e+02	2.2984302e+02	1.4589882e+02	5.7558553e+01	6.4980865e+01	3.9719986e+02	6.3169259e+01	6.5349632e+01	1.0418611e+02	2.7864535e+02	6.4977261e+01	7.6840577e+01	1.7550378e+02	8.4716957e+01	1.8287138e+02	5.1195038e+01	7.2947558e+01	1.0012396e+02	9.0513863e+01	1.6912534e+02	3.1343163e+02	8.5883454e+01	1.6405764e+02	1.6768327e+02	5.6907938e+01	6.4113053e+01	1.1463176e+02	1.4235535e+02	7.4392905e+01	1.4430616e+02	6.8411422e+01	8.2917350e+01	8.4480687e+01	4.0958277e+01	6.0324136e+01	9.7447646e+01	7.0878342e+01
2.0968097e+03	9.9142179e+01	1.1787710e+02	1.4912002e+02	6.6027099e+01	1.5240115e+02	1.5750596e+02	6.0194501e+01	6.6210235e+01	6.9567216e+01	8.3746927e+01	6.1198650e+01	5.7242921e+02	1.7408581e+02	2.2943136e+02	1.4615442e+02	5.7689167e+01	6.5255319e+01	3.9716246e+02	6.2940688e+01	6.6033914e+01	1.0465050e+02	2.7870924e+02	6.5212577e+01	7.7208375e+01	1.7527915e+02	8.3876484e+01	1.8237538e+02	5.1269153e+01	7.2991561e+01	9.9938831e+01	9.0927080e+01	1.6921000e+02	3.1685745e+02	8.6161014e+01	1.6373522e+02	1.6794320e+02	5.6672712e+01	6.4216680e+01	1.1452662e+02	1.4259755e+02	7.4483834e+01	1.4435243e+02	6.8583688e+01	8.3020130e+01	8.4563905e+01	4.1340574e+01	6.0525676e+01	9.7637504e+01	7.1105593e+01
2.0976098e+03	9.9432303e+01	1.1581920e+02	1.4898347e+02	6.6645658e+01	1.5235038e+02	1.5729321e+02	6.0489612e+01	6.6630533e+01	6.9695938e+01	8.3550673e+01	6.1454843e+01	5.7272274e+02	1.6937776e+02	2.2989115e+02	1.4612697e+02	5.7571831e+01	6.5538898e+01	3.9705013e+02	6.3267289e+01	6.6242668e+01	1.0445195e+02	2.7854430e+02	6.5035480e+01	7.7115388e+01	1.7566979e+02	8.4515632e+01	1.8276296e+02	5.1285517e+01	7.2986191e+01	9.9988924e+01	9.0886537e+01	1.6908948e+02	3.2199881e+02	8.6077192e+01	1.6408643e+02	1.6814441e+02	5.6665628e+01	6.4430245e+01	1.1500962e+02	1.4242367e+02	7.4401143e+01	1.4437253e+02	6.8762300e+01	8.3161331e+01	8.4602240e+01	4.1622646e+01	6.0134077e+01	9.7957340e+01	7.1087446e+01
2.0984098e+03	9.9271015e+01	1.1234322e+02	1.4897741e+02	6.6438880e+01	1.5257103e+02	1.5739214e+02	6.0396955e+01	6.6501916e+01	6.9660338e+01	8.3944483e+01	6.1135611e+01	5.7234077e+02	1.6525421e+02	2.2990365e+02	1.4623390e+02	5.7698000e+01	6.5511881e+01	3.9730561e+02	6.3413347e+01	6.6122538e+01	1.0478736e+02	2.7875504e+02	6.5344019e+01	7.7269601e+01	1.7551619e+02	8.4303827e+01	1.8300335e+02	5.1274101e+01	7.3147799e+01	1.0015685e+02	9.1362802e+01	1.6942452e+02	3.2834939e+02	8.6608863e+01	1.6410120e+02	1.6786798e+02	5.7153562e+01	6.4615801e+01	1.1468680e+02	1.4260889e+02	7.4704374e+01	1.4466142e+02	6.8498937e+01	8.3411257e+01	8.5062157e+01	4.1190188e+01	6.0671413e+01	9.7908906e+01	7.1266165e+01
2.0992099e+03	9.9391156e+01	1.0942387e+02	1.4913339e+02	6.6593235e+01	1.5246082e+02	1.5749463e+02	6.0848105e+01	6.6625313e+01	7.0195609e+01	8.3973428e+01	6.1442221e+01	5.7321621e+02	1.6172090e+02	2.3004228e+02	1.4637471e+02	5.7860719e+01	6.5684760e+01	3.9761465e+02	6.3339892e+01	6.6167252e+01	1.0473516e+02	2.7911025e+02	6.5330088e+01	7.7169800e+01	1.7613873e+02	8.4866107e+01	1.8262724e+02	5.1610584e+01	7.3565701e+01	1.0033451e+02	9.1014251e+01	1.6946559e+02	3.3637396e+02	8.6079116e+01	1.6431691e+02	1.6828871e+02	5.7009142e+01	6.4550217e+01	1.1507824e+02	1.4263818e+02	7.4477380e+01	1.4476443e+02	6.8770838e+01	8.3133369e+01	8.5140819e+01	4.1493622e+01	6.0464246e+01	9.7814226e+01	7.1139184e+01
2.1000100e+03	9.9572076e+01	1.0594372e+02	1.4934059e+02	6.6612713e+01	1.5263376e+02	1.5756809e+02	6.0794887e+01	6.6758332e+01	6.9705474e+01	8.3815950e+01	6.1707210e+01	5.7278146e+02	1.5868093e+02	2.3042364e+02	1.4594590e+02	5.7806446e+01	6.5519795e+01	3.9767459e+02	6.3637005e+01	6.6438305e+01	1.0479530e+02	2.7891921e+02	6.5408944e+01	7.7348788e+01	1.7572498e+02	8.4506200e+01	1.8319508e+02	5.1337214e+01	7.3167702e+01	9.9974907e+01	9.1124292e+01	1.6937813e+02	3.4246037e+02	8.6729738e+01	1.6447608e+02	1.6816708e+02	5.7263021e+01	6.4498890e+01	1.1505273e+02	1.4245598e+02	7.4641556e+01	1.4485101e+02	6.8804720e+01	8.3553475e+01	8.5393907e+01	4.1541272e+01	6.0746113e+01	9.8293591e+01	7.1551501e+01
2.1008101e+03	9.9651796e+01	1.0225387e+02	1.4930696e+02	6.6445017e+01	1.5279817e+02	1.5743792e+02	6.0683053e+01	6.6788558e+01	7.0200176e+01	8.4172886e+01	6.1499647e+01	5.7333851e+02	1.5746930e+02	2.3014957e+02	1.4651437e+02	5.7879667e+01	6.5818073e+01	3.9753635e+02	6.3176638e+01	6.6686008e+01	1.0494107e+02	2.7916722e+02	6.5211016e+01	7.7630972e+01	1.7600757e+02	8.4706131e+01	1.8300197e+02	5.1544145e+01	7.3529760e+01	1.0036239e+02	9.1370232e+01	1.6923219e+02	3.4728128e+02	8.6500761e+01	1.6425452e+02	1.6823492e+02	5.6909741e+01	6.4642458e+01	1.1511104e+02	1.4281667e+02	7.4910377e+01	1.4522038e+02	6.8810369e+01	8.3475679e+01	8.5579445e+01	4.1751438e+01	6.0657121e+01	9.7849664e+01	7.1274934e+01
2.1016102e+03	9.9739413e+01	9.9845537e+01	1.4930178e+02	6.6531805e+01	1.5293284e+02	1.5755864e+02	6.0908013e+01	6.6797344e+01	7.0352058e+01	8.4291235e+01	6.1809399e+01	5.7318915e+02	1.5624257e+02	2.3055774e+02	1.4613403e+02	5.8106189e+01	6.5765356e+01	3.9786031e+02	6.3572121e+01	6.6622553e+01	1.0491477e+02	2.7935254e+02	6.5406901e+01	7.7311746e+01	1.7609452e+02	8.4987001e+01	1.8330541e+02	5.1383200e+01	7.3779036e+01	1.0024430e+02	9.1429277e+01	1.6967614e+02	3.5327126e+02	8.6405550e+01	1.6471423e+02	1.6833555e+02	5.7854270e+01	6.4922113e+01	1.1515814e+02	1.4260694e+02	7.4965284e+01	1.4486265e+02	6.8648123e+01	8.3534830e+01	8.5271512e+01	4.1570192e+01	6.1016208e+01	9.8286281e+01	7.1443566e+01
2.1024102e+03	1.0001343e+02	9.7315996e+01	1.4923946e+02	6.6681928e+01	1.5280102e+02	1.5794598e+02	6.0649828e+01	6.6700414e+01	7.0321325e+01	8.4366320e+01	6.1629295e+01	5.7329889e+02	1.5535002e+02	2.3043103e+02	1.4664383e+02	5.8348111e+01	6.6090537e+01	3.9786292e+02	6.3412545e+01	6.6690881e+01	1.0500192e+02	2.7915596e+02	6.5629954e+01	7.7432922e+01	1.7607156e+02	8.4969108e+01	1.8330967e+02	5.1656642e+01	7.3780932e+01	1.0037034e+02	9.1383023e+01	1.6938260e+02	3.5584625e+02	8.7055785e+01	1.6442344e+02	1.6845469e+02	5.7630403e+01	6.4836848e+01	1.1543709e+02	1.4275995e+02	7.4905063e+01	1.4518407e+02	6.9230214e+01	8.3799530e+01	8.5785251e+01	4.1902161e+01	6.0797881e+01	9.8277322e+01	7.1660936e+01
2.1032103e+03	1.0022596e+02	9.5932287e+01	1.4939130e+02	6.6705603e+01	1.5320307e+02	1.5771646e+02	6.0876545e+01	6.7060427e+01	7.0267722e+01	8.4341770e+01	6.1835027e+01	5.7353279e+02	1.5523183e+02	2.3072135e+02	1.4656658e+02	5.8034798e+01	6.6071114e+01	3.9826307e+02	6.3532554e+01	6.6782042e+01	1.0507844e+02	2.7961519e+02	6.5752129e+01	7.7559480e+01	1.7624141e+02	8.4693118e+01	1.8312740e+02	5.1658912e+01	7.3691111e+01	1.0039864e+02	9.1703246e+01	1.6954800e+02	3.5531809e+02	8.6916069e+01	1.6477974e+02	1.6856959e+02	5.7852819e+01	6.4871874e+01	1.1529402e+02	1.4308930e+02	7.5092008e+01	1.4521891e+02	6.9151456e+01	8.3867410e+01	8.5897587e+01	4.1839491e+01	6.1200775e+01	9.8580000e+01	7.1825227e+01
2.1040104e+03	1.0082359e+02	9.4907687e+01	1.4965396e+02	6.7082802e+01	1.5287046e+02	1.5788242e+02	6.0871437e+01	6.6944010e+01	7.0430311e+01	8.4553459e+01	6.1915405e+01	5.7372553e+02	1.5500298e+02	2.3085196e+02	1.4655440e+02	5.8419395e+01	6.6268832e+01	3.9802032e+02	6.3710890e+01	6.7212405e+01	1.0504399e+02	2.7940607e+02	6.5424325e+01	7.7740635e+01	1.7643408e+02	8.5045346e+01	1.8330091e+02	5.1682043e+01	7.3855289e+01	1.0081801e+02	9.1651405e+01	1.6993992e+02	3.5141348e+02	8.7074204e+01	1.6466758e+02	1.6876913e+02	5.8002819e+01	6.4668945e+01	1.1543714e+02	1.4285473e+02	7.4969520e+01	1.4565685e+02	6.9372597e+01	8.3917432e+01	8.5760191e+01	4.1899330e+01	6.0817757e+01	9.8621285e+01	7.1649286e+01
2.1048105e+03	1.0103450e+02	9.3976585e+01	1.4962908e+02	6.6840708e+01	1.5321913e+02	1.5802108e+02	6.0901721e+01	6.7142228e+01	7.0106329e+01	8.4632723e+01	6.1907505e+01	5.7411422e+02	1.5497467e+02	2.3104149e+02	1.4643618e+02	5.8395193e+01	6.6319547e+01	3.9811698e+02	6.3726750e+01	6.7116133e+01	1.0574702e+02	2.7964612e+02	6.5893082e+01	7.7682588e+01	1.7657062e+02	8.4857867e+01	1.8367717e+02	5.1869287e+01	7.4112342e+01	1.0045707e+02	9.1769812e+01	1.6959468e+02	3.4909345e+02	8.7006374e+01	1.6477688e+02	1.6882456e+02	5.9066958e+01	6.5142034e+01	1.1534698e+02	1.4285023e+02	7.5667084e+01	1.4520428e+02	6.8804125e+01	8.3911433e+01	8.6167727e+01	4.2348098e+01	6.1154475e+01	9.8665464e+01	7.1712608e+01
2.1056106e+03	1.0183044e+02	9.3302410e+01	1.4989165e+02	6.6970979e+01	1.5327123e+02	1.5822522e+02	6.1203014e+01	6.7388374e+01	7.0584448e+01	8.4780970e+01	6.1981462e+01	5.7362245e+02	1.5449178e+02	2.3116910e+02	1.4653626e+02	5.8287433e+01	6.6283046e+01	3.9817211e+02	6.3807075e+01	6.7269500e+01	1.0518386e+02	2.7959381e+02	6.5666307e+01	7.8054375e+01	1.7651269e+02	8.5237644e+01	1.8359240e+02	5.1957903e+01	7.4214372e+01	1.0082934e+02	9.1896986e+01	1.6975748e+02	3.4283410e+02	8.7114387e+01	1.6519174e+02	1.6898807e+02	6.0451265e+01	6.4724439e+01	1.1559626e+02	1.4322309e+02	7.5412191e+01	1.4577617e+02	6.9217673e+01	8.4235005e+01	8.6372306e+01	4.2038580e+01	6.1191121e+01	9.8744836e+01	7.2130702e+01
2.1064106e+03	1.0320336e+02	9.3265176e+01	1.5025759e+02	6.6992699e+01	1.5360478e+02	1.5824946e+02	6.1373127e+01	6.7243266e+01	7.0629085e+01	8.4919614e+01	6.2017607e+01	5.7419877e+02	1.5494487e+02	2.3129583e+02	1.4667040e+02	5.8440591e+01	6.6651777e+01	3.9851210e+02	6.3776928e+01	6.7390070e+01	1.0550689e+02	2.7957733e+02	6.5733518e+01	7.7752724e+01	1.7648441e+02	8.4975966e+01	1.8331628e+02	5.1667390e+01	7.3999852e+01	1.0070256e+02	9.2013996e+01	1.7018090e+02	3.3772612e+02	8.7377878e+01	1.6518659e+02	1.6910209e+02	6.2676952e+01	6.4966447e+01	1.1589337e+02	1.4303053e+02	7.5118562e+01	1.4551578e+02	6.9405682e+01	8.4071861e+01	8.6303890e+01	4.2472248e+01	6.0991733e+01	9.8697036e+01	7.1818930e+01
2.1072107e+03	1.0525503e+02	9.2908021e+01	1.4977430e+02	6.6948417e+01	1.5352835e+02	1.5807997e+02	6.1317843e+01	6.7443272e+01	7.0479404e+01	8.4963954e+01	6.2170917e+01	5.7373725e+02	1.5488865e+02	2.3114315e+02	1.4649864e+02	5.8505954e+01	6.6754994e+01	3.9849272e+02	6.4102613e+01	6.7468159e+01	1.0548347e+02	2.7987061e+02	6.5924321e+01	7.7944806e+01	1.7672252e+02	8.5091909e+01	1.8391920e+02	5.2045228e+01	7.4178416e+01	1.0087808e+02	9.1992295e+01	1.6981290e+02	3.3477281e+02	8.7365478e+01	1.6523980e+02	1.6923110e+02	6.5589103e+01	6.5281137e+01	1.1588554e+02	1.4295307e+02	7.5536849e+01	1.4605268e+02	6.9099893e+01	8.4290414e+01	8.6784832e+01	4.2538326e+01	6.1291550e+01	9.8986171e+01	7.1892121e+01
2.1080108e+03	1.0761420e+02	9.3117943e+01	1.5011115e+02	6.7183026e+01	1.5336513e+02	1.5823168e+02	6.1229759e+01	6.7398245e+01	7.0675202e+01	8.5014188e+01	6.2136654e+01	5.7420921e+02	1.5492913e+02	2.3149623e+02	1.4672429e+02	5.8745544e+01	6.6684531e+01	3.9858447e+02	6.3988515e+01	6.7646397e+01	1.0562580e+02	2.7991087e+02	6.5797300e+01	7.8128693e+01	1.7685456e+02	8.4988482e+01	1.8373767e+02	5.2020675e+01	7.3902457e+01	1.0095550e+02	9.2049991e+01	1.7039938e+02	3.3083272e+02	8.7417016e+01	1.6549173e+02	1.6907114e+02	7.0415593e+01	6.5114523e+01	1.1558066e+02	1.4326011e+02	7.5315917e+01	1.4567034e+02	6.9424697e+01	8.4536946e+01	8.6488257e+01	4.2201062e+01	6.1335849e+01	9.9062521e+01	7.2111574e+01
2.1088109e+03	1.1134340e+02	9.2779216e+01	1.5027873e+02	6.7263451e+01	1.5345377e+02	1.5832956e+02	6.1368331e+01	6.7433524e+01	7.0877377e+01	8.5043362e+01	6.2246122e+01	5.7420908e+02	1.5508091e+02	2.3197653e+02	1.4691012e+02	5.8744652e+01	6.7200219e+01	3.9858015e+02	6.3823045e+01	6.7645749e+01	1.0577259e+02	2.7997352e+02	6.5751718e+01	7.8286498e+01	1.7696314e+02	8.5369484e+01	1.8394742e+02	5.1907728e+01	7.4423673e+01	1.0115670e+02	9.1800629e+01	1.7008707e+02	3.2748557e+02	8.7515715e+01	1.6524236e+02	1.6924266e+02	7.5594167e+01	6.5331819e+01	1.1570180e+02	1.4317167e+02	7.5623923e+01	1.4617427e+02	6.9166808e+01	8.4336287e+01	8.7128671e+01	4.2459676e+01	6.1395371e+01	9.9069123e+01	7.2050927e+01
2.1096110e+03	1.1586819e+02	9.3213960e+01	1.5043492e+02	6.7265130e+01	1.5371601e+02	1.5840318e+02	6.1586949e+01	6.7844518e+01	7.0536601e+01	8.5306892e+01	6.2274177e+01	5.7460940e+02	1.5460858e+02	2.3153748e+02	1.4677025e+02	5.8722943e+01	6.6913988e+01	3.9902815e+02	6.4139143e+01	6.7891816e+01	1.0572599e+02	2.7988433e+02	6.5874389e+01	7.8096568e+01	1.7713294e+02	8.4957698e+01	1.8379041e+02	5.2196489e+01	7.4497217e+01	1.0122481e+02	9.2414182e+01	1.7034714e+02	3.2472817e+02	8.7786806e+01	1.6557909e+02	1.6938847e+02	8.1382487e+01	6.5189275e+01	1.1577047e+02	1.4332411e+02	7.5561897e+01	1.4616954e+02	6.9367987e+01	8.4475034e+01	8.7113226e+01	4.2787938e+01	6.1621389e+01	9.9298753e+01	7.2253180e+01
2.1104110e+03	1.2095278e+02	9.3344719e+01	1.5024314e+02	6.7272033e+01	1.5371405e+02	1.5821391e+02	6.1778909e+01	6.7677432e+01	7.1253817e+01	8.5372615e+01	6.2354062e+01	5.7439971e+02	1.5542153e+02	2.3196967e+02	1.4712266e+02	5.9009960e+01	6.7195103e+01	3.9913400e+02	6.4158410e+01	6.7966391e+01	1.0602753e+02	2.8033998e+02	6.5991176e+01	7.8206657e+01	1.7698513e+02	8.5167603e+01	1.8392545e+02	5.2130506e+01	7.4354888e+01	1.0147442e+02	9.2392472e+01	1.7025925e+02	3.2248570e+02	8.7679256e+01	1.6543482e+02	1.6950441e+02	8.8083547e+01	6.5466759e+01	1.1604055e+02	1.4299414e+02	7.5728451e+01	1.4633401e+02	6.9534276e+01	8.4482858e+01	8.7071962e+01	4.2737814e+01	6.1506495e+01	9.9538017e+01	7.2414459e+01
2.1112111e+03	1.2679850e+02	9.2948277e+01	1.5040583e+02	6.7140176e+01	1.5381967e+02	1.5862071e+02	6.1553222e+01	6.7580608e+01	7.0719693e+01	8.5292935e+01	6.2546874e+01	5.7459939e+02	1.5520853e+02	2.3189321e+02	1.4727391e+02	5.8985737e+01	6.7260837e+01	3.9933095e+02	6.4307121e+01	6.7990178e+01	1.0557967e+02	2.8046338e+02	6.6040817e+01	7.8323111e+01	1.7715390e+02	8.5403809e+01	1.8396834e+02	5.2059776e+01	7.4690355e+01	1.0112682e+02	9.2288305e+01	1.7045900e+02	3.2061033e+02	8.8116292e+01	1.6581974e+02	1.6961239e+02	9.4911447e+01	6.5626379e+01	1.1618977e+02	1.4352449e+02	7.5716242e+01	1.4615885e+02	6.9444668e+01	8.4869067e+01	8.7369734e+01	4.2889323e+01	6.1638636e+01	9.9643391e+01	7.2343522e+01
2.1120112e+03	1.3143974e+02	9.3304477e+01	1.5050420e+02	6.7647092e+01	1.5378793e+02	1.5867498e+02	6.2126347e+01	6.7901401e+01	7.1093283e+01	8.5550929e+01	6.2528599e+01	5.7467398e+02	1.5512455e+02	2.3219887e+02	1.4710513e+02	5.9164963e+01	6.7257035e+01	3.9925785e+02	6.4109126e+01	6.8357104e+01	1.0592547e+02	2.8009375e+02	6.6008738e+01	7.8291374e+01	1.7747328e+02	8.5420971e+01	1.8409417e+02	5.2301550e+01	7.4484248e+01	1.0141199e+02	9.2504979e+01	1.7045017e+02	3.1776413e+02	8.7938449e+01	1.6550178e+02	1.6968257e+02	1.0010727e+02	6.5445523e+01	1.1593444e+02	1.4338110e+02	7.6395469e+01	1.4672190e+02	6.9514900e+01	8.4722463e+01	8.7653171e+01	4.2999308e+01	6.1656892e+01	9.9311911e+01	7.2563704e+01
2.1128113e+03	1.3707379e+02	9.3813251e+01	1.5065408e+02	6.7506251e+01	1.5372368e+02	1.5835156e+02	6.1871957e+01	6.7931295e+01	7.0960999e+01	8.5548887e+01	6.2891779e+01	5.7478374e+02	1.5548954e+02	2.3230026e+02	1.4726867e+02	5.9201391e+01	6.7736263e+01	3.9914680e+02	6.4128139e+01	6.8325232e+01	1.0595659e+02	2.8047270e+02	6.6200720e+01	7.8618643e+01	1.7733188e+02	8.5491014e+01	1.8443970e+02	5.2268432e+01	7.4736660e+01	1.0110512e+02	9.2502939e+01	1.7025426e+02	3.1534038e+02	8.8351825e+01	1.6587361e+02	1.6991331e+02	1.0388873e+02	6.5960255e+01	1.1621917e+02	1.4342375e+02	7.5776039e+01	1.4663280e+02	6.9783223e+01	8.5008123e+01	8.7528896e+01	4.2876671e+01	6.1815932e+01	9.9790759e+01	7.2398483e+01
2.1136114e+03	1.4116890e+02	9.3686819e+01	1.5069268e+02	6.7946853e+01	1.5380591e+02	1.5885212e+02	6.1893812e+01	6.7994241e+01	7.1515684e+01	8.5598920e+01	6.2433169e+01	5.7503375e+02	1.5545101e+02	2.3236001e+02	1.4747253e+02	5.9100642e+01	6.8271676e+01	3.9945977e+02	6.4821087e+01	6.8104303e+01	1.0597674e+02	2.8060808e+02	6.6568947e+01	7.8379248e+01	1.7748264e+02	8.5515271e+01	1.8429432e+02	5.2199488e+01	7.4958490e+01	1.0165317e+02	9.2779604e+01	1.7074572e+02	3.1399879e+02	8.8093570e+01	1.6590094e+02	1.6977408e+02	1.0594756e+02	6.5769766e+01	1.1602670e+02	1.4332389e+02	7.6081291e+01	1.4673341e+02	6.9657123e+01	8.4933082e+01	8.8109760e+01	4.3033502e+01	6.1761362e+01	9.9715577e+01	7.2578117e+01
2.1144114e+03	1.4474420e+02	9.3705045e+01	1.5078070e+02	6.8169547e+01	1.5410751e+02	1.5876363e+02	6.2068872e+01	6.8077727e+01	7.1263164e+01	8.5935737e+01	6.2828818e+01	5.7518968e+02	1.5557101e+02	2.3259080e+02	1.4732328e+02	5.9269323e+01	6.8595686e+01	3.9961484e+02	6.4396866e+01	6.8559406e+01	1.0610993e+02	2.8084032e+02	6.6932855e+01	7.8413107e+01	1.7764117e+02	8.5499709e+01	1.8423870e+02	5.2348224e+01	7.5119606e+01	1.0131718e+02	9.2833699e+01	1.7051896e+02	3.1235297e+02	8.8049261e+01	1.6601130e+02	1.6972936e+02	1.0466972e+02	6.6232880e+01	1.1647332e+02	1.4365290e+02	7.6157522e+01	1.4678635e+02	6.9650832e+01	8.5294786e+01	8.7995905e+01	4.2945715e+01	6.1733192e+01	9.9983401e+01	7.2377108e+01
2.1152115e+03	1.4456146e+02	9.3768137e+01	1.5081383e+02	6.8690351e+01	1.5440874e+02	1.5878536e+02	6.1936872e+01	6.8075171e+01	7.1414162e+01	8.5571194e+01	6.2620602e+01	5.7528437e+02	1.5549959e+02	2.3256123e+02	1.4734957e+02	5.9354210e+01	6.9682092e+01	3.9947721e+02	6.4793180e+01	6.8580859e+01	1.0635373e+02	2.8087631e+02	6.6988198e+01	7.8794718e+01	1.7770694e+02	8.5682067e+01	1.8427426e+02	5.2335584e+01	7.4854999e+01	1.0169638e+02	9.2749508e+01	1.7059799e+02	3.1162736e+02	8.8710143e+01	1.6599487e+02	1.6996714e+02	1.0025754e+02	6.6738930e+01	1.1620438e+02	1.4369557e+02	7.6335099e+01	1.4703727e+02	7.0062008e+01	8.5214036e+01	8.8141698e+01	4.3036657e+01	6.1911774e+01	9.9987188e+01	7.2952387e+01
2.1160116e+03	1.4443941e+02	9.3728686e+01	1.5103497e+02	6.9173497e+01	1.5439212e+02	1.5892818e+02	6.2189650e+01	6.8352574e+01	7.1086982e+01	8.6066462e+01	6.2969539e+01	5.7532625e+02	1.5568740e+02	2.3280344e+02	1.4751492e+02	5.9324473e+01	7.1853389e+01	3.9977722e+02	6.4493643e+01	6.8767092e+01	1.0638862e+02	2.8064067e+02	6.7416339e+01	7.8611411e+01	1.7801106e+02	8.5473671e+01	1.8409825e+02	5.2670848e+01	7.5124110e+01	1.0150399e+02	9.3108199e+01	1.7078813e+02	3.1125116e+02	8.8242038e+01	1.6620159e+02	1.7014521e+02	9.4354335e+01	6.7950337e+01	1.1634762e+02	1.4371144e+02	7.6208392e+01	1.4694038e+02	6.9765244e+01	8.5420511e+01	8.8262936e+01	4.3453668e+01	6.1874094e+01	1.0007914e+02	7.2652785e+01
2.1168117e+03	1.4172418e+02	9.4123825e+01	1.5106385e+02	7.0916605e+01	1.5447559e+02	1.5898712e+02	6.2149145e+01	6.8196149e+01	7.1467954e+01	8.6488411e+01	6.2850302e+01	5.7534853e+02	1.5576963e+02	2.3305746e+02	1.4751605e+02	5.9334382e+01	7.5456081e+01	3.9987061e+02	6.4538428e+01	6.8816547e+01	1.0629200e+02	2.8105976e+02	6.8275677e+01	7.8790236e+01	1.7794788e+02	8.5876063e+01	1.8466089e+02	5.2551185e+01	7.5197595e+01	1.0167071e+02	9.2837585e+01	1.7076015e+02	3.1042566e+02	8.8415683e+01	1.6634990e+02	1.7019637e+02	8.8296041e+01	6.9508307e+01	1.1654367e+02	1.4371838e+02	7.6648968e+01	1.4738173e+02	6.9902572e+01	8.5208679e+01	8.8313128e+01	4.3238953e+01	6.2027211e+01	1.0036516e+02	7.2697364e+01
2.1176118e+03	1.3911591e+02	9.4302135e+01	1.5134192e+02	7.1940959e+01	1.5426351e+02	1.5906798e+02	6.2263426e+01	6.8506736e+01	7.1693497e+01	8.6071349e+01	6.2823775e+01	5.7572355e+02	1.5577758e+02	2.3300182e+02	1.4748748e+02	5.9585461e+01	8.1109095e+01	4.0014642e+02	6.4777482e+01	6.9139201e+01	1.0633872e+02	2.8112849e+02	6.8722175e+01	7.9030007e+01	1.7811287e+02	8.5794895e+01	1.8448947e+02	5.2383189e+01	7.5444441e+01	1.0181754e+02	9.3015408e+01	1.7087776e+02	3.1052661e+02	8.8846386e+01	1.6648013e+02	1.7032711e+02	8.2066033e+01	7.1294784e+01	1.1645357e+02	1.4371104e+02	7.6487206e+01	1.4694885e+02	6.9997857e+01	8.5666273e+01	8.8602430e+01	4.3547413e+01	6.1965336e+01	1.0033742e+02	7.2856445e+01
2.1184118e+03	1.3474549e+02	9.4127293e+01	1.5128761e+02	7.3993988e+01	1.5416922e+02	1.5912354e+02	6.2483322e+01	6.8206182e+01	7.1494890e+01	8.6065316e+01	6.2997513e+01	5.7556399e+02	1.5594593e+02	2.3337628e+02	1.4736968e+02	5.9812580e+01	8.9846819e+01	4.0003296e+02	6.4560066e+01	6.9085095e+01	1.0647805e+02	2.8121438e+02	6.9224645e+01	7.8826642e+01	1.7823923e+02	8.5976288e+01	1.8444997e+02	5.2754113e+01	7.5359839e+01	1.0169547e+02	9.3122537e+01	1.7096556e+02	3.1014370e+02	8.8728630e+01	1.6638157e+02	1.7017434e+02	7.6220400e+01	7.3286374e+01	1.1683014e+02	1.4372108e+02	7.6475481e+01	1.4772398e+02	7.0147230e+01	8.5351402e+01	8.8607673e+01	4.3413637e+01	6.1803353e+01	1.0026016e+02	7.3041328e+01
2.1192119e+03	1.2995082e+02	9.4467895e+01	1.5127939e+02	7.7856001e+01	1.5456397e+02	1.5925759e+02	6.2355550e+01	6.8670564e+01	7.1664130e+01	8.6501010e+01	6.2924055e+01	5.7580005e+02	1.5600811e+02	2.3311919e+02	1.4786937e+02	5.9529696e+01	1.0102280e+02	4.0039434e+02	6.5078824e+01	6.9105850e+01	1.0663964e+02	2.8109119e+02	7.0240686e+01	7.9133907e+01	1.7881439e+02	8.5874132e+01	1.8482682e+02	5.2703944e+01	7.5410793e+01	1.0167325e+02	9.3483504e+01	1.7083078e+02	3.1030480e+02	8.8870387e+01	1.6667959e+02	1.7049362e+02	7.1855375e+01	7.6336220e+01	1.1667085e+02	1.4383968e+02	7.6760903e+01	1.4762888e+02	7.0020078e+01	8.5818440e+01	8.8941446e+01	4.3678188e+01	6.2385781e+01	1.0036304e+02	7.2922606e+01
2.1200120e+03	1.2525070e+02	9.4391650e+01	1.5165169e+02	8.2447358e+01	1.5465142e+02	1.5906173e+02	6.2517672e+01	6.8686498e+01	7.1602890e+01	8.6383474e+01	6.3200351e+01	5.7581794e+02	1.5610667e+02	2.3346631e+02	1.4750805e+02	5.9940686e+01	1.1462712e+02	4.0023886e+02	6.5243013e+01	6.9078378e+01	1.0681019e+02	2.8152667e+02	7.0957813e+01	7.9019314e+01	1.7883580e+02	8.6083809e+01	1.8463097e+02	5.2657778e+01	7.5251211e+01	1.0213568e+02	9.3268361e+01	1.7130561e+02	3.1010049e+02	8.9129249e+01	1.6664994e+02	1.7057740e+02	6.7462644e+01	7.9645141e+01	1.1666502e+02	1.4402131e+02	7.6364699e+01	1.4761842e+02	7.0161232e+01	8.5701754e+01	8.9119673e+01	4.3729739e+01	6.2097387e+01	1.0055266e+02	7.2805453e+01
2.1208121e+03	1.2191874e+02	9.4593563e+01	1.5150380e+02	8.8729433e+01	1.5463451e+02	1.5946056e+02	6.2425323e+01	6.8484610e+01	7.1760343e+01	8.6444762e+01	6.2930863e+01	5.7591629e+02	1.5608900e+02	2.3359509e+02	1.4756127e+02	5.9873970e+01	1.3127301e+02	4.0059538e+02	6.4807993e+01	6.9527360e+01	1.0677420e+02	2.8132038e+02	7.1965288e+01	7.9441612e+01	1.8003009e+02	8.6140629e+01	1.8483002e+02	5.2799682e+01	7.5466319e+01	1.0197515e+02	9.3483136e+01	1.7110718e+02	3.1054449e+02	8.9124766e+01	1.6682274e+02	1.7043828e+02	6.4625437e+01	8.3701593e+01	1.1680131e+02	1.4381534e+02	7.6769498e+01	1.4787278e+02	7.0179084e+01	8.5861756e+01	8.9060904e+01	4.3874054e+01	6.2350716e+01	1.0080046e+02	7.3172017e+01
2.1216122e+03	1.1872315e+02	9.4330075e+01	1.5181454e+02	9.5684890e+01	1.5460405e+02	1.5927373e+02	6.2788419e+01	6.8891403e+01	7.1975714e+01	8.6603854e+01	6.3533376e+01	5.7630077e+02	1.5621290e+02	2.3361447e+02	1.4749359e+02	5.9931374e+01	1.5260430e+02	4.0066355e+02	6.5264511e+01	6.9466467e+01	1.0673288e+02	2.8143113e+02	7.3888904e+01	7.9180635e+01	1.8055641e+02	8.6113110e+01	1.8465049e+02	5.2635852e+01	7.5890255e+01	1.0226303e+02	9.3380055e+01	1.7118028e+02	3.1045347e+02	8.9177178e+01	1.6676578e+02	1.7075469e+02	6.2621016e+01	8.7976279e+01	1.1683809e+02	1.4406822e+02	7.6721185e+01	1.4779931e+02	7.0119013e+01	8.5960271e+01	8.9176537e+01	4.3643203e+01	6.2132108e+01	1.0070465e+02	7.3216116e+01
2.1224122e+03	1.1606731e+02	9.5095160e+01	1.5189377e+02	1.0429598e+02	1.5454778e+02	1.5945357e+02	6.2593541e+01	6.8903375e+01	7.1864204e+01	8.6689333e+01	6.2961765e+01	5.7611304e+02	1.5643526e+02	2.3383864e+02	1.4753019e+02	5.9872420e+01	1.7560454e+02	4.0084774e+02	6.5094640e+01	6.9655652e+01	1.0694360e+02	2.8141991e+02	7.5858704e+01	7.9246967e+01	1.8195662e+02	8.6132780e+01	1.8516024e+02	5.2872831e+01	7.5671098e+01	1.0222589e+02	9.3571786e+01	1.7124668e+02	3.1049640e+02	8.9450822e+01	1.6700655e+02	1.7070429e+02	6.1484770e+01	9.3893950e+01	1.1702206e+02	1.4401552e+02	7.6852216e+01	1.4774699e+02	7.0242916e+01	8.5881563e+01	8.9418131e+01	4.3842917e+01	6.2398111e+01	1.0094156e+02	7.3346034e+01
2.1232123e+03	1.1357926e+02	9.4704812e+01	1.5179883e+02	1.1056633e+02	1.5496642e+02	1.5938298e+02	6.2826729e+01	6.8745563e+01	7.1570656e+01	8.6918313e+01	6.3622597e+01	5.7648364e+02	1.5608705e+02	2.3394410e+02	1.4779136e+02	6.0130190e+01	2.0098697e+02	4.0074491e+02	6.4888918e+01	6.9705977e+01	1.0687249e+02	2.8200377e+02	7.8415320e+01	7.9141965e+01	1.8349998e+02	8.6410011e+01	1.8512088e+02	5.2824773e+01	7.6131033e+01	1.0212071e+02	9.3764820e+01	1.7130330e+02	3.1041323e+02	8.9557759e+01	1.6677835e+02	1.7102722e+02	6.0462719e+01	1.0126781e+02	1.1688192e+02	1.4396412e+02	7.6801949e+01	1.4849095e+02	7.0233169e+01	8.6080679e+01	8.9593251e+01	4.4119921e+01	6.2358742e+01	1.0087070e+02	7.3422471e+01
2.1240124e+03	1.1110392e+02	9.4838222e+01	1.5198840e+02	1.1503040e+02	1.5480500e+02	1.5965565e+02	6.2664883e+01	6.9109893e+01	7.2116566e+01	8.6549417e+01	6.3273842e+01	5.7639044e+02	1.5678334e+02	2.3403887e+02	1.4801020e+02	6.0404838e+01	2.3088774e+02	4.0107117e+02	6.5338848e+01	6.9802055e+01	1.0694166e+02	2.8273692e+02	8.1258057e+01	7.9656340e+01	1.8484522e+02	8.6089201e+01	1.8540635e+02	5.2947597e+01	7.5870083e+01	1.0239411e+02	9.3720006e+01	1.7150767e+02	3.1051111e+02	8.9565805e+01	1.6712645e+02	1.7095575e+02	5.9783086e+01	1.1033066e+02	1.1707589e+02	1.4398242e+02	7.7057408e+01	1.4805813e+02	7.0739284e+01	8.6289744e+01	8.9649497e+01	4.3920721e+01	6.2627974e+01	1.0120118e+02	7.3191239e+01
2.1248125e+03	1.0938126e+02	9.4863386e+01	1.5202034e+02	1.1699210e+02	1.5532255e+02	1.5945711e+02	6.2433572e+01	6.9050725e+01	7.1951341e+01	8.6925866e+01	6.3507000e+01	5.7653935e+02	1.5644554e+02	2.3413536e+02	1.4800086e+02	6.0220277e+01	2.6110721e+02	4.0093272e+02	6.5188590e+01	6.9985867e+01	1.0722999e+02	2.8306557e+02	8.4890825e+01	7.9335853e+01	1.8729219e+02	8.6242056e+01	1.8509021e+02	5.3062510e+01	7.6126773e+01	1.0229790e+02	9.3835878e+01	1.7128156e+02	3.1066564e+02	8.9577170e+01	1.6724162e+02	1.7121438e+02	5.9770926e+01	1.2137878e+02	1.1721798e+02	1.4448366e+02	7.7384910e+01	1.4846165e+02	7.0385870e+01	8.6123401e+01	9.0034545e+01	4.3900633e+01	6.2620901e+01	1.0098805e+02	7.3287237e+01
2.1256126e+03	1.0774664e+02	9.5385961e+01	1.5204830e+02	1.1824894e+02	1.5496957e+02	1.5975056e+02	6.3115120e+01	6.9156178e+01	7.2109208e+01	8.7129044e+01	6.3640711e+01	5.7673499e+02	1.5680889e+02	2.3431234e+02	1.4799108e+02	6.0188246e+01	2.8887562e+02	4.0110578e+02	6.5128478e+01	6.9876506e+01	1.0716888e+02	2.8468966e+02	8.7904325e+01	7.9706312e+01	1.9002991e+02	8.6454628e+01	1.8523927e+02	5.3304784e+01	7.6226334e+01	1.0236585e+02	9.4022492e+01	1.7119663e+02	3.1080099e+02	8.9513514e+01	1.6724460e+02	1.7124518e+02	5.9524043e+01	1.3311157e+02	1.1716911e+02	1.4427072e+02	7.7256753e+01	1.4826782e+02	7.0596175e+01	8.6366190e+01	8.9863127e+01	4.4299742e+01	6.2304472e+01	1.0114126e+02	7.3814416e+01
2.1264126e+03	1.0670123e+02	9.5431233e+01	1.5226531e+02	1.1553440e+02	1.5511054e+02	1.5994357e+02	6.2958337e+01	6.9154439e+01	7.1956772e+01	8.7074145e+01	6.3393243e+01	5.7674359e+02	1.5697925e+02	2.3435137e+02	1.4801901e+02	6.0591828e+01	3.1435742e+02	4.0120501e+02	6.5557324e+01	7.0631596e+01	1.0742801e+02	2.8654060e+02	9.0897786e+01	7.9654827e+01	1.9345681e+02	8.6279821e+01	1.8504774e+02	5.2930973e+01	7.6267119e+01	1.0262287e+02	9.4014568e+01	1.7157336e+02	3.1072396e+02	8.9736764e+01	1.6724655e+02	1.7132275e+02	5.9673708e+01	1.4670004e+02	1.1725430e+02	1.4418941e+02	7.7276179e+01	1.4862115e+02	7.0880101e+01	8.6346404e+01	9.0078922e+01	4.4349821e+01	6.2835388e+01	1.0141246e+02	7.3465918e+01
2.1272127e+03	1.0540805e+02	9.5407003e+01	1.5233787e+02	1.1087661e+02	1.5527935e+02	1.5999235e+02	6.3185205e+01	6.9045443e+01	7.2331581e+01	8.7368103e+01	6.3772259e+01	5.7693900e+02	1.5672850e+02	2.3454441e+02	1.4813804e+02	6.0420211e+01	3.3124562e+02	4.0152318e+02	6.5565548e+01	7.0123470e+01	1.0711965e+02	2.8906751e+02	9.3155112e+01	7.9677402e+01	1.9858095e+02	8.6544265e+01	1.8508251e+02	5.3359963e+01	7.6034115e+01	1.0243242e+02	9.4110026e+01	1.7169147e+02	3.1073497e+02	8.9969283e+01	1.6741066e+02	1.7109119e+02	5.9627519e+01	1.6071029e+02	1.1719618e+02	1.4400091e+02	7.7329475e+01	1.4860542e+02	7.0679447e+01	8.6513943e+01	9.0355610e+01	4.4376372e+01	6.2568911e+01	1.0153700e+02	7.3767308e+01
2.1280128e+03	1.0439736e+02	9.5273793e+01	1.5221684e+02	1.0459854e+02	1.5516519e+02	1.5986520e+02	6.3028590e+01	6.9355014e+01	7.2246733e+01	8.7301585e+01	6.3463176e+01	5.7701437e+02	1.5701556e+02	2.3474207e+02	1.4829465e+02	6.0522790e+01	3.3905996e+02	4.0144383e+02	6.6075595e+01	7.0366051e+01	1.0746712e+02	2.9448033e+02	9.4835304e+01	7.9878319e+01	2.0320121e+02	8.6284189e+01	1.8554537e+02	5.3145148e+01	7.6409069e+01	1.0285668e+02	9.3785735e+01	1.7170579e+02	3.1082967e+02	8.9899514e+01	1.6753399e+02	1.7164420e+02	5.9532909e+01	1.6931043e+02	1.1724256e+02	1.4435921e+02	7.7505788e+01	1.4871118e+02	7.0701152e+01	8.6592937e+01	9.0437086e+01	4.4443001e+01	6.2945364e+01	1.0165627e+02	7.3817407e+01
2.1288129e+03	1.0386556e+02	9.5656419e+01	1.5254094e+02	9.7780572e+01	1.5535075e+02	1.5994593e+02	6.3126845e+01	6.9242992e+01	7.2214573e+01	8.7551774e+01	6.3715404e+01	5.7706927e+02	1.5678977e+02	2.3467541e+02	1.4792470e+02	6.0790358e+01	3.3388867e+02	4.0163880e+02	6.6216106e+01	7.0287153e+01	1.0745711e+02	3.0103081e+02	9.4842802e+01	7.9565372e+01	2.0865153e+02	8.6646101e+01	1.8519637e+02	5.3292193e+01	7.6294139e+01	1.0280445e+02	9.4166788e+01	1.7158355e+02	3.1071267e+02	9.0189653e+01	1.6772204e+02	1.7122738e+02	5.9828854e+01	1.7504335e+02	1.1743069e+02	1.4449710e+02	7.7430419e+01	1.4899649e+02	7.0863244e+01	8.6701032e+01	9.0268590e+01	4.4732989e+01	6.3061458e+01	1.0155472e+02	7.3811033e+01
2.1296130e+03	1.0367381e+02	9.5562228e+01	1.5242941e+02	9.1260529e+01	1.5535811e+02	1.6005206e+02	6.3304299e+01	6.9624236e+01	7.2083167e+01	8.7595421e+01	6.4079097e+01	5.7719448e+02	1.5699313e+02	2.3482294e+02	1.4845086e+02	6.0860297e+01	3.1680737e+02	4.0133427e+02	6.7026005e+01	7.0595938e+01	1.0736413e+02	3.0909128e+02	9.4083884e+01	8.0037985e+01	2.1266419e+02	8.6584939e+01	1.8555526e+02	5.3323288e+01	7.6719398e+01	1.0245077e+02	9.4367708e+01	1.7175068e+02	3.1096751e+02	9.0140030e+01	1.6762518e+02	1.7173389e+02	6.0132812e+01	1.7525893e+02	1.1762151e+02	1.4416349e+02	7.7548828e+01	1.4872450e+02	7.0943967e+01	8.6800771e+01	9.0898547e+01	4.4795732e+01	6.2719555e+01	1.0188002e+02	7.3739117e+01
2.1304130e+03	1.0335137e+02	9.5521181e+01	1.5269132e+02	8.6064080e+01	1.5575409e+02	1.5995514e+02	6.3169388e+01	6.9468790e+01	7.2426643e+01	8.7462763e+01	6.3698469e+01	5.7718609e+02	1.5733652e+02	2.3528864e+02	1.4810590e+02	6.0817935e+01	2.9248395e+02	4.0199987e+02	6.8260454e+01	7.0771420e+01	1.0766381e+02	3.2068325e+02	9.1171946e+01	7.9900408e+01	2.1578466e+02	8.6600706e+01	1.8556542e+02	5.3225566e+01	7.6625025e+01	1.0284958e+02	9.4241633e+01	1.7204016e+02	3.1076397e+02	9.0242374e+01	1.6807014e+02	1.7147113e+02	5.9741053e+01	1.7073164e+02	1.1749283e+02	1.4469306e+02	7.7388757e+01	1.4922594e+02	7.0803723e+01	8.6823487e+01	9.0502428e+01	4.4528801e+01	6.2902446e+01	1.0176854e+02	7.3968187e+01
2.1312131e+03	1.0339093e+02	9.5815168e+01	1.5285293e+02	8.0872803e+01	1.5551357e+02	1.6005645e+02	6.3327231e+01	6.9770103e+01	7.2473307e+01	8.7795058e+01	6.4249596e+01	5.7751710e+02	1.5707775e+02	2.3516036e+02	1.4811638e+02	6.1025522e+01	2.6264102e+02	4.0165395e+02	7.0427636e+01	7.0918214e+01	1.0755217e+02	3.3231840e+02	8.7215823e+01	7.9902195e+01	2.1889712e+02	8.6682220e+01	1.8552748e+02	5.3442570e+01	7.6456130e+01	1.0279091e+02	9.4536451e+01	1.7191567e+02	3.1100116e+02	9.0350835e+01	1.6793792e+02	1.7151132e+02	5.9804693e+01	1.6117461e+02	1.1765157e+02	1.4457072e+02	7.7805483e+01	1.4928495e+02	7.0902032e+01	8.7052145e+01	9.1133863e+01	4.4815051e+01	6.3034107e+01	1.0186775e+02	7.4144925e+01
2.1320132e+03	1.0330195e+02	9.6177767e+01	1.5274846e+02	7.7449410e+01	1.5550810e+02	1.6006411e+02	6.3472826e+01	6.9696798e+01	7.2490822e+01	8.8024455e+01	6.4002475e+01	5.7743401e+02	1.5783455e+02	2.3532114e+02	1.4874752e+02	6.1085738e+01	2.3621213e+02	4.0216167e+02	7.2117089e+01	7.0641783e+01	1.0769919e+02	3.4681332e+02	8.4134691e+01	8.0198847e+01	2.2093005e+02	8.6818080e+01	1.8554407e+02	5.3340631e+01	7.7101592e+01	1.0306344e+02	9.4364956e+01	1.7221656e+02	3.1102273e+02	9.0378768e+01	1.6853886e+02	1.7191130e+02	6.0034673e+01	1.4937187e+02	1.1780580e+02	1.4462347e+02	7.7703014e+01	1.4938412e+02	7.0700804e+01	8.7045439e+01	9.1082867e+01	4.4657285e+01	6.3093068e+01	1.0201489e+02	7.3916495e+01
2.1328133e+03	1.0328068e+02	9.6035285e+01	1.5301248e+02	7.4691278e+01	1.5578192e+02	1.6018781e+02	6.3372474e+01	6.9853444e+01	7.2581985e+01	8.8023643e+01	6.4047322e+01	5.7771838e+02	1.5777418e+02	2.3535236e+02	1.4826384e+02	6.1294874e+01	2.0823958e+02	4.0190962e+02	7.6201140e+01	7.1229511e+01	1.0779833e+02	3.5776596e+02	8.0142677e+01	8.0108976e+01	2.2001536e+02	8.6915072e+01	1.8596090e+02	5.3343372e+01	7.6994587e+01	1.0305641e+02	9.4688625e+01	1.7209032e+02	3.1147701e+02	9.0409063e+01	1.6858078e+02	1.7211127e+02	6.0037948e+01	1.3768930e+02	1.1756364e+02	1.4468207e+02	7.7782024e+01	1.4940279e+02	7.1027498e+01	8.7126767e+01	9.1375332e+01	4.5013132e+01	6.3065935e+01	1.0225171e+02	7.4137499e+01
2.1336134e+03	1.0329514e+02	9.6097114e+01	1.5297152e+02	7.2703089e+01	1.5568814e+02	1.6042463e+02	6.3721110e+01	6.9619063e+01	7.2576720e+01	8.8063954e+01	6.4140656e+01	5.7767212e+02	1.5829455e+02	2.3530540e+02	1.4851478e+02	6.1043637e+01	1.8616471e+02	4.0231478e+02	7.8627733e+01	7.0895371e+01	1.0790850e+02	3.6892938e+02	7.7199350e+01	8.0101245e+01	2.1888405e+02	8.6855108e+01	1.8577432e+02	5.3789497e+01	7.6748668e+01	1.0309445e+02	9.4576882e+01	1.7229797e+02	3.1107936e+02	9.0508327e+01	1.6937234e+02	1.7208156e+02	6.0229346e+01	1.2572548e+02	1.1797794e+02	1.4469183e+02	7.7923038e+01	1.4991300e+02	7.1269125e+01	8.7120079e+01	9.1504532e+01	4.4743313e+01	6.2880122e+01	1.0230278e+02	7.4237745e+01
2.1344134e+03	1.0317496e+02	9.6446760e+01	1.5294344e+02	7.1310567e+01	1.5588361e+02	1.6035445e+02	6.3410734e+01	6.9959252e+01	7.2738342e+01	8.7999203e+01	6.4491837e+01	5.7782706e+02	1.5903899e+02	2.3561117e+02	1.4849535e+02	6.1205031e+01	1.6532551e+02	4.0230133e+02	8.3101487e+01	7.1106441e+01	1.0782765e+02	3.7744906e+02	7.3919142e+01	8.0132119e+01	2.1767494e+02	8.6846574e+01	1.8603649e+02	5.3452907e+01	7.7389546e+01	1.0299024e+02	9.4777800e+01	1.7228863e+02	3.1098533e+02	9.0541770e+01	1.7021603e+02	1.7199386e+02	6.0328320e+01	1.1301302e+02	1.1799704e+02	1.4498533e+02	7.7824410e+01	1.5042531e+02	7.0968368e+01	8.7432391e+01	9.1415486e+01	4.5193075e+01	6.3372400e+01	1.0257677e+02	7.3920192e+01
2.1352135e+03	1.0359096e+02	9.6412758e+01	1.5310708e+02	7.0205614e+01	1.5556814e+02	1.6051359e+02	6.3655656e+01	7.0043297e+01	7.2790798e+01	8.8243786e+01	6.4044917e+01	5.7807601e+02	1.6023605e+02	2.3551959e+02	1.4845774e+02	6.1255525e+01	1.4742341e+02	4.0261475e+02	8.7481360e+01	7.1119135e+01	1.0783041e+02	3.7901311e+02	7.1686074e+01	8.0528062e+01	2.1289535e+02	8.6821416e+01	1.8602073e+02	5.3725124e+01	7.7043957e+01	1.0343529e+02	9.4475252e+01	1.7232794e+02	3.1144414e+02	9.0761068e+01	1.7227326e+02	1.7204528e+02	6.0216458e+01	1.0309258e+02	1.1794824e+02	1.4473593e+02	7.8021421e+01	1.5058744e+02	7.1062169e+01	8.7227364e+01	9.1756226e+01	4.5041504e+01	6.3005702e+01	1.0214270e+02	7.4171246e+01
2.1360136e+03	1.0366857e+02	9.6160930e+01	1.5312165e+02	6.9909407e+01	1.5581271e+02	1.6060817e+02	6.3691998e+01	7.0267238e+01	7.2768725e+01	8.8361846e+01	6.4444395e+01	5.7777331e+02	1.6098161e+02	2.3578014e+02	1.4854590e+02	6.1379680e+01	1.3244813e+02	4.0253611e+02	9.0543814e+01	7.1516118e+01	1.0796369e+02	3.7818235e+02	7.0251022e+01	8.0424439e+01	2.0813162e+02	8.6947003e+01	1.8590377e+02	5.3833013e+01	7.7197109e+01	1.0326712e+02	9.4905451e+01	1.7246154e+02	3.1118285e+02	9.0741631e+01	1.7399471e+02	1.7247463e+02	6.0209653e+01	9.4859925e+01	1.1797392e+02	1.4494309e+02	7.8110607e+01	1.5162128e+02	7.1490180e+01	8.7585944e+01	9.1840734e+01	4.5157737e+01	6.3528479e+01	1.0267739e+02	7.4232280e+01
2.1368137e+03	1.0382008e+02	9.6778858e+01	1.5348000e+02	6.9387838e+01	1.5629014e+02	1.6063403e+02	6.3858884e+01	6.9974343e+01	7.3102224e+01	8.8120320e+01	6.4268034e+01	5.7792588e+02	1.6246235e+02	2.3585144e+02	1.4872336e+02	6.1193072e+01	1.1874038e+02	4.0267843e+02	9.3520130e+01	7.1391847e+01	1.0817901e+02	3.7193878e+02	6.8795179e+01	8.0518318e+01	2.0395090e+02	8.6920875e+01	1.8594244e+02	5.3826748e+01	7.7319066e+01	1.0314228e+02	9.5023473e+01	1.7251918e+02	3.1117085e+02	9.0986943e+01	1.7717461e+02	1.7239934e+02	6.0496446e+01	8.7638446e+01	1.1811811e+02	1.4480401e+02	7.8315466e+01	1.5259473e+02	7.1416457e+01	8.7547436e+01	9.1968012e+01	4.5418879e+01	6.3352397e+01	1.0246354e+02	7.4362473e+01
2.1376138e+03	1.0362210e+02	9.6522627e+01	1.5319256e+02	6.9068817e+01	1.5610307e+02	1.6056874e+02	6.3819046e+01	7.0232696e+01	7.2763516e+01	8.8574435e+01	6.4500555e+01	5.7825678e+02	1.6405796e+02	2.3617197e+02	1.4875366e+02	6.1718733e+01	1.0614928e+02	4.0282505e+02	9.6204239e+01	7.1645163e+01	1.0827487e+02	3.6117361e+02	6.8845016e+01	8.0697840e+01	1.9872830e+02	8.7151578e+01	1.8632059e+02	5.3824825e+01	7.7324614e+01	1.0335975e+02	9.5059479e+01	1.7265271e+02	3.1173266e+02	9.1072482e+01	1.8092515e+02	1.7250667e+02	6.0563353e+01	8.2086506e+01	1.1810168e+02	1.4485304e+02	7.8382053e+01	1.5414450e+02	7.1146927e+01	8.7466139e+01	9.1917363e+01	4.5488519e+01	6.3378174e+01	1.0256914e+02	7.4471156e+01
2.1384138e+03	1.0395342e+02	9.6592392e+01	1.5395272e+02	6.9161775e+01	1.5624657e+02	1.6085404e+02	6.3780550e+01	7.0330299e+01	7.3224755e+01	8.8532097e+01	6.4373741e+01	5.7810762e+02	1.6580276e+02	2.3614166e+02	1.4850621e+02	6.1391659e+01	9.6403517e+01	4.0284000e+02	1.0081717e+02	7.1565917e+01	1.0823956e+02	3.4946940e+02	6.7961483e+01	8.0635063e+01	1.9438612e+02	8.7466497e+01	1.8594902e+02	5.3930690e+01	7.7668792e+01	1.0304496e+02	9.4944134e+01	1.7266624e+02	3.1144903e+02	9.1074331e+01	1.8537387e+02	1.7277745e+02	6.0449770e+01	7.8091514e+01	1.1806018e+02	1.4510894e+02	7.8319797e+01	1.5621485e+02	7.1436724e+01	8.7905645e+01	9.2416531e+01	4.5406442e+01	6.3675581e+01	1.0288658e+02	7.4298416e+01
2.1392139e+03	1.0390079e+02	9.6666156e+01	1.5338900e+02	6.9096128e+01	1.5653366e+02	1.6082596e+02	6.3907269e+01	7.0196945e+01	7.3175464e+01	8.8351524e+01	6.4653901e+01	5.7867102e+02	1.6747980e+02	2.3656858e+02	1.4908328e+02	6.1818815e+01	8.8366422e+01	4.0294751e+02	1.0455963e+02	7.2054493e+01	1.0827772e+02	3.3608646e+02	6.7759892e+01	8.0641713e+01	1.9080693e+02	8.7103190e+01	1.8639028e+02	5.3734065e+01	7.7687445e+01	1.0363778e+02	9.5365827e+01	1.7241382e+02	3.1175707e+02	9.1311188e+01	1.9120358e+02	1.7229978e+02	6.0647912e+01	7.4583429e+01	1.1838229e+02	1.4523242e+02	7.8915723e+01	1.5854596e+02	7.1638145e+01	8.7797959e+01	9.2399069e+01	4.5538346e+01	6.3477112e+01	1.0277591e+02	7.4839300e+01
2.1400140e+03	1.0414968e+02	9.7002031e+01	1.5392002e+02	6.8988508e+01	1.5649624e+02	1.6071718e+02	6.4225837e+01	7.0631646e+01	7.3115931e+01	8.8732990e+01	6.4637302e+01	5.7818301e+02	1.6892736e+02	2.3631679e+02	1.4883428e+02	6.1553594e+01	8.2418940e+01	4.0336648e+02	1.0997094e+02	7.1747845e+01	1.0844128e+02	3.2389965e+02	6.7763436e+01	8.0778427e+01	1.8740872e+02	8.7475174e+01	1.8583347e+02	5.4013392e+01	7.7619286e+01	1.0339586e+02	9.5258112e+01	1.7269852e+02	3.1169662e+02	9.1359688e+01	1.9700973e+02	1.7289916e+02	6.0611713e+01	7.2263516e+01	1.1842679e+02	1.4549339e+02	7.9019618e+01	1.6057148e+02	7.1500842e+01	8.7839752e+01	9.2561932e+01	4.5506805e+01	6.3820186e+01	1.0287677e+02	7.4507456e+01
2.1408141e+03	1.0416264e+02	9.6892313e+01	1.5380136e+02	6.9066166e+01	1.5636681e+02	1.6095652e+02	6.4157108e+01	7.0419230e+01	7.3133324e+01	8.8969430e+01	6.4440508e+01	5.7869990e+02	1.6961528e+02	2.3671204e+02	1.4911552e+02	6.1779118e+01	7.8103811e+01	4.0314191e+02	1.1504750e+02	7.1836637e+01	1.0859706e+02	3.1263543e+02	6.7779827e+01	8.1031785e+01	1.8528701e+02	8.7223839e+01	1.8664843e+02	5.4004019e+01	7.7497480e+01	1.0379359e+02	9.5317982e+01	1.7283373e+02	3.1181976e+02	9.1145732e+01	2.0317970e+02	1.7277785e+02	6.0998223e+01	7.0759498e+01	1.1824612e+02	1.4519903e+02	8.0055348e+01	1.6254588e+02	7.1579230e+01	8.8178599e+01	9.2612445e+01	4.5737299e+01	6.3638278e+01	1.0302861e+02	7.4666895e+01
2.1416142e+03	1.0431545e+02	9.7200493e+01	1.5387438e+02	6.9464211e+01	1.5638505e+02	1.6088959e+02	6.4150844e+01	7.0489258e+01	7.3259749e+01	8.8808067e+01	6.4459377e+01	5.7867753e+02	1.7172321e+02	2.3649078e+02	1.4906829e+02	6.1848113e+01	7.4968701e+01	4.0318165e+02	1.2015307e+02	7.1962900e+01	1.0827882e+02	3.0458130e+02	6.8011615e+01	8.0644871e+01	1.8375705e+02	8.7362673e+01	1.8611834e+02	5.4084045e+01	7.7738475e+01	1.0349085e+02	9.5750460e+01	1.7281895e+02	3.1167199e+02	9.1653517e+01	2.0757717e+02	1.7309843e+02	6.0749579e+01	6.9426224e+01	1.1845376e+02	1.4568556e+02	8.1985934e+01	1.6483509e+02	7.1483126e+01	8.8283743e+01	9.2644753e+01	4.5879020e+01	6.3568654e+01	1.0319674e+02	7.5055665e+01
2.1424142e+03	1.0442782e+02	9.6985911e+01	1.5391275e+02	6.8835507e+01	1.5636355e+02	1.6096164e+02	6.4127398e+01	7.0579159e+01	7.3156089e+01	8.8905676e+01	6.4902097e+01	5.7875786e+02	1.7236091e+02	2.3698254e+02	1.4885418e+02	6.1929729e+01	7.3727107e+01	4.0335818e+02	1.2482821e+02	7.2147896e+01	1.0869660e+02	2.9697699e+02	6.7656573e+01	8.0943675e+01	1.8304176e+02	8.7212057e+01	1.8654161e+02	5.4094689e+01	7.7698135e+01	1.0342935e+02	9.5490657e+01	1.7282386e+02	3.1182411e+02	9.1575068e+01	2.1198115e+02	1.7292611e+02	6.0821280e+01	6.8561674e+01	1.1826321e+02	1.4634843e+02	8.5420045e+01	1.6601456e+02	7.1558277e+01	8.8065673e+01	9.2756887e+01	4.6016059e+01	6.3892945e+01	1.0315423e+02	7.4773950e+01
2.1432143e+03	1.0441572e+02	9.7336469e+01	1.5401890e+02	6.9433086e+01	1.5643364e+02	1.6129837e+02	6.4545973e+01	7.0580349e+01	7.3266348e+01	8.8985847e+01	6.4836109e+01	5.7880776e+02	1.7281154e+02	2.3660116e+02	1.4913763e+02	6.1941981e+01	7.2443904e+01	4.0355518e+02	1.3059544e+02	7.2307286e+01	1.0881114e+02	2.9221852e+02	6.8010306e+01	8.0972174e+01	1.8215091e+02	8.7538415e+01	1.8652205e+02	5.3895549e+01	7.8001843e+01	1.0387469e+02	9.5220849e+01	1.7275579e+02	3.1182590e+02	9.1537113e+01	2.1395129e+02	1.7312882e+02	6.1094167e+01	6.8630407e+01	1.1854415e+02	1.4688680e+02	9.1090884e+01	1.6638134e+02	7.1811324e+01	8.8187808e+01	9.3109390e+01	4.5655685e+01	6.3690083e+01	1.0311555e+02	7.4608564e+01
2.1440144e+03	1.0456595e+02	9.7333964e+01	1.5401743e+02	6.9125416e+01	1.5706274e+02	1.6117354e+02	6.4111367e+01	7.1073072e+01	7.3463906e+01	8.9146792e+01	6.4837201e+01	5.7909930e+02	1.7356356e+02	2.3688072e+02	1.4916662e+02	6.2174634e+01	7.2074339e+01	4.0353979e+02	1.3350255e+02	7.2459440e+01	1.0860239e+02	2.8880919e+02	6.7882654e+01	8.1046160e+01	1.8164371e+02	8.7607264e+01	1.8658860e+02	5.4193614e+01	7.8007012e+01	1.0378191e+02	9.5862678e+01	1.7303439e+02	3.1195588e+02	9.1833320e+01	2.1444322e+02	1.7286437e+02	6.0942120e+01	6.7955307e+01	1.1877386e+02	1.4758755e+02	9.9696570e+01	1.6686049e+02	7.1554165e+01	8.8291626e+01	9.3066167e+01	4.6002408e+01	6.3983492e+01	1.0324313e+02	7.5071074e+01
2.1448145e+03	1.0451315e+02	9.7335589e+01	1.5444418e+02	6.9146031e+01	1.5657959e+02	1.6112140e+02	6.4437286e+01	7.0708340e+01	7.3691596e+01	8.9296531e+01	6.5161945e+01	5.7898335e+02	1.7383252e+02	2.3707328e+02	1.4919750e+02	6.2030226e+01	7.2047944e+01	4.0380202e+02	1.3363198e+02	7.2516662e+01	1.0851802e+02	2.8670346e+02	6.8037995e+01	8.1170010e+01	1.8137561e+02	8.7680479e+01	1.8649925e+02	5.4095636e+01	7.8107451e+01	1.0399648e+02	9.5531909e+01	1.7306362e+02	3.1189227e+02	9.1742549e+01	2.1391746e+02	1.7349374e+02	6.0952099e+01	6.8058261e+01	1.1861970e+02	1.4904883e+02	1.1190155e+02	1.6626101e+02	7.1847468e+01	8.8470212e+01	9.3430858e+01	4.6071854e+01	6.4278481e+01	1.0355289e+02	7.5006737e+01
2.1456146e+03	1.0443927e+02	9.7664919e+01	1.5443249e+02	6.9419152e+01	1.5687360e+02	1.6109672e+02	6.4195960e+01	7.0930760e+01	7.3568884e+01	8.9232551e+01	6.4800195e+01	5.7902906e+02	1.7438205e+02	2.3748364e+02	1.4931414e+02	6.2416299e+01	7.1799555e+01	4.0386589e+02	1.3185579e+02	7.2633381e+01	1.0893779e+02	2.8542880e+02	6.8217990e+01	8.1215806e+01	1.8113313e+02	8.7729808e+01	1.8675446e+02	5.4348397e+01	7.8191092e+01	1.0409310e+02	9.5966485e+01	1.7272819e+02	3.1201100e+02	9.1971863e+01	2.1241204e+02	1.7322121e+02	6.1181959e+01	6.7945751e+01	1.1871263e+02	1.4987837e+02	1.2975665e+02	1.6609828e+02	7.1821032e+01	8.8287857e+01	9.3363002e+01	4.6070506e+01	6.3707123e+01	1.0357733e+02	7.5038760e+01
2.1464146e+03	1.0479529e+02	9.7544401e+01	1.5436799e+02	6.9372728e+01	1.5692304e+02	1.6125603e+02	6.4586179e+01	7.0732143e+01	7.3456797e+01	8.9309513e+01	6.5040383e+01	5.7946495e+02	1.7588613e+02	2.3712686e+02	1.4908654e+02	6.2764765e+01	7.2204780e+01	4.0402870e+02	1.2777017e+02	7.2636894e+01	1.0879553e+02	2.8470415e+02	6.7952105e+01	8.1225282e+01	1.8100162e+02	8.7522015e+01	1.8641956e+02	5.4187838e+01	7.8334095e+01	1.0397996e+02	9.5860351e+01	1.7354473e+02	3.1216720e+02	9.1730854e+01	2.1161659e+02	1.7324452e+02	6.1482702e+01	6.8292403e+01	1.1886078e+02	1.5174738e+02	1.5018315e+02	1.6648365e+02	7.1988938e+01	8.8465401e+01	9.3355775e+01	4.6072488e+01	6.3895906e+01	1.0353287e+02	7.5154394e+01
2.1472147e+03	1.0496290e+02	9.7874966e+01	1.5453016e+02	6.9558857e+01	1.5657864e+02	1.6134625e+02	6.4705849e+01	7.1040005e+01	7.3754106e+01	8.9319071e+01	6.4894704e+01	5.7913227e+02	1.7850899e+02	2.3745903e+02	1.4945424e+02	6.3513422e+01	7.2006983e+01	4.0372493e+02	1.2303422e+02	7.2769791e+01	1.0888970e+02	2.8438941e+02	6.8217434e+01	8.1328706e+01	1.8166195e+02	8.7477426e+01	1.8688013e+02	5.4227209e+01	7.8421583e+01	1.0415343e+02	9.5729709e+01	1.7319417e+02	3.1202023e+02	9.1883115e+01	2.0903565e+02	1.7351077e+02	6.1075258e+01	6.8642269e+01	1.1889590e+02	1.5331208e+02	1.7359667e+02	1.6650512e+02	7.1988192e+01	8.8873649e+01	9.3833148e+01	4.6577572e+01	6.4323724e+01	1.0388836e+02	7.5205002e+01
2.1480148e+03	1.0495318e+02	9.7784889e+01	1.5460042e+02	6.9344187e+01	1.5721645e+02	1.6129834e+02	6.4658568e+01	7.1142310e+01	7.3654477e+01	8.9629339e+01	6.5292756e+01	5.7944597e+02	1.7936392e+02	2.3774576e+02	1.4922589e+02	6.4586550e+01	7.2352845e+01	4.0399613e+02	1.1526910e+02	7.2960898e+01	1.0921162e+02	2.8432653e+02	6.8278919e+01	8.1312153e+01	1.8102304e+02	8.8092905e+01	1.8674849e+02	5.4354995e+01	7.8366902e+01	1.0394946e+02	9.5866840e+01	1.7321408e+02	3.1223440e+02	9.2169278e+01	2.0623802e+02	1.7345513e+02	6.1457147e+01	6.9037961e+01	1.1864561e+02	1.5498935e+02	1.9574734e+02	1.6628356e+02	7.2272053e+01	8.8720230e+01	9.3577426e+01	4.6647881e+01	6.3968013e+01	1.0380228e+02	7.4968501e+01
2.1488149e+03	1.0496782e+02	9.7746477e+01	1.5485215e+02	6.9591476e+01	1.5710494e+02	1.6138671e+02	6.4792820e+01	7.0955033e+01	7.3896579e+01	8.9653054e+01	6.5179768e+01	5.7960846e+02	1.8149746e+02	2.3814178e+02	1.4930518e+02	6.7098463e+01	7.2413260e+01	4.0465307e+02	1.0600189e+02	7.2965849e+01	1.0915737e+02	2.8410774e+02	6.8076615e+01	8.1538140e+01	1.8150599e+02	8.7612105e+01	1.8677053e+02	5.4390966e+01	7.8311731e+01	1.0426006e+02	9.6084260e+01	1.7334643e+02	3.1211724e+02	9.2220404e+01	2.0216892e+02	1.7383290e+02	6.1361310e+01	6.9828850e+01	1.1898331e+02	1.5772434e+02	2.1448958e+02	1.6521850e+02	7.2212297e+01	8.8841531e+01	9.4105919e+01	4.6239840e+01	6.4222516e+01	1.0398624e+02	7.5348811e+01
2.1496150e+03	1.0501175e+02	9.7996201e+01	1.5490378e+02	6.9658038e+01	1.5697074e+02	1.6156186e+02	6.4726110e+01	7.1156963e+01	7.3924361e+01	8.9880917e+01	6.5504125e+01	5.7935323e+02	1.8268006e+02	2.3901714e+02	1.4912067e+02	7.0899135e+01	7.2915897e+01	4.0428997e+02	9.6437484e+01	7.3185448e+01	1.0909663e+02	2.8413575e+02	6.8667632e+01	8.1715975e+01	1.8135528e+02	8.8087509e+01	1.8683156e+02	5.4572054e+01	7.9039528e+01	1.0401757e+02	9.6026354e+01	1.7319670e+02	3.1234987e+02	9.2447760e+01	1.9764417e+02	1.7374207e+02	6.1488598e+01	7.1713637e+01	1.1906635e+02	1.6012038e+02	2.2687580e+02	1.6515283e+02	7.1864965e+01	8.8794214e+01	9.3881950e+01	4.6948723e+01	6.4163436e+01	1.0400531e+02	7.5197202e+01
2.1504150e+03	1.0517217e+02	9.8211681e+01	1.5491199e+02	6.9813339e+01	1.5745304e+02	1.6179805e+02	6.4792962e+01	7.1302356e+01	7.3943449e+01	8.9691272e+01	6.5223153e+01	5.7984104e+02	1.8437224e+02	2.4060357e+02	1.4936697e+02	7.5692049e+01	7.3882093e+01	4.0413063e+02	8.8779548e+01	7.3028122e+01	1.0951844e+02	2.8447272e+02	6.8192423e+01	8.1463367e+01	1.8157265e+02	8.7931799e+01	1.8717055e+02	5.4415416e+01	7.8607214e+01	1.0414226e+02	9.6244824e+01	1.7368166e+02	3.1232884e+02	9.2266990e+01	1.9267964e+02	1.7376394e+02	6.1599937e+01	7.4439834e+01	1.1906236e+02	1.6306918e+02	2.3719946e+02	1.6508525e+02	7.2319378e+01	8.8704956e+01	9.4590443e+01	4.6420033e+01	6.4252986e+01	1.0427109e+02	7.5437533e+01
2.1512151e+03	1.0508374e+02	9.8411426e+01	1.5487809e+02	6.9795103e+01	1.5744652e+02	1.6133541e+02	6.5086249e+01	7.1625539e+01	7.3869031e+01	8.9935646e+01	6.5466203e+01	5.7996604e+02	1.8527834e+02	2.4363444e+02	1.4945438e+02	8.2581016e+01	7.6201616e+01	4.0463555e+02	8.1699373e+01	7.3446459e+01	1.0920250e+02	2.8434572e+02	6.8383850e+01	8.1806468e+01	1.8175005e+02	8.7898162e+01	1.8700574e+02	5.4705414e+01	7.8842367e+01	1.0422013e+02	9.6077666e+01	1.7332313e+02	3.1239838e+02	9.2518667e+01	1.8787157e+02	1.7370688e+02	6.1863205e+01	7.9014394e+01	1.1930054e+02	1.6447668e+02	2.3685663e+02	1.6343446e+02	7.2410195e+01	8.9191946e+01	9.4266027e+01	4.6718654e+01	6.4385553e+01	1.0430188e+02	7.5647021e+01
2.1520152e+03	1.0537573e+02	9.8318944e+01	1.5495533e+02	6.9459928e+01	1.5724772e+02	1.6180023e+02	6.5145186e+01	7.1598393e+01	7.3980638e+01	9.0039574e+01	6.5540132e+01	5.8011776e+02	1.8452573e+02	2.4937356e+02	1.4976379e+02	9.1251793e+01	7.9109381e+01	4.0474259e+02	7.6795336e+01	7.3339998e+01	1.0933526e+02	2.8438076e+02	6.8434212e+01	8.1634775e+01	1.8119584e+02	8.8017772e+01	1.8729201e+02	5.4506962e+01	7.8513566e+01	1.0472391e+02	9.6206988e+01	1.7345215e+02	3.1224402e+02	9.2751800e+01	1.8285320e+02	1.7405624e+02	6.1802182e+01	8.6208618e+01	1.1914114e+02	1.6655886e+02	2.3185830e+02	1.6267611e+02	7.2125712e+01	8.9141463e+01	9.4823309e+01	4.6700752e+01	6.4296730e+01	1.0423434e+02	7.5446874e+01
2.1528153e+03	1.0560838e+02	9.8275820e+01	1.5514530e+02	6.9685873e+01	1.5750222e+02	1.6187131e+02	6.4976556e+01	7.1679584e+01	7.4026850e+01	9.0019446e+01	6.5488068e+01	5.8000485e+02	1.8417742e+02	2.5967985e+02	1.4924845e+02	1.0001618e+02	8.4912408e+01	4.0455757e+02	7.3043400e+01	7.3455299e+01	1.0956260e+02	2.8490500e+02	6.8599067e+01	8.1544999e+01	1.8154507e+02	8.8174286e+01	1.8713491e+02	5.4783624e+01	7.8988328e+01	1.0440860e+02	9.6655066e+01	1.7368023e+02	3.1255610e+02	9.2569731e+01	1.7937717e+02	1.7387647e+02	6.1419796e+01	9.6471485e+01	1.1971173e+02	1.6772020e+02	2.2373161e+02	1.6114925e+02	7.2234326e+01	8.9295008e+01	9.4480749e+01	4.6622241e+01	6.4229597e+01	1.0463862e+02	7.5263601e+01
2.1536154e+03	1.0540280e+02	9.8455172e+01	1.5493177e+02	6.9799730e+01	1.5722885e+02	1.6173584e+02	6.5230368e+01	7.1480631e+01	7.4232262e+01	9.0033382e+01	6.5659419e+01	5.8030571e+02	1.8300158e+02	2.7648850e+02	1.4991371e+02	1.1096299e+02	9.4242421e+01	4.0495640e+02	7.0562717e+01	7.3692301e+01	1.0927717e+02	2.8450176e+02	6.8541191e+01	8.1944114e+01	1.8191657e+02	8.7958385e+01	1.8716115e+02	5.4671783e+01	7.9058509e+01	1.0433011e+02	9.6240305e+01	1.7356584e+02	3.1247147e+02	9.2732176e+01	1.7623628e+02	1.7413193e+02	6.2094757e+01	1.0945673e+02	1.1997211e+02	1.6734041e+02	2.1335203e+02	1.5988925e+02	7.2380142e+01	8.9143473e+01	9.4783490e+01	4.6958155e+01	6.4746947e+01	1.0435230e+02	7.5502273e+01
2.1544154e+03	1.0567998e+02	9.8450557e+01	1.5541361e+02	6.9406224e+01	1.5768628e+02	1.6186762e+02	6.5100431e+01	7.1710692e+01	7.4265879e+01	9.0204930e+01	6.5614171e+01	5.8017866e+02	1.8053026e+02	2.9898285e+02	1.4975345e+02	1.1975135e+02	1.0878964e+02	4.0489939e+02	6.9449501e+01	7.3591288e+01	1.0954423e+02	2.8460315e+02	6.8474868e+01	8.1820743e+01	1.8194862e+02	8.8196084e+01	1.8719696e+02	5.4774903e+01	7.9271580e+01	1.0471839e+02	9.6833008e+01	1.7380494e+02	3.1253367e+02	9.2710147e+01	1.7398898e+02	1.7441960e+02	6.1976910e+01	1.2515094e+02	1.2065211e+02	1.6571578e+02	2.0158776e+02	1.5916491e+02	7.2281936e+01	8.9251266e+01	9.4843895e+01	4.7204082e+01	6.4389429e+01	1.0441229e+02	7.5691093e+01
2.1552155e+03	1.0556272e+02	9.8856662e+01	1.5500573e+02	6.9983284e+01	1.5736350e+02	1.6184654e+02	6.5040714e+01	7.1728860e+01	7.4195317e+01	9.0405598e+01	6.5535301e+01	5.8062110e+02	1.7717764e+02	3.3141942e+02	1.4971479e+02	1.2824359e+02	1.3011918e+02	4.0501541e+02	6.8539358e+01	7.3929137e+01	1.0957733e+02	2.8466681e+02	6.8563487e+01	8.1949718e+01	1.8187972e+02	8.8086272e+01	1.8738623e+02	5.4433725e+01	7.9249602e+01	1.0457975e+02	9.6630239e+01	1.7375600e+02	3.1262724e+02	9.2745114e+01	1.7232151e+02	1.7438584e+02	6.1949455e+01	1.3940923e+02	1.2148517e+02	1.6454681e+02	1.8719152e+02	1.5752324e+02	7.2339602e+01	8.9414410e+01	9.4987337e+01	4.7115537e+01	6.4508444e+01	1.0460940e+02	7.5644275e+01
2.1560156e+03	1.0593710e+02	9.8767574e+01	1.5550399e+02	6.9961991e+01	1.5811025e+02	1.6204666e+02	6.5206628e+01	7.1547872e+01	7.4503570e+01	9.0311924e+01	6.5912280e+01	5.8077361e+02	1.7412767e+02	3.7585012e+02	1.4979404e+02	1.3744485e+02	1.5584133e+02	4.0508309e+02	6.8222248e+01	7.4003882e+01	1.0969088e+02	2.8477253e+02	6.8476095e+01	8.1982989e+01	1.8214697e+02	8.8084395e+01	1.8751744e+02	5.4976799e+01	7.9069459e+01	1.0468616e+02	9.6729408e+01	1.7374906e+02	3.1278813e+02	9.2878409e+01	1.7145270e+02	1.7436376e+02	6.2011821e+01	1.5451165e+02	1.2220291e+02	1.6216941e+02	1.7477430e+02	1.5628541e+02	7.2444813e+01	8.9557985e+01	9.5227043e+01	4.7126899e+01	6.4686143e+01	1.0477137e+02	7.5776194e+01
2.1568157e+03	1.0577230e+02	9.8784075e+01	1.5548519e+02	7.0000113e+01	1.5745945e+02	1.6209426e+02	6.5587965e+01	7.1952696e+01	7.4229122e+01	9.0437967e+01	6.5854602e+01	5.8040931e+02	1.7087801e+02	4.2695798e+02	1.4965563e+02	1.4607707e+02	1.8584667e+02	4.0513562e+02	6.7852060e+01	7.3790172e+01	1.0965118e+02	2.8500384e+02	6.8871626e+01	8.2139878e+01	1.8190662e+02	8.8442241e+01	1.8741269e+02	5.4725054e+01	7.9203371e+01	1.0460059e+02	9.6660064e+01	1.7394742e+02	3.1269075e+02	9.3081334e+01	1.7077772e+02	1.7461744e+02	6.2053397e+01	1.6911168e+02	1.2330614e+02	1.6038303e+02	1.5846997e+02	1.5538438e+02	7.2641204e+01	8.9434621e+01	9.5539481e+01	4.6958304e+01	6.4816292e+01	1.0521590e+02	7.5893512e+01
2.1576158e+03	1.0598360e+02	9.8828601e+01	1.5576670e+02	7.0057866e+01	1.5778771e+02	1.6207833e+02	6.5347018e+01	7.1972001e+01	7.4529883e+01	9.0293903e+01	6.5715575e+01	5.8039254e+02	1.6749891e+02	4.8683624e+02	1.4994936e+02	1.5398748e+02	2.2041086e+02	4.0523895e+02	6.7951532e+01	7.4207482e+01	1.0976702e+02	2.8477497e+02	6.8445442e+01	8.2118386e+01	1.8217987e+02	8.8198405e+01	1.8746884e+02	5.5017804e+01	7.9341155e+01	1.0480885e+02	9.6832429e+01	1.7393933e+02	3.1255964e+02	9.3118661e+01	1.7073424e+02	1.7459809e+02	6.2086417e+01	1.7626098e+02	1.2472616e+02	1.5753078e+02	1.4656757e+02	1.5493068e+02	7.2536498e+01	8.9531612e+01	9.6190461e+01	4.7265183e+01	6.4661728e+01	1.0576271e+02	7.6190364e+01
2.1584158e+03	1.0610342e+02	9.9017619e+01	1.5553170e+02	7.0038673e+01	1.5774851e+02	1.6235934e+02	6.5391903e+01	7.2149069e+01	7.4527635e+01	9.0584418e+01	6.5611434e+01	5.8113388e+02	1.6523394e+02	5.5275493e+02	1.4969539e+02	1.6123252e+02	2.5617846e+02	4.0534069e+02	6.7448147e+01	7.4284864e+01	1.1009424e+02	2.8510928e+02	6.8804652e+01	8.1962215e+01	1.8203264e+02	8.8510285e+01	1.8762159e+02	5.4921802e+01	7.9480551e+01	1.0479965e+02	9.6869406e+01	1.7379121e+02	3.1299630e+02	9.3147888e+01	1.7033927e+02	1.7458270e+02	6.2284739e+01	1.8061828e+02	1.2592579e+02	1.5517479e+02	1.3459219e+02	1.5388394e+02	7.2640302e+01	8.9770645e+01	9.6531272e+01	4.7398619e+01	6.4832445e+01	1.0668318e+02	7.5762134e+01
2.1592159e+03	1.0590238e+02	9.9215336e+01	1.5567247e+02	7.0352303e+01	1.5772263e+02	1.6222509e+02	6.5410905e+01	7.1990976e+01	7.4646908e+01	9.0722610e+01	6.6121643e+01	5.8075060e+02	1.6373881e+02	6.1761480e+02	1.5002998e+02	1.6705835e+02	2.8874582e+02	4.0553387e+02	6.7771349e+01	7.4319955e+01	1.0979391e+02	2.8496904e+02	6.8943566e+01	8.2202361e+01	1.8250469e+02	8.8167353e+01	1.8765635e+02	5.4997762e+01	7.9575565e+01	1.0502167e+02	9.6833949e+01	1.7391204e+02	3.1286403e+02	9.3421255e+01	1.7061422e+02	1.7483244e+02	6.2154691e+01	1.8077097e+02	1.2705663e+02	1.5296207e+02	1.2255891e+02	1.5389549e+02	7.2737565e+01	9.0036010e+01	9.7427770e+01	4.7417381e+01	6.4644637e+01	1.0806400e+02	7.5859540e+01
2.1600160e+03	1.0631696e+02	9.8992407e+01	1.5585832e+02	7.0086443e+01	1.5823476e+02	1.6238942e+02	6.5776210e+01	7.2282427e+01	7.4518887e+01	9.0626607e+01	6.5805284e+01	5.8082152e+02	1.6231185e+02	6.7869494e+02	1.4989745e+02	1.7110866e+02	3.1528840e+02	4.0523752e+02	6.7698485e+01	7.4213738e+01	1.0998523e+02	2.8511868e+02	6.8817666e+01	8.2311593e+01	1.8248907e+02	8.8706153e+01	1.8729414e+02	5.5082446e+01	7.9537304e+01	1.0512301e+02	9.7120350e+01	1.7412525e+02	3.1284368e+02	9.3362127e+01	1.7059027e+02	1.7481681e+02	6.2269855e+01	1.7729220e+02	1.2797613e+02	1.5111963e+02	1.1399596e+02	1.5362795e+02	7.2677908e+01	8.9854957e+01	9.8763125e+01	4.7224501e+01	6.4673291e+01	1.1008414e+02	7.5911931e+01
2.1608161e+03	1.0599141e+02	9.9762510e+01	1.5570593e+02	7.0211596e+01	1.5769171e+02	1.6233576e+02	6.5661019e+01	7.2214479e+01	7.4769335e+01	9.1015945e+01	6.6043843e+01	5.8095794e+02	1.6137106e+02	7.3056907e+02	1.5009553e+02	1.7448281e+02	3.3337362e+02	4.0564462e+02	6.7978461e+01	7.4562906e+01	1.1005015e+02	2.8526507e+02	6.8932813e+01	8.2442137e+01	1.8246923e+02	8.8547412e+01	1.8801502e+02	5.4949606e+01	7.9849369e+01	1.0502199e+02	9.7011342e+01	1.7405367e+02	3.1284973e+02	9.3357544e+01	1.7067864e+02	1.7500184e+02	6.2429657e+01	1.6656458e+02	1.2941567e+02	1.4937660e+02	1.0714100e+02	1.5308079e+02	7.2834747e+01	8.9984651e+01	1.0042368e+02	4.7438121e+01	6.4750220e+01	1.1399816e+02	7.6216948e+01
2.1616162e+03	1.0662560e+02	9.9341434e+01	1.5610965e+02	7.0067693e+01	1.5831813e+02	1.6246095e+02	6.5520523e+01	7.1984276e+01	7.4839120e+01	9.0805567e+01	6.6351352e+01	5.8091837e+02	1.6078456e+02	7.6594154e+02	1.4987767e+02	1.7400498e+02	3.4334520e+02	4.0575677e+02	6.7903754e+01	7.4338603e+01	1.1037031e+02	2.8517870e+02	6.8887411e+01	8.2332361e+01	1.8263819e+02	8.8486576e+01	1.8763685e+02	5.5093372e+01	7.9978770e+01	1.0518223e+02	9.7170631e+01	1.7414382e+02	3.1327578e+02	9.3587149e+01	1.7081969e+02	1.7514388e+02	6.2604548e+01	1.5510079e+02	1.2962072e+02	1.4840868e+02	1.0236211e+02	1.5352480e+02	7.2890376e+01	9.0143736e+01	1.0411779e+02	4.7765727e+01	6.5079677e+01	1.1830625e+02	7.6260735e+01
2.1624162e+03	1.0617064e+02	1.0030977e+02	1.5567918e+02	7.0139320e+01	1.5808018e+02	1.6239353e+02	6.6293135e+01	7.2240794e+01	7.4844571e+01	9.1054947e+01	6.5967766e+01	5.8130268e+02	1.6026369e+02	7.9092338e+02	1.5017700e+02	1.6780467e+02	3.4362644e+02	4.0584673e+02	6.7937155e+01	7.4969571e+01	1.0988421e+02	2.8579667e+02	6.9058506e+01	8.2225716e+01	1.8280870e+02	8.8701895e+01	1.8781235e+02	5.5162265e+01	8.0263521e+01	1.0507704e+02	9.7366962e+01	1.7429895e+02	3.1297732e+02	9.3786857e+01	1.7066790e+02	1.7559081e+02	6.2612354e+01	1.4017325e+02	1.3004033e+02	1.4785119e+02	9.8289808e+01	1.5312124e+02	7.2845839e+01	9.0110831e+01	1.0974284e+02	4.7588862e+01	6.5005128e+01	1.2394551e+02	7.6243177e+01
2.1632163e+03	1.0656400e+02	1.0118996e+02	1.5617357e+02	7.0246468e+01	1.5825521e+02	1.6241604e+02	6.6360699e+01	7.2327686e+01	7.4714197e+01	9.1199826e+01	6.6149767e+01	5.8097807e+02	1.6003397e+02	8.0296058e+02	1.5020773e+02	1.6033830e+02	3.4008469e+02	4.0605675e+02	6.7941026e+01	7.4662084e+01	1.1033895e+02	2.8539341e+02	6.8912852e+01	8.2557869e+01	1.8259428e+02	8.8694069e+01	1.8806219e+02	5.5393678e+01	8.0448706e+01	1.0553814e+02	9.7314265e+01	1.7404690e+02	3.1325852e+02	9.3690168e+01	1.7095301e+02	1.7590959e+02	6.2653291e+01	1.2875297e+02	1.2984334e+02	1.4708573e+02	9.6081223e+01	1.5338945e+02	7.2906994e+01	8.9987621e+01	1.1717721e+02	4.8001058e+01	6.5157829e+01	1.3249116e+02	7.6231825e+01
2.1640164e+03	1.0647267e+02	1.0238280e+02	1.5612803e+02	7.0624929e+01	1.5807271e+02	1.6261000e+02	6.7699657e+01	7.2616182e+01	7.5070042e+01	9.1097936e+01	6.6369804e+01	5.8160513e+02	1.6041971e+02	8.1103971e+02	1.5021106e+02	1.4856316e+02	3.2695749e+02	4.0604590e+02	6.8229022e+01	7.4855348e+01	1.1026665e+02	2.8557807e+02	6.8852411e+01	8.2604393e+01	1.8288265e+02	8.8659760e+01	1.8783647e+02	5.4965984e+01	8.0968380e+01	1.0531368e+02	9.7134837e+01	1.7457655e+02	3.1321946e+02	9.3828733e+01	1.7109605e+02	1.7668690e+02	6.2406471e+01	1.1626874e+02	1.2940524e+02	1.4670160e+02	9.4706278e+01	1.5351351e+02	7.2870618e+01	9.0257015e+01	1.2716560e+02	4.7756403e+01	6.5018272e+01	1.4032556e+02	7.6227322e+01
2.1648165e+03	1.0663004e+02	1.0432776e+02	1.5640231e+02	7.0316766e+01	1.5828107e+02	1.6279968e+02	6.8701007e+01	7.2567309e+01	7.4846499e+01	9.1442144e+01	6.5959159e+01	5.8160751e+02	1.6045992e+02	8.2681419e+02	1.4995045e+02	1.3640338e+02	3.0588889e+02	4.0643532e+02	6.7981443e+01	7.4951966e+01	1.1033600e+02	2.8560142e+02	6.9273476e+01	8.2565474e+01	1.8269274e+02	8.8584520e+01	1.8801659e+02	5.5340405e+01	8.1080084e+01	1.0567266e+02	9.7510199e+01	1.7451914e+02	3.1319856e+02	9.3560498e+01	1.7092126e+02	1.7762854e+02	6.2703596e+01	1.0547350e+02	1.2857012e+02	1.4700342e+02	9.3855535e+01	1.5348103e+02	7.3025102e+01	9.0634783e+01	1.4057920e+02	4.7848774e+01	6.5165006e+01	1.5140168e+02	7.6452328e+01
2.1656166e+03	1.0647393e+02	1.0659584e+02	1.5628632e+02	7.0434454e+01	1.5849092e+02	1.6285708e+02	7.0694105e+01	7.2769540e+01	7.4943405e+01	9.1064900e+01	6.6518042e+01	5.8168564e+02	1.6025495e+02	8.2656250e+02	1.5024072e+02	1.2289819e+02	2.8510408e+02	4.0612894e+02	6.8079746e+01	7.5049166e+01	1.1048789e+02	2.8561267e+02	6.9005889e+01	8.2594682e+01	1.8290040e+02	8.8627716e+01	1.8796444e+02	5.5230843e+01	8.1674941e+01	1.0531098e+02	9.7260788e+01	1.7439251e+02	3.1304829e+02	9.4074206e+01	1.7125563e+02	1.7926140e+02	6.2733381e+01	9.5803287e+01	1.2780609e+02	1.4651438e+02	9.2254338e+01	1.5367544e+02	7.3065511e+01	9.0703168e+01	1.5811408e+02	4.8080008e+01	6.5286261e+01	1.6449081e+02	7.6576960e+01
2.1664166e+03	1.0693364e+02	1.0967988e+02	1.5650616e+02	7.0148878e+01	1.5820585e+02	1.6234023e+02	7.4137226e+01	7.2448915e+01	7.4912121e+01	9.1714795e+01	6.6361676e+01	5.8146924e+02	1.6036456e+02	8.2908489e+02	1.5052025e+02	1.1155606e+02	2.5900282e+02	4.0627133e+02	6.8175340e+01	7.4963285e+01	1.1046669e+02	2.8580961e+02	6.9172149e+01	8.3218323e+01	1.8313910e+02	8.8957220e+01	1.8820242e+02	5.5239553e+01	8.2379145e+01	1.0547125e+02	9.7666607e+01	1.7459172e+02	3.1347453e+02	9.3858421e+01	1.7099906e+02	1.8127856e+02	6.2852751e+01	8.9199651e+01	1.2760520e+02	1.4644743e+02	9.0857641e+01	1.5376881e+02	7.3216606e+01	9.0732936e+01	1.7904555e+02	4.7985544e+01	6.5332348e+01	1.7809327e+02	7.6592761e+01
2.1672167e+03	1.0669957e+02	1.1219482e+02	1.5654397e+02	7.0637494e+01	1.5869247e+02	1.6290332e+02	7.7860570e+01	7.3125995e+01	7.5352034e+01	9.1507753e+01	6.6187864e+01	5.8189463e+02	1.6049809e+02	8.2066188e+02	1.5056422e+02	1.0106112e+02	2.3347985e+02	4.0656133e+02	6.8129755e+01	7.5026123e+01	1.1061473e+02	2.8555404e+02	6.9239803e+01	8.3506678e+01	1.8307689e+02	8.8914712e+01	1.8814610e+02	5.5354654e+01	8.2793564e+01	1.0556827e+02	9.7885361e+01	1.7458130e+02	3.1311504e+02	9.3898928e+01	1.7129943e+02	1.8432424e+02	6.2947291e+01	8.3181412e+01	1.2663027e+02	1.4663702e+02	8.9140174e+01	1.5388175e+02	7.3111888e+01	9.1315385e+01	1.9649261e+02	4.8184657e+01	6.5326065e+01	1.9131698e+02	7.6475661e+01
2.1680168e+03	1.0697939e+02	1.1591865e+02	1.5649107e+02	7.0614001e+01	1.5888024e+02	1.6258542e+02	8.2443100e+01	7.2732002e+01	7.5311779e+01	9.1926341e+01	6.6629802e+01	5.8190427e+02	1.6046851e+02	7.9740275e+02	1.5077796e+02	9.1328453e+01	2.0962673e+02	4.0651893e+02	6.8287611e+01	7.5418721e+01	1.1053913e+02	2.8614721e+02	6.9317599e+01	8.3889745e+01	1.8316329e+02	8.9127511e+01	1.8833188e+02	5.5304666e+01	8.4344213e+01	1.0550735e+02	9.7338468e+01	1.7474630e+02	3.1338265e+02	9.4316231e+01	1.7122100e+02	1.8781949e+02	6.2725109e+01	7.8686721e+01	1.2690426e+02	1.4635219e+02	8.7363707e+01	1.5387736e+02	7.2985596e+01	9.2064545e+01	2.1691354e+02	4.8262583e+01	6.5407964e+01	2.0415949e+02	7.6536969e+01
2.1688169e+03	1.0700114e+02	1.2020081e+02	1.5691867e+02	7.0728440e+01	1.5850390e+02	1.6325201e+02	8.7264055e+01	7.2556538e+01	7.5502086e+01	9.1479485e+01	6.6535856e+01	5.8188006e+02	1.6067961e+02	7.5429181e+02	1.5087438e+02	8.2705883e+01	1.8411922e+02	4.0649316e+02	6.8353715e+01	7.5602181e+01	1.1073333e+02	2.8575285e+02	6.9372509e+01	8.4440602e+01	1.8334161e+02	8.8749467e+01	1.8824318e+02	5.5561039e+01	8.5464614e+01	1.0571582e+02	9.7884765e+01	1.7468554e+02	3.1362704e+02	9.4302699e+01	1.7126667e+02	1.9160310e+02	6.3034934e+01	7.5235369e+01	1.2667037e+02	1.4658442e+02	8.5769586e+01	1.5411417e+02	7.3322018e+01	9.3885746e+01	2.3236239e+02	4.8296361e+01	6.5380089e+01	2.1658942e+02	7.6636251e+01
2.1696170e+03	1.0700291e+02	1.2340655e+02	1.5645645e+02	7.0576682e+01	1.5907243e+02	1.6276873e+02	9.2153169e+01	7.3064684e+01	7.5952168e+01	9.1973975e+01	6.6604690e+01	5.8207640e+02	1.6042214e+02	6.9234582e+02	1.5157285e+02	7.7760411e+01	1.6290996e+02	4.0707587e+02	6.8428834e+01	7.5551944e+01	1.1050541e+02	2.8613835e+02	6.9267889e+01	8.5410747e+01	1.8349305e+02	8.9235152e+01	1.8832723e+02	5.5404087e+01	8.6872412e+01	1.0576341e+02	9.7826238e+01	1.7474750e+02	3.1325261e+02	9.4178197e+01	1.7130818e+02	1.9593943e+02	6.3233012e+01	7.3464282e+01	1.2716749e+02	1.4662588e+02	8.4022679e+01	1.5417142e+02	7.3252526e+01	9.5396416e+01	2.4604034e+02	4.8427233e+01	6.5335411e+01	2.1952579e+02	7.6795515e+01
2.1704170e+03	1.0717961e+02	1.2703602e+02	1.5691922e+02	7.0605566e+01	1.5879740e+02	1.6294237e+02	9.8364915e+01	7.3103826e+01	7.7246699e+01	9.1609286e+01	6.6652587e+01	5.8194155e+02	1.6081088e+02	6.1619901e+02	1.5224376e+02	7.3656420e+01	1.4570216e+02	4.0679940e+02	6.8237300e+01	7.5644860e+01	1.1094541e+02	2.8593649e+02	6.9438388e+01	8.6979555e+01	1.8322066e+02	8.9064499e+01	1.8837511e+02	5.5711898e+01	8.7900474e+01	1.0585720e+02	9.7787980e+01	1.7483748e+02	3.1339058e+02	9.4700371e+01	1.7159718e+02	2.0000986e+02	6.3107630e+01	7.2003632e+01	1.2839715e+02	1.4652770e+02	8.3087934e+01	1.5439285e+02	7.3143317e+01	9.8431624e+01	2.5597015e+02	4.8442409e+01	6.5302041e+01	2.1878099e+02	7.6786738e+01
2.1712171e+03	1.0728441e+02	1.2991910e+02	1.5701688e+02	7.0684404e+01	1.5882844e+02	1.6304795e+02	1.0261100e+02	7.3086409e+01	7.8135119e+01	9.2156028e+01	6.6621441e+01	5.8253429e+02	1.6074266e+02	5.4044982e+02	1.5417037e+02	7.0580368e+01	1.2912249e+02	4.0686211e+02	6.8507892e+01	7.5861588e+01	1.1078833e+02	2.8631093e+02	6.9351371e+01	8.8962357e+01	1.8353906e+02	8.8828635e+01	1.8847266e+02	5.5619144e+01	8.9377005e+01	1.0603781e+02	9.8077637e+01	1.7489698e+02	3.1381333e+02	9.4448684e+01	1.7177430e+02	2.0267434e+02	6.3410760e+01	7.1343422e+01	1.3038705e+02	1.4686498e+02	8.2356489e+01	1.5440797e+02	7.3446491e+01	1.0140221e+02	2.6014448e+02	4.8603294e+01	6.5578228e+01	2.1411690e+02	7.6899404e+01
2.1720172e+03	1.0716357e+02	1.3157088e+02	1.5701860e+02	7.0737898e+01	1.5871951e+02	1.6294037e+02	1.0697754e+02	7.2980411e+01	7.9947543e+01	9.1873953e+01	6.6553807e+01	5.8257445e+02	1.6095285e+02	4.6756083e+02	1.5527755e+02	6.8515458e+01	1.1736305e+02	4.0708034e+02	6.8596607e+01	7.5946691e+01	1.1097423e+02	2.8652202e+02	6.9428302e+01	9.1531304e+01	1.8363462e+02	8.9029207e+01	1.8855181e+02	5.5490622e+01	9.0285679e+01	1.0582860e+02	9.7944339e+01	1.7506953e+02	3.1368816e+02	9.4494789e+01	1.7171994e+02	2.0434947e+02	6.3330784e+01	7.0762189e+01	1.3373361e+02	1.4675172e+02	8.1757357e+01	1.5435475e+02	7.3445580e+01	1.0628957e+02	2.6059152e+02	4.8462881e+01	6.5526475e+01	2.0345318e+02	7.6832958e+01
2.1728173e+03	1.0772260e+02	1.3443143e+02	1.5696095e+02	7.0887120e+01	1.5902911e+02	1.6357053e+02	1.0925775e+02	7.3111471e+01	8.1531513e+01	9.2036758e+01	6.6674782e+01	5.8223577e+02	1.6073525e+02	4.0156983e+02	1.5752663e+02	6.6867701e+01	1.0650261e+02	4.0706696e+02	6.8672333e+01	7.6211781e+01	1.1093218e+02	2.8629890e+02	6.9353272e+01	9.5551809e+01	1.8348674e+02	8.9482555e+01	1.8868340e+02	5.5591131e+01	9.0907894e+01	1.0576590e+02	9.8106735e+01	1.7479740e+02	3.1363073e+02	9.4728495e+01	1.7211970e+02	2.0550472e+02	6.3176952e+01	7.0453725e+01	1.3885835e+02	1.4671263e+02	8.1539091e+01	1.5466345e+02	7.3422036e+01	1.1069199e+02	2.5571533e+02	4.8679295e+01	6.5745053e+01	1.8940515e+02	7.6885545e+01
2.1736174e+03	1.0710293e+02	1.3609850e+02	1.5723541e+02	7.0882022e+01	1.5878130e+02	1.6307440e+02	1.0851967e+02	7.3389358e+01	8.3966227e+01	9.2436203e+01	6.6765955e+01	5.8252094e+02	1.6120856e+02	3.5046353e+02	1.6007831e+02	6.6678791e+01	9.8147518e+01	4.0695522e+02	6.8777436e+01	7.5976683e+01	1.1082554e+02	2.8658135e+02	6.9569253e+01	1.0018709e+02	1.8350447e+02	8.9111770e+01	1.8848608e+02	5.5676781e+01	9.0691491e+01	1.0595767e+02	9.8400622e+01	1.7529484e+02	3.1363706e+02	9.4936468e+01	1.7172336e+02	2.0416900e+02	6.3582441e+01	7.0135103e+01	1.4475295e+02	1.4713001e+02	8.1311278e+01	1.5476781e+02	7.3529852e+01	1.1490832e+02	2.5108739e+02	4.8818369e+01	6.5912385e+01	1.7579637e+02	7.6963583e+01
2.1744174e+03	1.0749979e+02	1.3469781e+02	1.5756707e+02	7.0551298e+01	1.5923384e+02	1.6336164e+02	1.0749462e+02	7.3259114e+01	8.6666015e+01	9.2286793e+01	6.7178296e+01	5.8234430e+02	1.6100767e+02	3.1249327e+02	1.6250100e+02	6.5715849e+01	9.1142963e+01	4.0749211e+02	6.8550855e+01	7.6214563e+01	1.1108497e+02	2.8613850e+02	6.9517451e+01	1.0547165e+02	1.8347519e+02	8.9086326e+01	1.8897927e+02	5.5708244e+01	8.9638864e+01	1.0591638e+02	9.8250290e+01	1.7499884e+02	3.1372138e+02	9.4748695e+01	1.7249145e+02	2.0117090e+02	6.3578869e+01	6.9973806e+01	1.5331083e+02	1.4705145e+02	8.1027224e+01	1.5488624e+02	7.3302484e+01	1.1774765e+02	2.4042471e+02	4.8978789e+01	6.5702167e+01	1.5882166e+02	7.6837697e+01
2.1752175e+03	1.0763894e+02	1.3358156e+02	1.5713363e+02	7.1139389e+01	1.5900768e+02	1.6336956e+02	1.0522339e+02	7.3630028e+01	8.9524282e+01	9.2245890e+01	6.6567110e+01	5.8251586e+02	1.6138722e+02	2.8667279e+02	1.6504556e+02	6.5797414e+01	8.6061349e+01	4.0756496e+02	6.8756420e+01	7.6624065e+01	1.1112977e+02	2.8651352e+02	6.9711810e+01	1.1328725e+02	1.8376370e+02	8.9435876e+01	1.8859965e+02	5.5695406e+01	8.8516406e+01	1.0608503e+02	9.7825649e+01	1.7503978e+02	3.1370687e+02	9.4976230e+01	1.7301077e+02	1.9869397e+02	6.4255442e+01	7.0121902e+01	1.6116929e+02	1.4696258e+02	8.1438110e+01	1.5470867e+02	7.3713810e+01	1.2103590e+02	2.3117103e+02	4.8734523e+01	6.5828083e+01	1.4452306e+02	7.7284885e+01
2.1760176e+03	1.0765418e+02	1.3061947e+02	1.5743464e+02	7.0791818e+01	1.5948480e+02	1.6318532e+02	1.0256574e+02	7.3238693e+01	9.1929975e+01	9.2414799e+01	6.7133519e+01	5.8287981e+02	1.6104611e+02	2.6804118e+02	1.6863004e+02	6.5418794e+01	8.2622958e+01	4.0746660e+02	6.8628438e+01	7.6874392e+01	1.1119440e+02	2.8675776e+02	6.9836830e+01	1.2172285e+02	1.8386990e+02	8.9510804e+01	1.8876434e+02	5.5615969e+01	8.7313599e+01	1.0640998e+02	9.8426113e+01	1.7492299e+02	3.1393806e+02	9.5010111e+01	1.7399910e+02	1.9509042e+02	6.4560064e+01	6.9905596e+01	1.7029049e+02	1.4801043e+02	8.1248438e+01	1.5515749e+02	7.3449980e+01	1.2224504e+02	2.2183452e+02	4.8939689e+01	6.5887299e+01	1.3456533e+02	7.7129177e+01
2.1768177e+03	1.0790996e+02	1.2627424e+02	1.5739834e+02	7.0926745e+01	1.5916771e+02	1.6343492e+02	9.8314150e+01	7.3411646e+01	9.3752272e+01	9.2576975e+01	6.7025747e+01	5.8275729e+02	1.6138828e+02	2.5692524e+02	1.7152095e+02	6.5153228e+01	8.0417668e+01	4.0742580e+02	6.8852948e+01	7.7715382e+01	1.1129276e+02	2.8676581e+02	6.9717618e+01	1.2901988e+02	1.8401329e+02	8.9261635e+01	1.8863225e+02	5.5908571e+01	8.6120048e+01	1.0610224e+02	9.8351010e+01	1.7552689e+02	3.1368089e+02	9.4941691e+01	1.7550598e+02	1.9121538e+02	6.5482002e+01	7.0207644e+01	1.7980784e+02	1.4853692e+02	8.1389963e+01	1.5522260e+02	7.3627526e+01	1.2199692e+02	2.0939985e+02	4.8912243e+01	6.6027914e+01	1.2652556e+02	7.7436600e+01
2.1776178e+03	1.0764008e+02	1.2433177e+02	1.5772874e+02	7.0949974e+01	1.5951213e+02	1.6357733e+02	9.3358503e+01	7.3538586e+01	9.6013153e+01	9.2325568e+01	6.7143952e+01	5.8294956e+02	1.6123891e+02	2.5034988e+02	1.7487075e+02	6.5178237e+01	7.8619931e+01	4.0777685e+02	6.9227926e+01	7.8340301e+01	1.1103980e+02	2.8663931e+02	6.9703584e+01	1.3795401e+02	1.8408214e+02	8.9617607e+01	1.8879619e+02	5.5771289e+01	8.4669636e+01	1.0620733e+02	9.8645789e+01	1.7516466e+02	3.1387208e+02	9.5069476e+01	1.7778621e+02	1.8787517e+02	6.6373204e+01	7.0278782e+01	1.9035735e+02	1.5018862e+02	8.1712466e+01	1.5527469e+02	7.3711829e+01	1.2121076e+02	1.9583667e+02	4.9016558e+01	6.5888167e+01	1.2016796e+02	7.7174201e+01
2.1784178e+03	1.0789031e+02	1.2114648e+02	1.5789902e+02	7.1046980e+01	1.5939281e+02	1.6347709e+02	8.8928794e+01	7.3630577e+01	9.7179384e+01	9.2843659e+01	6.6959243e+01	5.8294762e+02	1.6174175e+02	2.4608476e+02	1.7810342e+02	6.5733315e+01	7.7283911e+01	4.0769929e+02	6.9002862e+01	7.9555508e+01	1.1127095e+02	2.8714445e+02	6.9793491e+01	1.4449279e+02	1.8406077e+02	8.9397457e+01	1.8902159e+02	5.5900823e+01	8.3927401e+01	1.0631757e+02	9.8549083e+01	1.7543807e+02	3.1370805e+02	9.5141322e+01	1.8042594e+02	1.8526733e+02	6.7966819e+01	7.0293780e+01	2.0001659e+02	1.5214515e+02	8.1801504e+01	1.5549032e+02	7.4001352e+01	1.2024802e+02	1.8223156e+02	4.9256379e+01	6.6170583e+01	1.1595944e+02	7.7249702e+01
2.1792179e+03	1.0811903e+02	1.1733160e+02	1.5743783e+02	7.1349732e+01	1.5923660e+02	1.6369216e+02	8.5355742e+01	7.3716937e+01	9.7649696e+01	9.2608994e+01	6.7135223e+01	5.8305172e+02	1.6108388e+02	2.4402257e+02	1.8179197e+02	6.5972874e+01	7.6558225e+01	4.0805886e+02	6.8842089e+01	8.0701678e+01	1.1143791e+02	2.8675674e+02	6.9988313e+01	1.5057178e+02	1.8443897e+02	8.9664118e+01	1.8914786e+02	5.5846546e+01	8.3243149e+01	1.0616017e+02	9.8362568e+01	1.7529891e+02	3.1428651e+02	9.5427803e+01	1.8420640e+02	1.8287801e+02	7.0351440e+01	7.0264423e+01	2.1199563e+02	1.5436599e+02	8.2870548e+01	1.5606729e+02	7.3928557e+01	1.1993963e+02	1.6741959e+02	4.9276129e+01	6.5975418e+01	1.1334407e+02	7.7516346e+01
2.1800180e+03	1.0806909e+02	1.1354739e+02	1.5771475e+02	7.0986717e+01	1.5958569e+02	1.6342006e+02	8.1114422e+01	7.3761071e+01	9.7633000e+01	9.2671277e+01	6.7204994e+01	5.8350797e+02	1.6153164e+02	2.4280836e+02	1.8476922e+02	6.6266259e+01	7.6133125e+01	4.0762297e+02	6.9267330e+01	8.1927602e+01	1.1137032e+02	2.8710344e+02	6.9894726e+01	1.5477126e+02	1.8404327e+02	8.9561718e+01	1.8879184e+02	5.5960066e+01	8.2622432e+01	1.0671293e+02	9.8483416e+01	1.7558557e+02	3.1383553e+02	9.5161116e+01	1.9117658e+02	1.8124748e+02	7.4080930e+01	7.0162141e+01	2.2436370e+02	1.5753854e+02	8.3799323e+01	1.5669668e+02	7.3951345e+01	1.1993829e+02	1.5334541e+02	4.9380998e+01	6.5844541e+01	1.1180410e+02	7.7362880e+01
2.1808181e+03	1.0835061e+02	1.1156322e+02	1.5778778e+02	7.1525334e+01	1.5983278e+02	1.6373577e+02	7.8236467e+01	7.3845097e+01	9.6937910e+01	9.2727042e+01	6.7362218e+01	5.8305856e+02	1.6166938e+02	2.4236597e+02	1.8942105e+02	6.6541483e+01	7.6254979e+01	4.0815243e+02	6.9034245e+01	8.4082676e+01	1.1142134e+02	2.8686472e+02	6.9750250e+01	1.5600273e+02	1.8448683e+02	8.9508257e+01	1.8911725e+02	5.6021990e+01	8.2279860e+01	1.0643866e+02	9.8784032e+01	1.7550077e+02	3.1443773e+02	9.5580421e+01	1.9942581e+02	1.7985418e+02	7.7634296e+01	7.0330471e+01	2.3692005e+02	1.6230135e+02	8.5635125e+01	1.5772431e+02	7.4257745e+01	1.1954642e+02	1.4108357e+02	4.9290026e+01	6.6598628e+01	1.1097014e+02	7.7344647e+01
2.1816182e+03	1.0842729e+02	1.1065021e+02	1.5789168e+02	7.1148549e+01	1.5943301e+02	1.6367005e+02	7.5300413e+01	7.3809215e+01	9.5373045e+01	9.2767053e+01	6.7198980e+01	5.8370751e+02	1.6160432e+02	2.4255129e+02	1.9374213e+02	6.7259783e+01	7.6079075e+01	4.0759585e+02	6.9055682e+01	8.5515806e+01	1.1159967e+02	2.8718399e+02	7.0046599e+01	1.5375825e+02	1.8469447e+02	8.9832452e+01	1.8922409e+02	5.5970139e+01	8.1926849e+01	1.0649497e+02	9.8778430e+01	1.7565397e+02	3.1399908e+02	9.5476629e+01	2.0876888e+02	1.7865891e+02	8.2436581e+01	7.0360124e+01	2.4915156e+02	1.6745247e+02	8.8605559e+01	1.5986211e+02	7.4637500e+01	1.2027757e+02	1.3012726e+02	4.9616790e+01	6.6055640e+01	1.1094114e+02	7.7642643e+01
2.1824182e+03	1.0791375e+02	1.0969390e+02	1.5813192e+02	7.1212250e+01	1.5971124e+02	1.6397280e+02	7.2985017e+01	7.3858942e+01	9.4080454e+01	9.3159755e+01	6.7616691e+01	5.8329267e+02	1.6183915e+02	2.4209164e+02	1.9894213e+02	6.7985871e+01	7.6081819e+01	4.0848101e+02	6.9353351e+01	8.7116442e+01	1.1166171e+02	2.8719266e+02	6.9824500e+01	1.4963173e+02	1.8460058e+02	8.9653638e+01	1.8899535e+02	5.6141317e+01	8.1901580e+01	1.0653285e+02	9.8876070e+01	1.7587630e+02	3.1429208e+02	9.5717899e+01	2.1962327e+02	1.7807850e+02	8.7398299e+01	7.0535420e+01	2.6240509e+02	1.7182683e+02	9.2533715e+01	1.6252678e+02	7.4751220e+01	1.1995835e+02	1.2035978e+02	4.9489598e+01	6.6549592e+01	1.1066379e+02	7.7536893e+01
2.1832183e+03	1.0822567e+02	1.0977155e+02	1.5795013e+02	7.1297554e+01	1.5959534e+02	1.6384651e+02	7.1461984e+01	7.4125311e+01	9.3468156e+01	9.3241298e+01	6.7312879e+01	5.8353679e+02	1.6170819e+02	2.4229600e+02	2.0228701e+02	6.8913619e+01	7.6595461e+01	4.0824767e+02	6.9391534e+01	8.9086504e+01	1.1146373e+02	2.8731826e+02	7.0241203e+01	1.4430265e+02	1.8460179e+02	8.9735569e+01	1.8936909e+02	5.6101244e+01	8.1882129e+01	1.0650531e+02	9.8532398e+01	1.7567527e+02	3.1440520e+02	9.5835481e+01	2.3378886e+02	1.7782591e+02	9.2944166e+01	7.0580102e+01	2.7527946e+02	1.7779588e+02	9.7274347e+01	1.6589399e+02	7.6002750e+01	1.1812642e+02	1.1305105e+02	4.9289135e+01	6.6254210e+01	1.1004400e+02	7.7802378e+01
2.1840184e+03	1.0840426e+02	1.1137840e+02	1.5824905e+02	7.1205909e+01	1.5973202e+02	1.6367765e+02	7.1055257e+01	7.3984915e+01	9.1131654e+01	9.3343292e+01	6.7261176e+01	5.8345127e+02	1.6186329e+02	2.4237752e+02	2.0498036e+02	7.1064968e+01	7.6381944e+01	4.0839398e+02	6.9227246e+01	9.0887810e+01	1.1178277e+02	2.8748328e+02	6.9958908e+01	1.3611631e+02	1.8484120e+02	8.9773320e+01	1.8928391e+02	5.6347842e+01	8.1733718e+01	1.0646591e+02	9.9100987e+01	1.7595155e+02	3.1467879e+02	9.5459302e+01	2.4412447e+02	1.7742063e+02	9.5893099e+01	7.0533437e+01	2.8670798e+02	1.8150050e+02	1.0431227e+02	1.7062406e+02	7.6964837e+01	1.1544646e+02	1.0789859e+02	4.9726879e+01	6.6332507e+01	1.1002970e+02	7.7895623e+01
2.1848185e+03	1.0849822e+02	1.1283763e+02	1.5811415e+02	7.1792821e+01	1.5976539e+02	1.6417785e+02	6.9603617e+01	7.4162435e+01	8.8539174e+01	9.3079590e+01	6.7748823e+01	5.8387057e+02	1.6169670e+02	2.4235019e+02	2.0626160e+02	7.3000351e+01	7.6455781e+01	4.0852650e+02	6.9280904e+01	9.3657207e+01	1.1181756e+02	2.8714625e+02	7.0006056e+01	1.2654240e+02	1.8459873e+02	8.9766025e+01	1.8906498e+02	5.6163858e+01	8.2008029e+01	1.0690763e+02	9.9011035e+01	1.7609787e+02	3.1522554e+02	9.6055811e+01	2.5340461e+02	1.7750240e+02	9.8896927e+01	7.0699696e+01	2.9652147e+02	1.8598218e+02	1.1204017e+02	1.7657758e+02	7.8218913e+01	1.1343204e+02	1.0527974e+02	4.9629195e+01	6.6073866e+01	1.0945404e+02	7.7471611e+01
2.1856186e+03	1.0855894e+02	1.1450561e+02	1.5818279e+02	7.1429357e+01	1.5974711e+02	1.6400572e+02	6.8964948e+01	7.4133031e+01	8.6818857e+01	9.3412087e+01	6.7416826e+01	5.8378754e+02	1.6225982e+02	2.4269968e+02	2.0629723e+02	7.6248384e+01	7.6397483e+01	4.0836377e+02	6.9188658e+01	9.6801607e+01	1.1179155e+02	2.8777239e+02	7.0244787e+01	1.1577822e+02	1.8475538e+02	8.9822749e+01	1.8920550e+02	5.6235853e+01	8.1788414e+01	1.0691686e+02	9.9147919e+01	1.7594203e+02	3.1587738e+02	9.5783784e+01	2.6066951e+02	1.7730013e+02	1.0057176e+02	7.0543429e+01	3.0541134e+02	1.8800522e+02	1.2116456e+02	1.8309169e+02	8.0243219e+01	1.1004385e+02	1.0287682e+02	4.9706162e+01	6.6609493e+01	1.0926818e+02	7.7884238e+01
2.1864186e+03	1.0841816e+02	1.1674658e+02	1.5819842e+02	7.1253380e+01	1.6021209e+02	1.6415754e+02	6.8370901e+01	7.4214431e+01	8.5263278e+01	9.3468983e+01	6.7571179e+01	5.8422125e+02	1.6203022e+02	2.4260239e+02	2.0434202e+02	8.1074461e+01	7.6509175e+01	4.0851897e+02	6.9716234e+01	1.0078601e+02	1.1185068e+02	2.8728688e+02	7.0249106e+01	1.0805175e+02	1.8494556e+02	8.9731760e+01	1.8956922e+02	5.6207239e+01	8.1983434e+01	1.0670664e+02	9.9309786e+01	1.7668703e+02	3.1686057e+02	9.6131510e+01	2.6346174e+02	1.7736884e+02	9.8461396e+01	7.0631737e+01	3.1376809e+02	1.8954027e+02	1.3048028e+02	1.8928801e+02	8.2938957e+01	1.0624336e+02	1.0178255e+02	4.9792762e+01	6.6448227e+01	1.0891276e+02	7.7637394e+01
2.1872187e+03	1.0909602e+02	1.1976660e+02	1.5854544e+02	7.1786381e+01	1.6006889e+02	1.6430102e+02	6.7707839e+01	7.4331705e+01	8.3229808e+01	9.3512099e+01	6.7194485e+01	5.8496591e+02	1.6208578e+02	2.4272654e+02	2.0115643e+02	8.4991130e+01	7.6927615e+01	4.0901399e+02	6.9639436e+01	1.0393753e+02	1.1191489e+02	2.8736773e+02	7.0236338e+01	1.0114693e+02	1.8493653e+02	8.9925851e+01	1.8978846e+02	5.6369290e+01	8.2166646e+01	1.0710305e+02	9.9212631e+01	1.7682620e+02	3.1797425e+02	9.5950033e+01	2.6237941e+02	1.7721220e+02	9.6306656e+01	7.0645276e+01	3.2294321e+02	1.8923458e+02	1.3870097e+02	1.9447903e+02	8.7082334e+01	1.0243183e+02	1.0088800e+02	5.0095767e+01	6.6587334e+01	1.0885206e+02	7.7760814e+01
2.1880188e+03	1.0877374e+02	1.2263804e+02	1.5856034e+02	7.1594579e+01	1.6023627e+02	1.6389452e+02	6.7872555e+01	7.4228290e+01	8.0730352e+01	9.3584999e+01	6.7901305e+01	5.8547425e+02	1.6214967e+02	2.4294450e+02	1.9553258e+02	9.0478790e+01	7.6771861e+01	4.0859835e+02	6.9580673e+01	1.0650216e+02	1.1185096e+02	2.8758970e+02	7.0204096e+01	9.5547078e+01	1.8517647e+02	8.9875725e+01	1.9021134e+02	5.6459430e+01	8.1857504e+01	1.0685886e+02	9.9189837e+01	1.7757376e+02	3.1959711e+02	9.6168559e+01	2.5960870e+02	1.7763225e+02	9.2175244e+01	7.0775209e+01	3.3113547e+02	1.9040665e+02	1.4764097e+02	1.9878927e+02	9.1847532e+01	9.9715082e+01	1.0043356e+02	4.9747428e+01	6.6494219e+01	1.0844584e+02	7.7654136e+01
2.1888189e+03	1.0913454e+02	1.2510241e+02	1.5856139e+02	7.1528457e+01	1.6023485e+02	1.6445291e+02	6.7661858e+01	7.4586335e+01	7.9751992e+01	9.4018911e+01	6.7454227e+01	5.8664994e+02	1.6201069e+02	2.4297028e+02	1.9026838e+02	9.5635808e+01	7.6940560e+01	4.0924778e+02	6.9457960e+01	1.1025939e+02	1.1204042e+02	2.8823093e+02	7.0288760e+01	9.0460926e+01	1.8505083e+02	9.0233188e+01	1.9084118e+02	5.6472134e+01	8.2395023e+01	1.0692594e+02	9.9075795e+01	1.7787495e+02	3.2171499e+02	9.6247008e+01	2.5432809e+02	1.7766238e+02	8.8092003e+01	7.0759277e+01	3.3687306e+02	1.8879369e+02	1.5376557e+02	2.0004176e+02	9.7473704e+01	9.8217930e+01	1.0059105e+02	5.0290453e+01	6.6966871e+01	1.0853168e+02	7.8182071e+01
2.1896190e+03	1.0858672e+02	1.2643716e+02	1.5857073e+02	7.1783845e+01	1.6030418e+02	1.6406571e+02	6.7667077e+01	7.4497310e+01	7.9060302e+01	9.4396098e+01	6.8026218e+01	5.8894255e+02	1.6209772e+02	2.4305902e+02	1.8442445e+02	1.0018964e+02	7.7069605e+01	4.0868671e+02	6.9861497e+01	1.1311172e+02	1.1212638e+02	2.8749782e+02	7.0355957e+01	8.7937936e+01	1.8497431e+02	9.0008541e+01	1.9162129e+02	5.6271686e+01	8.1964174e+01	1.0723558e+02	9.9490675e+01	1.7891119e+02	3.2444456e+02	9.6231975e+01	2.4831242e+02	1.7786801e+02	8.4221473e+01	7.0843993e+01	3.4265981e+02	1.8662072e+02	1.5741725e+02	2.0083676e+02	1.0371879e+02	9.7492856e+01	1.0043790e+02	5.0032305e+01	6.6473667e+01	1.0807891e+02	7.7946385e+01
2.1904190e+03	1.0943186e+02	1.2830959e+02	1.5873887e+02	7.1791925e+01	1.6024681e+02	1.6452572e+02	6.7503242e+01	7.4237314e+01	7.7923098e+01	9.5431514e+01	6.8023339e+01	5.9145304e+02	1.6219346e+02	2.4322032e+02	1.7915760e+02	1.0395459e+02	7.6798031e+01	4.0897970e+02	6.9809088e+01	1.1281651e+02	1.1237059e+02	2.8786643e+02	7.0627095e+01	8.6350465e+01	1.8507133e+02	9.0039790e+01	1.9284135e+02	5.6569798e+01	8.2504778e+01	1.0704516e+02	9.9428073e+01	1.7950732e+02	3.2713971e+02	9.6338829e+01	2.4029460e+02	1.7752291e+02	7.9536299e+01	7.0999395e+01	3.3894568e+02	1.8482814e+02	1.5758194e+02	1.9941437e+02	1.1228183e+02	9.7364593e+01	1.0054020e+02	5.0025770e+01	6.6546906e+01	1.0815707e+02	7.7911901e+01
2.1912191e+03	1.0906201e+02	1.2999068e+02	1.5877788e+02	7.1998235e+01	1.6017528e+02	1.6414979e+02	6.7882880e+01	7.5019173e+01	7.7572866e+01	9.6448866e+01	6.7660227e+01	5.9487245e+02	1.6239458e+02	2.4323282e+02	1.7490067e+02	1.0433748e+02	7.7234757e+01	4.0905553e+02	6.9755920e+01	1.1315487e+02	1.1211333e+02	2.8792391e+02	7.0443029e+01	8.5869835e+01	1.8542204e+02	9.0415155e+01	1.9528665e+02	5.6531573e+01	8.2471344e+01	1.0716307e+02	9.9184962e+01	1.8005450e+02	3.3163909e+02	9.6828449e+01	2.3156706e+02	1.7785129e+02	7.6289218e+01	7.0626690e+01	3.2705883e+02	1.8248392e+02	1.5429058e+02	1.9553129e+02	1.2046950e+02	9.9064168e+01	1.0041756e+02	5.0489290e+01	6.6868194e+01	1.0831110e+02	7.8235791e+01
2.1920192e+03	1.0909317e+02	1.3266247e+02	1.5901382e+02	7.1803981e+01	1.6058478e+02	1.6446197e+02	6.7689115e+01	7.4537023e+01	7.7465188e+01	9.7827453e+01	6.7882680e+01	5.9944890e+02	1.6234273e+02	2.4339929e+02	1.7248500e+02	1.0361479e+02	7.7475355e+01	4.0935355e+02	6.9958212e+01	1.1122066e+02	1.1241124e+02	2.8788159e+02	7.0487526e+01	8.4888324e+01	1.8530278e+02	9.0184823e+01	1.9728655e+02	5.6322332e+01	8.2333436e+01	1.0727995e+02	9.9464053e+01	1.8103635e+02	3.3680132e+02	9.6630302e+01	2.2448538e+02	1.7787002e+02	7.2582695e+01	7.0958292e+01	3.0811999e+02	1.7941117e+02	1.4912189e+02	1.8991025e+02	1.2837117e+02	1.0314780e+02	1.0071566e+02	5.0297744e+01	6.6693107e+01	1.0818631e+02	7.8151890e+01
2.1928193e+03	1.0944609e+02	1.3482043e+02	1.5904357e+02	7.1938205e+01	1.6013106e+02	1.6440908e+02	6.7542338e+01	7.4959087e+01	7.7023494e+01	9.9373170e+01	6.8042386e+01	6.0473720e+02	1.6247192e+02	2.4332828e+02	1.7240448e+02	1.0288098e+02	7.7269484e+01	4.0927527e+02	6.9923519e+01	1.0886729e+02	1.1231943e+02	2.8799710e+02	7.0330767e+01	8.4931616e+01	1.8552221e+02	9.0467016e+01	2.0006321e+02	5.6602555e+01	8.2469091e+01	1.0727555e+02	9.9930923e+01	1.8152025e+02	3.4331982e+02	9.6565584e+01	2.1541510e+02	1.7797373e+02	7.0595604e+01	7.0996709e+01	2.8537547e+02	1.7521964e+02	1.4369002e+02	1.8494362e+02	1.3481674e+02	1.0889268e+02	1.0076795e+02	5.0325527e+01	6.6943138e+01	1.0849343e+02	7.8257517e+01
2.1936194e+03	1.0941434e+02	1.3730038e+02	1.5904786e+02	7.2030932e+01	1.6078898e+02	1.6452227e+02	6.7529291e+01	7.4574383e+01	7.6863336e+01	1.0198338e+02	6.8290371e+01	6.1064812e+02	1.6259095e+02	2.4326929e+02	1.7468496e+02	1.0079767e+02	7.7243230e+01	4.0963041e+02	6.9723059e+01	1.0525256e+02	1.1245907e+02	2.8812590e+02	7.0516970e+01	8.4622129e+01	1.8546656e+02	9.0207407e+01	2.0547697e+02	5.6445232e+01	8.2670157e+01	1.0737224e+02	9.9266128e+01	1.8293901e+02	3.4975228e+02	9.6349287e+01	2.0861265e+02	1.7782128e+02	6.9093304e+01	7.0840845e+01	2.5934772e+02	1.7091383e+02	1.3571386e+02	1.7923215e+02	1.4086017e+02	1.1672030e+02	1.0108696e+02	5.0392109e+01	6.6708339e+01	1.0879917e+02	7.8196016e+01
2.1944194e+03	1.0943944e+02	1.3724119e+02	1.5905806e+02	7.1794210e+01	1.6040098e+02	1.6450513e+02	6.7964339e+01	7.4956449e+01	7.6716341e+01	1.0511959e+02	6.7974100e+01	6.1575049e+02	1.6269912e+02	2.4372026e+02	1.7848131e+02	9.6719882e+01	7.7644373e+01	4.0950122e+02	7.0314810e+01	1.0064283e+02	1.1252384e+02	2.8811817e+02	7.0675493e+01	8.4346348e+01	1.8513951e+02	9.0301981e+01	2.1052159e+02	5.6516783e+01	8.2402093e+01	1.0750462e+02	9.9713539e+01	1.8427504e+02	3.5537174e+02	9.6740638e+01	2.0071307e+02	1.7805596e+02	6.7801547e+01	7.1274189e+01	2.3076081e+02	1.6607002e+02	1.2758108e+02	1.7526536e+02	1.4392148e+02	1.2562485e+02	1.0082623e+02	5.0501764e+01	6.6830833e+01	1.0835851e+02	7.8163764e+01
2.1952195e+03	1.0953695e+02	1.3750263e+02	1.5928322e+02	7.2146077e+01	1.6094529e+02	1.6483643e+02	6.7715998e+01	7.4759351e+01	7.6917844e+01	1.0852160e+02	6.8084865e+01	6.2081962e+02	1.6278405e+02	2.4348806e+02	1.8322701e+02	9.2895692e+01	7.7527229e+01	4.0958126e+02	7.0234318e+01	9.7926774e+01	1.1259532e+02	2.8851335e+02	7.0485199e+01	8.4781347e+01	1.8570685e+02	9.0286081e+01	2.1634473e+02	5.6824530e+01	8.3136428e+01	1.0739442e+02	9.9867287e+01	1.8674338e+02	3.6172199e+02	9.6635955e+01	1.9475373e+02	1.7813605e+02	6.8424722e+01	7.1065529e+01	2.0442386e+02	1.6173213e+02	1.1797288e+02	1.7150842e+02	1.4496645e+02	1.3575217e+02	1.0115742e+02	5.0464637e+01	6.7031552e+01	1.0885655e+02	7.8228744e+01
2.1960196e+03	1.0968337e+02	1.3528609e+02	1.5908523e+02	7.2117171e+01	1.6046265e+02	1.6468400e+02	6.7988404e+01	7.4968231e+01	7.6947692e+01	1.1162568e+02	6.8158459e+01	6.2549516e+02	1.6247103e+02	2.4430595e+02	1.8874870e+02	8.7818672e+01	7.7364780e+01	4.0964868e+02	7.0045826e+01	9.4197365e+01	1.1275846e+02	2.8824754e+02	7.0662192e+01	8.4808120e+01	1.8558468e+02	9.0270054e+01	2.2201009e+02	5.6784143e+01	8.2805687e+01	1.0760553e+02	9.9735266e+01	1.8972812e+02	3.6556288e+02	9.7141658e+01	1.8973419e+02	1.7799683e+02	6.8505517e+01	7.1149486e+01	1.8472994e+02	1.5873076e+02	1.1166955e+02	1.6795859e+02	1.4532254e+02	1.4693482e+02	1.0130579e+02	5.0496814e+01	6.7217911e+01	1.0856729e+02	7.8857133e+01
2.1968197e+03	1.0931791e+02	1.3173684e+02	1.5940957e+02	7.1958111e+01	1.6107248e+02	1.6483526e+02	6.7910269e+01	7.5167343e+01	7.7108279e+01	1.1577206e+02	6.8149348e+01	6.2981109e+02	1.6314828e+02	2.4354301e+02	1.9586932e+02	8.3480057e+01	7.7929900e+01	4.0957812e+02	7.0240631e+01	9.1899196e+01	1.1293895e+02	2.8888616e+02	7.0911437e+01	8.4638623e+01	1.8622384e+02	9.0441993e+01	2.2966886e+02	5.6797359e+01	8.2904170e+01	1.0761952e+02	1.0004513e+02	1.9484995e+02	3.6782875e+02	9.6781263e+01	1.8480445e+02	1.7838069e+02	6.9243114e+01	7.1247501e+01	1.7119203e+02	1.5505674e+02	1.0678996e+02	1.6626852e+02	1.4316455e+02	1.5588580e+02	1.0116048e+02	5.0887267e+01	6.6916118e+01	1.0872901e+02	7.9587654e+01
2.1976198e+03	1.0970984e+02	1.2668251e+02	1.5955211e+02	7.1902273e+01	1.6044671e+02	1.6486748e+02	6.7842422e+01	7.5171230e+01	7.7271264e+01	1.1876522e+02	6.8220438e+01	6.3203472e+02	1.6290552e+02	2.4405659e+02	1.9993236e+02	7.9206015e+01	7.7997045e+01	4.0991335e+02	7.0400650e+01	9.0507300e+01	1.1297330e+02	2.8840772e+02	7.0575793e+01	8.4961159e+01	1.8577730e+02	9.0356263e+01	2.3406107e+02	5.6764187e+01	8.2774614e+01	1.0751071e+02	9.9965014e+01	2.0050244e+02	3.6584884e+02	9.7108890e+01	1.8106231e+02	1.7834571e+02	7.0803584e+01	7.1216782e+01	1.6442797e+02	1.5282777e+02	1.0288287e+02	1.6610645e+02	1.4076107e+02	1.6193620e+02	1.0175155e+02	5.0741899e+01	6.7376405e+01	1.0894061e+02	8.0459596e+01
2.1984198e+03	1.0968979e+02	1.2257706e+02	1.5931960e+02	7.2344533e+01	1.6093439e+02	1.6492322e+02	6.8093222e+01	7.5107868e+01	7.6765556e+01	1.2137232e+02	6.8398270e+01	6.3301289e+02	1.6289227e+02	2.4398469e+02	2.0118916e+02	7.6037273e+01	7.8229558e+01	4.1015655e+02	6.9903402e+01	8.8705024e+01	1.1338672e+02	2.8903401e+02	7.0771477e+01	8.4456755e+01	1.8590883e+02	9.0696616e+01	2.3866075e+02	5.6694747e+01	8.3109239e+01	1.0733464e+02	9.9968560e+01	2.0799986e+02	3.6306703e+02	9.6906726e+01	1.7869739e+02	1.7823688e+02	7.3172508e+01	7.1395630e+01	1.6360257e+02	1.5085796e+02	1.0071156e+02	1.6638409e+02	1.3456659e+02	1.6651260e+02	1.0166414e+02	5.0865219e+01	6.7324925e+01	1.0876826e+02	8.1623146e+01
2.1992199e+03	1.0963554e+02	1.1718596e+02	1.5974809e+02	7.2150103e+01	1.6077516e+02	1.6484420e+02	6.7876257e+01	7.4919010e+01	7.7140700e+01	1.2313444e+02	6.8446468e+01	6.3305975e+02	1.6331215e+02	2.4434645e+02	2.0120955e+02	7.2759513e+01	7.8219978e+01	4.1007696e+02	7.0079984e+01	8.7418432e+01	1.1371123e+02	2.8899407e+02	7.0451867e+01	8.4803051e+01	1.8599897e+02	9.0328361e+01	2.4098800e+02	5.6823817e+01	8.3188656e+01	1.0799154e+02	9.9944328e+01	2.1420450e+02	3.5881621e+02	9.7165894e+01	1.7645996e+02	1.7887234e+02	7.6711070e+01	7.1546044e+01	1.6759655e+02	1.4987874e+02	9.9045440e+01	1.6778064e+02	1.2937141e+02	1.7028235e+02	1.0150805e+02	5.0910168e+01	6.7163676e+01	1.0911113e+02	8.4002507e+01
2.2000200e+03	1.0998812e+02	1.1269813e+02	1.5949033e+02	7.2244495e+01	1.6104367e+02	1.6499984e+02	6.8140310e+01	7.5408434e+01	7.7041080e+01	1.2411549e+02	6.8347613e+01	6.3525794e+02	1.6323453e+02	2.4420632e+02	2.0224259e+02	7.1070152e+01	7.8877146e+01	4.1018402e+02	7.0252219e+01	8.5815643e+01	1.1443774e+02	2.8970897e+02	7.0764646e+01	8.4798498e+01	1.8587556e+02	9.0694607e+01	2.4254221e+02	5.6902135e+01	8.3318458e+01	1.0757847e+02	1.0013495e+02	2.2203867e+02	3.5203484e+02	9.7149832e+01	1.7535567e+02	1.7817613e+02	8.0165502e+01	7.1320068e+01	1.7490585e+02	1.4894340e+02	1.0006223e+02	1.6985344e+02	1.2247015e+02	1.7266144e+02	1.0195618e+02	5.0787749e+01	6.7340197e+01	1.0882346e+02	8.7568595e+01
2.2008201e+03	1.1008892e+02	1.0988537e+02	1.5998018e+02	7.2176561e+01	1.6081298e+02	1.6496309e+02	6.8431605e+01	7.5366237e+01	7.7132270e+01	1.2411864e+02	6.8378489e+01	6.3489243e+02	1.6355492e+02	2.4415112e+02	2.0041260e+02	6.9483649e+01	7.8889336e+01	4.1040246e+02	7.0538754e+01	8.4020831e+01	1.1574081e+02	2.9084803e+02	7.0732613e+01	8.5255505e+01	1.8628781e+02	9.0775373e+01	2.4313052e+02	5.6949933e+01	8.2977919e+01	1.0779955e+02	1.0024047e+02	2.2914249e+02	3.4520166e+02	9.7321364e+01	1.7489345e+02	1.7856905e+02	8.4189887e+01	7.1600337e+01	1.8441628e+02	1.4846722e+02	1.0183782e+02	1.7456998e+02	1.1454873e+02	1.7553001e+02	1.0198206e+02	5.1049970e+01	6.7304006e+01	1.0932436e+02	9.2202449e+01
2.2016202e+03	1.1007811e+02	1.0764447e+02	1.5970227e+02	7.2316596e+01	1.6108116e+02	1.6503233e+02	6.8098111e+01	7.5233620e+01	7.7055877e+01	1.2414554e+02	6.8386634e+01	6.3539031e+02	1.6491275e+02	2.4441659e+02	1.9686623e+02	6.8194655e+01	7.9580698e+01	4.1099480e+02	7.0332134e+01	8.2625032e+01	1.1717247e+02	2.9152519e+02	7.0902491e+01	8.4918342e+01	1.8618403e+02	9.0626869e+01	2.4076282e+02	5.6875443e+01	8.3131647e+01	1.0793798e+02	1.0026947e+02	2.3348423e+02	3.3795202e+02	9.7757748e+01	1.7426217e+02	1.7863000e+02	8.9645791e+01	7.1508114e+01	1.9496037e+02	1.4842734e+02	1.0501634e+02	1.7911422e+02	1.0647572e+02	1.7658977e+02	1.0209742e+02	5.1074965e+01	6.7455651e+01	1.0930342e+02	9.9205515e+01
2.2024202e+03	1.1034017e+02	1.0575088e+02	1.5987896e+02	7.2327329e+01	1.6117323e+02	1.6504401e+02	6.8424716e+01	7.5633164e+01	7.7407006e+01	1.2498751e+02	6.8830577e+01	6.3675763e+02	1.6608580e+02	2.4473076e+02	1.9122729e+02	6.7714567e+01	8.0330181e+01	4.1200160e+02	7.0422253e+01	8.2162997e+01	1.1921572e+02	2.9381458e+02	7.0991903e+01	8.5108499e+01	1.8626998e+02	9.0513563e+01	2.3889430e+02	5.7111303e+01	8.3308938e+01	1.0793584e+02	1.0015484e+02	2.3613527e+02	3.3238028e+02	9.7300799e+01	1.7444482e+02	1.7864691e+02	9.5484018e+01	7.1619214e+01	2.0081428e+02	1.4827979e+02	1.1073073e+02	1.8526425e+02	9.9422215e+01	1.8135063e+02	1.0204274e+02	5.0889136e+01	6.7469166e+01	1.0930357e+02	1.0623844e+02
2.2032203e+03	1.1018757e+02	1.0526629e+02	1.5968873e+02	7.2209955e+01	1.6097483e+02	1.6517902e+02	6.8295374e+01	7.5420365e+01	7.7427802e+01	1.2539159e+02	6.8660241e+01	6.3803198e+02	1.6923482e+02	2.4462286e+02	1.8628619e+02	6.7414405e+01	8.1316920e+01	4.1294419e+02	7.0653663e+01	8.0950218e+01	1.2211467e+02	2.9699768e+02	7.0833733e+01	8.5136119e+01	1.8627264e+02	9.0888869e+01	2.3294419e+02	5.6836220e+01	8.3652772e+01	1.0789211e+02	1.0059180e+02	2.3820387e+02	3.2733744e+02	9.7845625e+01	1.7416791e+02	1.7876170e+02	1.0091049e+02	7.1662180e+01	2.0474369e+02	1.4811853e+02	1.1340153e+02	1.9341204e+02	9.4020702e+01	1.8766624e+02	1.0247314e+02	5.1407719e+01	6.7398230e+01	1.0934877e+02	1.1267180e+02
2.2040204e+03	1.1021800e+02	1.0421404e+02	1.6019907e+02	7.2491321e+01	1.6146000e+02	1.6506960e+02	6.8319409e+01	7.5597336e+01	7.7084586e+01	1.2539124e+02	6.8575459e+01	6.3648428e+02	1.7316470e+02	2.4467564e+02	1.8069697e+02	6.7363566e+01	8.2248164e+01	4.1407873e+02	7.0496838e+01	8.0475528e+01	1.2619237e+02	3.0181202e+02	7.1022599e+01	8.5040913e+01	1.8642746e+02	9.0780123e+01	2.2835714e+02	5.6967460e+01	8.3488585e+01	1.0810101e+02	1.0044985e+02	2.3752058e+02	3.2335768e+02	9.7497848e+01	1.7414451e+02	1.7884287e+02	1.0448220e+02	7.1965483e+01	2.0719976e+02	1.4841842e+02	1.1748219e+02	2.0126730e+02	8.8340296e+01	1.9207636e+02	1.0235449e+02	5.1158088e+01	6.7811700e+01	1.0937919e+02	1.1960143e+02
2.2048205e+03	1.1065909e+02	1.0395800e+02	1.5992945e+02	7.2195653e+01	1.6138221e+02	1.6549183e+02	6.8499563e+01	7.5861578e+01	7.7813948e+01	1.2538343e+02	6.8677051e+01	6.3716889e+02	1.7829535e+02	2.4496614e+02	1.7520143e+02	6.7563539e+01	8.3345025e+01	4.1661578e+02	7.0522667e+01	7.9895006e+01	1.3131533e+02	3.0836719e+02	7.0997064e+01	8.5038110e+01	1.8635694e+02	9.0634533e+01	2.2344526e+02	5.6995244e+01	8.3579761e+01	1.0781179e+02	1.0048492e+02	2.3367313e+02	3.2031858e+02	9.7740744e+01	1.7434731e+02	1.7895568e+02	1.0791042e+02	7.1789376e+01	2.0814928e+02	1.4828916e+02	1.2084247e+02	2.0892241e+02	8.4081526e+01	1.9804355e+02	1.0224620e+02	5.1528292e+01	6.8272429e+01	1.0960956e+02	1.2438198e+02
2.2056206e+03	1.1039916e+02	1.0393300e+02	1.6004891e+02	7.2707790e+01	1.6151172e+02	1.6491204e+02	6.8320779e+01	7.5660190e+01	7.7213076e+01	1.2756891e+02	6.8733671e+01	6.3681993e+02	1.8477521e+02	2.4495275e+02	1.6954207e+02	6.7113666e+01	8.4859235e+01	4.1894248e+02	7.0926659e+01	7.9959550e+01	1.3744661e+02	3.1594534e+02	7.1117644e+01	8.5264769e+01	1.8638995e+02	9.0820088e+01	2.1733061e+02	5.7020520e+01	8.3837929e+01	1.0821030e+02	1.0061566e+02	2.2661070e+02	3.1843487e+02	9.7891895e+01	1.7433140e+02	1.7895369e+02	1.0878569e+02	7.1854906e+01	2.0160770e+02	1.4848677e+02	1.2172105e+02	2.1551189e+02	8.1177399e+01	2.0299041e+02	1.0270088e+02	5.1300903e+01	6.9044485e+01	1.0958650e+02	1.2713494e+02
2.2064206e+03	1.1053053e+02	1.0415437e+02	1.6010745e+02	7.2632155e+01	1.6195185e+02	1.6538564e+02	6.8570005e+01	7.5998371e+01	7.7738450e+01	1.2798912e+02	6.8892166e+01	6.3661730e+02	1.9374861e+02	2.4494942e+02	1.6398611e+02	6.7333226e+01	8.6420176e+01	4.2197729e+02	7.0626502e+01	7.9796764e+01	1.4454840e+02	3.2338341e+02	7.1181454e+01	8.5215578e+01	1.8665802e+02	9.0895427e+01	2.1191593e+02	5.7079426e+01	8.3581068e+01	1.0805355e+02	1.0039616e+02	2.2076476e+02	3.1696212e+02	9.8002407e+01	1.7428658e+02	1.7900836e+02	1.0978753e+02	7.1631360e+01	1.9602644e+02	1.4811888e+02	1.2195520e+02	2.2417105e+02	7.8822182e+01	2.0892756e+02	1.0290182e+02	5.1786120e+01	7.0202289e+01	1.0954399e+02	1.2987556e+02
2.2072207e+03	1.1057274e+02	1.0372457e+02	1.6029342e+02	7.2587910e+01	1.6216432e+02	1.6547558e+02	6.8522009e+01	7.5480823e+01	7.7676471e+01	1.2676686e+02	6.8583333e+01	6.3463562e+02	2.0534792e+02	2.4517965e+02	1.6160190e+02	6.7249210e+01	8.8906240e+01	4.2511504e+02	7.0691566e+01	7.9907827e+01	1.5100775e+02	3.3281828e+02	7.1114307e+01	8.5322984e+01	1.8643622e+02	9.1018340e+01	2.0699838e+02	5.7133277e+01	8.4138432e+01	1.0809488e+02	1.0083140e+02	2.1262362e+02	3.1691217e+02	9.8225300e+01	1.7451989e+02	1.7909748e+02	1.0867067e+02	7.1993414e+01	1.8907166e+02	1.4842267e+02	1.1877007e+02	2.3042207e+02	7.7413270e+01	2.0893661e+02	1.0295308e+02	5.1521948e+01	7.2527593e+01	1.0957415e+02	1.3029940e+02
2.2080208e+03	1.1052870e+02	1.0394227e+02	1.6045433e+02	7.2643161e+01	1.6318932e+02	1.6545693e+02	6.8736011e+01	7.5912730e+01	7.7604202e+01	1.2571094e+02	6.8912546e+01	6.3572492e+02	2.1586492e+02	2.4512314e+02	1.5823529e+02	6.7339300e+01	9.1749622e+01	4.2820266e+02	7.1022849e+01	7.9853890e+01	1.5855427e+02	3.4087194e+02	7.1134852e+01	8.5402463e+01	1.8670761e+02	9.0963780e+01	2.0289965e+02	5.7322885e+01	8.4018553e+01	1.0849882e+02	1.0073990e+02	2.0461847e+02	3.1614246e+02	9.8841338e+01	1.7440926e+02	1.7906810e+02	1.0715445e+02	7.1882418e+01	1.8092153e+02	1.4825381e+02	1.1547814e+02	2.3571050e+02	7.6782251e+01	2.1306099e+02	1.0275680e+02	5.1716164e+01	7.6108091e+01	1.0992774e+02	1.3098746e+02
2.2088209e+03	1.1092228e+02	1.0410785e+02	1.6055337e+02	7.2478385e+01	1.6377799e+02	1.6565501e+02	6.8452904e+01	7.6052188e+01	7.8150727e+01	1.2400496e+02	6.8844500e+01	6.3647878e+02	2.2908627e+02	2.4530576e+02	1.5627911e+02	6.7783324e+01	9.5519988e+01	4.3236482e+02	7.0860053e+01	7.9845933e+01	1.6559259e+02	3.4929410e+02	7.1256677e+01	8.5374213e+01	1.8663898e+02	9.0968749e+01	1.9922573e+02	5.7065744e+01	8.4669682e+01	1.0825091e+02	1.0078722e+02	1.9757573e+02	3.1562909e+02	9.9872974e+01	1.7448105e+02	1.7940840e+02	1.0518733e+02	7.1995946e+01	1.7263785e+02	1.4870448e+02	1.1144906e+02	2.3845473e+02	7.6567484e+01	2.1111565e+02	1.0300130e+02	5.1824366e+01	7.9903990e+01	1.0988088e+02	1.3111024e+02
2.2096210e+03	1.1057661e+02	1.0415930e+02	1.6062147e+02	7.2513882e+01	1.6525399e+02	1.6553933e+02	6.8808740e+01	7.5981260e+01	7.7676972e+01	1.2071092e+02	6.8848626e+01	6.3716186e+02	2.4169421e+02	2.4550401e+02	1.5494813e+02	6.7297150e+01	9.9713101e+01	4.3565280e+02	7.0981095e+01	7.9990178e+01	1.7088623e+02	3.5463440e+02	7.1515857e+01	8.5322245e+01	1.8670697e+02	9.0866634e+01	1.9647800e+02	5.7310166e+01	8.4654209e+01	1.0867894e+02	1.0071838e+02	1.9206319e+02	3.1564075e+02	1.0114218e+02	1.7473882e+02	1.7922447e+02	1.0307588e+02	7.1953550e+01	1.6444871e+02	1.4869100e+02	1.0691701e+02	2.4120640e+02	7.6427634e+01	2.0960805e+02	1.0334787e+02	5.1705010e+01	8.6056987e+01	1.0991421e+02	1.3105270e+02
2.2104210e+03	1.1085012e+02	1.0443280e+02	1.6055820e+02	7.2613910e+01	1.6632886e+02	1.6527582e+02	6.8754207e+01	7.5801575e+01	7.7735113e+01	1.1637690e+02	6.8831492e+01	6.3583243e+02	2.5434989e+02	2.4512356e+02	1.5396745e+02	6.7629289e+01	1.0402736e+02	4.3703178e+02	7.1060954e+01	7.9843577e+01	1.7339395e+02	3.5884249e+02	7.1275696e+01	8.5480375e+01	1.8698842e+02	9.1218364e+01	1.9469700e+02	5.7266095e+01	8.5559049e+01	1.0823362e+02	1.0095556e+02	1.8757393e+02	3.1596894e+02	1.0281336e+02	1.7454923e+02	1.7930242e+02	1.0012118e+02	7.2139734e+01	1.5663446e+02	1.4879363e+02	1.0345283e+02	2.4631230e+02	7.6949329e+01	2.0913266e+02	1.0332885e+02	5.2761379e+01	9.4374668e+01	1.1008992e+02	1.3109858e+02
2.2112211e+03	1.1100782e+02	1.0416283e+02	1.6057216e+02	7.3034643e+01	1.6748810e+02	1.6567751e+02	6.8760785e+01	7.6230399e+01	7.7900651e+01	1.1293994e+02	6.8927593e+01	6.3509978e+02	2.6768717e+02	2.4584844e+02	1.5298879e+02	6.7863108e+01	1.0983752e+02	4.3927471e+02	7.0988199e+01	8.0050090e+01	1.7311417e+02	3.6189416e+02	7.1182331e+01	8.5618913e+01	1.8684240e+02	9.1013170e+01	1.9278272e+02	5.7383739e+01	8.5839522e+01	1.0845583e+02	1.0068593e+02	1.8367420e+02	3.1577788e+02	1.0500300e+02	1.7487226e+02	1.7957102e+02	9.7774796e+01	7.1929547e+01	1.4867070e+02	1.4864771e+02	9.8944895e+01	2.4806489e+02	7.8310535e+01	2.0748879e+02	1.0366447e+02	5.2828958e+01	1.0369014e+02	1.1024061e+02	1.2989301e+02
2.2120212e+03	1.1073959e+02	1.0457873e+02	1.6070734e+02	7.2572076e+01	1.7025772e+02	1.6548033e+02	6.8963911e+01	7.6066379e+01	7.7827344e+01	1.1004315e+02	6.9012006e+01	6.3086304e+02	2.8063718e+02	2.4574589e+02	1.5303513e+02	6.7554431e+01	1.1514758e+02	4.3986604e+02	7.1103777e+01	8.0386638e+01	1.7009853e+02	3.5855260e+02	7.1576375e+01	8.5461732e+01	1.8706581e+02	9.1245794e+01	1.9259296e+02	5.7278859e+01	8.7065288e+01	1.0852405e+02	1.0114350e+02	1.8098023e+02	3.1562823e+02	1.0903219e+02	1.7465530e+02	1.7957057e+02	9.5274016e+01	7.2398598e+01	1.4133114e+02	1.4837924e+02	9.5637582e+01	2.5119063e+02	7.9456959e+01	2.0617825e+02	1.0351066e+02	5.4152352e+01	1.1277723e+02	1.1036844e+02	1.3103205e+02
2.2128213e+03	1.1100634e+02	1.0431071e+02	1.6074367e+02	7.2675399e+01	1.7216374e+02	1.6614265e+02	6.8868085e+01	7.6236380e+01	7.7699362e+01	1.0758599e+02	6.9228802e+01	6.2714279e+02	2.9210697e+02	2.4569862e+02	1.5256291e+02	6.7750084e+01	1.2213725e+02	4.3973275e+02	7.1092861e+01	8.0279488e+01	1.6655908e+02	3.5512820e+02	7.1259897e+01	8.5717575e+01	1.8726416e+02	9.1140588e+01	1.9202000e+02	5.7447937e+01	8.8555669e+01	1.0850198e+02	1.0108491e+02	1.7989622e+02	3.1600823e+02	1.1376147e+02	1.7491350e+02	1.7971485e+02	9.1859367e+01	7.1816352e+01	1.3597286e+02	1.4885206e+02	9.2316216e+01	2.5472433e+02	8.1046044e+01	2.0355949e+02	1.0362451e+02	5.5599441e+01	1.2160174e+02	1.1014886e+02	1.2806735e+02
2.2136214e+03	1.1119522e+02	1.0485519e+02	1.6096204e+02	7.3028622e+01	1.7458778e+02	1.6573721e+02	6.8634615e+01	7.6325075e+01	7.8087693e+01	1.0669866e+02	6.9289138e+01	6.2298852e+02	3.0084796e+02	2.4628413e+02	1.5301305e+02	6.7843969e+01	1.2811678e+02	4.4020888e+02	7.1016209e+01	8.0412066e+01	1.6171978e+02	3.4822742e+02	7.1177746e+01	8.5741189e+01	1.8705403e+02	9.1008971e+01	1.9120275e+02	5.7309981e+01	9.0165657e+01	1.0867818e+02	1.0121911e+02	1.7860485e+02	3.1574003e+02	1.1771867e+02	1.7478978e+02	1.7995544e+02	8.9152898e+01	7.2269060e+01	1.3207081e+02	1.4873642e+02	8.9311335e+01	2.5645865e+02	8.3438856e+01	1.9847632e+02	1.0390449e+02	5.7754617e+01	1.2983463e+02	1.1026307e+02	1.2628837e+02
2.2144214e+03	1.1127124e+02	1.0429477e+02	1.6093411e+02	7.3112887e+01	1.7864234e+02	1.6557172e+02	6.9138768e+01	7.6341250e+01	7.7900861e+01	1.0821576e+02	6.9230132e+01	6.1794667e+02	3.0367750e+02	2.4586677e+02	1.5236523e+02	6.8058020e+01	1.3237675e+02	4.4196468e+02	7.1262636e+01	8.0612962e+01	1.5736496e+02	3.4116972e+02	7.1210732e+01	8.5723377e+01	1.8724384e+02	9.1622122e+01	1.9119336e+02	5.7552170e+01	9.2244162e+01	1.0864293e+02	1.0126070e+02	1.7820687e+02	3.1594005e+02	1.2223418e+02	1.7519397e+02	1.8006960e+02	8.4987944e+01	7.2222106e+01	1.2921942e+02	1.4871211e+02	8.7909666e+01	2.5527156e+02	8.5502714e+01	1.9368890e+02	1.0387742e+02	6.1952539e+01	1.3854238e+02	1.1039216e+02	1.2369432e+02
2.2152215e+03	1.1113455e+02	1.0463150e+02	1.6074409e+02	7.3067743e+01	1.8307101e+02	1.6606200e+02	6.9108234e+01	7.6295691e+01	7.8239146e+01	1.1056383e+02	6.9241284e+01	6.1197881e+02	3.0175463e+02	2.4622165e+02	1.5285557e+02	6.7757789e+01	1.3735519e+02	4.4548936e+02	7.1249495e+01	8.0495782e+01	1.5090263e+02	3.3292620e+02	7.1565998e+01	8.5630865e+01	1.8731428e+02	9.1182302e+01	1.9127777e+02	5.7730927e+01	9.4919604e+01	1.0868539e+02	1.0131026e+02	1.7795305e+02	3.1573367e+02	1.2783141e+02	1.7497225e+02	1.7956373e+02	8.2828259e+01	7.2435172e+01	1.2695002e+02	1.4883343e+02	8.6539482e+01	2.5362367e+02	8.8285961e+01	1.8864840e+02	1.0396613e+02	6.7498635e+01	1.4766372e+02	1.1034255e+02	1.2010478e+02
2.2160216e+03	1.1120342e+02	1.0483236e+02	1.6120814e+02	7.2834792e+01	1.8644472e+02	1.6592392e+02	6.9019848e+01	7.6398904e+01	7.8028191e+01	1.1510656e+02	6.9200156e+01	6.0755077e+02	2.9418134e+02	2.4621298e+02	1.5260882e+02	6.7872235e+01	1.3806162e+02	4.4695845e+02	7.1272011e+01	8.0423509e+01	1.4488441e+02	3.2551378e+02	7.1456899e+01	8.5839498e+01	1.8750402e+02	9.1397167e+01	1.9126273e+02	5.7480311e+01	9.7729391e+01	1.0884810e+02	1.0135186e+02	1.7762198e+02	3.1575585e+02	1.3210758e+02	1.7488368e+02	1.7982535e+02	7.9291967e+01	7.2366103e+01	1.2540009e+02	1.4873889e+02	8.5796235e+01	2.4929935e+02	9.1476237e+01	1.8157583e+02	1.0406581e+02	7.6717249e+01	1.5604693e+02	1.1067991e+02	1.1593156e+02
2.2168217e+03	1.1115692e+02	1.0472626e+02	1.6086017e+02	7.2889617e+01	1.9048510e+02	1.6587984e+02	6.9144775e+01	7.6609592e+01	7.8086665e+01	1.2038212e+02	6.9272621e+01	6.0300915e+02	2.8474976e+02	2.4606048e+02	1.5262118e+02	6.8339601e+01	1.3647391e+02	4.5242044e+02	7.1335409e+01	8.0893792e+01	1.3956197e+02	3.1826695e+02	7.1468729e+01	8.5931092e+01	1.8728204e+02	9.1482785e+01	1.9130710e+02	5.7546168e+01	1.0000045e+02	1.0864346e+02	1.0105442e+02	1.7806727e+02	3.1607167e+02	1.3646231e+02	1.7512491e+02	1.8013564e+02	7.6808533e+01	7.2523958e+01	1.2439034e+02	1.4892259e+02	8.4990758e+01	2.4075580e+02	9.2486686e+01	1.7386356e+02	1.0407623e+02	8.8953503e+01	1.6134084e+02	1.1041258e+02	1.1060523e+02
2.2176218e+03	1.1132554e+02	1.0483411e+02	1.6133976e+02	7.2957427e+01	1.9438327e+02	1.6601102e+02	6.9215446e+01	7.6348540e+01	7.8336398e+01	1.2696784e+02	6.9223419e+01	6.0060962e+02	2.7256122e+02	2.4653105e+02	1.5291282e+02	6.8012881e+01	1.3236788e+02	4.5857749e+02	7.1460205e+01	8.0718991e+01	1.3416157e+02	3.1285402e+02	7.1437193e+01	8.6083623e+01	1.8741504e+02	9.1355551e+01	1.9112505e+02	5.7574188e+01	1.0285115e+02	1.0920085e+02	1.0117365e+02	1.7748833e+02	3.1606607e+02	1.3854353e+02	1.7507096e+02	1.7990037e+02	7.3335871e+01	7.2724462e+01	1.2384366e+02	1.4866218e+02	8.4476427e+01	2.3067838e+02	9.4416909e+01	1.6640600e+02	1.0455244e+02	1.0500307e+02	1.6918434e+02	1.1064474e+02	1.0615726e+02
2.2184218e+03	1.1171926e+02	1.0498210e+02	1.6112680e+02	7.2967225e+01	1.9627837e+02	1.6606164e+02	6.9146229e+01	7.6499389e+01	7.8121750e+01	1.3206497e+02	6.9434665e+01	5.9888986e+02	2.5755456e+02	2.4647294e+02	1.5249468e+02	6.8376351e+01	1.2725083e+02	4.6563125e+02	7.1386087e+01	8.0959998e+01	1.3018869e+02	3.0717193e+02	7.1656036e+01	8.5903550e+01	1.8762934e+02	9.1501919e+01	1.9149518e+02	5.7543038e+01	1.0590817e+02	1.0901243e+02	1.0186849e+02	1.7809051e+02	3.1599515e+02	1.4098091e+02	1.7555383e+02	1.8011393e+02	7.1218521e+01	7.2338802e+01	1.2376990e+02	1.4887535e+02	8.4704891e+01	2.1838320e+02	9.6887659e+01	1.5755922e+02	1.0419268e+02	1.2339624e+02	1.7334794e+02	1.1070081e+02	1.0109800e+02
2.2192219e+03	1.1168762e+02	1.0518234e+02	1.6109479e+02	7.2861781e+01	1.9690272e+02	1.6627842e+02	6.9370624e+01	7.6395710e+01	7.8403427e+01	1.3851504e+02	6.9300024e+01	5.9860577e+02	2.4041438e+02	2.4626311e+02	1.5274760e+02	6.8266165e+01	1.2066629e+02	4.7496338e+02	7.1734464e+01	8.0864018e+01	1.2567832e+02	3.0281341e+02	7.1592812e+01	8.6068620e+01	1.8767541e+02	9.1599820e+01	1.9130110e+02	5.7583411e+01	1.0667244e+02	1.0885941e+02	1.0157521e+02	1.7808800e+02	3.1602075e+02	1.4012486e+02	1.7539110e+02	1.8025396e+02	6.9548831e+01	7.2419004e+01	1.2379067e+02	1.4909351e+02	8.4477125e+01	2.0601902e+02	9.8665014e+01	1.4713041e+02	1.0435858e+02	1.4617173e+02	1.7507639e+02	1.1086724e+02	9.7844886e+01
2.2200220e+03	1.1185927e+02	1.0511648e+02	1.6151286e+02	7.3085217e+01	1.9400014e+02	1.6626718e+02	6.9173553e+01	7.7194182e+01	7.8372615e+01	1.4311008e+02	6.9524539e+01	5.9969392e+02	2.2715666e+02	2.4678886e+02	1.5266967e+02	6.8358083e+01	1.1291664e+02	4.8669323e+02	7.1320662e+01	8.1253147e+01	1.2342596e+02	3.0018298e+02	7.1735024e+01	8.5841801e+01	1.8768727e+02	9.1546133e+01	1.9152411e+02	5.7453705e+01	1.0769873e+02	1.0901204e+02	1.0136315e+02	1.7806753e+02	3.1670140e+02	1.3903040e+02	1.7531283e+02	1.8007639e+02	6.8814556e+01	7.2735940e+01	1.2368293e+02	1.4917538e+02	8.4417773e+01	1.9439756e+02	9.9788753e+01	1.3903920e+02	1.0440715e+02	1.7194869e+02	1.7591700e+02	1.1065308e+02	9.3243204e+01
2.2208221e+03	1.1155368e+02	1.0524339e+02	1.6120284e+02	7.3060168e+01	1.9122196e+02	1.6625534e+02	6.9514240e+01	7.6400636e+01	7.8674072e+01	1.4432006e+02	6.9559665e+01	6.0177960e+02	2.1558227e+02	2.4650792e+02	1.5283099e+02	6.9022609e+01	1.0703493e+02	4.9816090e+02	7.1745690e+01	8.0961879e+01	1.2132014e+02	2.9693308e+02	7.1803112e+01	8.6221523e+01	1.8770669e+02	9.1439873e+01	1.9140646e+02	5.8073468e+01	1.0782621e+02	1.0899028e+02	1.0172128e+02	1.7794161e+02	3.1626795e+02	1.3713653e+02	1.7557778e+02	1.8039750e+02	6.7818301e+01	7.2803919e+01	1.2380651e+02	1.4882939e+02	8.4141083e+01	1.8470000e+02	9.9556072e+01	1.3047034e+02	1.0503452e+02	2.0228650e+02	1.7590403e+02	1.1102855e+02	8.9363834e+01
2.2216222e+03	1.1178848e+02	1.0573239e+02	1.6124216e+02	7.2914662e+01	1.8620275e+02	1.6711846e+02	6.9500182e+01	7.7179475e+01	7.8591790e+01	1.4313416e+02	6.9450958e+01	6.0438955e+02	2.0342852e+02	2.4672020e+02	1.5270763e+02	6.9384645e+01	1.0099273e+02	5.1090421e+02	7.1887797e+01	8.1319448e+01	1.1983260e+02	2.9578450e+02	7.1893159e+01	8.5900456e+01	1.8804085e+02	9.1849412e+01	1.9160922e+02	5.7633480e+01	1.0707776e+02	1.0923587e+02	1.0157293e+02	1.7803497e+02	3.1725801e+02	1.3463078e+02	1.7531506e+02	1.8020317e+02	6.7264767e+01	7.2446206e+01	1.2369663e+02	1.4901834e+02	8.4385705e+01	1.7674213e+02	9.9351577e+01	1.2217376e+02	1.0455603e+02	2.3448115e+02	1.7134713e+02	1.1104201e+02	8.7181021e+01
2.2224222e+03	1.1184352e+02	1.0515193e+02	1.6150630e+02	7.3401145e+01	1.8125630e+02	1.6707544e+02	6.9343129e+01	7.6751154e+01	7.8449713e+01	1.4059031e+02	6.9597765e+01	6.0766692e+02	1.9518807e+02	2.4686768e+02	1.5314635e+02	7.0346399e+01	9.6346791e+01	5.2511982e+02	7.1255203e+01	8.1418854e+01	1.1968079e+02	2.9446146e+02	7.1849972e+01	8.6460159e+01	1.8770152e+02	9.1706022e+01	1.9165491e+02	5.7813086e+01	1.0564975e+02	1.0914640e+02	1.0167319e+02	1.7818736e+02	3.1731951e+02	1.3125611e+02	1.7560075e+02	1.8080971e+02	6.7149529e+01	7.2829799e+01	1.2391078e+02	1.4918684e+02	8.4394336e+01	1.7058688e+02	9.8457928e+01	1.1585650e+02	1.0507253e+02	2.6766536e+02	1.6290063e+02	1.1092313e+02	8.4227856e+01
2.2232223e+03	1.1216702e+02	1.0549464e+02	1.6177947e+02	7.3246859e+01	1.7659604e+02	1.6750178e+02	6.9695513e+01	7.7045345e+01	7.8538223e+01	1.3582258e+02	6.9486337e+01	6.1105381e+02	1.8636873e+02	2.4689560e+02	1.5303361e+02	7.0821847e+01	9.2256029e+01	5.3779658e+02	7.2120613e+01	8.1192833e+01	1.1979570e+02	2.9315867e+02	7.1753265e+01	8.6313577e+01	1.8800447e+02	9.1934770e+01	1.9135444e+02	5.7939067e+01	1.0348178e+02	1.0938987e+02	1.0166968e+02	1.7809884e+02	3.1775252e+02	1.2828294e+02	1.7574571e+02	1.8022576e+02	6.6805751e+01	7.2544970e+01	1.2388191e+02	1.4885163e+02	8.4416935e+01	1.6643705e+02	9.7132181e+01	1.1015825e+02	1.0499449e+02	3.0021274e+02	1.5446094e+02	1.1104126e+02	8.3203015e+01
2.2240224e+03	1.1208414e+02	1.0591941e+02	1.6165746e+02	7.3394291e+01	1.7217513e+02	1.6874318e+02	6.9192227e+01	7.6805567e+01	7.8708726e+01	1.3013244e+02	6.9825608e+01	6.1353611e+02	1.8009172e+02	2.4709277e+02	1.5307974e+02	7.2224843e+01	8.8711757e+01	5.4835458e+02	7.1367144e+01	8.1728276e+01	1.2114484e+02	2.9224602e+02	7.2128937e+01	8.6157427e+01	1.8810209e+02	9.1519904e+01	1.9159695e+02	5.7743311e+01	1.0047091e+02	1.0901726e+02	1.0193711e+02	1.7804608e+02	3.1898056e+02	1.2449973e+02	1.7556417e+02	1.8072631e+02	6.6956954e+01	7.3076543e+01	1.2391198e+02	1.4938365e+02	8.4260989e+01	1.6384702e+02	9.4443124e+01	1.0644055e+02	1.0534527e+02	3.3518182e+02	1.4247045e+02	1.1127925e+02	8.2056750e+01
2.2248225e+03	1.1238652e+02	1.0540101e+02	1.6171102e+02	7.3287346e+01	1.6866972e+02	1.7058162e+02	6.9608032e+01	7.7105241e+01	7.8647456e+01	1.2454648e+02	6.9740035e+01	6.1837724e+02	1.7544637e+02	2.4704075e+02	1.5297977e+02	7.4173138e+01	8.5671837e+01	5.5654988e+02	7.2066644e+01	8.1384512e+01	1.2437253e+02	2.9149839e+02	7.1796351e+01	8.6366914e+01	1.8826647e+02	9.1941577e+01	1.9160444e+02	5.7986957e+01	9.9020694e+01	1.0925476e+02	1.0191317e+02	1.7844146e+02	3.1956908e+02	1.2015677e+02	1.7579515e+02	1.8058675e+02	6.6961074e+01	7.2777561e+01	1.2400475e+02	1.4891079e+02	8.4636391e+01	1.6181209e+02	9.3465743e+01	1.0308703e+02	1.0505412e+02	3.6245810e+02	1.2804691e+02	1.1137501e+02	8.1259213e+01
2.2256226e+03	1.1202163e+02	1.0557497e+02	1.6169293e+02	7.3693557e+01	1.6641244e+02	1.7216104e+02	6.9805156e+01	7.7387317e+01	7.8852367e+01	1.1966357e+02	6.9791289e+01	6.1992188e+02	1.7169220e+02	2.4730886e+02	1.5345010e+02	7.6811786e+01	8.3953006e+01	5.6171413e+02	7.1570340e+01	8.1555850e+01	1.2883821e+02	2.9103779e+02	7.2101673e+01	8.6407279e+01	1.8870378e+02	9.1793343e+01	1.9168693e+02	5.7875977e+01	9.7272197e+01	1.0944184e+02	1.0153475e+02	1.7821043e+02	3.2057913e+02	1.1630876e+02	1.7574399e+02	1.8073393e+02	6.7137553e+01	7.2941866e+01	1.2388768e+02	1.4912779e+02	8.4487391e+01	1.6167896e+02	9.2679701e+01	1.0032400e+02	1.0526606e+02	3.8166297e+02	1.1579623e+02	1.1167567e+02	8.1064793e+01
2.2264226e+03	1.1234249e+02	1.0569868e+02	1.6167332e+02	7.3356670e+01	1.6502511e+02	1.7446957e+02	6.9645899e+01	7.7228512e+01	7.8789319e+01	1.1481232e+02	6.9311456e+01	6.2030813e+02	1.6870937e+02	2.4742580e+02	1.5308217e+02	7.9535641e+01	8.2825639e+01	5.6139236e+02	7.2250279e+01	8.1794225e+01	1.3449441e+02	2.9123184e+02	7.1842193e+01	8.6630378e+01	1.8938384e+02	9.1820917e+01	1.9180447e+02	5.7742206e+01	9.4151242e+01	1.0909847e+02	1.0202701e+02	1.7854146e+02	3.2164879e+02	1.1281369e+02	1.7565598e+02	1.8085645e+02	6.7098691e+01	7.3011915e+01	1.2431499e+02	1.4946994e+02	8.4551036e+01	1.6102488e+02	9.1477773e+01	9.9093124e+01	1.0556736e+02	3.8676636e+02	1.0342264e+02	1.1159843e+02	8.0614695e+01
2.2272227e+03	1.1179303e+02	1.0571677e+02	1.6205219e+02	7.3452131e+01	1.6432207e+02	1.7701670e+02	6.9737304e+01	7.7170917e+01	7.8964969e+01	1.1077901e+02	6.9842347e+01	6.2068536e+02	1.6796026e+02	2.4732046e+02	1.5318085e+02	8.2731236e+01	8.2127782e+01	5.5653217e+02	7.1847218e+01	8.1745279e+01	1.4068913e+02	2.9081136e+02	7.1805043e+01	8.6579638e+01	1.9041188e+02	9.1857660e+01	1.9167184e+02	5.8206994e+01	9.3089714e+01	1.0939982e+02	1.0206946e+02	1.7828264e+02	3.2274869e+02	1.1050508e+02	1.7595212e+02	1.8069504e+02	6.7373745e+01	7.3066866e+01	1.2407558e+02	1.4914305e+02	8.4725793e+01	1.6095289e+02	9.1523065e+01	9.7725300e+01	1.0559368e+02	3.7718511e+02	9.2972116e+01	1.1243928e+02	8.0194154e+01
2.2280228e+03	1.1252109e+02	1.0586010e+02	1.6203147e+02	7.3238774e+01	1.6318089e+02	1.7865606e+02	6.9849576e+01	7.7343487e+01	7.9168143e+01	1.0811858e+02	6.9938524e+01	6.1960711e+02	1.6651495e+02	2.4801155e+02	1.5332780e+02	8.6985725e+01	8.1660073e+01	5.5314854e+02	7.2368077e+01	8.1727397e+01	1.4700934e+02	2.9079303e+02	7.2094556e+01	8.6171265e+01	1.9182487e+02	9.1747487e+01	1.9211924e+02	5.7908773e+01	9.1662711e+01	1.0968733e+02	1.0203394e+02	1.7833147e+02	3.2383433e+02	1.0812740e+02	1.7604403e+02	1.8089370e+02	6.6893246e+01	7.3288451e+01	1.2405490e+02	1.4924961e+02	8.4793781e+01	1.6077829e+02	9.2619002e+01	9.7141935e+01	1.0570740e+02	3.5481539e+02	8.5828445e+01	1.1355904e+02	8.0252049e+01
2.2288229e+03	1.1276580e+02	1.0569712e+02	1.6215546e+02	7.3743519e+01	1.6323888e+02	1.8073916e+02	6.9707142e+01	7.7126264e+01	7.8791757e+01	1.0480849e+02	7.0133443e+01	6.1688133e+02	1.6569806e+02	2.4824107e+02	1.5313152e+02	8.9093830e+01	8.1460634e+01	5.4710683e+02	7.2095617e+01	8.2071756e+01	1.5221199e+02	2.9090994e+02	7.2169259e+01	8.6614887e+01	1.9438797e+02	9.1992397e+01	1.9167046e+02	5.8066030e+01	9.0305499e+01	1.0949808e+02	1.0203630e+02	1.7831899e+02	3.2467407e+02	1.0585358e+02	1.7603300e+02	1.8118597e+02	6.7279702e+01	7.3587238e+01	1.2389176e+02	1.4907914e+02	8.4356752e+01	1.6082660e+02	9.4600817e+01	9.6662912e+01	1.0597997e+02	3.2122543e+02	7.8991081e+01	1.1572263e+02	8.0303240e+01
2.2296230e+03	1.1295364e+02	1.0617677e+02	1.6229456e+02	7.3270846e+01	1.6299428e+02	1.8262265e+02	7.0066305e+01	7.7764835e+01	7.9188837e+01	1.0269324e+02	7.0429564e+01	6.1378743e+02	1.6528922e+02	2.4973434e+02	1.5320854e+02	9.1238787e+01	8.1483524e+01	5.4054118e+02	7.2164932e+01	8.1830618e+01	1.5642038e+02	2.9097326e+02	7.1997061e+01	8.6718109e+01	1.9804814e+02	9.1984021e+01	1.9195091e+02	5.7767662e+01	8.9301554e+01	1.0949378e+02	1.0213523e+02	1.7853423e+02	3.2558629e+02	1.0509616e+02	1.7597737e+02	1.8104642e+02	6.7372748e+01	7.4240169e+01	1.2446321e+02	1.4940677e+02	8.5058739e+01	1.6108107e+02	9.6332120e+01	9.6106968e+01	1.0606811e+02	2.8460383e+02	7.5282976e+01	1.1754609e+02	8.0480774e+01
2.2304230e+03	1.1297890e+02	1.0580214e+02	1.6190651e+02	7.3573985e+01	1.6324865e+02	1.8447823e+02	6.9627158e+01	7.7253246e+01	7.9653661e+01	1.0108933e+02	7.0284526e+01	6.1030205e+02	1.6547223e+02	2.5142245e+02	1.5346045e+02	9.2941536e+01	8.1153726e+01	5.3189943e+02	7.2236735e+01	8.1893599e+01	1.6000080e+02	2.9118061e+02	7.2135545e+01	8.6384256e+01	2.0251107e+02	9.1874759e+01	1.9210374e+02	5.8008133e+01	8.7976240e+01	1.0995944e+02	1.0228961e+02	1.7883124e+02	3.2664594e+02	1.0568234e+02	1.7624847e+02	1.8090652e+02	6.7405786e+01	7.5873415e+01	1.2432261e+02	1.4926785e+02	8.4691400e+01	1.6080265e+02	9.7232638e+01	9.6057007e+01	1.0606203e+02	2.4844683e+02	7.2772428e+01	1.2089927e+02	8.0181984e+01
2.2312231e+03	1.1414480e+02	1.0639089e+02	1.6236383e+02	7.3833049e+01	1.6288162e+02	1.8619847e+02	6.9913980e+01	7.7529636e+01	7.9957416e+01	9.9917425e+01	7.1224449e+01	6.0592384e+02	1.6550551e+02	2.5469243e+02	1.5343213e+02	9.3609466e+01	8.1394063e+01	5.2191831e+02	7.2462848e+01	8.2150002e+01	1.5940221e+02	2.9116120e+02	7.2336380e+01	8.6755114e+01	2.0825016e+02	9.1900115e+01	1.9178286e+02	5.7890409e+01	8.7502950e+01	1.0947081e+02	1.0224388e+02	1.7852894e+02	3.2671704e+02	1.0703305e+02	1.7583798e+02	1.8156326e+02	6.7496482e+01	7.8052768e+01	1.2408229e+02	1.4967084e+02	8.4989949e+01	1.6140901e+02	9.8146087e+01	9.6279907e+01	1.0641854e+02	2.1231030e+02	7.1099795e+01	1.2460843e+02	8.0376192e+01
2.2320232e+03	1.1573541e+02	1.0652448e+02	1.6220774e+02	7.3928901e+01	1.6303540e+02	1.8913045e+02	6.9787901e+01	7.7574373e+01	8.1179613e+01	9.9014747e+01	7.1625289e+01	6.0194955e+02	1.6570602e+02	2.5958904e+02	1.5347051e+02	9.3372125e+01	8.1189506e+01	5.1076917e+02	7.2083994e+01	8.2247300e+01	1.5741801e+02	2.9139031e+02	7.1966523e+01	8.6745163e+01	2.1652528e+02	9.2222220e+01	1.9182279e+02	5.8312434e+01	8.6678181e+01	1.0959683e+02	1.0238394e+02	1.7851972e+02	3.2739062e+02	1.1033230e+02	1.7631793e+02	1.8161625e+02	6.7349173e+01	8.1816086e+01	1.2460883e+02	1.4930644e+02	8.5112552e+01	1.6114578e+02	9.9283453e+01	9.6001385e+01	1.0714798e+02	1.7832460e+02	6.9761557e+01	1.2876323e+02	8.0369492e+01
2.2328233e+03	1.1808555e+02	1.0584708e+02	1.6230686e+02	7.4014103e+01	1.6333220e+02	1.9285248e+02	7.0057898e+01	7.7785614e+01	8.2529924e+01	9.8142426e+01	7.2133118e+01	5.9857795e+02	1.6517481e+02	2.6584627e+02	1.5342487e+02	9.1894124e+01	8.1610616e+01	4.9830153e+02	7.3008813e+01	8.2308975e+01	1.5503602e+02	2.9205573e+02	7.2364732e+01	8.6735514e+01	2.2497471e+02	9.2059672e+01	1.9209398e+02	5.8044296e+01	8.6644027e+01	1.1001213e+02	1.0230895e+02	1.7859873e+02	3.2707521e+02	1.1463569e+02	1.7610255e+02	1.8209937e+02	6.7946254e+01	8.7049637e+01	1.2403111e+02	1.4976413e+02	8.4767292e+01	1.6160189e+02	9.9908345e+01	9.6338295e+01	1.0740860e+02	1.4899518e+02	6.9408035e+01	1.3350012e+02	8.0749894e+01
2.2336234e+03	1.2081093e+02	1.0650274e+02	1.6239856e+02	7.4181607e+01	1.6357858e+02	1.9684950e+02	6.9832342e+01	7.7692743e+01	8.5440639e+01	9.8172551e+01	7.2752910e+01	5.9581404e+02	1.6528955e+02	2.7513002e+02	1.5357685e+02	8.9647233e+01	8.1496335e+01	4.8505948e+02	7.3557697e+01	8.2428733e+01	1.5038928e+02	2.9295951e+02	7.2215401e+01	8.6915773e+01	2.3490475e+02	9.2276274e+01	1.9204668e+02	5.8338916e+01	8.6462335e+01	1.0995999e+02	1.0241355e+02	1.7883745e+02	3.2635104e+02	1.1959820e+02	1.7661985e+02	1.8323797e+02	6.7544345e+01	9.5160169e+01	1.2446485e+02	1.4947144e+02	8.5225804e+01	1.6158892e+02	1.0036982e+02	9.6020712e+01	1.0905108e+02	1.2422515e+02	6.9226163e+01	1.3784192e+02	8.0227245e+01
2.2344234e+03	1.2366910e+02	1.0645103e+02	1.6270807e+02	7.5026375e+01	1.6403021e+02	2.0083503e+02	6.9969542e+01	7.7699941e+01	8.9455902e+01	9.7997349e+01	7.3701244e+01	5.9351355e+02	1.6539983e+02	2.8668769e+02	1.5345557e+02	8.7215126e+01	8.1656688e+01	4.7083044e+02	7.3858231e+01	8.2671896e+01	1.4472612e+02	2.9393713e+02	7.2492079e+01	8.7101253e+01	2.4289506e+02	9.2215006e+01	1.9199616e+02	5.8441848e+01	8.6020381e+01	1.0999850e+02	1.0257266e+02	1.7850347e+02	3.2461661e+02	1.2564002e+02	1.7597869e+02	1.8424314e+02	6.7829598e+01	1.0687515e+02	1.2442098e+02	1.4966493e+02	8.5201376e+01	1.6159461e+02	1.0132403e+02	9.6002802e+01	1.1137054e+02	1.0518598e+02	6.9170188e+01	1.4068993e+02	8.0231878e+01
2.2352235e+03	1.2717335e+02	1.0655695e+02	1.6248291e+02	7.5883702e+01	1.6527374e+02	2.0328960e+02	7.0059250e+01	7.7586406e+01	9.5534276e+01	9.7870789e+01	7.4399113e+01	5.9182875e+02	1.6552869e+02	2.9872567e+02	1.5359514e+02	8.4601371e+01	8.1554565e+01	4.5896048e+02	7.4907866e+01	8.2096925e+01	1.4102507e+02	2.9638294e+02	7.2638433e+01	8.6533968e+01	2.5060346e+02	9.2435293e+01	1.9202380e+02	5.8400586e+01	8.6188178e+01	1.0990461e+02	1.0254753e+02	1.7866343e+02	3.2358791e+02	1.3153968e+02	1.7661910e+02	1.8534960e+02	6.7718449e+01	1.2090213e+02	1.2441109e+02	1.4939163e+02	8.5201208e+01	1.6140219e+02	1.0295285e+02	9.6248940e+01	1.1485555e+02	9.0679869e+01	6.9115295e+01	1.4397702e+02	8.0588094e+01
2.2360236e+03	1.3176104e+02	1.0651313e+02	1.6254878e+02	7.6853567e+01	1.6606713e+02	2.0454745e+02	7.0002714e+01	7.7697124e+01	1.0523473e+02	9.7867221e+01	7.5145770e+01	5.9108182e+02	1.6562959e+02	3.1165034e+02	1.5349414e+02	8.1397363e+01	8.2015366e+01	4.4756039e+02	7.5847053e+01	8.2953403e+01	1.3670668e+02	2.9923644e+02	7.2417092e+01	8.6800358e+01	2.5807982e+02	9.2659952e+01	1.9231958e+02	5.9120654e+01	8.6211185e+01	1.0992060e+02	1.0269509e+02	1.7906256e+02	3.2174965e+02	1.3790162e+02	1.7624957e+02	1.8755899e+02	6.8081035e+01	1.3553062e+02	1.2484476e+02	1.5001681e+02	8.5045343e+01	1.6160288e+02	1.0239689e+02	9.6160845e+01	1.2041173e+02	7.9249434e+01	6.9235752e+01	1.4708988e+02	8.0519121e+01
2.2368237e+03	1.3579297e+02	1.0655048e+02	1.6269839e+02	7.8119001e+01	1.6737729e+02	2.0370525e+02	7.0213639e+01	7.7935874e+01	1.1840824e+02	9.8038946e+01	7.5735942e+01	5.9006016e+02	1.6564415e+02	3.2465668e+02	1.5370632e+02	7.8921483e+01	8.1759622e+01	4.3784645e+02	7.7402633e+01	8.2834304e+01	1.3275973e+02	3.0280418e+02	7.2819984e+01	8.6926461e+01	2.6212170e+02	9.3444879e+01	1.9231657e+02	5.9771491e+01	8.6169844e+01	1.0999337e+02	1.0220985e+02	1.7872638e+02	3.2120678e+02	1.4214323e+02	1.7653408e+02	1.9057200e+02	6.8615733e+01	1.5676193e+02	1.2455938e+02	1.4954919e+02	8.5544384e+01	1.6200726e+02	1.0198182e+02	9.6295795e+01	1.2849703e+02	7.0676359e+01	6.8997897e+01	1.4987190e+02	8.0476118e+01
2.2376238e+03	1.3983144e+02	1.0657896e+02	1.6283024e+02	7.8801995e+01	1.7085878e+02	2.0158400e+02	7.0173465e+01	7.7958091e+01	1.3472147e+02	9.7951990e+01	7.6062458e+01	5.8964180e+02	1.6551657e+02	3.3674640e+02	1.5391504e+02	7.6497492e+01	8.2115534e+01	4.3007040e+02	7.9061250e+01	8.2708133e+01	1.2999189e+02	3.0822074e+02	7.3140660e+01	8.6909355e+01	2.6615249e+02	9.3296099e+01	1.9225955e+02	6.0984688e+01	8.6475203e+01	1.1005635e+02	1.0301432e+02	1.7897658e+02	3.1953081e+02	1.4483001e+02	1.7648662e+02	1.9419542e+02	6.9492317e+01	1.7432932e+02	1.2467128e+02	1.4987356e+02	8.5740321e+01	1.6220244e+02	1.0116742e+02	9.6334721e+01	1.4092777e+02	6.4818668e+01	6.9239985e+01	1.5421961e+02	8.0741437e+01
2.2384238e+03	1.4198237e+02	1.0681108e+02	1.6287177e+02	8.0725052e+01	1.7416961e+02	1.9918545e+02	7.0370657e+01	7.7781016e+01	1.5546307e+02	9.7860934e+01	7.6649073e+01	5.8934257e+02	1.6556338e+02	3.4766951e+02	1.5329048e+02	7.4740319e+01	8.1816588e+01	4.2484998e+02	8.1100740e+01	8.3201984e+01	1.2793540e+02	3.1424988e+02	7.3542309e+01	8.6809875e+01	2.6803918e+02	9.4249381e+01	1.9230273e+02	6.1837881e+01	8.6023777e+01	1.1023612e+02	1.0264818e+02	1.7877184e+02	3.1838244e+02	1.4684837e+02	1.7655409e+02	1.9986455e+02	7.1132031e+01	1.9113395e+02	1.2459737e+02	1.4993837e+02	8.6672103e+01	1.6186694e+02	9.8872516e+01	9.6230879e+01	1.5612518e+02	6.0854799e+01	6.9277472e+01	1.5663295e+02	8.0676734e+01
2.2392239e+03	1.4274963e+02	1.0661201e+02	1.6241771e+02	8.3790488e+01	1.7856277e+02	1.9432339e+02	7.0411032e+01	7.7916173e+01	1.8200559e+02	9.7902253e+01	7.5485261e+01	5.8934926e+02	1.6584937e+02	3.5682675e+02	1.5364376e+02	7.3001568e+01	8.2044947e+01	4.2073152e+02	8.3039652e+01	8.3766959e+01	1.2646982e+02	3.1978836e+02	7.4149953e+01	8.7264673e+01	2.7239387e+02	9.5323742e+01	1.9247421e+02	6.2546935e+01	8.6386913e+01	1.1009044e+02	1.0277178e+02	1.7903058e+02	3.1833977e+02	1.4657676e+02	1.7651654e+02	2.0552167e+02	7.2813018e+01	2.0408498e+02	1.2489151e+02	1.4959612e+02	8.7847282e+01	1.6222080e+02	9.7120824e+01	9.6760293e+01	1.7415712e+02	5.7845492e+01	6.9403042e+01	1.6017242e+02	8.0555089e+01
2.2400240e+03	1.4419403e+02	1.0684433e+02	1.6329806e+02	8.6136951e+01	1.8337163e+02	1.9006023e+02	7.0359955e+01	7.8149159e+01	2.1043609e+02	9.8291047e+01	7.5921247e+01	5.8965512e+02	1.6576204e+02	3.6516150e+02	1.5372032e+02	7.1874237e+01	8.2162235e+01	4.1791955e+02	8.5339872e+01	8.3845201e+01	1.2620819e+02	3.2577439e+02	7.5350901e+01	8.6990822e+01	2.7528510e+02	9.6483040e+01	1.9250544e+02	6.4235414e+01	8.6309782e+01	1.1059605e+02	1.0282039e+02	1.7921548e+02	3.1757250e+02	1.4493665e+02	1.7677656e+02	2.1165413e+02	7.5977982e+01	2.1107927e+02	1.2465122e+02	1.4974388e+02	8.9919450e+01	1.6224245e+02	9.4442246e+01	9.6461809e+01	1.9710391e+02	5.6336521e+01	6.9675364e+01	1.6311499e+02	8.0814290e+01
2.2408241e+03	1.4421079e+02	1.0692058e+02	1.6290543e+02	8.9352582e+01	1.8837195e+02	1.8586971e+02	7.0841440e+01	7.8118897e+01	2.3954465e+02	9.7911869e+01	7.5420255e+01	5.8937138e+02	1.6574183e+02	3.7110535e+02	1.5402274e+02	7.1259902e+01	8.2231598e+01	4.1638190e+02	8.8927506e+01	8.5411299e+01	1.2777693e+02	3.3013675e+02	7.7367075e+01	8.7133410e+01	2.7950189e+02	9.8028392e+01	1.9234280e+02	6.5807340e+01	8.6362762e+01	1.1056038e+02	1.0313717e+02	1.7905759e+02	3.1734578e+02	1.4356492e+02	1.7648364e+02	2.1773189e+02	7.9192107e+01	2.1308969e+02	1.2472221e+02	1.5010043e+02	9.2102017e+01	1.6224562e+02	9.1219490e+01	9.6714490e+01	2.2086121e+02	5.5356206e+01	7.0030430e+01	1.6526822e+02	8.0868886e+01
2.2416242e+03	1.4432725e+02	1.0705712e+02	1.6315152e+02	9.4207418e+01	1.9219480e+02	1.8262624e+02	7.0821379e+01	7.8112065e+01	2.6673848e+02	9.8122557e+01	7.5395950e+01	5.9043916e+02	1.6587262e+02	3.7566515e+02	1.5360032e+02	7.0640540e+01	8.2509122e+01	4.1566885e+02	9.2600968e+01	8.6886468e+01	1.3065968e+02	3.3482844e+02	7.9214468e+01	8.6911767e+01	2.8053734e+02	1.0015004e+02	1.9322462e+02	6.7228078e+01	8.6842713e+01	1.1089316e+02	1.0299446e+02	1.7888371e+02	3.1739153e+02	1.4159539e+02	1.7719871e+02	2.2410376e+02	8.4989128e+01	2.0902237e+02	1.2465450e+02	1.4965530e+02	9.7238251e+01	1.6234332e+02	8.8060082e+01	9.6691975e+01	2.4091790e+02	5.4941093e+01	7.0843603e+01	1.6575373e+02	8.0775561e+01
2.2424242e+03	1.4312035e+02	1.0713926e+02	1.6300132e+02	9.9264187e+01	1.9516091e+02	1.7888198e+02	7.1445218e+01	7.8357875e+01	2.9283262e+02	9.8172155e+01	7.5201654e+01	5.9150810e+02	1.6566850e+02	3.7593938e+02	1.5373040e+02	7.0508706e+01	8.2528499e+01	4.1460150e+02	9.6794747e+01	8.8812799e+01	1.3554434e+02	3.3850930e+02	8.2839325e+01	8.7335143e+01	2.8652069e+02	1.0284739e+02	1.9297209e+02	6.8339902e+01	8.6110658e+01	1.1118333e+02	1.0275025e+02	1.7907086e+02	3.1726521e+02	1.3939815e+02	1.7664478e+02	2.2947484e+02	8.9583622e+01	2.0048803e+02	1.2485517e+02	1.5007463e+02	1.0278505e+02	1.6228900e+02	8.5431810e+01	9.6541591e+01	2.5761314e+02	5.4589455e+01	7.2425831e+01	1.6580136e+02	8.1037734e+01
2.2432243e+03	1.4345959e+02	1.0708024e+02	1.6325148e+02	1.0649500e+02	1.9762632e+02	1.7770275e+02	7.1743113e+01	7.8117999e+01	3.1097056e+02	9.8306681e+01	7.6263105e+01	5.9216494e+02	1.6594532e+02	3.7359340e+02	1.5377371e+02	7.0037759e+01	8.3201684e+01	4.1469698e+02	1.0181240e+02	9.1390693e+01	1.4181971e+02	3.4137625e+02	8.6056143e+01	8.7246535e+01	2.9213314e+02	1.0613646e+02	1.9409339e+02	6.9264868e+01	8.6654081e+01	1.1184617e+02	1.0318540e+02	1.7910745e+02	3.1754071e+02	1.3875256e+02	1.7679209e+02	2.3200033e+02	9.3850260e+01	1.8793581e+02	1.2485066e+02	1.4997760e+02	1.0962284e+02	1.6238413e+02	8.3094492e+01	9.6793106e+01	2.7322286e+02	5.4269999e+01	7.5345776e+01	1.6507832e+02	8.0945364e+01
2.2440244e+03	1.4228023e+02	1.0716676e+02	1.6340602e+02	1.1376394e+02	1.9805484e+02	1.7637287e+02	7.2890550e+01	7.8619356e+01	3.2111536e+02	9.8526869e+01	7.5343546e+01	5.9444657e+02	1.6619821e+02	3.6918674e+02	1.5408853e+02	7.0084402e+01	8.3418441e+01	4.1441267e+02	1.0871627e+02	9.4068050e+01	1.4880365e+02	3.4121395e+02	9.0807694e+01	8.7088851e+01	2.9536053e+02	1.1042981e+02	1.9414996e+02	6.9852142e+01	8.6429363e+01	1.1266877e+02	1.0310015e+02	1.7969978e+02	3.1757589e+02	1.3528094e+02	1.7717772e+02	2.3432648e+02	9.9665909e+01	1.7165627e+02	1.2500202e+02	1.4967982e+02	1.1813462e+02	1.6252851e+02	8.1077430e+01	9.6752871e+01	2.7974704e+02	5.4576676e+01	7.8222751e+01	1.6329983e+02	8.1617223e+01
2.2448245e+03	1.4126613e+02	1.0729280e+02	1.6338222e+02	1.2079431e+02	1.9731648e+02	1.7542361e+02	7.5761246e+01	7.8197862e+01	3.2617307e+02	9.8407429e+01	7.5539855e+01	5.9662204e+02	1.6616191e+02	3.6130839e+02	1.5358079e+02	7.0307381e+01	8.4146730e+01	4.1490073e+02	1.1356117e+02	9.7149614e+01	1.5607201e+02	3.4118112e+02	9.7180866e+01	8.7243476e+01	2.9873596e+02	1.1648252e+02	1.9538296e+02	7.0181464e+01	8.6772902e+01	1.1426448e+02	1.0278522e+02	1.7961925e+02	3.1825975e+02	1.3297042e+02	1.7678814e+02	2.3604787e+02	1.0502638e+02	1.5517774e+02	1.2513354e+02	1.5030046e+02	1.2635275e+02	1.6266750e+02	8.0030258e+01	9.6917991e+01	2.8021780e+02	5.4336622e+01	8.3527086e+01	1.6011701e+02	8.1656154e+01
2.2456246e+03	1.4015618e+02	1.0737500e+02	1.6350091e+02	1.2735633e+02	1.9568250e+02	1.7486879e+02	7.7643032e+01	7.8350766e+01	3.2265917e+02	9.8259582e+01	7.5795151e+01	5.9930498e+02	1.6598155e+02	3.5160450e+02	1.5388873e+02	7.0026628e+01	8.5417912e+01	4.1433865e+02	1.1766481e+02	1.0046757e+02	1.6435939e+02	3.3690691e+02	1.0217019e+02	8.7517859e+01	3.0035208e+02	1.2147639e+02	1.9596709e+02	7.0173120e+01	8.6723165e+01	1.1561638e+02	1.0352810e+02	1.7972120e+02	3.1858594e+02	1.2958259e+02	1.7715096e+02	2.3406524e+02	1.0853202e+02	1.4000407e+02	1.2491589e+02	1.4974804e+02	1.3484201e+02	1.6276875e+02	7.8851188e+01	9.7177508e+01	2.7271553e+02	5.4743048e+01	9.0844892e+01	1.5596595e+02	8.2651338e+01
2.2464246e+03	1.3768749e+02	1.0731155e+02	1.6346969e+02	1.3175084e+02	1.9458724e+02	1.7449703e+02	8.2040048e+01	7.8518723e+01	3.1209698e+02	9.8672545e+01	7.5367543e+01	6.0268996e+02	1.6601176e+02	3.4232800e+02	1.5419562e+02	7.0710716e+01	8.7099127e+01	4.1475677e+02	1.2276638e+02	1.0327626e+02	1.7147748e+02	3.3396447e+02	1.0790076e+02	8.7241015e+01	2.9981816e+02	1.2906024e+02	1.9725197e+02	7.0315037e+01	8.6824017e+01	1.1856013e+02	1.0309247e+02	1.8037322e+02	3.1958487e+02	1.2552456e+02	1.7707465e+02	2.3206019e+02	1.1056322e+02	1.2464459e+02	1.2510823e+02	1.5044560e+02	1.4058325e+02	1.6292749e+02	7.8336169e+01	9.6920491e+01	2.6082728e+02	5.4667480e+01	9.9110929e+01	1.5089547e+02	8.3814318e+01
2.2472247e+03	1.3542271e+02	1.0762810e+02	1.6346787e+02	1.3564073e+02	1.9261755e+02	1.7333355e+02	8.8228989e+01	7.8601186e+01	2.9497453e+02	9.8373745e+01	7.4998031e+01	6.0691441e+02	1.6624948e+02	3.3220770e+02	1.5401897e+02	7.0803134e+01	8.9715647e+01	4.1480418e+02	1.2839972e+02	1.0712793e+02	1.7733541e+02	3.3032137e+02	1.1334085e+02	8.7506274e+01	3.0003785e+02	1.3376571e+02	1.9896717e+02	7.0228647e+01	8.6840535e+01	1.2178551e+02	1.0345424e+02	1.8095932e+02	3.2069909e+02	1.2257986e+02	1.7691060e+02	2.3064279e+02	1.1481486e+02	1.1224589e+02	1.2510555e+02	1.5005067e+02	1.4438633e+02	1.6257478e+02	7.7773469e+01	9.7161942e+01	2.4568428e+02	5.4901640e+01	1.0888070e+02	1.4729541e+02	8.4807947e+01
2.2480248e+03	1.3449506e+02	1.0740037e+02	1.6369968e+02	1.3658833e+02	1.9163236e+02	1.7301942e+02	9.3943531e+01	7.8724722e+01	2.7274824e+02	9.8906616e+01	7.4274632e+01	6.1114268e+02	1.6645424e+02	3.2689340e+02	1.5396037e+02	7.1716491e+01	9.1730227e+01	4.1450165e+02	1.3271747e+02	1.1075222e+02	1.8042355e+02	3.2501774e+02	1.1694982e+02	8.7482338e+01	2.9909021e+02	1.3760522e+02	2.0013297e+02	7.0234489e+01	8.6899064e+01	1.2629152e+02	1.0346814e+02	1.8078739e+02	3.2310902e+02	1.1945360e+02	1.7713729e+02	2.3141213e+02	1.1934843e+02	1.0445905e+02	1.2515750e+02	1.5000637e+02	1.4412414e+02	1.6293992e+02	7.7742186e+01	9.7169781e+01	2.2767003e+02	5.4405437e+01	1.2011694e+02	1.4323235e+02	8.7154834e+01
2.2488249e+03	1.3423073e+02	1.0763637e+02	1.6350972e+02	1.3584694e+02	1.8940079e+02	1.7181747e+02	1.0158860e+02	7.8405181e+01	2.5129958e+02	9.8794675e+01	7.3281463e+01	6.1518700e+02	1.6634410e+02	3.2290805e+02	1.5428073e+02	7.4131719e+01	9.6464853e+01	4.1501090e+02	1.3865334e+02	1.1441316e+02	1.8307477e+02	3.2042419e+02	1.1867604e+02	8.7795184e+01	2.9726299e+02	1.3996466e+02	2.0057363e+02	6.8866989e+01	8.6969397e+01	1.3035542e+02	1.0327844e+02	1.8187902e+02	3.2580697e+02	1.1755784e+02	1.7738890e+02	2.3354376e+02	1.2436628e+02	9.6308593e+01	1.2526448e+02	1.4987676e+02	1.3967589e+02	1.6287430e+02	7.7372443e+01	9.7210152e+01	2.0883975e+02	5.4710568e+01	1.2981923e+02	1.3890175e+02	8.9993863e+01
2.2496250e+03	1.3536156e+02	1.0768978e+02	1.6367970e+02	1.3133957e+02	1.9005974e+02	1.7136619e+02	1.1163421e+02	7.8636338e+01	2.3339719e+02	9.8506431e+01	7.2983850e+01	6.1686490e+02	1.6654303e+02	3.2281395e+02	1.5410323e+02	7.7596541e+01	1.0023038e+02	4.1479717e+02	1.4683629e+02	1.1662526e+02	1.7944418e+02	3.1568757e+02	1.1838100e+02	8.7515198e+01	2.9553370e+02	1.4055036e+02	2.0113480e+02	6.9430894e+01	8.7382329e+01	1.3665459e+02	1.0319818e+02	1.8260777e+02	3.2916407e+02	1.1417157e+02	1.7731073e+02	2.4131591e+02	1.2915506e+02	9.0726487e+01	1.2499343e+02	1.5012826e+02	1.3329110e+02	1.6337922e+02	7.7419098e+01	9.7247958e+01	1.9136300e+02	5.4867133e+01	1.4011400e+02	1.3630391e+02	9.3516130e+01
2.2504250e+03	1.3514384e+02	1.0774715e+02	1.6391065e+02	1.2625180e+02	1.8878190e+02	1.7034152e+02	1.2219816e+02	7.9259276e+01	2.1430457e+02	9.8979962e+01	7.2475958e+01	6.1842861e+02	1.6622016e+02	3.2649895e+02	1.5461327e+02	8.3708641e+01	1.0508856e+02	4.1503053e+02	1.5828159e+02	1.1985938e+02	1.7609479e+02	3.1124478e+02	1.1662060e+02	8.7615662e+01	2.9004467e+02	1.3906142e+02	2.0119409e+02	6.9750640e+01	8.7132951e+01	1.4380108e+02	1.0360878e+02	1.8320504e+02	3.3365989e+02	1.1214005e+02	1.7746354e+02	2.5175563e+02	1.3288551e+02	8.8456675e+01	1.2550059e+02	1.5025972e+02	1.2793869e+02	1.6320417e+02	7.7326292e+01	9.7225671e+01	1.7351654e+02	5.4866074e+01	1.5106643e+02	1.3447255e+02	9.6351715e+01
2.2512251e+03	1.3518337e+02	1.0775846e+02	1.6358205e+02	1.1786037e+02	1.8659264e+02	1.6977666e+02	1.3103213e+02	7.8810027e+01	1.9984768e+02	9.8917023e+01	7.2114610e+01	6.1899977e+02	1.6663625e+02	3.2802469e+02	1.5510385e+02	9.4654501e+01	1.0891919e+02	4.1537055e+02	1.7198422e+02	1.2023735e+02	1.6925208e+02	3.0640689e+02	1.1347716e+02	8.8110114e+01	2.8228501e+02	1.3483701e+02	2.0078141e+02	7.0750812e+01	8.7385930e+01	1.5021454e+02	1.0344411e+02	1.8370520e+02	3.3788923e+02	1.1016723e+02	1.7748985e+02	2.6565987e+02	1.3537434e+02	8.7055866e+01	1.2533547e+02	1.5016947e+02	1.2008897e+02	1.6310847e+02	7.7544028e+01	9.7386771e+01	1.5910634e+02	5.4989829e+01	1.5697724e+02	1.3351672e+02	9.9561004e+01
2.2520252e+03	1.3616983e+02	1.0795821e+02	1.6366761e+02	1.1257896e+02	1.8566791e+02	1.6916136e+02	1.4362601e+02	7.8890906e+01	1.9021102e+02	9.8860390e+01	7.1306364e+01	6.1889626e+02	1.6628264e+02	3.2959709e+02	1.5649612e+02	1.0987749e+02	1.1275055e+02	4.1528250e+02	1.9087902e+02	1.1965442e+02	1.6217491e+02	3.0350452e+02	1.0870392e+02	8.8208372e+01	2.7456245e+02	1.2949299e+02	2.0019464e+02	7.2003422e+01	8.7356985e+01	1.5619889e+02	1.0361526e+02	1.8450835e+02	3.4316495e+02	1.0883508e+02	1.7743150e+02	2.8708746e+02	1.3691512e+02	8.6193446e+01	1.2514266e+02	1.5031896e+02	1.1235705e+02	1.6345187e+02	7.7626186e+01	9.7469746e+01	1.4614960e+02	5.5335700e+01	1.5893843e+02	1.3498041e+02	1.0183526e+02
2.2528253e+03	1.3538150e+02	1.0766249e+02	1.6404759e+02	1.0528370e+02	1.8338180e+02	1.6839640e+02	1.5114750e+02	7.9094748e+01	1.8659550e+02	9.8982721e+01	7.1471500e+01	6.1700391e+02	1.6693895e+02	3.2834817e+02	1.5842912e+02	1.3001537e+02	1.1642573e+02	4.1519088e+02	2.1431247e+02	1.1792731e+02	1.5479143e+02	3.0015516e+02	1.0354802e+02	8.9056183e+01	2.6436058e+02	1.2330909e+02	1.9974684e+02	7.3677887e+01	8.7408165e+01	1.6132982e+02	1.0381456e+02	1.8467172e+02	3.4933550e+02	1.0789944e+02	1.7768352e+02	3.0900587e+02	1.3694050e+02	8.6923231e+01	1.2524346e+02	1.5047266e+02	1.0550961e+02	1.6344545e+02	7.7250268e+01	9.7363932e+01	1.3465093e+02	5.5627018e+01	1.6076064e+02	1.3723736e+02	1.0333043e+02
2.2536254e+03	1.3350897e+02	1.0806868e+02	1.6396313e+02	9.8871645e+01	1.8097812e+02	1.6860474e+02	1.5759861e+02	7.8975727e+01	1.8049508e+02	9.8927606e+01	7.1186809e+01	6.1396331e+02	1.6666207e+02	3.2717441e+02	1.6176240e+02	1.5427192e+02	1.2105810e+02	4.1539846e+02	2.3924483e+02	1.1554126e+02	1.4861361e+02	2.9803888e+02	9.8908664e+01	8.9595723e+01	2.5299103e+02	1.1622290e+02	1.9829450e+02	7.5263748e+01	8.7433497e+01	1.6682366e+02	1.0334964e+02	1.8468556e+02	3.5441007e+02	1.0645572e+02	1.7743972e+02	3.3100580e+02	1.3160263e+02	8.8622686e+01	1.2566513e+02	1.5023994e+02	9.9971194e+01	1.6344956e+02	7.7710284e+01	9.7685060e+01	1.2647446e+02	5.5556494e+01	1.5724349e+02	1.3942790e+02	1.0439590e+02
2.2544254e+03	1.3056617e+02	1.0797992e+02	1.6436163e+02	9.3799745e+01	1.7743536e+02	1.6791045e+02	1.6105185e+02	7.8856237e+01	1.7627959e+02	9.9185598e+01	7.1078314e+01	6.1153968e+02	1.6665846e+02	3.2336979e+02	1.6718869e+02	1.8078152e+02	1.2471079e+02	4.1492599e+02	2.6430756e+02	1.1107781e+02	1.4173094e+02	2.9661652e+02	9.3925461e+01	9.1024398e+01	2.3972043e+02	1.1188382e+02	1.9785130e+02	7.7121240e+01	8.7511262e+01	1.6927231e+02	1.0382078e+02	1.8516564e+02	3.5737536e+02	1.0576465e+02	1.7760671e+02	3.5266637e+02	1.2602486e+02	9.0456968e+01	1.2556371e+02	1.5055855e+02	9.5243017e+01	1.6398829e+02	7.7571545e+01	9.7432871e+01	1.2035934e+02	5.6094780e+01	1.5343988e+02	1.4318341e+02	1.0390026e+02
2.2552255e+03	1.2791932e+02	1.0802442e+02	1.6392048e+02	8.9998344e+01	1.7511308e+02	1.6842893e+02	1.6028615e+02	7.9433446e+01	1.7021559e+02	9.9309061e+01	7.1261655e+01	6.0881407e+02	1.6658465e+02	3.1719449e+02	1.7481536e+02	2.0980326e+02	1.2762216e+02	4.1541301e+02	2.8772829e+02	1.0578708e+02	1.3675111e+02	2.9566760e+02	8.8595667e+01	9.2182496e+01	2.2827200e+02	1.0604636e+02	1.9716899e+02	7.9103746e+01	8.7081144e+01	1.7093845e+02	1.0370269e+02	1.8529236e+02	3.5965488e+02	1.0487384e+02	1.7766571e+02	3.6817026e+02	1.1782824e+02	9.3229399e+01	1.2566948e+02	1.5031003e+02	9.2691444e+01	1.6368619e+02	7.7632069e+01	9.7370075e+01	1.1654151e+02	5.6445295e+01	1.4618141e+02	1.4588494e+02	1.0152463e+02
2.2560256e+03	1.2462509e+02	1.0820666e+02	1.6436135e+02	8.6615303e+01	1.7337877e+02	1.6776411e+02	1.5724856e+02	7.8747737e+01	1.6388779e+02	9.9199661e+01	7.0941895e+01	6.0837674e+02	1.6705744e+02	3.1090377e+02	1.8490823e+02	2.3416363e+02	1.3016248e+02	4.1557339e+02	3.0942937e+02	1.0198372e+02	1.3286390e+02	2.9489408e+02	8.4898204e+01	9.4117246e+01	2.1935528e+02	1.0211627e+02	1.9700633e+02	8.1161575e+01	8.8101375e+01	1.7007098e+02	1.0374119e+02	1.8550745e+02	3.6038668e+02	1.0397164e+02	1.7764505e+02	3.7769885e+02	1.0901159e+02	9.6016323e+01	1.2553416e+02	1.5037878e+02	8.9866904e+01	1.6392158e+02	7.7751428e+01	9.7731622e+01	1.1399021e+02	5.7029581e+01	1.3649040e+02	1.4830936e+02	9.9633643e+01
2.2568257e+03	1.2229845e+02	1.0810092e+02	1.6400723e+02	8.3730892e+01	1.7100748e+02	1.6829954e+02	1.5194405e+02	7.9475713e+01	1.5629105e+02	9.9630632e+01	7.1260118e+01	6.0832742e+02	1.6666872e+02	3.0586790e+02	1.9686492e+02	2.5226743e+02	1.3123090e+02	4.1585769e+02	3.2447958e+02	9.7737542e+01	1.2879877e+02	2.9390431e+02	8.1347617e+01	9.6056364e+01	2.1055233e+02	9.9102737e+01	1.9628248e+02	8.2327245e+01	8.7282587e+01	1.6848106e+02	1.0399671e+02	1.8528131e+02	3.6126934e+02	1.0330284e+02	1.7791280e+02	3.8162328e+02	9.9629705e+01	1.0033040e+02	1.2557063e+02	1.5034019e+02	8.8932053e+01	1.6369932e+02	7.7599356e+01	9.7552400e+01	1.1153069e+02	5.7779333e+01	1.2839358e+02	1.5064499e+02	9.7686546e+01
2.2576258e+03	1.2025974e+02	1.0844565e+02	1.6444127e+02	8.1678993e+01	1.6953593e+02	1.6830708e+02	1.4423412e+02	7.9281381e+01	1.4467072e+02	9.9528762e+01	7.0974572e+01	6.1159729e+02	1.6713920e+02	2.9960274e+02	2.0930693e+02	2.6348606e+02	1.3239969e+02	4.1554501e+02	3.3879698e+02	9.4802315e+01	1.2635887e+02	2.9433769e+02	7.9483318e+01	9.9137234e+01	2.0398156e+02	9.7402503e+01	1.9607510e+02	8.3023464e+01	8.7847963e+01	1.6447355e+02	1.0361839e+02	1.8520729e+02	3.5979949e+02	1.0292643e+02	1.7769799e+02	3.8014945e+02	9.1430731e+01	1.0504600e+02	1.2592787e+02	1.5051449e+02	8.8088823e+01	1.6402242e+02	7.7579347e+01	9.7920052e+01	1.1081091e+02	5.9188349e+01	1.2079632e+02	1.5244787e+02	9.4604292e+01
2.2584258e+03	1.1810963e+02	1.0786757e+02	1.6443863e+02	8.0027162e+01	1.6841412e+02	1.6831615e+02	1.3275853e+02	7.9288057e+01	1.3314546e+02	9.9451301e+01	7.1051965e+01	6.1702932e+02	1.6664676e+02	2.9450931e+02	2.2285488e+02	2.6745311e+02	1.2975629e+02	4.1709243e+02	3.3872976e+02	9.1732286e+01	1.2372632e+02	2.9444149e+02	7.7105750e+01	1.0300512e+02	1.9973198e+02	9.5893649e+01	1.9606435e+02	8.3512550e+01	8.7680878e+01	1.6146373e+02	1.0374999e+02	1.8498711e+02	3.5827318e+02	1.0261047e+02	1.7813412e+02	3.6817617e+02	8.4981508e+01	1.0882861e+02	1.2583303e+02	1.5042393e+02	8.7340939e+01	1.6398483e+02	7.7786459e+01	9.7575984e+01	1.1013020e+02	6.1691193e+01	1.1187500e+02	1.5372353e+02	9.1205448e+01
2.2592259e+03	1.1727335e+02	1.0846016e+02	1.6434410e+02	7.8363426e+01	1.6788485e+02	1.6831330e+02	1.2241706e+02	7.9216708e+01	1.2227266e+02	9.9768136e+01	7.1265218e+01	6.2452776e+02	1.6680836e+02	2.8873353e+02	2.3602079e+02	2.6108148e+02	1.2733204e+02	4.1759426e+02	3.2969669e+02	8.9331108e+01	1.2179769e+02	2.9538393e+02	7.6556964e+01	1.0631172e+02	1.9670891e+02	9.4715995e+01	1.9526547e+02	8.3558346e+01	8.7655083e+01	1.5491173e+02	1.0414481e+02	1.8449528e+02	3.5676350e+02	1.0234135e+02	1.7751128e+02	3.5430731e+02	7.9799949e+01	1.1169371e+02	1.2530903e+02	1.5077919e+02	8.6820142e+01	1.6391897e+02	7.7584544e+01	9.8165048e+01	1.1026912e+02	6.3503495e+01	1.0418194e+02	1.5307987e+02	8.8609753e+01
2.2600260e+03	1.1569544e+02	1.0865859e+02	1.6453187e+02	7.7744119e+01	1.6747366e+02	1.6836416e+02	1.1416618e+02	7.9334660e+01	1.1124943e+02	9.9784680e+01	7.1216107e+01	6.3554323e+02	1.6719794e+02	2.8490688e+02	2.4898885e+02	2.5335000e+02	1.2489525e+02	4.1933694e+02	3.1721130e+02	8.8101767e+01	1.2048656e+02	2.9666038e+02	7.4871093e+01	1.0981902e+02	1.9522282e+02	9.4167626e+01	1.9492421e+02	8.5317968e+01	8.7619367e+01	1.4959974e+02	1.0401081e+02	1.8417752e+02	3.5475634e+02	1.0225377e+02	1.7855185e+02	3.3758277e+02	7.5769617e+01	1.1562796e+02	1.2600216e+02	1.5055308e+02	8.6760753e+01	1.6451448e+02	7.7972358e+01	9.7827119e+01	1.0987178e+02	6.7210775e+01	9.8182894e+01	1.5306267e+02	8.6934805e+01
2.2608261e+03	1.1574959e+02	1.0870527e+02	1.6457745e+02	7.6534391e+01	1.6715489e+02	1.6835211e+02	1.0563734e+02	7.9438781e+01	1.0246600e+02	1.0019826e+02	7.1240775e+01	6.5120177e+02	1.6700365e+02	2.8259788e+02	2.5940134e+02	2.3893642e+02	1.2051669e+02	4.2240567e+02	2.9329383e+02	8.6909533e+01	1.1884310e+02	2.9964524e+02	7.4292535e+01	1.1531454e+02	1.9502426e+02	9.3755580e+01	1.9455955e+02	8.6799945e+01	8.7966154e+01	1.4294323e+02	1.0408719e+02	1.8433189e+02	3.5276758e+02	1.0231896e+02	1.7791122e+02	3.1736379e+02	7.2898274e+01	1.1930690e+02	1.2610873e+02	1.5071413e+02	8.6895777e+01	1.6405705e+02	7.7678112e+01	9.7957050e+01	1.1013573e+02	7.0866874e+01	9.2307682e+01	1.5190925e+02	8.5092769e+01
2.2616262e+03	1.1510530e+02	1.0855586e+02	1.6455056e+02	7.5835869e+01	1.6770150e+02	1.6830212e+02	9.8207851e+01	7.9437991e+01	9.5603810e+01	1.0001557e+02	7.1297565e+01	6.6840249e+02	1.6697921e+02	2.7903079e+02	2.6770289e+02	2.2105366e+02	1.1795040e+02	4.2701588e+02	2.6586115e+02	8.6265932e+01	1.1802531e+02	3.0276236e+02	7.4330379e+01	1.2002845e+02	1.9553832e+02	9.3850007e+01	1.9483032e+02	8.8155689e+01	8.7868823e+01	1.3742795e+02	1.0407548e+02	1.8362603e+02	3.4967942e+02	1.0217685e+02	1.7806556e+02	2.9548861e+02	7.1802984e+01	1.1912585e+02	1.2580520e+02	1.5047273e+02	8.6530109e+01	1.6445196e+02	7.7903200e+01	9.8391532e+01	1.1028674e+02	7.5783446e+01	8.7142785e+01	1.5019182e+02	8.3605090e+01
2.2624262e+03	1.1526134e+02	1.0863647e+02	1.6455162e+02	7.5415114e+01	1.6885660e+02	1.6848836e+02	9.2761516e+01	7.9536377e+01	9.1072711e+01	1.0036212e+02	7.1363184e+01	6.8767354e+02	1.6717752e+02	2.7629076e+02	2.7743700e+02	2.0003716e+02	1.1828268e+02	4.3318237e+02	2.3776985e+02	8.6095014e+01	1.1799987e+02	3.0823657e+02	7.3910176e+01	1.2362279e+02	1.9722444e+02	9.3023814e+01	1.9393441e+02	8.8692033e+01	8.8154117e+01	1.3118807e+02	1.0429921e+02	1.8317922e+02	3.4843381e+02	1.0234863e+02	1.7811161e+02	2.7689580e+02	7.0645438e+01	1.1910143e+02	1.2654384e+02	1.5068632e+02	8.6264676e+01	1.6430788e+02	7.8245636e+01	9.7770476e+01	1.1145030e+02	8.0461666e+01	8.3108770e+01	1.4816935e+02	8.3024427e+01
2.2632263e+03	1.1542296e+02	1.0906918e+02	1.6476160e+02	7.5225581e+01	1.7039481e+02	1.6852856e+02	8.8910715e+01	7.9498333e+01	8.8537492e+01	1.0078243e+02	7.1525146e+01	7.0420364e+02	1.6715796e+02	2.7324956e+02	2.8834261e+02	1.7813680e+02	1.1833835e+02	4.4311233e+02	2.1196478e+02	8.5587584e+01	1.1747353e+02	3.1376843e+02	7.3415490e+01	1.3083216e+02	1.9985340e+02	9.3652762e+01	1.9425504e+02	9.0326408e+01	8.7925410e+01	1.2667868e+02	1.0416376e+02	1.8362015e+02	3.4761179e+02	1.0226116e+02	1.7827637e+02	2.5552435e+02	6.9936584e+01	1.1627267e+02	1.2601976e+02	1.5076934e+02	8.7063211e+01	1.6437726e+02	7.7854384e+01	9.8400023e+01	1.1225279e+02	8.4431396e+01	7.9785068e+01	1.4603822e+02	8.2640165e+01
2.2640264e+03	1.1509920e+02	1.0893487e+02	1.6472572e+02	7.5038055e+01	1.7245626e+02	1.6902366e+02	8.4709385e+01	7.9748032e+01	8.6383237e+01	1.0081640e+02	7.1376485e+01	7.1796193e+02	1.6678089e+02	2.7059920e+02	2.9680128e+02	1.6039751e+02	1.2234899e+02	4.5390646e+02	1.8943715e+02	8.5530335e+01	1.1695041e+02	3.2230795e+02	7.3445417e+01	1.3660214e+02	2.0374662e+02	9.3076218e+01	1.9389389e+02	9.0823031e+01	8.7952338e+01	1.2279391e+02	1.0409733e+02	1.8306097e+02	3.4698714e+02	1.0231138e+02	1.7832264e+02	2.3848898e+02	6.9602334e+01	1.1394202e+02	1.2671592e+02	1.5066069e+02	8.6598052e+01	1.6482768e+02	7.8216874e+01	9.8437610e+01	1.1348236e+02	8.9076127e+01	7.7518989e+01	1.4357071e+02	8.2569336e+01
2.2648265e+03	1.1512356e+02	1.0900214e+02	1.6478789e+02	7.5342136e+01	1.7644912e+02	1.6937752e+02	8.2288591e+01	7.9586153e+01	8.6595445e+01	1.0108717e+02	7.1668015e+01	7.2762110e+02	1.6746072e+02	2.6728199e+02	3.0614085e+02	1.4339780e+02	1.2707251e+02	4.6450271e+02	1.6787764e+02	8.5134562e+01	1.1729042e+02	3.3137612e+02	7.3506423e+01	1.4047944e+02	2.0952906e+02	9.3520553e+01	1.9366885e+02	9.1016483e+01	8.8232263e+01	1.1987928e+02	1.0434361e+02	1.8264309e+02	3.4664743e+02	1.0252673e+02	1.7832796e+02	2.2538185e+02	6.9753893e+01	1.0942197e+02	1.2715595e+02	1.5063197e+02	8.6935140e+01	1.6438159e+02	7.7988335e+01	9.8472506e+01	1.1506941e+02	9.1902824e+01	7.5095111e+01	1.4212857e+02	8.2226097e+01
2.2656266e+03	1.1545568e+02	1.0886281e+02	1.6497914e+02	7.4867257e+01	1.8089566e+02	1.7022301e+02	7.9762335e+01	7.9662470e+01	8.6620319e+01	1.0162180e+02	7.1752325e+01	7.2887966e+02	1.6752955e+02	2.6454518e+02	3.1327141e+02	1.2838039e+02	1.3302050e+02	4.7530683e+02	1.5102232e+02	8.5559440e+01	1.1694213e+02	3.4319338e+02	7.3930517e+01	1.4555863e+02	2.1579164e+02	9.3358198e+01	1.9364491e+02	8.9567703e+01	8.8183306e+01	1.1698500e+02	1.0423275e+02	1.8235911e+02	3.4659402e+02	1.0227602e+02	1.7840010e+02	2.1327403e+02	6.9506265e+01	1.0408884e+02	1.2806241e+02	1.5065213e+02	8.6760513e+01	1.6485245e+02	7.8069537e+01	9.9442717e+01	1.1690866e+02	9.3620054e+01	7.3518548e+01	1.4033372e+02	8.1995697e+01
2.2664266e+03	1.1537965e+02	1.0863485e+02	1.6475701e+02	7.5410236e+01	1.8474813e+02	1.7132818e+02	7.7956972e+01	7.9708855e+01	8.8671206e+01	1.0214327e+02	7.1767734e+01	7.2295510e+02	1.6704419e+02	2.6115734e+02	3.1822603e+02	1.1596558e+02	1.4240947e+02	4.8364178e+02	1.3840482e+02	8.5372473e+01	1.1701699e+02	3.5663537e+02	7.3601401e+01	1.5020483e+02	2.2326538e+02	9.3276339e+01	1.9377166e+02	8.8260613e+01	8.8298413e+01	1.1497529e+02	1.0464439e+02	1.8182583e+02	3.4652271e+02	1.0263399e+02	1.7840339e+02	2.0337504e+02	6.9464893e+01	9.8439756e+01	1.2900351e+02	1.5062163e+02	8.6721887e+01	1.6496961e+02	7.7882220e+01	9.9491417e+01	1.1934306e+02	9.4211453e+01	7.2383055e+01	1.3970063e+02	8.2060479e+01
2.2672267e+03	1.1543881e+02	1.0941705e+02	1.6503863e+02	7.4895632e+01	1.9031169e+02	1.7327521e+02	7.7376397e+01	7.9777728e+01	9.1081677e+01	1.0290897e+02	7.2658646e+01	7.1083752e+02	1.6731426e+02	2.5864776e+02	3.1521649e+02	1.0511561e+02	1.5166775e+02	4.9132735e+02	1.2907028e+02	8.5284808e+01	1.1701811e+02	3.7006690e+02	7.3859641e+01	1.5704654e+02	2.3347350e+02	9.3708113e+01	1.9358226e+02	8.7130938e+01	8.8008327e+01	1.1347916e+02	1.0423389e+02	1.8163948e+02	3.4789152e+02	1.0239521e+02	1.7849091e+02	1.9659115e+02	6.9464295e+01	9.3284426e+01	1.3103045e+02	1.5106956e+02	8.6706524e+01	1.6479714e+02	7.8311540e+01	1.0097193e+02	1.2226845e+02	9.3851928e+01	7.1838290e+01	1.3962984e+02	8.2112591e+01
2.2680268e+03	1.1548184e+02	1.0894588e+02	1.6534471e+02	7.5125061e+01	1.9581281e+02	1.7612739e+02	7.7140074e+01	7.9982602e+01	9.3983282e+01	1.0451885e+02	7.2907139e+01	6.9716160e+02	1.6766293e+02	2.5646806e+02	3.0938449e+02	9.9716643e+01	1.6439232e+02	4.9758727e+02	1.2055289e+02	8.5594024e+01	1.1703809e+02	3.8512443e+02	7.3682249e+01	1.6216723e+02	2.4306146e+02	9.3411343e+01	1.9373767e+02	8.5509438e+01	8.8385626e+01	1.1330980e+02	1.0438988e+02	1.8143448e+02	3.4925300e+02	1.0263291e+02	1.7850046e+02	1.9228969e+02	6.9754021e+01	8.8653816e+01	1.3363427e+02	1.5066026e+02	8.6715585e+01	1.6493873e+02	7.8107690e+01	1.0312346e+02	1.2509832e+02	9.2351723e+01	7.1335145e+01	1.3984893e+02	8.1700714e+01
2.2688269e+03	1.1531748e+02	1.0936869e+02	1.6511743e+02	7.5222357e+01	2.0238811e+02	1.8030027e+02	7.7418420e+01	7.9966822e+01	9.7418849e+01	1.0624996e+02	7.4034223e+01	6.8057103e+02	1.6722767e+02	2.5493093e+02	2.9687718e+02	9.4279782e+01	1.7965507e+02	5.0164904e+02	1.1411061e+02	8.5628294e+01	1.1696486e+02	4.0091827e+02	7.3752324e+01	1.6669705e+02	2.5274705e+02	9.3690704e+01	1.9353875e+02	8.5829439e+01	8.8508403e+01	1.1225561e+02	1.0443299e+02	1.8069302e+02	3.5199190e+02	1.0256288e+02	1.7834999e+02	1.8856221e+02	6.9626736e+01	8.5656405e+01	1.3626890e+02	1.5094913e+02	8.6962713e+01	1.6477164e+02	7.7985811e+01	1.0546365e+02	1.2761325e+02	9.1894690e+01	7.0902807e+01	1.4054679e+02	8.2298067e+01
2.2696270e+03	1.1565595e+02	1.0961427e+02	1.6509087e+02	7.5047553e+01	2.0772059e+02	1.8513712e+02	7.7991111e+01	8.0073581e+01	1.0154622e+02	1.0910391e+02	7.5553115e+01	6.6397752e+02	1.6772274e+02	2.5411333e+02	2.8144752e+02	9.1541058e+01	1.9737751e+02	5.0588065e+02	1.0831078e+02	8.5584886e+01	1.1746881e+02	4.1299636e+02	7.3663844e+01	1.7568689e+02	2.6349738e+02	9.3966345e+01	1.9385247e+02	8.5474578e+01	8.8491865e+01	1.1216730e+02	1.0478316e+02	1.8119895e+02	3.5736601e+02	1.0292320e+02	1.7859441e+02	1.8683933e+02	6.9762071e+01	8.3260999e+01	1.4129347e+02	1.5098785e+02	8.6879624e+01	1.6505515e+02	7.8285907e+01	1.0863520e+02	1.2980183e+02	8.8294692e+01	7.0828062e+01	1.4223643e+02	8.1985660e+01
2.2704270e+03	1.1575739e+02	1.1001391e+02	1.6510409e+02	7.5064504e+01	2.1324080e+02	1.9234864e+02	7.9180411e+01	7.9989982e+01	1.0576814e+02	1.1156139e+02	7.6807861e+01	6.4827780e+02	1.6761255e+02	2.5336627e+02	2.6241421e+02	8.9746969e+01	2.1835666e+02	5.0784285e+02	1.0279948e+02	8.5911306e+01	1.1699713e+02	4.2107159e+02	7.3766676e+01	1.8499557e+02	2.7126969e+02	9.3850564e+01	1.9388877e+02	8.5955197e+01	8.8433151e+01	1.1209381e+02	1.0468107e+02	1.8127200e+02	3.6231305e+02	1.0266907e+02	1.7840042e+02	1.8569886e+02	6.9450168e+01	8.2693858e+01	1.4716459e+02	1.5099296e+02	8.6704648e+01	1.6518076e+02	7.8515816e+01	1.1244363e+02	1.3108246e+02	8.6781427e+01	7.1044926e+01	1.4483772e+02	8.2095211e+01
2.2712271e+03	1.1558268e+02	1.1041503e+02	1.6553755e+02	7.5662309e+01	2.1869066e+02	2.0184433e+02	7.9909078e+01	7.9932716e+01	1.1224966e+02	1.1592666e+02	7.7763026e+01	6.3732706e+02	1.6746142e+02	2.5316995e+02	2.4312370e+02	9.0788342e+01	2.3652125e+02	5.1260445e+02	9.8550930e+01	8.5426540e+01	1.1762848e+02	4.2579258e+02	7.3695303e+01	1.9231793e+02	2.7612168e+02	9.4163031e+01	1.9401840e+02	8.5898838e+01	8.8757420e+01	1.1188887e+02	1.0453472e+02	1.8172748e+02	3.6845806e+02	1.0288237e+02	1.7864392e+02	1.8483503e+02	7.0220543e+01	8.2841963e+01	1.5414272e+02	1.5102383e+02	8.7060523e+01	1.6511195e+02	7.8237797e+01	1.1627228e+02	1.3148480e+02	8.3671351e+01	7.0626520e+01	1.4511409e+02	8.2293256e+01
2.2720272e+03	1.1598862e+02	1.1045199e+02	1.6545288e+02	7.4662522e+01	2.2293158e+02	2.1300044e+02	8.1390935e+01	8.0155067e+01	1.1757420e+02	1.2069068e+02	7.9073700e+01	6.2773659e+02	1.6794099e+02	2.5300123e+02	2.2588546e+02	9.3080967e+01	2.5338025e+02	5.1656918e+02	9.4159644e+01	8.5798093e+01	1.1813009e+02	4.2668005e+02	7.4252648e+01	1.9745850e+02	2.7789641e+02	9.4655776e+01	1.9374645e+02	8.6120779e+01	8.8850927e+01	1.1199954e+02	1.0458875e+02	1.8272098e+02	3.7522054e+02	1.0292305e+02	1.7864802e+02	1.8451173e+02	6.9752800e+01	8.4091319e+01	1.6285400e+02	1.5111658e+02	8.7200196e+01	1.6549158e+02	7.8318057e+01	1.2080978e+02	1.3209523e+02	8.0927905e+01	7.0645601e+01	1.4664686e+02	8.1983799e+01
2.2728273e+03	1.1567289e+02	1.1112850e+02	1.6521874e+02	7.5590763e+01	2.2763159e+02	2.2373410e+02	8.3538792e+01	8.0092063e+01	1.2410565e+02	1.2636144e+02	7.9223459e+01	6.1928882e+02	1.6754741e+02	2.5358433e+02	2.1137241e+02	9.7247684e+01	2.6532391e+02	5.1744892e+02	8.9993188e+01	8.6125426e+01	1.1910386e+02	4.2138067e+02	7.3581870e+01	2.0067802e+02	2.7762860e+02	9.4791170e+01	1.9390537e+02	8.7488629e+01	8.8607692e+01	1.1191070e+02	1.0482412e+02	1.8476347e+02	3.8000394e+02	1.0305157e+02	1.7854787e+02	1.8476564e+02	7.0017123e+01	8.6898452e+01	1.7216190e+02	1.5112200e+02	8.7276247e+01	1.6538182e+02	7.8400585e+01	1.2503335e+02	1.3236573e+02	7.7903651e+01	7.0672857e+01	1.4767094e+02	8.2502095e+01
2.2736274e+03	1.1586375e+02	1.1165451e+02	1.6562703e+02	7.5045952e+01	2.2916309e+02	2.3494104e+02	8.4670341e+01	8.0361218e+01	1.3171985e+02	1.3290311e+02	7.9395716e+01	6.1424208e+02	1.6806566e+02	2.5494631e+02	1.9720253e+02	1.0217829e+02	2.7178769e+02	5.1834243e+02	8.5936725e+01	8.5980022e+01	1.2169218e+02	4.1101519e+02	7.4081797e+01	2.0395545e+02	2.7176377e+02	9.6131025e+01	1.9406380e+02	8.8142032e+01	8.8781961e+01	1.1177266e+02	1.0439038e+02	1.8762149e+02	3.8216777e+02	1.0322830e+02	1.7859108e+02	1.8466211e+02	6.9744664e+01	9.1713172e+01	1.8196708e+02	1.5100806e+02	8.7061845e+01	1.6565587e+02	7.8709739e+01	1.3014072e+02	1.3121007e+02	7.4640449e+01	7.0999329e+01	1.4858771e+02	8.2158634e+01
2.2744274e+03	1.1609466e+02	1.1257200e+02	1.6566029e+02	7.5681292e+01	2.2944163e+02	2.4617215e+02	8.7932167e+01	8.0233333e+01	1.3813520e+02	1.3921609e+02	7.9968239e+01	6.1046457e+02	1.6742624e+02	2.5631389e+02	1.8527304e+02	1.0576323e+02	2.7481446e+02	5.1929858e+02	8.3684956e+01	8.6255790e+01	1.2565571e+02	3.9815526e+02	7.3711774e+01	1.9969894e+02	2.6505176e+02	9.7237376e+01	1.9406574e+02	8.7181693e+01	8.8803874e+01	1.1194871e+02	1.0512473e+02	1.9272578e+02	3.8247735e+02	1.0294213e+02	1.7889075e+02	1.8437171e+02	6.9905746e+01	9.7848918e+01	1.9358885e+02	1.5130203e+02	8.7094725e+01	1.6543815e+02	7.8290888e+01	1.3377018e+02	1.3165240e+02	7.1821927e+01	7.0623926e+01	1.5005341e+02	8.2403697e+01
2.2752275e+03	1.1589120e+02	1.1461569e+02	1.6534992e+02	7.5220039e+01	2.2943815e+02	2.5620469e+02	8.9496985e+01	8.0084022e+01	1.4686353e+02	1.4914078e+02	7.8997213e+01	6.0755653e+02	1.6811462e+02	2.5915989e+02	1.7649608e+02	1.1088993e+02	2.6827500e+02	5.1574204e+02	8.0319486e+01	8.6427594e+01	1.3261398e+02	3.8191292e+02	7.4074667e+01	1.9238188e+02	2.5872799e+02	9.9892117e+01	1.9418845e+02	8.7623884e+01	8.8644852e+01	1.1189439e+02	1.0472513e+02	1.9957911e+02	3.8032265e+02	1.0332604e+02	1.7879344e+02	1.8451504e+02	7.0005651e+01	1.0506949e+02	2.0504463e+02	1.5108484e+02	8.7076467e+01	1.6565811e+02	7.8333018e+01	1.3584786e+02	1.3037249e+02	7.0346613e+01	7.0913436e+01	1.4946223e+02	8.2353879e+01
2.2760276e+03	1.1632280e+02	1.1662567e+02	1.6591186e+02	7.5156627e+01	2.2506985e+02	2.6263275e+02	9.3196948e+01	8.0651989e+01	1.5220763e+02	1.5819042e+02	7.8057117e+01	6.0510367e+02	1.6776737e+02	2.6274952e+02	1.6978041e+02	1.1358640e+02	2.5692082e+02	5.1058462e+02	7.8239435e+01	8.6808779e+01	1.4284005e+02	3.6717183e+02	7.3849735e+01	1.8274154e+02	2.4886220e+02	1.0288807e+02	1.9411371e+02	8.6771341e+01	8.8885415e+01	1.1189306e+02	1.0476113e+02	2.0841675e+02	3.7513663e+02	1.0293578e+02	1.7890882e+02	1.8455158e+02	7.0320142e+01	1.1351679e+02	2.1446373e+02	1.5097630e+02	8.7265376e+01	1.6595925e+02	7.8253348e+01	1.3728293e+02	1.2950787e+02	6.9648510e+01	7.1044536e+01	1.4893353e+02	8.2459799e+01
2.2768277e+03	1.1630471e+02	1.1924296e+02	1.6550576e+02	7.5287990e+01	2.2023535e+02	2.6729862e+02	9.6693338e+01	8.0261417e+01	1.5751813e+02	1.6605823e+02	7.7115963e+01	6.0408329e+02	1.6765921e+02	2.6748188e+02	1.6418315e+02	1.1782368e+02	2.4660939e+02	5.0496653e+02	7.7041353e+01	8.7499214e+01	1.5766555e+02	3.5373448e+02	7.3751810e+01	1.7186649e+02	2.4008836e+02	1.0605525e+02	1.9399868e+02	8.5120451e+01	8.9268464e+01	1.1210633e+02	1.0505196e+02	2.1878392e+02	3.6907217e+02	1.0321236e+02	1.7884666e+02	1.8509759e+02	7.0015706e+01	1.2442201e+02	2.2338659e+02	1.5127332e+02	8.7274072e+01	1.6625621e+02	7.8498267e+01	1.3920703e+02	1.2857314e+02	6.9747820e+01	7.0669988e+01	1.4878165e+02	8.2638115e+01
2.2776278e+03	1.1602112e+02	1.2376326e+02	1.6537007e+02	7.5656157e+01	2.1412239e+02	2.6882465e+02	9.9052846e+01	8.0437382e+01	1.5961318e+02	1.7502119e+02	7.6611393e+01	6.0179989e+02	1.6789074e+02	2.7392792e+02	1.6125586e+02	1.1828900e+02	2.2901232e+02	5.0070501e+02	7.6054693e+01	8.8477740e+01	1.7824891e+02	3.4411057e+02	7.4047313e+01	1.5927413e+02	2.3251563e+02	1.1135745e+02	1.9401995e+02	8.4121245e+01	8.8997708e+01	1.1226178e+02	1.0499527e+02	2.3052599e+02	3.6116329e+02	1.0315772e+02	1.7905067e+02	1.8428592e+02	7.0319969e+01	1.3624184e+02	2.3120055e+02	1.5139870e+02	8.7658604e+01	1.6652733e+02	7.8722756e+01	1.3756020e+02	1.2691638e+02	7.2001925e+01	7.0903361e+01	1.4670513e+02	8.2421664e+01
2.2784278e+03	1.1630920e+02	1.3057563e+02	1.6587668e+02	7.5264735e+01	2.0530268e+02	2.7006317e+02	1.0174854e+02	8.0376525e+01	1.5866345e+02	1.8346811e+02	7.6004692e+01	5.9979463e+02	1.6810919e+02	2.8007126e+02	1.5857359e+02	1.1624588e+02	2.1397325e+02	4.9711330e+02	7.5429410e+01	8.9652486e+01	2.0354045e+02	3.3755819e+02	7.4142757e+01	1.4698813e+02	2.2521256e+02	1.1512941e+02	1.9427639e+02	8.1937201e+01	8.9484717e+01	1.1217632e+02	1.0507670e+02	2.4462860e+02	3.5475087e+02	1.0317988e+02	1.7917357e+02	1.8476535e+02	7.0383511e+01	1.4732568e+02	2.3905110e+02	1.5096657e+02	8.6916204e+01	1.6661351e+02	7.8676381e+01	1.3435105e+02	1.2554916e+02	7.6124001e+01	7.1160299e+01	1.4581789e+02	8.2685163e+01
2.2792279e+03	1.1627976e+02	1.3811736e+02	1.6605835e+02	7.6040642e+01	1.9900403e+02	2.6570772e+02	1.0312893e+02	8.0737018e+01	1.5254048e+02	1.8587533e+02	7.5337355e+01	5.9815777e+02	1.6796516e+02	2.8707536e+02	1.5695438e+02	1.1384807e+02	2.0022525e+02	4.9464447e+02	7.5380431e+01	9.1596597e+01	2.3084623e+02	3.3194662e+02	7.4175883e+01	1.3439632e+02	2.1910528e+02	1.2039763e+02	1.9419203e+02	7.9642952e+01	9.0315819e+01	1.1228712e+02	1.0515996e+02	2.5594620e+02	3.4639533e+02	1.0351527e+02	1.7894068e+02	1.8484290e+02	6.9976014e+01	1.5733015e+02	2.4350464e+02	1.5145923e+02	8.7655335e+01	1.6755608e+02	7.8741668e+01	1.3290683e+02	1.2312188e+02	8.0164707e+01	7.0847142e+01	1.4624362e+02	8.2448597e+01
2.2800280e+03	1.1641813e+02	1.4871130e+02	1.6564746e+02	7.5638975e+01	1.9180666e+02	2.6256310e+02	1.0586519e+02	8.0541965e+01	1.4619883e+02	1.8426914e+02	7.5229871e+01	5.9649757e+02	1.6814137e+02	2.9438797e+02	1.5668704e+02	1.0985378e+02	1.8637386e+02	4.9145890e+02	7.5029437e+01	9.4408835e+01	2.5796364e+02	3.2953465e+02	7.4178573e+01	1.2577545e+02	2.1207000e+02	1.2342213e+02	1.9421045e+02	7.5869314e+01	9.1123283e+01	1.1201725e+02	1.0489003e+02	2.6571142e+02	3.4056752e+02	1.0352901e+02	1.7932361e+02	1.8477398e+02	7.0400407e+01	1.6626057e+02	2.4985393e+02	1.5123669e+02	8.7145972e+01	1.6829493e+02	7.8723124e+01	1.2920427e+02	1.2079304e+02	8.5299743e+01	7.1012287e+01	1.4691562e+02	8.2426639e+01
2.2808281e+03	1.1604257e+02	1.5979627e+02	1.6593515e+02	7.5592318e+01	1.8688472e+02	2.5682127e+02	1.0758093e+02	8.0756773e+01	1.3447810e+02	1.7929953e+02	7.5365151e+01	5.9539651e+02	1.6801043e+02	3.0310321e+02	1.5595430e+02	1.0418943e+02	1.7410097e+02	4.9396343e+02	7.5234475e+01	9.7459439e+01	2.8134971e+02	3.2945991e+02	7.4221875e+01	1.1769876e+02	2.0650595e+02	1.2616507e+02	1.9445449e+02	7.2294056e+01	9.2646166e+01	1.1225238e+02	1.0508007e+02	2.7516889e+02	3.3422515e+02	1.0314146e+02	1.7899643e+02	1.8489995e+02	7.0367881e+01	1.6979217e+02	2.5249844e+02	1.5118901e+02	8.7334325e+01	1.6941932e+02	7.8749417e+01	1.2434306e+02	1.1822739e+02	9.0263704e+01	7.1184177e+01	1.4918827e+02	8.2648404e+01
2.2816282e+03	1.1660692e+02	1.7092408e+02	1.6576193e+02	7.5729619e+01	1.8220935e+02	2.4748747e+02	1.0894558e+02	8.0825301e+01	1.2422060e+02	1.7257312e+02	7.5570694e+01	5.9462729e+02	1.6828712e+02	3.1030624e+02	1.5555568e+02	9.7786241e+01	1.6252409e+02	4.9657836e+02	7.4670678e+01	1.0112245e+02	3.0123665e+02	3.2978488e+02	7.3995400e+01	1.1096942e+02	2.0290533e+02	1.2706537e+02	1.9435019e+02	7.0212472e+01	9.4274217e+01	1.1258189e+02	1.0533798e+02	2.8190358e+02	3.2985714e+02	1.0389101e+02	1.7919274e+02	1.8496746e+02	7.0546053e+01	1.7289284e+02	2.5348077e+02	1.5156716e+02	8.7696638e+01	1.7020136e+02	7.9153825e+01	1.2042465e+02	1.1700413e+02	9.6538966e+01	7.0948395e+01	1.5129505e+02	8.2591501e+01
2.2824282e+03	1.1623761e+02	1.7933526e+02	1.6627381e+02	7.5499004e+01	1.7850159e+02	2.4041987e+02	1.0937017e+02	8.0988132e+01	1.1452579e+02	1.6248072e+02	7.6185169e+01	5.9406268e+02	1.6855627e+02	3.1739913e+02	1.5521922e+02	9.2447249e+01	1.5294231e+02	5.0202053e+02	7.4810444e+01	1.0464107e+02	3.1246391e+02	3.2922558e+02	7.4226130e+01	1.0520320e+02	1.9940248e+02	1.2759242e+02	1.9450964e+02	6.8170037e+01	9.7899115e+01	1.1226104e+02	1.0521351e+02	2.8513056e+02	3.2568415e+02	1.0343686e+02	1.7902421e+02	1.8502180e+02	7.0176692e+01	1.7306295e+02	2.5275563e+02	1.5130003e+02	8.7410262e+01	1.7153706e+02	7.9394178e+01	1.1580930e+02	1.1610935e+02	1.0074383e+02	7.1250259e+01	1.5418915e+02	8.2437569e+01
2.2832283e+03	1.1645757e+02	1.8470203e+02	1.6608677e+02	7.5688370e+01	1.7533079e+02	2.3237899e+02	1.0895250e+02	8.0750805e+01	1.0579226e+02	1.5180414e+02	7.7125479e+01	5.9323901e+02	1.6856166e+02	3.2247111e+02	1.5541227e+02	8.7695334e+01	1.4582292e+02	5.0775190e+02	7.4848137e+01	1.0849935e+02	3.1829938e+02	3.2959666e+02	7.4292473e+01	1.0085478e+02	1.9741195e+02	1.2603582e+02	1.9412950e+02	6.6383085e+01	1.0103666e+02	1.1245914e+02	1.0549822e+02	2.8888924e+02	3.2329186e+02	1.0381984e+02	1.7947951e+02	1.8531174e+02	7.0588285e+01	1.7231999e+02	2.5234161e+02	1.5137601e+02	8.7796077e+01	1.7325811e+02	8.0002606e+01	1.1268036e+02	1.1489787e+02	1.0497104e+02	7.1330869e+01	1.5532433e+02	8.2828620e+01
2.2840284e+03	1.1651885e+02	1.8614804e+02	1.6621424e+02	7.5604152e+01	1.7340124e+02	2.2612715e+02	1.0917473e+02	8.1061716e+01	9.7443606e+01	1.4217475e+02	7.8266443e+01	5.9283585e+02	1.6897724e+02	3.2634098e+02	1.5538170e+02	8.3941456e+01	1.3978240e+02	5.1269930e+02	7.5027444e+01	1.1190405e+02	3.1291047e+02	3.2890240e+02	7.4095105e+01	9.6867335e+01	1.9538547e+02	1.2402927e+02	1.9452342e+02	6.4795315e+01	1.0456388e+02	1.1232198e+02	1.0504612e+02	2.9132143e+02	3.2184242e+02	1.0384512e+02	1.7940282e+02	1.8498708e+02	7.0351259e+01	1.6819975e+02	2.4860814e+02	1.5152458e+02	8.7474109e+01	1.7446910e+02	8.0157014e+01	1.0992895e+02	1.1484670e+02	1.0868313e+02	7.1313304e+01	1.5370077e+02	8.2596975e+01
2.2848285e+03	1.1676127e+02	1.8313724e+02	1.6623737e+02	7.5706030e+01	1.7174935e+02	2.1724211e+02	1.0695969e+02	8.0803866e+01	9.1537085e+01	1.3367669e+02	8.0396974e+01	5.9323343e+02	1.6984170e+02	3.3062595e+02	1.5533364e+02	8.0343988e+01	1.3669099e+02	5.1604447e+02	7.5319116e+01	1.1435546e+02	3.0042219e+02	3.2758479e+02	7.4361515e+01	9.4791222e+01	1.9427156e+02	1.2235473e+02	1.9429867e+02	6.3324153e+01	1.0948328e+02	1.1267997e+02	1.0560495e+02	2.9383603e+02	3.2060657e+02	1.0368850e+02	1.7911586e+02	1.8495439e+02	7.0371406e+01	1.5887886e+02	2.4313778e+02	1.5163179e+02	8.7482183e+01	1.7729550e+02	8.1024218e+01	1.0759498e+02	1.1520766e+02	1.1181553e+02	7.1190111e+01	1.5114322e+02	8.2578159e+01
2.2856286e+03	1.1674389e+02	1.7737948e+02	1.6640914e+02	7.5740206e+01	1.6994375e+02	2.1003888e+02	1.0421721e+02	8.1015634e+01	8.8412131e+01	1.2681758e+02	8.1457030e+01	5.9246690e+02	1.7035630e+02	3.3246564e+02	1.5512464e+02	7.8192483e+01	1.3350649e+02	5.1504649e+02	7.5001730e+01	1.1580876e+02	2.8346492e+02	3.2561518e+02	7.4344122e+01	9.3359149e+01	1.9342784e+02	1.1952476e+02	1.9483554e+02	6.2568730e+01	1.1416953e+02	1.1272933e+02	1.0538798e+02	2.9493998e+02	3.1992741e+02	1.0374624e+02	1.7979040e+02	1.8503280e+02	7.0892439e+01	1.4976838e+02	2.3689328e+02	1.5139676e+02	8.7739793e+01	1.7991983e+02	8.1860822e+01	1.0558481e+02	1.1646714e+02	1.1361076e+02	7.1309456e+01	1.4811424e+02	8.3001175e+01
2.2864286e+03	1.1691410e+02	1.6873414e+02	1.6623699e+02	7.5739133e+01	1.6930070e+02	2.0373392e+02	9.9748492e+01	8.1342277e+01	8.5337951e+01	1.2367692e+02	8.3764613e+01	5.9276382e+02	1.7156110e+02	3.3256667e+02	1.5565138e+02	7.6538902e+01	1.3083642e+02	5.1633025e+02	7.4868526e+01	1.1694609e+02	2.6379201e+02	3.2291784e+02	7.4074573e+01	9.1326177e+01	1.9297258e+02	1.1669357e+02	1.9472675e+02	6.1754029e+01	1.1796995e+02	1.1256478e+02	1.0545135e+02	2.9577014e+02	3.1923066e+02	1.0413554e+02	1.7934795e+02	1.8506751e+02	7.0338689e+01	1.3896790e+02	2.2767607e+02	1.5165546e+02	8.7692630e+01	1.8302359e+02	8.3655941e+01	1.0417931e+02	1.1715783e+02	1.1528904e+02	7.1184057e+01	1.4370165e+02	8.2713651e+01
2.2872287e+03	1.1710096e+02	1.5863820e+02	1.6612789e+02	7.5411390e+01	1.6862171e+02	1.9613757e+02	9.6243881e+01	8.1299588e+01	8.3751981e+01	1.2089232e+02	8.5523967e+01	5.9271061e+02	1.7345158e+02	3.2911698e+02	1.5586119e+02	7.5037714e+01	1.2882583e+02	5.1304304e+02	7.4774609e+01	1.1582231e+02	2.4327041e+02	3.2145325e+02	7.4494283e+01	9.0825226e+01	1.9283741e+02	1.1418510e+02	1.9421382e+02	6.1019146e+01	1.2252833e+02	1.1250507e+02	1.0549724e+02	2.9693741e+02	3.1918824e+02	1.0406796e+02	1.7945119e+02	1.8553172e+02	7.0826045e+01	1.2784156e+02	2.1733333e+02	1.5154530e+02	8.7973069e+01	1.8717610e+02	8.4478853e+01	1.0466351e+02	1.1884035e+02	1.1528110e+02	7.1859170e+01	1.3942773e+02	8.2892169e+01
2.2880288e+03	1.1676643e+02	1.4807709e+02	1.6678348e+02	7.5730359e+01	1.6800451e+02	1.8978399e+02	9.0867451e+01	8.2380945e+01	8.3297762e+01	1.2028302e+02	8.8618610e+01	5.9267840e+02	1.7612576e+02	3.2545602e+02	1.5580729e+02	7.4212664e+01	1.2588219e+02	5.0605120e+02	7.5472964e+01	1.1443862e+02	2.2444767e+02	3.2030902e+02	7.4641664e+01	8.9910678e+01	1.9266985e+02	1.1120536e+02	1.9470300e+02	6.0665456e+01	1.2671973e+02	1.1265344e+02	1.0565560e+02	2.9604647e+02	3.1954884e+02	1.0444899e+02	1.7958933e+02	1.8541652e+02	7.0515303e+01	1.1529083e+02	2.0694347e+02	1.5165555e+02	8.7782722e+01	1.9265277e+02	8.5999009e+01	1.0624428e+02	1.2099338e+02	1.1247900e+02	7.1185301e+01	1.3423797e+02	8.2983017e+01
2.2888289e+03	1.1703925e+02	1.3893927e+02	1.6652154e+02	7.5664954e+01	1.6766735e+02	1.8419758e+02	8.6759484e+01	8.3549149e+01	8.2805455e+01	1.2245417e+02	9.0331482e+01	5.9259308e+02	1.7823753e+02	3.2021861e+02	1.5720059e+02	7.3633911e+01	1.2176378e+02	4.9854965e+02	7.5292125e+01	1.1356139e+02	2.0705879e+02	3.2033297e+02	7.4088210e+01	8.9700990e+01	1.9237447e+02	1.0907095e+02	1.9474478e+02	6.0712195e+01	1.3165096e+02	1.1268329e+02	1.0576048e+02	2.9161252e+02	3.1900125e+02	1.0426140e+02	1.7955979e+02	1.8554686e+02	7.0796350e+01	1.0578481e+02	1.9601279e+02	1.5129132e+02	8.7795202e+01	1.9783614e+02	8.8574642e+01	1.0927090e+02	1.2342589e+02	1.0942993e+02	7.1965683e+01	1.3050113e+02	8.2836345e+01
2.2896290e+03	1.1723487e+02	1.3165542e+02	1.6650708e+02	7.6164647e+01	1.6731945e+02	1.8049767e+02	8.3001821e+01	8.5994827e+01	8.2855324e+01	1.2586514e+02	9.3499874e+01	5.9303146e+02	1.8190017e+02	3.1433814e+02	1.5896391e+02	7.3750648e+01	1.1836445e+02	4.8814224e+02	7.5375745e+01	1.1216354e+02	1.8718514e+02	3.2354342e+02	7.4672039e+01	8.9653707e+01	1.9256145e+02	1.0677037e+02	1.9456373e+02	6.0244874e+01	1.3769900e+02	1.1260373e+02	1.0574308e+02	2.8615419e+02	3.1898394e+02	1.0488583e+02	1.7952280e+02	1.8565336e+02	7.0856698e+01	9.7034067e+01	1.8727388e+02	1.5170617e+02	8.8039650e+01	2.0477564e+02	9.1003234e+01	1.1425152e+02	1.2610527e+02	1.0473850e+02	7.2239963e+01	1.2681786e+02	8.2937298e+01
2.2904290e+03	1.1692806e+02	1.2540548e+02	1.6675471e+02	7.6206700e+01	1.6709111e+02	1.7682393e+02	8.0180157e+01	8.9779111e+01	8.3055821e+01	1.3093226e+02	9.7813766e+01	5.9261602e+02	1.8671906e+02	3.0882776e+02	1.6184467e+02	7.3432061e+01	1.1652022e+02	4.7644561e+02	7.4935504e+01	1.1038532e+02	1.7231676e+02	3.2545771e+02	7.4442635e+01	8.9244366e+01	1.9278214e+02	1.0513868e+02	1.9476809e+02	6.0139439e+01	1.4349570e+02	1.1271279e+02	1.0613697e+02	2.7676698e+02	3.1909365e+02	1.0535508e+02	1.7976896e+02	1.8589009e+02	7.0926642e+01	9.0286981e+01	1.7719048e+02	1.5193007e+02	8.7974337e+01	2.1152903e+02	9.4211469e+01	1.2241594e+02	1.2965035e+02	9.7364823e+01	7.2567692e+01	1.2469638e+02	8.2989556e+01
2.2912291e+03	1.1721632e+02	1.2096142e+02	1.6667071e+02	7.5908261e+01	1.6704393e+02	1.7420795e+02	7.7191651e+01	9.5725508e+01	8.3739437e+01	1.3564207e+02	1.0370116e+02	5.9312735e+02	1.9148811e+02	3.0093591e+02	1.6685854e+02	7.2663213e+01	1.1381726e+02	4.6555910e+02	7.5282272e+01	1.0846755e+02	1.6030716e+02	3.2865283e+02	7.4476039e+01	8.9369700e+01	1.9277221e+02	1.0370456e+02	1.9444424e+02	6.0386531e+01	1.5056261e+02	1.1265783e+02	1.0609702e+02	2.6926889e+02	3.1891030e+02	1.0585103e+02	1.7970816e+02	1.8702922e+02	7.0966046e+01	8.5328491e+01	1.6919126e+02	1.5135498e+02	8.7892956e+01	2.1587724e+02	9.6885631e+01	1.3374038e+02	1.3216166e+02	9.2076584e+01	7.3977018e+01	1.2375477e+02	8.2934469e+01
2.2920292e+03	1.1719873e+02	1.1828439e+02	1.6689168e+02	7.6008989e+01	1.6692108e+02	1.7277749e+02	7.6074211e+01	1.0331413e+02	8.4206122e+01	1.4083863e+02	1.1338517e+02	5.9299311e+02	1.9629208e+02	2.9522708e+02	1.7199359e+02	7.3382693e+01	1.1060981e+02	4.5577508e+02	7.5405354e+01	1.0605867e+02	1.4922620e+02	3.3156877e+02	7.4568423e+01	8.9302149e+01	1.9263020e+02	1.0190823e+02	1.9490768e+02	5.9864547e+01	1.5932393e+02	1.1309068e+02	1.0668815e+02	2.5667972e+02	3.1909707e+02	1.0656205e+02	1.7980687e+02	1.8780241e+02	7.0953544e+01	8.2054869e+01	1.6308544e+02	1.5171584e+02	8.8439043e+01	2.1811760e+02	9.9840697e+01	1.4821104e+02	1.3727369e+02	8.6126990e+01	7.6432069e+01	1.2382272e+02	8.2913434e+01
2.2928293e+03	1.1710986e+02	1.1623424e+02	1.6697304e+02	7.5819950e+01	1.6705226e+02	1.7160976e+02	7.4686213e+01	1.1484849e+02	8.5537331e+01	1.4765511e+02	1.2768340e+02	5.9309692e+02	2.0117690e+02	2.8863447e+02	1.8093861e+02	7.3057626e+01	1.0739147e+02	4.4649614e+02	7.5491020e+01	1.0474018e+02	1.4090351e+02	3.3658362e+02	7.4557815e+01	8.9496707e+01	1.9287083e+02	1.0058590e+02	1.9472692e+02	6.0137857e+01	1.6640722e+02	1.1269116e+02	1.0835431e+02	2.4569571e+02	3.1904967e+02	1.0732622e+02	1.7969480e+02	1.8932604e+02	7.0950277e+01	7.8935169e+01	1.5830309e+02	1.5205079e+02	8.7841885e+01	2.1837528e+02	1.0176763e+02	1.6438009e+02	1.4096951e+02	7.9297788e+01	7.8936431e+01	1.2517155e+02	8.2836717e+01
2.2936294e+03	1.1736217e+02	1.1475461e+02	1.6777958e+02	7.6074227e+01	1.6739683e+02	1.7088275e+02	7.3814610e+01	1.2826022e+02	8.7541479e+01	1.5425287e+02	1.4609330e+02	5.9306179e+02	2.0739951e+02	2.8349714e+02	1.9162059e+02	7.3442461e+01	1.0437269e+02	4.3876849e+02	7.5685791e+01	1.0228454e+02	1.3388537e+02	3.4173651e+02	7.4581633e+01	8.9240390e+01	1.9267268e+02	1.0024988e+02	1.9477068e+02	6.0280949e+01	1.7568835e+02	1.1304479e+02	1.1118764e+02	2.3401023e+02	3.1939692e+02	1.0822883e+02	1.7981756e+02	1.9222888e+02	7.1308016e+01	7.7954806e+01	1.5343082e+02	1.5155744e+02	8.8292991e+01	2.1680637e+02	1.0397458e+02	1.8271563e+02	1.4501451e+02	7.4307885e+01	8.4823987e+01	1.2756966e+02	8.3114576e+01
2.2944294e+03	1.1732910e+02	1.1442351e+02	1.6797881e+02	7.6149084e+01	1.6850522e+02	1.7024920e+02	7.3247144e+01	1.4505662e+02	9.0741857e+01	1.6054061e+02	1.6688169e+02	5.9350711e+02	2.1115209e+02	2.8151321e+02	2.0430435e+02	7.3134870e+01	1.0166603e+02	4.3244257e+02	7.5824573e+01	1.0101960e+02	1.2946489e+02	3.4259232e+02	7.4814740e+01	8.9590949e+01	1.9286137e+02	9.8725050e+01	1.9478840e+02	5.9893744e+01	1.8709290e+02	1.1276287e+02	1.1735895e+02	2.2322305e+02	3.1926674e+02	1.1052221e+02	1.7965261e+02	1.9580005e+02	7.1077083e+01	7.6887146e+01	1.5110220e+02	1.5197469e+02	8.8281605e+01	2.1482376e+02	1.0362855e+02	2.0085728e+02	1.5090055e+02	6.8900195e+01	9.1828545e+01	1.3111057e+02	8.3109276e+01
2.2952295e+03	1.1750883e+02	1.1350988e+02	1.6861480e+02	7.6226971e+01	1.6952518e+02	1.7037524e+02	7.2947023e+01	1.6500896e+02	9.4369024e+01	1.6708350e+02	1.9442341e+02	5.9304097e+02	2.1343083e+02	2.7911879e+02	2.1688392e+02	7.3107269e+01	9.8883763e+01	4.2789756e+02	7.5482554e+01	9.8707592e+01	1.2540976e+02	3.4401574e+02	7.4545855e+01	8.9664422e+01	1.9267597e+02	9.8108334e+01	1.9494935e+02	6.0225151e+01	1.9752247e+02	1.1313493e+02	1.2545532e+02	2.1302958e+02	3.1925833e+02	1.1307888e+02	1.7979461e+02	2.0102769e+02	7.0945578e+01	7.6684243e+01	1.4981838e+02	1.5172595e+02	8.7858334e+01	2.0994510e+02	1.0258593e+02	2.1725428e+02	1.5368307e+02	6.5590333e+01	1.0077917e+02	1.3629016e+02	8.2976845e+01
2.2960296e+03	1.1734753e+02	1.1299954e+02	1.6980989e+02	7.7161631e+01	1.7130876e+02	1.7006806e+02	7.3085248e+01	1.8494004e+02	9.9087577e+01	1.7279864e+02	2.2601249e+02	5.9309688e+02	2.1689710e+02	2.7793965e+02	2.3118048e+02	7.3367388e+01	9.6110375e+01	4.2476081e+02	7.5514081e+01	9.6483805e+01	1.2348590e+02	3.4308249e+02	7.5179203e+01	8.9597556e+01	1.9295869e+02	9.7375215e+01	1.9498679e+02	5.9817586e+01	2.0531526e+02	1.1282576e+02	1.3906466e+02	2.0481881e+02	3.1924907e+02	1.1616307e+02	1.7989432e+02	2.0861439e+02	7.1165461e+01	7.6369403e+01	1.4982419e+02	1.5176924e+02	8.7840387e+01	2.0327687e+02	1.0029018e+02	2.3179481e+02	1.5680114e+02	6.3349618e+01	1.1136361e+02	1.4358400e+02	8.3180635e+01
2.2968297e+03	1.1778155e+02	1.1331393e+02	1.7150795e+02	7.7537117e+01	1.7403197e+02	1.6995983e+02	7.2862372e+01	2.0503717e+02	1.0525603e+02	1.8031781e+02	2.5939999e+02	5.9332517e+02	2.1678272e+02	2.7730000e+02	2.4481623e+02	7.3356891e+01	9.4035079e+01	4.2313919e+02	7.5983685e+01	9.4380779e+01	1.2173426e+02	3.4000089e+02	7.4879030e+01	8.9743385e+01	1.9298329e+02	9.6120057e+01	1.9515277e+02	6.0240995e+01	2.1206388e+02	1.1288167e+02	1.6016717e+02	1.9786626e+02	3.1941727e+02	1.1898031e+02	1.7966401e+02	2.1729431e+02	7.1323312e+01	7.6293585e+01	1.4890238e+02	1.5193242e+02	8.8616629e+01	1.9691868e+02	9.8176822e+01	2.4167279e+02	1.5859167e+02	6.1732879e+01	1.2395297e+02	1.5320578e+02	8.3037874e+01
2.2976298e+03	1.1745965e+02	1.1222610e+02	1.7299425e+02	7.8340549e+01	1.7742157e+02	1.7015821e+02	7.3148090e+01	2.2499359e+02	1.1274988e+02	1.8724773e+02	2.9537709e+02	5.9333496e+02	2.1641062e+02	2.7731285e+02	2.5912177e+02	7.3369130e+01	9.1662173e+01	4.2149101e+02	7.5669412e+01	9.3035853e+01	1.2059810e+02	3.3572386e+02	7.5145149e+01	8.9710313e+01	1.9329620e+02	9.6200497e+01	1.9476744e+02	6.0043467e+01	2.1761452e+02	1.1323690e+02	1.8630550e+02	1.9201779e+02	3.1945164e+02	1.2351260e+02	1.8002511e+02	2.2669439e+02	7.1302402e+01	7.6683222e+01	1.4927620e+02	1.5182706e+02	8.8276843e+01	1.9092560e+02	9.5934640e+01	2.4704908e+02	1.6068204e+02	6.0151419e+01	1.3914559e+02	1.6238023e+02	8.3221610e+01
2.2984298e+03	1.1815337e+02	1.1178053e+02	1.7517287e+02	8.0259940e+01	1.8024898e+02	1.7023014e+02	7.3044588e+01	2.4413610e+02	1.2080413e+02	1.9115968e+02	3.2707984e+02	5.9335676e+02	2.1332978e+02	2.7803325e+02	2.7129676e+02	7.3215463e+01	9.0185403e+01	4.2026679e+02	7.5816892e+01	9.1438056e+01	1.1975264e+02	3.3165059e+02	7.5467958e+01	8.9733345e+01	1.9287697e+02	9.5217925e+01	1.9526619e+02	6.0092062e+01	2.2044700e+02	1.1295297e+02	2.1876263e+02	1.8843843e+02	3.1956384e+02	1.2749358e+02	1.7995260e+02	2.3687449e+02	7.1268677e+01	7.6529539e+01	1.4930034e+02	1.5208221e+02	8.8248739e+01	1.8617664e+02	9.4063445e+01	2.4882074e+02	1.6204704e+02	5.9476127e+01	1.5600858e+02	1.7163089e+02	8.3451901e+01
2.2992299e+03	1.1770253e+02	1.1194592e+02	1.7736250e+02	8.2960869e+01	1.8502908e+02	1.6986276e+02	7.3103951e+01	2.6340778e+02	1.2919655e+02	1.9537390e+02	3.5952666e+02	5.9357708e+02	2.0847449e+02	2.7695836e+02	2.8772149e+02	7.3457827e+01	8.9470271e+01	4.1974106e+02	7.6578924e+01	9.0707745e+01	1.1942568e+02	3.2556613e+02	7.6072195e+01	8.9596917e+01	1.9329866e+02	9.5327464e+01	1.9489495e+02	6.0126787e+01	2.2281463e+02	1.1328998e+02	2.5481009e+02	1.8581807e+02	3.1967157e+02	1.3183874e+02	1.8037292e+02	2.4686990e+02	7.1596792e+01	7.7089077e+01	1.5019783e+02	1.5177329e+02	8.8219677e+01	1.8148307e+02	9.1322466e+01	2.4364712e+02	1.6287952e+02	5.8823630e+01	1.7251369e+02	1.7951927e+02	8.3204480e+01
2.3000300e+03	1.1790079e+02	1.1162927e+02	1.8000545e+02	8.5563365e+01	1.8843113e+02	1.7055074e+02	7.2767262e+01	2.8034943e+02	1.3651908e+02	1.9858504e+02	3.8778705e+02	5.9384648e+02	2.0337912e+02	2.7765259e+02	3.0262524e+02	7.3948617e+01	8.8785647e+01	4.1964604e+02	7.6211857e+01	8.9380894e+01	1.1889615e+02	3.1987650e+02	7.6756652e+01	8.9715877e+01	1.9320366e+02	9.5038705e+01	1.9494667e+02	6.0191559e+01	2.2403327e+02	1.1321345e+02	2.8847258e+02	1.8439461e+02	3.1976340e+02	1.3555043e+02	1.8025108e+02	2.5867698e+02	7.1274358e+01	7.7375905e+01	1.4877739e+02	1.5196868e+02	8.8372536e+01	1.7804313e+02	8.9464286e+01	2.3497073e+02	1.6467882e+02	5.8664741e+01	1.8825165e+02	1.8547455e+02	8.3501580e+01
2.3008301e+03	1.1772858e+02	1.1175368e+02	1.8403324e+02	8.9516959e+01	1.9258517e+02	1.7021431e+02	7.2879193e+01	2.9664029e+02	1.4240085e+02	1.9770113e+02	4.1101450e+02	5.9358217e+02	1.9821225e+02	2.7746893e+02	3.1693453e+02	7.3424587e+01	8.8081855e+01	4.1933307e+02	7.6984347e+01	8.9825232e+01	1.1940500e+02	3.1429877e+02	7.7652008e+01	9.0058268e+01	1.9314421e+02	9.4617524e+01	1.9560555e+02	6.0137018e+01	2.1863376e+02	1.1311062e+02	3.2279153e+02	1.8378363e+02	3.1958039e+02	1.3714433e+02	1.8019330e+02	2.6928723e+02	7.1316378e+01	7.7748177e+01	1.4953592e+02	1.5243037e+02	8.8079344e+01	1.7481625e+02	8.7549665e+01	2.2566339e+02	1.6630650e+02	5.8562756e+01	2.0354931e+02	1.9041781e+02	8.3568830e+01
2.3016302e+03	1.1769977e+02	1.1141523e+02	1.8770273e+02	9.3758728e+01	1.9604102e+02	1.7012595e+02	7.2964238e+01	3.1054745e+02	1.4689761e+02	1.9663012e+02	4.3075617e+02	5.9364253e+02	1.9388744e+02	2.7596042e+02	3.3123318e+02	7.3690998e+01	8.7866694e+01	4.1916180e+02	7.7794800e+01	8.9643597e+01	1.1858267e+02	3.0988612e+02	7.8963923e+01	8.9465290e+01	1.9356530e+02	9.4893174e+01	1.9505802e+02	6.0274527e+01	2.1532095e+02	1.1362767e+02	3.4605924e+02	1.8244212e+02	3.1961678e+02	1.3759632e+02	1.8043800e+02	2.7883563e+02	7.1498390e+01	7.8426761e+01	1.4842218e+02	1.5171080e+02	8.8716906e+01	1.7291230e+02	8.5763577e+01	2.1376938e+02	1.7005936e+02	5.8361646e+01	2.1577024e+02	1.9281825e+02	8.3114439e+01
2.3024302e+03	1.1785296e+02	1.1202738e+02	1.9159482e+02	9.9817247e+01	1.9991930e+02	1.7032098e+02	7.2815630e+01	3.2539255e+02	1.4970579e+02	1.9410246e+02	4.4181868e+02	5.9344296e+02	1.8832301e+02	2.7416174e+02	3.4233861e+02	7.3757094e+01	8.7920423e+01	4.1963521e+02	7.8796493e+01	9.0064838e+01	1.1881869e+02	3.0662697e+02	8.1175149e+01	8.9806672e+01	1.9360278e+02	9.4704184e+01	1.9533151e+02	6.0348272e+01	2.1063016e+02	1.1337837e+02	3.6027150e+02	1.8249165e+02	3.1941544e+02	1.3831628e+02	1.8004077e+02	2.8731850e+02	7.1430080e+01	7.8961736e+01	1.4761591e+02	1.5227350e+02	8.8413107e+01	1.7115081e+02	8.4802995e+01	2.0294144e+02	1.7330494e+02	5.8520631e+01	2.2684837e+02	1.8968054e+02	8.3550530e+01
2.3032303e+03	1.1809206e+02	1.1151334e+02	1.9679598e+02	1.0362451e+02	2.0246177e+02	1.7020868e+02	7.3058101e+01	3.3820110e+02	1.4949682e+02	1.9070425e+02	4.5005324e+02	5.9341798e+02	1.8526308e+02	2.7358663e+02	3.4595064e+02	7.3673697e+01	8.7763538e+01	4.1911792e+02	8.1691569e+01	9.0947551e+01	1.1889954e+02	3.0304837e+02	8.2481152e+01	8.9528526e+01	1.9419896e+02	9.4639401e+01	1.9542481e+02	6.0125509e+01	2.0286231e+02	1.1335069e+02	3.6307217e+02	1.8233137e+02	3.1956910e+02	1.3754650e+02	1.8030007e+02	2.9186810e+02	7.1395060e+01	7.9446719e+01	1.4676048e+02	1.5253794e+02	8.8298123e+01	1.7053387e+02	8.3696046e+01	1.9235837e+02	1.7965852e+02	5.8896285e+01	2.3482152e+02	1.8726950e+02	8.3512713e+01
2.3040304e+03	1.1798846e+02	1.1151538e+02	2.0185669e+02	1.0755226e+02	2.0361097e+02	1.7058530e+02	7.2917570e+01	3.4348436e+02	1.4667699e+02	1.8665582e+02	4.5666992e+02	5.9381426e+02	1.8234657e+02	2.7178389e+02	3.4755272e+02	7.3839886e+01	8.7781224e+01	4.1937747e+02	8.4531178e+01	9.1590395e+01	1.1898888e+02	3.0099656e+02	8.6116931e+01	8.9728951e+01	1.9504011e+02	9.4668198e+01	1.9519574e+02	6.0425374e+01	1.9550202e+02	1.1330355e+02	3.4910468e+02	1.8261394e+02	3.1974047e+02	1.3594403e+02	1.8037044e+02	2.9536782e+02	7.1444357e+01	7.9966542e+01	1.4506695e+02	1.5174142e+02	8.8802012e+01	1.6918498e+02	8.2505318e+01	1.8334936e+02	1.8719192e+02	5.8807016e+01	2.3630310e+02	1.8101717e+02	8.3463889e+01
2.3048305e+03	1.1813949e+02	1.1172485e+02	2.0559034e+02	1.1110975e+02	2.0423622e+02	1.7022736e+02	7.3251278e+01	3.4234425e+02	1.4151912e+02	1.8029961e+02	4.5840274e+02	5.9391549e+02	1.7969984e+02	2.7007831e+02	3.4604095e+02	7.3817410e+01	8.7706319e+01	4.1960221e+02	8.8571507e+01	9.3725126e+01	1.1884656e+02	2.9910470e+02	8.8436752e+01	8.9763536e+01	1.9725515e+02	9.4949806e+01	1.9522047e+02	6.0394738e+01	1.8916378e+02	1.1395917e+02	3.3532907e+02	1.8224251e+02	3.1965583e+02	1.3414911e+02	1.8040539e+02	2.9692247e+02	7.1601283e+01	8.0551339e+01	1.4386534e+02	1.5236300e+02	8.8611107e+01	1.6903598e+02	8.1704690e+01	1.7262842e+02	1.9363988e+02	5.8937403e+01	2.3078864e+02	1.7358908e+02	8.3724966e+01
2.3056306e+03	1.1806315e+02	1.1169769e+02	2.1061254e+02	1.1657753e+02	2.0353493e+02	1.7049147e+02	7.3419861e+01	3.3760570e+02	1.3534544e+02	1.7150297e+02	4.5265070e+02	5.9366298e+02	1.7736260e+02	2.6865106e+02	3.3653032e+02	7.3751548e+01	8.7771983e+01	4.1964950e+02	9.4595459e+01	9.5170947e+01	1.1926150e+02	2.9770452e+02	9.1583618e+01	9.0016148e+01	1.9995541e+02	9.4592165e+01	1.9526660e+02	6.0426239e+01	1.8229790e+02	1.1371421e+02	3.1698312e+02	1.8231545e+02	3.1976807e+02	1.3158977e+02	1.8050879e+02	2.9309261e+02	7.1792945e+01	8.2050181e+01	1.4217220e+02	1.5233630e+02	8.8732183e+01	1.6889564e+02	8.1226189e+01	1.6021524e+02	2.0003543e+02	5.9128570e+01	2.2279678e+02	1.6543883e+02	8.3897770e+01
2.3064306e+03	1.1836313e+02	1.1155975e+02	2.1270049e+02	1.2004172e+02	2.0223656e+02	1.7053480e+02	7.3777468e+01	3.2127634e+02	1.2826256e+02	1.6366969e+02	4.4414929e+02	5.9426202e+02	1.7605070e+02	2.6668211e+02	3.2614155e+02	7.4093731e+01	8.8202200e+01	4.1958694e+02	1.0032848e+02	9.7347184e+01	1.1904706e+02	2.9717343e+02	9.4669115e+01	8.9795367e+01	2.0407649e+02	9.5038730e+01	1.9561215e+02	6.0337826e+01	1.7716313e+02	1.1385318e+02	2.9941365e+02	1.8215706e+02	3.1953984e+02	1.2889390e+02	1.8044155e+02	2.8691576e+02	7.1546561e+01	8.3258144e+01	1.4019688e+02	1.5197431e+02	8.8566220e+01	1.6861854e+02	8.0609935e+01	1.5221340e+02	2.0554107e+02	5.9870483e+01	2.1221126e+02	1.5935334e+02	8.3676383e+01
2.3072307e+03	1.1802485e+02	1.1202009e+02	2.1428722e+02	1.2464020e+02	1.9935776e+02	1.7030598e+02	7.3863084e+01	2.9379095e+02	1.2072943e+02	1.5583807e+02	4.3105399e+02	5.9389019e+02	1.7583108e+02	2.6511536e+02	3.1558443e+02	7.3643871e+01	8.7928404e+01	4.1959901e+02	1.0880839e+02	9.9030584e+01	1.1903285e+02	2.9680609e+02	1.0059682e+02	9.0211239e+01	2.1000233e+02	9.4777663e+01	1.9553352e+02	6.0662424e+01	1.7296132e+02	1.1465504e+02	2.8495181e+02	1.8238564e+02	3.1968392e+02	1.2664425e+02	1.8030687e+02	2.7660717e+02	7.1873936e+01	8.4944365e+01	1.3853104e+02	1.5257505e+02	8.8647334e+01	1.6875904e+02	8.0232898e+01	1.4386431e+02	2.1200781e+02	6.0265744e+01	2.0056467e+02	1.5295391e+02	8.3874466e+01
2.3080308e+03	1.1824118e+02	1.1172225e+02	2.1437257e+02	1.2771473e+02	1.9623356e+02	1.7052497e+02	7.5099622e+01	2.6327386e+02	1.1243156e+02	1.4974539e+02	4.1098784e+02	5.9407196e+02	1.7483401e+02	2.6337371e+02	2.9719062e+02	7.4262162e+01	8.7969532e+01	4.1969397e+02	1.1749816e+02	1.0108332e+02	1.1905698e+02	2.9645090e+02	1.0687098e+02	9.0077409e+01	2.1782513e+02	9.4860505e+01	1.9546891e+02	6.0676335e+01	1.6629520e+02	1.1514628e+02	2.7552353e+02	1.8224101e+02	3.1969069e+02	1.2337588e+02	1.8074973e+02	2.6579104e+02	7.1910200e+01	8.7417759e+01	1.3613851e+02	1.5232487e+02	8.8874864e+01	1.6872024e+02	8.0272319e+01	1.3382083e+02	2.1650322e+02	6.0938358e+01	1.8664507e+02	1.4783926e+02	8.4342721e+01
2.3088309e+03	1.1824281e+02	1.1190604e+02	2.1249362e+02	1.3262462e+02	1.9335373e+02	1.7045587e+02	7.6185091e+01	2.2832939e+02	1.0568168e+02	1.4353676e+02	3.8476109e+02	5.9409508e+02	1.7578711e+02	2.6232521e+02	2.8038052e+02	7.4007901e+01	8.8092642e+01	4.1986496e+02	1.2760518e+02	1.0244602e+02	1.1895590e+02	2.9616692e+02	1.1295378e+02	8.9827347e+01	2.2754512e+02	9.5172255e+01	1.9570713e+02	6.0328832e+01	1.6252365e+02	1.1620501e+02	2.7170734e+02	1.8226643e+02	3.1984406e+02	1.2029495e+02	1.8080727e+02	2.5571379e+02	7.1923575e+01	8.9006354e+01	1.3498401e+02	1.5206788e+02	8.8911373e+01	1.6894730e+02	8.0001681e+01	1.2595463e+02	2.1919393e+02	6.2725711e+01	1.7352404e+02	1.4220061e+02	8.5840771e+01
2.3096310e+03	1.1842977e+02	1.1189090e+02	2.0906463e+02	1.3641780e+02	1.8980543e+02	1.7042273e+02	7.7636455e+01	1.9514853e+02	9.9587190e+01	1.3841606e+02	3.5184184e+02	5.9450583e+02	1.7633778e+02	2.6095924e+02	2.6395449e+02	7.4211467e+01	8.8146941e+01	4.1996864e+02	1.3780531e+02	1.0442268e+02	1.1937184e+02	2.9581828e+02	1.1970559e+02	8.9973906e+01	2.3595512e+02	9.4977605e+01	1.9609866e+02	6.0529022e+01	1.5992923e+02	1.1881485e+02	2.7092603e+02	1.8246445e+02	3.1979240e+02	1.1685967e+02	1.8070908e+02	2.4233367e+02	7.1927429e+01	9.1402490e+01	1.3465603e+02	1.5239893e+02	8.8937517e+01	1.6875245e+02	8.0013204e+01	1.1915701e+02	2.2139610e+02	6.4941706e+01	1.6354599e+02	1.3814334e+02	8.6636338e+01
2.3104310e+03	1.1831004e+02	1.1171290e+02	2.0634701e+02	1.3881931e+02	1.8568769e+02	1.7078636e+02	7.9987906e+01	1.6513695e+02	9.4645789e+01	1.3190199e+02	3.1562776e+02	5.9418030e+02	1.7721523e+02	2.6023752e+02	2.4526135e+02	7.3984546e+01	8.8096633e+01	4.1954848e+02	1.4756576e+02	1.0522087e+02	1.1913423e+02	2.9610767e+02	1.2608600e+02	9.0154697e+01	2.4561296e+02	9.4760718e+01	1.9682586e+02	6.0615028e+01	1.5457612e+02	1.2098985e+02	2.7420168e+02	1.8206388e+02	3.1990445e+02	1.1448739e+02	1.8064497e+02	2.3038559e+02	7.1910378e+01	9.3541369e+01	1.3449795e+02	1.5237321e+02	8.9027949e+01	1.6903415e+02	7.9866233e+01	1.1293615e+02	2.2374041e+02	6.7603019e+01	1.5376026e+02	1.3308841e+02	8.8681891e+01
2.3112311e+03	1.1852178e+02	1.1229672e+02	2.0318064e+02	1.4180895e+02	1.8257445e+02	1.7102447e+02	8.2680779e+01	1.4317170e+02	9.1458108e+01	1.2961356e+02	2.7927861e+02	5.9422260e+02	1.7853681e+02	2.5895397e+02	2.3045795e+02	7.4231586e+01	8.8370228e+01	4.2026333e+02	1.5545883e+02	1.0641776e+02	1.1976370e+02	2.9592981e+02	1.3167929e+02	8.9979050e+01	2.5519035e+02	9.5212048e+01	1.9748071e+02	6.0185039e+01	1.4910243e+02	1.2466692e+02	2.7518352e+02	1.8277462e+02	3.2000334e+02	1.1116207e+02	1.8082731e+02	2.1989604e+02	7.2167699e+01	9.4589112e+01	1.3591674e+02	1.5232564e+02	8.8878062e+01	1.6891767e+02	8.0632959e+01	1.0939383e+02	2.2760388e+02	7.2002931e+01	1.4629431e+02	1.3000169e+02	9.1613930e+01
2.3120312e+03	1.1859819e+02	1.1227524e+02	1.9909944e+02	1.4236186e+02	1.7925693e+02	1.7055445e+02	8.5583978e+01	1.2411030e+02	8.9556704e+01	1.2597276e+02	2.4424722e+02	5.9461771e+02	1.7987413e+02	2.5864445e+02	2.1709228e+02	7.4090337e+01	8.8129762e+01	4.2010337e+02	1.6363680e+02	1.0724157e+02	1.1970146e+02	2.9625213e+02	1.3632586e+02	9.0357283e+01	2.6382323e+02	9.5630556e+01	1.9889213e+02	6.0632239e+01	1.4339422e+02	1.2998593e+02	2.7380225e+02	1.8263365e+02	3.1987717e+02	1.1030174e+02	1.8070525e+02	2.1213664e+02	7.2011515e+01	9.5278823e+01	1.3740654e+02	1.5203104e+02	8.8950848e+01	1.6883314e+02	8.0250716e+01	1.0592504e+02	2.3266827e+02	7.6807185e+01	1.4081744e+02	1.2586889e+02	9.4901962e+01
2.3128313e+03	1.1841656e+02	1.1290323e+02	1.9370066e+02	1.4302964e+02	1.7755759e+02	1.7092427e+02	8.8762437e+01	1.1052343e+02	8.7374624e+01	1.2291618e+02	2.1450470e+02	5.9428843e+02	1.8239387e+02	2.5764072e+02	2.0653784e+02	7.4389850e+01	8.8532136e+01	4.2000558e+02	1.6847109e+02	1.0813965e+02	1.1994062e+02	2.9601655e+02	1.3946740e+02	9.0227639e+01	2.7069187e+02	9.5947544e+01	2.0108998e+02	6.0524363e+01	1.3676091e+02	1.3731577e+02	2.6866744e+02	1.8225532e+02	3.2019675e+02	1.0858478e+02	1.8051645e+02	2.0655269e+02	7.2461316e+01	9.5228805e+01	1.3994187e+02	1.5247208e+02	8.9164079e+01	1.6901340e+02	8.1103584e+01	1.0405512e+02	2.4241844e+02	8.3573431e+01	1.3563852e+02	1.2382636e+02	9.9716422e+01
2.3136314e+03	1.1859335e+02	1.1333120e+02	1.8895058e+02	1.4103128e+02	1.7549130e+02	1.7051958e+02	9.2358557e+01	1.0226056e+02	8.7175581e+01	1.2006464e+02	1.9123843e+02	5.9458388e+02	1.8400036e+02	2.5705915e+02	1.9907702e+02	7.4455849e+01	8.8296352e+01	4.2019707e+02	1.7123927e+02	1.0835193e+02	1.2059473e+02	2.9629309e+02	1.4028380e+02	9.0337042e+01	2.7998084e+02	9.6624611e+01	2.0469474e+02	6.0556760e+01	1.3126380e+02	1.4558842e+02	2.6116811e+02	1.8255286e+02	3.1961897e+02	1.0726871e+02	1.8113175e+02	2.0040573e+02	7.3089485e+01	9.4777932e+01	1.4380707e+02	1.5227170e+02	8.9687042e+01	1.6918329e+02	8.0990733e+01	1.0318198e+02	2.5403278e+02	9.0661225e+01	1.3245902e+02	1.2221606e+02	1.0575755e+02
2.3144314e+03	1.1859051e+02	1.1402258e+02	1.8462860e+02	1.3737297e+02	1.7360861e+02	1.7088871e+02	9.6441195e+01	9.5306338e+01	8.8691228e+01	1.1789777e+02	1.7567326e+02	5.9430860e+02	1.8480554e+02	2.5668178e+02	1.9280810e+02	7.4380689e+01	8.8325085e+01	4.1997629e+02	1.7306602e+02	1.0877514e+02	1.2110965e+02	2.9645105e+02	1.3885664e+02	9.0217282e+01	2.8924974e+02	9.7384811e+01	2.0906053e+02	6.0723308e+01	1.2296972e+02	1.5383336e+02	2.5198884e+02	1.8271405e+02	3.2030203e+02	1.0669918e+02	1.8095201e+02	1.9676025e+02	7.4242915e+01	9.3931251e+01	1.4868374e+02	1.5245161e+02	8.9687282e+01	1.6924792e+02	8.2085599e+01	1.0207341e+02	2.6856943e+02	9.8484830e+01	1.2956377e+02	1.2032446e+02	1.1085101e+02
2.3152315e+03	1.1893768e+02	1.1607478e+02	1.8048351e+02	1.3425312e+02	1.7167507e+02	1.7099077e+02	1.0103615e+02	9.1106336e+01	9.0864273e+01	1.1462346e+02	1.6361035e+02	5.9435947e+02	1.8574383e+02	2.5668947e+02	1.8944530e+02	7.4545982e+01	8.8470729e+01	4.2040360e+02	1.7237836e+02	1.0758891e+02	1.2169607e+02	2.9634432e+02	1.3446164e+02	9.0154351e+01	2.9930322e+02	9.8912736e+01	2.1558292e+02	6.0670049e+01	1.1676458e+02	1.6415377e+02	2.4574983e+02	1.8249806e+02	3.1994394e+02	1.0624392e+02	1.8047747e+02	1.9366528e+02	7.4829314e+01	9.1457920e+01	1.5375071e+02	1.5272718e+02	9.0182521e+01	1.6943750e+02	8.2754654e+01	1.0171593e+02	2.8366699e+02	1.0695177e+02	1.2686750e+02	1.1967996e+02	1.1773575e+02
2.3160316e+03	1.1876792e+02	1.1843951e+02	1.7747010e+02	1.3156841e+02	1.7137000e+02	1.7100420e+02	1.0577569e+02	8.8301172e+01	9.5777056e+01	1.1330015e+02	1.5563595e+02	5.9467753e+02	1.8445163e+02	2.5614773e+02	1.8560359e+02	7.4286537e+01	8.8774570e+01	4.2009785e+02	1.7083214e+02	1.0771643e+02	1.2301551e+02	2.9627347e+02	1.3005150e+02	9.0347993e+01	3.1383000e+02	1.0037586e+02	2.2602622e+02	6.0540085e+01	1.0985691e+02	1.7608984e+02	2.3724543e+02	1.8252669e+02	3.2012053e+02	1.0599579e+02	1.8104565e+02	1.9185685e+02	7.7314640e+01	9.0381449e+01	1.5846814e+02	1.5214998e+02	9.0743243e+01	1.6955881e+02	8.3471066e+01	1.0172871e+02	2.9438257e+02	1.1373740e+02	1.2583226e+02	1.1881905e+02	1.2457767e+02
2.3168317e+03	1.1889950e+02	1.2267362e+02	1.7454575e+02	1.2844646e+02	1.7023579e+02	1.7123621e+02	1.1300055e+02	8.6736731e+01	1.0456876e+02	1.1069728e+02	1.5266788e+02	5.9481815e+02	1.8463818e+02	2.5579448e+02	1.8309927e+02	7.4631010e+01	8.8514380e+01	4.2015826e+02	1.6736319e+02	1.0606310e+02	1.2461090e+02	2.9629073e+02	1.2570588e+02	9.0364835e+01	3.2848703e+02	1.0271392e+02	2.3798373e+02	6.0502051e+01	1.0580807e+02	1.8681582e+02	2.3179258e+02	1.8234917e+02	3.2002761e+02	1.0566513e+02	1.8133235e+02	1.9045931e+02	8.0185176e+01	8.8840796e+01	1.6323216e+02	1.5267150e+02	9.2091616e+01	1.6936757e+02	8.4556228e+01	1.0135139e+02	3.0542790e+02	1.2027944e+02	1.2411989e+02	1.1851893e+02	1.3284537e+02
2.3176318e+03	1.1908405e+02	1.2893138e+02	1.7250926e+02	1.2655727e+02	1.6943784e+02	1.7179308e+02	1.1798542e+02	8.5552308e+01	1.1779599e+02	1.0936494e+02	1.5361095e+02	5.9448652e+02	1.8321455e+02	2.5654754e+02	1.8048283e+02	7.4690963e+01	8.8704127e+01	4.2045138e+02	1.6676105e+02	1.0415046e+02	1.2660851e+02	2.9645764e+02	1.2125438e+02	9.0436238e+01	3.4513794e+02	1.0483513e+02	2.5423713e+02	6.0790825e+01	1.0178008e+02	1.9757028e+02	2.2518275e+02	1.8309559e+02	3.2049193e+02	1.0586824e+02	1.8146373e+02	1.8941622e+02	8.4006114e+01	8.7518796e+01	1.6874644e+02	1.5232402e+02	9.2781530e+01	1.6983059e+02	8.5856830e+01	1.0145255e+02	3.0371447e+02	1.2303831e+02	1.2328870e+02	1.1822453e+02	1.4151549e+02
2.3184318e+03	1.1954431e+02	1.3536195e+02	1.7084890e+02	1.2420677e+02	1.6962774e+02	1.7216611e+02	1.2615882e+02	8.4480557e+01	1.3742926e+02	1.0723464e+02	1.5033204e+02	5.9471723e+02	1.8069999e+02	2.5556693e+02	1.7643715e+02	7.4438631e+01	8.8667425e+01	4.2049177e+02	1.6254577e+02	1.0202805e+02	1.2876889e+02	2.9652564e+02	1.1750125e+02	9.0372772e+01	3.6157354e+02	1.0638111e+02	2.7176921e+02	6.0760007e+01	9.8854661e+01	2.0641359e+02	2.2025581e+02	1.8258779e+02	3.2028463e+02	1.0576570e+02	1.8169145e+02	1.8856983e+02	8.8812666e+01	8.5435315e+01	1.7338007e+02	1.5294300e+02	9.4297123e+01	1.7053295e+02	8.7376616e+01	1.0137338e+02	2.9897916e+02	1.2425416e+02	1.2241803e+02	1.1787832e+02	1.4879243e+02
2.3192319e+03	1.1986517e+02	1.4350343e+02	1.7034316e+02	1.2478409e+02	1.6870707e+02	1.7303059e+02	1.3386974e+02	8.4026879e+01	1.6542585e+02	1.0623063e+02	1.5006516e+02	5.9498644e+02	1.7932570e+02	2.5610314e+02	1.7362560e+02	7.4653551e+01	8.8920282e+01	4.2039629e+02	1.5673090e+02	9.9128274e+01	1.3289889e+02	2.9641426e+02	1.1524979e+02	9.0451339e+01	3.7399783e+02	1.0780523e+02	2.9219111e+02	6.0695934e+01	9.6613180e+01	2.1448170e+02	2.1573215e+02	1.8287900e+02	3.2013254e+02	1.0575452e+02	1.8275358e+02	1.8821168e+02	9.3651771e+01	8.4072783e+01	1.7701952e+02	1.5244684e+02	9.6479370e+01	1.7075298e+02	8.8167042e+01	1.0129792e+02	2.8847825e+02	1.2261096e+02	1.1878743e+02	1.1816562e+02	1.6010929e+02
2.3200320e+03	1.2029103e+02	1.5401433e+02	1.6928831e+02	1.2451707e+02	1.6854230e+02	1.7391250e+02	1.4362566e+02	8.3839858e+01	1.9760493e+02	1.0547161e+02	1.4667761e+02	5.9487133e+02	1.7783907e+02	2.5625148e+02	1.7152516e+02	7.4509721e+01	8.8866271e+01	4.2073023e+02	1.5081342e+02	9.6627631e+01	1.3770357e+02	2.9677994e+02	1.1327733e+02	9.0470179e+01	3.9057208e+02	1.0912064e+02	3.0903955e+02	6.0919326e+01	9.4541881e+01	2.1806134e+02	2.0841399e+02	1.8271644e+02	3.2001845e+02	1.0620984e+02	1.8480169e+02	1.8808933e+02	9.9643261e+01	8.3032445e+01	1.7911437e+02	1.5247772e+02	9.8515950e+01	1.7164553e+02	9.0184817e+01	1.0167500e+02	2.7479249e+02	1.1978949e+02	1.1400906e+02	1.1804506e+02	1.7331254e+02
2.3208321e+03	1.2138391e+02	1.6255626e+02	1.6925796e+02	1.2229753e+02	1.6844059e+02	1.7506998e+02	1.5220468e+02	8.2876489e+01	2.4200806e+02	1.0476340e+02	1.4352844e+02	5.9503317e+02	1.7571357e+02	2.5600425e+02	1.6889831e+02	7.4717291e+01	8.8973493e+01	4.2071044e+02	1.4304947e+02	9.4368695e+01	1.4296459e+02	2.9640733e+02	1.1328463e+02	9.0411638e+01	4.0186901e+02	1.0901492e+02	3.2420441e+02	6.0800010e+01	9.3529395e+01	2.1894658e+02	1.9815805e+02	1.8298123e+02	3.2031407e+02	1.0594775e+02	1.8663766e+02	1.8783007e+02	1.0441263e+02	8.2333917e+01	1.8266021e+02	1.5255420e+02	1.0095865e+02	1.7237659e+02	9.1757952e+01	1.0165410e+02	2.6129752e+02	1.1370376e+02	1.0916967e+02	1.1783827e+02	1.8393075e+02
2.3216322e+03	1.2311296e+02	1.7169772e+02	1.6885656e+02	1.2306994e+02	1.6772911e+02	1.7708512e+02	1.5688028e+02	8.2968926e+01	2.9108458e+02	1.0455599e+02	1.3957218e+02	5.9515726e+02	1.7473306e+02	2.5624200e+02	1.6585337e+02	7.4787715e+01	8.8875298e+01	4.2058869e+02	1.3722721e+02	9.3383354e+01	1.4814992e+02	2.9659502e+02	1.1225145e+02	9.0534535e+01	4.0566289e+02	1.0949717e+02	3.3740089e+02	6.0524487e+01	9.2900443e+01	2.1695753e+02	1.8887516e+02	1.8271166e+02	3.2010499e+02	1.0604956e+02	1.9021362e+02	1.8796069e+02	1.0851551e+02	8.1140315e+01	1.8589327e+02	1.5280638e+02	1.0408979e+02	1.7373268e+02	9.5059957e+01	1.0152715e+02	2.4587485e+02	1.0850233e+02	1.0258445e+02	1.1818793e+02	1.9264439e+02
2.3224322e+03	1.2558769e+02	1.7745322e+02	1.6878471e+02	1.2269619e+02	1.6834316e+02	1.7861435e+02	1.5658470e+02	8.3194190e+01	3.4475009e+02	1.0419032e+02	1.3347195e+02	5.9579423e+02	1.7380451e+02	2.5634506e+02	1.6364739e+02	7.4674649e+01	8.9095926e+01	4.2114212e+02	1.2995448e+02	9.1957846e+01	1.5646375e+02	2.9674071e+02	1.1165681e+02	9.0706963e+01	4.1579608e+02	1.0925566e+02	3.4434754e+02	6.0765992e+01	9.2574536e+01	2.1231437e+02	1.7574981e+02	1.8273497e+02	3.2017322e+02	1.0625178e+02	1.9551288e+02	1.8728454e+02	1.1004690e+02	7.9906653e+01	1.8922934e+02	1.5287364e+02	1.0681767e+02	1.7589757e+02	9.8886433e+01	1.0176143e+02	2.3461550e+02	1.0265489e+02	9.6305637e+01	1.1824409e+02	1.9886242e+02
2.3232323e+03	1.2826033e+02	1.8194625e+02	1.6886823e+02	1.2342760e+02	1.6769587e+02	1.7987155e+02	1.5422543e+02	8.3025416e+01	3.9871692e+02	1.0407612e+02	1.2631662e+02	5.9597796e+02	1.7298299e+02	2.5597547e+02	1.6197102e+02	7.5067896e+01	8.8948218e+01	4.2089489e+02	1.2340284e+02	9.1688715e+01	1.6216792e+02	2.9644539e+02	1.1032865e+02	9.0493671e+01	4.1951619e+02	1.0954898e+02	3.4601633e+02	6.0996575e+01	9.2644943e+01	2.0626259e+02	1.6152721e+02	1.8307748e+02	3.2034654e+02	1.0627297e+02	2.0133614e+02	1.8767410e+02	1.1195834e+02	7.8758996e+01	1.9235990e+02	1.5281264e+02	1.1101744e+02	1.7849303e+02	1.0389208e+02	1.0163745e+02	2.2338039e+02	9.6715542e+01	9.1832442e+01	1.1792659e+02	2.0453638e+02
2.3240324e+03	1.3216663e+02	1.8269290e+02	1.6857267e+02	1.2262476e+02	1.6823200e+02	1.8172137e+02	1.4636438e+02	8.3039260e+01	4.5340119e+02	1.0451149e+02	1.2003586e+02	5.9618118e+02	1.7195106e+02	2.5628735e+02	1.6067172e+02	7.5485053e+01	8.9214829e+01	4.2061660e+02	1.1784996e+02	9.0455942e+01	1.6605070e+02	2.9694334e+02	1.0843972e+02	9.0662579e+01	4.1845046e+02	1.0942150e+02	3.4600694e+02	6.0653886e+01	9.2018963e+01	1.9659251e+02	1.4908792e+02	1.8305747e+02	3.2056048e+02	1.0599065e+02	2.0698944e+02	1.8795173e+02	1.1086557e+02	7.8370074e+01	1.9711575e+02	1.5263789e+02	1.1504385e+02	1.8206259e+02	1.0972528e+02	1.0190468e+02	2.1762860e+02	9.1329975e+01	8.6697364e+01	1.1844733e+02	2.0486388e+02
2.3248325e+03	1.3699186e+02	1.8160361e+02	1.6886059e+02	1.2323916e+02	1.6824037e+02	1.8303603e+02	1.3719790e+02	8.3584946e+01	5.0547556e+02	1.0403163e+02	1.1348468e+02	5.9664568e+02	1.7195522e+02	2.5637426e+02	1.5938265e+02	7.6078799e+01	8.9508871e+01	4.2127002e+02	1.1739183e+02	9.0652633e+01	1.7027761e+02	2.9689372e+02	1.0477389e+02	9.0634110e+01	4.1977062e+02	1.0952512e+02	3.3946550e+02	6.0708234e+01	9.1851636e+01	1.8716199e+02	1.3686324e+02	1.8281699e+02	3.2008312e+02	1.0628492e+02	2.1489633e+02	1.8786781e+02	1.0943732e+02	7.8270028e+01	2.0261612e+02	1.5278470e+02	1.1917830e+02	1.8667587e+02	1.1574233e+02	1.0218514e+02	2.1476470e+02	8.7848454e+01	8.3509601e+01	1.1813630e+02	2.0585374e+02
2.3256326e+03	1.4052985e+02	1.7871437e+02	1.6881198e+02	1.2222887e+02	1.6789397e+02	1.8433951e+02	1.2794875e+02	8.2796324e+01	5.4903751e+02	1.0390065e+02	1.0679589e+02	5.9725127e+02	1.7173957e+02	2.5644902e+02	1.5823290e+02	7.6978392e+01	8.8931150e+01	4.2084342e+02	1.1607509e+02	9.0330109e+01	1.7284969e+02	2.9697473e+02	1.0184178e+02	9.0637069e+01	4.1992713e+02	1.1057357e+02	3.3063629e+02	6.1065812e+01	9.2248661e+01	1.7784972e+02	1.2837399e+02	1.8322300e+02	3.2023899e+02	1.0616525e+02	2.2424593e+02	1.8771048e+02	1.0599067e+02	7.7722681e+01	2.0980634e+02	1.5284078e+02	1.2173077e+02	1.9074074e+02	1.2501834e+02	1.0234089e+02	2.1292244e+02	8.4856806e+01	8.0522984e+01	1.1859400e+02	2.0381192e+02
2.3264326e+03	1.4697892e+02	1.7475246e+02	1.6869392e+02	1.2204977e+02	1.6818329e+02	1.8524068e+02	1.1772156e+02	8.3230918e+01	5.8083154e+02	1.0409037e+02	1.0104232e+02	5.9806502e+02	1.7088958e+02	2.5671808e+02	1.5779463e+02	7.8370360e+01	8.9353597e+01	4.2123218e+02	1.1934242e+02	9.0267353e+01	1.7286874e+02	2.9690093e+02	9.7601279e+01	9.0632042e+01	4.1697451e+02	1.1132289e+02	3.1895615e+02	6.0771066e+01	9.2033851e+01	1.6925483e+02	1.2121030e+02	1.8329248e+02	3.2052511e+02	1.0606958e+02	2.3105641e+02	1.8779286e+02	1.0306335e+02	7.7841004e+01	2.1838686e+02	1.5280672e+02	1.2480224e+02	1.9568893e+02	1.3377099e+02	1.0309631e+02	2.1197602e+02	8.4661385e+01	7.9371008e+01	1.1837767e+02	1.9975856e+02
2.3272327e+03	1.5210990e+02	1.7144402e+02	1.6898640e+02	1.2013835e+02	1.6793774e+02	1.8736605e+02	1.0774718e+02	8.3578518e+01	6.0944524e+02	1.0464162e+02	9.5903961e+01	5.9921705e+02	1.7110258e+02	2.5643617e+02	1.5729202e+02	8.0504076e+01	8.9641089e+01	4.2097204e+02	1.2510438e+02	9.0238825e+01	1.7208934e+02	2.9729129e+02	9.4031091e+01	9.0923159e+01	4.1212261e+02	1.1229774e+02	3.0712889e+02	6.0959628e+01	9.2027508e+01	1.5988768e+02	1.1522331e+02	1.8290937e+02	3.2037452e+02	1.0643381e+02	2.3616483e+02	1.8802772e+02	1.0073144e+02	7.7559180e+01	2.2492612e+02	1.5332860e+02	1.2697866e+02	2.0084869e+02	1.4460021e+02	1.0358908e+02	2.1262980e+02	8.4072131e+01	7.8585078e+01	1.1860837e+02	1.9698267e+02
2.3280328e+03	1.5693357e+02	1.6615051e+02	1.6899834e+02	1.1649110e+02	1.6786678e+02	1.8870734e+02	9.9362915e+01	8.3268829e+01	6.2575447e+02	1.0430172e+02	9.0601270e+01	6.0162023e+02	1.7085662e+02	2.5671588e+02	1.5727820e+02	8.3683648e+01	8.9300348e+01	4.2126348e+02	1.3091456e+02	8.9951118e+01	1.6913347e+02	2.9708818e+02	9.0810184e+01	9.0650514e+01	4.0638289e+02	1.1350073e+02	2.9554848e+02	6.0925905e+01	9.2219709e+01	1.5079413e+02	1.1233977e+02	1.8289275e+02	3.2067037e+02	1.0638438e+02	2.3949143e+02	1.8796036e+02	9.8026446e+01	7.7828379e+01	2.3259981e+02	1.5323357e+02	1.2761679e+02	2.0305689e+02	1.5573736e+02	1.0544075e+02	2.1385228e+02	8.5741079e+01	7.8674283e+01	1.1897764e+02	1.9052942e+02
2.3288329e+03	1.6281871e+02	1.6463545e+02	1.6911349e+02	1.1368332e+02	1.6788312e+02	1.9118413e+02	9.3954358e+01	8.3484424e+01	6.3064575e+02	1.0489855e+02	8.6236436e+01	6.0305834e+02	1.7071456e+02	2.5687329e+02	1.5691266e+02	8.7884241e+01	8.9819569e+01	4.2177215e+02	1.3628950e+02	9.0224503e+01	1.6522033e+02	2.9680633e+02	8.7230361e+01	9.0683144e+01	3.9864048e+02	1.1514710e+02	2.8617756e+02	6.0960914e+01	9.2325215e+01	1.4446651e+02	1.1034141e+02	1.8332381e+02	3.2062164e+02	1.0618743e+02	2.4183035e+02	1.8805649e+02	9.5149118e+01	7.7451120e+01	2.3948855e+02	1.5333214e+02	1.2475194e+02	2.0475307e+02	1.6529435e+02	1.0726740e+02	2.1363150e+02	8.7960809e+01	8.0223420e+01	1.1935682e+02	1.8800831e+02
2.3296330e+03	1.6750730e+02	1.6346796e+02	1.6921228e+02	1.1086119e+02	1.6778616e+02	1.9295802e+02	8.9438858e+01	8.3248592e+01	6.3358672e+02	1.0541918e+02	8.3083721e+01	6.0601564e+02	1.7086819e+02	2.5691092e+02	1.5683350e+02	9.1110199e+01	8.9401924e+01	4.2112982e+02	1.3986907e+02	9.0456573e+01	1.6033959e+02	2.9710519e+02	8.4097838e+01	9.1020509e+01	3.8544419e+02	1.1726456e+02	2.7687337e+02	6.0805262e+01	9.2466731e+01	1.3905443e+02	1.0939756e+02	1.8347604e+02	3.2024114e+02	1.0682867e+02	2.4130529e+02	1.8825319e+02	9.2278992e+01	7.7546732e+01	2.4445053e+02	1.5348133e+02	1.2313403e+02	2.0497610e+02	1.7380017e+02	1.1035810e+02	2.1762587e+02	8.9922917e+01	8.2456380e+01	1.2002449e+02	1.8463457e+02
2.3304330e+03	1.7152581e+02	1.6283384e+02	1.6904836e+02	1.0614850e+02	1.6825070e+02	1.9461727e+02	8.6039947e+01	8.3387891e+01	6.2962641e+02	1.0653001e+02	8.0695493e+01	6.1001711e+02	1.7050146e+02	2.5683753e+02	1.5656273e+02	9.5596906e+01	8.9615350e+01	4.2142830e+02	1.4013815e+02	9.0324872e+01	1.5464001e+02	2.9745701e+02	8.1761767e+01	9.1319338e+01	3.6936035e+02	1.1659052e+02	2.6813637e+02	6.1001239e+01	9.2153122e+01	1.3364090e+02	1.0854606e+02	1.8379619e+02	3.2071373e+02	1.0644851e+02	2.3953585e+02	1.8775111e+02	9.0674311e+01	7.7259297e+01	2.4851914e+02	1.5384495e+02	1.1923831e+02	2.0451981e+02	1.8328059e+02	1.1447714e+02	2.2022765e+02	9.2774322e+01	8.3765600e+01	1.2082193e+02	1.8274788e+02
2.3312331e+03	1.7756322e+02	1.6507415e+02	1.6927104e+02	1.0352090e+02	1.6828973e+02	1.9626899e+02	8.3144080e+01	8.3732015e+01	6.0892825e+02	1.0826063e+02	7.8859840e+01	6.1345853e+02	1.7067387e+02	2.5694427e+02	1.5696628e+02	1.0005978e+02	8.9761978e+01	4.2111010e+02	1.3911107e+02	9.0711369e+01	1.4882179e+02	2.9757683e+02	7.9861564e+01	9.1684524e+01	3.5558152e+02	1.1744088e+02	2.5974245e+02	6.0778550e+01	9.2321051e+01	1.2899281e+02	1.0790389e+02	1.8347085e+02	3.2024274e+02	1.0651986e+02	2.3815902e+02	1.8839022e+02	8.8369424e+01	7.7561658e+01	2.5029405e+02	1.5441209e+02	1.1540822e+02	2.0313314e+02	1.9358005e+02	1.1959964e+02	2.2327518e+02	9.4363190e+01	8.6309537e+01	1.2236285e+02	1.7870367e+02
2.3320332e+03	1.8095567e+02	1.7081438e+02	1.6929899e+02	1.0133645e+02	1.6843461e+02	1.9706889e+02	8.1200183e+01	8.3580663e+01	5.7909454e+02	1.1083779e+02	7.7285212e+01	6.1757668e+02	1.7050377e+02	2.5687854e+02	1.5684354e+02	1.0467576e+02	8.9687083e+01	4.2124046e+02	1.3417527e+02	9.0324365e+01	1.4227719e+02	2.9764657e+02	7.8658631e+01	9.2018816e+01	3.4001714e+02	1.1920446e+02	2.5008927e+02	6.0935175e+01	9.2464013e+01	1.2571647e+02	1.0771654e+02	1.8392071e+02	3.2059260e+02	1.0703399e+02	2.3788333e+02	1.8802049e+02	8.5946474e+01	7.7743717e+01	2.4952056e+02	1.5535863e+02	1.1150348e+02	2.0105427e+02	2.0389733e+02	1.2593885e+02	2.2721568e+02	9.7203243e+01	8.7103900e+01	1.2361678e+02	1.7355383e+02
2.3328333e+03	1.8296755e+02	1.7550667e+02	1.6958959e+02	9.8840967e+01	1.6851321e+02	1.9692671e+02	8.0107665e+01	8.3893022e+01	5.4062193e+02	1.1326658e+02	7.6752498e+01	6.2123534e+02	1.7073508e+02	2.5746930e+02	1.5704631e+02	1.0691354e+02	9.0081825e+01	4.2164299e+02	1.2593888e+02	9.1048194e+01	1.3753783e+02	2.9777517e+02	7.8606185e+01	9.3634685e+01	3.2278829e+02	1.2024621e+02	2.4463980e+02	6.1209974e+01	9.2448752e+01	1.2309395e+02	1.0786118e+02	1.8472590e+02	3.2076424e+02	1.0636434e+02	2.3521660e+02	1.8855997e+02	8.3404863e+01	7.7669460e+01	2.4580090e+02	1.5660458e+02	1.0741272e+02	1.9687605e+02	2.0911737e+02	1.3219859e+02	2.3144351e+02	9.7802338e+01	8.9136496e+01	1.2509579e+02	1.6802353e+02
2.3336334e+03	1.8434034e+02	1.8412458e+02	1.7011466e+02	9.8163586e+01	1.6894157e+02	1.9616887e+02	7.9578436e+01	8.4068613e+01	4.9151711e+02	1.1722057e+02	7.5290552e+01	6.2509040e+02	1.7083846e+02	2.5685166e+02	1.5688665e+02	1.1001605e+02	8.9944795e+01	4.2166034e+02	1.1792580e+02	9.0857315e+01	1.3280397e+02	2.9907350e+02	7.7203478e+01	9.4819620e+01	3.0847736e+02	1.2066020e+02	2.3847744e+02	6.1026513e+01	9.2268300e+01	1.2041285e+02	1.0755973e+02	1.8541257e+02	3.2056042e+02	1.0676115e+02	2.3506801e+02	1.8838490e+02	8.0781768e+01	7.7629643e+01	2.3829964e+02	1.5825182e+02	1.0271333e+02	1.9303194e+02	2.1436338e+02	1.3899328e+02	2.3653775e+02	9.6023990e+01	9.0239267e+01	1.2808339e+02	1.6160262e+02
2.3344334e+03	1.8595685e+02	1.9449462e+02	1.7027121e+02	9.7219796e+01	1.6901729e+02	1.9341121e+02	7.8930783e+01	8.4495337e+01	4.3168132e+02	1.2323756e+02	7.5048235e+01	6.2830494e+02	1.7066158e+02	2.5675165e+02	1.5662364e+02	1.1173539e+02	9.0183918e+01	4.2163042e+02	1.0849913e+02	9.1809691e+01	1.2941127e+02	2.9970029e+02	7.7207944e+01	9.7073460e+01	2.9756789e+02	1.2249364e+02	2.3419297e+02	6.1385396e+01	9.2413278e+01	1.1871029e+02	1.0755255e+02	1.8691963e+02	3.2074288e+02	1.0683606e+02	2.3316086e+02	1.8840663e+02	7.8525476e+01	7.7566206e+01	2.2896943e+02	1.6029879e+02	9.9515516e+01	1.9072525e+02	2.1954632e+02	1.4461876e+02	2.4067201e+02	9.6325346e+01	9.0552308e+01	1.3066246e+02	1.5585630e+02
2.3352335e+03	1.8438198e+02	2.0551902e+02	1.7073221e+02	9.7949651e+01	1.6912618e+02	1.9100230e+02	8.0503473e+01	8.5034245e+01	3.7492186e+02	1.2975091e+02	7.4756305e+01	6.2968223e+02	1.7085821e+02	2.5793267e+02	1.5675589e+02	1.1388144e+02	8.9988324e+01	4.2171252e+02	9.9311078e+01	9.2107640e+01	1.2683407e+02	3.0137323e+02	7.7730082e+01	1.0001391e+02	2.8872068e+02	1.2273789e+02	2.2923851e+02	6.1481388e+01	9.2762137e+01	1.1746065e+02	1.0759745e+02	1.8915624e+02	3.2065775e+02	1.0693963e+02	2.3142438e+02	1.8848141e+02	7.7416890e+01	7.7469592e+01	2.1853317e+02	1.6431519e+02	9.7034536e+01	1.8660365e+02	2.2631500e+02	1.5059113e+02	2.4694983e+02	9.4644524e+01	9.1473723e+01	1.3316318e+02	1.4848340e+02
2.3360336e+03	1.8067057e+02	2.2009017e+02	1.7144227e+02	9.7292278e+01	1.6975232e+02	1.8918681e+02	8.1671621e+01	8.6806650e+01	3.1528746e+02	1.3545947e+02	7.4264884e+01	6.2875765e+02	1.7070819e+02	2.5804738e+02	1.5718774e+02	1.1894986e+02	9.0225157e+01	4.2176698e+02	9.2281769e+01	9.2741118e+01	1.2464234e+02	3.0337280e+02	7.8264500e+01	1.0324015e+02	2.8116500e+02	1.2184380e+02	2.2831235e+02	6.1427445e+01	9.2753310e+01	1.1653914e+02	1.0742580e+02	1.9263179e+02	3.2089474e+02	1.0674514e+02	2.2703473e+02	1.8871801e+02	7.5979663e+01	7.8100627e+01	2.0590174e+02	1.6780899e+02	9.4913794e+01	1.8377668e+02	2.3042422e+02	1.5312837e+02	2.4817677e+02	9.3001120e+01	9.3055461e+01	1.3688813e+02	1.4126436e+02
2.3368337e+03	1.7820710e+02	2.3622984e+02	1.7334628e+02	9.9636224e+01	1.7028561e+02	1.8644921e+02	8.4399376e+01	8.8604764e+01	2.5981256e+02	1.4172056e+02	7.4221811e+01	6.2669935e+02	1.7075635e+02	2.5810662e+02	1.5689822e+02	1.2124169e+02	9.0332209e+01	4.2200163e+02	8.7151961e+01	9.3591312e+01	1.2308431e+02	3.0571610e+02	7.9351492e+01	1.0660432e+02	2.7548892e+02	1.2087675e+02	2.2846154e+02	6.1958775e+01	9.2727246e+01	1.1610633e+02	1.0784501e+02	1.9759098e+02	3.2086341e+02	1.0695086e+02	2.2225188e+02	1.8933381e+02	7.5705724e+01	7.7563400e+01	1.9611183e+02	1.7348301e+02	9.3243585e+01	1.8064538e+02	2.3273690e+02	1.5835686e+02	2.4865406e+02	8.9865904e+01	9.3914940e+01	1.3957863e+02	1.3384769e+02
2.3376338e+03	1.7468521e+02	2.5065660e+02	1.7474211e+02	1.0054991e+02	1.7047894e+02	1.8431339e+02	8.8550760e+01	9.1369570e+01	2.1005037e+02	1.4835030e+02	7.3805269e+01	6.2494874e+02	1.7090736e+02	2.5884933e+02	1.5691120e+02	1.2546660e+02	9.0484228e+01	4.2194088e+02	8.3830557e+01	9.5454994e+01	1.2227051e+02	3.0945271e+02	8.0948418e+01	1.1051295e+02	2.7019449e+02	1.1954857e+02	2.2910014e+02	6.2524587e+01	9.2553538e+01	1.1540951e+02	1.0772848e+02	2.0326810e+02	3.2127386e+02	1.0708793e+02	2.1589283e+02	1.8996453e+02	7.4761032e+01	7.7695211e+01	1.8459730e+02	1.7954153e+02	9.2415156e+01	1.7880631e+02	2.3516607e+02	1.6021067e+02	2.4697974e+02	8.7248686e+01	9.4832638e+01	1.4187330e+02	1.2657167e+02
2.3384338e+03	1.7226072e+02	2.6290318e+02	1.7710981e+02	1.0179284e+02	1.7068418e+02	1.8292247e+02	9.3356708e+01	9.5452111e+01	1.7382685e+02	1.5315155e+02	7.4084983e+01	6.2051133e+02	1.7089213e+02	2.5972659e+02	1.5698989e+02	1.2821630e+02	9.0705318e+01	4.2214641e+02	8.0654575e+01	9.7691798e+01	1.2141967e+02	3.1322847e+02	8.2998244e+01	1.1287454e+02	2.6460737e+02	1.1758778e+02	2.3152596e+02	6.2973911e+01	9.3044277e+01	1.1542421e+02	1.0788668e+02	2.1034669e+02	3.2155325e+02	1.0692099e+02	2.0963098e+02	1.9104941e+02	7.4637475e+01	7.7638949e+01	1.7776265e+02	1.8576579e+02	9.1326191e+01	1.7722569e+02	2.3759754e+02	1.6299000e+02	2.4024117e+02	8.3170857e+01	9.6483672e+01	1.4409575e+02	1.2131974e+02
2.3392339e+03	1.6937199e+02	2.7367470e+02	1.7986549e+02	1.0272221e+02	1.7089549e+02	1.8020155e+02	9.9754914e+01	9.9628484e+01	1.4418607e+02	1.5767150e+02	7.4036216e+01	6.1609698e+02	1.7077823e+02	2.6028088e+02	1.5708768e+02	1.3427278e+02	9.1488190e+01	4.2181602e+02	7.9792048e+01	1.0020378e+02	1.2100974e+02	3.1677477e+02	8.5764241e+01	1.1565247e+02	2.5921014e+02	1.1407093e+02	2.3583657e+02	6.4208067e+01	9.2767958e+01	1.1498399e+02	1.0815264e+02	2.1796709e+02	3.2234035e+02	1.0747415e+02	2.0372606e+02	1.9307780e+02	7.5534036e+01	7.7842252e+01	1.7279007e+02	1.9123188e+02	9.0725559e+01	1.7511621e+02	2.3733204e+02	1.6635494e+02	2.2981391e+02	7.9594757e+01	9.7026621e+01	1.4411918e+02	1.1546733e+02
2.3400340e+03	1.6659866e+02	2.8211708e+02	1.8214992e+02	1.0350503e+02	1.7110372e+02	1.7929907e+02	1.0692448e+02	1.0589270e+02	1.2381155e+02	1.6097922e+02	7.4124080e+01	6.1181680e+02	1.7133991e+02	2.6193924e+02	1.5689217e+02	1.3749781e+02	9.2482117e+01	4.2238427e+02	7.9172649e+01	1.0395144e+02	1.2121094e+02	3.2109134e+02	8.8481147e+01	1.1767352e+02	2.5390002e+02	1.1057887e+02	2.4108207e+02	6.6393158e+01	9.2831501e+01	1.1538960e+02	1.0794256e+02	2.2459955e+02	3.2345576e+02	1.0776914e+02	1.9786275e+02	1.9678921e+02	7.6941533e+01	7.8023700e+01	1.7104448e+02	1.9600647e+02	9.0375460e+01	1.7461333e+02	2.3491318e+02	1.6906285e+02	2.1639494e+02	7.6435864e+01	9.6235009e+01	1.4577921e+02	1.1017269e+02
2.3408341e+03	1.6415305e+02	2.8535043e+02	1.8560787e+02	1.0236605e+02	1.7160225e+02	1.7839260e+02	1.1442761e+02	1.1286492e+02	1.0795392e+02	1.6095266e+02	7.4064065e+01	6.0793070e+02	1.7111543e+02	2.6272775e+02	1.5728512e+02	1.4041834e+02	9.3385275e+01	4.2207869e+02	7.8993781e+01	1.0777612e+02	1.2076521e+02	3.2363191e+02	9.2149793e+01	1.1831081e+02	2.4813667e+02	1.0974156e+02	2.4574041e+02	6.7828857e+01	9.2773827e+01	1.1484167e+02	1.0808279e+02	2.3387450e+02	3.2526051e+02	1.0849221e+02	1.9256388e+02	2.0190461e+02	7.9046939e+01	7.7568620e+01	1.6895207e+02	2.0027755e+02	9.0327325e+01	1.7314009e+02	2.3413121e+02	1.6970243e+02	2.0252771e+02	7.3707391e+01	9.5652919e+01	1.4519132e+02	1.0652342e+02
2.3416342e+03	1.6370218e+02	2.8287791e+02	1.8900791e+02	1.0151206e+02	1.7136743e+02	1.7725063e+02	1.2105813e+02	1.1922827e+02	9.8312450e+01	1.5986380e+02	7.4278547e+01	6.0465993e+02	1.7106363e+02	2.6390526e+02	1.5700482e+02	1.4227572e+02	9.5848605e+01	4.2209490e+02	7.8981103e+01	1.1254875e+02	1.2094228e+02	3.2655336e+02	9.6076897e+01	1.1775200e+02	2.4325859e+02	1.0836482e+02	2.5165385e+02	7.0158830e+01	9.3124053e+01	1.1504643e+02	1.0831834e+02	2.4078167e+02	3.2797405e+02	1.0853421e+02	1.8929361e+02	2.0819874e+02	8.2599722e+01	7.7853114e+01	1.7033771e+02	2.0438713e+02	9.0130878e+01	1.7231641e+02	2.3218461e+02	1.6905328e+02	1.8667556e+02	7.1137204e+01	9.4980907e+01	1.4423936e+02	1.0471652e+02
2.3424342e+03	1.6090599e+02	2.7460188e+02	1.9322273e+02	1.0119566e+02	1.7190635e+02	1.7669008e+02	1.2686297e+02	1.2515308e+02	9.2191006e+01	1.5839650e+02	7.4188518e+01	6.0241292e+02	1.7097939e+02	2.6526145e+02	1.5700906e+02	1.4637460e+02	9.8043658e+01	4.2191030e+02	7.9955305e+01	1.1733314e+02	1.2072257e+02	3.2907986e+02	1.0098445e+02	1.1633731e+02	2.3886625e+02	1.0744298e+02	2.5573469e+02	7.4074264e+01	9.3316668e+01	1.1531099e+02	1.0832000e+02	2.4797451e+02	3.3244014e+02	1.0934702e+02	1.8684475e+02	2.1651240e+02	8.8450142e+01	7.7931848e+01	1.7364399e+02	2.0433006e+02	9.0420367e+01	1.7198260e+02	2.2954426e+02	1.6770767e+02	1.7260547e+02	6.8426062e+01	9.4263335e+01	1.4504390e+02	1.0230749e+02
2.3432343e+03	1.5843777e+02	2.6482301e+02	1.9753572e+02	9.9718818e+01	1.7257041e+02	1.7624120e+02	1.3220899e+02	1.3263271e+02	8.8655435e+01	1.5735826e+02	7.4013492e+01	6.0036189e+02	1.7105283e+02	2.6575676e+02	1.5699761e+02	1.5084663e+02	1.0163697e+02	4.2249696e+02	8.0322610e+01	1.2432233e+02	1.2083587e+02	3.3016975e+02	1.0531412e+02	1.1514548e+02	2.3790827e+02	1.0820024e+02	2.5895503e+02	7.8072388e+01	9.3041239e+01	1.1500563e+02	1.0961139e+02	2.5273053e+02	3.3743103e+02	1.1030389e+02	1.8490751e+02	2.2777541e+02	9.5925310e+01	7.7864954e+01	1.7686265e+02	2.0144667e+02	9.0143619e+01	1.7225579e+02	2.2655291e+02	1.6548652e+02	1.6001786e+02	6.6464837e+01	9.1974789e+01	1.4566320e+02	1.0082161e+02
2.3440344e+03	1.5656393e+02	2.5010637e+02	2.0187809e+02	9.9109852e+01	1.7280207e+02	1.7629556e+02	1.3674510e+02	1.3768025e+02	8.5991159e+01	1.5475308e+02	7.4557237e+01	5.9854355e+02	1.7137872e+02	2.6674979e+02	1.5705058e+02	1.5440870e+02	1.0519236e+02	4.2218386e+02	8.1614217e+01	1.3093169e+02	1.2067694e+02	3.3225002e+02	1.1134771e+02	1.1266742e+02	2.3610621e+02	1.0908307e+02	2.6220813e+02	8.3390286e+01	9.3144376e+01	1.1505303e+02	1.1063004e+02	2.5654571e+02	3.4566488e+02	1.1079280e+02	1.8385912e+02	2.4061000e+02	1.0681118e+02	7.8177971e+01	1.8048100e+02	1.9940507e+02	9.0128518e+01	1.7196149e+02	2.2023379e+02	1.6094471e+02	1.4909167e+02	6.4520264e+01	9.0649532e+01	1.4769142e+02	1.0153227e+02
2.3448345e+03	1.5278639e+02	2.3301426e+02	2.0525073e+02	9.8871589e+01	1.7364397e+02	1.7666437e+02	1.3866434e+02	1.4321138e+02	8.5517609e+01	1.5254536e+02	7.4302561e+01	5.9814449e+02	1.7126328e+02	2.6724502e+02	1.5713748e+02	1.5709142e+02	1.1080162e+02	4.2250005e+02	8.3177664e+01	1.3797317e+02	1.2072295e+02	3.3050039e+02	1.1607021e+02	1.1012751e+02	2.3689305e+02	1.1147401e+02	2.6443055e+02	8.7551417e+01	9.3208463e+01	1.1531317e+02	1.1301773e+02	2.5939657e+02	3.5300119e+02	1.1208828e+02	1.8291273e+02	2.5488285e+02	1.1970243e+02	7.8127031e+01	1.8444279e+02	1.9565959e+02	9.0150888e+01	1.7190576e+02	2.1241970e+02	1.5566645e+02	1.4060882e+02	6.3996882e+01	8.9579967e+01	1.5153872e+02	1.0238449e+02
2.3456346e+03	1.4857956e+02	2.1362257e+02	2.0715676e+02	9.8648793e+01	1.7434593e+02	1.7697764e+02	1.4083707e+02	1.4972007e+02	8.5087084e+01	1.5202887e+02	7.3915617e+01	5.9764278e+02	1.7095768e+02	2.6807733e+02	1.5739946e+02	1.6015505e+02	1.1653107e+02	4.2233245e+02	8.4050207e+01	1.4483483e+02	1.2097253e+02	3.2922542e+02	1.2181726e+02	1.0757639e+02	2.3627182e+02	1.1406779e+02	2.6437498e+02	9.1728467e+01	9.3330042e+01	1.1522423e+02	1.1554183e+02	2.6286944e+02	3.6333667e+02	1.1292657e+02	1.8305767e+02	2.7075410e+02	1.3338807e+02	7.8058470e+01	1.8892328e+02	1.9068203e+02	9.0008341e+01	1.7205869e+02	2.0186369e+02	1.4893732e+02	1.3390673e+02	6.3178230e+01	8.9746180e+01	1.5527134e+02	1.0396484e+02
2.3464346e+03	1.4366922e+02	1.9482040e+02	2.0785406e+02	9.9231126e+01	1.7504269e+02	1.7787733e+02	1.4063625e+02	1.5078546e+02	8.4689657e+01	1.5058917e+02	7.4331193e+01	5.9724427e+02	1.7114523e+02	2.7020232e+02	1.5656678e+02	1.6392102e+02	1.2302718e+02	4.2251436e+02	8.5453866e+01	1.4973720e+02	1.2068626e+02	3.2832673e+02	1.2756334e+02	1.0572195e+02	2.3758989e+02	1.1811094e+02	2.6214018e+02	9.6003045e+01	9.3209461e+01	1.1507301e+02	1.1975137e+02	2.6581667e+02	3.7303484e+02	1.1411465e+02	1.8246377e+02	2.8548202e+02	1.5153490e+02	7.8044837e+01	1.9145620e+02	1.8348905e+02	9.0263423e+01	1.7216033e+02	1.8799398e+02	1.4311688e+02	1.2815904e+02	6.2742035e+01	9.1163198e+01	1.6131735e+02	1.0466680e+02
2.3472347e+03	1.3914812e+02	1.7784267e+02	2.0782944e+02	1.0028457e+02	1.7621319e+02	1.7942587e+02	1.3816827e+02	1.5496327e+02	8.4596603e+01	1.5130693e+02	7.4179234e+01	5.9713420e+02	1.7139189e+02	2.7118626e+02	1.5749302e+02	1.6663212e+02	1.3039729e+02	4.2216884e+02	8.7435501e+01	1.5352024e+02	1.2084005e+02	3.2502694e+02	1.3101342e+02	1.0398977e+02	2.3813215e+02	1.2212965e+02	2.5857519e+02	9.9549920e+01	9.3426536e+01	1.1544661e+02	1.2614556e+02	2.6610273e+02	3.8563276e+02	1.1523645e+02	1.8233718e+02	2.9959656e+02	1.7287258e+02	7.8167031e+01	1.9176854e+02	1.7788821e+02	8.9908838e+01	1.7260199e+02	1.7189304e+02	1.3696552e+02	1.2483767e+02	6.3555842e+01	9.3452803e+01	1.6813817e+02	1.0727664e+02
2.3480348e+03	1.3559936e+02	1.6292510e+02	2.0867565e+02	1.0235270e+02	1.7815792e+02	1.8006060e+02	1.3568552e+02	1.5490173e+02	8.4633672e+01	1.5071875e+02	7.4581049e+01	5.9689160e+02	1.7135570e+02	2.7271371e+02	1.5721688e+02	1.6853119e+02	1.3681973e+02	4.2271730e+02	8.8527638e+01	1.5544370e+02	1.2088009e+02	3.2151220e+02	1.3620839e+02	1.0245965e+02	2.3981915e+02	1.2799541e+02	2.5603749e+02	1.0111089e+02	9.3314609e+01	1.1513866e+02	1.3549504e+02	2.6783174e+02	3.9819775e+02	1.1615415e+02	1.8217754e+02	3.1185218e+02	1.9703924e+02	7.8099744e+01	1.9155055e+02	1.7292334e+02	9.0486131e+01	1.7302444e+02	1.5650087e+02	1.3205638e+02	1.2244267e+02	6.4412260e+01	9.5761291e+01	1.7591939e+02	1.0798135e+02
2.3488349e+03	1.3193399e+02	1.4837473e+02	2.0989217e+02	1.0359187e+02	1.7944551e+02	1.8136196e+02	1.3287642e+02	1.5569885e+02	8.4400783e+01	1.5299237e+02	7.4272456e+01	5.9654934e+02	1.7142000e+02	2.7371665e+02	1.5690988e+02	1.6903541e+02	1.4218942e+02	4.2251518e+02	8.9468406e+01	1.5944531e+02	1.2132209e+02	3.1915361e+02	1.3932054e+02	1.0180117e+02	2.3936446e+02	1.3070266e+02	2.5153563e+02	1.0131901e+02	9.3204357e+01	1.1513510e+02	1.4902141e+02	2.6910607e+02	4.1279594e+02	1.1712409e+02	1.8228894e+02	3.2868419e+02	2.2289291e+02	7.8135187e+01	1.9017320e+02	1.6761188e+02	9.0387594e+01	1.7385810e+02	1.3949307e+02	1.2730362e+02	1.2074349e+02	6.6255669e+01	1.0069262e+02	1.8581458e+02	1.0973740e+02
2.3496350e+03	1.2950959e+02	1.3907715e+02	2.1415022e+02	1.0522994e+02	1.8262359e+02	1.8257416e+02	1.2918087e+02	1.5138688e+02	8.4743636e+01	1.5192177e+02	7.4510463e+01	5.9662972e+02	1.7162337e+02	2.7470872e+02	1.5731940e+02	1.6963823e+02	1.4776676e+02	4.2282343e+02	8.9186165e+01	1.5825700e+02	1.2170451e+02	3.1572807e+02	1.3975539e+02	1.0206673e+02	2.3843764e+02	1.3476265e+02	2.4745540e+02	1.0063099e+02	9.3605838e+01	1.1545536e+02	1.6627738e+02	2.6859366e+02	4.2863412e+02	1.1743398e+02	1.8256300e+02	3.3899520e+02	2.5243507e+02	7.8116415e+01	1.8890022e+02	1.6386284e+02	9.0104844e+01	1.7582288e+02	1.2550451e+02	1.2393196e+02	1.2064807e+02	6.8692325e+01	1.0517139e+02	1.9550693e+02	1.1109642e+02
2.3504350e+03	1.2788188e+02	1.3012972e+02	2.2334219e+02	1.0710225e+02	1.8502586e+02	1.8279120e+02	1.2510487e+02	1.4545892e+02	8.5021582e+01	1.5235364e+02	7.4352473e+01	5.9668159e+02	1.7194500e+02	2.7585483e+02	1.5725198e+02	1.7007436e+02	1.5230079e+02	4.2241383e+02	8.9593512e+01	1.5486648e+02	1.2150845e+02	3.1217709e+02	1.4037143e+02	1.0428050e+02	2.3551948e+02	1.3833380e+02	2.4341786e+02	9.8348698e+01	9.3446636e+01	1.1542558e+02	1.8994729e+02	2.6565984e+02	4.4072243e+02	1.1726458e+02	1.8250097e+02	3.5083574e+02	2.8321773e+02	7.8070372e+01	1.8593336e+02	1.6099484e+02	9.0260743e+01	1.7743913e+02	1.1290814e+02	1.2151778e+02	1.1983549e+02	7.2459772e+01	1.1041584e+02	2.0403844e+02	1.1144141e+02
2.3512351e+03	1.2709202e+02	1.2542071e+02	2.3723920e+02	1.0965350e+02	1.8891372e+02	1.8234731e+02	1.2191914e+02	1.3978573e+02	8.4916327e+01	1.5229094e+02	7.4465029e+01	5.9673591e+02	1.7251508e+02	2.7655184e+02	1.5782053e+02	1.6842148e+02	1.5304400e+02	4.2289582e+02	8.9266774e+01	1.5053544e+02	1.2209918e+02	3.0944130e+02	1.3895864e+02	1.0669346e+02	2.3346207e+02	1.4321095e+02	2.3902402e+02	9.5391814e+01	9.3504338e+01	1.1502785e+02	2.1906976e+02	2.6268013e+02	4.5535803e+02	1.1764609e+02	1.8238176e+02	3.6021773e+02	3.1673350e+02	7.8285650e+01	1.7925006e+02	1.5829019e+02	9.0621247e+01	1.7990344e+02	1.0351287e+02	1.2021051e+02	1.1934351e+02	7.7397071e+01	1.1440909e+02	2.1324602e+02	1.1156043e+02
2.3520352e+03	1.2729063e+02	1.2115980e+02	2.6100857e+02	1.1347016e+02	1.9346367e+02	1.8104718e+02	1.2040476e+02	1.3296107e+02	8.5466931e+01	1.5002507e+02	7.4313038e+01	5.9687914e+02	1.7308854e+02	2.7701027e+02	1.5772248e+02	1.6958019e+02	1.5128175e+02	4.2284303e+02	8.7667589e+01	1.4624948e+02	1.2309053e+02	3.0721714e+02	1.3605517e+02	1.1134667e+02	2.2915566e+02	1.4675329e+02	2.3509676e+02	9.3337830e+01	9.3842756e+01	1.1557930e+02	2.5467001e+02	2.5736752e+02	4.6694539e+02	1.1782661e+02	1.8261869e+02	3.6464014e+02	3.4933603e+02	7.8234323e+01	1.7087905e+02	1.5748536e+02	9.0341978e+01	1.8400395e+02	9.5634754e+01	1.2001661e+02	1.1940506e+02	8.2738146e+01	1.1837986e+02	2.2018685e+02	1.1030968e+02
2.3528353e+03	1.2846656e+02	1.1851748e+02	2.9201071e+02	1.1585266e+02	2.0001212e+02	1.8004264e+02	1.1756533e+02	1.2653483e+02	8.6419859e+01	1.4701206e+02	7.4462567e+01	5.9645386e+02	1.7439690e+02	2.7636015e+02	1.5890595e+02	1.6880777e+02	1.4783623e+02	4.2302525e+02	8.6824202e+01	1.4095981e+02	1.2443179e+02	3.0430568e+02	1.3135116e+02	1.1751736e+02	2.2550255e+02	1.5157771e+02	2.3216894e+02	9.1073503e+01	9.3556138e+01	1.1551148e+02	2.9295040e+02	2.5135864e+02	4.7496629e+02	1.1674093e+02	1.8287215e+02	3.6634135e+02	3.8409877e+02	7.8270134e+01	1.6539119e+02	1.5651352e+02	9.0690027e+01	1.8947808e+02	9.0157851e+01	1.2070349e+02	1.1932548e+02	8.8742739e+01	1.2273493e+02	2.2310556e+02	1.0990409e+02
2.3536354e+03	1.3047831e+02	1.1699415e+02	3.3054082e+02	1.1983228e+02	2.0729072e+02	1.7915793e+02	1.1652406e+02	1.2123645e+02	8.7517219e+01	1.4332750e+02	7.4437032e+01	5.9689689e+02	1.7588891e+02	2.7815627e+02	1.5953787e+02	1.6663815e+02	1.4244417e+02	4.2321647e+02	8.5840266e+01	1.3646451e+02	1.2635037e+02	3.0319635e+02	1.2575095e+02	1.2647322e+02	2.2024730e+02	1.5820203e+02	2.2809114e+02	8.9080720e+01	9.3999991e+01	1.1521029e+02	3.3294571e+02	2.4425264e+02	4.7759160e+02	1.1602081e+02	1.8284599e+02	3.6292823e+02	4.1549313e+02	7.8231379e+01	1.5847662e+02	1.5607324e+02	9.1445846e+01	1.9509668e+02	8.6732371e+01	1.2321353e+02	1.1948445e+02	9.4591322e+01	1.2475467e+02	2.2413623e+02	1.0750115e+02
2.3544354e+03	1.3219384e+02	1.1600436e+02	3.7842600e+02	1.2359711e+02	2.1383384e+02	1.7774695e+02	1.1616771e+02	1.1701925e+02	9.0177644e+01	1.3922781e+02	7.4646463e+01	5.9679964e+02	1.7796353e+02	2.7966323e+02	1.6161193e+02	1.6604540e+02	1.3524100e+02	4.2317966e+02	8.4940772e+01	1.3226905e+02	1.2863765e+02	3.0141831e+02	1.2122967e+02	1.3465315e+02	2.1605968e+02	1.6290884e+02	2.2650740e+02	8.7158633e+01	9.3441415e+01	1.1575650e+02	3.7018152e+02	2.3852998e+02	4.7619694e+02	1.1504356e+02	1.8370560e+02	3.5426437e+02	4.4698053e+02	7.8682300e+01	1.5154895e+02	1.5655127e+02	9.2157090e+01	2.0334821e+02	8.4704193e+01	1.2816155e+02	1.1949170e+02	9.8478191e+01	1.2515496e+02	2.2263592e+02	1.0529747e+02
2.3552355e+03	1.3510653e+02	1.1580950e+02	4.3039449e+02	1.2682039e+02	2.2115454e+02	1.7701108e+02	1.1640104e+02	1.1548947e+02	9.3240349e+01	1.3460385e+02	7.4532463e+01	5.9689582e+02	1.8041433e+02	2.8300173e+02	1.6367454e+02	1.6187471e+02	1.2847378e+02	4.2419572e+02	8.3987559e+01	1.2928480e+02	1.3170543e+02	3.0083565e+02	1.1585631e+02	1.4680334e+02	2.1203047e+02	1.6910434e+02	2.2346125e+02	8.6235718e+01	9.4004432e+01	1.1547598e+02	4.0510025e+02	2.3060194e+02	4.7024075e+02	1.1432691e+02	1.8451590e+02	3.4094890e+02	4.7576545e+02	7.8652719e+01	1.4617025e+02	1.5716079e+02	9.3105283e+01	2.1238194e+02	8.3248899e+01	1.3494264e+02	1.1928572e+02	1.0305283e+02	1.2493360e+02	2.1622125e+02	1.0272673e+02
2.3560356e+03	1.3676891e+02	1.1521723e+02	4.8260661e+02	1.3054838e+02	2.2746419e+02	1.7544991e+02	1.1675918e+02	1.1740423e+02	9.8159690e+01	1.3053054e+02	7.4606962e+01	5.9676664e+02	1.8339406e+02	2.8760862e+02	1.6618565e+02	1.5550568e+02	1.2172126e+02	4.2397084e+02	8.2863276e+01	1.2822542e+02	1.3571726e+02	2.9966387e+02	1.1053007e+02	1.6020516e+02	2.0806607e+02	1.7319773e+02	2.2049842e+02	8.6314287e+01	9.4341094e+01	1.1562244e+02	4.3085596e+02	2.2305302e+02	4.5839735e+02	1.1307733e+02	1.8627488e+02	3.2227366e+02	4.9936049e+02	7.9124525e+01	1.4172798e+02	1.5883142e+02	9.4989830e+01	2.2502111e+02	8.2450091e+01	1.4298994e+02	1.1956857e+02	1.0568024e+02	1.2231459e+02	2.0952789e+02	1.0021519e+02
2.3568357e+03	1.3845772e+02	1.1528662e+02	5.2307056e+02	1.3297130e+02	2.3287912e+02	1.7517463e+02	1.1671982e+02	1.2234965e+02	1.0568807e+02	1.2677105e+02	7.4737878e+01	5.9716127e+02	1.8610548e+02	2.9256105e+02	1.7096011e+02	1.4859297e+02	1.1632374e+02	4.2448796e+02	8.1792732e+01	1.2910099e+02	1.4009028e+02	2.9947769e+02	1.0587091e+02	1.7296092e+02	2.0513480e+02	1.7716039e+02	2.1759457e+02	8.5768790e+01	9.4760850e+01	1.1594187e+02	4.4831625e+02	2.1461680e+02	4.4557694e+02	1.1192153e+02	1.8785120e+02	3.0397154e+02	5.2130882e+02	7.9612128e+01	1.3789602e+02	1.6001264e+02	9.7385579e+01	2.3717350e+02	8.1761855e+01	1.5239761e+02	1.1961118e+02	1.0754273e+02	1.1749723e+02	2.0377400e+02	9.7898953e+01
2.3576358e+03	1.3981774e+02	1.1548792e+02	5.5621524e+02	1.3537937e+02	2.3797397e+02	1.7385210e+02	1.1686808e+02	1.2924141e+02	1.1575828e+02	1.2295242e+02	7.4367122e+01	5.9705638e+02	1.8968832e+02	2.9931273e+02	1.7424269e+02	1.4174072e+02	1.0951635e+02	4.2497419e+02	8.1411601e+01	1.2999869e+02	1.4366099e+02	2.9882421e+02	1.0253230e+02	1.8929298e+02	2.0249928e+02	1.7866712e+02	2.1654694e+02	8.6535328e+01	9.5490997e+01	1.1599371e+02	4.5683751e+02	2.0794674e+02	4.2667557e+02	1.1094340e+02	1.9047072e+02	2.8428599e+02	5.3423956e+02	8.0735826e+01	1.3532725e+02	1.6229432e+02	1.0111615e+02	2.5148106e+02	8.1597081e+01	1.6406883e+02	1.1969222e+02	1.0835147e+02	1.1251454e+02	1.9582358e+02	9.5631372e+01
2.3584358e+03	1.4031014e+02	1.1589621e+02	5.7629608e+02	1.3689728e+02	2.4063913e+02	1.7411128e+02	1.1630563e+02	1.3798959e+02	1.2766998e+02	1.2034218e+02	7.4354309e+01	5.9727826e+02	1.9263157e+02	3.0483223e+02	1.8023652e+02	1.3329430e+02	1.0537148e+02	4.2546040e+02	8.0379565e+01	1.3309912e+02	1.4853063e+02	2.9873989e+02	9.9079764e+01	2.0574490e+02	2.0118031e+02	1.7601271e+02	2.1500137e+02	8.6207885e+01	9.6565435e+01	1.1618745e+02	4.5688452e+02	2.0302455e+02	4.1142657e+02	1.1002805e+02	1.9407356e+02	2.6705764e+02	5.4390848e+02	8.1884234e+01	1.3380402e+02	1.6474196e+02	1.0564053e+02	2.6423594e+02	8.1547075e+01	1.7561528e+02	1.1995638e+02	1.0902415e+02	1.0735412e+02	1.9252888e+02	9.3182733e+01
2.3592359e+03	1.4066732e+02	1.1706133e+02	5.8704622e+02	1.3725840e+02	2.4157464e+02	1.7330938e+02	1.1678722e+02	1.5092479e+02	1.4171728e+02	1.1798630e+02	7.4749853e+01	5.9737554e+02	1.9505421e+02	3.1062724e+02	1.8616773e+02	1.2382306e+02	1.0135796e+02	4.2646324e+02	8.0508576e+01	1.3683848e+02	1.5280930e+02	2.9869381e+02	9.7090352e+01	2.2025224e+02	1.9927572e+02	1.6932554e+02	2.1333943e+02	8.7140231e+01	9.8641453e+01	1.1627096e+02	4.5031190e+02	1.9862387e+02	3.9546583e+02	1.0941370e+02	1.9930607e+02	2.5112859e+02	5.4445187e+02	8.3258898e+01	1.3211904e+02	1.6741425e+02	1.1076673e+02	2.7779644e+02	8.1663443e+01	1.8710040e+02	1.1983476e+02	1.0736726e+02	1.0245304e+02	1.8828891e+02	9.1794213e+01
2.3600360e+03	1.3974591e+02	1.1885777e+02	5.7936118e+02	1.3888399e+02	2.4314208e+02	1.7394784e+02	1.1730811e+02	1.6082381e+02	1.5816610e+02	1.1715587e+02	7.4808876e+01	5.9719436e+02	1.9792744e+02	3.1535639e+02	1.9248529e+02	1.1587137e+02	9.8919057e+01	4.2708900e+02	7.9995065e+01	1.4244474e+02	1.5641402e+02	2.9864265e+02	9.5346534e+01	2.3352779e+02	1.9789943e+02	1.6239866e+02	2.1357865e+02	8.8424950e+01	9.9897013e+01	1.1634529e+02	4.3516454e+02	1.9540565e+02	3.8211096e+02	1.0930219e+02	2.0669599e+02	2.3712024e+02	5.3379518e+02	8.5061205e+01	1.3122179e+02	1.7008144e+02	1.1572180e+02	2.8929469e+02	8.1549610e+01	1.9914841e+02	1.1991167e+02	1.0643404e+02	9.8235549e+01	1.8445464e+02	8.9994130e+01
2.3608361e+03	1.3902798e+02	1.2073771e+02	5.6541270e+02	1.3815862e+02	2.4130994e+02	1.7386563e+02	1.1736837e+02	1.7419168e+02	1.7838440e+02	1.1818877e+02	7.4731973e+01	5.9738788e+02	2.0023388e+02	3.1798040e+02	1.9839647e+02	1.0780065e+02	9.6402707e+01	4.2732576e+02	7.9680909e+01	1.4666039e+02	1.5744738e+02	2.9884025e+02	9.4275454e+01	2.4026682e+02	1.9753332e+02	1.5489264e+02	2.1405905e+02	9.0332549e+01	1.0295427e+02	1.1727932e+02	4.1433033e+02	1.9427228e+02	3.7093260e+02	1.0871770e+02	2.1474707e+02	2.2606429e+02	5.0925024e+02	8.7758800e+01	1.3075922e+02	1.7391432e+02	1.2217968e+02	2.9697698e+02	8.1658102e+01	2.0867669e+02	1.1995368e+02	1.0611145e+02	9.4703601e+01	1.8412207e+02	8.8661523e+01
2.3616362e+03	1.3730372e+02	1.2297305e+02	5.4046123e+02	1.3767365e+02	2.3753588e+02	1.7390887e+02	1.1854313e+02	1.8502079e+02	1.9702081e+02	1.2005158e+02	7.4535476e+01	5.9701431e+02	2.0306262e+02	3.2044864e+02	2.0361385e+02	1.0026342e+02	9.4812231e+01	4.2939094e+02	7.9162358e+01	1.5220273e+02	1.5763299e+02	2.9904831e+02	9.2468461e+01	2.4537172e+02	1.9722175e+02	1.4576443e+02	2.1518392e+02	9.1561787e+01	1.0671704e+02	1.1801333e+02	3.8821058e+02	1.9500075e+02	3.6381509e+02	1.0859384e+02	2.2384352e+02	2.1788046e+02	4.7113092e+02	9.2010341e+01	1.3033676e+02	1.7906406e+02	1.2805761e+02	2.9949055e+02	8.1712280e+01	2.1777063e+02	1.2015058e+02	1.0717717e+02	9.3234356e+01	1.8251692e+02	8.7772225e+01
2.3624362e+03	1.3619385e+02	1.2656035e+02	5.0899839e+02	1.3628341e+02	2.3340060e+02	1.7387575e+02	1.1946084e+02	1.9192318e+02	2.1460706e+02	1.2356897e+02	7.4850648e+01	5.9715312e+02	2.0541274e+02	3.2121844e+02	2.0782632e+02	9.4818978e+01	9.4080199e+01	4.3179597e+02	7.8987677e+01	1.5622555e+02	1.5934035e+02	2.9893133e+02	9.0255667e+01	2.5054625e+02	1.9699602e+02	1.3805038e+02	2.1786371e+02	9.2829621e+01	1.1216912e+02	1.1974040e+02	3.5356085e+02	1.9709648e+02	3.5787906e+02	1.0882038e+02	2.3469894e+02	2.1264250e+02	4.2396960e+02	9.4360969e+01	1.3062347e+02	1.8365354e+02	1.3397396e+02	2.9810100e+02	8.1550913e+01	2.2541180e+02	1.2073525e+02	1.0826370e+02	9.4250732e+01	1.7815101e+02	8.7065804e+01
2.3632363e+03	1.3567917e+02	1.2898527e+02	4.7703479e+02	1.3728537e+02	2.2659244e+02	1.7449255e+02	1.1988989e+02	1.9317428e+02	2.3156914e+02	1.2896026e+02	7.4627960e+01	5.9722168e+02	2.0761506e+02	3.1972680e+02	2.1396287e+02	9.0996365e+01	9.3412562e+01	4.3364360e+02	7.9099444e+01	1.5984271e+02	1.5818267e+02	2.9924698e+02	8.8511112e+01	2.4650468e+02	1.9633788e+02	1.3024096e+02	2.2135530e+02	9.6166671e+01	1.1703883e+02	1.2184465e+02	3.2053508e+02	1.9940832e+02	3.5487767e+02	1.0944563e+02	2.4509572e+02	2.0813986e+02	3.7148120e+02	9.8773231e+01	1.3034742e+02	1.8966655e+02	1.3845852e+02	2.9196362e+02	8.1621292e+01	2.2980758e+02	1.2164107e+02	1.0683678e+02	9.6709810e+01	1.7675719e+02	8.6426276e+01
2.3640364e+03	1.3586160e+02	1.3313554e+02	4.4470117e+02	1.3938567e+02	2.2036154e+02	1.7553665e+02	1.2121927e+02	1.9069100e+02	2.4491679e+02	1.3659890e+02	7.4699103e+01	5.9723748e+02	2.1003667e+02	3.1809594e+02	2.2014974e+02	8.7034205e+01	9.2384795e+01	4.3688449e+02	7.8798640e+01	1.6166344e+02	1.5577310e+02	2.9964523e+02	8.6440426e+01	2.3540094e+02	1.9686631e+02	1.2403991e+02	2.2614089e+02	9.9234710e+01	1.2454258e+02	1.2473593e+02	2.8613210e+02	2.0324437e+02	3.5426403e+02	1.0974275e+02	2.5458745e+02	2.0479218e+02	3.1603333e+02	1.0308670e+02	1.3076512e+02	1.9687556e+02	1.4125557e+02	2.8518855e+02	8.1695949e+01	2.3324405e+02	1.2197081e+02	1.0570643e+02	1.0268182e+02	1.7351322e+02	8.6262646e+01
2.3648365e+03	1.3704124e+02	1.3540253e+02	4.1326902e+02	1.3806855e+02	2.1302228e+02	1.7705549e+02	1.2054780e+02	1.8575040e+02	2.5523554e+02	1.4388610e+02	7.4746891e+01	5.9776881e+02	2.1084417e+02	3.1572855e+02	2.2327658e+02	8.5137961e+01	9.2615603e+01	4.4128471e+02	7.9024266e+01	1.6230725e+02	1.5303095e+02	3.0000821e+02	8.4399941e+01	2.2235868e+02	1.9666007e+02	1.1860290e+02	2.2994066e+02	1.0454281e+02	1.3305149e+02	1.2799107e+02	2.5183668e+02	2.0846320e+02	3.5509464e+02	1.1118021e+02	2.6472937e+02	2.0273717e+02	2.6414017e+02	1.0762478e+02	1.3065334e+02	2.0682863e+02	1.4500450e+02	2.7332032e+02	8.1831379e+01	2.3568018e+02	1.2381166e+02	1.0311943e+02	1.1109989e+02	1.7159822e+02	8.5726616e+01
2.3656366e+03	1.3958342e+02	1.4053227e+02	3.7928464e+02	1.3484348e+02	2.0680702e+02	1.7836251e+02	1.2050662e+02	1.7313032e+02	2.6043111e+02	1.5467480e+02	7.4863088e+01	5.9731619e+02	2.1038184e+02	3.1700518e+02	2.2765723e+02	8.5572628e+01	9.2258278e+01	4.4657756e+02	7.8851462e+01	1.6251011e+02	1.4898896e+02	3.0036952e+02	8.2304265e+01	2.0637617e+02	1.9668927e+02	1.1567894e+02	2.3450074e+02	1.1014053e+02	1.4057702e+02	1.3342370e+02	2.1964057e+02	2.1448921e+02	3.5611213e+02	1.1227363e+02	2.7280258e+02	2.0159203e+02	2.1734977e+02	1.1369098e+02	1.3030032e+02	2.1567346e+02	1.4944038e+02	2.6074322e+02	8.1996101e+01	2.3769513e+02	1.2632555e+02	1.0119760e+02	1.2262845e+02	1.6927932e+02	8.5658763e+01
2.3664366e+03	1.4260655e+02	1.4346400e+02	3.5165786e+02	1.3313286e+02	1.9897097e+02	1.8042411e+02	1.1936703e+02	1.6024024e+02	2.6221670e+02	1.6440081e+02	7.4768374e+01	5.9749026e+02	2.1048140e+02	3.2031802e+02	2.3370734e+02	8.6410501e+01	9.2366809e+01	4.5268160e+02	7.9304303e+01	1.6295334e+02	1.4602929e+02	3.0095808e+02	8.0832156e+01	1.8985894e+02	1.9671464e+02	1.1308441e+02	2.3922463e+02	1.2090348e+02	1.4744551e+02	1.4002635e+02	1.9316396e+02	2.1924268e+02	3.5782402e+02	1.1433631e+02	2.7729524e+02	2.0073293e+02	1.7617563e+02	1.2023572e+02	1.3066251e+02	2.2131737e+02	1.5274408e+02	2.5085297e+02	8.1445349e+01	2.3669702e+02	1.2974417e+02	9.8077955e+01	1.3548596e+02	1.6638884e+02	8.5833304e+01
2.3672367e+03	1.4650278e+02	1.4723829e+02	3.2642289e+02	1.3087497e+02	1.9230129e+02	1.8228620e+02	1.1605277e+02	1.4685335e+02	2.6087323e+02	1.7449730e+02	7.5164567e+01	5.9730261e+02	2.0908167e+02	3.2571011e+02	2.3760491e+02	8.8482646e+01	9.2290955e+01	4.5910773e+02	7.8692653e+01	1.6591101e+02	1.4149306e+02	3.0160886e+02	8.0152168e+01	1.7160026e+02	1.9673667e+02	1.0979436e+02	2.4177093e+02	1.3069376e+02	1.5516582e+02	1.4872198e+02	1.7128940e+02	2.2490657e+02	3.6135155e+02	1.1636942e+02	2.7895049e+02	2.0104795e+02	1.4644582e+02	1.2639239e+02	1.3071358e+02	2.2635176e+02	1.5587674e+02	2.4031471e+02	8.1907030e+01	2.3463721e+02	1.3435860e+02	9.5266170e+01	1.4939140e+02	1.6362268e+02	8.5958107e+01
2.3680368e+03	1.5076765e+02	1.4886813e+02	3.0569142e+02	1.2591314e+02	1.8704874e+02	1.8502578e+02	1.1299339e+02	1.3342174e+02	2.6056406e+02	1.8339565e+02	7.5472538e+01	5.9739945e+02	2.0701409e+02	3.3325898e+02	2.4161111e+02	9.2600355e+01	9.2223324e+01	4.6870324e+02	7.8813958e+01	1.6565334e+02	1.3767079e+02	3.0248015e+02	7.8564458e+01	1.5332071e+02	1.9629470e+02	1.0821869e+02	2.4441122e+02	1.4177768e+02	1.6120581e+02	1.5827454e+02	1.5384534e+02	2.3100821e+02	3.6344995e+02	1.1951848e+02	2.7668271e+02	2.0159978e+02	1.2219684e+02	1.3315510e+02	1.3032323e+02	2.2805848e+02	1.5930137e+02	2.3029680e+02	8.1766054e+01	2.3214848e+02	1.4089649e+02	9.2398628e+01	1.6323956e+02	1.6310261e+02	8.5181669e+01
2.3688369e+03	1.5560276e+02	1.5223707e+02	2.8794369e+02	1.1881757e+02	1.8191336e+02	1.8820693e+02	1.0956893e+02	1.2133406e+02	2.5383770e+02	1.8878649e+02	7.6017000e+01	5.9792433e+02	2.0236829e+02	3.3925665e+02	2.4593233e+02	9.8413814e+01	9.2496590e+01	4.7977282e+02	7.8986787e+01	1.6654164e+02	1.3401471e+02	3.0314855e+02	7.7991629e+01	1.3914433e+02	1.9678134e+02	1.0591061e+02	2.4441347e+02	1.5319992e+02	1.6675230e+02	1.6769460e+02	1.4067493e+02	2.3425469e+02	3.6480925e+02	1.2188132e+02	2.7197234e+02	2.0262211e+02	1.0601053e+02	1.3968771e+02	1.3095571e+02	2.2888692e+02	1.6192241e+02	2.1902887e+02	8.1995871e+01	2.3045728e+02	1.4758221e+02	8.9631696e+01	1.7653939e+02	1.6235243e+02	8.5752135e+01
2.3696370e+03	1.5893511e+02	1.5464069e+02	2.7126411e+02	1.1191194e+02	1.7901532e+02	1.8982748e+02	1.0521389e+02	1.1166430e+02	2.4683802e+02	1.9414446e+02	7.6768430e+01	5.9760163e+02	1.9794134e+02	3.4372378e+02	2.5030537e+02	1.0382439e+02	9.2389864e+01	4.9254359e+02	7.8899340e+01	1.6880461e+02	1.3133773e+02	3.0486638e+02	7.7587027e+01	1.2489867e+02	1.9693217e+02	1.0394237e+02	2.4151497e+02	1.6594004e+02	1.7074848e+02	1.7929583e+02	1.3142493e+02	2.3837399e+02	3.6536668e+02	1.2410449e+02	2.6298635e+02	2.0394240e+02	9.3906910e+01	1.4429187e+02	1.3082027e+02	2.2630852e+02	1.6495075e+02	2.1218190e+02	8.1840127e+01	2.2361079e+02	1.5665184e+02	8.5921532e+01	1.8555651e+02	1.6306450e+02	8.5490399e+01
2.3704370e+03	1.6213729e+02	1.5643487e+02	2.5890017e+02	1.0567246e+02	1.7611471e+02	1.9234552e+02	1.0144383e+02	1.0325266e+02	2.3877241e+02	1.9720355e+02	7.7351142e+01	5.9790662e+02	1.9289477e+02	3.4922874e+02	2.5296282e+02	1.0995319e+02	9.2369219e+01	5.0687963e+02	7.8823507e+01	1.7131745e+02	1.2890593e+02	3.0657679e+02	7.7102744e+01	1.1492010e+02	1.9710080e+02	1.0241687e+02	2.3781314e+02	1.7730500e+02	1.7077644e+02	1.9234453e+02	1.2455533e+02	2.4198245e+02	3.6541673e+02	1.2759432e+02	2.5271626e+02	2.0525465e+02	8.5991232e+01	1.4807702e+02	1.3071296e+02	2.2082165e+02	1.6840137e+02	2.0605621e+02	8.1802415e+01	2.2161058e+02	1.6608399e+02	8.3385932e+01	1.9129138e+02	1.6402530e+02	8.5643902e+01
2.3712371e+03	1.6692595e+02	1.5830281e+02	2.4998021e+02	9.8228256e+01	1.7326953e+02	1.9331502e+02	9.6060075e+01	9.6846419e+01	2.3038403e+02	1.9656991e+02	7.8113415e+01	5.9825810e+02	1.8854371e+02	3.5105126e+02	2.5299178e+02	1.1903200e+02	9.2302660e+01	5.2395325e+02	7.9347948e+01	1.7272210e+02	1.2676772e+02	3.0868454e+02	7.7114483e+01	1.0700035e+02	1.9700930e+02	1.0075013e+02	2.3355098e+02	1.8811466e+02	1.7154842e+02	2.0401601e+02	1.1918503e+02	2.4445009e+02	3.6380658e+02	1.3019169e+02	2.4118646e+02	2.0577026e+02	8.1174782e+01	1.5005620e+02	1.3085608e+02	2.1353686e+02	1.6754229e+02	2.0024944e+02	8.2047022e+01	2.1724103e+02	1.7584369e+02	8.0618794e+01	1.9451012e+02	1.6611273e+02	8.5800062e+01
2.3720372e+03	1.6990348e+02	1.6046841e+02	2.3927583e+02	9.3619555e+01	1.7243089e+02	1.9355471e+02	9.2674004e+01	9.2884491e+01	2.2105032e+02	1.9356085e+02	7.8715061e+01	5.9812236e+02	1.8368269e+02	3.5024883e+02	2.5474108e+02	1.2759803e+02	9.2691968e+01	5.4019071e+02	7.8612704e+01	1.7487813e+02	1.2545252e+02	3.1229185e+02	7.7320692e+01	1.0224880e+02	1.9695586e+02	9.9902453e+01	2.2713219e+02	1.9818029e+02	1.7090839e+02	2.1494114e+02	1.1648709e+02	2.4798940e+02	3.6065489e+02	1.3288004e+02	2.3052937e+02	2.0719596e+02	7.8479023e+01	1.4980862e+02	1.3086536e+02	2.0659889e+02	1.6554655e+02	1.9617724e+02	8.1807189e+01	2.1258917e+02	1.8586235e+02	7.7427364e+01	1.9451233e+02	1.7163709e+02	8.5665978e+01
2.3728373e+03	1.7342953e+02	1.6072148e+02	2.2952868e+02	8.9269616e+01	1.7126661e+02	1.9324118e+02	8.8510786e+01	9.0515171e+01	2.0818624e+02	1.8675502e+02	7.9973887e+01	5.9918048e+02	1.8063518e+02	3.4718173e+02	2.5440214e+02	1.3623540e+02	9.2703752e+01	5.5631964e+02	7.9083215e+01	1.7486324e+02	1.2455468e+02	3.1610669e+02	7.6957764e+01	9.8275402e+01	1.9721521e+02	9.8993281e+01	2.2079846e+02	2.0522061e+02	1.6800523e+02	2.2506029e+02	1.1400609e+02	2.5146392e+02	3.5666092e+02	1.3566092e+02	2.2039605e+02	2.0865420e+02	7.6522132e+01	1.4851302e+02	1.3107433e+02	1.9985965e+02	1.6505694e+02	1.9534260e+02	8.2078136e+01	2.0817807e+02	1.9563844e+02	7.4656816e+01	1.9050393e+02	1.7616142e+02	8.5839335e+01
2.3736374e+03	1.7793111e+02	1.6087745e+02	2.2467047e+02	8.7109714e+01	1.7026041e+02	1.9193506e+02	8.5358225e+01	8.8384702e+01	1.9504569e+02	1.7795892e+02	8.1463410e+01	5.9985615e+02	1.7823536e+02	3.4217927e+02	2.5136075e+02	1.4288522e+02	9.2435306e+01	5.7197743e+02	7.9064297e+01	1.7504385e+02	1.2347244e+02	3.1995284e+02	7.7185810e+01	9.5832842e+01	1.9674165e+02	9.9252688e+01	2.1541013e+02	2.1061699e+02	1.6456459e+02	2.3335565e+02	1.1237281e+02	2.5666700e+02	3.5240680e+02	1.3866314e+02	2.1205806e+02	2.0969490e+02	7.5779758e+01	1.4678683e+02	1.3109156e+02	1.9212517e+02	1.5917674e+02	1.9611259e+02	8.1696829e+01	2.0462530e+02	2.0532297e+02	7.2171273e+01	1.8618970e+02	1.8285791e+02	8.5820837e+01
2.3744374e+03	1.8189000e+02	1.6117538e+02	2.1865102e+02	8.5857335e+01	1.7012786e+02	1.9078265e+02	8.2219649e+01	8.7159930e+01	1.7900401e+02	1.6974074e+02	8.1531024e+01	6.0098432e+02	1.7604944e+02	3.3580467e+02	2.4668123e+02	1.4879626e+02	9.2887536e+01	5.8366719e+02	7.9268627e+01	1.7321236e+02	1.2416156e+02	3.2443388e+02	7.6885200e+01	9.4577535e+01	1.9698831e+02	9.9219641e+01	2.1075237e+02	2.1571890e+02	1.5953271e+02	2.3799838e+02	1.1151990e+02	2.6225355e+02	3.4712656e+02	1.4009249e+02	2.0527976e+02	2.1219408e+02	7.5270709e+01	1.4205490e+02	1.3143392e+02	1.8540346e+02	1.5412863e+02	1.9797088e+02	8.1882999e+01	1.9735247e+02	2.1559200e+02	7.0477216e+01	1.8061796e+02	1.9013550e+02	8.5798761e+01
2.3752375e+03	1.8456065e+02	1.5983704e+02	2.1362607e+02	8.6217101e+01	1.6997541e+02	1.8943426e+02	8.0282671e+01	8.6561927e+01	1.6576919e+02	1.6010282e+02	8.2238906e+01	6.0298019e+02	1.7457321e+02	3.2724904e+02	2.4351375e+02	1.5417311e+02	9.2726519e+01	5.8831796e+02	7.9096804e+01	1.7019795e+02	1.2410139e+02	3.2845866e+02	7.7404267e+01	9.3907081e+01	1.9706624e+02	9.9146049e+01	2.0696680e+02	2.1880642e+02	1.5495683e+02	2.3523038e+02	1.1090073e+02	2.6799963e+02	3.4290834e+02	1.4318673e+02	2.0034192e+02	2.1472830e+02	7.5147342e+01	1.3755031e+02	1.3184124e+02	1.7958778e+02	1.4721939e+02	2.0163492e+02	8.2242742e+01	1.9039866e+02	2.2758156e+02	6.7947098e+01	1.7392765e+02	1.9667122e+02	8.5668372e+01
2.3760376e+03	1.8887227e+02	1.5761437e+02	2.1097402e+02	8.7215642e+01	1.6998202e+02	1.8779822e+02	7.8535008e+01	8.6014230e+01	1.5105054e+02	1.5121356e+02	8.3086157e+01	6.0545653e+02	1.7368928e+02	3.1916715e+02	2.3678867e+02	1.5756959e+02	9.2981442e+01	5.8866758e+02	7.9070269e+01	1.6825342e+02	1.2422823e+02	3.3174045e+02	7.7039996e+01	9.3454048e+01	1.9706016e+02	1.0044903e+02	2.0328857e+02	2.1564788e+02	1.4903706e+02	2.2904684e+02	1.1026351e+02	2.7489001e+02	3.3825496e+02	1.4643174e+02	1.9614713e+02	2.1879228e+02	7.5213834e+01	1.3217773e+02	1.3231229e+02	1.7525486e+02	1.4021414e+02	2.0533106e+02	8.1797044e+01	1.8256618e+02	2.3688842e+02	6.6417769e+01	1.6736097e+02	2.0063239e+02	8.5626876e+01
2.3768377e+03	1.9146006e+02	1.5622662e+02	2.0812658e+02	8.9800665e+01	1.6986521e+02	1.8590276e+02	7.7698699e+01	8.5983182e+01	1.3854506e+02	1.4297654e+02	8.3312184e+01	6.0920027e+02	1.7314980e+02	3.1264014e+02	2.2989345e+02	1.5908940e+02	9.2832409e+01	5.8551577e+02	7.9365950e+01	1.6712681e+02	1.2464761e+02	3.3563435e+02	7.7434838e+01	9.4068238e+01	1.9723701e+02	1.0229112e+02	2.0137444e+02	2.1133060e+02	1.4237306e+02	2.2427511e+02	1.0995407e+02	2.8089025e+02	3.3418357e+02	1.4895418e+02	1.9274529e+02	2.2329840e+02	7.5273595e+01	1.2543435e+02	1.3343212e+02	1.7111928e+02	1.3693799e+02	2.0807852e+02	8.2195195e+01	1.7407942e+02	2.4687487e+02	6.5217982e+01	1.6111677e+02	2.0790554e+02	8.6025426e+01
2.3776378e+03	1.9347761e+02	1.5256957e+02	2.0637878e+02	9.3350550e+01	1.7033275e+02	1.8457019e+02	7.6896756e+01	8.6440887e+01	1.2686099e+02	1.3583657e+02	8.3399872e+01	6.1356241e+02	1.7283412e+02	3.0573474e+02	2.2321034e+02	1.5564702e+02	9.2926030e+01	5.8233897e+02	7.9428479e+01	1.6979523e+02	1.2569735e+02	3.3656969e+02	7.6988023e+01	9.4556063e+01	1.9695925e+02	1.0451533e+02	2.0007416e+02	2.0660296e+02	1.3712523e+02	2.1685826e+02	1.0967528e+02	2.8831991e+02	3.3115485e+02	1.5222642e+02	1.9056072e+02	2.2962924e+02	7.4630281e+01	1.1964153e+02	1.3480365e+02	1.6806684e+02	1.3314609e+02	2.1131924e+02	8.2165517e+01	1.6541924e+02	2.5281367e+02	6.4383350e+01	1.5338475e+02	2.1198198e+02	8.5738201e+01
2.3784378e+03	1.9345709e+02	1.4840330e+02	2.0736527e+02	9.9611765e+01	1.7060064e+02	1.8267812e+02	7.6198611e+01	8.5521436e+01	1.1799016e+02	1.2923455e+02	8.4145594e+01	6.1857454e+02	1.7292720e+02	2.9804873e+02	2.1650871e+02	1.5102868e+02	9.2871896e+01	5.7075568e+02	7.9211132e+01	1.7352545e+02	1.2707038e+02	3.3769143e+02	7.7443995e+01	9.6089609e+01	1.9758861e+02	1.0670822e+02	1.9883864e+02	2.0072735e+02	1.3105585e+02	2.0523068e+02	1.0949882e+02	2.9478386e+02	3.2803127e+02	1.5311159e+02	1.8963886e+02	2.3687407e+02	7.4892472e+01	1.1544739e+02	1.3691182e+02	1.6521469e+02	1.3016801e+02	2.1257370e+02	8.2228444e+01	1.5502856e+02	2.5882276e+02	6.4212532e+01	1.4423337e+02	2.1530077e+02	8.5710342e+01
2.3792379e+03	1.9177841e+02	1.4448082e+02	2.0831275e+02	1.0602552e+02	1.7069083e+02	1.8166943e+02	7.6126129e+01	8.6048102e+01	1.1046043e+02	1.2515560e+02	8.5593661e+01	6.2365551e+02	1.7266775e+02	2.9231358e+02	2.0905485e+02	1.4581387e+02	9.3522644e+01	5.5874784e+02	7.9249881e+01	1.8093096e+02	1.2942689e+02	3.3657332e+02	7.7175400e+01	9.7691090e+01	1.9756676e+02	1.0954173e+02	1.9892799e+02	1.9530944e+02	1.2626124e+02	1.9537345e+02	1.0949537e+02	3.0153230e+02	3.2657339e+02	1.5283049e+02	1.8803995e+02	2.4340901e+02	7.4954136e+01	1.1309550e+02	1.3916183e+02	1.6291935e+02	1.2975849e+02	2.1146096e+02	8.2273884e+01	1.4610397e+02	2.6221411e+02	6.3697402e+01	1.3835890e+02	2.1872821e+02	8.6094776e+01
2.3800380e+03	1.8689930e+02	1.4180842e+02	2.0744059e+02	1.1386473e+02	1.7167905e+02	1.7962420e+02	7.5818919e+01	8.5789628e+01	1.0421468e+02	1.2177720e+02	8.5837770e+01	6.2773235e+02	1.7312505e+02	2.8855489e+02	2.0331766e+02	1.3766150e+02	9.4289421e+01	5.4643739e+02	7.9360295e+01	1.9031001e+02	1.3176767e+02	3.3450468e+02	7.7467484e+01	9.9460571e+01	1.9713090e+02	1.1214599e+02	1.9825527e+02	1.8865660e+02	1.2096151e+02	1.8708204e+02	1.0971395e+02	3.1239840e+02	3.2482525e+02	1.5249985e+02	1.8714327e+02	2.5195484e+02	7.5216113e+01	1.1167157e+02	1.4307149e+02	1.6110507e+02	1.2969504e+02	2.0955089e+02	8.2288220e+01	1.3839474e+02	2.6018307e+02	6.4163607e+01	1.2880499e+02	2.2292003e+02	8.5802189e+01
2.3808381e+03	1.8267489e+02	1.3999363e+02	2.0852787e+02	1.2177835e+02	1.7301857e+02	1.7907017e+02	7.5827467e+01	8.5746192e+01	9.9487729e+01	1.1994502e+02	8.7124532e+01	6.3270674e+02	1.7322127e+02	2.8433024e+02	1.9946976e+02	1.2917553e+02	9.5727524e+01	5.3361543e+02	7.9129428e+01	2.0084526e+02	1.3456334e+02	3.3166511e+02	7.7158034e+01	1.0278695e+02	1.9761615e+02	1.1546826e+02	1.9829756e+02	1.8126104e+02	1.1698165e+02	1.7967330e+02	1.0934260e+02	3.2315633e+02	3.2405268e+02	1.5041635e+02	1.8612779e+02	2.5877708e+02	7.4877905e+01	1.1315906e+02	1.4702356e+02	1.6025245e+02	1.3246171e+02	2.0528538e+02	8.1937532e+01	1.3159579e+02	2.5449487e+02	6.4260451e+01	1.1927891e+02	2.2526943e+02	8.6201946e+01
2.3816382e+03	1.7648674e+02	1.3899859e+02	2.0846022e+02	1.2789257e+02	1.7511057e+02	1.7767815e+02	7.5602353e+01	8.6159850e+01	9.5525629e+01	1.2007243e+02	8.7785994e+01	6.3693019e+02	1.7364883e+02	2.8108899e+02	1.9644943e+02	1.1872307e+02	9.6433026e+01	5.2021910e+02	7.9755188e+01	2.1021430e+02	1.3723998e+02	3.2732070e+02	7.7397543e+01	1.0588005e+02	1.9720351e+02	1.1806204e+02	1.9779465e+02	1.7635071e+02	1.1364759e+02	1.7047260e+02	1.0963784e+02	3.3414644e+02	3.2352191e+02	1.4464295e+02	1.8555038e+02	2.6539739e+02	7.5326340e+01	1.1753590e+02	1.5233198e+02	1.5985181e+02	1.3628103e+02	2.0294785e+02	8.2498263e+01	1.2438351e+02	2.4682498e+02	6.5685999e+01	1.0936033e+02	2.2781308e+02	8.5809628e+01
2.3824382e+03	1.7000560e+02	1.3964093e+02	2.0774932e+02	1.3482916e+02	1.7783264e+02	1.7707310e+02	7.5476044e+01	8.6007239e+01	9.3134720e+01	1.2178823e+02	8.8433174e+01	6.3887648e+02	1.7448399e+02	2.7927523e+02	1.9524598e+02	1.1053136e+02	9.8690837e+01	5.0602480e+02	7.9537341e+01	2.2198383e+02	1.4073723e+02	3.2466730e+02	7.7630074e+01	1.1033358e+02	1.9734224e+02	1.2138056e+02	1.9777551e+02	1.7182196e+02	1.0942907e+02	1.6261105e+02	1.0960389e+02	3.4561410e+02	3.2265475e+02	1.4075865e+02	1.8512496e+02	2.6893020e+02	7.4926694e+01	1.2322797e+02	1.5772207e+02	1.5985928e+02	1.3910704e+02	1.9921852e+02	8.2074709e+01	1.1892016e+02	2.3640039e+02	6.6189556e+01	1.0281551e+02	2.2902674e+02	8.5855163e+01
2.3832383e+03	1.6281388e+02	1.4208244e+02	2.0733171e+02	1.4108262e+02	1.8053753e+02	1.7609505e+02	7.5672571e+01	8.6031816e+01	9.0784791e+01	1.2419796e+02	8.8573773e+01	6.4125397e+02	1.7601309e+02	2.7747664e+02	1.9703787e+02	1.0316926e+02	1.0310830e+02	4.9055804e+02	7.9578269e+01	2.3297140e+02	1.4447590e+02	3.2076524e+02	7.7299149e+01	1.1491984e+02	1.9761796e+02	1.2247920e+02	1.9838238e+02	1.6515653e+02	1.0529621e+02	1.5759896e+02	1.0953264e+02	3.5668291e+02	3.2277716e+02	1.3727764e+02	1.8502234e+02	2.7062184e+02	7.5462961e+01	1.2994848e+02	1.6365593e+02	1.6060764e+02	1.4217602e+02	1.9656662e+02	8.2126116e+01	1.1541090e+02	2.2419718e+02	6.7399006e+01	9.6271921e+01	2.3148222e+02	8.6231681e+01
2.3840384e+03	1.5543894e+02	1.4833154e+02	2.0582331e+02	1.4275087e+02	1.8565680e+02	1.7553723e+02	7.5973381e+01	8.6006351e+01	8.8721717e+01	1.3045338e+02	8.8750457e+01	6.4257326e+02	1.7738562e+02	2.7504602e+02	2.0157565e+02	9.7155422e+01	1.0764656e+02	4.7691279e+02	7.9660839e+01	2.4376763e+02	1.4826537e+02	3.1680567e+02	7.7628608e+01	1.2178072e+02	1.9798381e+02	1.2446833e+02	1.9853583e+02	1.6066248e+02	1.0274756e+02	1.5219853e+02	1.0976557e+02	3.6516524e+02	3.2226850e+02	1.3252515e+02	1.8571883e+02	2.6841548e+02	7.5387247e+01	1.3891872e+02	1.6819421e+02	1.6176992e+02	1.4536817e+02	1.9441644e+02	8.2478570e+01	1.1180113e+02	2.1005813e+02	6.8870617e+01	8.9070538e+01	2.3077416e+02	8.5882431e+01
2.3848385e+03	1.4907051e+02	1.5403271e+02	2.0686581e+02	1.4328909e+02	1.9168375e+02	1.7480072e+02	7.5933851e+01	8.6159585e+01	8.7941798e+01	1.3782101e+02	8.8903151e+01	6.4324000e+02	1.7988343e+02	2.7379638e+02	2.0779879e+02	9.1740912e+01	1.1479361e+02	4.6554156e+02	7.9381231e+01	2.4851886e+02	1.5098968e+02	3.1220367e+02	7.7219248e+01	1.2725063e+02	1.9803913e+02	1.2595839e+02	1.9849910e+02	1.5836310e+02	1.0082632e+02	1.4799897e+02	1.1001794e+02	3.7410789e+02	3.2237218e+02	1.2759550e+02	1.8544285e+02	2.6391046e+02	7.4734362e+01	1.4798262e+02	1.7548656e+02	1.6365773e+02	1.4785862e+02	1.9613976e+02	8.2309795e+01	1.1009563e+02	1.9635807e+02	7.0108022e+01	8.4643511e+01	2.3056316e+02	8.6153289e+01
2.3856386e+03	1.4387503e+02	1.6202537e+02	2.0429413e+02	1.4114799e+02	1.9792825e+02	1.7434521e+02	7.6380072e+01	8.5921331e+01	8.7210695e+01	1.4655812e+02	8.8543290e+01	6.4295733e+02	1.8404235e+02	2.7161060e+02	2.1645100e+02	8.7635604e+01	1.2500621e+02	4.5472615e+02	7.9955083e+01	2.5292152e+02	1.5525864e+02	3.0968160e+02	7.7748290e+01	1.3304062e+02	1.9838416e+02	1.2739211e+02	1.9930308e+02	1.5744527e+02	9.9402853e+01	1.4466043e+02	1.1012524e+02	3.7539060e+02	3.2216844e+02	1.2296298e+02	1.8683156e+02	2.5836067e+02	7.5281590e+01	1.5393624e+02	1.8102137e+02	1.6587351e+02	1.4990891e+02	1.9845312e+02	8.2330623e+01	1.0804711e+02	1.8485887e+02	7.2372463e+01	8.1043545e+01	2.3024836e+02	8.6444031e+01
2.3864386e+03	1.3830213e+02	1.7447216e+02	2.0235167e+02	1.3666301e+02	2.0449704e+02	1.7438268e+02	7.6449099e+01	8.6149191e+01	8.6603579e+01	1.5838187e+02	8.7535944e+01	6.4173936e+02	1.8914440e+02	2.6990715e+02	2.3017884e+02	8.4819823e+01	1.3797098e+02	4.4653346e+02	7.9851512e+01	2.5551166e+02	1.5961071e+02	3.0680362e+02	7.7249833e+01	1.4075071e+02	1.9905475e+02	1.2992388e+02	1.9951960e+02	1.5594025e+02	9.7997057e+01	1.4139100e+02	1.1078837e+02	3.7459026e+02	3.2205801e+02	1.1946880e+02	1.8734052e+02	2.5199715e+02	7.5291851e+01	1.6157772e+02	1.8508459e+02	1.6785923e+02	1.5247576e+02	2.0410071e+02	8.2337174e+01	1.0728932e+02	1.7273229e+02	7.4315140e+01	7.8025200e+01	2.2760314e+02	8.6823884e+01
2.3872387e+03	1.3420912e+02	1.8642273e+02	2.0073678e+02	1.3201427e+02	2.1329198e+02	1.7423377e+02	7.7421025e+01	8.6118587e+01	8.6526915e+01	1.7321828e+02	8.8935462e+01	6.4110487e+02	1.9734490e+02	2.6948009e+02	2.4441190e+02	8.3051733e+01	1.5353744e+02	4.3934551e+02	7.9701456e+01	2.5517927e+02	1.6164473e+02	3.0461730e+02	7.7983589e+01	1.4769201e+02	1.9873791e+02	1.3087160e+02	2.0059306e+02	1.5371979e+02	9.6909378e+01	1.3877257e+02	1.1166992e+02	3.6801593e+02	3.2232171e+02	1.1647955e+02	1.8753463e+02	2.4239219e+02	7.5546467e+01	1.6652658e+02	1.9096254e+02	1.6960819e+02	1.5326286e+02	2.1302103e+02	8.2246513e+01	1.0609416e+02	1.6139074e+02	7.6428334e+01	7.7263161e+01	2.2352323e+02	8.7048797e+01
2.3880388e+03	1.3079217e+02	1.9813036e+02	1.9823154e+02	1.2815234e+02	2.1969246e+02	1.7409741e+02	7.8695765e+01	8.5867236e+01	8.6431883e+01	1.8952138e+02	8.8829648e+01	6.3956281e+02	2.0582797e+02	2.6821471e+02	2.5843176e+02	8.0548840e+01	1.7342786e+02	4.3428226e+02	7.9817310e+01	2.5190998e+02	1.6423227e+02	3.0306102e+02	7.7864623e+01	1.5226719e+02	1.9982843e+02	1.3241558e+02	2.0181219e+02	1.5257340e+02	9.6363315e+01	1.3625225e+02	1.1361050e+02	3.5420950e+02	3.2223544e+02	1.1397602e+02	1.8930187e+02	2.3402340e+02	7.5477498e+01	1.6596637e+02	1.9412410e+02	1.7072817e+02	1.5459380e+02	2.2523487e+02	8.2495971e+01	1.0566866e+02	1.5277015e+02	7.8295160e+01	7.6113595e+01	2.2027667e+02	8.8330533e+01
2.3888389e+03	1.2847210e+02	2.1506383e+02	1.9626308e+02	1.2027394e+02	2.2803554e+02	1.7434084e+02	8.0621174e+01	8.6476312e+01	8.6207570e+01	2.0819799e+02	8.9563171e+01	6.3743887e+02	2.1777575e+02	2.6871472e+02	2.7454545e+02	8.0440162e+01	1.9423323e+02	4.3062881e+02	7.9587797e+01	2.5139346e+02	1.6490649e+02	3.0161147e+02	7.8563053e+01	1.5794684e+02	2.0052236e+02	1.3320080e+02	2.0291776e+02	1.5000312e+02	9.5731347e+01	1.3347388e+02	1.1610794e+02	3.3657129e+02	3.2219747e+02	1.1241660e+02	1.9029500e+02	2.2519845e+02	7.5751363e+01	1.6358819e+02	1.9772722e+02	1.6937058e+02	1.5225397e+02	2.4042335e+02	8.2714025e+01	1.0517943e+02	1.4549392e+02	8.0180900e+01	7.5234567e+01	2.1364158e+02	8.9628538e+01
2.3896390e+03	1.2680628e+02	2.3113099e+02	1.9368936e+02	1.1551420e+02	2.3426693e+02	1.7509652e+02	8.4111926e+01	8.6243433e+01	8.6216202e+01	2.3021607e+02	8.9378615e+01	6.3642475e+02	2.3088971e+02	2.6984022e+02	2.8906572e+02	7.9958726e+01	2.1351203e+02	4.2937931e+02	8.0074525e+01	2.4751069e+02	1.6418630e+02	3.0079229e+02	7.9614462e+01	1.5979735e+02	2.0109991e+02	1.3418196e+02	2.0408730e+02	1.4911404e+02	9.5782094e+01	1.3119712e+02	1.1998777e+02	3.1866005e+02	3.2223969e+02	1.1144357e+02	1.9127425e+02	2.1702891e+02	7.5256035e+01	1.6031008e+02	1.9908277e+02	1.7095332e+02	1.4905509e+02	2.6009982e+02	8.2533692e+01	1.0519852e+02	1.3941120e+02	8.2554537e+01	7.4857216e+01	2.0464188e+02	9.2105715e+01
2.3904390e+03	1.2545356e+02	2.4810994e+02	1.9015902e+02	1.1138616e+02	2.4271872e+02	1.7629032e+02	8.8055442e+01	8.6222882e+01	8.5971678e+01	2.5837067e+02	9.0747501e+01	6.3517996e+02	2.4692225e+02	2.7147955e+02	3.0433360e+02	7.9720698e+01	2.3429630e+02	4.2679128e+02	7.9453409e+01	2.4393350e+02	1.6201363e+02	3.0071235e+02	8.1292790e+01	1.6173201e+02	2.0180410e+02	1.3366078e+02	2.0545579e+02	1.4612525e+02	9.5306342e+01	1.3005334e+02	1.2579560e+02	3.0032633e+02	3.2231111e+02	1.1085784e+02	1.9385021e+02	2.1060271e+02	7.5738406e+01	1.5443129e+02	1.9979180e+02	1.7065265e+02	1.4517235e+02	2.8379957e+02	8.2567278e+01	1.0506128e+02	1.3392201e+02	8.2266604e+01	7.5138296e+01	1.9489855e+02	9.5785006e+01
2.3912391e+03	1.2470993e+02	2.6115414e+02	1.8732687e+02	1.0507488e+02	2.4816995e+02	1.7748836e+02	9.5020601e+01	8.6217732e+01	8.6143153e+01	2.8796239e+02	9.2248111e+01	6.3459264e+02	2.6123577e+02	2.7452514e+02	3.1574915e+02	7.9747440e+01	2.5119344e+02	4.2643845e+02	8.0092490e+01	2.3933563e+02	1.6039021e+02	3.0067154e+02	8.3404441e+01	1.6190267e+02	2.0242361e+02	1.3141706e+02	2.0651158e+02	1.4154882e+02	9.5620072e+01	1.2981936e+02	1.3271908e+02	2.7951841e+02	3.2225120e+02	1.1052101e+02	1.9617064e+02	2.0493276e+02	7.5317311e+01	1.4768293e+02	1.9964500e+02	1.7102613e+02	1.3919010e+02	3.0950414e+02	8.2798638e+01	1.0490223e+02	1.3073603e+02	8.2897010e+01	7.5233388e+01	1.8249741e+02	1.0010988e+02
2.3920392e+03	1.2423001e+02	2.7326872e+02	1.8409897e+02	1.0204866e+02	2.5642777e+02	1.7978264e+02	1.0286324e+02	8.6609217e+01	8.6000906e+01	3.2230149e+02	9.3339087e+01	6.3504688e+02	2.7560234e+02	2.7722021e+02	3.2058570e+02	8.0725551e+01	2.6507623e+02	4.2605788e+02	7.9898434e+01	2.3333784e+02	1.5544727e+02	3.0021061e+02	8.6033172e+01	1.5955403e+02	2.0322597e+02	1.2848983e+02	2.0767241e+02	1.3638423e+02	9.5366774e+01	1.3080805e+02	1.4195069e+02	2.6275419e+02	3.2212480e+02	1.1005922e+02	1.9937182e+02	2.0219375e+02	7.5778226e+01	1.3892676e+02	1.9864340e+02	1.6927409e+02	1.3394387e+02	3.3448523e+02	8.2894610e+01	1.0479204e+02	1.2761731e+02	8.3356593e+01	7.4752617e+01	1.7118527e+02	1.0664654e+02
2.3928393e+03	1.2365159e+02	2.8295752e+02	1.8112194e+02	9.9164147e+01	2.6128408e+02	1.8226941e+02	1.1305940e+02	8.6151243e+01	8.6366180e+01	3.5733007e+02	9.4373026e+01	6.3564669e+02	2.8544119e+02	2.8033441e+02	3.1858135e+02	8.1781925e+01	2.7408601e+02	4.2553670e+02	8.0178098e+01	2.2733133e+02	1.5139508e+02	3.0000761e+02	9.0737903e+01	1.5574066e+02	2.0337187e+02	1.2514377e+02	2.0878572e+02	1.3025779e+02	9.5758480e+01	1.3221868e+02	1.5157060e+02	2.4627697e+02	3.2261351e+02	1.1015518e+02	2.0274098e+02	1.9814058e+02	7.5778352e+01	1.2996767e+02	1.9190982e+02	1.6722149e+02	1.2936246e+02	3.5637599e+02	8.3521554e+01	1.0488446e+02	1.2564333e+02	8.1694862e+01	7.4941242e+01	1.6208711e+02	1.1535788e+02
2.3936394e+03	1.2353825e+02	2.8962681e+02	1.7929763e+02	9.7050539e+01	2.6212246e+02	1.8532338e+02	1.2497569e+02	8.6156672e+01	8.6176324e+01	3.9147477e+02	9.6651870e+01	6.3904611e+02	2.9272517e+02	2.8426848e+02	3.1337886e+02	8.3049593e+01	2.7691911e+02	4.2532282e+02	8.0435092e+01	2.1995662e+02	1.4697868e+02	3.0030770e+02	9.7325550e+01	1.5073084e+02	2.0352127e+02	1.2102633e+02	2.0897323e+02	1.2207702e+02	9.5380216e+01	1.3479969e+02	1.6238651e+02	2.3185296e+02	3.2213313e+02	1.0965459e+02	2.0771566e+02	1.9650863e+02	7.5622031e+01	1.2108719e+02	1.8575388e+02	1.6626551e+02	1.2410601e+02	3.7879962e+02	8.3804580e+01	1.0488396e+02	1.2445340e+02	7.9882614e+01	7.4912766e+01	1.5292421e+02	1.2687092e+02
2.3944394e+03	1.2347645e+02	2.9643544e+02	1.7718969e+02	9.5645138e+01	2.6389107e+02	1.8957725e+02	1.3879995e+02	8.6407898e+01	8.5988445e+01	4.2515189e+02	9.8041224e+01	6.4478773e+02	2.9552992e+02	2.8791573e+02	3.0118805e+02	8.4599057e+01	2.7201585e+02	4.2530786e+02	8.1038583e+01	2.1155512e+02	1.4207684e+02	3.0011586e+02	1.0289408e+02	1.4446914e+02	2.0343512e+02	1.1615587e+02	2.0795331e+02	1.1282270e+02	9.5885221e+01	1.3832879e+02	1.7371926e+02	2.2082522e+02	3.2234715e+02	1.0993074e+02	2.1309852e+02	1.9485693e+02	7.6059788e+01	1.1300238e+02	1.8035579e+02	1.6510015e+02	1.1959942e+02	3.9708348e+02	8.4754868e+01	1.0484812e+02	1.2413181e+02	7.8828882e+01	7.5178191e+01	1.4527090e+02	1.3828126e+02
2.3952395e+03	1.2343627e+02	2.9529982e+02	1.7552559e+02	9.3867889e+01	2.6084510e+02	1.9453678e+02	1.5320260e+02	8.6636159e+01	8.6060721e+01	4.5637461e+02	1.0128741e+02	6.5170025e+02	2.9310784e+02	2.9245499e+02	2.8756634e+02	8.6815154e+01	2.6774321e+02	4.2552962e+02	8.1658536e+01	2.0069178e+02	1.3951455e+02	2.9982461e+02	1.1057766e+02	1.3762323e+02	2.0299436e+02	1.1272811e+02	2.0775498e+02	1.0377571e+02	9.5766703e+01	1.4224980e+02	1.8477002e+02	2.1211830e+02	3.2242339e+02	1.0987632e+02	2.1741726e+02	1.9371702e+02	7.6135686e+01	1.0532583e+02	1.7289711e+02	1.6364842e+02	1.1662263e+02	4.0730341e+02	8.7030683e+01	1.0488563e+02	1.2340391e+02	7.5388086e+01	7.4773903e+01	1.3975729e+02	1.5322394e+02
2.3960396e+03	1.2347759e+02	2.9328361e+02	1.7445143e+02	9.3608208e+01	2.5786471e+02	1.9895752e+02	1.7087154e+02	8.6143849e+01	8.6379618e+01	4.8143147e+02	1.0388245e+02	6.6450413e+02	2.8640896e+02	2.9531815e+02	2.7273253e+02	8.8983106e+01	2.5176288e+02	4.2558193e+02	8.2237645e+01	1.8887950e+02	1.3586444e+02	3.0004376e+02	1.1804679e+02	1.2931261e+02	2.0280744e+02	1.0896875e+02	2.0766883e+02	9.5859620e+01	9.5805493e+01	1.4666502e+02	1.9503626e+02	2.0583776e+02	3.2248854e+02	1.0972038e+02	2.2240602e+02	1.9302391e+02	7.6812560e+01	9.9304051e+01	1.6827541e+02	1.6221825e+02	1.1368536e+02	4.1635321e+02	9.0015859e+01	1.0483670e+02	1.2322853e+02	7.4375673e+01	7.4913026e+01	1.3557120e+02	1.6839519e+02
2.3968397e+03	1.2352254e+02	2.8847422e+02	1.7423084e+02	9.2521747e+01	2.5124598e+02	2.0486367e+02	1.8635518e+02	8.6645564e+01	8.6286620e+01	4.9322480e+02	1.0778667e+02	6.8197211e+02	2.7591614e+02	2.9890360e+02	2.5975073e+02	9.2156318e+01	2.3527922e+02	4.2548074e+02	8.3327959e+01	1.7660726e+02	1.3413116e+02	3.0037085e+02	1.2612062e+02	1.2298638e+02	2.0243040e+02	1.0691708e+02	2.0739097e+02	8.8321380e+01	9.5895373e+01	1.5088832e+02	2.0381384e+02	2.0110527e+02	3.2253230e+02	1.1010602e+02	2.2747963e+02	1.9290373e+02	7.7496002e+01	9.3919034e+01	1.6276407e+02	1.6114990e+02	1.1198078e+02	4.1933314e+02	9.4329935e+01	1.0513901e+02	1.2353067e+02	7.2446292e+01	7.5004186e+01	1.3114545e+02	1.8655620e+02
2.3976398e+03	1.2334346e+02	2.8187834e+02	1.7330885e+02	9.3416454e+01	2.4373578e+02	2.0831421e+02	2.0075934e+02	8.6460585e+01	8.6022179e+01	4.9779659e+02	1.1143123e+02	7.0553579e+02	2.6234976e+02	3.0290020e+02	2.4454392e+02	9.3730395e+01	2.1989913e+02	4.2526668e+02	8.4065076e+01	1.6450199e+02	1.3083148e+02	3.0037950e+02	1.3364509e+02	1.1719631e+02	2.0182410e+02	1.0425604e+02	2.0656197e+02	8.1013127e+01	9.5780130e+01	1.5496412e+02	2.1094305e+02	1.9827429e+02	3.2252332e+02	1.1005910e+02	2.2954297e+02	1.9244091e+02	7.8255036e+01	9.0076718e+01	1.5924948e+02	1.5960947e+02	1.1201655e+02	4.2160889e+02	9.9672805e+01	1.0479298e+02	1.2300719e+02	7.0787097e+01	7.4678774e+01	1.2855316e+02	2.0184812e+02
2.3984398e+03	1.2364217e+02	2.6963220e+02	1.7321189e+02	9.5059990e+01	2.3547772e+02	2.1496165e+02	2.1973582e+02	8.6676160e+01	8.6610813e+01	4.8600681e+02	1.1536804e+02	7.3356707e+02	2.5027248e+02	3.0613716e+02	2.3275360e+02	9.5603991e+01	2.0192534e+02	4.2552414e+02	8.5777940e+01	1.5357565e+02	1.2885334e+02	2.9985029e+02	1.3825602e+02	1.1170605e+02	2.0165677e+02	1.0326242e+02	2.0695525e+02	7.5860185e+01	9.6163540e+01	1.5791846e+02	2.1498009e+02	1.9648120e+02	3.2248948e+02	1.0994339e+02	2.3149732e+02	1.9207765e+02	7.9553181e+01	8.7127205e+01	1.5764983e+02	1.5840656e+02	1.1239320e+02	4.2148798e+02	1.0730504e+02	1.0533542e+02	1.2308597e+02	7.0055087e+01	7.5223262e+01	1.2698404e+02	2.1479164e+02
2.3992399e+03	1.2341704e+02	2.5891787e+02	1.7304470e+02	9.4909751e+01	2.2496264e+02	2.2074681e+02	2.3281359e+02	8.6662075e+01	8.6135327e+01	4.6760116e+02	1.1863428e+02	7.7032760e+02	2.3815788e+02	3.0999958e+02	2.2096961e+02	9.7291552e+01	1.8503329e+02	4.2579331e+02	8.7027221e+01	1.4104972e+02	1.2729446e+02	3.0069063e+02	1.4444971e+02	1.0683397e+02	2.0164974e+02	1.0311263e+02	2.0652450e+02	7.1896220e+01	9.5840620e+01	1.6029291e+02	2.1730838e+02	1.9568912e+02	3.2235421e+02	1.1023747e+02	2.3023988e+02	1.9195781e+02	8.0768493e+01	8.4779174e+01	1.5879556e+02	1.5760456e+02	1.1276702e+02	4.1923558e+02	1.1620087e+02	1.0488747e+02	1.2292309e+02	6.9266194e+01	7.5032795e+01	1.2660908e+02	2.2771235e+02
2.4000400e+03	1.2318300e+02	2.4534322e+02	1.7287920e+02	9.6842958e+01	2.1658703e+02	2.2740735e+02	2.4503905e+02	8.6719605e+01	8.6634258e+01	4.3934848e+02	1.2156837e+02	8.1414013e+02	2.2570925e+02	3.1158234e+02	2.1171836e+02	9.8796290e+01	1.6893490e+02	4.2566421e+02	8.8813043e+01	1.3077356e+02	1.2648042e+02	3.0025543e+02	1.5021458e+02	1.0282062e+02	2.0142781e+02	1.0288578e+02	2.0672475e+02	7.0384211e+01	9.6172246e+01	1.6338292e+02	2.1755710e+02	1.9616929e+02	3.2281816e+02	1.1004561e+02	2.2826564e+02	1.9232541e+02	8.3416531e+01	8.3366030e+01	1.6214912e+02	1.5691002e+02	1.1499201e+02	4.1318982e+02	1.2761440e+02	1.0539180e+02	1.2315602e+02	6.9715681e+01	7.5153208e+01	1.2625448e+02	2.3262830e+02
2.4008401e+03	1.2370812e+02	2.2829726e+02	1.7267900e+02	9.8546151e+01	2.0856959e+02	2.3570757e+02	2.4894460e+02	8.6968704e+01	8.6355362e+01	4.0940816e+02	1.2262097e+02	8.5841899e+02	2.1508224e+02	3.1352097e+02	2.0362231e+02	9.9449645e+01	1.5378669e+02	4.2552515e+02	9.1462563e+01	1.2254194e+02	1.2509190e+02	3.0043150e+02	1.5232316e+02	9.9775044e+01	2.0102196e+02	1.0401209e+02	2.0750685e+02	6.9633428e+01	9.6267134e+01	1.6547872e+02	2.1474217e+02	1.9687046e+02	3.2254813e+02	1.0992201e+02	2.2408224e+02	1.9213678e+02	8.5736220e+01	8.3477560e+01	1.6847869e+02	1.5658194e+02	1.1652957e+02	4.1209661e+02	1.3795639e+02	1.0532174e+02	1.2319593e+02	7.0220346e+01	7.5233694e+01	1.2738080e+02	2.3233678e+02
2.4016402e+03	1.2382963e+02	2.1540007e+02	1.7274179e+02	1.0043381e+02	2.0081001e+02	2.4646004e+02	2.4865936e+02	8.6852029e+01	8.6355054e+01	3.7490785e+02	1.2324507e+02	9.0395966e+02	2.0657935e+02	3.1470030e+02	1.9633139e+02	9.8580454e+01	1.4209792e+02	4.2557323e+02	9.5026932e+01	1.1509864e+02	1.2488173e+02	3.0033933e+02	1.5636522e+02	9.7517071e+01	2.0208397e+02	1.0603774e+02	2.0853749e+02	6.9751464e+01	9.5975036e+01	1.6851528e+02	2.0901459e+02	1.9923028e+02	3.2267817e+02	1.1020527e+02	2.1857140e+02	1.9218196e+02	8.9308521e+01	8.2862317e+01	1.7609421e+02	1.5571257e+02	1.1998080e+02	4.0375447e+02	1.4895908e+02	1.0516086e+02	1.2328009e+02	7.2024937e+01	7.5157372e+01	1.2872950e+02	2.3009940e+02
2.4024402e+03	1.2367096e+02	2.0148341e+02	1.7313308e+02	1.0172869e+02	1.9515204e+02	2.5940888e+02	2.4421684e+02	8.6674386e+01	8.6799994e+01	3.3642776e+02	1.2213260e+02	9.4692151e+02	1.9803516e+02	3.1354779e+02	1.8910444e+02	9.7626625e+01	1.3208031e+02	4.2594041e+02	9.7623271e+01	1.0959101e+02	1.2383577e+02	3.0015081e+02	1.5647380e+02	9.5709612e+01	2.0224435e+02	1.0758702e+02	2.0868489e+02	7.0672422e+01	9.6430485e+01	1.7262991e+02	2.0157007e+02	2.0171580e+02	3.2206290e+02	1.1051775e+02	2.1358323e+02	1.9234477e+02	9.2544200e+01	8.3475733e+01	1.8439220e+02	1.5557847e+02	1.2176541e+02	3.9247558e+02	1.5778865e+02	1.0531781e+02	1.2327655e+02	7.5029567e+01	7.5378586e+01	1.3058171e+02	2.2418159e+02
2.4032403e+03	1.2389249e+02	1.9066706e+02	1.7341103e+02	1.0380616e+02	1.9060657e+02	2.7308366e+02	2.3324669e+02	8.6477935e+01	8.6797483e+01	3.0222923e+02	1.1974991e+02	9.8331051e+02	1.9255658e+02	3.1065499e+02	1.8287831e+02	9.6059435e+01	1.2401462e+02	4.2571736e+02	1.0165277e+02	1.0513242e+02	1.2378376e+02	3.0042894e+02	1.5952689e+02	9.5102775e+01	2.0228060e+02	1.1042267e+02	2.0869500e+02	7.4202617e+01	9.6889884e+01	1.7658328e+02	1.9176009e+02	2.0406184e+02	3.2272671e+02	1.1035846e+02	2.0753235e+02	1.9227021e+02	9.7015954e+01	8.4580745e+01	1.9607002e+02	1.5582274e+02	1.2532279e+02	3.8045145e+02	1.6229487e+02	1.0522448e+02	1.2328697e+02	7.8968430e+01	7.5130880e+01	1.3340213e+02	2.1561785e+02
2.4040404e+03	1.2340094e+02	1.8297683e+02	1.7364530e+02	1.0582416e+02	1.8824939e+02	2.8712455e+02	2.2161228e+02	8.6900646e+01	8.6844534e+01	2.6915647e+02	1.1675380e+02	1.0121643e+03	1.8733105e+02	3.0740672e+02	1.7695444e+02	9.4995755e+01	1.1635828e+02	4.2584798e+02	1.0707891e+02	1.0147534e+02	1.2358946e+02	3.0023053e+02	1.6275645e+02	9.3687897e+01	2.0290167e+02	1.1330994e+02	2.0864841e+02	7.6619142e+01	9.7226917e+01	1.8207494e+02	1.7937249e+02	2.0687585e+02	3.2256677e+02	1.1088917e+02	2.0238762e+02	1.9251531e+02	1.0147246e+02	8.6368007e+01	2.0717194e+02	1.5512915e+02	1.2829398e+02	3.6543060e+02	1.6564698e+02	1.0534836e+02	1.2360447e+02	8.3782076e+01	7.5329306e+01	1.3571206e+02	2.0348526e+02
2.4048405e+03	1.2384843e+02	1.7748558e+02	1.7402988e+02	1.0712703e+02	1.8794134e+02	3.0048123e+02	2.0467220e+02	8.7168417e+01	8.6981882e+01	2.4016887e+02	1.1250123e+02	1.0225634e+03	1.8385660e+02	3.0296732e+02	1.7216081e+02	9.2086781e+01	1.1126998e+02	4.2591293e+02	1.1158732e+02	9.9090282e+01	1.2312595e+02	3.0042194e+02	1.6285154e+02	9.3419244e+01	2.0432081e+02	1.1745681e+02	2.0927343e+02	8.0680954e+01	9.8463981e+01	1.8883489e+02	1.6657719e+02	2.0890584e+02	3.2277662e+02	1.1110546e+02	1.9872557e+02	1.9255983e+02	1.0672063e+02	8.7858338e+01	2.1740019e+02	1.5478993e+02	1.3176434e+02	3.5147206e+02	1.6377848e+02	1.0522826e+02	1.2342269e+02	8.9050074e+01	7.5238761e+01	1.3892836e+02	1.8506878e+02
2.4056406e+03	1.2372566e+02	1.7353341e+02	1.7441552e+02	1.0751937e+02	1.8802605e+02	3.1007145e+02	1.8426718e+02	8.6646654e+01	8.8290628e+01	2.1462489e+02	1.0708054e+02	1.0248391e+03	1.8023694e+02	2.9722423e+02	1.6779908e+02	9.1132012e+01	1.0674072e+02	4.2593039e+02	1.1603750e+02	9.7908649e+01	1.2332398e+02	3.0044288e+02	1.6261916e+02	9.3081993e+01	2.0643214e+02	1.2199395e+02	2.0756397e+02	8.5708162e+01	9.9630116e+01	1.9527927e+02	1.5469616e+02	2.1223076e+02	3.2251795e+02	1.1203555e+02	1.9527182e+02	1.9293736e+02	1.1189610e+02	9.0951305e+01	2.2877000e+02	1.5503329e+02	1.3456473e+02	3.3697875e+02	1.5923953e+02	1.0561623e+02	1.2378058e+02	9.4795510e+01	7.4883517e+01	1.4216046e+02	1.6969684e+02
2.4064406e+03	1.2428891e+02	1.7505483e+02	1.7572721e+02	1.0856524e+02	1.8920417e+02	3.1581675e+02	1.6396158e+02	8.7296893e+01	8.9181518e+01	1.9275780e+02	1.0345591e+02	1.0117296e+03	1.7834571e+02	2.9090226e+02	1.6492423e+02	8.8325297e+01	1.0325403e+02	4.2576598e+02	1.2327316e+02	9.6601137e+01	1.2303465e+02	3.0069076e+02	1.6349792e+02	9.2870458e+01	2.0824251e+02	1.2726446e+02	2.0682626e+02	9.1286301e+01	1.0140619e+02	2.0261254e+02	1.4473698e+02	2.1533272e+02	3.2264044e+02	1.1331683e+02	1.9290482e+02	1.9398009e+02	1.1830989e+02	9.3608363e+01	2.3783254e+02	1.5534635e+02	1.3551976e+02	3.2310521e+02	1.5294548e+02	1.0525072e+02	1.2361924e+02	1.0121857e+02	7.5066749e+01	1.4631155e+02	1.5606877e+02
2.4072407e+03	1.2420597e+02	1.7743658e+02	1.7675781e+02	1.0829906e+02	1.9093363e+02	3.1828630e+02	1.4469718e+02	8.7117389e+01	9.1033482e+01	1.7528213e+02	9.9173573e+01	9.9235551e+02	1.7702440e+02	2.8500221e+02	1.6290210e+02	8.7662732e+01	1.0120838e+02	4.2653990e+02	1.2936530e+02	9.6394520e+01	1.2289854e+02	3.0039885e+02	1.6208439e+02	9.3186718e+01	2.1042479e+02	1.3134572e+02	2.0522941e+02	9.7259387e+01	1.0317967e+02	2.1254406e+02	1.3553195e+02	2.1700127e+02	3.2275640e+02	1.1471989e+02	1.9079885e+02	1.9452222e+02	1.2423346e+02	9.7904428e+01	2.4750501e+02	1.5499339e+02	1.3668963e+02	3.1026674e+02	1.4452057e+02	1.0542499e+02	1.2343126e+02	1.0730544e+02	7.5168377e+01	1.5158155e+02	1.4186384e+02
2.4080408e+03	1.2493077e+02	1.8226038e+02	1.7843429e+02	1.0772826e+02	1.9479720e+02	3.1425417e+02	1.2846518e+02	8.6981816e+01	9.3862088e+01	1.6052685e+02	9.4920606e+01	9.6246275e+02	1.7494166e+02	2.7936906e+02	1.6125197e+02	8.5766892e+01	9.8964914e+01	4.2571635e+02	1.3389806e+02	9.6130229e+01	1.2334550e+02	3.0075000e+02	1.5981876e+02	9.2786950e+01	2.1245135e+02	1.3537196e+02	2.0425726e+02	1.0250166e+02	1.0515442e+02	2.2104260e+02	1.2939014e+02	2.1853844e+02	3.2274065e+02	1.1710419e+02	1.8980577e+02	1.9554430e+02	1.3065900e+02	1.0299527e+02	2.6077074e+02	1.5509782e+02	1.3856582e+02	3.0152416e+02	1.3676679e+02	1.0554173e+02	1.2375999e+02	1.1227681e+02	7.5258064e+01	1.5448213e+02	1.2910853e+02
2.4088409e+03	1.2542028e+02	1.8777926e+02	1.8110033e+02	1.0675989e+02	1.9733004e+02	3.0517063e+02	1.1357443e+02	8.7292732e+01	9.6906715e+01	1.5017053e+02	9.1160891e+01	9.3015382e+02	1.7460059e+02	2.7508552e+02	1.6086505e+02	8.4581766e+01	9.7718264e+01	4.2618182e+02	1.3756720e+02	9.5705865e+01	1.2342026e+02	3.0051564e+02	1.6181362e+02	9.3146911e+01	2.1466915e+02	1.3956367e+02	2.0316695e+02	1.0696380e+02	1.0696587e+02	2.3123070e+02	1.2520513e+02	2.1903924e+02	3.2278963e+02	1.2069695e+02	1.8894580e+02	1.9710980e+02	1.3564779e+02	1.0690091e+02	2.7113664e+02	1.5472348e+02	1.3738712e+02	2.9489233e+02	1.2995826e+02	1.0546068e+02	1.2365278e+02	1.1713067e+02	7.5040151e+01	1.5783208e+02	1.1881112e+02
2.4096410e+03	1.2682319e+02	1.9752251e+02	1.8317211e+02	1.0424934e+02	1.9981534e+02	2.9704539e+02	1.0233852e+02	8.7071848e+01	1.0291389e+02	1.4157227e+02	8.7307572e+01	8.9616367e+02	1.7433365e+02	2.7083041e+02	1.6061278e+02	8.3982287e+01	9.6587964e+01	4.2612629e+02	1.3952101e+02	9.5861370e+01	1.2341311e+02	3.0086080e+02	1.6216458e+02	9.2896381e+01	2.1640300e+02	1.4217449e+02	2.0182973e+02	1.1250522e+02	1.0962618e+02	2.4312497e+02	1.2272542e+02	2.1782861e+02	3.2288089e+02	1.2414367e+02	1.8826303e+02	1.9875902e+02	1.4076244e+02	1.1257344e+02	2.8252709e+02	1.5528345e+02	1.3637898e+02	2.8891508e+02	1.2307598e+02	1.0576964e+02	1.2394860e+02	1.2168082e+02	7.5453060e+01	1.6022946e+02	1.0984431e+02
2.4104410e+03	1.2871725e+02	2.0473813e+02	1.8623960e+02	1.0254978e+02	2.0496838e+02	2.8582999e+02	9.3788528e+01	8.7409352e+01	1.0696641e+02	1.3572398e+02	8.4231087e+01	8.5982507e+02	1.7417923e+02	2.6862272e+02	1.6112540e+02	8.3628967e+01	9.6261705e+01	4.2619058e+02	1.4015816e+02	9.5638403e+01	1.2307030e+02	3.0085432e+02	1.6297985e+02	9.3015289e+01	2.1719167e+02	1.4306663e+02	2.0064676e+02	1.1699824e+02	1.1230249e+02	2.5573214e+02	1.2272259e+02	2.1695394e+02	3.2296312e+02	1.2864823e+02	1.8750620e+02	2.0093085e+02	1.4264710e+02	1.1779954e+02	2.9426346e+02	1.5508040e+02	1.3450188e+02	2.8508731e+02	1.1682203e+02	1.0560188e+02	1.2397612e+02	1.2525078e+02	7.5342710e+01	1.6189521e+02	1.0189800e+02
2.4112411e+03	1.3094601e+02	2.1182886e+02	1.9005871e+02	1.0121198e+02	2.0685197e+02	2.7512669e+02	8.7953356e+01	8.7141005e+01	1.1467395e+02	1.3246562e+02	8.1072593e+01	8.2613696e+02	1.7372149e+02	2.6665221e+02	1.6200145e+02	8.3800519e+01	9.5969493e+01	4.2619179e+02	1.4057729e+02	9.5917088e+01	1.2362936e+02	3.0078270e+02	1.6424616e+02	9.3154834e+01	2.1835264e+02	1.4420414e+02	1.9954089e+02	1.1776303e+02	1.1360229e+02	2.7118769e+02	1.2450644e+02	2.1449378e+02	3.2252751e+02	1.3423968e+02	1.8646355e+02	2.0273656e+02	1.4357176e+02	1.2192488e+02	3.0922867e+02	1.5502649e+02	1.3218825e+02	2.8245437e+02	1.1312220e+02	1.0551558e+02	1.2385909e+02	1.2683072e+02	7.5715257e+01	1.6067916e+02	9.7343783e+01
2.4120412e+03	1.3466891e+02	2.1670685e+02	1.9485404e+02	9.8708451e+01	2.1033534e+02	2.6498783e+02	8.3237106e+01	8.6871237e+01	1.2175075e+02	1.3142770e+02	8.0209667e+01	7.9689416e+02	1.7377224e+02	2.6513128e+02	1.6396773e+02	8.4699195e+01	9.5632641e+01	4.2597729e+02	1.3978723e+02	9.5772832e+01	1.2375748e+02	3.0104638e+02	1.6739450e+02	9.3054027e+01	2.1810795e+02	1.4315281e+02	1.9988944e+02	1.1807442e+02	1.1688788e+02	2.8812195e+02	1.2935256e+02	2.1184876e+02	3.2279121e+02	1.4148070e+02	1.8607079e+02	2.0476752e+02	1.4305969e+02	1.2508398e+02	3.2272298e+02	1.5532925e+02	1.2764399e+02	2.7777778e+02	1.1092571e+02	1.0566646e+02	1.2399089e+02	1.2895723e+02	7.5076403e+01	1.5870814e+02	9.3647294e+01
2.4128413e+03	1.3892180e+02	2.1684951e+02	2.0090152e+02	9.7465211e+01	2.1060085e+02	2.5600134e+02	8.0616630e+01	8.7420776e+01	1.3068072e+02	1.3207910e+02	7.8175445e+01	7.7116412e+02	1.7385240e+02	2.6415077e+02	1.6548325e+02	8.5562523e+01	9.5610081e+01	4.2641550e+02	1.3585838e+02	9.6198144e+01	1.2325712e+02	3.0140185e+02	1.7030584e+02	9.3054674e+01	2.1781403e+02	1.4210418e+02	1.9900183e+02	1.1692115e+02	1.1907606e+02	3.0394460e+02	1.3289058e+02	2.0849581e+02	3.2280014e+02	1.4828855e+02	1.8609264e+02	2.0663020e+02	1.4219838e+02	1.2695152e+02	3.3120425e+02	1.5516879e+02	1.2358470e+02	2.7096452e+02	1.0771717e+02	1.0573281e+02	1.2419602e+02	1.2891197e+02	7.5675698e+01	1.5616602e+02	9.1307394e+01
2.4136414e+03	1.4491755e+02	2.1677519e+02	2.0822034e+02	9.6163023e+01	2.0908619e+02	2.4793069e+02	7.8952214e+01	8.7259806e+01	1.4096856e+02	1.3461662e+02	7.7651454e+01	7.4675606e+02	1.7325183e+02	2.6325627e+02	1.6754548e+02	8.6499870e+01	9.5316183e+01	4.2634022e+02	1.3062772e+02	9.5848354e+01	1.2335074e+02	3.0244826e+02	1.7448363e+02	9.3113361e+01	2.1677582e+02	1.3967843e+02	1.9936441e+02	1.1390682e+02	1.2058510e+02	3.2198517e+02	1.3786066e+02	2.0351388e+02	3.2298312e+02	1.5580969e+02	1.8520899e+02	2.0847818e+02	1.4212604e+02	1.2907112e+02	3.3895487e+02	1.5503508e+02	1.1968179e+02	2.6324626e+02	1.0527734e+02	1.0590120e+02	1.2413884e+02	1.2658960e+02	7.5491133e+01	1.5233810e+02	8.9541052e+01
2.4144414e+03	1.5021634e+02	2.1264533e+02	2.1508325e+02	9.4827093e+01	2.0886397e+02	2.4271115e+02	7.8013915e+01	8.7264668e+01	1.4915960e+02	1.3708087e+02	7.7374190e+01	7.2407371e+02	1.7340076e+02	2.6307934e+02	1.7056952e+02	8.8652087e+01	9.4979851e+01	4.2606297e+02	1.2481134e+02	9.5691011e+01	1.2357028e+02	3.0237285e+02	1.8218656e+02	9.2736972e+01	2.1816967e+02	1.3434711e+02	1.9867330e+02	1.0950771e+02	1.2216114e+02	3.3488988e+02	1.4340976e+02	2.0134740e+02	3.2299413e+02	1.6454179e+02	1.8584219e+02	2.1101274e+02	1.3956026e+02	1.3148957e+02	3.4038812e+02	1.5508722e+02	1.1568027e+02	2.5417372e+02	1.0300931e+02	1.0553392e+02	1.2439586e+02	1.2326219e+02	7.5571784e+01	1.4729563e+02	8.8427584e+01
2.4152415e+03	1.5741303e+02	2.0424421e+02	2.2334698e+02	9.4048910e+01	2.0552870e+02	2.3765966e+02	7.7218843e+01	8.7390871e+01	1.5978828e+02	1.4101837e+02	7.6456706e+01	7.0578952e+02	1.7387489e+02	2.6259955e+02	1.7353444e+02	9.0669488e+01	9.5702730e+01	4.2689121e+02	1.2028576e+02	9.6188586e+01	1.2373878e+02	3.0374178e+02	1.9065460e+02	9.3480082e+01	2.1627095e+02	1.2981745e+02	1.9908757e+02	1.0511968e+02	1.2292466e+02	3.4041112e+02	1.4905382e+02	1.9861579e+02	3.2261732e+02	1.7145041e+02	1.8583496e+02	2.1331468e+02	1.3858798e+02	1.3263869e+02	3.3292443e+02	1.5534195e+02	1.1280165e+02	2.4294644e+02	1.0173627e+02	1.0598515e+02	1.2404563e+02	1.1891610e+02	7.5642764e+01	1.4312377e+02	8.7805379e+01
2.4160416e+03	1.6399569e+02	1.9634551e+02	2.3451041e+02	9.1755519e+01	2.0192775e+02	2.3277593e+02	7.6960644e+01	8.7684862e+01	1.6866063e+02	1.4412970e+02	7.6469177e+01	6.9091077e+02	1.7331913e+02	2.6218512e+02	1.7639916e+02	9.2172901e+01	9.5087676e+01	4.2616766e+02	1.1609341e+02	9.5879015e+01	1.2399744e+02	3.0499539e+02	2.0184582e+02	9.2788815e+01	2.1616786e+02	1.2557595e+02	1.9883342e+02	1.0085481e+02	1.2272138e+02	3.4274804e+02	1.5235618e+02	1.9598888e+02	3.2293268e+02	1.7768294e+02	1.8607379e+02	2.1664442e+02	1.3700353e+02	1.3155728e+02	3.2137491e+02	1.5541976e+02	1.0947523e+02	2.3170187e+02	1.0109430e+02	1.0581517e+02	1.2452726e+02	1.1425648e+02	7.5507414e+01	1.3925988e+02	8.7645131e+01
2.4168417e+03	1.7083340e+02	1.8432174e+02	2.4498556e+02	9.0875549e+01	1.9952976e+02	2.2608836e+02	7.7036348e+01	8.7339788e+01	1.7761238e+02	1.4765705e+02	7.6189472e+01	6.8122730e+02	1.7375532e+02	2.6310719e+02	1.7898304e+02	9.5417089e+01	9.5824656e+01	4.2702388e+02	1.1313685e+02	9.5894117e+01	1.2432939e+02	3.0691014e+02	2.1198668e+02	9.3221695e+01	2.1625332e+02	1.2028563e+02	1.9840435e+02	9.6626914e+01	1.2264911e+02	3.3909159e+02	1.5461087e+02	1.9441840e+02	3.2305750e+02	1.8215544e+02	1.8708495e+02	2.2010738e+02	1.3828212e+02	1.2816897e+02	3.0485064e+02	1.5492328e+02	1.0713012e+02	2.2037708e+02	1.0189179e+02	1.0569820e+02	1.2417954e+02	1.0827573e+02	7.5489030e+01	1.3572052e+02	8.7174715e+01
2.4176418e+03	1.7777942e+02	1.7406624e+02	2.5381414e+02	8.8842500e+01	1.9567479e+02	2.1931479e+02	7.7427766e+01	8.7790730e+01	1.8385438e+02	1.5167091e+02	7.5884926e+01	6.7349008e+02	1.7352070e+02	2.6252778e+02	1.8123286e+02	9.7552171e+01	9.6264891e+01	4.2688199e+02	1.0825470e+02	9.6202491e+01	1.2556877e+02	3.0993719e+02	2.1920282e+02	9.3281355e+01	2.1590582e+02	1.1458564e+02	1.9916282e+02	9.3566836e+01	1.2071529e+02	3.3226027e+02	1.5770521e+02	1.9318644e+02	3.2294217e+02	1.8440765e+02	1.8876462e+02	2.2522932e+02	1.3706751e+02	1.2580545e+02	2.8705282e+02	1.5532859e+02	1.0547992e+02	2.1066455e+02	1.0276857e+02	1.0618449e+02	1.2435883e+02	9.9936137e+01	7.5760416e+01	1.3428576e+02	8.7267381e+01
2.4184418e+03	1.8410581e+02	1.6459971e+02	2.6145983e+02	8.7420285e+01	1.9247367e+02	2.1310758e+02	7.7659929e+01	8.8163904e+01	1.9091790e+02	1.5507785e+02	7.6486491e+01	6.6989526e+02	1.7374180e+02	2.6241462e+02	1.8436993e+02	9.9297607e+01	9.6615235e+01	4.2782140e+02	1.0780477e+02	9.6053512e+01	1.2648117e+02	3.1363068e+02	2.2722826e+02	9.3154119e+01	2.1554096e+02	1.1042784e+02	1.9910540e+02	9.2448712e+01	1.1917895e+02	3.2046564e+02	1.5863427e+02	1.9341396e+02	3.2302304e+02	1.8592383e+02	1.9064412e+02	2.2920113e+02	1.3606290e+02	1.2390432e+02	2.6447721e+02	1.5491180e+02	1.0409271e+02	2.0179364e+02	1.0594092e+02	1.0590780e+02	1.2471181e+02	9.3546045e+01	7.5248387e+01	1.3224244e+02	8.7088544e+01
2.4192419e+03	1.9016994e+02	1.5512448e+02	2.6837871e+02	8.5911866e+01	1.9077872e+02	2.0729838e+02	7.8188707e+01	8.8644748e+01	1.9378729e+02	1.5751084e+02	7.6331988e+01	6.6843357e+02	1.7374346e+02	2.6294253e+02	1.8613926e+02	1.0037225e+02	9.7827189e+01	4.2870728e+02	1.0764836e+02	9.6240119e+01	1.2848948e+02	3.1931379e+02	2.3140479e+02	9.3045407e+01	2.1530457e+02	1.0683922e+02	1.9880928e+02	9.0642117e+01	1.1673677e+02	3.0442829e+02	1.5809203e+02	1.9458183e+02	3.2314799e+02	1.8404186e+02	1.9223919e+02	2.3537756e+02	1.3481065e+02	1.2186795e+02	2.4544534e+02	1.5545632e+02	1.0284250e+02	1.9385961e+02	1.0932269e+02	1.0606096e+02	1.2436715e+02	8.6916056e+01	7.5915682e+01	1.3126448e+02	8.6656280e+01
2.4200420e+03	1.9662162e+02	1.4544478e+02	2.7099496e+02	8.4968063e+01	1.8869290e+02	2.0016092e+02	7.8131085e+01	8.9014985e+01	1.9441042e+02	1.6077662e+02	7.6395960e+01	6.7161401e+02	1.7375334e+02	2.6277547e+02	1.8775051e+02	1.0048690e+02	9.9497786e+01	4.2993596e+02	1.0752380e+02	9.6353785e+01	1.3157514e+02	3.2530220e+02	2.2933260e+02	9.3180403e+01	2.1600823e+02	1.0435052e+02	1.9904978e+02	8.8938638e+01	1.1337820e+02	2.8965104e+02	1.5745798e+02	1.9580150e+02	3.2327471e+02	1.7971727e+02	1.9548094e+02	2.3954202e+02	1.3236990e+02	1.2069651e+02	2.2505622e+02	1.5527202e+02	1.0129786e+02	1.8866355e+02	1.1339464e+02	1.0597001e+02	1.2471844e+02	8.0275980e+01	7.5791005e+01	1.3038735e+02	8.6991719e+01
2.4208421e+03	2.0295314e+02	1.3854585e+02	2.7145406e+02	8.3996822e+01	1.8852239e+02	1.9486720e+02	7.9109042e+01	9.0244065e+01	1.9383355e+02	1.6235527e+02	7.7245342e+01	6.7776050e+02	1.7405973e+02	2.6331708e+02	1.8949897e+02	1.0199205e+02	1.0191786e+02	4.3257556e+02	1.1040295e+02	9.6240512e+01	1.3596705e+02	3.3219574e+02	2.2011645e+02	9.2989606e+01	2.1506643e+02	1.0161754e+02	1.9940036e+02	8.9569873e+01	1.1048002e+02	2.7689014e+02	1.5617045e+02	1.9782406e+02	3.2274838e+02	1.7314687e+02	1.9971876e+02	2.4477849e+02	1.2990245e+02	1.1603519e+02	2.0794751e+02	1.5529725e+02	1.0018731e+02	1.8448458e+02	1.1732797e+02	1.0593871e+02	1.2476857e+02	7.6241326e+01	7.5602424e+01	1.3126050e+02	8.6858788e+01
2.4216422e+03	2.0925205e+02	1.3293474e+02	2.6852081e+02	8.4011726e+01	1.8896157e+02	1.9026229e+02	7.9824418e+01	9.1974957e+01	1.8782315e+02	1.6357334e+02	7.8033928e+01	6.8768012e+02	1.7404060e+02	2.6384182e+02	1.8890660e+02	1.0151744e+02	1.0630661e+02	4.3613079e+02	1.1195941e+02	9.6199659e+01	1.4144361e+02	3.3911072e+02	2.0898919e+02	9.3968895e+01	2.1407404e+02	1.0043990e+02	1.9948062e+02	8.9738439e+01	1.0803236e+02	2.6660930e+02	1.5584471e+02	2.0133982e+02	3.2336202e+02	1.6669840e+02	2.0459588e+02	2.4778576e+02	1.2584638e+02	1.1483614e+02	1.9367480e+02	1.5524194e+02	9.8475855e+01	1.8186907e+02	1.2043408e+02	1.0588628e+02	1.2459992e+02	7.2814896e+01	7.6110579e+01	1.3159134e+02	8.6786352e+01
2.4224422e+03	2.1464313e+02	1.2859699e+02	2.6331913e+02	8.4163746e+01	1.9142537e+02	1.8593712e+02	8.0264447e+01	9.4035675e+01	1.8235801e+02	1.6518511e+02	7.8928958e+01	6.9978751e+02	1.7389499e+02	2.6443032e+02	1.8804775e+02	9.9586789e+01	1.1151592e+02	4.4055424e+02	1.1591973e+02	9.6230264e+01	1.4809795e+02	3.4585978e+02	1.9420953e+02	9.3531640e+01	2.1284481e+02	9.9473670e+01	2.0014394e+02	9.1442586e+01	1.0543436e+02	2.5570795e+02	1.5395395e+02	2.0510765e+02	3.2318071e+02	1.5927911e+02	2.1008769e+02	2.5153185e+02	1.1916019e+02	1.1286797e+02	1.8112052e+02	1.5535048e+02	9.7681927e+01	1.8010941e+02	1.2242166e+02	1.0632387e+02	1.2508156e+02	7.0063169e+01	7.6279429e+01	1.3315327e+02	8.7127225e+01
2.4232423e+03	2.2213896e+02	1.2542427e+02	2.5697053e+02	8.4982477e+01	1.9373100e+02	1.8238953e+02	8.1467657e+01	9.5940104e+01	1.7525165e+02	1.6617160e+02	8.0896546e+01	7.1536119e+02	1.7387693e+02	2.6492643e+02	1.8832308e+02	9.7900937e+01	1.1814919e+02	4.4737040e+02	1.2079175e+02	9.6413514e+01	1.5679342e+02	3.5197495e+02	1.7765657e+02	9.3730653e+01	2.1095532e+02	9.8560441e+01	2.0107280e+02	9.2211231e+01	1.0306513e+02	2.4714946e+02	1.5247552e+02	2.1071673e+02	3.2307992e+02	1.5287829e+02	2.1669508e+02	2.5464812e+02	1.1269504e+02	1.1094304e+02	1.7058665e+02	1.5563414e+02	9.6519590e+01	1.7871173e+02	1.2420312e+02	1.0601082e+02	1.2493827e+02	6.8020467e+01	7.6326305e+01	1.3410769e+02	8.6719868e+01
2.4240424e+03	2.2708321e+02	1.2238827e+02	2.5189020e+02	8.7615117e+01	1.9655687e+02	1.8030029e+02	8.2179814e+01	9.9563665e+01	1.6739936e+02	1.6960036e+02	8.3359554e+01	7.3526882e+02	1.7379169e+02	2.6554961e+02	1.8791047e+02	9.5998243e+01	1.2684573e+02	4.5572298e+02	1.2545088e+02	9.6341782e+01	1.6483542e+02	3.5751064e+02	1.6049309e+02	9.3926313e+01	2.1027525e+02	9.8117039e+01	2.0154572e+02	9.4249599e+01	1.0198002e+02	2.3901297e+02	1.5167874e+02	2.1580905e+02	3.2374815e+02	1.4603127e+02	2.2179262e+02	2.5605544e+02	1.0628288e+02	1.0989248e+02	1.6254765e+02	1.5517974e+02	9.5460861e+01	1.7775994e+02	1.2373180e+02	1.0596777e+02	1.2518794e+02	6.6910746e+01	7.7684030e+01	1.3587150e+02	8.6851048e+01
2.4248425e+03	2.2821631e+02	1.2086886e+02	2.4717382e+02	8.9660758e+01	2.0103759e+02	1.7826742e+02	8.3073050e+01	1.0315864e+02	1.6150077e+02	1.7344271e+02	8.6339570e+01	7.5974029e+02	1.7482063e+02	2.6703725e+02	1.8741544e+02	9.3759729e+01	1.3652607e+02	4.6504124e+02	1.3032176e+02	9.6565723e+01	1.7526092e+02	3.6134995e+02	1.4644007e+02	9.4700357e+01	2.0876211e+02	9.8026059e+01	2.0281883e+02	9.7646313e+01	1.0178137e+02	2.2959112e+02	1.5125808e+02	2.2138086e+02	3.2348853e+02	1.4133518e+02	2.2565347e+02	2.5744688e+02	1.0099691e+02	1.0925397e+02	1.5531051e+02	1.5531505e+02	9.4356260e+01	1.7806800e+02	1.2293995e+02	1.0611159e+02	1.2533588e+02	6.5852341e+01	7.8724318e+01	1.3799694e+02	8.7062444e+01
2.4256426e+03	2.3185551e+02	1.1961359e+02	2.4178409e+02	9.2982840e+01	2.0469730e+02	1.7693338e+02	8.3675008e+01	1.0763521e+02	1.5505867e+02	1.7852246e+02	9.1759724e+01	7.8769069e+02	1.7495794e+02	2.6791155e+02	1.8593192e+02	9.1487560e+01	1.4597845e+02	4.7507630e+02	1.3384109e+02	9.6403282e+01	1.8421003e+02	3.6511309e+02	1.3326304e+02	9.5334039e+01	2.0725061e+02	9.7780258e+01	2.0481250e+02	1.0183864e+02	1.0102249e+02	2.2075207e+02	1.4995958e+02	2.2775211e+02	3.2387257e+02	1.3793521e+02	2.2977683e+02	2.5950241e+02	9.5516719e+01	1.0750701e+02	1.5033424e+02	1.5548409e+02	9.3998357e+01	1.7742454e+02	1.2048816e+02	1.0615328e+02	1.2534613e+02	6.5759998e+01	8.0602898e+01	1.4048652e+02	8.6920597e+01
2.4264426e+03	2.3153328e+02	1.1891584e+02	2.3875248e+02	9.7172237e+01	2.0818379e+02	1.7623406e+02	8.6160303e+01	1.1259728e+02	1.4755418e+02	1.8395843e+02	9.8424980e+01	8.1679411e+02	1.7573644e+02	2.6976713e+02	1.8597355e+02	8.8445706e+01	1.5508862e+02	4.8681525e+02	1.3780993e+02	9.6462806e+01	1.9296725e+02	3.6783484e+02	1.2213362e+02	9.5858902e+01	2.0550346e+02	9.7726195e+01	2.0593755e+02	1.0588733e+02	1.0126786e+02	2.1051550e+02	1.4781291e+02	2.3355310e+02	3.2391524e+02	1.3382299e+02	2.3014065e+02	2.6155745e+02	9.1932289e+01	1.0587671e+02	1.4751395e+02	1.5574360e+02	9.3643812e+01	1.7771362e+02	1.1782816e+02	1.0628012e+02	1.2602051e+02	6.5361031e+01	8.2675001e+01	1.4347879e+02	8.6889902e+01
2.4272427e+03	2.3305336e+02	1.1868014e+02	2.3586372e+02	1.0108582e+02	2.1159764e+02	1.7596626e+02	8.9092929e+01	1.1660918e+02	1.4036593e+02	1.9235930e+02	1.0699256e+02	8.4233813e+02	1.7635166e+02	2.6956988e+02	1.8476469e+02	8.6392761e+01	1.6454763e+02	4.9743916e+02	1.3960312e+02	9.6578460e+01	2.0221456e+02	3.6964521e+02	1.1074963e+02	9.7488850e+01	2.0440091e+02	9.7900141e+01	2.0748773e+02	1.0942097e+02	1.0364819e+02	2.0245469e+02	1.4493447e+02	2.3659978e+02	3.2420697e+02	1.3480433e+02	2.2953455e+02	2.6296520e+02	9.0276131e+01	1.0299998e+02	1.4519734e+02	1.5564353e+02	9.3727795e+01	1.7725148e+02	1.1511264e+02	1.0605130e+02	1.2675952e+02	6.5199461e+01	8.6678532e+01	1.4553900e+02	8.7436510e+01
2.4280428e+03	2.3176040e+02	1.1929497e+02	2.3120484e+02	1.0663618e+02	2.1206984e+02	1.7574237e+02	9.3694705e+01	1.2031466e+02	1.3222539e+02	1.9868079e+02	1.2065504e+02	8.6833081e+02	1.7757426e+02	2.7057094e+02	1.8610270e+02	8.4715550e+01	1.7214555e+02	5.0655841e+02	1.4197344e+02	9.6898762e+01	2.1044975e+02	3.7013054e+02	1.0392241e+02	9.8801146e+01	2.0322813e+02	9.7383848e+01	2.0989738e+02	1.1218005e+02	1.0585521e+02	1.9591368e+02	1.4238428e+02	2.4070093e+02	3.2468235e+02	1.3889357e+02	2.2581911e+02	2.6524454e+02	8.8630489e+01	1.0117236e+02	1.4341539e+02	1.5558304e+02	9.4143092e+01	1.7767447e+02	1.1201750e+02	1.0617262e+02	1.2782600e+02	6.5450084e+01	9.1536256e+01	1.4773856e+02	8.7161156e+01
2.4288429e+03	2.3169221e+02	1.1853742e+02	2.2528086e+02	1.1305800e+02	2.1160189e+02	1.7590794e+02	1.0044756e+02	1.2336600e+02	1.2581862e+02	2.0709927e+02	1.3878213e+02	8.8862343e+02	1.7905803e+02	2.7081456e+02	1.8789797e+02	8.2797910e+01	1.7705304e+02	5.1639254e+02	1.4066009e+02	9.6520867e+01	2.1871033e+02	3.7033484e+02	9.7312978e+01	1.0113187e+02	2.0283653e+02	9.7996801e+01	2.1211047e+02	1.1398499e+02	1.0933085e+02	1.9005558e+02	1.3886070e+02	2.4284270e+02	3.2470830e+02	1.4574022e+02	2.2070392e+02	2.6760228e+02	8.8852824e+01	9.9153766e+01	1.4318201e+02	1.5553043e+02	9.4388172e+01	1.7746475e+02	1.0957383e+02	1.0605323e+02	1.2906835e+02	6.4862839e+01	9.7458581e+01	1.5049012e+02	8.7367618e+01
2.4296430e+03	2.3324627e+02	1.1925035e+02	2.2093070e+02	1.2158192e+02	2.1063683e+02	1.7673401e+02	1.0730386e+02	1.2613147e+02	1.1859049e+02	2.1198435e+02	1.5839518e+02	9.0129503e+02	1.8090327e+02	2.7105233e+02	1.9037019e+02	8.2255582e+01	1.7926577e+02	5.2247768e+02	1.3912028e+02	9.6643451e+01	2.2734582e+02	3.6946156e+02	9.2287354e+01	1.0272753e+02	2.0322832e+02	9.7782723e+01	2.1615105e+02	1.1678863e+02	1.1404674e+02	1.8470809e+02	1.3527822e+02	2.4369483e+02	3.2553026e+02	1.5732547e+02	2.1643464e+02	2.6947466e+02	9.0754347e+01	9.7817629e+01	1.4215369e+02	1.5573820e+02	9.5914029e+01	1.7775162e+02	1.0840050e+02	1.0657067e+02	1.3148264e+02	6.5294970e+01	1.0487462e+02	1.5174873e+02	8.7189749e+01
2.4304430e+03	2.3489526e+02	1.1985504e+02	2.1450383e+02	1.3110903e+02	2.0772796e+02	1.7724392e+02	1.1589099e+02	1.2814916e+02	1.1185266e+02	2.1672293e+02	1.8076878e+02	9.1128652e+02	1.8385022e+02	2.7074016e+02	1.9425805e+02	8.1173600e+01	1.7935159e+02	5.2324426e+02	1.3568323e+02	9.6334061e+01	2.3483325e+02	3.6867944e+02	8.8899553e+01	1.0608844e+02	2.0410119e+02	9.8030728e+01	2.1974216e+02	1.1807783e+02	1.1991789e+02	1.7614575e+02	1.3144653e+02	2.4391388e+02	3.2661269e+02	1.7225179e+02	2.1085068e+02	2.7224617e+02	9.3602860e+01	9.6079379e+01	1.4253178e+02	1.5539302e+02	9.7911632e+01	1.7732513e+02	1.0712631e+02	1.0657940e+02	1.3405037e+02	6.5251727e+01	1.1448150e+02	1.5239414e+02	8.7131430e+01
2.4312431e+03	2.3786134e+02	1.2092205e+02	2.0828370e+02	1.4161737e+02	2.0477493e+02	1.7893534e+02	1.2453262e+02	1.3098132e+02	1.0625709e+02	2.1939198e+02	2.0646914e+02	9.1140836e+02	1.8683801e+02	2.7090508e+02	1.9972637e+02	8.1168255e+01	1.7941139e+02	5.2503305e+02	1.3165014e+02	9.7132025e+01	2.4386773e+02	3.6932009e+02	8.5860775e+01	1.0960780e+02	2.0464213e+02	9.7849259e+01	2.2462320e+02	1.1687315e+02	1.2839088e+02	1.7129966e+02	1.2769437e+02	2.4119265e+02	3.2706818e+02	1.9211612e+02	2.0589799e+02	2.7199787e+02	9.8069168e+01	9.3933199e+01	1.4238430e+02	1.5576369e+02	1.0009995e+02	1.7772940e+02	1.0686635e+02	1.0647673e+02	1.3773574e+02	6.5509251e+01	1.2686065e+02	1.5134370e+02	8.7352473e+01
2.4320432e+03	2.4181047e+02	1.2353819e+02	2.0048685e+02	1.5336661e+02	2.0009499e+02	1.7993960e+02	1.3341473e+02	1.3745130e+02	1.0199401e+02	2.1960407e+02	2.3224435e+02	8.9904125e+02	1.8997348e+02	2.7046362e+02	2.0281867e+02	8.0767199e+01	1.7599518e+02	5.2600663e+02	1.2538086e+02	9.6651823e+01	2.5277546e+02	3.6860250e+02	8.3784959e+01	1.1381050e+02	2.0655752e+02	9.8035178e+01	2.2826427e+02	1.1625635e+02	1.3836940e+02	1.6425717e+02	1.2415696e+02	2.3712845e+02	3.2844115e+02	2.1572360e+02	2.0053172e+02	2.7187398e+02	1.0465893e+02	9.3057158e+01	1.4222851e+02	1.5554965e+02	1.0406107e+02	1.7746375e+02	1.0596769e+02	1.0778196e+02	1.4154878e+02	6.5285184e+01	1.3879903e+02	1.4949438e+02	8.6923807e+01
2.4328433e+03	2.4372276e+02	1.2690424e+02	1.9540887e+02	1.6768480e+02	1.9623281e+02	1.8217040e+02	1.3950077e+02	1.4138343e+02	9.8195589e+01	2.1625381e+02	2.5376854e+02	8.8888418e+02	1.9247772e+02	2.6978587e+02	2.0576471e+02	8.0480110e+01	1.7073168e+02	5.2294185e+02	1.1980262e+02	9.6411243e+01	2.6049507e+02	3.6738824e+02	8.2196497e+01	1.1746668e+02	2.0756363e+02	9.7619277e+01	2.3442834e+02	1.1456698e+02	1.5077438e+02	1.5548269e+02	1.2147111e+02	2.3126102e+02	3.2960760e+02	2.4649373e+02	1.9666690e+02	2.7013538e+02	1.1110760e+02	9.1624386e+01	1.4142719e+02	1.5556237e+02	1.0946896e+02	1.7785049e+02	1.0583029e+02	1.0805595e+02	1.4501244e+02	6.5282674e+01	1.4982745e+02	1.4832586e+02	8.7121938e+01
2.4336434e+03	2.4506389e+02	1.3119655e+02	1.9001801e+02	1.8108178e+02	1.9222775e+02	1.8446583e+02	1.4345713e+02	1.4562190e+02	9.4678704e+01	2.1003472e+02	2.6927233e+02	8.7263523e+02	1.9610452e+02	2.7046046e+02	2.0719319e+02	8.0181618e+01	1.6523080e+02	5.1693277e+02	1.1378323e+02	9.7081044e+01	2.6614303e+02	3.6632906e+02	8.1336716e+01	1.2143667e+02	2.0920630e+02	9.7783099e+01	2.4116274e+02	1.1196690e+02	1.6568172e+02	1.4834757e+02	1.1931007e+02	2.2661134e+02	3.3051279e+02	2.7935671e+02	1.9290864e+02	2.6662040e+02	1.1886433e+02	9.1385912e+01	1.4101179e+02	1.5559085e+02	1.1478993e+02	1.7799990e+02	1.0542691e+02	1.1059442e+02	1.4959144e+02	6.5499208e+01	1.6120321e+02	1.4660097e+02	8.7112883e+01
2.4344434e+03	2.4740927e+02	1.3669755e+02	1.8542445e+02	1.9709722e+02	1.8734954e+02	1.8634730e+02	1.4708682e+02	1.5315681e+02	9.2211380e+01	2.0159494e+02	2.7152868e+02	8.5982381e+02	1.9883986e+02	2.6966687e+02	2.0855116e+02	8.0474002e+01	1.6048386e+02	5.1344572e+02	1.0723443e+02	9.7075440e+01	2.7318464e+02	3.6636894e+02	7.9995764e+01	1.2607635e+02	2.1059575e+02	9.8180105e+01	2.4628598e+02	1.0828273e+02	1.8243073e+02	1.4213955e+02	1.1711130e+02	2.2226577e+02	3.3173411e+02	3.1503405e+02	1.9078422e+02	2.6239299e+02	1.2545186e+02	9.2223999e+01	1.3964740e+02	1.5586885e+02	1.2226046e+02	1.7760303e+02	1.0605556e+02	1.1262022e+02	1.5392011e+02	6.5373253e+01	1.7279863e+02	1.4425278e+02	8.7212093e+01
2.4352435e+03	2.4818959e+02	1.4304701e+02	1.8236811e+02	2.1316802e+02	1.8404394e+02	1.8942112e+02	1.4812486e+02	1.5898113e+02	9.0880610e+01	1.8997392e+02	2.6982809e+02	8.4437388e+02	2.0333567e+02	2.6872147e+02	2.0807661e+02	8.0274416e+01	1.5406897e+02	5.0838943e+02	1.0082134e+02	9.6839628e+01	2.7795354e+02	3.6610839e+02	7.9471992e+01	1.2736089e+02	2.1243497e+02	9.7713256e+01	2.5172427e+02	1.0442336e+02	2.0315359e+02	1.3611701e+02	1.1536982e+02	2.1610530e+02	3.3252457e+02	3.4809822e+02	1.8818393e+02	2.5762452e+02	1.3129812e+02	9.2175030e+01	1.3925658e+02	1.5546479e+02	1.3131143e+02	1.7839864e+02	1.0556689e+02	1.1708194e+02	1.5814120e+02	6.5728680e+01	1.7919788e+02	1.4131103e+02	8.7035370e+01
2.4360436e+03	2.4615891e+02	1.4901244e+02	1.8013350e+02	2.2036699e+02	1.8092937e+02	1.9118765e+02	1.4461451e+02	1.6392977e+02	8.9407185e+01	1.7874463e+02	2.5980716e+02	8.2780957e+02	2.0698862e+02	2.6902118e+02	2.0559997e+02	7.9764158e+01	1.4745880e+02	5.0420427e+02	9.6455105e+01	9.7120177e+01	2.8323600e+02	3.6494597e+02	7.9326405e+01	1.2768750e+02	2.1553442e+02	9.7844359e+01	2.5499783e+02	9.9623080e+01	2.2204204e+02	1.3128784e+02	1.1453669e+02	2.1213316e+02	3.3317728e+02	3.7652073e+02	1.8753602e+02	2.5060556e+02	1.3726703e+02	9.3677112e+01	1.3882251e+02	1.5564081e+02	1.4001506e+02	1.7795236e+02	1.0509876e+02	1.2292338e+02	1.6037908e+02	6.5461227e+01	1.8275028e+02	1.4003362e+02	8.7284612e+01
2.4368437e+03	2.4457375e+02	1.5764154e+02	1.7835081e+02	2.2591609e+02	1.7924632e+02	1.9326487e+02	1.3837829e+02	1.7222043e+02	8.8622717e+01	1.6888640e+02	2.4189395e+02	8.1354344e+02	2.1025875e+02	2.6869930e+02	2.0170027e+02	8.0377983e+01	1.4058019e+02	5.0451020e+02	9.2185852e+01	9.7277936e+01	2.8958618e+02	3.6372476e+02	7.9112629e+01	1.2721578e+02	2.1892339e+02	9.8217665e+01	2.5715428e+02	9.3351507e+01	2.4226494e+02	1.2719028e+02	1.1332114e+02	2.0651801e+02	3.3349380e+02	4.0149129e+02	1.8673813e+02	2.4212476e+02	1.4139068e+02	9.4760206e+01	1.3810423e+02	1.5565158e+02	1.4943031e+02	1.7785055e+02	1.0352440e+02	1.3061583e+02	1.6285302e+02	6.5317820e+01	1.8608927e+02	1.3895751e+02	8.7472108e+01
2.4376438e+03	2.4267741e+02	1.6413008e+02	1.7771452e+02	2.2713847e+02	1.7672792e+02	1.9528931e+02	1.3336783e+02	1.7839486e+02	8.8457275e+01	1.5734405e+02	2.2002124e+02	7.9706279e+02	2.1464117e+02	2.6939982e+02	1.9716532e+02	8.0392255e+01	1.3348534e+02	5.0353306e+02	8.9250214e+01	9.6931316e+01	2.9637986e+02	3.6292538e+02	7.9124395e+01	1.2603930e+02	2.2382374e+02	9.7689976e+01	2.5785788e+02	8.8531904e+01	2.5946840e+02	1.2427444e+02	1.1277238e+02	2.0335559e+02	3.3370995e+02	4.1955139e+02	1.8591191e+02	2.3514512e+02	1.4367289e+02	9.5598403e+01	1.3717472e+02	1.5543310e+02	1.5963216e+02	1.7833475e+02	1.0318292e+02	1.4169406e+02	1.6587190e+02	6.5314245e+01	1.8547130e+02	1.3898332e+02	8.7685956e+01
2.4384438e+03	2.3746252e+02	1.7070577e+02	1.7769195e+02	2.2436909e+02	1.7504338e+02	1.9574848e+02	1.2670517e+02	1.8478859e+02	8.7977042e+01	1.4762129e+02	1.9694730e+02	7.7994373e+02	2.1805970e+02	2.7028078e+02	1.9292582e+02	8.0454196e+01	1.2644748e+02	5.0329364e+02	8.6726139e+01	9.7531878e+01	3.0046405e+02	3.6224440e+02	7.8640512e+01	1.2336513e+02	2.3013711e+02	9.8181454e+01	2.5618687e+02	8.3287556e+01	2.7169410e+02	1.2282654e+02	1.1202576e+02	1.9875549e+02	3.3355697e+02	4.2522764e+02	1.8559625e+02	2.2757800e+02	1.4342130e+02	9.6107892e+01	1.3674024e+02	1.5605411e+02	1.6812584e+02	1.7783196e+02	1.0149036e+02	1.5520728e+02	1.6686977e+02	6.5968999e+01	1.8212694e+02	1.3981707e+02	8.8503489e+01
2.4392439e+03	2.3148381e+02	1.7757306e+02	1.7747561e+02	2.1730890e+02	1.7442132e+02	1.9694205e+02	1.2068703e+02	1.9235016e+02	8.8160505e+01	1.3951304e+02	1.7245261e+02	7.6358243e+02	2.2171891e+02	2.7046070e+02	1.8761426e+02	8.0323615e+01	1.2052867e+02	5.0276242e+02	8.5299382e+01	9.7941237e+01	3.1008435e+02	3.5825454e+02	7.8822973e+01	1.2163502e+02	2.3752425e+02	9.8024953e+01	2.5210346e+02	7.8949113e+01	2.8021148e+02	1.2098496e+02	1.1172338e+02	1.9566788e+02	3.3303706e+02	4.2397455e+02	1.8573026e+02	2.1998942e+02	1.4122840e+02	9.6129701e+01	1.3620238e+02	1.5598266e+02	1.7427160e+02	1.7834596e+02	9.9004982e+01	1.7118317e+02	1.6841183e+02	6.5346152e+01	1.7664748e+02	1.4322346e+02	8.8990524e+01
2.4400440e+03	2.2423288e+02	1.8318906e+02	1.7845121e+02	2.0876633e+02	1.7275667e+02	1.9717068e+02	1.1312239e+02	2.0001605e+02	8.7929424e+01	1.3168991e+02	1.5079269e+02	7.4792185e+02	2.2234334e+02	2.7223304e+02	1.8244035e+02	8.0411040e+01	1.1588048e+02	5.0410381e+02	8.3664546e+01	9.8546048e+01	3.2287689e+02	3.5625234e+02	7.8744581e+01	1.1857503e+02	2.4611392e+02	9.8077506e+01	2.4625943e+02	7.5373969e+01	2.8329219e+02	1.1954561e+02	1.1168006e+02	1.9300153e+02	3.3248479e+02	4.1193279e+02	1.8548084e+02	2.1455424e+02	1.3766140e+02	9.5743006e+01	1.3556576e+02	1.5540555e+02	1.7759589e+02	1.7859060e+02	9.6609835e+01	1.9001148e+02	1.6991729e+02	6.5627885e+01	1.7281901e+02	1.4710904e+02	9.0126216e+01
2.4408441e+03	2.1835124e+02	1.9002768e+02	1.7991678e+02	2.0036078e+02	1.7325844e+02	1.9609689e+02	1.0681872e+02	2.0731139e+02	8.7695573e+01	1.2655401e+02	1.3428270e+02	7.3304708e+02	2.2427061e+02	2.7398825e+02	1.7876748e+02	8.0199919e+01	1.1215757e+02	5.0411779e+02	8.3034604e+01	9.9460385e+01	3.3826259e+02	3.5526569e+02	7.9032170e+01	1.1653237e+02	2.5660234e+02	9.8183628e+01	2.4167187e+02	7.1922959e+01	2.8438236e+02	1.1949590e+02	1.1146303e+02	1.9223097e+02	3.3212223e+02	3.9523928e+02	1.8511951e+02	2.0985280e+02	1.3262802e+02	9.4809182e+01	1.3436886e+02	1.5627126e+02	1.8020321e+02	1.7791347e+02	9.5168938e+01	2.1089456e+02	1.7044169e+02	6.5508658e+01	1.6799253e+02	1.5311899e+02	9.2313281e+01
2.4416442e+03	2.1112380e+02	1.9479818e+02	1.8220249e+02	1.8734861e+02	1.7217132e+02	1.9606222e+02	1.0092627e+02	2.1936151e+02	8.7853791e+01	1.2203404e+02	1.2235061e+02	7.1829540e+02	2.2461672e+02	2.7557204e+02	1.7557083e+02	8.0480573e+01	1.0887201e+02	5.0408362e+02	8.2464602e+01	1.0126803e+02	3.5641232e+02	3.5096596e+02	7.9527021e+01	1.1423626e+02	2.6824640e+02	9.7850288e+01	2.3551945e+02	6.9280594e+01	2.7949212e+02	1.1914251e+02	1.1128647e+02	1.9046307e+02	3.3069272e+02	3.7404854e+02	1.8536989e+02	2.0536223e+02	1.2817112e+02	9.3607048e+01	1.3460835e+02	1.5604349e+02	1.7941582e+02	1.7867672e+02	9.2872048e+01	2.2929120e+02	1.6929566e+02	6.5412094e+01	1.6391487e+02	1.5975093e+02	9.5884618e+01
2.4424442e+03	2.0199467e+02	2.0135935e+02	1.8421352e+02	1.7357541e+02	1.7189225e+02	1.9497286e+02	9.6736268e+01	2.2793995e+02	8.7930354e+01	1.1776732e+02	1.1478031e+02	7.0489766e+02	2.2279181e+02	2.7792242e+02	1.7246108e+02	8.0326495e+01	1.0633346e+02	5.0264285e+02	8.2430139e+01	1.0366558e+02	3.7760917e+02	3.4656589e+02	7.8987668e+01	1.1402925e+02	2.8036675e+02	9.7855864e+01	2.3027392e+02	6.7130146e+01	2.7739168e+02	1.1874999e+02	1.1172108e+02	1.8924084e+02	3.2968195e+02	3.5344462e+02	1.8530784e+02	2.0252520e+02	1.2325870e+02	9.2720387e+01	1.3405517e+02	1.5581445e+02	1.7528011e+02	1.7815319e+02	9.0921699e+01	2.5215220e+02	1.6923962e+02	6.5634643e+01	1.5888658e+02	1.6738428e+02	9.9712590e+01
2.4432443e+03	1.9190400e+02	2.0644731e+02	1.8736167e+02	1.6201338e+02	1.7216847e+02	1.9323419e+02	9.2292150e+01	2.3598487e+02	8.7590741e+01	1.1583319e+02	1.1221068e+02	6.9204897e+02	2.1999706e+02	2.8019989e+02	1.6996912e+02	8.0552868e+01	1.0613502e+02	5.0503699e+02	8.1743890e+01	1.0718230e+02	3.9919237e+02	3.4245306e+02	8.0176505e+01	1.1479631e+02	2.9321109e+02	9.8252751e+01	2.2805921e+02	6.6497076e+01	2.6813782e+02	1.1886846e+02	1.1112684e+02	1.8881986e+02	3.2858965e+02	3.2826883e+02	1.8554803e+02	2.0044862e+02	1.1724142e+02	9.2357178e+01	1.3389863e+02	1.5637759e+02	1.7106256e+02	1.7880288e+02	8.9373303e+01	2.7200200e+02	1.6909696e+02	6.5507585e+01	1.5274276e+02	1.7655612e+02	1.0573864e+02
2.4440444e+03	1.8324644e+02	2.1198655e+02	1.9273269e+02	1.5079595e+02	1.7201978e+02	1.9195449e+02	8.8943372e+01	2.4545149e+02	8.7947277e+01	1.1364539e+02	1.1158909e+02	6.8162408e+02	2.1472993e+02	2.8224179e+02	1.6858501e+02	8.0303517e+01	1.0636692e+02	5.0620719e+02	8.1817745e+01	1.1198677e+02	4.2019782e+02	3.3959745e+02	8.0056817e+01	1.1515099e+02	3.0554311e+02	9.7951366e+01	2.2680506e+02	6.5341750e+01	2.6223323e+02	1.1862157e+02	1.1159623e+02	1.8879137e+02	3.2812859e+02	3.0412237e+02	1.8552311e+02	1.9997934e+02	1.1277549e+02	9.1852037e+01	1.3354612e+02	1.5671925e+02	1.6441647e+02	1.7833489e+02	8.7369635e+01	2.9194424e+02	1.6823907e+02	6.5835623e+01	1.4762708e+02	1.8559229e+02	1.1277121e+02
2.4448445e+03	1.7404005e+02	2.1866550e+02	1.9789249e+02	1.4124383e+02	1.7220413e+02	1.8984154e+02	8.6948902e+01	2.5216408e+02	8.7818782e+01	1.1245300e+02	1.1486599e+02	6.7201835e+02	2.0959996e+02	2.8474913e+02	1.6758981e+02	8.0561833e+01	1.0820927e+02	5.0881194e+02	8.2497928e+01	1.1726775e+02	4.4027816e+02	3.3410032e+02	8.0661737e+01	1.1653317e+02	3.1797938e+02	9.8554592e+01	2.2771597e+02	6.4566097e+01	2.5456860e+02	1.1873582e+02	1.1124183e+02	1.8839065e+02	3.2740121e+02	2.8377319e+02	1.8554757e+02	1.9926472e+02	1.0847724e+02	9.2453635e+01	1.3344664e+02	1.5694104e+02	1.5831842e+02	1.7872923e+02	8.6442698e+01	3.0900132e+02	1.6771192e+02	6.5701813e+01	1.4371439e+02	1.9287578e+02	1.2232280e+02
2.4456446e+03	1.6614040e+02	2.2304853e+02	2.0508699e+02	1.3029210e+02	1.7196078e+02	1.8773015e+02	8.5111319e+01	2.5951408e+02	8.7581006e+01	1.1165558e+02	1.2199970e+02	6.6491285e+02	2.0440624e+02	2.8796345e+02	1.6669813e+02	8.0424697e+01	1.0954015e+02	5.1251257e+02	8.1998707e+01	1.2382232e+02	4.5401283e+02	3.3077880e+02	8.1665288e+01	1.1804658e+02	3.2991253e+02	9.7723463e+01	2.3118914e+02	6.4811590e+01	2.4487973e+02	1.1864929e+02	1.1157599e+02	1.8902713e+02	3.2619948e+02	2.6535018e+02	1.8543821e+02	1.9917480e+02	1.0612390e+02	9.4069719e+01	1.3341238e+02	1.5764224e+02	1.4907039e+02	1.7876807e+02	8.5369340e+01	3.2178386e+02	1.6721913e+02	6.6021223e+01	1.4044391e+02	2.0015012e+02	1.3090877e+02
2.4464446e+03	1.5862548e+02	2.2467079e+02	2.1348472e+02	1.2049783e+02	1.7176206e+02	1.8621542e+02	8.4833531e+01	2.6523852e+02	8.8263706e+01	1.1084504e+02	1.3000097e+02	6.5883802e+02	1.9911995e+02	2.9062027e+02	1.6688629e+02	8.0328314e+01	1.1210969e+02	5.1856554e+02	8.1746321e+01	1.3099618e+02	4.6521687e+02	3.2642175e+02	8.3466050e+01	1.2054042e+02	3.4121833e+02	9.8288295e+01	2.3582841e+02	6.4460884e+01	2.3755795e+02	1.1859063e+02	1.1121059e+02	1.8921475e+02	3.2514628e+02	2.4500300e+02	1.8539478e+02	1.9963637e+02	1.0458967e+02	9.6355317e+01	1.3341616e+02	1.5819971e+02	1.4115237e+02	1.7862536e+02	8.5289449e+01	3.3166555e+02	1.6721327e+02	6.5595867e+01	1.3632334e+02	2.0629275e+02	1.4160901e+02
2.4472447e+03	1.5282660e+02	2.2396797e+02	2.2327998e+02	1.1232964e+02	1.7247952e+02	1.8405196e+02	8.6411255e+01	2.6517033e+02	8.8193456e+01	1.1093366e+02	1.3700658e+02	6.5310660e+02	1.9451341e+02	2.9525315e+02	1.6737847e+02	8.0688413e+01	1.1491898e+02	5.2475373e+02	8.1700920e+01	1.3957902e+02	4.7001731e+02	3.2210339e+02	8.5202524e+01	1.2225399e+02	3.4720602e+02	9.8135554e+01	2.4123540e+02	6.5376556e+01	2.2974239e+02	1.1874662e+02	1.1183021e+02	1.9100755e+02	3.2482444e+02	2.2739823e+02	1.8562613e+02	2.0030748e+02	1.0588838e+02	9.9378323e+01	1.3326892e+02	1.5957009e+02	1.3417438e+02	1.7865070e+02	8.4680600e+01	3.3317095e+02	1.6693241e+02	6.5702437e+01	1.3394232e+02	2.1235441e+02	1.5090405e+02
2.4480448e+03	1.4945982e+02	2.2603709e+02	2.3304940e+02	1.0655666e+02	1.7199497e+02	1.8208526e+02	8.9373169e+01	2.6506075e+02	8.8058851e+01	1.1025018e+02	1.4654364e+02	6.4899909e+02	1.9083414e+02	2.9822922e+02	1.6894707e+02	8.0637401e+01	1.1708404e+02	5.3053877e+02	8.1716224e+01	1.4641229e+02	4.6693094e+02	3.1777277e+02	8.6810977e+01	1.2225195e+02	3.5229729e+02	9.7973193e+01	2.4810041e+02	6.5753905e+01	2.2167259e+02	1.1861061e+02	1.1142978e+02	1.9239310e+02	3.2475048e+02	2.1253436e+02	1.8529380e+02	2.0138950e+02	1.0748121e+02	1.0388789e+02	1.3318340e+02	1.6093082e+02	1.2773424e+02	1.7901752e+02	8.4527734e+01	3.3030058e+02	1.6824380e+02	6.6041681e+01	1.3164556e+02	2.1583596e+02	1.6079010e+02
2.4488449e+03	1.4703141e+02	2.2257024e+02	2.4519434e+02	9.9433775e+01	1.7194018e+02	1.8100368e+02	9.3853591e+01	2.6173374e+02	8.8634465e+01	1.1060046e+02	1.5419439e+02	6.4640242e+02	1.8853501e+02	3.0214069e+02	1.7099228e+02	8.0492495e+01	1.1930835e+02	5.3727250e+02	8.1931658e+01	1.5542595e+02	4.6620334e+02	3.1556954e+02	8.9774214e+01	1.2216716e+02	3.5159050e+02	9.8419100e+01	2.5214962e+02	6.7393739e+01	2.1162470e+02	1.1887226e+02	1.1114675e+02	1.9419193e+02	3.2418637e+02	1.9571366e+02	1.8548291e+02	2.0301430e+02	1.1239841e+02	1.0795025e+02	1.3360221e+02	1.6286746e+02	1.2079375e+02	1.7879554e+02	8.4127140e+01	3.2069127e+02	1.6919785e+02	6.6037103e+01	1.3105469e+02	2.2182299e+02	1.6951199e+02
2.4496450e+03	1.4694564e+02	2.1565885e+02	2.5846004e+02	9.4522414e+01	1.7227858e+02	1.7915750e+02	1.0113345e+02	2.5664745e+02	8.9101730e+01	1.1042947e+02	1.6068893e+02	6.4404972e+02	1.8702290e+02	3.0643897e+02	1.7445490e+02	8.0599215e+01	1.2172641e+02	5.4172063e+02	8.2221161e+01	1.6034148e+02	4.6028219e+02	3.1149569e+02	9.3555643e+01	1.2243840e+02	3.4375438e+02	9.8361392e+01	2.5513059e+02	6.9720289e+01	2.0119942e+02	1.1885010e+02	1.1218654e+02	1.9682720e+02	3.2433756e+02	1.8150392e+02	1.8541187e+02	2.0495834e+02	1.1695600e+02	1.1415969e+02	1.3322374e+02	1.6502299e+02	1.1592543e+02	1.7871253e+02	8.3882282e+01	3.0545490e+02	1.7043175e+02	6.6103679e+01	1.3124340e+02	2.2783213e+02	1.7366223e+02
2.4504450e+03	1.4821782e+02	2.1085991e+02	2.7120986e+02	9.0928085e+01	1.7207256e+02	1.7825515e+02	1.0931806e+02	2.5243601e+02	8.9642514e+01	1.1053983e+02	1.6662471e+02	6.4315167e+02	1.8764802e+02	3.1214617e+02	1.7889315e+02	8.0700322e+01	1.2332513e+02	5.4716968e+02	8.2165804e+01	1.6652592e+02	4.5756153e+02	3.0848286e+02	9.7358069e+01	1.2105471e+02	3.3497103e+02	9.8187755e+01	2.5827580e+02	7.2197724e+01	1.9454055e+02	1.1852692e+02	1.1118863e+02	1.9929828e+02	3.2364220e+02	1.7063421e+02	1.8552156e+02	2.0712153e+02	1.2443564e+02	1.1850643e+02	1.3346000e+02	1.6758782e+02	1.1156502e+02	1.7877041e+02	8.4246712e+01	2.9076020e+02	1.7477424e+02	6.6219608e+01	1.3036891e+02	2.3316100e+02	1.7848916e+02
2.4512451e+03	1.5293222e+02	2.0190459e+02	2.8406455e+02	8.7588699e+01	1.7221936e+02	1.7736700e+02	1.1928358e+02	2.4223485e+02	9.0889629e+01	1.1037178e+02	1.7032194e+02	6.4262939e+02	1.8959021e+02	3.1511829e+02	1.8432163e+02	8.0581543e+01	1.2473120e+02	5.4977919e+02	8.1769856e+01	1.7077406e+02	4.5595102e+02	3.0737286e+02	1.0113145e+02	1.1862185e+02	3.1970496e+02	9.7952306e+01	2.5701227e+02	7.6135614e+01	1.8462460e+02	1.1864116e+02	1.1148059e+02	2.0198085e+02	3.2396205e+02	1.6090366e+02	1.8564299e+02	2.1019194e+02	1.3208023e+02	1.2643695e+02	1.3357265e+02	1.7085803e+02	1.0888768e+02	1.7894135e+02	8.3926017e+01	2.7254729e+02	1.8031989e+02	6.5944989e+01	1.3409499e+02	2.3559261e+02	1.8020351e+02
[truncated: 9,435 more rows]
[truncated: 1 more columns]
