# Supplementary material for: Signal Partitioning Algorithm for Highly Efficient Gaussian Mixture Modeling in Mass Spectrometry
Source: PLoS One. 2015 Jul 31;10(7):e0134256. doi: 10.1371/journal.pone.0134256 (PMC4521892; doi:10.1371/journal.pone.0134256)
Supplement: S3 File — (ZIP) [file pone.0134256.s003.zip › S3_File/sim_peaks_100.txt]

% Manuscript: Signal partitioning algorithm for highly efficient Gaussian mixture modeling in mass spectrometry
% by Andrzej Polanski, Michal Marczyk, Monika Pietrowska, Piotr Widlak and Joanna Polanska
% True peaks for simulated data with 100 peaks
% columns: true peaks for different populations
2.3822029e+03	2.1380422e+03	2.1675998e+03	2.2224306e+03	2.2450670e+03	2.2151776e+03	2.2667244e+03	2.3966612e+03	2.1449830e+03	2.2566671e+03	2.0948655e+03	2.2516545e+03	2.2663941e+03	2.3139757e+03	2.2808207e+03	2.1069883e+03	2.1792730e+03	2.2914645e+03	2.2200096e+03	2.2517740e+03	2.2161106e+03	2.2437616e+03	2.3201356e+03	2.3402441e+03	2.2781551e+03	2.1438350e+03	2.1830789e+03	2.2047751e+03	2.2432429e+03	2.0961173e+03	2.1882729e+03	2.2173234e+03	2.2023370e+03	2.2649968e+03	2.0963738e+03	2.2548816e+03	2.2013228e+03	2.1743241e+03	2.2824646e+03	2.3070633e+03	2.2446362e+03	2.3764803e+03	2.3596102e+03	2.2602333e+03	2.1795909e+03	2.3494189e+03	2.2057965e+03	2.2922877e+03	2.2312508e+03	2.3141718e+03
2.4228409e+03	2.2905015e+03	2.1894851e+03	2.2608530e+03	2.3458469e+03	2.4446641e+03	2.3604037e+03	2.4292792e+03	2.2581005e+03	2.3089494e+03	2.2370277e+03	2.2899874e+03	2.5622635e+03	2.3872639e+03	2.3424530e+03	2.2684203e+03	2.3001982e+03	2.3545974e+03	2.2351622e+03	2.3490757e+03	2.2403032e+03	2.4321417e+03	2.3282340e+03	2.3948810e+03	2.3393453e+03	2.2188376e+03	2.2660489e+03	2.2642784e+03	2.3226538e+03	2.1715445e+03	2.4210116e+03	2.3805204e+03	2.2079337e+03	2.3554260e+03	2.3001551e+03	2.3513194e+03	2.2890613e+03	2.2462762e+03	2.3063772e+03	2.3173073e+03	2.2476685e+03	2.3908985e+03	2.4163299e+03	2.2734720e+03	2.2041088e+03	2.3889305e+03	2.2508637e+03	2.3430229e+03	2.2877713e+03	2.3559897e+03
2.4642316e+03	2.3041172e+03	2.3642587e+03	2.4920442e+03	2.3949767e+03	2.4566214e+03	2.3613356e+03	2.4696826e+03	2.2756903e+03	2.3851774e+03	2.2994102e+03	2.3310071e+03	2.5962360e+03	2.5518144e+03	2.3594360e+03	2.2775845e+03	2.4082498e+03	2.3762289e+03	2.2807181e+03	2.3970576e+03	2.2943802e+03	2.5040004e+03	2.3698807e+03	2.4869630e+03	2.3892122e+03	2.2450246e+03	2.2676079e+03	2.3933628e+03	2.4812830e+03	2.2495113e+03	2.4892298e+03	2.4244904e+03	2.4284436e+03	2.3603015e+03	2.3080931e+03	2.4029279e+03	2.4881775e+03	2.2878543e+03	2.4438489e+03	2.3571462e+03	2.3918843e+03	2.4025000e+03	2.4915780e+03	2.3032527e+03	2.3162472e+03	2.4250230e+03	2.6249933e+03	2.3595700e+03	2.3755657e+03	2.3850856e+03
2.4704774e+03	2.3354290e+03	2.3709754e+03	2.5572517e+03	2.4648862e+03	2.5170850e+03	2.3658660e+03	2.5393602e+03	2.2979861e+03	2.4166620e+03	2.3103346e+03	2.4382062e+03	2.6351800e+03	2.5724026e+03	2.3644854e+03	2.3540299e+03	2.4501900e+03	2.3777411e+03	2.3928868e+03	2.4394589e+03	2.5148497e+03	2.5148697e+03	2.4489924e+03	2.5257762e+03	2.4266132e+03	2.2541239e+03	2.4196306e+03	2.4100028e+03	2.4906170e+03	2.2976457e+03	2.7584621e+03	2.4431090e+03	2.4813512e+03	2.3786504e+03	2.3180056e+03	2.4309080e+03	2.4935562e+03	2.3486564e+03	2.5444495e+03	2.4828141e+03	2.4035280e+03	2.4278126e+03	2.5013090e+03	2.4355235e+03	2.3808826e+03	2.4260504e+03	2.6902953e+03	2.4022822e+03	2.5042125e+03	2.3865466e+03
2.5021955e+03	2.3357030e+03	2.4231487e+03	2.5640221e+03	2.5049463e+03	2.5552737e+03	2.4559623e+03	2.5849382e+03	2.4908649e+03	2.4840407e+03	2.3899711e+03	2.4581330e+03	2.6680480e+03	2.6077022e+03	2.4350746e+03	2.4032447e+03	2.4751767e+03	2.4786077e+03	2.4093966e+03	2.4484268e+03	2.5313319e+03	2.6691622e+03	2.4903992e+03	2.5452500e+03	2.5126997e+03	2.2971680e+03	2.4512157e+03	2.4439199e+03	2.5140862e+03	2.4205464e+03	2.7613618e+03	2.5322081e+03	2.4822181e+03	2.3914260e+03	2.4404761e+03	2.4365498e+03	2.5493247e+03	2.3545144e+03	2.5956118e+03	2.5278334e+03	2.4208467e+03	2.4550698e+03	2.5247599e+03	2.4643203e+03	2.3842772e+03	2.4353119e+03	2.7217015e+03	2.4845691e+03	2.6281324e+03	2.3961567e+03
2.5588702e+03	2.3450425e+03	2.4373888e+03	2.6704780e+03	2.6209578e+03	2.5713181e+03	2.4679706e+03	2.6388687e+03	2.5403860e+03	2.4864297e+03	2.3948572e+03	2.4687679e+03	2.6771414e+03	2.6095231e+03	2.4375197e+03	2.4479248e+03	2.5747285e+03	2.5076705e+03	2.4198894e+03	2.5766687e+03	2.6356343e+03	2.7270807e+03	2.5138687e+03	2.5495023e+03	2.5382657e+03	2.3985512e+03	2.5002802e+03	2.4773205e+03	2.5353308e+03	2.4481975e+03	2.7612712e+03	2.5418882e+03	2.5053411e+03	2.3966083e+03	2.5404827e+03	2.4428805e+03	2.5496894e+03	2.3584646e+03	2.6064228e+03	2.5322009e+03	2.4628529e+03	2.4635965e+03	2.6191111e+03	2.5368040e+03	2.4199701e+03	2.4511134e+03	2.7560799e+03	2.5125943e+03	2.6432504e+03	2.4271919e+03
2.5704288e+03	2.3477358e+03	2.4560851e+03	2.6765786e+03	2.6681291e+03	2.5954283e+03	2.4801726e+03	2.6446552e+03	2.5682967e+03	2.5599023e+03	2.4469831e+03	2.5136514e+03	2.7000237e+03	2.7157468e+03	2.4694771e+03	2.4537818e+03	2.6913800e+03	2.5170016e+03	2.4310893e+03	2.5945445e+03	2.6403512e+03	2.7256414e+03	2.5826137e+03	2.5994911e+03	2.6459757e+03	2.4417254e+03	2.6353709e+03	2.5502136e+03	2.5881472e+03	2.4712369e+03	2.7636493e+03	2.5962380e+03	2.6351627e+03	2.4724840e+03	2.5506244e+03	2.4662619e+03	2.5930989e+03	2.4188305e+03	2.6328195e+03	2.5543121e+03	2.4842531e+03	2.4721897e+03	2.6841321e+03	2.6124313e+03	2.4950570e+03	2.4818094e+03	2.7668119e+03	2.5285595e+03	2.6792020e+03	2.4899731e+03
2.6004255e+03	2.3867250e+03	2.5303824e+03	2.6953598e+03	2.6857741e+03	2.6199541e+03	2.4802359e+03	2.6985402e+03	2.7227674e+03	2.5892654e+03	2.5593500e+03	2.5979684e+03	2.7100736e+03	2.7256009e+03	2.4793071e+03	2.4648886e+03	2.6922302e+03	2.5251460e+03	2.4317109e+03	2.6559997e+03	2.6771292e+03	2.8215529e+03	2.6305334e+03	2.6196782e+03	2.6715630e+03	2.4821782e+03	2.6406659e+03	2.5556466e+03	2.5921221e+03	2.4768192e+03	2.7846820e+03	2.6585628e+03	2.6435600e+03	2.5734910e+03	2.5783273e+03	2.5592554e+03	2.6131234e+03	2.4246861e+03	2.6384399e+03	2.5542025e+03	2.5127220e+03	2.4742395e+03	2.7177716e+03	2.7074824e+03	2.5380089e+03	2.4890692e+03	2.8043339e+03	2.5634284e+03	2.6905080e+03	2.5344019e+03
2.6206433e+03	2.4627711e+03	2.6055843e+03	2.7335074e+03	2.7058391e+03	2.6634193e+03	2.5204145e+03	2.7673291e+03	2.7863108e+03	2.6349321e+03	2.5663681e+03	2.6134953e+03	2.7837716e+03	2.7672064e+03	2.5271995e+03	2.4998126e+03	2.6986501e+03	2.5286498e+03	2.4702327e+03	2.6787043e+03	2.6799063e+03	2.8796323e+03	2.6417275e+03	2.6529346e+03	2.7315660e+03	2.5754361e+03	2.6602732e+03	2.5796794e+03	2.5944713e+03	2.5114738e+03	2.8025341e+03	2.6669339e+03	2.7918870e+03	2.5749633e+03	2.5960944e+03	2.6006839e+03	2.6472273e+03	2.5685906e+03	2.6498576e+03	2.5786468e+03	2.5368118e+03	2.5462687e+03	2.7515892e+03	2.7264269e+03	2.6845059e+03	2.6040251e+03	2.8324674e+03	2.5894262e+03	2.7168053e+03	2.5730202e+03
2.6529280e+03	2.5025813e+03	2.6867352e+03	2.7696170e+03	2.7311974e+03	2.7049773e+03	2.5432028e+03	2.7672169e+03	2.8778217e+03	2.7132056e+03	2.5867355e+03	2.6552766e+03	2.7918056e+03	2.7729026e+03	2.5466114e+03	2.5412642e+03	2.7532040e+03	2.5390560e+03	2.4807339e+03	2.7323770e+03	2.7035973e+03	2.9645779e+03	2.6727987e+03	2.6987800e+03	2.8168093e+03	2.6060196e+03	2.6648328e+03	2.6210187e+03	2.6063994e+03	2.6177476e+03	2.8754737e+03	2.7252615e+03	2.7952371e+03	2.5969275e+03	2.6331916e+03	2.6076048e+03	2.6675306e+03	2.5837105e+03	2.6557137e+03	2.5893456e+03	2.6275494e+03	2.5737133e+03	2.7596804e+03	2.7300597e+03	2.7505122e+03	2.6371567e+03	2.8416031e+03	2.6454473e+03	2.7687736e+03	2.6217397e+03
2.6872982e+03	2.5837917e+03	2.7117637e+03	2.8192345e+03	2.7885155e+03	2.7261144e+03	2.6173596e+03	2.8009298e+03	2.9039264e+03	2.7136704e+03	2.7148809e+03	2.8099184e+03	2.8523674e+03	2.7914223e+03	2.5677486e+03	2.5725748e+03	2.8218300e+03	2.5512599e+03	2.5307715e+03	2.7395524e+03	2.7120317e+03	2.9920590e+03	2.7278449e+03	2.6989330e+03	2.8270247e+03	2.6083932e+03	2.6993708e+03	2.6401069e+03	2.6713924e+03	2.6873003e+03	2.9080812e+03	2.7308571e+03	2.8461250e+03	2.6701984e+03	2.6362423e+03	2.6499748e+03	2.6964489e+03	2.6717508e+03	2.6879013e+03	2.6895613e+03	2.6414945e+03	2.5881833e+03	2.7850186e+03	2.7332756e+03	2.7900120e+03	2.7264514e+03	2.8416521e+03	2.6485995e+03	2.8423672e+03	2.6390307e+03
2.7199427e+03	2.6203656e+03	2.7240606e+03	2.8657199e+03	2.8007101e+03	2.7331164e+03	2.7007862e+03	2.8630066e+03	2.9423289e+03	2.7523361e+03	2.7195759e+03	2.8266288e+03	2.8766897e+03	2.8576615e+03	2.5888246e+03	2.6453517e+03	2.8268760e+03	2.6743673e+03	2.6080285e+03	2.7836682e+03	2.7362984e+03	2.9960118e+03	2.7777110e+03	2.7215450e+03	2.8296990e+03	2.6604777e+03	2.7036458e+03	2.6981610e+03	2.6762522e+03	2.7105792e+03	2.9482686e+03	2.7507576e+03	2.8796402e+03	2.7066011e+03	2.6368478e+03	2.7192482e+03	2.7599976e+03	2.6993988e+03	2.7007957e+03	2.7316890e+03	2.7289279e+03	2.6793506e+03	2.7911393e+03	2.7662098e+03	2.8579679e+03	2.7479888e+03	2.8472552e+03	2.6683231e+03	2.8444591e+03	2.6745941e+03
2.7262815e+03	2.6243396e+03	2.7302742e+03	2.8665161e+03	2.8012055e+03	2.8069371e+03	2.7061735e+03	2.8717019e+03	2.9609263e+03	2.7558204e+03	2.7700491e+03	2.8658170e+03	2.8805512e+03	2.8912149e+03	2.6978303e+03	2.6720601e+03	2.8925180e+03	2.7084863e+03	2.6464571e+03	2.8145711e+03	2.7925335e+03	3.0258418e+03	2.7963680e+03	2.7399900e+03	2.8402783e+03	2.6710509e+03	2.7077778e+03	2.7340460e+03	2.7102953e+03	2.7570244e+03	3.0186067e+03	2.7833326e+03	2.8920423e+03	2.7459465e+03	2.7392740e+03	2.7589883e+03	2.7717772e+03	2.7151219e+03	2.7100941e+03	2.7403713e+03	2.7393170e+03	2.6887645e+03	2.8092434e+03	2.7836508e+03	2.8641013e+03	2.7611380e+03	2.8633111e+03	2.6692254e+03	2.8450253e+03	2.6945317e+03
2.7600311e+03	2.6306822e+03	2.7368346e+03	2.8821395e+03	2.8962274e+03	2.8525602e+03	2.7109458e+03	2.8752153e+03	2.9834297e+03	2.8019133e+03	2.7877634e+03	2.8658995e+03	2.9577513e+03	2.9115999e+03	2.7335881e+03	2.6762260e+03	2.9508138e+03	2.7541506e+03	2.6601420e+03	2.8524133e+03	2.9816307e+03	3.0363569e+03	2.8018035e+03	2.7651021e+03	2.8683028e+03	2.7304339e+03	2.7494068e+03	2.8469187e+03	2.7213386e+03	2.7869109e+03	3.0347468e+03	2.7872857e+03	2.9532564e+03	2.7780626e+03	2.7666852e+03	2.7905405e+03	2.7953286e+03	2.7274945e+03	2.7169792e+03	2.7888953e+03	2.7597050e+03	2.7056562e+03	2.8789949e+03	2.7962754e+03	2.8649584e+03	2.7908292e+03	2.9125188e+03	2.7300321e+03	2.8534409e+03	2.6954797e+03
2.7907990e+03	2.6557819e+03	2.7716373e+03	2.8997203e+03	2.9057976e+03	2.9465487e+03	2.7290963e+03	2.9522210e+03	2.9902943e+03	2.8056096e+03	2.7999173e+03	2.8971480e+03	2.9710652e+03	2.9747294e+03	2.8185800e+03	2.7822481e+03	2.9679990e+03	2.7813712e+03	2.6832356e+03	2.8953565e+03	2.9893978e+03	3.0373504e+03	2.8973476e+03	2.7665082e+03	2.8768898e+03	2.7577529e+03	2.8330656e+03	2.8489345e+03	2.8402370e+03	2.8083770e+03	3.1089217e+03	2.8554352e+03	2.9810873e+03	2.7930278e+03	2.7676175e+03	2.7921936e+03	2.8066226e+03	2.7527548e+03	2.7377829e+03	2.7917136e+03	2.7615939e+03	2.7709954e+03	2.8857532e+03	2.7985029e+03	2.8753242e+03	2.8008211e+03	2.9772192e+03	2.7770887e+03	2.8534677e+03	2.6982282e+03
2.8102519e+03	2.7003599e+03	2.7805075e+03	2.9341094e+03	2.9104187e+03	2.9561898e+03	2.7525988e+03	2.9589253e+03	3.0015699e+03	2.8351028e+03	2.8188448e+03	2.9459840e+03	3.0149822e+03	3.0886143e+03	2.8430118e+03	2.8029172e+03	2.9731441e+03	2.8033733e+03	2.6888506e+03	2.8947779e+03	2.9958567e+03	3.0840328e+03	2.9594688e+03	2.8155047e+03	2.9012100e+03	2.7704716e+03	2.9403937e+03	2.8599561e+03	2.8430309e+03	2.8195398e+03	3.1821621e+03	2.9575685e+03	3.0004864e+03	2.7992988e+03	2.7674442e+03	2.7958324e+03	2.8090421e+03	2.8199007e+03	2.7669832e+03	2.8038391e+03	2.7666250e+03	2.7827610e+03	2.8924769e+03	2.8054718e+03	2.8882365e+03	2.8177804e+03	2.9875960e+03	2.8427165e+03	2.8590654e+03	2.7095697e+03
2.8262661e+03	2.7401409e+03	2.8350213e+03	2.9380785e+03	2.9191800e+03	3.0064799e+03	2.7728187e+03	2.9828766e+03	3.0024310e+03	2.8572022e+03	2.9031228e+03	2.9507017e+03	3.0581712e+03	3.1498190e+03	2.8499848e+03	2.8187230e+03	2.9755350e+03	2.8307848e+03	2.7248472e+03	2.9099023e+03	3.0244486e+03	3.0899379e+03	3.0134544e+03	2.9419845e+03	2.9503258e+03	2.7928164e+03	2.9796356e+03	2.9018752e+03	2.8628572e+03	2.8395168e+03	3.1982380e+03	2.9807941e+03	3.0575771e+03	2.8044290e+03	2.7878646e+03	2.8841554e+03	2.8138103e+03	2.8615741e+03	2.7753477e+03	2.8704720e+03	2.8239608e+03	2.8154119e+03	2.8945167e+03	2.8162689e+03	2.9238146e+03	2.8678524e+03	2.9915271e+03	2.8632173e+03	2.8759901e+03	2.7341296e+03
2.8543926e+03	2.7684676e+03	2.9096824e+03	2.9811607e+03	2.9598999e+03	3.0310883e+03	2.7806888e+03	3.0232599e+03	3.0529903e+03	2.8810067e+03	2.9184064e+03	2.9945176e+03	3.0751934e+03	3.1676263e+03	2.8722322e+03	2.8842800e+03	3.0068910e+03	2.8363482e+03	2.7416743e+03	2.9360231e+03	3.0807647e+03	3.1029532e+03	3.0193754e+03	2.9596573e+03	3.0695613e+03	2.8243637e+03	3.0430764e+03	2.9138949e+03	2.8824532e+03	2.8495465e+03	3.3307662e+03	3.0042505e+03	3.1178312e+03	2.8131530e+03	2.7995434e+03	2.8918626e+03	2.8710015e+03	2.9000013e+03	2.8003995e+03	2.8822136e+03	2.8829967e+03	2.8336303e+03	2.9185195e+03	2.8255457e+03	2.9374819e+03	2.8710636e+03	3.0102923e+03	2.8800152e+03	2.9205676e+03	2.7366278e+03
2.8549840e+03	2.7721564e+03	2.9281571e+03	2.9843727e+03	2.9728082e+03	3.0358465e+03	2.8021860e+03	3.0592210e+03	3.1218623e+03	2.8966554e+03	2.9226372e+03	3.0503275e+03	3.0880660e+03	3.1903887e+03	2.8730300e+03	2.8897654e+03	3.0294770e+03	2.8430506e+03	2.7868093e+03	2.9477191e+03	3.1983224e+03	3.1259047e+03	3.0744647e+03	2.9795447e+03	3.0997599e+03	2.8402799e+03	3.0705539e+03	2.9384838e+03	2.9537069e+03	2.8503994e+03	3.3663504e+03	3.0121347e+03	3.1403001e+03	2.8595153e+03	2.8285986e+03	2.9034051e+03	2.9094056e+03	2.9091763e+03	2.8057272e+03	2.9112535e+03	2.9578905e+03	2.8967088e+03	2.9420511e+03	2.8332713e+03	2.9935445e+03	2.8714438e+03	3.0871346e+03	2.8827410e+03	3.0081157e+03	2.7604229e+03
2.9252816e+03	2.7929589e+03	2.9312498e+03	2.9920399e+03	2.9974589e+03	3.0693824e+03	2.8036163e+03	3.1227061e+03	3.1249228e+03	3.1270993e+03	2.9445700e+03	3.0520106e+03	3.0949719e+03	3.2070931e+03	2.8836926e+03	2.9038552e+03	3.0439453e+03	2.8538005e+03	2.8064108e+03	2.9692581e+03	3.2011523e+03	3.1906996e+03	3.1322252e+03	3.0107946e+03	3.1033922e+03	2.8445463e+03	3.0830669e+03	2.9492125e+03	3.0135110e+03	2.8857263e+03	3.3947240e+03	3.0650374e+03	3.1423622e+03	2.9389950e+03	2.8386595e+03	2.9068798e+03	2.9566776e+03	2.9463236e+03	2.8300220e+03	2.9701921e+03	2.9761789e+03	3.0666017e+03	2.9422983e+03	2.8676138e+03	3.0007340e+03	2.9929458e+03	3.1074115e+03	2.8892182e+03	3.0421813e+03	2.7799552e+03
2.9873716e+03	2.8270839e+03	2.9553073e+03	3.0176748e+03	3.0613776e+03	3.0715134e+03	2.8797502e+03	3.1365243e+03	3.1829194e+03	3.1491122e+03	2.9771162e+03	3.0895232e+03	3.1333689e+03	3.2598257e+03	2.9122412e+03	2.9588479e+03	3.0519134e+03	2.8750540e+03	2.9091992e+03	2.9800903e+03	3.2019221e+03	3.2053509e+03	3.1527211e+03	3.0469093e+03	3.1179688e+03	2.8483067e+03	3.2080154e+03	2.9571524e+03	3.0307381e+03	2.9003034e+03	3.3953297e+03	3.0698366e+03	3.1684308e+03	2.9511581e+03	2.8681465e+03	2.9163003e+03	2.9634539e+03	2.9858642e+03	2.8674967e+03	2.9799033e+03	3.0060241e+03	3.1698380e+03	2.9541768e+03	2.8663610e+03	3.0170880e+03	3.0014975e+03	3.1826751e+03	2.9246523e+03	3.0574675e+03	2.8782389e+03
3.0438440e+03	2.8312976e+03	2.9835973e+03	3.0252727e+03	3.0736519e+03	3.0873100e+03	2.8805043e+03	3.1686154e+03	3.1900223e+03	3.1661159e+03	3.0205992e+03	3.0953722e+03	3.1549953e+03	3.3103556e+03	2.9604841e+03	3.0410461e+03	3.0606759e+03	2.8773045e+03	2.9282256e+03	3.0579952e+03	3.2188885e+03	3.2153967e+03	3.1764961e+03	3.0797741e+03	3.1451375e+03	2.8625354e+03	3.2435234e+03	3.0464994e+03	3.0834958e+03	3.0087680e+03	3.4135242e+03	3.1721483e+03	3.1769897e+03	2.9552133e+03	2.9931551e+03	2.9619571e+03	3.0259108e+03	2.9875424e+03	2.9266016e+03	3.0836334e+03	3.0080729e+03	3.1742312e+03	2.9668328e+03	2.8724310e+03	3.0212566e+03	3.0287319e+03	3.1996604e+03	2.9649729e+03	3.0586062e+03	2.8814404e+03
3.0557164e+03	2.8918048e+03	3.0510113e+03	3.0334210e+03	3.1856144e+03	3.1123489e+03	2.9631110e+03	3.1943957e+03	3.2107442e+03	3.1788873e+03	3.0734334e+03	3.0963268e+03	3.1726863e+03	3.3539416e+03	2.9850267e+03	3.1082185e+03	3.0676195e+03	2.8847449e+03	2.9371535e+03	3.0873489e+03	3.2258980e+03	3.2580175e+03	3.2942484e+03	3.1599940e+03	3.1528107e+03	2.9032408e+03	3.2770946e+03	3.0585641e+03	3.1255501e+03	3.0349352e+03	3.4380830e+03	3.2179907e+03	3.1793876e+03	2.9749216e+03	3.0067190e+03	2.9664704e+03	3.0778591e+03	2.9911575e+03	2.9608596e+03	3.1283319e+03	3.0323091e+03	3.1851677e+03	2.9835490e+03	3.0435396e+03	3.0547699e+03	3.0604618e+03	3.2218595e+03	2.9796704e+03	3.0630134e+03	2.8931878e+03
3.0635723e+03	2.9225006e+03	3.0530582e+03	3.0920792e+03	3.1902527e+03	3.1170508e+03	3.0589927e+03	3.2008672e+03	3.2471780e+03	3.1932882e+03	3.1085527e+03	3.1047663e+03	3.1803028e+03	3.3604644e+03	3.0312349e+03	3.1726269e+03	3.0690850e+03	2.9251395e+03	2.9857925e+03	3.1047261e+03	3.2621666e+03	3.2797111e+03	3.3340575e+03	3.2528760e+03	3.1612828e+03	2.9049898e+03	3.2957298e+03	3.0937909e+03	3.1495165e+03	3.0891607e+03	3.4430098e+03	3.3532242e+03	3.2107962e+03	2.9796941e+03	3.0167365e+03	2.9704316e+03	3.1250847e+03	3.0154213e+03	3.0290299e+03	3.1288045e+03	3.0533465e+03	3.2017570e+03	3.0151385e+03	3.1234794e+03	3.0801139e+03	3.0849890e+03	3.2508932e+03	3.0064008e+03	3.0833514e+03	2.8941976e+03
3.0682513e+03	2.9273978e+03	3.0769635e+03	3.1001110e+03	3.2223085e+03	3.1260486e+03	3.0626194e+03	3.2802248e+03	3.2537692e+03	3.2156316e+03	3.1270294e+03	3.1507017e+03	3.2193632e+03	3.3916602e+03	3.0400637e+03	3.1728495e+03	3.1400904e+03	2.9332057e+03	2.9878038e+03	3.1201966e+03	3.2843699e+03	3.2853323e+03	3.3450796e+03	3.2752698e+03	3.1836234e+03	2.9148397e+03	3.3307578e+03	3.0932506e+03	3.1577864e+03	3.1406436e+03	3.4564584e+03	3.3582547e+03	3.2219004e+03	2.9840214e+03	3.0305667e+03	2.9764339e+03	3.1366314e+03	3.0178284e+03	3.0445483e+03	3.1424165e+03	3.0673678e+03	3.2718325e+03	3.0195825e+03	3.1502708e+03	3.1123232e+03	3.1224085e+03	3.2727132e+03	3.0382854e+03	3.1156811e+03	2.9218272e+03
3.1207876e+03	2.9273190e+03	3.1069644e+03	3.1230252e+03	3.2231666e+03	3.1374275e+03	3.1085353e+03	3.3193066e+03	3.3505133e+03	3.2917265e+03	3.1513850e+03	3.1851929e+03	3.2279756e+03	3.3990230e+03	3.0588768e+03	3.1765090e+03	3.1963749e+03	2.9518841e+03	3.0623727e+03	3.1320511e+03	3.2967340e+03	3.2950791e+03	3.3785317e+03	3.2816088e+03	3.1971834e+03	2.9407788e+03	3.3325708e+03	3.1561431e+03	3.1589162e+03	3.1731560e+03	3.4629942e+03	3.3739027e+03	3.2804396e+03	3.1251327e+03	3.0313454e+03	2.9796747e+03	3.1473415e+03	3.0487723e+03	3.0974625e+03	3.1424073e+03	3.1095959e+03	3.2855609e+03	3.0552943e+03	3.1518573e+03	3.1658171e+03	3.1409659e+03	3.3255729e+03	3.0648743e+03	3.1463212e+03	2.9407749e+03
3.1580311e+03	2.9387344e+03	3.1581526e+03	3.1634737e+03	3.2255351e+03	3.1543216e+03	3.1168824e+03	3.4962870e+03	3.3642912e+03	3.3581513e+03	3.2239243e+03	3.2045979e+03	3.2442307e+03	3.4082847e+03	3.1100941e+03	3.2239418e+03	3.2985147e+03	2.9914553e+03	3.1041173e+03	3.1378605e+03	3.3705645e+03	3.3108678e+03	3.3991309e+03	3.2983027e+03	3.2027285e+03	2.9959002e+03	3.3820174e+03	3.1640883e+03	3.1627565e+03	3.1867357e+03	3.4686336e+03	3.4090971e+03	3.3119921e+03	3.1647751e+03	3.0517904e+03	2.9789508e+03	3.1510243e+03	3.0543417e+03	3.1313459e+03	3.1644019e+03	3.1121272e+03	3.3109590e+03	3.1022110e+03	3.1546284e+03	3.1779120e+03	3.1532226e+03	3.3547394e+03	3.1320471e+03	3.1700805e+03	2.9859548e+03
3.2201243e+03	3.0476391e+03	3.1631477e+03	3.1797677e+03	3.2309403e+03	3.2333025e+03	3.1845619e+03	3.5394281e+03	3.4233113e+03	3.3912769e+03	3.2295494e+03	3.2106903e+03	3.2819872e+03	3.4488675e+03	3.1515020e+03	3.2446185e+03	3.3327008e+03	2.9954030e+03	3.1165269e+03	3.1672417e+03	3.4148970e+03	3.3418333e+03	3.4508364e+03	3.3190124e+03	3.2372877e+03	3.0306781e+03	3.4567754e+03	3.1704399e+03	3.1671268e+03	3.1955303e+03	3.5468921e+03	3.4577063e+03	3.3178493e+03	3.1756912e+03	3.0582236e+03	3.0004730e+03	3.2538988e+03	3.0762740e+03	3.1651315e+03	3.1671281e+03	3.1231628e+03	3.3251501e+03	3.1098651e+03	3.1625773e+03	3.1884216e+03	3.1773674e+03	3.3627523e+03	3.1680387e+03	3.2310857e+03	3.0337848e+03
3.3156812e+03	3.0968417e+03	3.2187378e+03	3.1808596e+03	3.2364780e+03	3.2667830e+03	3.2197998e+03	3.5662850e+03	3.4980809e+03	3.3938543e+03	3.2556506e+03	3.2500139e+03	3.2928199e+03	3.5030184e+03	3.1621090e+03	3.4630949e+03	3.3417701e+03	3.0200959e+03	3.1770450e+03	3.1815885e+03	3.4599460e+03	3.3884568e+03	3.4669062e+03	3.3295323e+03	3.2560987e+03	3.1510753e+03	3.4585779e+03	3.1865469e+03	3.2543295e+03	3.2043170e+03	3.5656607e+03	3.4670111e+03	3.3219173e+03	3.1789122e+03	3.0830300e+03	3.0210214e+03	3.2852108e+03	3.0860622e+03	3.2259910e+03	3.1905504e+03	3.1358826e+03	3.3331302e+03	3.1576724e+03	3.2298003e+03	3.2998911e+03	3.1789404e+03	3.3717911e+03	3.2812400e+03	3.3253939e+03	3.0440632e+03
3.3678295e+03	3.1270281e+03	3.2275037e+03	3.1887801e+03	3.2804469e+03	3.3234717e+03	3.2691492e+03	3.5796899e+03	3.5083765e+03	3.4244443e+03	3.2918381e+03	3.2738034e+03	3.3149164e+03	3.5328854e+03	3.1745195e+03	3.4708926e+03	3.3413199e+03	3.0263783e+03	3.1953014e+03	3.1827724e+03	3.4639605e+03	3.4062704e+03	3.4984018e+03	3.3898367e+03	3.3020750e+03	3.2239880e+03	3.4609009e+03	3.2254315e+03	3.2554447e+03	3.2877642e+03	3.5770544e+03	3.4996981e+03	3.3324197e+03	3.2143677e+03	3.1012163e+03	3.0339660e+03	3.3077000e+03	3.1370378e+03	3.2265225e+03	3.1907980e+03	3.2160946e+03	3.3383965e+03	3.2078656e+03	3.2937954e+03	3.3011434e+03	3.2152966e+03	3.4006860e+03	3.2905117e+03	3.3513036e+03	3.1062988e+03
3.5147931e+03	3.1642072e+03	3.2519912e+03	3.2365073e+03	3.3008792e+03	3.3549929e+03	3.3044060e+03	3.5973777e+03	3.5135918e+03	3.4318706e+03	3.3011689e+03	3.3105943e+03	3.3429934e+03	3.5606419e+03	3.1755952e+03	3.4781472e+03	3.3928494e+03	3.1944466e+03	3.2127932e+03	3.2379446e+03	3.4700789e+03	3.4098971e+03	3.5093504e+03	3.4046047e+03	3.3090821e+03	3.2523203e+03	3.4849683e+03	3.2885122e+03	3.2954792e+03	3.3335510e+03	3.6114564e+03	3.5502654e+03	3.4395850e+03	3.2576111e+03	3.1833701e+03	3.1051941e+03	3.3344014e+03	3.2378857e+03	3.2282389e+03	3.2649278e+03	3.2270676e+03	3.3477158e+03	3.2325759e+03	3.2975391e+03	3.3177625e+03	3.2155391e+03	3.4211856e+03	3.3709435e+03	3.3741628e+03	3.2552547e+03
3.5747603e+03	3.1722492e+03	3.2534756e+03	3.2376546e+03	3.3464586e+03	3.3695040e+03	3.3345766e+03	3.5989099e+03	3.5231518e+03	3.4485480e+03	3.3471583e+03	3.3252936e+03	3.3544985e+03	3.6184079e+03	3.1843203e+03	3.4877746e+03	3.4611568e+03	3.2459913e+03	3.2636951e+03	3.2462050e+03	3.4723645e+03	3.4346390e+03	3.5131943e+03	3.4171645e+03	3.3143533e+03	3.2885137e+03	3.4851954e+03	3.3225955e+03	3.3164733e+03	3.3547456e+03	3.6189985e+03	3.5725525e+03	3.5093484e+03	3.2910684e+03	3.2245895e+03	3.1349303e+03	3.3339312e+03	3.2972239e+03	3.2427687e+03	3.2921654e+03	3.2410592e+03	3.3508067e+03	3.2871038e+03	3.3848208e+03	3.3341667e+03	3.2292271e+03	3.4936336e+03	3.4077578e+03	3.3915192e+03	3.3014611e+03
3.5975270e+03	3.1892162e+03	3.2701030e+03	3.2928536e+03	3.3550940e+03	3.3838756e+03	3.3480335e+03	3.6375986e+03	3.5479362e+03	3.4580250e+03	3.4392965e+03	3.3303406e+03	3.4129600e+03	3.6184444e+03	3.1968682e+03	3.5239535e+03	3.5397657e+03	3.2647640e+03	3.3168361e+03	3.2910900e+03	3.4726164e+03	3.4677968e+03	3.5191586e+03	3.4378768e+03	3.3723550e+03	3.3194562e+03	3.6221905e+03	3.4519555e+03	3.3460611e+03	3.3658534e+03	3.6229656e+03	3.6318044e+03	3.5243400e+03	3.3008298e+03	3.2693747e+03	3.1422906e+03	3.3457696e+03	3.3706061e+03	3.2502625e+03	3.3142948e+03	3.3010797e+03	3.4316387e+03	3.3642911e+03	3.5067697e+03	3.4204433e+03	3.2716481e+03	3.4975371e+03	3.4394503e+03	3.4393355e+03	3.3701478e+03
3.6211881e+03	3.2805439e+03	3.2961577e+03	3.3941600e+03	3.3599353e+03	3.3883960e+03	3.3608766e+03	3.6474659e+03	3.5674845e+03	3.5041826e+03	3.4421153e+03	3.3550798e+03	3.4166880e+03	3.6374937e+03	3.2481661e+03	3.5728109e+03	3.5727719e+03	3.2997136e+03	3.3517248e+03	3.3645475e+03	3.5637527e+03	3.5071282e+03	3.6703381e+03	3.4614364e+03	3.3830358e+03	3.3263131e+03	3.6385096e+03	3.4635242e+03	3.3643399e+03	3.3897709e+03	3.6937061e+03	3.6793751e+03	3.5401768e+03	3.3843788e+03	3.3244507e+03	3.1964279e+03	3.4067763e+03	3.4035924e+03	3.3184559e+03	3.3283345e+03	3.3830671e+03	3.4373208e+03	3.4159492e+03	3.5705285e+03	3.4336264e+03	3.3203362e+03	3.5045440e+03	3.5189763e+03	3.4962084e+03	3.4106268e+03
3.7666034e+03	3.3006732e+03	3.3006153e+03	3.4270146e+03	3.3841215e+03	3.3932859e+03	3.3822326e+03	3.6585673e+03	3.5948672e+03	3.6890348e+03	3.4514230e+03	3.3859354e+03	3.4218083e+03	3.6811143e+03	3.2690156e+03	3.5897179e+03	3.6015418e+03	3.3158918e+03	3.3531251e+03	3.3688967e+03	3.6128954e+03	3.5164737e+03	3.6989465e+03	3.5845583e+03	3.4319432e+03	3.4091331e+03	3.6413570e+03	3.4788421e+03	3.3992915e+03	3.3904458e+03	3.7392671e+03	3.6895638e+03	3.5453706e+03	3.3907583e+03	3.3466647e+03	3.2104050e+03	3.4160903e+03	3.4716411e+03	3.3252903e+03	3.3421681e+03	3.4074763e+03	3.4607593e+03	3.4847992e+03	3.5764464e+03	3.4833894e+03	3.3307949e+03	3.5032564e+03	3.5380641e+03	3.5031667e+03	3.4386864e+03
3.7997282e+03	3.3007469e+03	3.3423862e+03	3.4457354e+03	3.4576354e+03	3.4042285e+03	3.3874694e+03	3.7075824e+03	3.6514889e+03	3.6946805e+03	3.5072345e+03	3.3854201e+03	3.5643990e+03	3.7148070e+03	3.2893546e+03	3.6237117e+03	3.6438951e+03	3.3241512e+03	3.3817095e+03	3.4139769e+03	3.6460384e+03	3.5262622e+03	3.7080578e+03	3.5885989e+03	3.4373924e+03	3.4483118e+03	3.6797562e+03	3.4832774e+03	3.4231963e+03	3.4119256e+03	3.7381320e+03	3.7547808e+03	3.5712079e+03	3.4335544e+03	3.3767137e+03	3.3459692e+03	3.4333508e+03	3.4765725e+03	3.3286450e+03	3.3745555e+03	3.4171247e+03	3.4740785e+03	3.5178065e+03	3.5774269e+03	3.4890716e+03	3.3340290e+03	3.5046883e+03	3.5747805e+03	3.5254135e+03	3.4580771e+03
3.8625748e+03	3.3113315e+03	3.3616218e+03	3.5444562e+03	3.5189838e+03	3.4375909e+03	3.4342764e+03	3.7122481e+03	3.6598889e+03	3.7680813e+03	3.5452818e+03	3.4765062e+03	3.5745342e+03	3.7267951e+03	3.3007038e+03	3.6641438e+03	3.6916959e+03	3.3854540e+03	3.4061113e+03	3.5664302e+03	3.6778177e+03	3.5572808e+03	3.7177531e+03	3.6200143e+03	3.4442676e+03	3.5089525e+03	3.6940008e+03	3.4923738e+03	3.4936272e+03	3.4171297e+03	3.7603153e+03	3.7707056e+03	3.5760626e+03	3.4632980e+03	3.4928656e+03	3.4159279e+03	3.4384218e+03	3.5389236e+03	3.3568773e+03	3.4432980e+03	3.4397654e+03	3.4796532e+03	3.5232004e+03	3.6035651e+03	3.5033086e+03	3.3363365e+03	3.5482260e+03	3.5812558e+03	3.5678394e+03	3.5222600e+03
3.9039864e+03	3.3814750e+03	3.3800100e+03	3.5489861e+03	3.5502934e+03	3.4394303e+03	3.4381412e+03	3.8533745e+03	3.6836643e+03	3.7894151e+03	3.5652045e+03	3.5208677e+03	3.6048184e+03	3.7792098e+03	3.4361869e+03	3.6722250e+03	3.7377209e+03	3.4193133e+03	3.4242290e+03	3.5745948e+03	3.7250474e+03	3.5725501e+03	3.7280901e+03	3.6227180e+03	3.5126710e+03	3.5299016e+03	3.7458919e+03	3.5106350e+03	3.5454467e+03	3.4270674e+03	3.7777371e+03	3.8076660e+03	3.5836967e+03	3.5650418e+03	3.5137014e+03	3.5212297e+03	3.4634815e+03	3.6319639e+03	3.3642363e+03	3.4553358e+03	3.5086054e+03	3.4960341e+03	3.7014128e+03	3.6241241e+03	3.6473142e+03	3.3416364e+03	3.6223491e+03	3.6182734e+03	3.5687535e+03	3.5516963e+03
3.9509017e+03	3.4071820e+03	3.4737348e+03	3.5662922e+03	3.5730866e+03	3.4472017e+03	3.4478739e+03	3.8835477e+03	3.7090514e+03	3.7934566e+03	3.6168635e+03	3.5260087e+03	3.6092628e+03	3.8023927e+03	3.4442000e+03	3.6971606e+03	3.7794313e+03	3.4216151e+03	3.4251110e+03	3.6117228e+03	3.7400380e+03	3.5757273e+03	3.8316479e+03	3.6741712e+03	3.5305367e+03	3.5392391e+03	3.7658016e+03	3.5144336e+03	3.5877295e+03	3.5114454e+03	3.8038394e+03	3.8303413e+03	3.5903808e+03	3.6147556e+03	3.5544610e+03	3.5315207e+03	3.5109666e+03	3.6368687e+03	3.3736128e+03	3.5034933e+03	3.5219680e+03	3.5701518e+03	3.7406762e+03	3.7345924e+03	3.6775636e+03	3.3587373e+03	3.6580132e+03	3.6212529e+03	3.6706418e+03	3.5522292e+03
3.9933317e+03	3.4202353e+03	3.5326021e+03	3.7005409e+03	3.5822076e+03	3.4767072e+03	3.4529041e+03	3.8900138e+03	3.7496418e+03	3.8900204e+03	3.6264555e+03	3.5471226e+03	3.6299976e+03	3.8550955e+03	3.5480502e+03	3.7473518e+03	3.8239750e+03	3.4382979e+03	3.4487895e+03	3.6441991e+03	3.7670412e+03	3.6245394e+03	3.8343055e+03	3.6895565e+03	3.5416711e+03	3.5485591e+03	3.7851067e+03	3.5216049e+03	3.6186190e+03	3.5524906e+03	3.8068988e+03	3.8336408e+03	3.6111096e+03	3.6270782e+03	3.5738286e+03	3.5854968e+03	3.5288711e+03	3.6386295e+03	3.4498092e+03	3.5078057e+03	3.5849565e+03	3.6728687e+03	3.7670905e+03	3.7538303e+03	3.7295097e+03	3.4230402e+03	3.6782397e+03	3.7140537e+03	3.7403938e+03	3.5809237e+03
4.0107378e+03	3.4238811e+03	3.5730183e+03	3.7391661e+03	3.5950502e+03	3.6263121e+03	3.4578833e+03	3.9095775e+03	3.7739311e+03	3.8949911e+03	3.6337463e+03	3.5871969e+03	3.6777736e+03	3.9322522e+03	3.6060875e+03	3.7658557e+03	3.8354085e+03	3.4598659e+03	3.4607100e+03	3.6530670e+03	3.7899094e+03	3.6462596e+03	3.8710421e+03	3.6897150e+03	3.5718824e+03	3.5524909e+03	3.8472633e+03	3.5472210e+03	3.6389074e+03	3.5678595e+03	3.8284516e+03	3.9116065e+03	3.6661475e+03	3.6322885e+03	3.6114499e+03	3.6139105e+03	3.5486218e+03	3.6479205e+03	3.4891381e+03	3.5309307e+03	3.5867123e+03	3.7016189e+03	3.8328767e+03	3.7630330e+03	3.7330462e+03	3.4446253e+03	3.6984601e+03	3.7201879e+03	3.8969139e+03	3.6218743e+03
4.0398368e+03	3.4261327e+03	3.5818999e+03	3.7823551e+03	3.6967064e+03	3.6420130e+03	3.4805069e+03	3.9180365e+03	3.8263013e+03	3.9540103e+03	3.6338513e+03	3.6086718e+03	3.7519128e+03	3.9795108e+03	3.6176225e+03	3.7851511e+03	3.8468990e+03	3.4936229e+03	3.4904053e+03	3.7152392e+03	3.9055366e+03	3.7042112e+03	3.8942829e+03	3.6932473e+03	3.6276701e+03	3.5626560e+03	3.8694650e+03	3.6491535e+03	3.6495563e+03	3.6050808e+03	3.8663422e+03	3.9262840e+03	3.6877123e+03	3.6530916e+03	3.6263134e+03	3.6553911e+03	3.7179567e+03	3.6531338e+03	3.4922069e+03	3.5540846e+03	3.6146551e+03	3.7114299e+03	3.8348373e+03	3.7710617e+03	3.7624214e+03	3.4518131e+03	3.7978123e+03	3.7512718e+03	3.9665116e+03	3.7014132e+03
4.0656889e+03	3.4311724e+03	3.5872460e+03	3.8770141e+03	3.7319569e+03	3.6782717e+03	3.5115535e+03	3.9596204e+03	3.8956927e+03	3.9708432e+03	3.6402793e+03	3.6285150e+03	3.7615702e+03	4.0094034e+03	3.6730570e+03	3.8210015e+03	3.9260566e+03	3.5148267e+03	3.5557424e+03	3.7698901e+03	3.9096623e+03	3.7068987e+03	3.9008138e+03	3.6925641e+03	3.6665101e+03	3.5875248e+03	3.8920279e+03	3.6851024e+03	3.6897362e+03	3.6058401e+03	3.8967156e+03	3.9507868e+03	3.7746716e+03	3.6923937e+03	3.6292670e+03	3.6704949e+03	3.7188312e+03	3.6926096e+03	3.5152214e+03	3.6865991e+03	3.7621912e+03	3.7221643e+03	3.8592223e+03	3.7864393e+03	3.7695419e+03	3.4525378e+03	3.8579247e+03	3.8375956e+03	4.0526388e+03	3.7069183e+03
4.1373021e+03	3.4535648e+03	3.7042103e+03	3.8830363e+03	3.7344789e+03	3.6779244e+03	3.5216572e+03	4.0264461e+03	3.9144814e+03	4.0074809e+03	3.6977927e+03	3.6762591e+03	3.7876802e+03	4.0516950e+03	3.8004835e+03	3.9344685e+03	3.9605025e+03	3.6556294e+03	3.5666986e+03	3.8453031e+03	4.0109497e+03	3.7284346e+03	3.9089392e+03	3.7762819e+03	3.7303296e+03	3.6168620e+03	3.9039410e+03	3.8033407e+03	3.7594288e+03	3.6066556e+03	3.9905802e+03	4.0716980e+03	3.7801075e+03	3.7486648e+03	3.6301371e+03	3.6815583e+03	3.7538527e+03	3.6947834e+03	3.5248705e+03	3.6890552e+03	3.7906991e+03	3.7797414e+03	3.9117928e+03	3.8024950e+03	3.7945958e+03	3.4748379e+03	3.8978255e+03	3.9336358e+03	4.0781848e+03	3.7127661e+03
4.1456885e+03	3.4648475e+03	3.7270678e+03	3.8924254e+03	3.7659327e+03	3.7117391e+03	3.5383570e+03	4.1278252e+03	3.9555827e+03	4.0431155e+03	3.7687124e+03	3.7079798e+03	3.8246930e+03	4.0653729e+03	3.8084791e+03	3.9719703e+03	3.9697209e+03	3.6648754e+03	3.5929791e+03	3.8460641e+03	4.0623562e+03	3.7860745e+03	3.9670891e+03	3.7893757e+03	3.7956810e+03	3.6387459e+03	3.9117330e+03	3.9058795e+03	3.7964694e+03	3.6385205e+03	4.0333685e+03	4.1025164e+03	3.8661571e+03	3.7814955e+03	3.6806843e+03	3.7186875e+03	3.8101833e+03	3.7070428e+03	3.5400414e+03	3.7193956e+03	3.8345570e+03	3.7825722e+03	3.9555165e+03	3.8306149e+03	3.8188301e+03	3.5634544e+03	3.9107174e+03	4.0156609e+03	4.1013465e+03	3.7944665e+03
4.1658267e+03	3.4701931e+03	3.7240113e+03	3.9155998e+03	3.8195175e+03	3.7468186e+03	3.6349113e+03	4.1837320e+03	4.0926501e+03	4.0798358e+03	3.7829812e+03	3.7084082e+03	3.8282218e+03	4.1049613e+03	3.9077959e+03	3.9877165e+03	4.0123922e+03	3.6712008e+03	3.6103538e+03	3.8629967e+03	4.1866409e+03	3.8179600e+03	4.0155325e+03	3.8045836e+03	3.8902755e+03	3.6557553e+03	3.9241601e+03	4.0153399e+03	3.9493688e+03	3.6703871e+03	4.0910489e+03	4.1457106e+03	3.9590595e+03	3.8095946e+03	3.6885538e+03	3.7372297e+03	3.8515180e+03	3.7479527e+03	3.6268332e+03	3.7385995e+03	3.8480770e+03	3.7910492e+03	4.0163257e+03	3.8465912e+03	3.8718187e+03	3.6558514e+03	4.0106226e+03	4.0447826e+03	4.1107320e+03	3.8003480e+03
4.2150193e+03	3.5373895e+03	3.7441972e+03	3.9745581e+03	3.8543658e+03	3.8216534e+03	3.6518311e+03	4.2411612e+03	4.1028123e+03	4.1131384e+03	3.7945313e+03	3.7354212e+03	3.8511216e+03	4.1490198e+03	3.9199213e+03	3.9949235e+03	4.0556161e+03	3.7343148e+03	3.6469792e+03	3.8676579e+03	4.1914771e+03	3.8315895e+03	4.0411751e+03	3.8488306e+03	3.9753517e+03	3.6666269e+03	3.9565526e+03	4.0340255e+03	4.0049679e+03	3.7799942e+03	4.1184795e+03	4.1498915e+03	3.9878232e+03	3.8127945e+03	3.7280558e+03	3.7644814e+03	3.8688697e+03	3.7780560e+03	3.6526185e+03	3.7507750e+03	3.8602170e+03	3.8068391e+03	4.0412147e+03	3.9152606e+03	4.0162113e+03	3.6772089e+03	4.0749144e+03	4.0903249e+03	4.1591830e+03	3.8576911e+03
4.3211765e+03	3.5463555e+03	3.7433005e+03	4.0223555e+03	3.8632019e+03	3.8453813e+03	3.6634449e+03	4.2419434e+03	4.1057061e+03	4.1160542e+03	4.1956703e+03	3.7518119e+03	3.8558825e+03	4.1631837e+03	3.9331038e+03	4.0122565e+03	4.0791569e+03	3.8111160e+03	3.6816588e+03	3.8871540e+03	4.2129856e+03	3.9220637e+03	4.1261754e+03	3.8816818e+03	4.0172652e+03	3.7218674e+03	4.0210878e+03	4.0881720e+03	4.0236905e+03	3.7826663e+03	4.1617878e+03	4.2219764e+03	4.0145920e+03	3.8510085e+03	3.7430497e+03	3.8044007e+03	3.9497015e+03	3.8036922e+03	3.7013883e+03	3.7749844e+03	3.9173300e+03	3.8955600e+03	4.1627665e+03	3.9694502e+03	4.0791753e+03	3.6814625e+03	4.0844620e+03	4.0969790e+03	4.2115421e+03	3.8655063e+03
4.3315628e+03	3.6170573e+03	3.7492164e+03	4.0541420e+03	3.8734850e+03	3.8639190e+03	3.7207357e+03	4.2425931e+03	4.2379712e+03	4.1489340e+03	4.2425626e+03	3.7636476e+03	3.9084698e+03	4.1769584e+03	4.0469368e+03	4.0419598e+03	4.1056261e+03	3.8657873e+03	3.6876062e+03	3.8872314e+03	4.2490643e+03	3.9487932e+03	4.2809614e+03	3.9301346e+03	4.0354369e+03	3.7882227e+03	4.0452254e+03	4.1124022e+03	4.0584794e+03	3.8328135e+03	4.1673200e+03	4.2488214e+03	4.0629082e+03	3.8516597e+03	3.8107977e+03	3.8485870e+03	4.0057311e+03	3.8141859e+03	3.7136678e+03	3.8627743e+03	3.9451811e+03	3.9268384e+03	4.2143706e+03	4.0088198e+03	4.1212281e+03	3.7124962e+03	4.0892093e+03	4.1014324e+03	4.2277310e+03	3.8887922e+03
4.3586296e+03	3.6312372e+03	3.8381568e+03	4.2097364e+03	3.8810561e+03	3.8951073e+03	3.7601786e+03	4.3636609e+03	4.3637725e+03	4.2167289e+03	4.2627907e+03	3.8130114e+03	4.0435239e+03	4.1871757e+03	4.1144458e+03	4.0453957e+03	4.1278322e+03	3.9171117e+03	3.7111436e+03	3.8888148e+03	4.4083341e+03	3.9486226e+03	4.3417479e+03	3.9904731e+03	4.0563023e+03	3.8538267e+03	4.1487746e+03	4.1147528e+03	4.0650200e+03	3.9010519e+03	4.1840809e+03	4.3480397e+03	4.1463107e+03	3.8699654e+03	3.8237946e+03	3.8886524e+03	4.0148086e+03	3.8216938e+03	3.7574973e+03	3.8827253e+03	4.0037256e+03	4.1221901e+03	4.2208318e+03	4.0218712e+03	4.1774224e+03	3.7278625e+03	4.0903242e+03	4.1149087e+03	4.2513827e+03	3.8892334e+03
4.3931109e+03	3.6692482e+03	3.8473927e+03	4.2917436e+03	3.9067254e+03	3.9239699e+03	3.7661625e+03	4.3744178e+03	4.4099063e+03	4.2153139e+03	4.2774846e+03	3.9297199e+03	4.0929384e+03	4.2232975e+03	4.1245981e+03	4.1592742e+03	4.1280499e+03	4.0052401e+03	3.7265742e+03	4.0684558e+03	4.4153992e+03	4.0061615e+03	4.3692070e+03	4.0317257e+03	4.0858932e+03	4.0306109e+03	4.2025263e+03	4.2157356e+03	4.0661460e+03	3.9855367e+03	4.2370469e+03	4.3724270e+03	4.1914013e+03	3.8864519e+03	3.8412918e+03	3.9564306e+03	4.0205176e+03	3.8289819e+03	3.8057096e+03	3.8870505e+03	4.0337767e+03	4.1267448e+03	4.2754509e+03	4.0598886e+03	4.1933069e+03	3.7683060e+03	4.1321539e+03	4.1325008e+03	4.3184883e+03	4.1301073e+03
4.4627680e+03	3.6857945e+03	3.8871086e+03	4.3643163e+03	3.9197077e+03	3.9275018e+03	3.7687554e+03	4.3867301e+03	4.4487163e+03	4.2243758e+03	4.3114291e+03	3.9603227e+03	4.1143783e+03	4.2795770e+03	4.1306233e+03	4.4027199e+03	4.1653388e+03	4.0710885e+03	3.7301129e+03	4.0799302e+03	4.4223873e+03	4.0185425e+03	4.4454777e+03	4.1337361e+03	4.1310407e+03	4.0358661e+03	4.2289225e+03	4.2215754e+03	4.0835321e+03	4.0104759e+03	4.3344304e+03	4.4351299e+03	4.2307928e+03	3.9302565e+03	3.8708781e+03	4.0645340e+03	4.0868986e+03	3.8857059e+03	3.8479622e+03	3.8891331e+03	4.0938371e+03	4.1296984e+03	4.3099400e+03	4.1775934e+03	4.3103445e+03	3.8504044e+03	4.1592247e+03	4.1652039e+03	4.3419565e+03	4.1508572e+03
4.4991131e+03	3.7337791e+03	3.9131217e+03	4.3631504e+03	3.9844252e+03	3.9421758e+03	3.9557781e+03	4.4417035e+03	4.5203983e+03	4.2552289e+03	4.3618328e+03	3.9953091e+03	4.1176894e+03	4.2860258e+03	4.1323319e+03	4.4341547e+03	4.2050725e+03	4.1014801e+03	3.8123002e+03	4.1147930e+03	4.5043974e+03	4.0450963e+03	4.4510428e+03	4.1926979e+03	4.1736583e+03	4.1226227e+03	4.2290241e+03	4.3709852e+03	4.2621462e+03	4.0258453e+03	4.3392988e+03	4.4681956e+03	4.3130788e+03	3.9461445e+03	3.8991478e+03	4.0981181e+03	4.2198799e+03	4.0434862e+03	3.8520771e+03	3.9669979e+03	4.1417333e+03	4.1348351e+03	4.3916341e+03	4.1917801e+03	4.3325821e+03	3.8918295e+03	4.1757614e+03	4.2356789e+03	4.3461598e+03	4.1691779e+03
4.5063581e+03	3.7494943e+03	3.9317483e+03	4.3692979e+03	4.0173900e+03	4.0424704e+03	3.9677516e+03	4.4787853e+03	4.6236126e+03	4.2751844e+03	4.3668035e+03	4.0688324e+03	4.1281068e+03	4.3323445e+03	4.1734386e+03	4.4738407e+03	4.2417999e+03	4.1464040e+03	3.8597860e+03	4.2121306e+03	4.5083304e+03	4.1034058e+03	4.4775672e+03	4.2117571e+03	4.2683053e+03	4.1259025e+03	4.2426400e+03	4.4111856e+03	4.2648261e+03	4.0851791e+03	4.3506591e+03	4.4834185e+03	4.4056580e+03	4.1287150e+03	3.9338752e+03	4.1313627e+03	4.3516854e+03	4.0645527e+03	3.8989715e+03	3.9923098e+03	4.2238649e+03	4.2335528e+03	4.3940018e+03	4.2154330e+03	4.3721365e+03	3.9937601e+03	4.1782469e+03	4.3466165e+03	4.3620611e+03	4.2536627e+03
4.5259737e+03	3.7730047e+03	3.9566517e+03	4.3906364e+03	4.0180240e+03	4.0452438e+03	3.9944410e+03	4.4933969e+03	4.7072757e+03	4.3265491e+03	4.3874484e+03	4.1034273e+03	4.1513782e+03	4.4017239e+03	4.2030882e+03	4.4746399e+03	4.2592790e+03	4.1475597e+03	3.8612332e+03	4.2392962e+03	4.5626876e+03	4.1259442e+03	4.4830381e+03	4.2458016e+03	4.3451734e+03	4.1312866e+03	4.2477775e+03	4.4914890e+03	4.3057292e+03	4.0978288e+03	4.3867629e+03	4.5346243e+03	4.4703466e+03	4.2079258e+03	3.9484430e+03	4.3305332e+03	4.4122749e+03	4.1894295e+03	4.2712088e+03	3.9945413e+03	4.2293069e+03	4.2699448e+03	4.4240507e+03	4.3310336e+03	4.4375419e+03	4.0634749e+03	4.3303734e+03	4.3876160e+03	4.4024316e+03	4.3395850e+03
4.5558750e+03	3.8759703e+03	4.0242809e+03	4.4095611e+03	4.0377563e+03	4.1039574e+03	4.0929202e+03	4.5000246e+03	4.7398178e+03	4.3383154e+03	4.4597092e+03	4.1071748e+03	4.1558348e+03	4.4141718e+03	4.2125032e+03	4.5066025e+03	4.3389259e+03	4.1699477e+03	3.9301916e+03	4.3189032e+03	4.6751757e+03	4.1486973e+03	4.5506826e+03	4.2684898e+03	4.3492923e+03	4.1538973e+03	4.2945183e+03	4.5068281e+03	4.3327082e+03	4.0986370e+03	4.3948358e+03	4.5660759e+03	4.5097340e+03	4.2346638e+03	3.9910088e+03	4.3562819e+03	4.5018962e+03	4.2165653e+03	4.2891421e+03	4.0117737e+03	4.2405178e+03	4.3077520e+03	4.4330215e+03	4.3928656e+03	4.4451259e+03	4.0963920e+03	4.4022946e+03	4.4319011e+03	4.4574687e+03	4.3406953e+03
4.5850048e+03	3.8932150e+03	4.1239592e+03	4.4742739e+03	4.1331180e+03	4.1091791e+03	4.1077425e+03	4.5710522e+03	4.7638362e+03	4.5752291e+03	4.5144451e+03	4.1156182e+03	4.2261827e+03	4.4342716e+03	4.2619649e+03	4.5485530e+03	4.4276207e+03	4.1987757e+03	3.9552675e+03	4.3670596e+03	4.7196693e+03	4.1710727e+03	4.6539046e+03	4.3688468e+03	4.4480003e+03	4.2692484e+03	4.3065571e+03	4.5091290e+03	4.3326774e+03	4.1470917e+03	4.4453787e+03	4.6284335e+03	4.5571522e+03	4.2577679e+03	4.1975348e+03	4.5118643e+03	4.5742657e+03	4.2357088e+03	4.3296039e+03	4.0335817e+03	4.2885505e+03	4.3732662e+03	4.4697757e+03	4.4491355e+03	4.4892399e+03	4.1298345e+03	4.5699388e+03	4.5159009e+03	4.4678776e+03	4.3775496e+03
4.6569150e+03	3.9394943e+03	4.1582274e+03	4.4960588e+03	4.1591281e+03	4.1167073e+03	4.1328789e+03	4.5725138e+03	4.7761302e+03	4.6270748e+03	4.5396425e+03	4.1873128e+03	4.2265461e+03	4.4456489e+03	4.3143323e+03	4.5655363e+03	4.5801011e+03	4.2259837e+03	3.9583662e+03	4.3951779e+03	4.7657150e+03	4.2783970e+03	4.6940067e+03	4.3727773e+03	4.4618641e+03	4.4104719e+03	4.3662333e+03	4.5158409e+03	4.4968525e+03	4.2889479e+03	4.5787554e+03	4.6317050e+03	4.5813948e+03	4.2572685e+03	4.3761640e+03	4.5117985e+03	4.6168869e+03	4.3355341e+03	4.3880661e+03	4.1084783e+03	4.3316662e+03	4.3742527e+03	4.5339399e+03	4.5089268e+03	4.5082614e+03	4.1599206e+03	4.6003718e+03	4.5394483e+03	4.5446309e+03	4.4353844e+03
4.6659998e+03	3.9952847e+03	4.2100565e+03	4.5556133e+03	4.1906594e+03	4.1449187e+03	4.1420490e+03	4.6035376e+03	4.8130754e+03	4.6385269e+03	4.5914092e+03	4.2244892e+03	4.2545275e+03	4.4949788e+03	4.3443634e+03	4.5734822e+03	4.6561491e+03	4.3047074e+03	4.0604461e+03	4.4773056e+03	4.8264014e+03	4.2848089e+03	4.7440490e+03	4.4158879e+03	4.4653345e+03	4.4122530e+03	4.3877425e+03	4.5464893e+03	4.5378032e+03	4.2922819e+03	4.6622189e+03	4.6312080e+03	4.5864004e+03	4.3694514e+03	4.3839840e+03	4.5234716e+03	4.6320197e+03	4.3442902e+03	4.3908788e+03	4.2546578e+03	4.3819176e+03	4.5023111e+03	4.5434990e+03	4.5170043e+03	4.5273295e+03	4.2491481e+03	4.6332298e+03	4.6446209e+03	4.5425314e+03	4.4808268e+03
4.6860610e+03	3.9974889e+03	4.2707845e+03	4.5759927e+03	4.2119691e+03	4.1618150e+03	4.1542371e+03	4.6223171e+03	4.8785077e+03	4.7282866e+03	4.6480703e+03	4.3297565e+03	4.3750364e+03	4.5592237e+03	4.3789400e+03	4.7077970e+03	4.7742859e+03	4.3185188e+03	4.1012980e+03	4.5786613e+03	4.8531021e+03	4.3127297e+03	4.7541224e+03	4.4182682e+03	4.4658812e+03	4.4452965e+03	4.5497649e+03	4.5767528e+03	4.5596821e+03	4.4178271e+03	4.6830970e+03	4.6691403e+03	4.6452432e+03	4.4756629e+03	4.4311635e+03	4.6627339e+03	4.6363689e+03	4.3763030e+03	4.3994308e+03	4.2849834e+03	4.4276376e+03	4.5648896e+03	4.5551958e+03	4.5206626e+03	4.5479778e+03	4.2849615e+03	4.6899099e+03	4.6510831e+03	4.5470731e+03	4.5087380e+03
4.7761284e+03	4.0925939e+03	4.2881590e+03	4.6278888e+03	4.2381356e+03	4.2682288e+03	4.2611457e+03	4.7063974e+03	4.9263591e+03	4.7396948e+03	4.6523911e+03	4.3595295e+03	4.4175012e+03	4.6221107e+03	4.4024603e+03	4.7551097e+03	4.8582101e+03	4.3312013e+03	4.1348534e+03	4.5812374e+03	5.0096557e+03	4.3299987e+03	4.8451365e+03	4.4199096e+03	4.4880030e+03	4.5021136e+03	4.5659651e+03	4.6773403e+03	4.6069899e+03	4.4298437e+03	4.6967117e+03	4.7085368e+03	4.6654097e+03	4.4732622e+03	4.4829289e+03	4.8383357e+03	4.6562307e+03	4.4388355e+03	4.5275436e+03	4.3706777e+03	4.4774358e+03	4.5657207e+03	4.6472857e+03	4.5436375e+03	4.5849935e+03	4.2979514e+03	4.7184370e+03	4.6617844e+03	4.6091359e+03	4.6066073e+03
5.0031012e+03	4.1098970e+03	4.3469805e+03	4.6831579e+03	4.2833544e+03	4.2784463e+03	4.3169609e+03	4.7062192e+03	4.9467194e+03	4.8937685e+03	4.6641146e+03	4.3759517e+03	4.4960333e+03	4.6637193e+03	4.4043306e+03	4.8022577e+03	4.9380777e+03	4.5082439e+03	4.1497064e+03	4.7480345e+03	5.0169338e+03	4.3533825e+03	4.9605358e+03	4.4444940e+03	4.5465816e+03	4.5076674e+03	4.6804348e+03	4.6766196e+03	4.6169296e+03	4.4742904e+03	4.7389806e+03	4.7557196e+03	4.7251814e+03	4.5728107e+03	4.5478088e+03	4.9004624e+03	4.7359324e+03	4.4403225e+03	4.5400501e+03	4.3767864e+03	4.4838491e+03	4.5830698e+03	4.8195632e+03	4.5814291e+03	4.7657300e+03	4.3517530e+03	4.7482091e+03	4.7261977e+03	4.6459423e+03	4.6337433e+03
5.1296585e+03	4.1194654e+03	4.3693186e+03	4.6878428e+03	4.2888216e+03	4.3270784e+03	4.3313937e+03	4.7233591e+03	4.9645742e+03	4.9108688e+03	4.7316454e+03	4.5174958e+03	4.5168301e+03	4.7311374e+03	4.4656818e+03	4.8044654e+03	4.9406020e+03	4.5568972e+03	4.2548899e+03	4.7550869e+03	5.0292125e+03	4.5100631e+03	5.0326873e+03	4.4664301e+03	4.6196001e+03	4.6810338e+03	4.7277378e+03	4.6999085e+03	4.7230655e+03	4.4896788e+03	4.7822223e+03	4.7885959e+03	4.7819008e+03	4.5907732e+03	4.5564260e+03	5.0100761e+03	4.9077052e+03	4.5347827e+03	4.6002171e+03	4.4122882e+03	4.4863315e+03	4.6057189e+03	4.9146584e+03	4.5802970e+03	4.7684667e+03	4.3579871e+03	4.8423874e+03	4.8462043e+03	4.6640915e+03	4.6383684e+03
5.1425392e+03	4.2812489e+03	4.4765740e+03	4.7057663e+03	4.3276393e+03	4.4484209e+03	4.5509019e+03	5.0314562e+03	5.1100687e+03	4.9191547e+03	4.7603063e+03	4.5459863e+03	4.5326305e+03	4.7883033e+03	4.6620966e+03	4.8097274e+03	4.9674918e+03	4.5994733e+03	4.3981589e+03	4.7757505e+03	5.2375859e+03	4.5355729e+03	5.1471820e+03	4.4698112e+03	4.6672589e+03	4.7023978e+03	4.7400544e+03	4.8226767e+03	4.7241501e+03	4.5011948e+03	4.7994364e+03	4.9105786e+03	4.8041985e+03	4.6627976e+03	4.5832658e+03	5.0305740e+03	4.9406734e+03	4.5634165e+03	4.6021559e+03	4.4429577e+03	4.5196648e+03	4.6384642e+03	4.9181763e+03	4.6918038e+03	4.7807057e+03	4.3707980e+03	4.9586086e+03	4.8917278e+03	4.6794506e+03	4.6719349e+03
5.2430280e+03	4.3524664e+03	4.7278115e+03	4.7540495e+03	4.3522587e+03	4.6876837e+03	4.8440705e+03	5.1506729e+03	5.1525928e+03	5.0676678e+03	4.8189659e+03	4.6529639e+03	4.5537422e+03	4.8248290e+03	4.6820936e+03	4.8239185e+03	5.0298906e+03	4.6500015e+03	4.4059875e+03	4.9590541e+03	5.2427121e+03	4.5719044e+03	5.1708781e+03	4.4947676e+03	4.7101166e+03	4.7147788e+03	4.7454697e+03	4.8376942e+03	4.7355749e+03	4.6074883e+03	4.8350013e+03	4.9604854e+03	4.8829649e+03	4.7072156e+03	4.7479782e+03	5.0452055e+03	4.9698821e+03	4.6699073e+03	4.7493129e+03	4.4506723e+03	4.5932137e+03	4.6648990e+03	5.0336295e+03	4.7018124e+03	4.9296937e+03	4.4118767e+03	4.9808703e+03	4.8969880e+03	4.7570666e+03	4.7274889e+03
5.3304344e+03	4.3698665e+03	4.7740096e+03	4.7606456e+03	4.4209461e+03	4.7840027e+03	4.8969717e+03	5.1761478e+03	5.1826676e+03	5.0762134e+03	4.8260137e+03	4.6860374e+03	4.5750626e+03	4.8394888e+03	4.6856797e+03	4.8947867e+03	5.0826451e+03	4.9173003e+03	4.4258105e+03	4.9881548e+03	5.2492691e+03	4.6401160e+03	5.1727701e+03	4.5581606e+03	4.8082563e+03	4.7367446e+03	4.7945463e+03	4.8810475e+03	4.7932629e+03	4.6603783e+03	4.8868097e+03	5.0254836e+03	5.0101144e+03	4.7262057e+03	4.7547524e+03	5.1868643e+03	5.1001308e+03	4.6912361e+03	4.8405745e+03	4.5654571e+03	4.7189115e+03	4.7117038e+03	5.2835905e+03	4.7275024e+03	4.9870343e+03	4.4208681e+03	5.1862833e+03	5.0569279e+03	4.8187101e+03	4.7936359e+03
5.3708737e+03	4.3926670e+03	4.7856270e+03	4.7797304e+03	4.4284412e+03	4.9025253e+03	4.9126245e+03	5.2015430e+03	5.1856093e+03	5.0807184e+03	4.8803407e+03	4.7705955e+03	4.6188163e+03	4.9248419e+03	4.7205871e+03	4.9013481e+03	5.0828820e+03	4.9173116e+03	4.5496781e+03	5.0001303e+03	5.2852659e+03	4.6593943e+03	5.3019263e+03	4.6750395e+03	4.9016681e+03	4.7517256e+03	4.7970609e+03	5.0387152e+03	4.8236717e+03	4.7344387e+03	4.9503070e+03	5.1349636e+03	5.0499919e+03	4.7607569e+03	4.8110794e+03	5.3037791e+03	5.1789587e+03	4.7331642e+03	4.9554639e+03	4.6258052e+03	4.7539105e+03	4.7177134e+03	5.4396469e+03	4.7424920e+03	4.9922273e+03	4.7136880e+03	5.2920230e+03	5.1141782e+03	4.9662992e+03	4.8345679e+03
5.3797197e+03	4.4567664e+03	4.8648775e+03	4.9006554e+03	4.5375132e+03	4.9276098e+03	5.0825326e+03	5.2705149e+03	5.2329761e+03	5.1020066e+03	4.8816174e+03	4.8617117e+03	4.6505511e+03	4.9576847e+03	4.7268888e+03	4.9848956e+03	5.1123281e+03	4.9291101e+03	4.6117176e+03	5.0914720e+03	5.3110790e+03	4.6695012e+03	5.3528759e+03	4.7522788e+03	4.9896110e+03	4.9828966e+03	4.8801841e+03	5.0692015e+03	4.8671450e+03	4.7414192e+03	4.9628378e+03	5.2057027e+03	5.1282596e+03	4.9060723e+03	5.0783867e+03	5.4654194e+03	5.2290177e+03	4.7389893e+03	4.9609649e+03	4.6307099e+03	4.8503953e+03	4.7261664e+03	5.4636941e+03	4.7599192e+03	5.0091686e+03	4.8026049e+03	5.3100847e+03	5.1803828e+03	4.9718601e+03	4.8374359e+03
5.4023091e+03	4.6347589e+03	4.8681299e+03	4.9120257e+03	4.6514350e+03	4.9603477e+03	5.1781245e+03	5.3372446e+03	5.3088918e+03	5.1154486e+03	4.8955381e+03	4.9579130e+03	4.6687429e+03	5.0672143e+03	4.7427829e+03	4.9909507e+03	5.1125775e+03	4.9593706e+03	4.6563764e+03	5.3307989e+03	5.3217666e+03	4.7008323e+03	5.4247915e+03	4.7573848e+03	5.0016840e+03	5.0037650e+03	4.9325615e+03	5.0936350e+03	4.8961433e+03	4.7452991e+03	4.9680138e+03	5.2026300e+03	5.4511358e+03	5.0112279e+03	5.1021888e+03	5.5449842e+03	5.2540314e+03	4.7626758e+03	4.9689188e+03	4.7009633e+03	4.8800834e+03	4.8735940e+03	5.5576414e+03	4.8490956e+03	5.0179975e+03	4.8195638e+03	5.4271229e+03	5.3053672e+03	5.0246455e+03	4.9327663e+03
5.5547629e+03	4.6617845e+03	5.1039614e+03	5.0236354e+03	4.6930198e+03	5.0573629e+03	5.4466237e+03	5.4240441e+03	5.3216238e+03	5.1352362e+03	4.9063690e+03	5.0079652e+03	4.6819461e+03	5.1012834e+03	4.8186196e+03	5.2255931e+03	5.1752706e+03	4.9778995e+03	4.6939524e+03	5.3445028e+03	5.4003769e+03	4.7473439e+03	5.4514530e+03	5.0349388e+03	5.0194726e+03	5.0573947e+03	4.9564632e+03	5.2509462e+03	4.9365850e+03	4.7970581e+03	5.0207776e+03	5.2102592e+03	5.5150080e+03	5.0663104e+03	5.1827682e+03	5.5708592e+03	5.2996037e+03	4.7787884e+03	5.0409001e+03	4.7847609e+03	4.8871115e+03	4.8845771e+03	5.6504606e+03	4.9248070e+03	5.0248303e+03	4.8313592e+03	5.6612938e+03	5.3105015e+03	5.0378120e+03	5.0590023e+03
5.5865241e+03	4.8630435e+03	5.2094540e+03	5.0607727e+03	4.8145645e+03	5.1584304e+03	5.5705538e+03	5.4655420e+03	5.3284224e+03	5.1382603e+03	4.9115033e+03	5.0141861e+03	4.7095037e+03	5.1008962e+03	4.8973441e+03	5.2395603e+03	5.2388972e+03	5.1123896e+03	4.7089510e+03	5.5781791e+03	5.4227725e+03	4.8790150e+03	5.5392081e+03	5.1285259e+03	5.0644560e+03	5.1167561e+03	5.0445102e+03	5.2887037e+03	4.9477572e+03	4.7989215e+03	5.0459036e+03	5.2741340e+03	5.6043541e+03	5.0921184e+03	5.4290565e+03	5.6811014e+03	5.3841657e+03	4.8601141e+03	5.0780597e+03	4.8203491e+03	4.9180432e+03	4.9867977e+03	5.6532546e+03	4.9845747e+03	5.0520540e+03	4.8615059e+03	5.6676826e+03	5.3195040e+03	5.0602566e+03	5.1366419e+03
5.6100268e+03	4.8799368e+03	5.3331630e+03	5.1569803e+03	4.8577688e+03	5.2764030e+03	5.5836881e+03	5.4635147e+03	5.3517178e+03	5.2069293e+03	4.9500836e+03	5.0623956e+03	4.7938181e+03	5.1423192e+03	4.9190066e+03	5.2484393e+03	5.3007279e+03	5.2358648e+03	4.8825233e+03	5.5918364e+03	5.6112531e+03	4.8901649e+03	5.5856322e+03	5.3202602e+03	5.1027546e+03	5.1759904e+03	5.0872762e+03	5.3555561e+03	4.9836178e+03	4.9552783e+03	5.1333310e+03	5.3157150e+03	5.6389934e+03	5.1474005e+03	5.5605897e+03	5.8040317e+03	5.3970554e+03	4.9638984e+03	5.0822523e+03	4.8304181e+03	4.9204563e+03	5.0126734e+03	5.8697638e+03	5.0053158e+03	5.2384725e+03	5.0479666e+03	5.7658663e+03	5.3447959e+03	5.0653264e+03	5.2109805e+03
5.6545796e+03	4.9277462e+03	5.3560548e+03	5.2089419e+03	4.9080927e+03	5.4176057e+03	5.6382839e+03	5.5356974e+03	5.3874155e+03	5.2499071e+03	5.0939579e+03	5.2009019e+03	4.8058595e+03	5.3188685e+03	4.9913827e+03	5.3146121e+03	5.3557473e+03	5.3284102e+03	4.9042237e+03	5.6048133e+03	5.6199711e+03	5.0672221e+03	5.6754976e+03	5.3440148e+03	5.2160260e+03	5.2396749e+03	5.1910356e+03	5.3732395e+03	5.1526120e+03	5.0289487e+03	5.3442981e+03	5.4877963e+03	5.6926146e+03	5.1644079e+03	5.5757709e+03	5.8041303e+03	5.5273758e+03	5.0078328e+03	5.0932678e+03	4.9589685e+03	5.1093933e+03	5.0524377e+03	5.8701573e+03	5.0462037e+03	5.2625137e+03	5.0811210e+03	5.7843673e+03	5.3737584e+03	5.1403154e+03	5.2228123e+03
5.7123430e+03	5.0666030e+03	5.6071308e+03	5.4096327e+03	5.0182339e+03	5.5238124e+03	5.6877417e+03	5.5676294e+03	5.4385062e+03	5.4190935e+03	5.1530527e+03	5.2162870e+03	4.8153334e+03	5.4601571e+03	5.1935277e+03	5.6258255e+03	5.3817294e+03	5.4132577e+03	4.9218283e+03	5.6363836e+03	5.6279418e+03	5.0709493e+03	5.7120051e+03	5.4148774e+03	5.2323074e+03	5.3985632e+03	5.3523217e+03	5.5499454e+03	5.1970921e+03	5.1537189e+03	5.3753956e+03	5.5453225e+03	5.7166287e+03	5.4812862e+03	5.6641745e+03	5.9262665e+03	5.6203457e+03	5.0335494e+03	5.1767015e+03	5.0135931e+03	5.1329226e+03	5.1249883e+03	5.9314367e+03	5.1266332e+03	5.2886462e+03	5.0846177e+03	5.7864321e+03	5.4181314e+03	5.1596075e+03	5.2492822e+03
5.7228741e+03	5.0986440e+03	5.7180065e+03	5.5379549e+03	5.1377463e+03	5.6290432e+03	5.8334850e+03	5.6788937e+03	5.5306697e+03	5.4807045e+03	5.2046293e+03	5.2662419e+03	5.0563125e+03	5.5558228e+03	5.2057374e+03	5.6896938e+03	5.5414820e+03	5.4126713e+03	5.1067471e+03	5.6587650e+03	5.6883255e+03	5.1286139e+03	5.8574416e+03	5.4252527e+03	5.4409318e+03	5.4301664e+03	5.3917950e+03	5.6727977e+03	5.2322529e+03	5.2042195e+03	5.4497461e+03	5.5655142e+03	5.9745711e+03	5.5088881e+03	5.6895788e+03	5.9296751e+03	5.7361989e+03	5.0665883e+03	5.1985879e+03	5.0601749e+03	5.1512798e+03	5.1540759e+03	5.9674051e+03	5.1506291e+03	5.3429000e+03	5.0873931e+03	5.8315727e+03	5.5589314e+03	5.2275948e+03	5.2492326e+03
5.7355398e+03	5.1160412e+03	5.8221771e+03	5.6076547e+03	5.2388844e+03	5.6769071e+03	5.8974753e+03	5.6992522e+03	5.5844290e+03	5.4845623e+03	5.2081077e+03	5.4838354e+03	5.0562229e+03	5.8540418e+03	5.4953501e+03	5.7775274e+03	5.7325071e+03	5.4392021e+03	5.1114703e+03	5.7618451e+03	5.7187219e+03	5.1785829e+03	5.8940414e+03	5.5856765e+03	5.4534032e+03	5.7799095e+03	5.5625739e+03	5.8619052e+03	5.4204253e+03	5.2365440e+03	5.4958751e+03	5.5820849e+03	6.0681973e+03	5.5499007e+03	5.7243883e+03	5.9711900e+03	5.9213540e+03	5.1365220e+03	5.2032515e+03	5.0952064e+03	5.2048990e+03	5.2951812e+03	6.0205133e+03	5.2165793e+03	5.3459480e+03	5.1143047e+03	5.8723213e+03	5.8960440e+03	5.2605150e+03	5.2912651e+03
5.7453724e+03	5.2219318e+03	5.8911103e+03	5.6153385e+03	5.2785420e+03	5.7212733e+03	5.9785682e+03	5.7680875e+03	5.7633553e+03	5.5671451e+03	5.2752137e+03	5.5632058e+03	5.1043107e+03	5.8819114e+03	5.6243834e+03	5.9089826e+03	5.7886652e+03	5.5593334e+03	5.4165114e+03	6.1220105e+03	6.0069903e+03	5.2760907e+03	5.8950464e+03	5.5868493e+03	5.5082810e+03	5.7864203e+03	5.6473236e+03	5.8978673e+03	5.4529037e+03	5.5159330e+03	5.5625841e+03	5.6125066e+03	6.1308391e+03	5.5964897e+03	5.9709029e+03	6.2760851e+03	6.0519777e+03	5.3294600e+03	5.2064758e+03	5.1221167e+03	5.2485556e+03	5.3145957e+03	6.0684636e+03	5.2387417e+03	5.5179983e+03	5.1771515e+03	5.8968464e+03	6.1394626e+03	5.3219582e+03	5.3249175e+03
5.9742574e+03	5.2718492e+03	5.9371573e+03	5.6446899e+03	5.3300144e+03	5.7945763e+03	6.2001960e+03	5.8241107e+03	5.7731599e+03	5.6364710e+03	5.3245849e+03	5.5811396e+03	5.2093608e+03	6.0005608e+03	5.7596012e+03	5.9853410e+03	5.8633883e+03	5.7660209e+03	5.6277347e+03	6.2151526e+03	6.0746694e+03	5.4353928e+03	5.9545392e+03	5.7223295e+03	5.5431856e+03	5.8377546e+03	5.6610171e+03	5.9757393e+03	5.7679069e+03	5.7791239e+03	5.6638369e+03	5.6334175e+03	6.1395358e+03	5.6088162e+03	6.0206906e+03	6.3578175e+03	6.1181910e+03	5.3637743e+03	5.2995121e+03	5.1754585e+03	5.3379371e+03	5.3220293e+03	6.1099181e+03	5.2761406e+03	5.5980166e+03	5.1791253e+03	6.0490934e+03	6.2729539e+03	5.3445347e+03	5.4293746e+03
5.9820999e+03	5.3224108e+03	5.9583619e+03	5.6946261e+03	5.3495891e+03	5.8267125e+03	6.4327748e+03	5.9541733e+03	5.7939860e+03	5.8110714e+03	5.4225380e+03	5.6401449e+03	5.4349629e+03	6.0405119e+03	5.8935445e+03	6.2288506e+03	5.9734791e+03	5.7956755e+03	5.6571666e+03	6.2201017e+03	6.0995207e+03	5.4872622e+03	6.0419839e+03	5.7902973e+03	5.7740350e+03	5.8489849e+03	6.3184766e+03	5.9853550e+03	6.0307313e+03	5.7943073e+03	5.7747577e+03	5.8553722e+03	6.1692610e+03	5.6237956e+03	6.1155838e+03	6.5673543e+03	6.1947456e+03	5.3785803e+03	5.5451518e+03	5.2459213e+03	5.3451982e+03	5.3246484e+03	6.3318410e+03	5.3269150e+03	5.6308948e+03	5.1972326e+03	6.1146518e+03	6.3131599e+03	5.3608476e+03	5.5009151e+03
6.0280479e+03	5.3797072e+03	6.0075626e+03	5.7284239e+03	5.3995293e+03	6.0138684e+03	6.5927926e+03	6.1477417e+03	5.8095202e+03	5.8109888e+03	5.4310978e+03	5.6633366e+03	5.7418117e+03	6.0519008e+03	6.0095941e+03	6.4697085e+03	6.1115810e+03	5.9235521e+03	5.7120787e+03	6.3420710e+03	6.1269432e+03	5.5381361e+03	6.1059220e+03	5.9666689e+03	5.7812448e+03	5.9400468e+03	6.4924162e+03	6.0568153e+03	6.1575534e+03	5.9517325e+03	5.9248487e+03	5.9704027e+03	6.2009887e+03	5.6584625e+03	6.1402878e+03	6.6577086e+03	6.2399320e+03	5.4920318e+03	5.6160994e+03	5.2537972e+03	5.6834316e+03	5.4658239e+03	6.4048935e+03	5.3503230e+03	5.7312598e+03	5.2540710e+03	6.3017516e+03	6.3615666e+03	5.3581234e+03	5.5441156e+03
6.0717283e+03	5.4386655e+03	6.0389284e+03	5.9081997e+03	5.4526003e+03	6.1438339e+03	6.6854262e+03	6.3005264e+03	6.1146187e+03	5.8178601e+03	5.4755578e+03	5.6937783e+03	5.8511358e+03	6.1257317e+03	6.0723491e+03	6.4986910e+03	6.3460467e+03	5.9327483e+03	5.7874427e+03	6.3912089e+03	6.2124297e+03	5.5764389e+03	6.1640779e+03	5.9758573e+03	5.7849854e+03	5.9766125e+03	6.5062553e+03	6.2905994e+03	6.1758208e+03	6.0756848e+03	6.0014925e+03	5.9744866e+03	6.3299557e+03	5.7546779e+03	6.1838352e+03	6.7013905e+03	6.2433120e+03	5.5111366e+03	5.7214157e+03	5.4090229e+03	5.6940157e+03	5.6109354e+03	6.5456307e+03	5.4657484e+03	5.8361642e+03	5.2833721e+03	6.4267310e+03	6.3957443e+03	5.5466974e+03	6.0851876e+03
6.0767498e+03	5.5252299e+03	6.2485186e+03	5.9508182e+03	5.5646955e+03	6.3854301e+03	6.6886263e+03	6.4150712e+03	6.3075306e+03	6.1916915e+03	5.5428799e+03	5.7794388e+03	5.9963788e+03	6.1603344e+03	6.1689892e+03	6.5087184e+03	6.3783220e+03	6.0317101e+03	5.8275111e+03	6.5272916e+03	6.4076217e+03	5.6069796e+03	6.2470660e+03	6.1717547e+03	5.8573822e+03	6.0505130e+03	6.6203960e+03	6.5164448e+03	6.1830949e+03	6.2991031e+03	6.1817972e+03	6.0611303e+03	6.3496492e+03	5.7940914e+03	6.1969520e+03	6.9466119e+03	6.3726066e+03	5.6025562e+03	5.7496466e+03	5.5040585e+03	5.7834718e+03	5.6143298e+03	6.5645979e+03	5.6326629e+03	5.8746145e+03	5.4401377e+03	6.4507396e+03	6.4477500e+03	5.5472549e+03	6.1963469e+03
6.2537182e+03	5.7713399e+03	6.4704010e+03	6.0603710e+03	5.6315353e+03	6.4028442e+03	6.7322171e+03	6.5806140e+03	6.4106848e+03	6.2011269e+03	5.5495383e+03	5.8052899e+03	6.0196310e+03	6.3577248e+03	6.2693657e+03	6.5726280e+03	6.4871903e+03	6.2294042e+03	5.9814536e+03	6.5469399e+03	6.7983026e+03	5.6137801e+03	6.3205376e+03	6.3307044e+03	6.0130219e+03	6.1813219e+03	6.6275152e+03	6.6018295e+03	6.2087481e+03	6.3738346e+03	6.2690997e+03	6.1524614e+03	6.5369548e+03	5.9154947e+03	6.2891512e+03	7.0813475e+03	6.4078669e+03	5.6737770e+03	6.0680315e+03	5.5899843e+03	5.9744184e+03	5.6176545e+03	6.5850494e+03	5.7922437e+03	5.9050820e+03	5.5466439e+03	6.5756863e+03	6.5916965e+03	5.6820018e+03	6.2873882e+03
6.3112731e+03	5.8032332e+03	6.6610988e+03	6.1225609e+03	5.6316158e+03	6.5570230e+03	6.8734037e+03	6.7318456e+03	6.4445744e+03	6.3347214e+03	5.7149403e+03	5.8045969e+03	6.1183233e+03	6.4300858e+03	6.2805501e+03	6.6287961e+03	6.5514771e+03	6.4233777e+03	6.0632231e+03	6.5507065e+03	6.8681463e+03	5.6855376e+03	6.4632383e+03	6.5878995e+03	6.0255116e+03	6.2198716e+03	6.6987368e+03	6.8443019e+03	6.3117349e+03	6.4283807e+03	6.3783487e+03	6.2390282e+03	6.7341450e+03	6.0059437e+03	6.3184359e+03	7.1503161e+03	6.5543995e+03	5.8546881e+03	6.2905913e+03	5.6064894e+03	6.0552999e+03	5.7215015e+03	6.6202514e+03	5.8220955e+03	6.0944486e+03	5.5884070e+03	6.6138127e+03	6.7443949e+03	5.8223687e+03	6.4432458e+03
6.3452973e+03	5.9331022e+03	6.8077800e+03	6.1454559e+03	5.6650539e+03	6.7659874e+03	7.1572103e+03	6.7454694e+03	6.4447602e+03	6.4106319e+03	5.8151579e+03	6.1497878e+03	6.2631367e+03	6.5810125e+03	6.2877146e+03	6.6880617e+03	6.6382418e+03	6.4507413e+03	6.3604001e+03	6.7672197e+03	7.0303758e+03	5.7276874e+03	6.5613647e+03	6.6245483e+03	6.0362369e+03	6.3277343e+03	6.9453017e+03	6.9181689e+03	6.3552813e+03	6.6669908e+03	6.5234433e+03	6.3417225e+03	6.9262087e+03	6.0182587e+03	6.3594122e+03	7.3700486e+03	6.7283677e+03	5.8601673e+03	6.4231697e+03	5.7358090e+03	6.2784887e+03	5.8276432e+03	6.8868491e+03	5.8255983e+03	6.2499303e+03	6.0372330e+03	6.7343126e+03	6.9073533e+03	5.9424422e+03	6.5844661e+03
6.4041914e+03	5.9542224e+03	6.8553541e+03	6.3379327e+03	5.9556822e+03	6.8798810e+03	7.1764106e+03	6.7543942e+03	6.4572769e+03	6.5154757e+03	5.8527741e+03	6.1788896e+03	6.2976232e+03	6.6755397e+03	6.3321181e+03	6.7155090e+03	6.7645239e+03	6.8814913e+03	6.5265190e+03	6.8880130e+03	7.0419500e+03	5.8987054e+03	6.5726753e+03	6.6806500e+03	6.0468331e+03	6.5663325e+03	7.0510595e+03	7.1164786e+03	6.5687947e+03	7.0064263e+03	6.6005034e+03	6.3414862e+03	7.0416915e+03	6.0263723e+03	6.4452014e+03	7.3930238e+03	6.7314838e+03	6.2338549e+03	6.8126007e+03	6.1805162e+03	6.2870348e+03	5.8408266e+03	6.9029223e+03	5.8651219e+03	6.4964642e+03	6.1333294e+03	6.9126839e+03	6.9249712e+03	5.9461165e+03	6.7015293e+03
6.4177150e+03	6.0296203e+03	6.8799643e+03	6.3692073e+03	6.1313154e+03	6.9149536e+03	7.3386733e+03	6.9672003e+03	6.5492373e+03	6.5339629e+03	5.8534956e+03	6.2587170e+03	6.3464394e+03	7.1118347e+03	6.4935729e+03	6.8769138e+03	6.8563790e+03	6.9005321e+03	6.6776250e+03	6.9170435e+03	7.1396673e+03	6.0895014e+03	6.7485819e+03	6.7424533e+03	6.0551591e+03	6.5684223e+03	7.1334445e+03	7.1864720e+03	6.5866396e+03	7.0341568e+03	6.6643743e+03	6.5716993e+03	7.0610114e+03	6.4172953e+03	6.5098398e+03	7.4049370e+03	6.7855227e+03	6.4562708e+03	6.8272452e+03	6.4913146e+03	6.5846438e+03	6.2494399e+03	7.1281400e+03	5.8841872e+03	6.5059861e+03	6.1805970e+03	6.9643528e+03	6.9461908e+03	6.1137731e+03	6.9615476e+03
6.4247737e+03	6.2024892e+03	7.1024918e+03	6.4198859e+03	6.2804867e+03	7.0079189e+03	7.4173321e+03	6.9933578e+03	6.8830880e+03	6.5613011e+03	5.9092233e+03	6.5818502e+03	6.3521271e+03	7.6784802e+03	6.5039301e+03	7.0537718e+03	6.9380314e+03	6.9621299e+03	6.7804925e+03	6.9918462e+03	7.1721325e+03	6.2405159e+03	6.7667834e+03	6.7421739e+03	6.0577271e+03	6.5763349e+03	7.2577271e+03	7.1874557e+03	6.6412513e+03	7.0647568e+03	6.7847115e+03	6.5754739e+03	7.0664894e+03	6.7839254e+03	6.6025199e+03	7.4708299e+03	6.8893823e+03	6.5290148e+03	6.9962170e+03	6.5024605e+03	6.6528309e+03	6.3356348e+03	7.2658353e+03	6.2623974e+03	6.9650860e+03	6.5998171e+03	7.0721665e+03	7.0219119e+03	6.2540354e+03	7.0104711e+03
6.6372949e+03	6.2923765e+03	7.1348616e+03	6.6950099e+03	6.4319238e+03	7.0678609e+03	7.5813317e+03	7.0977553e+03	6.9318740e+03	6.7247044e+03	5.9791118e+03	6.7173025e+03	6.3781323e+03	7.8376006e+03	6.7032903e+03	7.0715594e+03	6.9396199e+03	7.0873005e+03	6.9744181e+03	7.0287141e+03	7.2534840e+03	6.3591134e+03	6.8609894e+03	7.2743992e+03	6.0592240e+03	6.6621824e+03	7.2644586e+03	7.2183467e+03	6.7052787e+03	7.2152756e+03	7.1559543e+03	6.6376806e+03	7.0992279e+03	6.8252194e+03	6.7247012e+03	7.4973809e+03	7.0532743e+03	6.7800190e+03	7.8655080e+03	6.6452977e+03	6.7199612e+03	6.3750994e+03	7.2712831e+03	6.4027159e+03	7.0315255e+03	6.9147360e+03	7.2075479e+03	7.1354026e+03	6.3129093e+03	7.0775089e+03
6.6398814e+03	6.6597476e+03	7.1759871e+03	6.9855493e+03	6.7661095e+03	7.4544424e+03	7.6172656e+03	7.5418513e+03	6.9590527e+03	6.8166208e+03	6.1427455e+03	7.3447772e+03	6.3889207e+03	7.8456931e+03	6.7903213e+03	7.1606146e+03	7.0987865e+03	7.2100696e+03	7.0555623e+03	7.1910282e+03	7.3854269e+03	6.4320848e+03	6.9814081e+03	7.4114469e+03	6.1080026e+03	6.8301785e+03	7.3314238e+03	7.3809882e+03	6.7333323e+03	7.5296790e+03	7.1911820e+03	6.6821010e+03	7.6702192e+03	7.1993182e+03	6.7644801e+03	7.6195540e+03	7.0573347e+03	6.9148276e+03	7.9464268e+03	6.6982177e+03	6.7471783e+03	7.0453295e+03	7.3410153e+03	6.5563461e+03	7.1695083e+03	6.9483690e+03	7.4496840e+03	7.1346468e+03	6.8055711e+03	7.6640042e+03
6.6470844e+03	6.6632182e+03	7.2144384e+03	7.0726664e+03	6.9210221e+03	7.4617676e+03	7.7995498e+03	7.9519295e+03	6.9686791e+03	7.2275342e+03	6.4308137e+03	7.4879532e+03	6.6552640e+03	7.9423223e+03	6.8053100e+03	7.1699916e+03	7.6963727e+03	7.5085287e+03	7.0909228e+03	7.2777107e+03	7.5716822e+03	6.6070433e+03	7.0377368e+03	7.4955585e+03	6.3165846e+03	7.0075952e+03	7.3893613e+03	7.4809959e+03	6.7773207e+03	7.5535279e+03	7.3967131e+03	6.7935723e+03	7.8712701e+03	7.3919281e+03	6.8022642e+03	7.7028798e+03	7.0780415e+03	6.9449784e+03	7.9620307e+03	6.9733323e+03	6.8028544e+03	7.3047623e+03	7.3459746e+03	6.6251674e+03	7.3152978e+03	7.1641770e+03	7.7283647e+03	7.3441813e+03	6.8562603e+03	8.4773550e+03
6.7198905e+03	6.8714778e+03	7.5041124e+03	7.2444455e+03	7.4487856e+03	7.5287874e+03	8.2220097e+03	7.9669098e+03	7.1084466e+03	7.3451827e+03	6.6496026e+03	7.5333383e+03	7.0066934e+03	8.0748877e+03	7.0753660e+03	7.5273379e+03	7.8014173e+03	7.5320276e+03	7.3676121e+03	7.3924476e+03	7.6890047e+03	6.6085917e+03	7.0598142e+03	7.5162637e+03	6.3294472e+03	7.3160596e+03	7.4459046e+03	7.6601595e+03	6.9983692e+03	7.8398628e+03	7.4880715e+03	6.8680425e+03	8.0341939e+03	7.5739424e+03	7.0041129e+03	7.9218420e+03	7.1630063e+03	7.6172350e+03	8.1402146e+03	7.0639097e+03	7.1493817e+03	7.4821367e+03	7.4840837e+03	6.6991130e+03	8.3758372e+03	7.4083902e+03	8.1898328e+03	7.4211792e+03	6.9242038e+03	8.5315834e+03
6.9758419e+03	7.0725964e+03	8.2870028e+03	7.5230897e+03	7.5832100e+03	7.6331496e+03	8.4333484e+03	7.9859252e+03	7.1202905e+03	7.4492823e+03	6.7063641e+03	7.8099127e+03	7.1697875e+03	8.7205892e+03	7.5079243e+03	7.6696151e+03	7.9490649e+03	7.5968635e+03	7.5524507e+03	7.5982726e+03	7.7102262e+03	6.7740534e+03	7.2668545e+03	7.6993745e+03	6.6990685e+03	7.4172885e+03	7.6735101e+03	7.6892352e+03	7.3090974e+03	7.9341033e+03	7.4975249e+03	7.2968855e+03	8.6409805e+03	8.1454356e+03	7.0965388e+03	8.0213453e+03	7.6917045e+03	7.6474620e+03	8.4712959e+03	7.3277315e+03	7.2335005e+03	7.5708859e+03	8.1731892e+03	6.8922246e+03	8.3971196e+03	7.4268806e+03	8.2565613e+03	7.6172750e+03	6.9471131e+03	8.6518613e+03
7.5490169e+03	7.1552238e+03	8.3227077e+03	7.6366252e+03	7.7860707e+03	7.6591236e+03	8.5488691e+03	8.3303140e+03	7.3347622e+03	7.4735468e+03	6.8703666e+03	7.9537555e+03	7.2807381e+03	8.7212372e+03	7.9244118e+03	7.8644025e+03	8.0919812e+03	7.8137611e+03	7.5815550e+03	7.6718472e+03	7.8951616e+03	7.1859026e+03	7.3836917e+03	7.8349597e+03	6.7024571e+03	7.7048642e+03	8.1378068e+03	7.6928255e+03	8.0042247e+03	8.0189637e+03	8.2830747e+03	7.5123982e+03	8.7752022e+03	8.1480318e+03	7.4399888e+03	8.0329422e+03	7.7485198e+03	7.7540702e+03	8.6844327e+03	7.3773161e+03	7.3792034e+03	7.8365752e+03	8.3860265e+03	7.0476154e+03	8.5540503e+03	7.8047372e+03	8.3791368e+03	7.6324505e+03	7.0795443e+03	9.1019654e+03
7.7939834e+03	7.1656708e+03	8.4730642e+03	7.6853274e+03	8.0614187e+03	7.7171952e+03	8.5626585e+03	8.4222464e+03	7.7627115e+03	7.6703203e+03	7.1557879e+03	8.0157169e+03	7.2956426e+03	8.8761216e+03	8.2722744e+03	7.9311291e+03	8.3656472e+03	8.1554958e+03	7.6814953e+03	7.6728772e+03	8.1327237e+03	7.3120090e+03	7.5102943e+03	7.8563910e+03	6.8821139e+03	7.9450565e+03	8.4240618e+03	7.8129050e+03	8.0245371e+03	8.1298556e+03	8.5247756e+03	7.8752147e+03	8.8328623e+03	8.4328637e+03	7.7785264e+03	8.2522596e+03	7.8343777e+03	7.7778141e+03	8.6826555e+03	7.6917860e+03	7.5531396e+03	8.1714024e+03	8.4945483e+03	7.2236308e+03	8.8152669e+03	8.1239576e+03	8.5480952e+03	7.7155736e+03	7.2760977e+03	9.2447807e+03
8.0665128e+03	7.6130940e+03	8.6140766e+03	8.6766204e+03	8.6621942e+03	7.7281661e+03	8.9495752e+03	8.4300733e+03	7.8250944e+03	8.0348851e+03	7.2443591e+03	8.0291685e+03	8.2314120e+03	9.1600496e+03	8.5547239e+03	8.2336074e+03	8.7001002e+03	8.8203651e+03	7.7031932e+03	7.6960141e+03	8.3316925e+03	7.6192714e+03	7.6840787e+03	7.8706793e+03	6.9680998e+03	8.0922427e+03	8.4920094e+03	8.4021853e+03	8.8082683e+03	8.3010397e+03	8.6329123e+03	8.2450506e+03	8.8631169e+03	8.5819746e+03	8.0468886e+03	8.7088501e+03	8.3565245e+03	7.8335769e+03	9.0149851e+03	8.3884504e+03	7.8901476e+03	8.3291579e+03	8.5447205e+03	7.3127458e+03	8.8907883e+03	8.3769633e+03	8.5780271e+03	8.4722044e+03	7.4457104e+03	9.2736635e+03
8.2221169e+03	8.0607558e+03	8.7259624e+03	8.9262330e+03	9.1872478e+03	7.9743643e+03	9.2059847e+03	8.9621260e+03	8.0178746e+03	8.0696061e+03	7.2844823e+03	8.4152350e+03	8.4167478e+03	9.2601675e+03	8.7860192e+03	8.3495789e+03	8.7432400e+03	9.3717317e+03	8.0714955e+03	8.0746498e+03	8.9012368e+03	7.8786863e+03	7.8851886e+03	8.4131809e+03	6.9771502e+03	8.5916496e+03	8.5438360e+03	8.5788279e+03	8.8239209e+03	8.3740247e+03	9.1357808e+03	8.6279623e+03	8.9995154e+03	8.6479127e+03	8.3209941e+03	8.9589972e+03	8.4111612e+03	7.8332240e+03	9.0623217e+03	8.4675682e+03	8.2875006e+03	8.4763739e+03	8.8148296e+03	7.4272099e+03	8.9356340e+03	8.6398306e+03	8.6079864e+03	8.5885462e+03	8.1847423e+03	9.3090285e+03
8.4164301e+03	8.1513495e+03	8.7401826e+03	9.1821175e+03	9.3335191e+03	7.9987692e+03	9.3020351e+03	9.1140928e+03	9.1198537e+03	8.2219544e+03	7.5853498e+03	8.6748307e+03	8.6531909e+03	9.3523552e+03	9.0758379e+03	8.4148891e+03	8.8725063e+03	9.5704389e+03	8.9214211e+03	8.2848431e+03	8.9309070e+03	8.6625714e+03	8.0799775e+03	8.6781589e+03	7.5275679e+03	9.1513709e+03	8.8950284e+03	8.9842558e+03	9.0239816e+03	8.7496087e+03	9.1375160e+03	8.7423137e+03	9.0778517e+03	9.1918197e+03	8.3277257e+03	9.0287230e+03	9.0869628e+03	7.9540749e+03	9.5193190e+03	8.5390542e+03	8.6746929e+03	8.5157458e+03	8.9879182e+03	8.6654694e+03	9.1066624e+03	8.7155536e+03	8.7360069e+03	8.8088187e+03	8.7562807e+03	9.3513668e+03
8.8517612e+03	8.3161482e+03	9.7506112e+03	9.4703404e+03	9.3595745e+03	8.9192474e+03	9.3029113e+03	9.5226398e+03	9.2278260e+03	9.3940874e+03	7.7357077e+03	9.1265855e+03	9.6954346e+03	9.5033708e+03	9.8611967e+03	9.0688874e+03	8.9409065e+03	9.7522115e+03	8.9681101e+03	9.2537315e+03	8.9748725e+03	8.7128388e+03	8.3648280e+03	9.1945640e+03	7.6392206e+03	9.3385599e+03	9.1034435e+03	9.4197926e+03	9.3864370e+03	9.3402459e+03	9.5695035e+03	9.6771743e+03	9.1642591e+03	9.4276573e+03	9.4063575e+03	9.4293437e+03	9.7205371e+03	8.3007946e+03	9.8598829e+03	8.7178611e+03	9.1127132e+03	8.7805226e+03	9.1328435e+03	8.8143346e+03	9.7305156e+03	8.7604588e+03	8.8184033e+03	9.0387449e+03	9.4752231e+03	9.4276149e+03
9.8350199e+03	9.1434615e+03	9.9192333e+03	9.6860305e+03	9.5887436e+03	9.8727637e+03	9.9638406e+03	9.8041141e+03	9.2796151e+03	9.9619824e+03	8.1773529e+03	9.3025638e+03	9.8439276e+03	9.8160475e+03	9.9400201e+03	9.9491637e+03	8.9718991e+03	9.9189092e+03	9.4876007e+03	9.7796027e+03	9.5074972e+03	9.8818655e+03	9.1614480e+03	9.5649498e+03	9.0416996e+03	9.6883429e+03	9.8121170e+03	9.5748550e+03	9.9166410e+03	9.3682611e+03	9.9719610e+03	9.9621000e+03	9.6992437e+03	9.8403365e+03	9.9675526e+03	9.7259194e+03	9.8001662e+03	8.6936815e+03	9.9610735e+03	9.7294165e+03	9.2004202e+03	9.2167069e+03	9.6175090e+03	9.3082892e+03	9.7497075e+03	9.3042312e+03	8.9221629e+03	9.2322560e+03	9.5717337e+03	9.9405103e+03
