# Supplementary material for: Signal Partitioning Algorithm for Highly Efficient Gaussian Mixture Modeling in Mass Spectrometry
Source: PLoS One. 2015 Jul 31;10(7):e0134256. doi: 10.1371/journal.pone.0134256 (PMC4521892; doi:10.1371/journal.pone.0134256)
Supplement: S3 File — (ZIP) [file pone.0134256.s003.zip › S3_File/sim_peaks_150.txt]

% Manuscript: Signal partitioning algorithm for highly efficient Gaussian mixture modeling in mass spectrometry
% by Andrzej Polanski, Michal Marczyk, Monika Pietrowska, Piotr Widlak and Joanna Polanska
% True peaks for simulated data with 150 peaks
% columns: true peaks for different populations
2.3148255e+03	2.0299453e+03	2.3023332e+03	2.0859251e+03	2.2634168e+03	2.3592492e+03	2.3727187e+03	2.2973456e+03	2.4548301e+03	2.1356932e+03	2.1116101e+03	2.2001437e+03	2.0879706e+03	2.2266929e+03	2.2969129e+03	2.1808505e+03	2.2345252e+03	2.1598190e+03	2.2311786e+03	2.3651049e+03	2.2675612e+03	2.1905979e+03	2.1623287e+03	2.1090385e+03	2.1239451e+03	2.1487473e+03	2.2620550e+03	2.2292462e+03	2.2779992e+03	2.2288559e+03	2.3526177e+03	2.3660299e+03	2.2314224e+03	2.2266309e+03	2.2387804e+03	2.1297326e+03	2.1935998e+03	2.2492557e+03	2.1421149e+03	2.1994901e+03	2.2330865e+03	2.2365045e+03	2.3118242e+03	2.1513819e+03	2.1468905e+03	2.1416282e+03	2.1875196e+03	2.2498891e+03	2.1900078e+03	2.2092418e+03
2.3237106e+03	2.1097607e+03	2.3181891e+03	2.1026704e+03	2.2696098e+03	2.3590100e+03	2.3856491e+03	2.3140160e+03	2.4814090e+03	2.2807955e+03	2.1346559e+03	2.2847586e+03	2.4015307e+03	2.2500938e+03	2.3002552e+03	2.2041823e+03	2.2807796e+03	2.1952043e+03	2.3701471e+03	2.4007615e+03	2.3945415e+03	2.2478905e+03	2.2852954e+03	2.3878220e+03	2.1273329e+03	2.2770026e+03	2.3399027e+03	2.3274511e+03	2.3421390e+03	2.3084950e+03	2.3799249e+03	2.4000285e+03	2.3331853e+03	2.2719489e+03	2.3072650e+03	2.3154440e+03	2.2785135e+03	2.3636368e+03	2.2497795e+03	2.2549760e+03	2.2686949e+03	2.2777058e+03	2.3153118e+03	2.1916798e+03	2.2717463e+03	2.2764672e+03	2.3762081e+03	2.2933913e+03	2.2301396e+03	2.2273548e+03
2.3411081e+03	2.3102567e+03	2.3547559e+03	2.1165911e+03	2.2996606e+03	2.3788191e+03	2.3994629e+03	2.3250829e+03	2.4905330e+03	2.2919935e+03	2.3132071e+03	2.2896460e+03	2.4417324e+03	2.3108912e+03	2.3529160e+03	2.2091830e+03	2.3554167e+03	2.3359806e+03	2.3757190e+03	2.4151073e+03	2.4516723e+03	2.2785748e+03	2.3004779e+03	2.4289563e+03	2.1832412e+03	2.3793747e+03	2.3507607e+03	2.3711995e+03	2.3542540e+03	2.4088813e+03	2.4185326e+03	2.4671127e+03	2.3800806e+03	2.2834872e+03	2.3135017e+03	2.4041196e+03	2.3071210e+03	2.4179646e+03	2.3244270e+03	2.3098446e+03	2.3034203e+03	2.4033414e+03	2.3623194e+03	2.2187302e+03	2.3081468e+03	2.3202738e+03	2.3857160e+03	2.3159672e+03	2.4191256e+03	2.2636360e+03
2.3466331e+03	2.3404660e+03	2.3767263e+03	2.1637069e+03	2.3047218e+03	2.4124318e+03	2.4139942e+03	2.4380194e+03	2.4934611e+03	2.3120217e+03	2.4151432e+03	2.3635247e+03	2.4655720e+03	2.3309338e+03	2.4002287e+03	2.3223755e+03	2.3614054e+03	2.4495300e+03	2.3962438e+03	2.4157305e+03	2.4624559e+03	2.3957646e+03	2.3457145e+03	2.4500807e+03	2.2296528e+03	2.4165050e+03	2.3668450e+03	2.3901753e+03	2.3682015e+03	2.4315058e+03	2.4460548e+03	2.5685305e+03	2.3816577e+03	2.3632120e+03	2.3665707e+03	2.4062036e+03	2.3261596e+03	2.4469897e+03	2.3686986e+03	2.4086001e+03	2.3065201e+03	2.5050490e+03	2.3784228e+03	2.2449933e+03	2.3242738e+03	2.3707958e+03	2.4159964e+03	2.3532894e+03	2.4362518e+03	2.3812158e+03
2.3810605e+03	2.3900207e+03	2.3857811e+03	2.3002635e+03	2.3488305e+03	2.4127390e+03	2.4226513e+03	2.4581228e+03	2.5191112e+03	2.3883755e+03	2.5018262e+03	2.4400857e+03	2.4842005e+03	2.4648466e+03	2.4566900e+03	2.3810569e+03	2.3925830e+03	2.4505339e+03	2.4163129e+03	2.4675554e+03	2.4802288e+03	2.4119819e+03	2.3952445e+03	2.4579092e+03	2.3443617e+03	2.4720470e+03	2.3947792e+03	2.4527774e+03	2.4054012e+03	2.4572947e+03	2.4589678e+03	2.5778661e+03	2.4288855e+03	2.3921149e+03	2.4351531e+03	2.4485781e+03	2.4282028e+03	2.4515826e+03	2.4302977e+03	2.4097428e+03	2.3805245e+03	2.5771817e+03	2.3797582e+03	2.2930490e+03	2.3766180e+03	2.3785300e+03	2.4850741e+03	2.3934368e+03	2.4644617e+03	2.3963455e+03
2.4134679e+03	2.4014854e+03	2.3922966e+03	2.3114904e+03	2.3816016e+03	2.5027969e+03	2.4936528e+03	2.4932505e+03	2.5263003e+03	2.4420604e+03	2.5080469e+03	2.4452826e+03	2.6241379e+03	2.5306408e+03	2.5186319e+03	2.4550797e+03	2.4397060e+03	2.4656229e+03	2.4807249e+03	2.4985011e+03	2.5006250e+03	2.4608283e+03	2.4807610e+03	2.4663066e+03	2.3508888e+03	2.4787995e+03	2.3993485e+03	2.5006485e+03	2.4143134e+03	2.5042670e+03	2.5277838e+03	2.6109444e+03	2.4554764e+03	2.3962947e+03	2.4648280e+03	2.4502095e+03	2.4403732e+03	2.4590125e+03	2.4988511e+03	2.4198523e+03	2.4292485e+03	2.5782007e+03	2.3838075e+03	2.3005126e+03	2.3777632e+03	2.3821752e+03	2.4945646e+03	2.3949991e+03	2.4800095e+03	2.5158820e+03
2.4326984e+03	2.4369616e+03	2.4008401e+03	2.3668126e+03	2.4200581e+03	2.5128451e+03	2.5005082e+03	2.5266960e+03	2.5878372e+03	2.4590665e+03	2.5931884e+03	2.4731693e+03	2.6413431e+03	2.5694766e+03	2.5353735e+03	2.5270540e+03	2.4590982e+03	2.5120931e+03	2.5214984e+03	2.5024971e+03	2.5625604e+03	2.4715271e+03	2.4864078e+03	2.4779182e+03	2.4576960e+03	2.4786506e+03	2.4253965e+03	2.5620329e+03	2.4332536e+03	2.5208541e+03	2.5417967e+03	2.6171039e+03	2.4865107e+03	2.4071190e+03	2.4897906e+03	2.4659136e+03	2.4448352e+03	2.4704812e+03	2.5003299e+03	2.4258134e+03	2.4540449e+03	2.6021055e+03	2.4496339e+03	2.3068232e+03	2.3899436e+03	2.4250910e+03	2.5225375e+03	2.4080781e+03	2.5512302e+03	2.6575473e+03
2.4557068e+03	2.4380566e+03	2.4015612e+03	2.3871202e+03	2.4338914e+03	2.5197651e+03	2.6179542e+03	2.5836001e+03	2.6007457e+03	2.4845019e+03	2.6098912e+03	2.4760232e+03	2.6617206e+03	2.5832889e+03	2.5349755e+03	2.5499102e+03	2.5695930e+03	2.5595205e+03	2.5316410e+03	2.5189708e+03	2.5780740e+03	2.4822331e+03	2.4973784e+03	2.5337879e+03	2.4625328e+03	2.5548762e+03	2.4290212e+03	2.6411733e+03	2.4389643e+03	2.5396172e+03	2.5708781e+03	2.6351125e+03	2.5234619e+03	2.4146823e+03	2.4961451e+03	2.4832044e+03	2.4540901e+03	2.5485898e+03	2.5447477e+03	2.4279287e+03	2.4749631e+03	2.6254220e+03	2.4635952e+03	2.4507888e+03	2.4029712e+03	2.4410680e+03	2.5632910e+03	2.4169360e+03	2.5608227e+03	2.6648405e+03
2.4566488e+03	2.4529689e+03	2.5057361e+03	2.4564899e+03	2.4819449e+03	2.5919752e+03	2.6658026e+03	2.6267378e+03	2.6049313e+03	2.4878488e+03	2.6129522e+03	2.4878047e+03	2.6664390e+03	2.6088497e+03	2.5457523e+03	2.5578589e+03	2.6209618e+03	2.5658549e+03	2.5625488e+03	2.5528660e+03	2.5873005e+03	2.4861563e+03	2.5097575e+03	2.5812321e+03	2.4639392e+03	2.5633557e+03	2.4797355e+03	2.6727187e+03	2.4405201e+03	2.5406163e+03	2.5709524e+03	2.6631421e+03	2.5225927e+03	2.4701705e+03	2.5308798e+03	2.4943062e+03	2.4586834e+03	2.5962496e+03	2.5494836e+03	2.4422311e+03	2.4976158e+03	2.6553645e+03	2.5032071e+03	2.5882726e+03	2.4101090e+03	2.4672543e+03	2.6038787e+03	2.4624650e+03	2.6311758e+03	2.6679474e+03
2.4662455e+03	2.4676072e+03	2.5272902e+03	2.4837799e+03	2.5336654e+03	2.5923891e+03	2.8241431e+03	2.6427940e+03	2.6049306e+03	2.5481136e+03	2.6362562e+03	2.5299299e+03	2.6770223e+03	2.6530654e+03	2.5591144e+03	2.5795127e+03	2.6231473e+03	2.5899745e+03	2.5927292e+03	2.5651274e+03	2.5947639e+03	2.4848858e+03	2.5836170e+03	2.5902932e+03	2.4911262e+03	2.5654035e+03	2.5790133e+03	2.6789754e+03	2.4469248e+03	2.5619621e+03	2.5860495e+03	2.6729622e+03	2.5939712e+03	2.5007024e+03	2.5364609e+03	2.5019295e+03	2.4778179e+03	2.6284353e+03	2.5606456e+03	2.4441144e+03	2.5525571e+03	2.7168948e+03	2.5460185e+03	2.5974495e+03	2.4444031e+03	2.4911894e+03	2.6118623e+03	2.4805191e+03	2.6417330e+03	2.6737858e+03
2.4866958e+03	2.5055562e+03	2.5297811e+03	2.4995244e+03	2.6109798e+03	2.6533419e+03	2.8900008e+03	2.6810972e+03	2.6286973e+03	2.5494876e+03	2.6413760e+03	2.5728291e+03	2.6900327e+03	2.6634540e+03	2.6325539e+03	2.6343529e+03	2.6493340e+03	2.6811478e+03	2.6109742e+03	2.5777207e+03	2.5965141e+03	2.5354874e+03	2.5896721e+03	2.5999295e+03	2.5014409e+03	2.5745982e+03	2.5943718e+03	2.6797459e+03	2.4570255e+03	2.5637022e+03	2.6204253e+03	2.7157250e+03	2.6409825e+03	2.5071303e+03	2.5730444e+03	2.5179450e+03	2.4907890e+03	2.6378866e+03	2.5675618e+03	2.4608696e+03	2.5801128e+03	2.7225150e+03	2.5764781e+03	2.7368318e+03	2.4734921e+03	2.4927824e+03	2.6620633e+03	2.4902206e+03	2.6552250e+03	2.6777373e+03
2.5351120e+03	2.5200352e+03	2.5766850e+03	2.4996831e+03	2.6188406e+03	2.6553247e+03	2.8953256e+03	2.7009390e+03	2.6336779e+03	2.5643604e+03	2.6911661e+03	2.6112838e+03	2.7001784e+03	2.6669693e+03	2.6481344e+03	2.6696088e+03	2.6832022e+03	2.6839192e+03	2.6260707e+03	2.5981349e+03	2.5980599e+03	2.5372989e+03	2.6283357e+03	2.6023488e+03	2.5512557e+03	2.5760076e+03	2.5977880e+03	2.6921287e+03	2.5464993e+03	2.5645827e+03	2.6316705e+03	2.7366706e+03	2.6706866e+03	2.5102724e+03	2.5783341e+03	2.5551496e+03	2.4936602e+03	2.6516345e+03	2.5846807e+03	2.4646616e+03	2.5838677e+03	2.7295974e+03	2.5806656e+03	2.7574614e+03	2.4810620e+03	2.5085619e+03	2.6940060e+03	2.4976162e+03	2.6682046e+03	2.6807001e+03
2.5706729e+03	2.5218879e+03	2.5811738e+03	2.5014582e+03	2.6260735e+03	2.6753968e+03	2.9115822e+03	2.7579524e+03	2.7493041e+03	2.5816072e+03	2.7503660e+03	2.6542757e+03	2.7050851e+03	2.7001964e+03	2.6560694e+03	2.6721971e+03	2.7000285e+03	2.7098560e+03	2.6608309e+03	2.6163000e+03	2.6030264e+03	2.5545796e+03	2.6606551e+03	2.6141435e+03	2.5986820e+03	2.5771091e+03	2.6027682e+03	2.7277746e+03	2.5783411e+03	2.5806287e+03	2.6459819e+03	2.7505282e+03	2.6786600e+03	2.5938396e+03	2.5802067e+03	2.5613203e+03	2.5391161e+03	2.6620192e+03	2.6079010e+03	2.5253431e+03	2.6570123e+03	2.7473274e+03	2.5953153e+03	2.7723076e+03	2.4839317e+03	2.5253673e+03	2.7140702e+03	2.5567658e+03	2.6745357e+03	2.6862671e+03
2.5774503e+03	2.5316936e+03	2.6480005e+03	2.5099329e+03	2.6288965e+03	2.6897487e+03	2.9149977e+03	2.7826730e+03	2.7613161e+03	2.6529898e+03	2.7722332e+03	2.6548007e+03	2.7063949e+03	2.7210087e+03	2.7028943e+03	2.6840380e+03	2.7014756e+03	2.7212624e+03	2.6755487e+03	2.6179335e+03	2.6050080e+03	2.7250514e+03	2.6734067e+03	2.6623231e+03	2.6561959e+03	2.5905663e+03	2.6433428e+03	2.7294813e+03	2.6022882e+03	2.5827269e+03	2.6714904e+03	2.7527840e+03	2.7323058e+03	2.6247706e+03	2.5960401e+03	2.5727472e+03	2.5774708e+03	2.6695655e+03	2.6310696e+03	2.5433102e+03	2.6942633e+03	2.7635483e+03	2.6080121e+03	2.7803477e+03	2.4956534e+03	2.5761003e+03	2.7268804e+03	2.5716332e+03	2.6892038e+03	2.7478009e+03
2.5808236e+03	2.5573915e+03	2.6538695e+03	2.5615998e+03	2.6616855e+03	2.7161714e+03	2.9159314e+03	2.7826098e+03	2.7712757e+03	2.6594154e+03	2.7998637e+03	2.6581563e+03	2.7079785e+03	2.7569739e+03	2.7105571e+03	2.6871240e+03	2.7553912e+03	2.7261918e+03	2.6862118e+03	2.6427040e+03	2.6127972e+03	2.7286851e+03	2.6818674e+03	2.6953871e+03	2.6844134e+03	2.6155288e+03	2.6926083e+03	2.7398332e+03	2.6422716e+03	2.6148746e+03	2.6841611e+03	2.8260232e+03	2.7357489e+03	2.6364877e+03	2.6080103e+03	2.5755676e+03	2.6002985e+03	2.6765938e+03	2.6978146e+03	2.5601056e+03	2.6938349e+03	2.7948183e+03	2.6299081e+03	2.7864437e+03	2.5129896e+03	2.5956487e+03	2.7272684e+03	2.5773144e+03	2.7101387e+03	2.7536204e+03
2.5845264e+03	2.5592456e+03	2.6891767e+03	2.5616566e+03	2.6703638e+03	2.7649346e+03	2.9218872e+03	2.7977042e+03	2.7817404e+03	2.7059420e+03	2.8009693e+03	2.7275075e+03	2.7156919e+03	2.7609060e+03	2.7112096e+03	2.6892541e+03	2.7584938e+03	2.7336896e+03	2.6879580e+03	2.6615667e+03	2.6488787e+03	2.7337358e+03	2.6913642e+03	2.7435416e+03	2.6939241e+03	2.6189035e+03	2.7043002e+03	2.7451647e+03	2.6910563e+03	2.6600592e+03	2.7116202e+03	2.8419809e+03	2.7413381e+03	2.6668374e+03	2.6404681e+03	2.5923111e+03	2.6263267e+03	2.6844954e+03	2.7066489e+03	2.6064883e+03	2.7223852e+03	2.8425282e+03	2.6834379e+03	2.7926643e+03	2.5321363e+03	2.6157564e+03	2.7502772e+03	2.5818049e+03	2.7405940e+03	2.8506743e+03
2.5861531e+03	2.5616696e+03	2.7369750e+03	2.5886528e+03	2.7039267e+03	2.7930346e+03	2.9263925e+03	2.8278561e+03	2.7841395e+03	2.7098536e+03	2.8550377e+03	2.7322999e+03	2.7185790e+03	2.8111533e+03	2.7464302e+03	2.6879791e+03	2.7819423e+03	2.8049117e+03	2.6991704e+03	2.6726527e+03	2.6806505e+03	2.7417489e+03	2.6921011e+03	2.8223506e+03	2.6978745e+03	2.6356544e+03	2.7232480e+03	2.7767744e+03	2.6952238e+03	2.6777529e+03	2.7296092e+03	2.8971884e+03	2.7491663e+03	2.6999182e+03	2.7189461e+03	2.5982171e+03	2.6434269e+03	2.6857389e+03	2.7077634e+03	2.6404642e+03	2.7384980e+03	2.8490918e+03	2.6961321e+03	2.7980940e+03	2.5599784e+03	2.6517280e+03	2.7653121e+03	2.6359536e+03	2.7474013e+03	2.8688406e+03
2.5874629e+03	2.5789126e+03	2.7476444e+03	2.5898320e+03	2.7109834e+03	2.8195711e+03	2.9311460e+03	2.8362452e+03	2.7863460e+03	2.7316327e+03	2.8644158e+03	2.7741576e+03	2.7420455e+03	2.8351096e+03	2.7500984e+03	2.6987854e+03	2.7931849e+03	2.8286721e+03	2.7198355e+03	2.6959159e+03	2.6972479e+03	2.7936013e+03	2.7023240e+03	2.8230703e+03	2.7242719e+03	2.6878162e+03	2.7254744e+03	2.7995035e+03	2.6954182e+03	2.6928761e+03	2.7683273e+03	2.9023424e+03	2.7636812e+03	2.6991916e+03	2.7795757e+03	2.6039837e+03	2.6643803e+03	2.6894310e+03	2.7844989e+03	2.6728877e+03	2.7577616e+03	2.8522974e+03	2.7118922e+03	2.7971436e+03	2.6149777e+03	2.6635402e+03	2.7976913e+03	2.6358218e+03	2.7489765e+03	2.8694790e+03
2.6485049e+03	2.6178863e+03	2.7712835e+03	2.5997854e+03	2.7151432e+03	2.8318513e+03	2.9335974e+03	2.8748188e+03	2.8330484e+03	2.7480124e+03	2.8840602e+03	2.7832003e+03	2.7467113e+03	2.8556884e+03	2.7969604e+03	2.7050840e+03	2.8064792e+03	2.8459066e+03	2.7557584e+03	2.7437950e+03	2.7009303e+03	2.8095510e+03	2.7060229e+03	2.8463439e+03	2.7326071e+03	2.7213983e+03	2.7340502e+03	2.8355605e+03	2.6996667e+03	2.7423047e+03	2.7752273e+03	2.9482590e+03	2.7665146e+03	2.7199722e+03	2.8110947e+03	2.6049925e+03	2.6708956e+03	2.6987537e+03	2.8093151e+03	2.7137614e+03	2.7900776e+03	2.8535351e+03	2.8554833e+03	2.8019417e+03	2.7083237e+03	2.6714705e+03	2.7991043e+03	2.6560755e+03	2.7646719e+03	2.8800553e+03
2.6843883e+03	2.6707869e+03	2.7934160e+03	2.6067817e+03	2.7659933e+03	2.8332427e+03	2.9381052e+03	2.9314777e+03	2.8444031e+03	2.8032321e+03	2.9220462e+03	2.7834564e+03	2.7583215e+03	2.8614080e+03	2.8014484e+03	2.7088904e+03	2.8416015e+03	2.8765057e+03	2.7729109e+03	2.7560991e+03	2.7371288e+03	2.8171717e+03	2.7130599e+03	2.8525777e+03	2.7381780e+03	2.7242640e+03	2.7516192e+03	2.8371201e+03	2.7311149e+03	2.7449687e+03	2.8216328e+03	2.9628418e+03	2.7731919e+03	2.7207355e+03	2.8220572e+03	2.6097549e+03	2.6906286e+03	2.7104164e+03	2.8567360e+03	2.7426588e+03	2.8138318e+03	2.8641584e+03	2.8828263e+03	2.8060022e+03	2.7249236e+03	2.6876008e+03	2.8269906e+03	2.6705002e+03	2.7977341e+03	2.8873415e+03
2.6889253e+03	2.6957472e+03	2.7971109e+03	2.6375053e+03	2.7716967e+03	2.8452614e+03	2.9497848e+03	2.9352483e+03	2.8502307e+03	2.8327840e+03	2.9736819e+03	2.7889970e+03	2.7599008e+03	2.8867228e+03	2.8128130e+03	2.7222135e+03	2.8893167e+03	2.8913364e+03	2.8020401e+03	2.7591086e+03	2.7906110e+03	2.8462500e+03	2.7959992e+03	2.9683349e+03	2.7374232e+03	2.7770531e+03	2.7917752e+03	2.8796508e+03	2.7311935e+03	2.7686067e+03	2.8241452e+03	2.9729251e+03	2.7762495e+03	2.7246964e+03	2.8507659e+03	2.6276387e+03	2.7354830e+03	2.7692988e+03	2.8594268e+03	2.7853320e+03	2.8408771e+03	2.8681053e+03	2.8927867e+03	2.8246691e+03	2.7301798e+03	2.6884300e+03	2.8674293e+03	2.6890656e+03	2.8005236e+03	2.9259554e+03
2.7366427e+03	2.7004357e+03	2.7988064e+03	2.6580358e+03	2.7793458e+03	2.8499346e+03	2.9714183e+03	2.9380753e+03	2.8500704e+03	2.8482605e+03	2.9910706e+03	2.8090546e+03	2.7609512e+03	2.8960215e+03	2.8177834e+03	2.7746676e+03	2.8941311e+03	2.9046765e+03	2.8058862e+03	2.7639872e+03	2.8080002e+03	2.8516424e+03	2.8050804e+03	3.0418026e+03	2.8114783e+03	2.7790604e+03	2.7953407e+03	2.8928760e+03	2.7662351e+03	2.7811244e+03	2.8517082e+03	2.9950863e+03	2.8346403e+03	2.7647187e+03	2.8587624e+03	2.6335119e+03	2.7394837e+03	2.7843078e+03	2.8623557e+03	2.8193232e+03	2.8802783e+03	2.8719972e+03	2.9013409e+03	2.8306403e+03	2.7429405e+03	2.6940515e+03	2.9665611e+03	2.6925012e+03	2.8128683e+03	2.9310548e+03
2.7499935e+03	2.7055850e+03	2.8237818e+03	2.6667115e+03	2.7804319e+03	2.8526354e+03	2.9744325e+03	2.9438063e+03	2.8993495e+03	2.8571005e+03	3.0354565e+03	2.8234957e+03	2.7825025e+03	2.9014349e+03	2.8398280e+03	2.8133810e+03	2.9012526e+03	2.9114096e+03	2.8392327e+03	2.7849883e+03	2.8288643e+03	2.8592987e+03	2.8539097e+03	3.0448249e+03	2.8132313e+03	2.8104459e+03	2.8012196e+03	2.9068316e+03	2.8016465e+03	2.8439806e+03	2.8586715e+03	3.0070240e+03	2.8676281e+03	2.7643560e+03	2.8723055e+03	2.6433450e+03	2.7460360e+03	2.8547030e+03	2.8895724e+03	2.8202853e+03	2.9110166e+03	2.8869772e+03	2.9045180e+03	2.8433178e+03	2.7474892e+03	2.7107540e+03	2.9862050e+03	2.6992894e+03	2.8434277e+03	3.0025836e+03
2.8776448e+03	2.7152050e+03	2.8303178e+03	2.7123422e+03	2.8041518e+03	2.8772793e+03	2.9999185e+03	2.9436920e+03	2.9429988e+03	2.8973631e+03	3.0603138e+03	2.8415745e+03	2.7829756e+03	2.9669626e+03	2.8898346e+03	2.8463898e+03	2.9010283e+03	2.9430888e+03	2.8560030e+03	2.8078915e+03	2.8640945e+03	2.8833181e+03	2.8563811e+03	3.0479935e+03	2.8211664e+03	2.8564355e+03	2.8015238e+03	2.9179844e+03	2.8032221e+03	2.8466962e+03	2.8758653e+03	3.0479148e+03	2.8738118e+03	2.7818615e+03	2.8765454e+03	2.6955054e+03	2.7668096e+03	2.8746913e+03	2.9280180e+03	2.8227140e+03	2.9221191e+03	2.9017485e+03	2.9433614e+03	2.8725965e+03	2.7502002e+03	2.7147537e+03	2.9898809e+03	2.7139760e+03	2.9114749e+03	3.0064418e+03
2.8817792e+03	2.7214402e+03	2.8681035e+03	2.7197061e+03	2.8329183e+03	2.8930103e+03	3.0039125e+03	2.9706099e+03	2.9898048e+03	2.9110737e+03	3.0827201e+03	2.8437069e+03	2.7936947e+03	3.0289044e+03	2.9422768e+03	2.8485555e+03	2.9084912e+03	2.9559652e+03	2.9062208e+03	2.8129001e+03	2.8691113e+03	2.9054246e+03	2.9024487e+03	3.1006418e+03	2.8990321e+03	2.8799767e+03	2.8052704e+03	2.9241006e+03	2.8068844e+03	2.8487666e+03	2.8893556e+03	3.1302813e+03	2.9098164e+03	2.8026198e+03	2.8834668e+03	2.7328341e+03	2.7765794e+03	2.8781099e+03	2.9908130e+03	2.8351076e+03	2.9451734e+03	2.9181879e+03	2.9534692e+03	2.8928239e+03	2.7606295e+03	2.7540071e+03	2.9911597e+03	2.7137299e+03	2.9168832e+03	3.0083736e+03
2.8980932e+03	2.7477840e+03	2.8702975e+03	2.7348007e+03	2.8374447e+03	2.9268000e+03	3.0066418e+03	3.0257207e+03	3.0058520e+03	2.9356886e+03	3.0958664e+03	2.8678278e+03	2.8357118e+03	3.0674196e+03	2.9539232e+03	2.8535721e+03	2.9088407e+03	2.9549891e+03	2.9152082e+03	2.8222352e+03	2.8727076e+03	2.9471267e+03	2.9218976e+03	3.1326451e+03	2.9557752e+03	2.8826805e+03	2.8755536e+03	2.9322522e+03	2.8237365e+03	2.8863514e+03	2.8926890e+03	3.1313753e+03	2.9192065e+03	2.8111521e+03	2.9211690e+03	2.7901315e+03	2.8480990e+03	2.8981317e+03	3.0116087e+03	2.8395097e+03	2.9505941e+03	2.9262796e+03	2.9748227e+03	2.8944315e+03	2.7618241e+03	2.7612132e+03	3.0338143e+03	2.7468842e+03	2.9455506e+03	3.0418880e+03
2.9227537e+03	2.7761586e+03	2.8826036e+03	2.7495083e+03	2.8439139e+03	2.9498185e+03	3.0167386e+03	3.0383233e+03	3.0100721e+03	2.9359425e+03	3.1046794e+03	2.8859710e+03	2.8863219e+03	3.0801745e+03	2.9728850e+03	2.8652760e+03	2.9650882e+03	2.9643989e+03	2.9539761e+03	2.8352894e+03	2.8820365e+03	2.9552764e+03	3.0157046e+03	3.1388462e+03	2.9581128e+03	2.9314569e+03	2.8799115e+03	2.9521489e+03	2.8363214e+03	2.8943139e+03	2.8960350e+03	3.1616963e+03	2.9961171e+03	2.8137071e+03	2.9261542e+03	2.7992286e+03	2.8485848e+03	2.9671697e+03	3.0186187e+03	2.8456298e+03	2.9542916e+03	2.9593511e+03	2.9838331e+03	2.9579658e+03	2.7715247e+03	2.7711239e+03	3.0466085e+03	2.7781572e+03	2.9551138e+03	3.0941336e+03
2.9304122e+03	2.8239427e+03	2.8866346e+03	2.7859237e+03	2.8626292e+03	2.9625473e+03	3.0579775e+03	3.0610961e+03	3.0119123e+03	3.0000356e+03	3.1588980e+03	2.9431673e+03	2.8910778e+03	3.0894371e+03	2.9904956e+03	2.9039190e+03	3.0387496e+03	3.0050153e+03	2.9848725e+03	2.8356226e+03	2.9256337e+03	2.9577375e+03	3.0553856e+03	3.1507138e+03	3.0528762e+03	2.9377703e+03	2.9008802e+03	2.9563593e+03	2.8473361e+03	2.9280003e+03	2.8992151e+03	3.1698848e+03	3.0111415e+03	2.8424186e+03	2.9301536e+03	2.8556316e+03	2.8570635e+03	3.0255463e+03	3.0467193e+03	2.8579655e+03	2.9661709e+03	2.9967221e+03	3.0048532e+03	2.9863022e+03	2.7712068e+03	2.7732946e+03	3.0596322e+03	2.8014281e+03	3.0021431e+03	3.1077357e+03
2.9434635e+03	2.8324423e+03	2.9122965e+03	2.7901346e+03	2.8656164e+03	2.9731440e+03	3.0649428e+03	3.0640987e+03	3.0203797e+03	3.0209314e+03	3.2111672e+03	2.9576540e+03	2.9506180e+03	3.0925056e+03	3.0220780e+03	2.9050771e+03	3.0470271e+03	3.0167283e+03	3.0016192e+03	2.8373421e+03	2.9362467e+03	2.9966226e+03	3.0573296e+03	3.1549382e+03	3.0671270e+03	2.9784723e+03	2.9021581e+03	2.9827198e+03	2.8511075e+03	2.9348090e+03	2.9177099e+03	3.1904136e+03	3.0247767e+03	2.8750744e+03	2.9624691e+03	2.8629336e+03	2.8681226e+03	3.0865045e+03	3.0638075e+03	2.9027960e+03	2.9708557e+03	3.0081010e+03	3.0218027e+03	3.0443543e+03	2.8497549e+03	2.7788680e+03	3.0672193e+03	2.8038410e+03	3.0070311e+03	3.1150907e+03
2.9971224e+03	2.8509295e+03	2.9397771e+03	2.8149177e+03	2.9249638e+03	2.9877939e+03	3.0647656e+03	3.0727789e+03	3.0301882e+03	3.0500061e+03	3.2128726e+03	2.9730547e+03	2.9581908e+03	3.0981743e+03	3.0260753e+03	2.9307418e+03	3.0608830e+03	3.0486709e+03	3.0021730e+03	2.8493686e+03	2.9372962e+03	3.0302073e+03	3.0772974e+03	3.1543000e+03	3.0948763e+03	3.0019709e+03	2.9428583e+03	2.9922060e+03	2.8784594e+03	2.9518785e+03	2.9336684e+03	3.2036477e+03	3.0440314e+03	2.8791960e+03	2.9754169e+03	2.9124469e+03	2.8865197e+03	3.1097427e+03	3.0722727e+03	2.9573092e+03	3.0130886e+03	3.0430329e+03	3.0331675e+03	3.0595685e+03	2.8759859e+03	2.7941321e+03	3.1372553e+03	2.9184521e+03	3.0368477e+03	3.1242365e+03
3.0136413e+03	2.8570061e+03	2.9464572e+03	2.8687037e+03	2.9773815e+03	3.0105382e+03	3.0723723e+03	3.0742670e+03	3.0521647e+03	3.0505809e+03	3.2248941e+03	3.0095755e+03	2.9633136e+03	3.1623834e+03	3.0352606e+03	2.9369981e+03	3.0863226e+03	3.0545341e+03	3.0397496e+03	2.8896105e+03	2.9584296e+03	3.0560647e+03	3.0815546e+03	3.1571555e+03	3.1087747e+03	3.0517164e+03	2.9763951e+03	3.0709868e+03	2.9129192e+03	2.9549240e+03	2.9700376e+03	3.2578363e+03	3.0482804e+03	2.8809587e+03	2.9846954e+03	2.9303736e+03	2.9267613e+03	3.1168811e+03	3.0763235e+03	2.9600766e+03	3.0363010e+03	3.0507949e+03	3.0523052e+03	3.0714106e+03	2.8988716e+03	2.7946970e+03	3.1682232e+03	2.9199498e+03	3.0701552e+03	3.1299258e+03
3.0367604e+03	2.8738505e+03	2.9607924e+03	2.8791077e+03	2.9788445e+03	3.0333489e+03	3.0839067e+03	3.0842796e+03	3.1103622e+03	3.0712731e+03	3.2580324e+03	3.0719092e+03	2.9655828e+03	3.1654544e+03	3.0457209e+03	2.9623332e+03	3.0986734e+03	3.0823141e+03	3.0476780e+03	2.9409452e+03	3.0080661e+03	3.0595361e+03	3.0848346e+03	3.1766115e+03	3.1193213e+03	3.0660184e+03	3.0230984e+03	3.1350118e+03	2.9255259e+03	2.9570986e+03	2.9705639e+03	3.2956290e+03	3.0561133e+03	2.8867446e+03	2.9963291e+03	2.9790169e+03	2.9311250e+03	3.2215811e+03	3.0806192e+03	2.9737255e+03	3.0438165e+03	3.0556902e+03	3.0581142e+03	3.0751281e+03	2.8999668e+03	2.8164063e+03	3.1705872e+03	2.9322802e+03	3.1418948e+03	3.2080529e+03
3.0553357e+03	2.8985792e+03	2.9778948e+03	2.8863017e+03	2.9820467e+03	3.0449404e+03	3.0988056e+03	3.1399958e+03	3.1674825e+03	3.0876715e+03	3.2787460e+03	3.0956226e+03	2.9952724e+03	3.2382104e+03	3.0686441e+03	2.9944103e+03	3.1461050e+03	3.1544736e+03	3.0543360e+03	2.9571230e+03	3.0189023e+03	3.0715547e+03	3.1073101e+03	3.1969444e+03	3.1228184e+03	3.0674560e+03	3.0482785e+03	3.1789756e+03	2.9260338e+03	2.9701994e+03	2.9992703e+03	3.3097581e+03	3.0634419e+03	2.8906289e+03	3.0039574e+03	3.0027929e+03	2.9543530e+03	3.2461904e+03	3.0848796e+03	3.0290143e+03	3.0482183e+03	3.0813846e+03	3.0840199e+03	3.0786423e+03	2.9220479e+03	2.8188070e+03	3.2334966e+03	2.9352970e+03	3.1450809e+03	3.2161580e+03
3.0857983e+03	2.9788104e+03	2.9942221e+03	2.8915481e+03	2.9953142e+03	3.0861542e+03	3.1015448e+03	3.1424730e+03	3.1901763e+03	3.0884891e+03	3.2931927e+03	3.1114519e+03	3.0172642e+03	3.2403277e+03	3.1018602e+03	3.0127865e+03	3.1688325e+03	3.1674795e+03	3.1313508e+03	2.9742624e+03	3.0495844e+03	3.0937393e+03	3.1229752e+03	3.2108559e+03	3.1428561e+03	3.0755547e+03	3.0648845e+03	3.1854740e+03	2.9556294e+03	2.9802663e+03	3.0150970e+03	3.3155125e+03	3.1132792e+03	2.9063228e+03	3.0098694e+03	3.0559024e+03	3.0003467e+03	3.2465397e+03	3.0884614e+03	3.0325996e+03	3.0794754e+03	3.1219575e+03	3.0865260e+03	3.1215589e+03	2.9626533e+03	2.8264068e+03	3.2527577e+03	2.9399674e+03	3.1516866e+03	3.2264514e+03
3.0990906e+03	3.0017827e+03	2.9948722e+03	2.8928486e+03	3.0091678e+03	3.1075652e+03	3.1028797e+03	3.2079495e+03	3.1964489e+03	3.0887017e+03	3.3483609e+03	3.1487013e+03	3.0757780e+03	3.3437280e+03	3.1041592e+03	3.0244420e+03	3.2102909e+03	3.1762522e+03	3.1448154e+03	3.0265293e+03	3.0534727e+03	3.1055695e+03	3.1262016e+03	3.2229987e+03	3.1469592e+03	3.1087967e+03	3.0678923e+03	3.1994302e+03	2.9548471e+03	2.9919568e+03	3.0178482e+03	3.3478317e+03	3.1330616e+03	2.9071451e+03	3.0250723e+03	3.0676958e+03	3.0024083e+03	3.2577574e+03	3.1180796e+03	3.0456193e+03	3.1001630e+03	3.1857774e+03	3.0926200e+03	3.1241019e+03	2.9941653e+03	2.8333096e+03	3.2588410e+03	2.9511921e+03	3.1713180e+03	3.2312801e+03
3.1075738e+03	3.0035391e+03	3.0181796e+03	2.9001852e+03	3.0368268e+03	3.1252903e+03	3.1080548e+03	3.2196489e+03	3.2348924e+03	3.0900968e+03	3.3538978e+03	3.1545591e+03	3.0824192e+03	3.4003956e+03	3.1072936e+03	3.0538440e+03	3.2414219e+03	3.2349624e+03	3.1482934e+03	3.0876915e+03	3.0898580e+03	3.1123960e+03	3.1277801e+03	3.2378614e+03	3.1769596e+03	3.1260180e+03	3.0711615e+03	3.2049431e+03	2.9864910e+03	2.9951676e+03	3.0210568e+03	3.3948433e+03	3.1371862e+03	2.9197068e+03	3.0283271e+03	3.0765660e+03	3.0427999e+03	3.2701303e+03	3.1351912e+03	3.0943821e+03	3.1061711e+03	3.2048665e+03	3.0953481e+03	3.1301027e+03	3.0463405e+03	2.8631012e+03	3.2800265e+03	2.9619223e+03	3.1794671e+03	3.2527304e+03
3.1105593e+03	3.0129212e+03	3.0192925e+03	2.9094792e+03	3.0502959e+03	3.1308336e+03	3.1418653e+03	3.2206998e+03	3.2774524e+03	3.0919083e+03	3.4133355e+03	3.1572741e+03	3.0867159e+03	3.4287842e+03	3.1112673e+03	3.0640919e+03	3.2474317e+03	3.2528688e+03	3.2029318e+03	3.0900510e+03	3.1027264e+03	3.1194040e+03	3.1433227e+03	3.2459053e+03	3.2559428e+03	3.1682335e+03	3.1065180e+03	3.2145568e+03	2.9879811e+03	3.0454998e+03	3.0199087e+03	3.4293933e+03	3.1720892e+03	2.9585990e+03	3.0399009e+03	3.1151090e+03	3.0630243e+03	3.2948334e+03	3.1374827e+03	3.1523889e+03	3.1683127e+03	3.2336006e+03	3.1034175e+03	3.1307623e+03	3.0507067e+03	2.8641571e+03	3.3193415e+03	2.9741666e+03	3.1881020e+03	3.2582545e+03
3.1616634e+03	3.0391974e+03	3.0572742e+03	2.9570002e+03	3.0605791e+03	3.1511679e+03	3.1478215e+03	3.2242250e+03	3.2864587e+03	3.1090168e+03	3.4205731e+03	3.1787440e+03	3.0913155e+03	3.4715684e+03	3.1544659e+03	3.0660846e+03	3.2480064e+03	3.2605163e+03	3.2155437e+03	3.1053898e+03	3.1319360e+03	3.1695066e+03	3.1705895e+03	3.2536232e+03	3.2712007e+03	3.1877761e+03	3.1279338e+03	3.2207192e+03	2.9914015e+03	3.0670874e+03	3.0228059e+03	3.4333998e+03	3.1807467e+03	2.9724455e+03	3.1319627e+03	3.1186009e+03	3.0716146e+03	3.3075265e+03	3.1383744e+03	3.2001780e+03	3.1842567e+03	3.2618207e+03	3.1377885e+03	3.1339249e+03	3.0598980e+03	2.8893688e+03	3.3342475e+03	3.0142508e+03	3.2242051e+03	3.2814330e+03
3.1792483e+03	3.0415370e+03	3.0705387e+03	2.9588362e+03	3.0679400e+03	3.1834374e+03	3.1674384e+03	3.2398878e+03	3.2877034e+03	3.1195848e+03	3.4452780e+03	3.1931755e+03	3.1360658e+03	3.4737602e+03	3.1774412e+03	3.0897176e+03	3.2684648e+03	3.2704293e+03	3.2447619e+03	3.1120662e+03	3.1351592e+03	3.1810744e+03	3.1873037e+03	3.2611338e+03	3.2934228e+03	3.2032649e+03	3.1490182e+03	3.2215225e+03	3.0002965e+03	3.0780887e+03	3.0249968e+03	3.4478986e+03	3.1961767e+03	2.9799093e+03	3.1400873e+03	3.1230902e+03	3.0923854e+03	3.3184711e+03	3.1432301e+03	3.2154679e+03	3.2098440e+03	3.2724546e+03	3.1581971e+03	3.1416392e+03	3.0884955e+03	2.8917910e+03	3.3445347e+03	3.0165816e+03	3.3009671e+03	3.3135294e+03
3.2029628e+03	3.0481105e+03	3.0728407e+03	2.9598439e+03	3.0772783e+03	3.2349858e+03	3.1818164e+03	3.2716277e+03	3.2927200e+03	3.1644719e+03	3.4475810e+03	3.1974846e+03	3.1775676e+03	3.4940808e+03	3.1909442e+03	3.0888215e+03	3.2745722e+03	3.2702055e+03	3.2610610e+03	3.1333513e+03	3.1407541e+03	3.1993614e+03	3.2110255e+03	3.2618913e+03	3.3341920e+03	3.2768449e+03	3.2266912e+03	3.2259695e+03	3.0036417e+03	3.1027669e+03	3.0433395e+03	3.4789671e+03	3.2406586e+03	2.9865625e+03	3.1555359e+03	3.1478939e+03	3.0962716e+03	3.3209052e+03	3.1934983e+03	3.2341004e+03	3.2149564e+03	3.3822640e+03	3.1703261e+03	3.1505012e+03	3.1084610e+03	2.9284320e+03	3.4590715e+03	3.0217856e+03	3.3138440e+03	3.3270459e+03
3.2366724e+03	3.0655161e+03	3.1025635e+03	2.9829564e+03	3.0846650e+03	3.2462342e+03	3.2115633e+03	3.3034508e+03	3.2947675e+03	3.1786490e+03	3.4726997e+03	3.2277811e+03	3.2182135e+03	3.4929240e+03	3.1925573e+03	3.1447623e+03	3.2893822e+03	3.3439337e+03	3.2973729e+03	3.1345755e+03	3.1473213e+03	3.2054723e+03	3.2489607e+03	3.2692896e+03	3.3510157e+03	3.2763050e+03	3.2621884e+03	3.2658397e+03	3.1492892e+03	3.1203913e+03	3.0871343e+03	3.4942501e+03	3.2453312e+03	2.9979488e+03	3.1814345e+03	3.1835259e+03	3.1206578e+03	3.3254450e+03	3.2178638e+03	3.2377280e+03	3.2177042e+03	3.4047555e+03	3.2179915e+03	3.2847717e+03	3.1517566e+03	2.9346444e+03	3.4728032e+03	3.0321415e+03	3.3575183e+03	3.3802828e+03
3.2397902e+03	3.0832813e+03	3.1702610e+03	2.9874480e+03	3.0889717e+03	3.2539117e+03	3.2127312e+03	3.3292543e+03	3.3769301e+03	3.2399539e+03	3.4843116e+03	3.2327771e+03	3.2378346e+03	3.5235012e+03	3.2072308e+03	3.1559659e+03	3.3117205e+03	3.3465222e+03	3.3009865e+03	3.1753586e+03	3.1465108e+03	3.2135493e+03	3.2525551e+03	3.2805438e+03	3.3548886e+03	3.2933202e+03	3.2730196e+03	3.3508755e+03	3.1795513e+03	3.1369538e+03	3.1209714e+03	3.5244143e+03	3.2726613e+03	3.0258696e+03	3.2235742e+03	3.1856768e+03	3.1401728e+03	3.3381959e+03	3.2759777e+03	3.2435792e+03	3.2307216e+03	3.4101374e+03	3.2432432e+03	3.3030125e+03	3.1529686e+03	2.9790939e+03	3.4877054e+03	3.0825012e+03	3.3781687e+03	3.3924973e+03
3.3039461e+03	3.1512863e+03	3.2331816e+03	2.9977161e+03	3.0980167e+03	3.2923709e+03	3.3015689e+03	3.3697710e+03	3.3830413e+03	3.2744534e+03	3.4879629e+03	3.2386305e+03	3.2523472e+03	3.5821297e+03	3.2196668e+03	3.1689268e+03	3.3240773e+03	3.3470634e+03	3.3027046e+03	3.1834688e+03	3.1555724e+03	3.2159972e+03	3.2829623e+03	3.3459891e+03	3.3838901e+03	3.3013375e+03	3.2918915e+03	3.3617287e+03	3.2735813e+03	3.1439040e+03	3.1240321e+03	3.5596162e+03	3.3071103e+03	3.0455020e+03	3.2615325e+03	3.1907978e+03	3.1835603e+03	3.3503059e+03	3.2770097e+03	3.2870095e+03	3.2593504e+03	3.4464877e+03	3.2696285e+03	3.3033294e+03	3.1719528e+03	2.9867131e+03	3.4887013e+03	3.0825380e+03	3.4168719e+03	3.4011664e+03
3.3194597e+03	3.1850850e+03	3.2512076e+03	3.0132898e+03	3.1344440e+03	3.3089906e+03	3.3132398e+03	3.3850838e+03	3.3985897e+03	3.2802345e+03	3.4948422e+03	3.2407566e+03	3.2616604e+03	3.6605452e+03	3.2315605e+03	3.1980463e+03	3.3254627e+03	3.3748087e+03	3.3182548e+03	3.1961490e+03	3.1596281e+03	3.2466525e+03	3.3148165e+03	3.3698091e+03	3.4201112e+03	3.3728015e+03	3.3225096e+03	3.3969284e+03	3.3010415e+03	3.2255589e+03	3.1498956e+03	3.6231332e+03	3.3782296e+03	3.0658437e+03	3.2807277e+03	3.2113025e+03	3.1918462e+03	3.3535527e+03	3.2829536e+03	3.3853403e+03	3.2772666e+03	3.4484599e+03	3.3080494e+03	3.3431007e+03	3.2072930e+03	3.0113037e+03	3.4940489e+03	3.0850338e+03	3.4252332e+03	3.4106895e+03
3.3292483e+03	3.1872092e+03	3.2982778e+03	3.0277576e+03	3.1368202e+03	3.3105637e+03	3.3423890e+03	3.5034444e+03	3.4478559e+03	3.2822425e+03	3.4973551e+03	3.2803684e+03	3.2835556e+03	3.6708526e+03	3.2353322e+03	3.2021163e+03	3.3914666e+03	3.3814306e+03	3.3220477e+03	3.2008175e+03	3.1638783e+03	3.2629039e+03	3.3305088e+03	3.3833938e+03	3.4381751e+03	3.3770550e+03	3.3268527e+03	3.4047501e+03	3.3329102e+03	3.3246103e+03	3.2066434e+03	3.6308688e+03	3.4007865e+03	3.0684872e+03	3.2824130e+03	3.2282953e+03	3.2251806e+03	3.3762266e+03	3.3524845e+03	3.4100113e+03	3.2841965e+03	3.4597761e+03	3.3147878e+03	3.3440211e+03	3.2505185e+03	3.0280341e+03	3.4976633e+03	3.1096709e+03	3.4358623e+03	3.4210114e+03
3.3448436e+03	3.2040058e+03	3.3221275e+03	3.0773416e+03	3.1690117e+03	3.3591612e+03	3.3462794e+03	3.5094137e+03	3.4913153e+03	3.3116067e+03	3.5018680e+03	3.3100591e+03	3.3093025e+03	3.6985197e+03	3.2549109e+03	3.2396896e+03	3.3997969e+03	3.4039254e+03	3.3246111e+03	3.2497205e+03	3.1786985e+03	3.2722638e+03	3.3559144e+03	3.3945380e+03	3.4630193e+03	3.3812732e+03	3.3582136e+03	3.4360424e+03	3.3467696e+03	3.3719176e+03	3.2118315e+03	3.6534255e+03	3.4352296e+03	3.0745195e+03	3.3079570e+03	3.2429152e+03	3.2541670e+03	3.3793826e+03	3.3532520e+03	3.4122904e+03	3.2862827e+03	3.4681722e+03	3.3160311e+03	3.3531824e+03	3.2596082e+03	3.0352350e+03	3.5181496e+03	3.1173353e+03	3.4564283e+03	3.4730207e+03
3.3912022e+03	3.2506294e+03	3.4372369e+03	3.0940508e+03	3.1805999e+03	3.4023219e+03	3.3701715e+03	3.5119618e+03	3.5044199e+03	3.3261545e+03	3.5230921e+03	3.3117077e+03	3.3361890e+03	3.7707025e+03	3.2672004e+03	3.2590422e+03	3.4026953e+03	3.4364025e+03	3.3703412e+03	3.2617976e+03	3.2002016e+03	3.2765017e+03	3.3586064e+03	3.4519706e+03	3.4843973e+03	3.4034553e+03	3.3896685e+03	3.4454072e+03	3.3650573e+03	3.3736154e+03	3.2239573e+03	3.6667013e+03	3.4819831e+03	3.1233053e+03	3.3481464e+03	3.2427474e+03	3.2608397e+03	3.3839234e+03	3.4222369e+03	3.4118783e+03	3.3296440e+03	3.4743687e+03	3.3357658e+03	3.3682478e+03	3.3205215e+03	3.0767881e+03	3.5196815e+03	3.1189577e+03	3.4825884e+03	3.4938107e+03
3.3931386e+03	3.2558503e+03	3.4594272e+03	3.1200914e+03	3.1827039e+03	3.4106581e+03	3.4162688e+03	3.5289190e+03	3.5122958e+03	3.3692034e+03	3.5267242e+03	3.3123041e+03	3.3408963e+03	3.8072308e+03	3.2814313e+03	3.2779482e+03	3.4053663e+03	3.4523246e+03	3.3790869e+03	3.2719531e+03	3.2471442e+03	3.2775310e+03	3.3826531e+03	3.4749961e+03	3.4925056e+03	3.4058365e+03	3.4066041e+03	3.4786898e+03	3.3893236e+03	3.4052625e+03	3.2515486e+03	3.7802584e+03	3.5076116e+03	3.1308292e+03	3.3662205e+03	3.3077986e+03	3.2814196e+03	3.4103885e+03	3.4308994e+03	3.4182290e+03	3.3467249e+03	3.4820299e+03	3.3385939e+03	3.3799150e+03	3.3879331e+03	3.0983075e+03	3.5537320e+03	3.1399991e+03	3.5325428e+03	3.5121395e+03
3.4013099e+03	3.2858236e+03	3.4886693e+03	3.1603341e+03	3.1870280e+03	3.4178890e+03	3.4234603e+03	3.5338725e+03	3.6025798e+03	3.3770992e+03	3.5312037e+03	3.3456913e+03	3.3886032e+03	3.8168879e+03	3.3515232e+03	3.2828820e+03	3.4142220e+03	3.4528414e+03	3.4287839e+03	3.3169652e+03	3.2495823e+03	3.2813800e+03	3.3860646e+03	3.4743339e+03	3.4954616e+03	3.4093657e+03	3.4573415e+03	3.4998559e+03	3.4276976e+03	3.4143869e+03	3.2694324e+03	3.7933608e+03	3.5499565e+03	3.1445761e+03	3.4257725e+03	3.3228903e+03	3.2862569e+03	3.4238587e+03	3.4384195e+03	3.4270830e+03	3.3529251e+03	3.5145131e+03	3.3416528e+03	3.4409695e+03	3.3881021e+03	3.1490595e+03	3.5629711e+03	3.1667910e+03	3.5597391e+03	3.5165787e+03
3.4160237e+03	3.2923904e+03	3.4960353e+03	3.2111759e+03	3.1873760e+03	3.4188763e+03	3.4279043e+03	3.6839111e+03	3.6248284e+03	3.4128814e+03	3.5559591e+03	3.3572962e+03	3.3937123e+03	3.8335437e+03	3.3636337e+03	3.2924125e+03	3.4359467e+03	3.4571689e+03	3.4690153e+03	3.3946990e+03	3.2484574e+03	3.2987294e+03	3.4051651e+03	3.4823081e+03	3.5115985e+03	3.4475228e+03	3.4571126e+03	3.5079923e+03	3.4308969e+03	3.4493921e+03	3.2708493e+03	3.8073113e+03	3.5638399e+03	3.1462362e+03	3.4424576e+03	3.3332301e+03	3.3054477e+03	3.4518140e+03	3.4393449e+03	3.4350804e+03	3.3817427e+03	3.5147260e+03	3.3480888e+03	3.4418583e+03	3.4312000e+03	3.1578487e+03	3.5765540e+03	3.1789667e+03	3.5610330e+03	3.5196042e+03
3.4199680e+03	3.3055020e+03	3.5134837e+03	3.2175985e+03	3.1904361e+03	3.4316956e+03	3.4379220e+03	3.6882262e+03	3.6540102e+03	3.4976218e+03	3.5673853e+03	3.3913296e+03	3.4504600e+03	3.8936129e+03	3.4070400e+03	3.3401178e+03	3.4472622e+03	3.4583039e+03	3.4737710e+03	3.4389839e+03	3.2616482e+03	3.3080520e+03	3.4721906e+03	3.5283382e+03	3.5353877e+03	3.4673703e+03	3.4729343e+03	3.5156562e+03	3.4398162e+03	3.4531827e+03	3.2928063e+03	3.8506245e+03	3.5639919e+03	3.1755746e+03	3.4438958e+03	3.3377838e+03	3.4093769e+03	3.5324218e+03	3.5662609e+03	3.4622097e+03	3.3843148e+03	3.5944230e+03	3.3502650e+03	3.4524502e+03	3.4504612e+03	3.1603400e+03	3.6059013e+03	3.1915159e+03	3.5801635e+03	3.5843558e+03
3.4212087e+03	3.3108732e+03	3.5294650e+03	3.2347821e+03	3.1925399e+03	3.4570076e+03	3.4690735e+03	3.7085738e+03	3.6820058e+03	3.5440934e+03	3.5796584e+03	3.4522727e+03	3.4739207e+03	3.9114520e+03	3.4374070e+03	3.3463131e+03	3.4538234e+03	3.4750642e+03	3.5070947e+03	3.4622924e+03	3.2632073e+03	3.4318906e+03	3.5099295e+03	3.5573002e+03	3.5445554e+03	3.4728060e+03	3.4997784e+03	3.5288843e+03	3.4532792e+03	3.4690700e+03	3.3189180e+03	3.8792982e+03	3.6393465e+03	3.2191054e+03	3.4605086e+03	3.3672942e+03	3.4270143e+03	3.6019620e+03	3.5787008e+03	3.4659855e+03	3.3987864e+03	3.6292745e+03	3.3630830e+03	3.4767430e+03	3.4702018e+03	3.1702608e+03	3.6186641e+03	3.2298446e+03	3.5807638e+03	3.5890097e+03
3.4253956e+03	3.3313397e+03	3.5438297e+03	3.2555000e+03	3.1977873e+03	3.4659058e+03	3.4737795e+03	3.7177130e+03	3.6842124e+03	3.5476351e+03	3.5976197e+03	3.4740835e+03	3.4894786e+03	4.0457624e+03	3.4769719e+03	3.4458601e+03	3.4849881e+03	3.4842312e+03	3.5145610e+03	3.5103066e+03	3.2846326e+03	3.4420957e+03	3.5205408e+03	3.6113784e+03	3.5577664e+03	3.4917432e+03	3.5080048e+03	3.5284116e+03	3.5003458e+03	3.5100370e+03	3.3234704e+03	3.8981191e+03	3.6520628e+03	3.2171743e+03	3.4635222e+03	3.3964968e+03	3.4446219e+03	3.6040415e+03	3.5794877e+03	3.5720223e+03	3.4005695e+03	3.6305156e+03	3.4193643e+03	3.5024104e+03	3.5296958e+03	3.1985391e+03	3.6205878e+03	3.2317673e+03	3.6449031e+03	3.7003895e+03
3.4436636e+03	3.3457779e+03	3.5527640e+03	3.2691918e+03	3.1990273e+03	3.4790537e+03	3.4875501e+03	3.7265818e+03	3.6871912e+03	3.5728481e+03	3.6040303e+03	3.5174658e+03	3.4975985e+03	4.1089309e+03	3.4808131e+03	3.4690850e+03	3.4941324e+03	3.5243443e+03	3.5414401e+03	3.5201543e+03	3.3639546e+03	3.4483261e+03	3.5808678e+03	3.6123681e+03	3.5653453e+03	3.4937569e+03	3.5129549e+03	3.5530778e+03	3.5261598e+03	3.5191863e+03	3.3318240e+03	3.9565519e+03	3.6549638e+03	3.2205053e+03	3.4729440e+03	3.4008258e+03	3.4552689e+03	3.6111427e+03	3.5830034e+03	3.5904062e+03	3.4014379e+03	3.6369626e+03	3.4210878e+03	3.5379706e+03	3.5528197e+03	3.2115835e+03	3.6298099e+03	3.2359408e+03	3.7073366e+03	3.7015015e+03
3.4507823e+03	3.3585355e+03	3.5640417e+03	3.2857140e+03	3.2063445e+03	3.6232217e+03	3.5060014e+03	3.7394836e+03	3.6882528e+03	3.5996383e+03	3.6098112e+03	3.5398929e+03	3.5384068e+03	4.1404287e+03	3.4822826e+03	3.4791810e+03	3.4948903e+03	3.5500942e+03	3.5673840e+03	3.5250968e+03	3.3680221e+03	3.4605767e+03	3.6152197e+03	3.6316424e+03	3.6539162e+03	3.5116056e+03	3.5297870e+03	3.5634868e+03	3.5348305e+03	3.5183512e+03	3.3435575e+03	3.9671911e+03	3.6764723e+03	3.2566195e+03	3.4856550e+03	3.4646579e+03	3.4845347e+03	3.6169171e+03	3.6094550e+03	3.6138462e+03	3.4200688e+03	3.6505603e+03	3.4629485e+03	3.5531590e+03	3.5965085e+03	3.2457353e+03	3.6563685e+03	3.2413273e+03	3.7194128e+03	3.7139543e+03
3.4861695e+03	3.3805312e+03	3.6090999e+03	3.2925960e+03	3.2516317e+03	3.6329694e+03	3.5088595e+03	3.7418395e+03	3.6894033e+03	3.6010160e+03	3.6132392e+03	3.5431901e+03	3.5790220e+03	4.1447036e+03	3.4893081e+03	3.4837873e+03	3.5036286e+03	3.5622105e+03	3.5775405e+03	3.5353481e+03	3.3710948e+03	3.4615660e+03	3.6530766e+03	3.6331583e+03	3.6571214e+03	3.5435336e+03	3.5373715e+03	3.5779708e+03	3.5477289e+03	3.5281365e+03	3.3698958e+03	4.0150609e+03	3.6819211e+03	3.2680577e+03	3.5354486e+03	3.4982651e+03	3.5136351e+03	3.6169847e+03	3.6099689e+03	3.6478680e+03	3.4298123e+03	3.6650583e+03	3.4752298e+03	3.5600219e+03	3.6198970e+03	3.2966755e+03	3.6588055e+03	3.2430014e+03	3.7292598e+03	3.7259352e+03
3.6008094e+03	3.3901213e+03	3.6324823e+03	3.3064691e+03	3.2765514e+03	3.6432152e+03	3.5198457e+03	3.7637060e+03	3.6949325e+03	3.6679006e+03	3.6196424e+03	3.5811799e+03	3.6084025e+03	4.1777019e+03	3.5018879e+03	3.5325267e+03	3.5040941e+03	3.5709769e+03	3.6106244e+03	3.5495751e+03	3.4007095e+03	3.4752193e+03	3.6737256e+03	3.6800661e+03	3.6827706e+03	3.5553428e+03	3.5650680e+03	3.5908468e+03	3.5594956e+03	3.5436857e+03	3.3820470e+03	4.0328612e+03	3.7110954e+03	3.2687967e+03	3.5842332e+03	3.5171895e+03	3.5381597e+03	3.6219159e+03	3.6284498e+03	3.6828967e+03	3.4661638e+03	3.6763822e+03	3.5056812e+03	3.5678457e+03	3.6582125e+03	3.2978838e+03	3.6635709e+03	3.2818456e+03	3.7538069e+03	3.7333031e+03
3.6131286e+03	3.3967753e+03	3.6339212e+03	3.3088130e+03	3.2889164e+03	3.6417424e+03	3.5399524e+03	3.7663362e+03	3.7672646e+03	3.6865221e+03	3.6225899e+03	3.5823799e+03	3.6374048e+03	4.1979122e+03	3.5058462e+03	3.5310862e+03	3.5238832e+03	3.6063562e+03	3.6187144e+03	3.5661244e+03	3.4456726e+03	3.4940608e+03	3.6808958e+03	3.8351127e+03	3.7044427e+03	3.5640025e+03	3.5833317e+03	3.5890661e+03	3.5624895e+03	3.5671693e+03	3.3833963e+03	4.0685219e+03	3.7293909e+03	3.2774653e+03	3.5908996e+03	3.5205517e+03	3.5532959e+03	3.6846745e+03	3.6296569e+03	3.6982537e+03	3.4681539e+03	3.6757178e+03	3.5113745e+03	3.5987710e+03	3.6723221e+03	3.2998184e+03	3.6673287e+03	3.2847038e+03	3.7586420e+03	3.7367678e+03
3.6406972e+03	3.3994661e+03	3.6347223e+03	3.3321508e+03	3.2899542e+03	3.6460941e+03	3.5743875e+03	3.7658367e+03	3.7703978e+03	3.7026598e+03	3.6413543e+03	3.6003543e+03	3.6440091e+03	4.2210511e+03	3.5097114e+03	3.5502362e+03	3.5485903e+03	3.6281104e+03	3.6364379e+03	3.5852793e+03	3.4471842e+03	3.5142251e+03	3.7195680e+03	3.8354615e+03	3.7100283e+03	3.6356733e+03	3.5855282e+03	3.6294591e+03	3.5615713e+03	3.5798926e+03	3.4010555e+03	4.0748704e+03	3.7755545e+03	3.2892479e+03	3.6765226e+03	3.5232714e+03	3.6052581e+03	3.6934460e+03	3.6326157e+03	3.6999951e+03	3.4838247e+03	3.7226201e+03	3.6187839e+03	3.6083236e+03	3.6806468e+03	3.3247666e+03	3.6746320e+03	3.2864660e+03	3.7887108e+03	3.8654116e+03
3.7179396e+03	3.4321114e+03	3.6670622e+03	3.3413232e+03	3.3090818e+03	3.6532458e+03	3.5932512e+03	3.7777558e+03	3.7701360e+03	3.7511158e+03	3.6747654e+03	3.6232698e+03	3.6794052e+03	4.2262275e+03	3.5164754e+03	3.6317465e+03	3.5691064e+03	3.6832969e+03	3.6619415e+03	3.5991121e+03	3.5296849e+03	3.5324953e+03	3.7281643e+03	3.8564958e+03	3.7213275e+03	3.6348334e+03	3.6890249e+03	3.6675049e+03	3.5871655e+03	3.6090356e+03	3.4009923e+03	4.0986193e+03	3.7857142e+03	3.2919943e+03	3.7392008e+03	3.5540427e+03	3.6063403e+03	3.7184161e+03	3.6704386e+03	3.7102182e+03	3.4848043e+03	3.7639913e+03	3.6197537e+03	3.6370350e+03	3.7392030e+03	3.3650037e+03	3.6951719e+03	3.2989497e+03	3.8157520e+03	3.8709799e+03
3.7773964e+03	3.4465785e+03	3.7153304e+03	3.3604275e+03	3.3174635e+03	3.6675107e+03	3.6050478e+03	3.8060010e+03	3.7995663e+03	3.7557035e+03	3.6966839e+03	3.6328538e+03	3.6833032e+03	4.2254683e+03	3.5535021e+03	3.6350915e+03	3.5956013e+03	3.6962735e+03	3.6631165e+03	3.6017161e+03	3.5363250e+03	3.5641758e+03	3.7411000e+03	3.8843625e+03	3.7362898e+03	3.6361928e+03	3.7215578e+03	3.6982442e+03	3.6057265e+03	3.6178795e+03	3.4407415e+03	4.1111796e+03	3.8294588e+03	3.2993910e+03	3.7720804e+03	3.5599476e+03	3.6406482e+03	3.7220767e+03	3.6978335e+03	3.7225411e+03	3.4920958e+03	3.7662214e+03	3.6332690e+03	3.6521123e+03	3.7998087e+03	3.4089287e+03	3.6957591e+03	3.3005462e+03	3.8159648e+03	3.9271162e+03
3.7884850e+03	3.5000281e+03	3.7282029e+03	3.4111301e+03	3.3378491e+03	3.6756891e+03	3.6293468e+03	3.8851465e+03	3.8014908e+03	3.7671337e+03	3.7087451e+03	3.7039597e+03	3.7223900e+03	4.2305665e+03	3.5555490e+03	3.7198822e+03	3.6040230e+03	3.7038029e+03	3.6996652e+03	3.6470846e+03	3.5450640e+03	3.5692808e+03	3.8095146e+03	3.9098533e+03	3.7723192e+03	3.6576185e+03	3.7311381e+03	3.7243540e+03	3.6053724e+03	3.6193020e+03	3.4687640e+03	4.1133961e+03	3.8822749e+03	3.2985676e+03	3.7907261e+03	3.6660666e+03	3.6524585e+03	3.7354922e+03	3.7722584e+03	3.7670291e+03	3.5301290e+03	3.7748388e+03	3.6408223e+03	3.6507143e+03	3.8185851e+03	3.4237588e+03	3.7099571e+03	3.3034646e+03	3.8299562e+03	3.9457818e+03
3.8740796e+03	3.5586378e+03	3.7393166e+03	3.4363569e+03	3.3588386e+03	3.6947493e+03	3.6302789e+03	3.9624388e+03	3.8110362e+03	3.7750559e+03	3.7111626e+03	3.7259094e+03	3.7675447e+03	4.2745288e+03	3.5765022e+03	3.7259310e+03	3.6105995e+03	3.7198534e+03	3.7139489e+03	3.6594435e+03	3.5673336e+03	3.5797512e+03	3.8569182e+03	3.9161639e+03	3.7912789e+03	3.6672077e+03	3.7580874e+03	3.7608970e+03	3.6263367e+03	3.6298099e+03	3.4949312e+03	4.1415976e+03	3.8980723e+03	3.3069345e+03	3.8042318e+03	3.6747486e+03	3.6767329e+03	3.7789240e+03	3.8164114e+03	3.8410876e+03	3.5544137e+03	3.7768286e+03	3.6552168e+03	3.6546429e+03	3.8246541e+03	3.4793591e+03	3.7440253e+03	3.3229302e+03	3.8312455e+03	3.9740002e+03
3.8733394e+03	3.5943929e+03	3.8099375e+03	3.4451726e+03	3.3669581e+03	3.7263695e+03	3.6303694e+03	3.9684468e+03	3.8389418e+03	3.8298619e+03	3.7271306e+03	3.7397787e+03	3.7747962e+03	4.3019895e+03	3.6237826e+03	3.7351867e+03	3.6523804e+03	3.7534538e+03	3.7478355e+03	3.6603122e+03	3.6153247e+03	3.6045968e+03	3.8751705e+03	3.9200314e+03	3.8152783e+03	3.7060349e+03	3.7738539e+03	3.7745194e+03	3.6334499e+03	3.6806078e+03	3.4974820e+03	4.1444445e+03	3.9538576e+03	3.3256368e+03	3.8145957e+03	3.6782100e+03	3.7655995e+03	3.7838084e+03	3.8512203e+03	3.8458286e+03	3.5554061e+03	3.7843700e+03	3.6702074e+03	3.6897292e+03	3.8538276e+03	3.5439066e+03	3.7780908e+03	3.3356132e+03	3.8524198e+03	3.9767964e+03
3.8852368e+03	3.6032134e+03	3.8519156e+03	3.4600813e+03	3.3859931e+03	3.7262769e+03	3.6757376e+03	3.9791753e+03	3.9095312e+03	3.8682002e+03	3.7515524e+03	3.7500361e+03	3.7827465e+03	4.3506842e+03	3.6405610e+03	3.7413510e+03	3.6532162e+03	3.7625208e+03	3.7471009e+03	3.6709842e+03	3.6219822e+03	3.6216997e+03	3.9012152e+03	3.9390371e+03	3.8492684e+03	3.7123818e+03	3.7964880e+03	3.7855169e+03	3.6392069e+03	3.7214110e+03	3.5168186e+03	4.1668189e+03	3.9590918e+03	3.3469004e+03	3.8180315e+03	3.6800434e+03	3.7869794e+03	3.8601226e+03	3.8552648e+03	3.9222638e+03	3.6225883e+03	3.8072387e+03	3.6882316e+03	3.7342775e+03	3.8800994e+03	3.5582674e+03	3.8252080e+03	3.3755113e+03	3.8792107e+03	3.9818647e+03
3.9554467e+03	3.6387931e+03	3.9088961e+03	3.4771899e+03	3.4030204e+03	3.7663796e+03	3.6883931e+03	4.0211546e+03	3.9267604e+03	3.8868652e+03	3.7662726e+03	3.7559026e+03	3.8315977e+03	4.3864238e+03	3.6477989e+03	3.7645768e+03	3.7402692e+03	3.7630347e+03	3.7737311e+03	3.6834980e+03	3.6757138e+03	3.6489850e+03	3.9067649e+03	3.9430702e+03	3.8696846e+03	3.7228672e+03	3.7999313e+03	3.7969776e+03	3.6403344e+03	3.7402605e+03	3.5486979e+03	4.1882948e+03	4.0144907e+03	3.3777949e+03	3.8221056e+03	3.7048114e+03	3.7988635e+03	3.9994871e+03	3.8583070e+03	3.9706389e+03	3.6255185e+03	3.8386230e+03	3.7300545e+03	3.7374581e+03	3.8868277e+03	3.5695449e+03	3.8299953e+03	3.4053115e+03	3.9004293e+03	4.0012895e+03
3.9642805e+03	3.6631037e+03	3.9097700e+03	3.4864893e+03	3.4459108e+03	3.7823749e+03	3.6990132e+03	4.1219114e+03	3.9585691e+03	3.8870494e+03	3.8468092e+03	3.7830916e+03	3.9176530e+03	4.3988932e+03	3.6628207e+03	3.8216682e+03	3.7493003e+03	3.8043382e+03	3.7871104e+03	3.6943641e+03	3.6778104e+03	3.6630770e+03	3.9406093e+03	3.9830274e+03	3.9485220e+03	3.7229830e+03	3.8097969e+03	3.7992889e+03	3.6425892e+03	3.7576417e+03	3.5705627e+03	4.1993013e+03	4.0154203e+03	3.4271135e+03	3.8361588e+03	3.7541075e+03	3.7997290e+03	4.0241396e+03	3.8783622e+03	4.0254584e+03	3.6536069e+03	3.8392988e+03	3.7356560e+03	3.8049910e+03	3.9344132e+03	3.6149235e+03	3.8581951e+03	3.4296799e+03	3.9372399e+03	4.0185332e+03
3.9963381e+03	3.6623381e+03	4.0444638e+03	3.4987656e+03	3.5955489e+03	3.8184336e+03	3.6990091e+03	4.1529790e+03	4.0048877e+03	3.9002125e+03	3.8558905e+03	3.8023989e+03	3.9231548e+03	4.4035242e+03	3.6641426e+03	3.8304143e+03	3.7581362e+03	3.8136694e+03	3.8490028e+03	3.7007724e+03	3.6791376e+03	3.6809091e+03	3.9841556e+03	4.1118246e+03	3.9740196e+03	3.7276856e+03	3.8140080e+03	3.8140407e+03	3.6789671e+03	3.7667885e+03	3.6078549e+03	4.2034170e+03	4.0429251e+03	3.4325952e+03	3.8537224e+03	3.7878080e+03	3.8343262e+03	4.0274135e+03	3.9032844e+03	4.0480736e+03	3.7172900e+03	3.8667464e+03	3.7507168e+03	3.8393161e+03	3.9537350e+03	3.6738374e+03	3.8651676e+03	3.4452384e+03	3.9384687e+03	4.0245929e+03
3.9984870e+03	3.6701279e+03	4.0494091e+03	3.5289188e+03	3.6060772e+03	3.8244639e+03	3.7130040e+03	4.1812543e+03	4.0212822e+03	3.9120153e+03	3.8607932e+03	3.8059452e+03	3.9428019e+03	4.4468318e+03	3.6660798e+03	3.8725565e+03	3.7640945e+03	3.8407925e+03	3.8504232e+03	3.7453155e+03	3.7203386e+03	3.7068473e+03	4.0000586e+03	4.1146225e+03	4.0845351e+03	3.7579586e+03	3.8844456e+03	3.8663086e+03	3.6930757e+03	3.7746645e+03	3.6127564e+03	4.3318381e+03	4.0523808e+03	3.4447003e+03	3.9298553e+03	3.7970457e+03	3.8854732e+03	4.0274972e+03	3.9250586e+03	4.0622285e+03	3.7393391e+03	3.8774514e+03	3.8116763e+03	3.8471874e+03	3.9532003e+03	3.6873048e+03	3.8798890e+03	3.4501943e+03	3.9655744e+03	4.0458880e+03
4.0579911e+03	3.6990857e+03	4.0751247e+03	3.5369452e+03	3.6187576e+03	3.8607226e+03	3.7342146e+03	4.2040196e+03	4.1618710e+03	3.9392482e+03	3.8591470e+03	3.8434777e+03	4.0446938e+03	4.4556548e+03	3.6995417e+03	3.9827558e+03	3.7709539e+03	3.8499777e+03	3.8520146e+03	3.7525180e+03	3.7256739e+03	3.7116863e+03	4.0353031e+03	4.2199271e+03	4.1010009e+03	3.7692481e+03	3.8963909e+03	3.8813749e+03	3.7066293e+03	3.7923722e+03	3.6338168e+03	4.3348704e+03	4.1382525e+03	3.4470626e+03	3.9787659e+03	3.8310733e+03	3.9315784e+03	4.0632468e+03	3.9682757e+03	4.0791749e+03	3.7446143e+03	3.9252127e+03	3.8545361e+03	3.8767725e+03	3.9551451e+03	3.7083471e+03	3.8830377e+03	3.5086450e+03	3.9971491e+03	4.0633218e+03
4.0573499e+03	3.7315205e+03	4.0989507e+03	3.5441217e+03	3.6465785e+03	3.8611678e+03	3.7717135e+03	4.2104362e+03	4.1619359e+03	3.9470830e+03	3.9381864e+03	3.8610035e+03	4.0534687e+03	4.4649306e+03	3.7688369e+03	3.9844793e+03	3.8285842e+03	3.8669015e+03	3.8885587e+03	3.7891460e+03	3.7377662e+03	3.7497417e+03	4.0548325e+03	4.2306331e+03	4.1050357e+03	3.7955121e+03	3.9125309e+03	3.8938669e+03	3.7715695e+03	3.8364196e+03	3.6443108e+03	4.3387334e+03	4.1454029e+03	3.5020539e+03	3.9909428e+03	3.8988064e+03	3.9465396e+03	4.0694472e+03	4.0095965e+03	4.0970995e+03	3.7556660e+03	3.9622474e+03	3.8681695e+03	3.8882002e+03	3.9588102e+03	3.7226075e+03	3.9392992e+03	3.5357244e+03	4.0190232e+03	4.0733827e+03
4.0785545e+03	3.7539692e+03	4.1264287e+03	3.5479998e+03	3.6686372e+03	3.8640064e+03	3.7870504e+03	4.2336068e+03	4.1663113e+03	3.9489630e+03	3.9711130e+03	3.8700360e+03	4.0548294e+03	4.4773176e+03	3.7893932e+03	4.0047201e+03	3.9047784e+03	3.8746748e+03	3.9084897e+03	3.7948375e+03	3.7841525e+03	3.7964641e+03	4.0713166e+03	4.2775032e+03	4.1096480e+03	3.8279572e+03	3.9587994e+03	3.9105319e+03	3.8079970e+03	3.8999634e+03	3.7281758e+03	4.3459497e+03	4.1483371e+03	3.5044163e+03	3.9903697e+03	3.9172535e+03	3.9827836e+03	4.0704636e+03	4.0928922e+03	4.1060369e+03	3.7577023e+03	3.9725077e+03	3.9077701e+03	3.8917558e+03	3.9591384e+03	3.7296348e+03	3.9495935e+03	3.5612427e+03	4.0185737e+03	4.0913913e+03
4.1210562e+03	3.7789245e+03	4.1909030e+03	3.5787509e+03	3.6794485e+03	3.8921868e+03	3.7868566e+03	4.2357381e+03	4.1935428e+03	3.9779619e+03	3.9823324e+03	3.8855595e+03	4.1506201e+03	4.5286245e+03	3.7929239e+03	4.0405585e+03	3.9158052e+03	3.8915989e+03	3.9403635e+03	3.8471534e+03	3.7866143e+03	3.8122788e+03	4.0884812e+03	4.2799021e+03	4.1556861e+03	3.8645453e+03	4.0239027e+03	3.9130113e+03	3.8492417e+03	3.9722662e+03	3.7422480e+03	4.3498799e+03	4.2664678e+03	3.5085799e+03	3.9950812e+03	3.9221069e+03	3.9970763e+03	4.1034736e+03	4.0939266e+03	4.1077009e+03	3.7689581e+03	4.0215370e+03	3.9164092e+03	3.9569273e+03	4.0345129e+03	3.7432839e+03	3.9809477e+03	3.5813575e+03	4.1015552e+03	4.1038269e+03
4.1331379e+03	3.7953673e+03	4.2136407e+03	3.5873945e+03	3.7058913e+03	3.9320350e+03	3.7900772e+03	4.2451465e+03	4.1988885e+03	3.9952588e+03	3.9891495e+03	3.8919065e+03	4.1526609e+03	4.5632960e+03	3.7997421e+03	4.0609307e+03	3.9560207e+03	3.9209466e+03	3.9569485e+03	3.8519626e+03	3.8015044e+03	3.8518444e+03	4.1363932e+03	4.2901847e+03	4.2052283e+03	3.8866962e+03	4.0418135e+03	3.9953742e+03	3.8779160e+03	3.9908309e+03	3.7425786e+03	4.3546788e+03	4.3800521e+03	3.5132397e+03	3.9962383e+03	3.9543648e+03	4.0475555e+03	4.1292008e+03	4.1497529e+03	4.1083827e+03	3.8302775e+03	4.0334190e+03	3.9551076e+03	3.9743735e+03	4.0995169e+03	3.7824254e+03	3.9891047e+03	3.6012452e+03	4.1126507e+03	4.2188069e+03
4.1477292e+03	3.8065208e+03	4.2683577e+03	3.6416755e+03	3.7199062e+03	3.9766627e+03	3.8483442e+03	4.3026592e+03	4.2409114e+03	3.9962968e+03	4.0300871e+03	3.9226143e+03	4.3444862e+03	4.5785395e+03	3.8995747e+03	4.0821055e+03	3.9557064e+03	3.9458312e+03	3.9778697e+03	3.8570071e+03	3.8131704e+03	3.8731835e+03	4.1525626e+03	4.3074319e+03	4.2622528e+03	3.8973851e+03	4.0550552e+03	4.0087833e+03	3.8901259e+03	4.0134494e+03	3.7568833e+03	4.4076312e+03	4.3854664e+03	3.5301943e+03	4.1147541e+03	3.9683692e+03	4.0647929e+03	4.1432978e+03	4.1926608e+03	4.1137430e+03	3.8384208e+03	4.0662788e+03	3.9695391e+03	3.9816212e+03	4.1149459e+03	3.8114456e+03	4.0340750e+03	3.6415905e+03	4.1200483e+03	4.2549363e+03
4.1599533e+03	4.0455140e+03	4.2782085e+03	3.6964199e+03	3.7245139e+03	3.9783031e+03	3.8809880e+03	4.3053590e+03	4.2744404e+03	4.0404444e+03	4.0432274e+03	3.9293207e+03	4.4314668e+03	4.7036453e+03	3.9085229e+03	4.1021483e+03	3.9568709e+03	3.9697029e+03	3.9956901e+03	3.8596381e+03	3.8243225e+03	3.8924564e+03	4.1564111e+03	4.3499874e+03	4.2903113e+03	3.8975400e+03	4.0816254e+03	4.0146493e+03	3.9332675e+03	4.0829916e+03	3.7787712e+03	4.5122588e+03	4.4256278e+03	3.5612228e+03	4.1285084e+03	4.0434737e+03	4.0808602e+03	4.1549609e+03	4.1948320e+03	4.1334830e+03	3.8590210e+03	4.0794703e+03	4.0034975e+03	3.9832196e+03	4.1185298e+03	3.8670312e+03	4.0879499e+03	3.6711864e+03	4.1699525e+03	4.2580254e+03
4.1929098e+03	4.0531575e+03	4.2893281e+03	3.7645052e+03	3.7316408e+03	4.0050769e+03	3.9041128e+03	4.3423831e+03	4.2883956e+03	4.1150109e+03	4.1402292e+03	3.9563069e+03	4.4518727e+03	4.7178148e+03	3.9140595e+03	4.1540574e+03	3.9848946e+03	3.9711326e+03	4.0025025e+03	3.8741097e+03	3.8348133e+03	3.9292540e+03	4.1565479e+03	4.3563398e+03	4.3387708e+03	3.9008645e+03	4.1099579e+03	4.0218542e+03	4.0048416e+03	4.0921842e+03	3.8063193e+03	4.5847735e+03	4.4279308e+03	3.6207479e+03	4.1378968e+03	4.0471908e+03	4.0834985e+03	4.1565062e+03	4.1974269e+03	4.1392417e+03	3.8872912e+03	4.0945028e+03	4.0213137e+03	3.9838881e+03	4.1492676e+03	3.8961568e+03	4.0910041e+03	3.6985208e+03	4.2015860e+03	4.2895970e+03
4.1992508e+03	4.0884103e+03	4.2959963e+03	3.7761396e+03	3.7347171e+03	4.0384845e+03	3.9080918e+03	4.3566053e+03	4.4187823e+03	4.1358462e+03	4.1608771e+03	4.0599487e+03	4.4622288e+03	4.7390072e+03	4.0111168e+03	4.1746362e+03	4.0228074e+03	4.0307021e+03	4.0051601e+03	3.8807901e+03	3.8359702e+03	3.9627414e+03	4.1729376e+03	4.3660349e+03	4.3777211e+03	3.9333030e+03	4.1195758e+03	4.0290447e+03	4.0104709e+03	4.1094693e+03	3.8114467e+03	4.5967454e+03	4.4418964e+03	3.6590120e+03	4.2191692e+03	4.0488225e+03	4.1200039e+03	4.1704967e+03	4.2973634e+03	4.1848068e+03	3.9732941e+03	4.1364744e+03	4.0401940e+03	4.0757898e+03	4.1531519e+03	3.9974960e+03	4.1681898e+03	3.7200795e+03	4.2061992e+03	4.3075679e+03
4.2207950e+03	4.1161840e+03	4.3821916e+03	3.7765270e+03	3.7955935e+03	4.0660190e+03	3.9783009e+03	4.4228813e+03	4.4435970e+03	4.1410142e+03	4.1670805e+03	4.0749751e+03	4.4907487e+03	4.7469366e+03	4.0113788e+03	4.1788750e+03	4.0244317e+03	4.0331898e+03	4.0567632e+03	3.9037233e+03	3.8546705e+03	3.9712438e+03	4.1896503e+03	4.4451130e+03	4.3786337e+03	3.9860389e+03	4.1209570e+03	4.0367128e+03	4.0309427e+03	4.1190077e+03	3.8525296e+03	4.6291100e+03	4.4624856e+03	3.7698375e+03	4.2440096e+03	4.0503326e+03	4.1764739e+03	4.1720093e+03	4.3001719e+03	4.2973504e+03	3.9829858e+03	4.1458107e+03	4.0910457e+03	4.1204052e+03	4.1593907e+03	4.0419510e+03	4.2300907e+03	3.7931277e+03	4.2854997e+03	4.3324956e+03
4.2408059e+03	4.1636951e+03	4.3956553e+03	3.8015942e+03	3.8301592e+03	4.0670774e+03	3.9777823e+03	4.4501837e+03	4.4785011e+03	4.1705871e+03	4.1782553e+03	4.1595767e+03	4.5179157e+03	4.7648785e+03	4.0126767e+03	4.2254507e+03	4.0315716e+03	4.0498527e+03	4.0704030e+03	3.9237531e+03	3.8698736e+03	3.9766160e+03	4.2007656e+03	4.4508917e+03	4.4016732e+03	3.9891215e+03	4.1808811e+03	4.0812645e+03	4.0564148e+03	4.1520926e+03	3.8835105e+03	4.6300555e+03	4.4804038e+03	3.8056506e+03	4.2763176e+03	4.0506587e+03	4.1957078e+03	4.1891112e+03	4.3268191e+03	4.3387681e+03	3.9868160e+03	4.2319116e+03	4.1020589e+03	4.1304137e+03	4.1793306e+03	4.0619539e+03	4.2721034e+03	3.7998229e+03	4.3805623e+03	4.3411878e+03
4.3086090e+03	4.3908190e+03	4.4211080e+03	3.8201771e+03	3.8802669e+03	4.1087931e+03	4.0174358e+03	4.5595714e+03	4.5524788e+03	4.2108312e+03	4.2169069e+03	4.1653777e+03	4.5424834e+03	4.8050294e+03	4.0216926e+03	4.2295881e+03	4.0381997e+03	4.1312596e+03	4.2211230e+03	3.9241088e+03	3.9105607e+03	4.0356462e+03	4.2094367e+03	4.4550851e+03	4.4434740e+03	4.0565248e+03	4.1872659e+03	4.1355610e+03	4.0767237e+03	4.1856102e+03	3.8939608e+03	4.6467643e+03	4.5255064e+03	3.8463681e+03	4.2869396e+03	4.0887510e+03	4.2130691e+03	4.1895850e+03	4.3654598e+03	4.4245611e+03	4.0614684e+03	4.2434097e+03	4.1416174e+03	4.1314463e+03	4.2215617e+03	4.1128275e+03	4.3029223e+03	3.8326356e+03	4.4085444e+03	4.3996778e+03
4.3298460e+03	4.4146331e+03	4.4771096e+03	3.8407975e+03	3.9206320e+03	4.1140186e+03	4.0700670e+03	4.5629141e+03	4.5844430e+03	4.2227978e+03	4.2614691e+03	4.1963318e+03	4.5742926e+03	4.8116132e+03	4.0362312e+03	4.2384364e+03	4.0903837e+03	4.1476513e+03	4.2495905e+03	3.9367987e+03	3.9501072e+03	4.0693724e+03	4.3175435e+03	4.5843337e+03	4.4570968e+03	4.0660645e+03	4.1895095e+03	4.1396336e+03	4.1151283e+03	4.1968638e+03	3.9263464e+03	4.6619607e+03	4.5491486e+03	3.9114064e+03	4.2908532e+03	4.1817735e+03	4.2606692e+03	4.2313402e+03	4.3721789e+03	4.4755685e+03	4.0762493e+03	4.2465849e+03	4.1688892e+03	4.2163616e+03	4.2663613e+03	4.1411013e+03	4.3129242e+03	3.8556916e+03	4.4163294e+03	4.4230504e+03
4.3664387e+03	4.4846381e+03	4.4900271e+03	3.8561093e+03	3.9407034e+03	4.1521716e+03	4.0741429e+03	4.5711773e+03	4.6147371e+03	4.2746817e+03	4.2697444e+03	4.2275861e+03	4.6622406e+03	4.8247149e+03	4.0588425e+03	4.2497302e+03	4.1054540e+03	4.2311511e+03	4.2530418e+03	3.9377941e+03	3.9550581e+03	4.0800021e+03	4.3781375e+03	4.6355314e+03	4.4655758e+03	4.1293929e+03	4.2402026e+03	4.1729025e+03	4.1283639e+03	4.2139578e+03	3.9296212e+03	4.6664250e+03	4.5511341e+03	3.9470525e+03	4.2958641e+03	4.1829057e+03	4.2810721e+03	4.2430011e+03	4.3921912e+03	4.4968154e+03	4.0998010e+03	4.2918343e+03	4.1992064e+03	4.2869800e+03	4.3176833e+03	4.1941131e+03	4.3130357e+03	3.8697306e+03	4.4302231e+03	4.4569499e+03
4.3752524e+03	4.4949828e+03	4.4972422e+03	3.8890247e+03	3.9830946e+03	4.1660783e+03	4.1271287e+03	4.6180870e+03	4.7074493e+03	4.2809108e+03	4.3108026e+03	4.2444904e+03	4.6839654e+03	4.9127872e+03	4.0866956e+03	4.2645130e+03	4.1078070e+03	4.2814967e+03	4.2652347e+03	3.9444254e+03	4.0106330e+03	4.1392177e+03	4.4574853e+03	4.6616307e+03	4.4815500e+03	4.1499007e+03	4.2753104e+03	4.2719813e+03	4.1493162e+03	4.2219466e+03	3.9535176e+03	4.7293183e+03	4.5845884e+03	3.9763926e+03	4.3278809e+03	4.1952884e+03	4.2950919e+03	4.2542718e+03	4.4392189e+03	4.5815661e+03	4.2496310e+03	4.2912601e+03	4.2044784e+03	4.3219079e+03	4.3383859e+03	4.2056379e+03	4.3283068e+03	3.8797050e+03	4.4346422e+03	4.4958578e+03
4.4078687e+03	4.5623247e+03	4.5191010e+03	3.8928960e+03	4.0698509e+03	4.2143804e+03	4.1498246e+03	4.6543642e+03	4.8301738e+03	4.3200371e+03	4.4233239e+03	4.2790708e+03	4.7087438e+03	4.9194288e+03	4.1699601e+03	4.2765111e+03	4.1176483e+03	4.3273565e+03	4.3277577e+03	3.9856344e+03	4.0194153e+03	4.2557939e+03	4.4924437e+03	4.6876275e+03	4.5493724e+03	4.2612978e+03	4.3062269e+03	4.3113603e+03	4.2070394e+03	4.2608845e+03	3.9777077e+03	4.7528207e+03	4.6254594e+03	3.9821072e+03	4.3719963e+03	4.2224859e+03	4.3411088e+03	4.2721393e+03	4.4435516e+03	4.6485455e+03	4.2644359e+03	4.3159764e+03	4.2212474e+03	4.3451293e+03	4.3499807e+03	4.2320891e+03	4.3416707e+03	3.8827946e+03	4.4824680e+03	4.5583326e+03
4.4454943e+03	4.5689582e+03	4.5233611e+03	3.8998462e+03	4.2153876e+03	4.2491842e+03	4.1884817e+03	4.6624582e+03	4.8470537e+03	4.3244256e+03	4.4934788e+03	4.2999355e+03	4.7425810e+03	4.9305577e+03	4.1851148e+03	4.3279349e+03	4.1200469e+03	4.3705937e+03	4.3593840e+03	4.1356179e+03	4.0536835e+03	4.2620042e+03	4.6086777e+03	4.7024656e+03	4.6960548e+03	4.2622985e+03	4.3345281e+03	4.3179296e+03	4.2157287e+03	4.2626208e+03	3.9788505e+03	4.8257943e+03	4.6523482e+03	3.9894494e+03	4.3902153e+03	4.2740187e+03	4.3438996e+03	4.3119691e+03	4.5433012e+03	4.6587466e+03	4.2908253e+03	4.3462646e+03	4.3113399e+03	4.3544563e+03	4.3889662e+03	4.2419930e+03	4.4158440e+03	3.9332807e+03	4.5944412e+03	4.5674882e+03
4.4487947e+03	4.5986084e+03	4.5470050e+03	3.9307004e+03	4.2163874e+03	4.2645511e+03	4.2310056e+03	4.6671084e+03	4.8948463e+03	4.3690682e+03	4.6078569e+03	4.3066404e+03	4.7583638e+03	4.9413831e+03	4.2555407e+03	4.3723002e+03	4.1196517e+03	4.3786705e+03	4.3802663e+03	4.1383640e+03	4.1421672e+03	4.3292608e+03	4.6263661e+03	4.7141939e+03	4.7166169e+03	4.2667587e+03	4.3673478e+03	4.3638246e+03	4.2871280e+03	4.3080013e+03	3.9826919e+03	4.8449315e+03	4.6844555e+03	4.0265486e+03	4.4102963e+03	4.3104789e+03	4.3657338e+03	4.3986593e+03	4.5648393e+03	4.6592486e+03	4.3143983e+03	4.4000544e+03	4.3692037e+03	4.3729755e+03	4.3969272e+03	4.2566730e+03	4.5423680e+03	3.9843569e+03	4.6994554e+03	4.5884553e+03
4.4898181e+03	4.6292526e+03	4.5875822e+03	3.9325859e+03	4.2516144e+03	4.2987955e+03	4.2520921e+03	4.7296693e+03	4.8968127e+03	4.3739032e+03	4.6422515e+03	4.3232644e+03	4.8301950e+03	4.9473545e+03	4.2778573e+03	4.3809359e+03	4.1362885e+03	4.3850503e+03	4.3871564e+03	4.1502008e+03	4.2902470e+03	4.3387509e+03	4.6415632e+03	4.7260671e+03	4.7588760e+03	4.3111221e+03	4.3722140e+03	4.3953429e+03	4.3051344e+03	4.3275137e+03	3.9982870e+03	4.8515614e+03	4.6929304e+03	4.0308509e+03	4.4675346e+03	4.3163532e+03	4.4104465e+03	4.4219649e+03	4.6058441e+03	4.6944795e+03	4.3147192e+03	4.4226116e+03	4.3926487e+03	4.4040952e+03	4.5185050e+03	4.2815978e+03	4.5895596e+03	3.9972400e+03	4.7034341e+03	4.6011592e+03
4.4930546e+03	4.6409422e+03	4.6412424e+03	3.9592003e+03	4.2761085e+03	4.3235210e+03	4.3077298e+03	4.7333536e+03	4.9227241e+03	4.4252337e+03	4.7110507e+03	4.3373331e+03	4.8342215e+03	4.9792651e+03	4.2924752e+03	4.4180977e+03	4.1686114e+03	4.4161364e+03	4.4117785e+03	4.1879869e+03	4.3651980e+03	4.4042571e+03	4.6636797e+03	4.7552793e+03	4.8015422e+03	4.3360607e+03	4.4032325e+03	4.4207491e+03	4.3197036e+03	4.3951745e+03	4.1313580e+03	4.9057783e+03	4.7000954e+03	4.0695303e+03	4.4842618e+03	4.3277085e+03	4.4825892e+03	4.4237220e+03	4.6046087e+03	4.7350762e+03	4.3299496e+03	4.4654903e+03	4.4241104e+03	4.4024544e+03	4.6500595e+03	4.2848283e+03	4.6272686e+03	4.0063275e+03	4.7547775e+03	4.6711618e+03
4.5592935e+03	4.6618708e+03	4.6912617e+03	4.0207371e+03	4.3037097e+03	4.3895772e+03	4.3286445e+03	4.7403394e+03	4.9671718e+03	4.4326471e+03	4.7835168e+03	4.3953181e+03	4.8708849e+03	4.9913988e+03	4.3317829e+03	4.4420507e+03	4.2540761e+03	4.4426644e+03	4.4156621e+03	4.2232152e+03	4.3746064e+03	4.4026131e+03	4.7929482e+03	4.7537290e+03	4.8254731e+03	4.4828159e+03	4.4136880e+03	4.5092871e+03	4.3540646e+03	4.4752534e+03	4.1769291e+03	4.9410891e+03	4.7572273e+03	4.1399039e+03	4.5238466e+03	4.3456879e+03	4.5219159e+03	4.4544715e+03	4.6610333e+03	4.7597269e+03	4.3745165e+03	4.4844476e+03	4.4602625e+03	4.5419914e+03	4.6854319e+03	4.3310705e+03	4.6675791e+03	4.0800810e+03	4.7565255e+03	4.6835837e+03
4.5925560e+03	4.6705587e+03	4.7673397e+03	4.0358584e+03	4.3336921e+03	4.4288701e+03	4.4619637e+03	4.8224387e+03	4.9931743e+03	4.4958389e+03	4.8289541e+03	4.4740943e+03	4.8858620e+03	5.0436010e+03	4.3698341e+03	4.4575326e+03	4.2614076e+03	4.4501208e+03	4.4258286e+03	4.2380447e+03	4.3906244e+03	4.4476788e+03	4.8004507e+03	4.7801127e+03	4.8325709e+03	4.5315602e+03	4.4430238e+03	4.5906112e+03	4.3928170e+03	4.4897577e+03	4.2007139e+03	5.0487516e+03	4.7765006e+03	4.1490778e+03	4.5657653e+03	4.4226558e+03	4.5622780e+03	4.4573693e+03	4.7114582e+03	4.7887802e+03	4.3907505e+03	4.5178124e+03	4.4733654e+03	4.5902606e+03	4.6880927e+03	4.3460283e+03	4.6789303e+03	4.0907670e+03	4.8473778e+03	4.7747790e+03
4.6440733e+03	4.6738521e+03	4.7740029e+03	4.0491535e+03	4.3499498e+03	4.4822377e+03	4.4730533e+03	4.8446814e+03	5.0172732e+03	4.5688446e+03	4.8563870e+03	4.4872260e+03	4.9047182e+03	5.0903505e+03	4.3741553e+03	4.5143498e+03	4.2760718e+03	4.4909430e+03	4.4792825e+03	4.2388527e+03	4.3993877e+03	4.4496168e+03	4.8406250e+03	4.7928977e+03	4.8595339e+03	4.5632899e+03	4.4434832e+03	4.6079469e+03	4.4184981e+03	4.4937903e+03	4.2026519e+03	5.0893666e+03	4.7928894e+03	4.1708082e+03	4.5796716e+03	4.4524128e+03	4.6321751e+03	4.5343504e+03	4.7188290e+03	4.8095494e+03	4.5118218e+03	4.5277020e+03	4.4801458e+03	4.5976625e+03	4.6972628e+03	4.3458483e+03	4.7911716e+03	4.1048370e+03	4.8757207e+03	4.7763983e+03
4.7757646e+03	4.8219314e+03	4.8142556e+03	4.0527301e+03	4.3511553e+03	4.5127189e+03	4.4852255e+03	4.8472220e+03	5.0208082e+03	4.6810361e+03	4.8837162e+03	4.5844208e+03	4.9364259e+03	5.0949120e+03	4.4123677e+03	4.5782087e+03	4.3106390e+03	4.5736525e+03	4.4990946e+03	4.2566732e+03	4.4012030e+03	4.4894512e+03	4.8599568e+03	4.8245358e+03	4.8695248e+03	4.5926153e+03	4.4615448e+03	4.6241323e+03	4.4354241e+03	4.5105319e+03	4.2255799e+03	5.1008572e+03	4.8856560e+03	4.2107519e+03	4.5905142e+03	4.4606498e+03	4.6473929e+03	4.5435528e+03	4.7238290e+03	4.8087836e+03	4.5412197e+03	4.6114924e+03	4.5629217e+03	4.6157379e+03	4.7045232e+03	4.3596541e+03	4.8157621e+03	4.3032994e+03	4.9220023e+03	4.8018895e+03
4.8466557e+03	4.8315582e+03	4.8164988e+03	4.0603041e+03	4.4076178e+03	4.5188151e+03	4.5029923e+03	4.9365017e+03	5.0665229e+03	4.7928355e+03	4.9875302e+03	4.6514738e+03	5.0115365e+03	5.1062703e+03	4.4778888e+03	4.5855969e+03	4.3289333e+03	4.5909841e+03	4.5139041e+03	4.2907590e+03	4.4040476e+03	4.5030321e+03	4.8870715e+03	4.9135675e+03	4.8966904e+03	4.6108983e+03	4.4895947e+03	4.6504252e+03	4.6455940e+03	4.5170597e+03	4.3994050e+03	5.1493369e+03	4.9118596e+03	4.2724119e+03	4.6394936e+03	4.4787216e+03	4.7684607e+03	4.5964137e+03	4.7798543e+03	4.8439249e+03	4.6032681e+03	4.6253468e+03	4.5878247e+03	4.6309607e+03	4.7112450e+03	4.5310455e+03	4.8528520e+03	4.3121623e+03	4.9856854e+03	4.9521170e+03
4.8786524e+03	4.8385514e+03	4.8595982e+03	4.1504060e+03	4.4441955e+03	4.5802903e+03	4.5407314e+03	4.9436520e+03	5.0750506e+03	4.8180745e+03	5.0594666e+03	4.6640361e+03	5.0669483e+03	5.2183847e+03	4.4911041e+03	4.6132630e+03	4.3886438e+03	4.6001141e+03	4.5834379e+03	4.3584050e+03	4.4628010e+03	4.5127327e+03	4.9627779e+03	4.9581712e+03	4.9471779e+03	4.6464031e+03	4.5079051e+03	4.7593190e+03	4.6861003e+03	4.5635649e+03	4.4203735e+03	5.1722103e+03	4.9204541e+03	4.3445068e+03	4.6446947e+03	4.4927902e+03	4.8777657e+03	4.5995791e+03	4.8276315e+03	4.8611568e+03	4.6185573e+03	4.6255218e+03	4.5968888e+03	4.6813230e+03	4.7141152e+03	4.5352143e+03	4.8685994e+03	4.3186422e+03	4.9984294e+03	4.9498808e+03
4.9051487e+03	4.8389266e+03	4.8632930e+03	4.1865624e+03	4.4982036e+03	4.5915589e+03	4.5575458e+03	5.0098793e+03	5.1526234e+03	4.8249478e+03	5.0853764e+03	4.6735658e+03	5.1495717e+03	5.2743437e+03	4.5110259e+03	4.6160041e+03	4.4064463e+03	4.6038667e+03	4.5856081e+03	4.4316173e+03	4.4844398e+03	4.5233377e+03	5.0633356e+03	4.9765490e+03	4.9562225e+03	4.7080675e+03	4.5446880e+03	4.7616055e+03	4.7228410e+03	4.5988133e+03	4.4223304e+03	5.1792235e+03	4.9372578e+03	4.3760278e+03	4.6556850e+03	4.4956668e+03	4.9451646e+03	4.6046854e+03	4.8669216e+03	4.8661722e+03	4.6310684e+03	4.6239019e+03	4.7115569e+03	4.6858579e+03	4.7312096e+03	4.5701881e+03	4.8841862e+03	4.3214890e+03	5.0136152e+03	4.9510896e+03
4.9380799e+03	4.8647423e+03	5.0059827e+03	4.1972252e+03	4.5046453e+03	4.5996014e+03	4.5576220e+03	5.1166783e+03	5.1853048e+03	4.8478366e+03	5.0881065e+03	4.7183270e+03	5.1864527e+03	5.2810932e+03	4.5227220e+03	4.6484212e+03	4.4587975e+03	4.6034205e+03	4.6312925e+03	4.4984793e+03	4.5047323e+03	4.5524267e+03	5.2154971e+03	4.9910716e+03	4.9702853e+03	4.7290234e+03	4.5789600e+03	4.8016861e+03	4.7259950e+03	4.6103899e+03	4.4551801e+03	5.2078368e+03	4.9388255e+03	4.4003455e+03	4.7955925e+03	4.5078671e+03	4.9692231e+03	4.6178133e+03	4.9706109e+03	4.9288338e+03	4.6835157e+03	4.6730194e+03	4.7094447e+03	4.7342620e+03	4.7339300e+03	4.5725807e+03	4.9078414e+03	4.3472218e+03	5.0716511e+03	5.0672014e+03
5.0287523e+03	4.8651345e+03	5.0907586e+03	4.2145567e+03	4.5308276e+03	4.6920750e+03	4.5811962e+03	5.1814350e+03	5.2233478e+03	4.8495967e+03	5.1031274e+03	4.7538315e+03	5.2237445e+03	5.3930967e+03	4.5264084e+03	4.7033427e+03	4.4733585e+03	4.6268445e+03	4.7277966e+03	4.4990004e+03	4.5350609e+03	4.6420965e+03	5.2357190e+03	4.9972540e+03	4.9963337e+03	4.7457818e+03	4.5922941e+03	4.8627533e+03	4.7592500e+03	4.6361035e+03	4.4620482e+03	5.2508272e+03	4.9884716e+03	4.4131433e+03	4.8413084e+03	4.5363748e+03	4.9762426e+03	4.6340150e+03	5.0177180e+03	5.0187573e+03	4.7630055e+03	4.6729098e+03	4.7784920e+03	4.7562539e+03	4.7823575e+03	4.5772222e+03	4.9969130e+03	4.3959848e+03	5.0926429e+03	5.1410443e+03
5.1080323e+03	4.8794133e+03	5.1350757e+03	4.3763832e+03	4.5768138e+03	4.6928121e+03	4.5982956e+03	5.1952645e+03	5.2257780e+03	4.9095561e+03	5.1600353e+03	4.7825294e+03	5.2541995e+03	5.5235766e+03	4.5436980e+03	4.7212107e+03	4.5320411e+03	4.6426183e+03	4.7466504e+03	4.5443399e+03	4.5645929e+03	4.6495220e+03	5.2514358e+03	5.0328821e+03	5.0030869e+03	4.9154326e+03	4.6320801e+03	4.8944854e+03	4.7733265e+03	4.6500778e+03	4.5449466e+03	5.3822652e+03	4.9933983e+03	4.4980012e+03	4.8562441e+03	4.5701546e+03	5.0080997e+03	4.6506354e+03	5.0342735e+03	5.0233883e+03	4.8628043e+03	4.7315926e+03	4.7852227e+03	4.8468777e+03	4.8756079e+03	4.6071912e+03	5.0361323e+03	4.4503009e+03	5.1306505e+03	5.1409057e+03
5.1636662e+03	4.8821481e+03	5.1649965e+03	4.3842157e+03	4.6378923e+03	4.6920708e+03	4.6726924e+03	5.2023438e+03	5.2267333e+03	4.9085720e+03	5.1812145e+03	4.8010289e+03	5.2714580e+03	5.5830120e+03	4.5530425e+03	4.7455579e+03	4.5519253e+03	4.6423975e+03	4.7552020e+03	4.5850612e+03	4.5862843e+03	4.6564060e+03	5.3103188e+03	5.1223955e+03	5.0138363e+03	4.9775407e+03	4.7133306e+03	4.9012269e+03	4.8296192e+03	4.6631770e+03	4.5746908e+03	5.4538704e+03	5.0078928e+03	4.5878362e+03	4.8805638e+03	4.6744272e+03	5.0124121e+03	4.6972635e+03	5.1078041e+03	5.0439491e+03	4.8617467e+03	4.7470524e+03	4.7836110e+03	4.8732262e+03	4.8983952e+03	4.6653703e+03	5.0566749e+03	4.5021150e+03	5.1488205e+03	5.1433852e+03
5.1929316e+03	4.9446591e+03	5.1653932e+03	4.4071074e+03	4.6396918e+03	4.7410707e+03	4.6804340e+03	5.2111850e+03	5.2745272e+03	4.9178940e+03	5.1880975e+03	4.8594739e+03	5.2966949e+03	5.6256131e+03	4.6264126e+03	4.7691325e+03	4.5578680e+03	4.6447790e+03	4.7683643e+03	4.6340149e+03	4.6284758e+03	4.7320122e+03	5.3427150e+03	5.1257844e+03	5.0379417e+03	5.0472061e+03	4.7629085e+03	4.9702651e+03	4.8328494e+03	4.6857673e+03	4.6010715e+03	5.4678368e+03	5.0971998e+03	4.6155129e+03	4.9145420e+03	4.7131254e+03	5.0190199e+03	4.6991648e+03	5.1767645e+03	5.0490254e+03	4.8811598e+03	4.7675709e+03	4.8070159e+03	4.9136285e+03	4.9585463e+03	4.6895020e+03	5.1248358e+03	4.5256051e+03	5.1924994e+03	5.1544090e+03
5.2247563e+03	4.9537993e+03	5.1886141e+03	4.4978419e+03	4.6815829e+03	4.8757285e+03	4.6822083e+03	5.2187200e+03	5.2858908e+03	5.0682685e+03	5.3096685e+03	4.8730918e+03	5.3066677e+03	5.6635632e+03	4.6342153e+03	4.7858924e+03	4.5796160e+03	4.7275928e+03	4.8092430e+03	4.6618899e+03	4.6556168e+03	4.7822572e+03	5.3819074e+03	5.1919834e+03	5.0775093e+03	5.0834533e+03	4.7935839e+03	4.9754137e+03	4.8642511e+03	4.7628437e+03	4.6088010e+03	5.4964636e+03	5.1545462e+03	4.6214890e+03	4.9452477e+03	4.8153878e+03	5.1056735e+03	4.7020319e+03	5.1924279e+03	5.0590805e+03	4.9190425e+03	4.8094807e+03	4.8172817e+03	4.9154558e+03	4.9832055e+03	4.7704396e+03	5.1267219e+03	4.5363407e+03	5.3234466e+03	5.1657601e+03
5.2701480e+03	4.9597162e+03	5.2462650e+03	4.5549267e+03	4.6930909e+03	4.8963077e+03	4.6891721e+03	5.2307068e+03	5.3314506e+03	5.2064700e+03	5.3326912e+03	4.8918529e+03	5.4028459e+03	5.6671781e+03	4.7004356e+03	4.8492688e+03	4.6021496e+03	4.7315946e+03	4.9707303e+03	4.6712823e+03	4.6618137e+03	4.7946271e+03	5.5774846e+03	5.2078587e+03	5.1009296e+03	5.1619105e+03	4.8159628e+03	5.0227225e+03	4.8784027e+03	4.8227821e+03	4.6247587e+03	5.5044143e+03	5.1652790e+03	4.9686308e+03	4.9865107e+03	4.8251765e+03	5.1135212e+03	4.7099911e+03	5.2240548e+03	5.0846491e+03	4.9703557e+03	4.8529783e+03	4.9072581e+03	5.0696328e+03	5.0134705e+03	4.9560737e+03	5.1324801e+03	4.5392029e+03	5.3972680e+03	5.1750403e+03
5.2857295e+03	5.0809669e+03	5.3352906e+03	4.6244889e+03	4.7783914e+03	5.0486062e+03	4.6909872e+03	5.4557768e+03	5.3387415e+03	5.2167034e+03	5.4248468e+03	5.0075502e+03	5.4228094e+03	5.7285760e+03	4.7099662e+03	4.8706945e+03	4.6232227e+03	4.7562565e+03	5.0285086e+03	4.6800959e+03	4.6619806e+03	4.8395870e+03	5.6526943e+03	5.2795624e+03	5.1246248e+03	5.1902786e+03	4.8239835e+03	5.1516525e+03	4.9075090e+03	4.8365706e+03	4.6765990e+03	5.5436726e+03	5.1691212e+03	4.9713992e+03	5.0643057e+03	4.8420124e+03	5.1214810e+03	4.7313813e+03	5.2563883e+03	5.2082500e+03	5.0473944e+03	4.9099486e+03	4.9818816e+03	5.1187183e+03	5.0226674e+03	5.0178158e+03	5.2562583e+03	4.5921392e+03	5.4971548e+03	5.1825825e+03
5.3597071e+03	5.1421918e+03	5.3846769e+03	4.6500034e+03	4.8570282e+03	5.0562977e+03	4.7312861e+03	5.4671959e+03	5.4092788e+03	5.2295286e+03	5.4411974e+03	5.0260699e+03	5.4626661e+03	5.7412352e+03	4.7179860e+03	4.9510585e+03	4.6342652e+03	4.7633854e+03	5.1476881e+03	4.7730929e+03	4.7066950e+03	4.8873626e+03	5.6599557e+03	5.3488010e+03	5.1714813e+03	5.1972015e+03	4.8392666e+03	5.2009352e+03	4.9392603e+03	4.8908173e+03	4.7313797e+03	5.5599039e+03	5.1871179e+03	4.9929560e+03	5.0667118e+03	4.9321673e+03	5.1721749e+03	4.8267431e+03	5.2888866e+03	5.2142242e+03	5.0554776e+03	4.9179100e+03	5.1900428e+03	5.1357180e+03	5.0454046e+03	5.1453542e+03	5.3257042e+03	4.6477241e+03	5.5092505e+03	5.2493693e+03
5.4160674e+03	5.1713702e+03	5.4237538e+03	4.6798710e+03	4.9115664e+03	5.0671488e+03	4.8362084e+03	5.4957751e+03	5.4374403e+03	5.2745185e+03	5.4459644e+03	5.0258405e+03	5.4729902e+03	5.7594282e+03	4.7725084e+03	4.9912937e+03	4.6438256e+03	4.7703811e+03	5.1928574e+03	4.7940842e+03	4.7629302e+03	4.9876129e+03	5.7883973e+03	5.3832325e+03	5.3347195e+03	5.3315542e+03	4.9162143e+03	5.2138021e+03	4.9605241e+03	5.0096235e+03	4.7535015e+03	5.5870252e+03	5.1927160e+03	4.9965612e+03	5.0828495e+03	4.9598942e+03	5.1788218e+03	4.8261101e+03	5.2893342e+03	5.2154994e+03	5.0935449e+03	4.9618514e+03	5.2004555e+03	5.2347369e+03	5.0663155e+03	5.2520235e+03	5.3961679e+03	4.7088656e+03	5.5669319e+03	5.2554788e+03
5.4346581e+03	5.1974400e+03	5.4363704e+03	4.7220580e+03	4.9179500e+03	5.1604023e+03	4.9016740e+03	5.5149457e+03	5.4505889e+03	5.3058029e+03	5.4600550e+03	5.0726667e+03	5.5593209e+03	5.7698206e+03	4.8468101e+03	5.0554235e+03	4.7033127e+03	4.8140550e+03	5.1993641e+03	4.9400387e+03	4.7974971e+03	4.9889000e+03	5.8052677e+03	5.4144017e+03	5.3706193e+03	5.4773057e+03	4.9362407e+03	5.2949939e+03	5.0287104e+03	5.1652690e+03	4.7549973e+03	5.6604921e+03	5.2175453e+03	5.0424694e+03	5.0987566e+03	4.9699155e+03	5.2800351e+03	4.8527788e+03	5.3571936e+03	5.2944770e+03	5.1933900e+03	5.0229857e+03	5.2157194e+03	5.2810693e+03	5.0898958e+03	5.2659537e+03	5.3992827e+03	4.7806293e+03	5.5758296e+03	5.4237004e+03
5.4897992e+03	5.2519179e+03	5.5612194e+03	4.7362559e+03	4.9538283e+03	5.2024471e+03	4.9498224e+03	5.5819123e+03	5.4649274e+03	5.3466573e+03	5.5091097e+03	5.1102294e+03	5.5766561e+03	5.8130546e+03	5.0130859e+03	5.1401368e+03	4.7026088e+03	4.8384767e+03	5.2078320e+03	4.9663993e+03	4.8354034e+03	5.0080468e+03	5.8165827e+03	5.4275849e+03	5.3761067e+03	5.6099978e+03	4.9548384e+03	5.3674349e+03	5.0524853e+03	5.2251459e+03	4.8149842e+03	5.8011931e+03	5.3173617e+03	5.1305787e+03	5.1271407e+03	4.9848834e+03	5.3658907e+03	4.9446356e+03	5.3600357e+03	5.2928382e+03	5.1951386e+03	5.0592081e+03	5.2323186e+03	5.2904625e+03	5.0945517e+03	5.2850564e+03	5.4102678e+03	4.8263309e+03	5.5856616e+03	5.4788752e+03
5.5277374e+03	5.2784235e+03	5.6075739e+03	4.7812598e+03	4.9543949e+03	5.2253388e+03	4.9617584e+03	5.6047621e+03	5.4767667e+03	5.3863641e+03	5.5866940e+03	5.1155314e+03	5.5804864e+03	5.8716116e+03	5.0606602e+03	5.2657361e+03	4.8401112e+03	4.9226353e+03	5.2435839e+03	5.0871124e+03	4.8805596e+03	5.0435974e+03	5.9125725e+03	5.4608975e+03	5.3892239e+03	5.6334163e+03	4.9535486e+03	5.4394373e+03	5.1234922e+03	5.2826512e+03	4.8248704e+03	5.8013202e+03	5.3326500e+03	5.1628810e+03	5.1677656e+03	5.0352881e+03	5.3993126e+03	4.9729863e+03	5.3748142e+03	5.4127131e+03	5.3059811e+03	5.1332505e+03	5.3795926e+03	5.2945364e+03	5.1646160e+03	5.4856207e+03	5.4514558e+03	4.9154955e+03	5.8069866e+03	5.4951622e+03
5.6385400e+03	5.2861209e+03	5.7789114e+03	4.8010216e+03	4.9868113e+03	5.2508336e+03	4.9860988e+03	5.6071287e+03	5.5584088e+03	5.3947747e+03	5.7075413e+03	5.1431316e+03	5.5878525e+03	5.8871110e+03	5.0643986e+03	5.3616548e+03	4.8443300e+03	4.9490504e+03	5.3169672e+03	5.0963255e+03	4.9244753e+03	5.0645169e+03	5.9655915e+03	5.4709640e+03	5.5092701e+03	5.6483785e+03	4.9778152e+03	5.5030065e+03	5.1248586e+03	5.2926937e+03	4.9989295e+03	5.9943903e+03	5.4019168e+03	5.2853107e+03	5.2694052e+03	5.0656729e+03	5.4297963e+03	5.0146932e+03	5.5477910e+03	5.4965919e+03	5.3497372e+03	5.1533335e+03	5.4856502e+03	5.3140293e+03	5.2263181e+03	5.4968881e+03	5.4558343e+03	4.9337815e+03	5.8206427e+03	5.5195821e+03
5.6994588e+03	5.3452111e+03	5.8328209e+03	4.8666214e+03	5.0138275e+03	5.3548810e+03	5.0561149e+03	5.6583189e+03	5.5677094e+03	5.4399033e+03	5.7717515e+03	5.1811949e+03	5.5879191e+03	5.8913218e+03	5.1525596e+03	5.3881326e+03	4.9223135e+03	5.0039807e+03	5.3264338e+03	5.1134845e+03	4.9401371e+03	5.0905810e+03	6.0033165e+03	5.4906592e+03	5.5609219e+03	5.6509031e+03	5.0119071e+03	5.5467556e+03	5.1682939e+03	5.4221911e+03	5.0650351e+03	6.0013814e+03	5.4456342e+03	5.5305279e+03	5.2800839e+03	5.1463701e+03	5.5236004e+03	5.0422248e+03	5.5734578e+03	5.5525712e+03	5.4527333e+03	5.1583553e+03	5.6178324e+03	5.4890237e+03	5.2543001e+03	5.5423511e+03	5.5138680e+03	4.9378697e+03	5.9055718e+03	5.5411559e+03
5.7257283e+03	5.3849418e+03	5.9664150e+03	4.9700879e+03	5.0555635e+03	5.4085296e+03	5.0662926e+03	5.7170441e+03	5.6394632e+03	5.5573442e+03	5.8311679e+03	5.2651747e+03	5.6509446e+03	5.9431952e+03	5.2228835e+03	5.4282168e+03	5.1114480e+03	5.0453798e+03	5.4819491e+03	5.1289148e+03	4.9494656e+03	5.1312596e+03	6.0673660e+03	5.5277657e+03	5.5580664e+03	5.7273284e+03	5.0197971e+03	5.5921627e+03	5.1920437e+03	5.4925295e+03	5.0875980e+03	6.0399032e+03	5.4462832e+03	5.5909981e+03	5.3685639e+03	5.2226534e+03	5.5272929e+03	5.0739879e+03	5.6977422e+03	5.5567490e+03	5.5092971e+03	5.2555252e+03	5.7182943e+03	5.5045810e+03	5.2594208e+03	5.5445822e+03	5.5804121e+03	4.9490497e+03	5.9828839e+03	5.6117666e+03
5.7346688e+03	5.4104157e+03	5.9766542e+03	5.0882753e+03	5.0803846e+03	5.4556997e+03	5.2077672e+03	5.7975377e+03	5.6482662e+03	5.5778671e+03	5.9132926e+03	5.2641930e+03	5.7742672e+03	5.9630923e+03	5.2241713e+03	5.4322930e+03	5.1673723e+03	5.2206593e+03	5.5093313e+03	5.1322273e+03	4.9593619e+03	5.1897676e+03	6.1054538e+03	5.5467447e+03	5.5909956e+03	5.7702483e+03	5.0400234e+03	5.6294267e+03	5.3039319e+03	5.5152207e+03	5.1465122e+03	6.0468661e+03	5.4511886e+03	5.6473771e+03	5.3701879e+03	5.2295964e+03	5.5300967e+03	5.1089022e+03	5.7310338e+03	5.5673052e+03	5.5339821e+03	5.2574937e+03	5.7291724e+03	5.5114208e+03	5.2607347e+03	5.5763275e+03	5.6902590e+03	4.9617430e+03	6.0599667e+03	5.6760651e+03
5.7555422e+03	5.4329234e+03	6.0525992e+03	5.0981923e+03	5.0873205e+03	5.4575541e+03	5.2689417e+03	5.8148188e+03	5.6877411e+03	5.5822270e+03	5.9426815e+03	5.2968559e+03	5.8871450e+03	5.9662978e+03	5.2733632e+03	5.4902147e+03	5.2774751e+03	5.2282763e+03	5.5471007e+03	5.1442199e+03	4.9982244e+03	5.2223040e+03	6.1659430e+03	5.6085185e+03	5.5911931e+03	5.7876671e+03	5.0768018e+03	5.7388883e+03	5.4482507e+03	5.5858993e+03	5.1954202e+03	6.1224797e+03	5.4791994e+03	5.6699934e+03	5.4369687e+03	5.2792443e+03	5.5439946e+03	5.1066025e+03	5.7749472e+03	5.5878736e+03	5.5614739e+03	5.3117469e+03	5.8309537e+03	5.5420590e+03	5.2802587e+03	5.5980311e+03	5.7768684e+03	4.9658606e+03	6.1300774e+03	5.6735381e+03
5.7908648e+03	5.5757038e+03	6.0969818e+03	5.1589046e+03	5.0904441e+03	5.4922455e+03	5.3248088e+03	5.8282455e+03	5.6917601e+03	5.5897006e+03	6.0255109e+03	5.3289392e+03	5.9854702e+03	6.0526374e+03	5.3214168e+03	5.4997342e+03	5.3404694e+03	5.2954214e+03	5.5743615e+03	5.2051835e+03	5.0028112e+03	5.2479911e+03	6.1816714e+03	5.6212210e+03	5.6366298e+03	5.9692034e+03	5.0826910e+03	5.7956163e+03	5.5784693e+03	5.6198814e+03	5.2130118e+03	6.1428968e+03	5.4922456e+03	5.7526666e+03	5.4728814e+03	5.3320775e+03	5.6142744e+03	5.1831428e+03	5.7836672e+03	5.6033557e+03	5.6279050e+03	5.3485358e+03	5.8582770e+03	5.5835256e+03	5.2983699e+03	5.6392044e+03	5.8028382e+03	5.0266277e+03	6.1481758e+03	5.7219833e+03
5.7956318e+03	5.7076859e+03	6.2890736e+03	5.2390006e+03	5.0903007e+03	5.6512692e+03	5.3281249e+03	5.8796664e+03	5.7738632e+03	5.6108321e+03	6.0940352e+03	5.4201147e+03	6.1343628e+03	6.0796586e+03	5.3788502e+03	5.7052942e+03	5.5685450e+03	5.5044213e+03	5.5789512e+03	5.2309729e+03	5.0048603e+03	5.3210097e+03	6.2368436e+03	5.6269951e+03	5.6482198e+03	6.0473470e+03	5.1263477e+03	5.8328484e+03	5.6111409e+03	5.7208506e+03	5.2773602e+03	6.2556439e+03	5.5168799e+03	5.8451234e+03	5.5221098e+03	5.3434142e+03	5.6897305e+03	5.1972260e+03	5.8118989e+03	5.5989883e+03	5.6455650e+03	5.4821954e+03	5.8680990e+03	5.6018308e+03	5.3721268e+03	5.6713098e+03	5.8540996e+03	5.0552450e+03	6.2051159e+03	5.7603656e+03
5.8914439e+03	5.7778595e+03	6.3151646e+03	5.2405355e+03	5.1271717e+03	5.6662682e+03	5.4684519e+03	5.9095877e+03	5.8051570e+03	5.6896304e+03	6.1346674e+03	5.4574759e+03	6.2134714e+03	6.0964084e+03	5.4370834e+03	5.7238705e+03	5.6183148e+03	5.5319934e+03	5.5866460e+03	5.3121363e+03	5.1227566e+03	5.3330026e+03	6.2770832e+03	5.6367441e+03	6.0989931e+03	6.1085156e+03	5.1504757e+03	5.8775367e+03	5.6565690e+03	5.7479692e+03	5.3154006e+03	6.2840554e+03	5.5178063e+03	5.8554145e+03	5.7283740e+03	5.4485593e+03	5.8785230e+03	5.2652118e+03	5.8394609e+03	5.6075393e+03	5.6627238e+03	5.5154444e+03	5.9561034e+03	5.6075391e+03	5.4339686e+03	5.7001740e+03	5.9048297e+03	5.0628827e+03	6.2629685e+03	5.8318422e+03
5.9128214e+03	5.8426460e+03	6.3604498e+03	5.2693916e+03	5.1396491e+03	5.6784875e+03	5.5598346e+03	6.0302022e+03	5.9165160e+03	5.6926844e+03	6.1880002e+03	5.5003636e+03	6.2736521e+03	6.2260543e+03	5.4437330e+03	5.8887494e+03	5.6282641e+03	5.5443299e+03	5.6256947e+03	5.3502849e+03	5.1563289e+03	5.3389453e+03	6.3146616e+03	5.6799257e+03	6.1011069e+03	6.1361937e+03	5.1891463e+03	5.9058517e+03	5.7727253e+03	5.7898805e+03	5.3370873e+03	6.4088400e+03	5.5634628e+03	5.8866036e+03	5.7887425e+03	5.4525108e+03	5.8877359e+03	5.3882020e+03	5.8712475e+03	5.6200711e+03	5.7028143e+03	5.6564151e+03	6.0996086e+03	5.6326822e+03	5.4830089e+03	5.7063513e+03	5.9811222e+03	5.1053661e+03	6.3012924e+03	5.9172831e+03
6.0751336e+03	5.8605347e+03	6.4528096e+03	5.4000734e+03	5.1496218e+03	5.6841447e+03	5.7667501e+03	6.0753538e+03	6.2323528e+03	5.7693649e+03	6.3267982e+03	5.5596712e+03	6.2808572e+03	6.2911807e+03	5.5018560e+03	5.9616314e+03	5.7861571e+03	5.6704412e+03	5.6291336e+03	5.4970699e+03	5.1624398e+03	5.4877887e+03	6.3247573e+03	5.7899699e+03	6.1500998e+03	6.1792465e+03	5.2353185e+03	5.9149312e+03	5.7981317e+03	5.8229918e+03	5.4707193e+03	6.4749822e+03	5.5894473e+03	5.9708764e+03	5.8793780e+03	5.4756896e+03	5.9520141e+03	5.4156840e+03	5.9870291e+03	5.6626785e+03	5.8843090e+03	5.6871112e+03	6.1534700e+03	5.7203094e+03	5.5925752e+03	5.7412103e+03	6.1315806e+03	5.1300949e+03	6.3086401e+03	5.9646481e+03
6.1065768e+03	5.8597160e+03	6.4667932e+03	5.4194317e+03	5.2512379e+03	6.0008079e+03	5.8624981e+03	6.0778838e+03	6.2875617e+03	5.9282503e+03	6.3591883e+03	5.6563059e+03	6.3570099e+03	6.2928875e+03	5.5152584e+03	6.1001967e+03	5.8192382e+03	5.7508922e+03	5.6493087e+03	5.6407576e+03	5.2309538e+03	5.4897021e+03	6.3953125e+03	5.9276884e+03	6.2588826e+03	6.2555471e+03	5.2948525e+03	5.9358698e+03	5.8216996e+03	5.8374045e+03	5.5084299e+03	6.5338681e+03	5.6276037e+03	6.0328684e+03	5.9401378e+03	5.5492893e+03	6.0708947e+03	5.4668209e+03	5.9940483e+03	5.7932634e+03	5.8972614e+03	5.6983586e+03	6.1728704e+03	5.7693720e+03	5.9017772e+03	5.7724661e+03	6.1734429e+03	5.2281458e+03	6.3657355e+03	5.9823519e+03
6.1404332e+03	5.8686473e+03	6.4783356e+03	5.4730963e+03	5.3380021e+03	6.1399463e+03	6.0348514e+03	6.1088815e+03	6.3389039e+03	6.1462189e+03	6.3676345e+03	5.7125540e+03	6.5402955e+03	6.3038197e+03	5.5573955e+03	6.1095677e+03	5.9994006e+03	5.7772508e+03	5.7134980e+03	5.8047920e+03	5.3109866e+03	5.5951864e+03	6.4067103e+03	5.9630042e+03	6.5300175e+03	6.3166259e+03	5.3487340e+03	5.9569519e+03	5.8470473e+03	5.8579760e+03	5.5194935e+03	6.6540183e+03	5.6445004e+03	6.1282327e+03	5.9435735e+03	5.6516671e+03	6.1612458e+03	5.4941910e+03	6.0489809e+03	5.9329764e+03	5.9136883e+03	5.7378263e+03	6.2022082e+03	5.7900709e+03	6.0019930e+03	5.8051933e+03	6.2066196e+03	5.2325121e+03	6.3728581e+03	6.0007273e+03
6.2976664e+03	5.8933027e+03	6.5208516e+03	5.4917426e+03	5.5031795e+03	6.1751377e+03	6.0433948e+03	6.1622711e+03	6.3505615e+03	6.1700444e+03	6.4048300e+03	5.7236144e+03	6.6284515e+03	6.3608374e+03	5.6549455e+03	6.1240147e+03	6.0865115e+03	5.8116186e+03	5.8549398e+03	5.8222961e+03	5.3557433e+03	5.6525019e+03	6.4292604e+03	5.9683052e+03	6.5491179e+03	6.3172512e+03	5.6735999e+03	6.0751518e+03	5.8672726e+03	6.1993533e+03	5.5314322e+03	6.7794620e+03	5.6573607e+03	6.2157859e+03	5.9808969e+03	5.6621790e+03	6.1680837e+03	5.5589544e+03	6.1444687e+03	5.9341299e+03	5.9346223e+03	5.7701049e+03	6.2290808e+03	6.0773507e+03	6.0187875e+03	5.8329235e+03	6.2286585e+03	5.2373678e+03	6.5184611e+03	6.1102176e+03
6.3420697e+03	5.9100081e+03	6.5285181e+03	5.6149263e+03	5.5785945e+03	6.3194786e+03	6.0459613e+03	6.2002558e+03	6.3560978e+03	6.2702932e+03	6.4790638e+03	5.7434479e+03	6.7708246e+03	6.4025592e+03	5.6614658e+03	6.2569927e+03	6.0906245e+03	5.8381400e+03	5.8667447e+03	5.8827016e+03	5.3631150e+03	5.7103691e+03	6.4409736e+03	6.0426357e+03	6.5772074e+03	6.3736393e+03	5.7542978e+03	6.0947184e+03	5.9792327e+03	6.2234148e+03	5.5729041e+03	6.7911671e+03	5.7635962e+03	6.2353683e+03	5.9836104e+03	5.7250289e+03	6.3262188e+03	5.6384042e+03	6.1962759e+03	5.9468908e+03	5.9395410e+03	5.8130620e+03	6.2884035e+03	6.0808611e+03	6.0369546e+03	5.8440357e+03	6.3340869e+03	5.2623686e+03	6.5402916e+03	6.1375971e+03
6.3800349e+03	5.9464298e+03	6.5468679e+03	5.7867297e+03	5.7301815e+03	6.3991492e+03	6.0471781e+03	6.3097860e+03	6.5346019e+03	6.3403956e+03	6.6163371e+03	5.8599976e+03	6.7919942e+03	6.5495930e+03	5.7363140e+03	6.3035228e+03	6.0959561e+03	5.8704819e+03	5.8720619e+03	6.0025691e+03	5.4972917e+03	5.8379885e+03	6.5142354e+03	6.1526082e+03	6.6407010e+03	6.4313376e+03	5.7692511e+03	6.1006790e+03	6.0600225e+03	6.3142940e+03	5.5886829e+03	6.8107992e+03	5.8059157e+03	6.3268230e+03	6.0391331e+03	5.7888039e+03	6.4260755e+03	5.6986645e+03	6.2021256e+03	6.0051276e+03	5.9543795e+03	5.9553464e+03	6.3392244e+03	6.1706006e+03	6.1216792e+03	5.9042781e+03	6.3747590e+03	5.3594857e+03	6.5513271e+03	6.1548677e+03
6.4067816e+03	5.9546322e+03	6.5605550e+03	5.8815652e+03	5.8515412e+03	6.4116499e+03	6.1403403e+03	6.6745590e+03	6.5812508e+03	6.3933947e+03	6.7032190e+03	5.8996726e+03	6.8141495e+03	6.6300150e+03	5.7830483e+03	6.5524510e+03	6.1368764e+03	5.8876929e+03	6.1652711e+03	6.0344664e+03	5.5187131e+03	5.9457338e+03	6.5266156e+03	6.2801380e+03	6.6557893e+03	6.4715987e+03	5.8021632e+03	6.1481832e+03	6.1304851e+03	6.3848151e+03	5.7214959e+03	6.8233725e+03	5.8869295e+03	6.4022994e+03	6.0402708e+03	5.8936168e+03	6.4976664e+03	5.7111617e+03	6.3952389e+03	6.0937072e+03	6.0690502e+03	5.9913657e+03	6.4279118e+03	6.2968053e+03	6.2093137e+03	6.0030142e+03	6.3817360e+03	5.4258301e+03	6.7300941e+03	6.2107992e+03
6.4168908e+03	5.9542697e+03	6.6601840e+03	5.9491647e+03	5.9662704e+03	6.5115795e+03	6.1752884e+03	6.7332718e+03	6.6440751e+03	6.4215216e+03	6.7052047e+03	6.1231863e+03	6.8407611e+03	6.7216894e+03	5.9308783e+03	6.7018819e+03	6.2342746e+03	5.9725622e+03	6.1876467e+03	6.1195317e+03	5.5376987e+03	5.9673273e+03	6.6010323e+03	6.5005143e+03	6.7794336e+03	6.5419417e+03	5.8590290e+03	6.1583163e+03	6.1514572e+03	6.4649136e+03	5.8009811e+03	6.8568447e+03	6.1125817e+03	6.4437875e+03	6.0969802e+03	5.8948898e+03	6.6622907e+03	5.9489157e+03	6.5118542e+03	6.1429121e+03	6.1008599e+03	6.0625928e+03	6.4885133e+03	6.3505896e+03	6.2179259e+03	6.1130488e+03	6.4717940e+03	5.5770643e+03	6.8860931e+03	6.2871324e+03
6.4496202e+03	6.0188323e+03	6.7749618e+03	5.9652869e+03	6.1658876e+03	6.5260003e+03	6.1898087e+03	6.7725039e+03	6.6589903e+03	6.5274565e+03	7.0677145e+03	6.1232385e+03	6.9676391e+03	6.7359439e+03	6.0382311e+03	6.7979894e+03	6.2922160e+03	5.9888205e+03	6.2528861e+03	6.1668420e+03	5.6619688e+03	6.0245248e+03	6.6226836e+03	6.6911707e+03	6.8207616e+03	6.5545569e+03	5.9611833e+03	6.2795779e+03	6.1823203e+03	6.5042873e+03	5.9010741e+03	6.8812936e+03	6.1935193e+03	6.4739201e+03	6.1009413e+03	5.9846571e+03	6.6911645e+03	6.0351936e+03	6.5340660e+03	6.3316464e+03	6.1033735e+03	6.0915075e+03	6.4921408e+03	6.5637619e+03	6.2563270e+03	6.1259550e+03	6.5871137e+03	5.5766370e+03	6.9216186e+03	6.4984164e+03
6.4828055e+03	6.0721384e+03	6.8702060e+03	6.0514739e+03	6.1803380e+03	6.7112056e+03	6.2310388e+03	6.8097125e+03	6.7782211e+03	6.6478746e+03	7.1741619e+03	6.1626475e+03	7.0216583e+03	6.7519375e+03	6.0877354e+03	6.8507410e+03	6.3652792e+03	6.1280132e+03	6.2649771e+03	6.2581057e+03	5.6942355e+03	6.2416117e+03	6.6996597e+03	6.8746172e+03	6.9002895e+03	6.7082518e+03	5.9703658e+03	6.2807893e+03	6.2882795e+03	6.5913786e+03	6.2877256e+03	6.9489085e+03	6.3094481e+03	6.5653002e+03	6.1547480e+03	6.0046597e+03	6.9310778e+03	6.1161843e+03	6.6293478e+03	6.3842090e+03	6.1081661e+03	6.1095209e+03	6.5647332e+03	6.6368136e+03	6.3964666e+03	6.1457110e+03	6.6112116e+03	5.6136796e+03	6.9642188e+03	6.5540045e+03
6.5176977e+03	6.2213197e+03	7.1504785e+03	6.0755761e+03	6.3890766e+03	6.7780330e+03	6.2452156e+03	7.2002576e+03	6.9019023e+03	6.7120164e+03	7.1907343e+03	6.3772858e+03	7.0568329e+03	6.9694721e+03	6.3828943e+03	6.9664729e+03	6.3930846e+03	6.2777584e+03	6.3247708e+03	6.3149798e+03	5.7303972e+03	6.2489187e+03	6.7304677e+03	7.0581439e+03	6.9926766e+03	6.7345264e+03	5.9831873e+03	6.2823701e+03	6.4046224e+03	6.6592338e+03	6.3978383e+03	7.0186667e+03	6.3708707e+03	6.7474396e+03	6.2571760e+03	6.0690940e+03	7.0828971e+03	6.1187803e+03	6.7846045e+03	6.3927811e+03	6.3493363e+03	6.2094335e+03	6.6803502e+03	6.7245583e+03	6.4006164e+03	6.1904848e+03	6.7298066e+03	5.7710353e+03	7.1120457e+03	6.5748172e+03
6.5338719e+03	6.6009480e+03	7.1648682e+03	6.0838649e+03	6.4605498e+03	6.7982788e+03	6.5264883e+03	7.2477792e+03	6.9156574e+03	6.8157003e+03	7.2599185e+03	6.4041314e+03	7.0716926e+03	7.0627306e+03	6.5916412e+03	6.9912417e+03	6.5914825e+03	6.6812125e+03	6.3607397e+03	6.6018771e+03	5.7635339e+03	6.2770926e+03	6.8312290e+03	7.1551535e+03	7.0322916e+03	6.7690895e+03	6.0290159e+03	6.4464704e+03	6.4134039e+03	6.6751349e+03	6.4102112e+03	7.0272560e+03	6.4048615e+03	6.8042276e+03	6.3930001e+03	6.1251739e+03	7.1251918e+03	6.1185508e+03	6.7834810e+03	6.3928409e+03	6.5029398e+03	6.3080735e+03	6.7933152e+03	6.7854529e+03	6.5486131e+03	6.2382130e+03	6.7324445e+03	5.8947562e+03	7.1191703e+03	6.6440663e+03
6.5540775e+03	6.6230534e+03	7.2529945e+03	6.1467953e+03	6.6207855e+03	6.8065427e+03	6.5447775e+03	7.3746092e+03	7.0043862e+03	6.8829198e+03	7.3316410e+03	6.4061768e+03	7.1633085e+03	7.1087524e+03	6.7230229e+03	7.1203518e+03	6.6531106e+03	6.7592619e+03	6.4173562e+03	6.7407899e+03	5.7706359e+03	6.3487419e+03	6.8418517e+03	7.2329217e+03	7.0446475e+03	6.7891090e+03	6.0373831e+03	6.5503632e+03	6.4378895e+03	6.7613735e+03	6.9449918e+03	7.2471704e+03	6.5096623e+03	7.0320407e+03	6.4415362e+03	6.4286332e+03	7.2435749e+03	6.1648383e+03	6.8093686e+03	6.4038568e+03	6.5655043e+03	6.3527650e+03	6.8023530e+03	6.8180048e+03	6.5839593e+03	6.3563526e+03	7.0558266e+03	5.9134156e+03	7.2374357e+03	6.8037376e+03
6.6215998e+03	6.6581813e+03	7.2660399e+03	6.1554999e+03	6.6596071e+03	6.8086757e+03	6.5505565e+03	7.3804206e+03	7.1035867e+03	6.9342722e+03	7.5768692e+03	6.5411003e+03	7.1742953e+03	7.5994304e+03	6.7320034e+03	7.3057813e+03	6.8270702e+03	6.8381682e+03	6.5112280e+03	6.9209241e+03	5.8324868e+03	6.4950061e+03	6.8648862e+03	7.2657067e+03	7.0615233e+03	6.8153914e+03	6.2597411e+03	6.5917258e+03	6.5182180e+03	6.7717308e+03	6.9989019e+03	7.3103426e+03	6.5761396e+03	7.0599721e+03	6.7369952e+03	6.5749149e+03	7.2805891e+03	6.3174699e+03	6.8272709e+03	6.7168245e+03	6.5841071e+03	6.4129936e+03	6.9387804e+03	6.8405600e+03	6.6388817e+03	6.4119974e+03	7.0616589e+03	6.1336188e+03	7.2809873e+03	7.0105833e+03
6.8119894e+03	6.6862190e+03	7.4869201e+03	6.4542361e+03	6.6641325e+03	6.9754898e+03	6.8162219e+03	7.4152379e+03	7.1197371e+03	6.9451762e+03	7.6058540e+03	6.5596347e+03	7.2386517e+03	7.8447848e+03	6.7803565e+03	7.5149898e+03	6.9735621e+03	6.9798208e+03	6.6137495e+03	6.9776229e+03	6.1272610e+03	6.5640779e+03	6.9015384e+03	7.5425412e+03	7.1480280e+03	6.9130881e+03	6.2621584e+03	6.7435248e+03	6.6679881e+03	6.7767928e+03	7.0328507e+03	7.3242765e+03	6.9695037e+03	7.0621775e+03	6.8961004e+03	6.5963023e+03	7.3069713e+03	6.3730248e+03	6.8639657e+03	6.7958915e+03	6.6994195e+03	6.5097510e+03	7.0272613e+03	6.9081358e+03	6.6663834e+03	6.4272244e+03	7.0737203e+03	6.2544969e+03	7.3004099e+03	7.0755838e+03
6.8658614e+03	6.6926267e+03	7.5636166e+03	6.4629980e+03	6.8088307e+03	7.0325619e+03	7.0670051e+03	7.6371019e+03	7.2817141e+03	6.9611177e+03	7.7912478e+03	6.5950882e+03	7.3949777e+03	7.9689288e+03	6.7843403e+03	7.7430293e+03	7.0659883e+03	7.2016656e+03	6.8786487e+03	6.9847528e+03	6.2325343e+03	6.5774895e+03	7.1440072e+03	7.5678207e+03	7.1580892e+03	7.5296383e+03	6.4009335e+03	6.8850600e+03	6.7014271e+03	6.9831710e+03	7.2671598e+03	7.3903182e+03	7.1173375e+03	7.0698445e+03	6.9776253e+03	6.8543719e+03	7.4556644e+03	6.3942217e+03	7.1224794e+03	7.0920554e+03	6.8409979e+03	6.5589538e+03	7.1063047e+03	6.9055670e+03	6.7828871e+03	6.4461654e+03	7.2220447e+03	6.2889526e+03	7.3319949e+03	7.0782801e+03
7.1938771e+03	7.0559570e+03	7.7206665e+03	6.5754320e+03	6.9969203e+03	7.0447684e+03	7.1196785e+03	7.8214178e+03	7.3438679e+03	6.9987218e+03	7.8633882e+03	6.7759657e+03	7.6835676e+03	8.0233328e+03	6.9673846e+03	7.8749765e+03	7.2708983e+03	7.7118197e+03	7.0783776e+03	6.9969520e+03	6.3494255e+03	6.6240257e+03	7.2842621e+03	7.9611033e+03	7.1956461e+03	7.5770550e+03	6.6162671e+03	6.9460034e+03	6.9106972e+03	7.0128657e+03	7.5542874e+03	7.3966615e+03	7.1210211e+03	7.2464993e+03	7.0786536e+03	6.8548678e+03	7.7016565e+03	6.9303200e+03	7.2106886e+03	7.1344586e+03	6.8860000e+03	6.6545567e+03	7.1881387e+03	6.9677737e+03	6.9200227e+03	6.7099803e+03	7.2720842e+03	6.3181169e+03	7.3790868e+03	7.2205280e+03
7.4333126e+03	7.2143783e+03	7.8262555e+03	6.7517522e+03	7.0084218e+03	7.4006065e+03	7.4152687e+03	7.8444654e+03	7.4284374e+03	7.0441316e+03	8.2080469e+03	7.0078861e+03	7.7067224e+03	8.0527119e+03	7.0379530e+03	7.8806747e+03	7.4647010e+03	7.7385822e+03	7.2819746e+03	7.1335650e+03	7.0352859e+03	6.6447853e+03	7.4673292e+03	8.1085978e+03	7.2480595e+03	7.7837700e+03	6.6249032e+03	7.2103904e+03	7.0941019e+03	7.0129347e+03	7.5732762e+03	7.5029081e+03	7.1398679e+03	7.2844625e+03	7.1435315e+03	6.9190826e+03	8.0775418e+03	7.0023106e+03	7.2349515e+03	7.1825237e+03	7.4836042e+03	6.9187172e+03	7.2262719e+03	7.0636014e+03	7.0277282e+03	6.7380883e+03	7.3106842e+03	7.2021144e+03	7.5269354e+03	7.5673876e+03
7.5193293e+03	7.3639008e+03	7.8417068e+03	6.8630345e+03	7.0277608e+03	7.4043879e+03	7.4515753e+03	8.1430999e+03	7.4338594e+03	7.2162077e+03	8.2169412e+03	7.1330055e+03	7.7097151e+03	8.2413455e+03	7.2191158e+03	8.2444479e+03	7.5572866e+03	7.9323357e+03	7.4806361e+03	7.3729386e+03	7.1205995e+03	7.1925912e+03	7.5424713e+03	8.1710423e+03	7.3747298e+03	7.8090475e+03	6.7775245e+03	7.3212798e+03	7.1785173e+03	7.0869511e+03	7.7289705e+03	7.6959659e+03	7.3180778e+03	7.4026017e+03	7.2352401e+03	6.9654661e+03	8.1201073e+03	7.2362395e+03	7.2655968e+03	7.3782313e+03	7.5294108e+03	7.2628808e+03	7.3201911e+03	7.1463991e+03	7.1553784e+03	7.0185728e+03	7.5091419e+03	7.2102169e+03	7.6671920e+03	7.7183721e+03
7.5823301e+03	7.8119178e+03	7.8508990e+03	7.0891708e+03	7.1419716e+03	7.4269658e+03	7.5779288e+03	8.4848650e+03	7.4638507e+03	7.2158586e+03	8.2369949e+03	7.1653783e+03	7.8046828e+03	8.2568682e+03	7.4593948e+03	8.2626950e+03	7.7888912e+03	7.9420831e+03	7.5252387e+03	7.5845181e+03	7.1537023e+03	7.2125555e+03	7.7515109e+03	8.2088186e+03	7.8201888e+03	7.8061455e+03	7.2223362e+03	7.3399424e+03	7.1942893e+03	7.1066440e+03	7.7895958e+03	7.7200612e+03	7.3791499e+03	7.7733785e+03	7.3579260e+03	7.1158162e+03	8.1564235e+03	7.4504909e+03	7.3167588e+03	7.4126434e+03	7.5453781e+03	7.7021293e+03	7.6110323e+03	7.2022004e+03	7.2430950e+03	7.1906443e+03	7.5878511e+03	7.3944945e+03	8.1336424e+03	7.8308945e+03
7.6339533e+03	7.8462588e+03	8.0372473e+03	7.0927381e+03	7.2264261e+03	7.5105141e+03	7.6804418e+03	9.0173923e+03	7.6871576e+03	7.7481282e+03	8.6626749e+03	7.1731963e+03	8.1907379e+03	8.2618943e+03	7.4925641e+03	8.4023294e+03	7.8581903e+03	7.9951392e+03	7.8793298e+03	7.6049853e+03	7.2548683e+03	7.2913143e+03	7.7809687e+03	8.2297793e+03	8.0946161e+03	7.9743964e+03	7.3260165e+03	7.3440013e+03	7.3255282e+03	7.3178353e+03	7.8403867e+03	7.7426449e+03	7.5710482e+03	7.9317743e+03	7.5726716e+03	7.3513840e+03	8.2567854e+03	7.5173743e+03	7.3523532e+03	7.4919337e+03	7.8035131e+03	7.7187883e+03	7.7849006e+03	7.5156372e+03	7.2507073e+03	7.4298522e+03	7.6514185e+03	7.6150899e+03	8.2889602e+03	7.9483034e+03
8.0294572e+03	7.9870082e+03	8.1027613e+03	7.2100412e+03	7.2454168e+03	7.7164306e+03	7.7166634e+03	9.0349089e+03	7.7255039e+03	7.7885010e+03	8.6919133e+03	7.1925056e+03	8.2156615e+03	8.3392031e+03	7.6761252e+03	8.4773078e+03	8.2582234e+03	8.2264130e+03	7.9272271e+03	7.7147329e+03	7.3642825e+03	7.3805283e+03	7.8438367e+03	8.2438643e+03	8.1806057e+03	8.0150192e+03	7.8393831e+03	7.5336589e+03	7.4375790e+03	7.4198415e+03	7.8839303e+03	8.0568502e+03	7.6912949e+03	8.2000428e+03	7.7091492e+03	7.4530695e+03	8.3079410e+03	7.5156586e+03	7.3624323e+03	7.6847710e+03	8.0556797e+03	7.9872070e+03	7.9181137e+03	7.5398248e+03	7.2651105e+03	7.4923348e+03	7.8562842e+03	7.7664873e+03	8.3772918e+03	7.9783677e+03
8.0730143e+03	8.0566598e+03	8.1052340e+03	7.2625082e+03	7.2515551e+03	7.8120560e+03	7.8232707e+03	9.0320406e+03	7.7548329e+03	7.9504374e+03	8.7141624e+03	7.2752400e+03	8.2982782e+03	8.7520825e+03	7.7895943e+03	8.5513062e+03	8.2879353e+03	8.4145177e+03	7.9326749e+03	7.7317178e+03	7.5727994e+03	7.3887533e+03	8.0260914e+03	8.3170956e+03	8.3220109e+03	8.0516193e+03	7.8617020e+03	7.6501211e+03	7.8181727e+03	7.6674969e+03	8.1924823e+03	8.0701565e+03	7.7257731e+03	8.3023496e+03	7.7663781e+03	7.5392890e+03	8.3241411e+03	7.9926046e+03	7.3944174e+03	7.8138509e+03	8.2105823e+03	8.0113169e+03	8.1019945e+03	7.6483661e+03	7.2838131e+03	7.7978320e+03	7.8916933e+03	7.7814398e+03	8.4941843e+03	8.2164144e+03
8.1582206e+03	8.2248217e+03	8.6486576e+03	7.4951255e+03	7.2901192e+03	8.0024832e+03	7.9436287e+03	9.0892838e+03	8.0540132e+03	8.1917841e+03	8.8159277e+03	7.3571143e+03	8.7610593e+03	8.7694073e+03	8.1233302e+03	8.5725749e+03	8.2943649e+03	8.5281669e+03	7.9579286e+03	7.8259557e+03	7.6740827e+03	7.4467350e+03	8.0758613e+03	8.3784719e+03	8.3860307e+03	8.2840953e+03	8.0804751e+03	7.9364747e+03	7.9667932e+03	7.9916806e+03	8.2562839e+03	8.2690899e+03	7.9189371e+03	8.3496239e+03	7.8083056e+03	7.8041641e+03	8.3285273e+03	8.0400429e+03	7.5540539e+03	8.0200888e+03	8.4335155e+03	8.0745145e+03	8.5153042e+03	8.6797714e+03	7.3632492e+03	7.8696037e+03	7.9165528e+03	8.0250221e+03	8.5168736e+03	8.4945872e+03
8.2882412e+03	8.3937512e+03	8.7501425e+03	7.5246953e+03	7.3137114e+03	8.1268763e+03	8.2253259e+03	9.1106433e+03	8.6265535e+03	8.2496012e+03	8.9826647e+03	7.8198771e+03	8.8444770e+03	8.8396974e+03	8.2338777e+03	8.6837845e+03	9.0785402e+03	8.6597469e+03	8.0077902e+03	7.8819881e+03	7.9038222e+03	7.5987169e+03	8.1233679e+03	8.4150398e+03	8.3875296e+03	8.3782085e+03	8.3632025e+03	8.0982452e+03	8.3010566e+03	8.1751782e+03	8.8234388e+03	8.2985214e+03	7.9490100e+03	8.6200696e+03	8.0007189e+03	8.0721447e+03	8.4873308e+03	8.1111123e+03	7.8333184e+03	8.5435147e+03	8.5204102e+03	8.1500179e+03	8.5166578e+03	8.8215639e+03	7.5119503e+03	8.2003356e+03	8.1484909e+03	8.0310683e+03	8.6583097e+03	8.4986089e+03
8.4214784e+03	8.4134628e+03	8.8421442e+03	8.1058945e+03	7.5449545e+03	8.2737924e+03	8.3344070e+03	9.2146897e+03	9.3444387e+03	9.2967232e+03	9.2545929e+03	7.9782943e+03	8.9056254e+03	8.8911923e+03	8.5510746e+03	8.8674309e+03	9.1280721e+03	8.6922958e+03	8.3234890e+03	7.9302182e+03	7.9080132e+03	8.1360120e+03	8.1627192e+03	8.6596632e+03	8.7315586e+03	8.3909149e+03	8.4181090e+03	8.3957883e+03	8.4600005e+03	8.3485429e+03	9.0771413e+03	8.3097875e+03	8.1160229e+03	8.6688145e+03	8.2241160e+03	8.2576883e+03	8.5516116e+03	8.5385552e+03	7.8346010e+03	8.6746694e+03	8.5855065e+03	8.2397632e+03	8.6090180e+03	8.8862264e+03	7.6995005e+03	8.3845859e+03	8.5511081e+03	8.1464516e+03	8.7083152e+03	8.5764355e+03
8.4194235e+03	8.6311790e+03	8.9271977e+03	8.3745722e+03	7.6300486e+03	8.2920990e+03	9.0249146e+03	9.2190485e+03	9.5564463e+03	9.5048585e+03	9.3801366e+03	8.1704397e+03	9.0928905e+03	9.3500507e+03	8.5930257e+03	8.9043382e+03	9.2404410e+03	8.7293706e+03	8.6572167e+03	8.3667085e+03	8.0986680e+03	8.1982111e+03	8.3389221e+03	8.7202764e+03	8.9039009e+03	8.5039677e+03	8.4829068e+03	9.0645853e+03	8.7080128e+03	8.4652389e+03	9.2017315e+03	8.5466933e+03	8.5470337e+03	9.0404655e+03	8.5047788e+03	8.4568483e+03	8.7598985e+03	8.8841498e+03	7.9434838e+03	8.6834861e+03	8.7126631e+03	8.4546163e+03	8.6934131e+03	9.0275237e+03	7.9159801e+03	8.4217977e+03	8.6872135e+03	8.4488856e+03	8.7790379e+03	8.6342125e+03
8.4398532e+03	8.8332634e+03	9.0278578e+03	8.3751038e+03	8.2207315e+03	8.4731628e+03	9.0411650e+03	9.5972471e+03	9.6375478e+03	9.5125646e+03	9.4364165e+03	8.3771031e+03	9.1238998e+03	9.3564986e+03	9.0121216e+03	9.0071977e+03	9.2802894e+03	8.7626899e+03	8.8424115e+03	8.6788178e+03	8.1359307e+03	8.8638975e+03	8.3724055e+03	8.7466566e+03	8.9709473e+03	8.6328125e+03	8.9765956e+03	9.1502389e+03	9.0535271e+03	8.8907565e+03	9.2625511e+03	9.4324149e+03	8.5673966e+03	9.1010179e+03	8.8658102e+03	8.6054188e+03	8.8578210e+03	8.9028692e+03	8.0018954e+03	9.0223507e+03	8.7787465e+03	8.7183087e+03	8.8559465e+03	9.1284253e+03	8.4401677e+03	8.5050703e+03	8.7155957e+03	8.4744007e+03	9.1468436e+03	8.6791961e+03
8.6533523e+03	8.8922436e+03	9.3721243e+03	8.4572954e+03	8.3500739e+03	8.9322793e+03	9.2406707e+03	9.6675391e+03	9.8139769e+03	9.6257359e+03	9.4604501e+03	8.4106755e+03	9.3708437e+03	9.4265575e+03	9.0602002e+03	9.2683247e+03	9.4681773e+03	8.9220795e+03	9.0051981e+03	9.0067520e+03	8.1860441e+03	8.9246854e+03	8.4256686e+03	8.9041991e+03	9.3533130e+03	8.9874588e+03	9.1992228e+03	9.2364556e+03	9.2498063e+03	9.0442495e+03	9.4861246e+03	9.4347654e+03	8.6102360e+03	9.4456905e+03	8.8700782e+03	8.8674682e+03	8.9180641e+03	8.9225783e+03	8.3113461e+03	9.3038928e+03	8.9379914e+03	9.1437433e+03	9.2270078e+03	9.6067855e+03	8.5940046e+03	9.0332154e+03	8.8096967e+03	8.4850356e+03	9.1661250e+03	8.7974158e+03
9.2079439e+03	8.9243367e+03	9.7765683e+03	8.9507888e+03	8.3664325e+03	9.0535690e+03	9.3053069e+03	9.8086921e+03	9.9120543e+03	9.6853221e+03	9.6787083e+03	8.8979273e+03	9.5678686e+03	9.6037510e+03	9.7881517e+03	9.2818423e+03	9.5347014e+03	9.0432634e+03	9.6771747e+03	9.2839895e+03	9.2141303e+03	8.9526597e+03	8.9670244e+03	8.9117986e+03	9.5950956e+03	9.1246166e+03	9.2529589e+03	9.4915081e+03	9.4469742e+03	9.1106401e+03	9.6784650e+03	9.5121689e+03	9.1128466e+03	9.5839109e+03	9.0208398e+03	9.4194729e+03	9.0408637e+03	9.1596490e+03	8.3293648e+03	9.4815359e+03	9.3384019e+03	9.3746482e+03	9.3672540e+03	9.6471083e+03	8.9590445e+03	9.0399961e+03	8.8207018e+03	8.5880556e+03	9.1741492e+03	8.7974411e+03
9.3338558e+03	8.9479622e+03	9.8223703e+03	9.3196207e+03	8.4007498e+03	9.6481187e+03	9.5916447e+03	9.8406760e+03	9.9409605e+03	9.8983026e+03	9.8407679e+03	9.2222175e+03	9.7152010e+03	9.6961904e+03	9.9110129e+03	9.5017088e+03	9.6005440e+03	9.5104392e+03	9.7651513e+03	9.4897157e+03	9.5259040e+03	9.0895792e+03	9.2805966e+03	9.9031637e+03	9.6227599e+03	9.3625411e+03	9.5095980e+03	9.7263461e+03	9.7084750e+03	9.2283407e+03	9.8078498e+03	9.5901549e+03	9.1776812e+03	9.8463810e+03	9.0253059e+03	9.8128486e+03	9.1433712e+03	9.2821363e+03	9.3315806e+03	9.7836099e+03	9.7081874e+03	9.7738842e+03	9.4432444e+03	9.7583144e+03	9.1056550e+03	9.1053326e+03	9.0950337e+03	8.6732378e+03	9.4475659e+03	8.9285906e+03
9.3608128e+03	9.1169220e+03	9.9619627e+03	9.7462581e+03	9.1467862e+03	9.6555044e+03	9.7703188e+03	9.9078001e+03	9.9682872e+03	9.9837057e+03	9.9577309e+03	9.6199642e+03	9.9078670e+03	9.7018659e+03	9.9524170e+03	9.5532533e+03	9.9212062e+03	9.9097512e+03	9.7941716e+03	9.5369385e+03	9.8554460e+03	9.1070964e+03	9.6047822e+03	9.9460413e+03	9.8043983e+03	9.4697396e+03	9.6051763e+03	9.7683700e+03	9.9799154e+03	9.8668962e+03	9.9711265e+03	9.6478043e+03	9.3661357e+03	9.8914658e+03	9.5839281e+03	9.8564676e+03	9.2291863e+03	9.9096281e+03	9.5226582e+03	9.9066263e+03	9.7376212e+03	9.8291898e+03	9.8201998e+03	9.7677474e+03	9.3543905e+03	9.6360702e+03	9.3070056e+03	9.6877614e+03	9.5476361e+03	9.3340588e+03
