# Supplementary material for: Signal Partitioning Algorithm for Highly Efficient Gaussian Mixture Modeling in Mass Spectrometry
Source: PLoS One. 2015 Jul 31;10(7):e0134256. doi: 10.1371/journal.pone.0134256 (PMC4521892; doi:10.1371/journal.pone.0134256)
Supplement: S3 File — (ZIP) [file pone.0134256.s003.zip › S3_File/sim_peaks_200.txt]

% Manuscript: Signal partitioning algorithm for highly efficient Gaussian mixture modeling in mass spectrometry
% by Andrzej Polanski, Michal Marczyk, Monika Pietrowska, Piotr Widlak and Joanna Polanska
% True peaks for simulated data with 200 peaks
% columns: true peaks for different populations
2.3793825e+03	2.0942133e+03	2.1183313e+03	2.1382405e+03	2.0958026e+03	2.2123019e+03	2.1311313e+03	2.2039113e+03	2.2713280e+03	2.1750795e+03	2.0915157e+03	2.1278456e+03	2.2908313e+03	2.1783114e+03	2.1629806e+03	2.2619957e+03	2.2762777e+03	2.2440586e+03	2.2842895e+03	2.2252468e+03	2.3397560e+03	2.2115204e+03	2.2030293e+03	2.1548528e+03	2.1525230e+03	2.1127905e+03	2.2581185e+03	2.2920755e+03	2.1843310e+03	2.2985422e+03	2.2137378e+03	2.3118691e+03	2.1608881e+03	2.1652148e+03	2.1959363e+03	2.0663313e+03	2.2009293e+03	2.2482926e+03	2.2265610e+03	2.2443197e+03	2.2304734e+03	2.2472003e+03	2.1234343e+03	2.2005307e+03	2.1448709e+03	2.1746403e+03	2.1470109e+03	2.2532589e+03	2.2152443e+03	2.2829859e+03
2.3942753e+03	2.2268251e+03	2.1925686e+03	2.2977357e+03	2.2860393e+03	2.3162446e+03	2.2085062e+03	2.2072352e+03	2.2935598e+03	2.2156049e+03	2.2180327e+03	2.1869200e+03	2.3302883e+03	2.2370020e+03	2.2523404e+03	2.3242113e+03	2.2927817e+03	2.2584566e+03	2.4293103e+03	2.2339449e+03	2.3595241e+03	2.2185905e+03	2.2207259e+03	2.1564147e+03	2.3339261e+03	2.3824193e+03	2.3238193e+03	2.3230669e+03	2.2315514e+03	2.4102197e+03	2.2149117e+03	2.3450704e+03	2.2458812e+03	2.2752159e+03	2.2709028e+03	2.2774777e+03	2.2010620e+03	2.2672020e+03	2.2660049e+03	2.2725119e+03	2.2460063e+03	2.2796528e+03	2.1706024e+03	2.3299234e+03	2.1922398e+03	2.1940629e+03	2.2542321e+03	2.2648617e+03	2.2676385e+03	2.3267785e+03
2.3964400e+03	2.2631973e+03	2.2113677e+03	2.3185319e+03	2.3394957e+03	2.3418124e+03	2.2454705e+03	2.2236495e+03	2.3615060e+03	2.3586111e+03	2.2583310e+03	2.3031501e+03	2.3566955e+03	2.2916376e+03	2.3032691e+03	2.3401410e+03	2.3059260e+03	2.3294090e+03	2.4988096e+03	2.3265293e+03	2.3677435e+03	2.2445017e+03	2.2493411e+03	2.1581302e+03	2.3857241e+03	2.4184505e+03	2.3763633e+03	2.3568849e+03	2.3100270e+03	2.4820262e+03	2.2322233e+03	2.3652920e+03	2.2780225e+03	2.3468880e+03	2.2759083e+03	2.3238265e+03	2.2266726e+03	2.2902183e+03	2.2739507e+03	2.3007871e+03	2.3891700e+03	2.3122152e+03	2.2391632e+03	2.3469382e+03	2.2281289e+03	2.2636949e+03	2.2710982e+03	2.2848803e+03	2.3082478e+03	2.3494110e+03
2.4186022e+03	2.2899099e+03	2.2400510e+03	2.3342462e+03	2.3619131e+03	2.3749958e+03	2.2480603e+03	2.2250948e+03	2.3961481e+03	2.3858166e+03	2.2946288e+03	2.3375236e+03	2.4527863e+03	2.3081844e+03	2.3549120e+03	2.3426526e+03	2.3764457e+03	2.3611270e+03	2.5079531e+03	2.3375884e+03	2.3956634e+03	2.3687130e+03	2.3180700e+03	2.1608408e+03	2.4907662e+03	2.4967379e+03	2.3982339e+03	2.4238111e+03	2.3763380e+03	2.4885405e+03	2.2977259e+03	2.3729825e+03	2.2936820e+03	2.3485785e+03	2.2900827e+03	2.3497801e+03	2.2479111e+03	2.3089068e+03	2.3283175e+03	2.4833904e+03	2.4210461e+03	2.3120638e+03	2.2472834e+03	2.3887127e+03	2.2756350e+03	2.2893398e+03	2.3310575e+03	2.3413675e+03	2.3435604e+03	2.3590759e+03
2.4226905e+03	2.3252953e+03	2.2778496e+03	2.3536590e+03	2.3687328e+03	2.3773722e+03	2.2621791e+03	2.3278842e+03	2.4261822e+03	2.4192290e+03	2.3443844e+03	2.3424046e+03	2.4584415e+03	2.3210556e+03	2.3779025e+03	2.3989628e+03	2.3801957e+03	2.4078359e+03	2.5592517e+03	2.3818673e+03	2.4003758e+03	2.3864201e+03	2.3964690e+03	2.2151422e+03	2.5200732e+03	2.4995429e+03	2.4259402e+03	2.4483352e+03	2.3760293e+03	2.5157142e+03	2.3238229e+03	2.3990046e+03	2.3134872e+03	2.3651994e+03	2.3277820e+03	2.3690074e+03	2.3153454e+03	2.3129382e+03	2.3772728e+03	2.4900055e+03	2.4330725e+03	2.3137506e+03	2.2565617e+03	2.4710216e+03	2.3261162e+03	2.2912817e+03	2.3539399e+03	2.3445171e+03	2.3647569e+03	2.3623241e+03
2.4358167e+03	2.3546989e+03	2.3291722e+03	2.3542323e+03	2.4154467e+03	2.3983393e+03	2.2903084e+03	2.3450638e+03	2.4433613e+03	2.4262893e+03	2.3489662e+03	2.3623771e+03	2.4880991e+03	2.3234673e+03	2.4178674e+03	2.4154123e+03	2.4549496e+03	2.4810292e+03	2.5613161e+03	2.3953309e+03	2.4408344e+03	2.3897296e+03	2.4095444e+03	2.3149599e+03	2.5218399e+03	2.4993350e+03	2.4516287e+03	2.4535977e+03	2.3961967e+03	2.5205705e+03	2.3414962e+03	2.4212732e+03	2.4266274e+03	2.3667208e+03	2.3715528e+03	2.4160608e+03	2.3235205e+03	2.3157042e+03	2.4232715e+03	2.5126919e+03	2.5088827e+03	2.3165338e+03	2.2799752e+03	2.4779282e+03	2.3444531e+03	2.3269288e+03	2.3729445e+03	2.3711621e+03	2.4106656e+03	2.3622131e+03
2.4540185e+03	2.3593884e+03	2.4340618e+03	2.4128974e+03	2.4399888e+03	2.4226016e+03	2.3783015e+03	2.4071978e+03	2.4685939e+03	2.4369789e+03	2.3748016e+03	2.3833429e+03	2.5527367e+03	2.3628288e+03	2.5066741e+03	2.4180389e+03	2.4723388e+03	2.4898383e+03	2.5709041e+03	2.4611423e+03	2.5060914e+03	2.4278274e+03	2.4183923e+03	2.3270402e+03	2.5238158e+03	2.5189330e+03	2.4656473e+03	2.4663543e+03	2.4054345e+03	2.5269628e+03	2.3926885e+03	2.4224460e+03	2.4859238e+03	2.4320908e+03	2.3804395e+03	2.4468131e+03	2.4066141e+03	2.4135419e+03	2.4268708e+03	2.5357956e+03	2.5477084e+03	2.3226425e+03	2.2996959e+03	2.5412579e+03	2.3464860e+03	2.3611189e+03	2.4060916e+03	2.4095707e+03	2.4196477e+03	2.3916662e+03
2.5000616e+03	2.3797510e+03	2.4352473e+03	2.4501830e+03	2.4487956e+03	2.4294758e+03	2.3951397e+03	2.4140690e+03	2.4782139e+03	2.4797527e+03	2.4233601e+03	2.4194426e+03	2.5613457e+03	2.3622115e+03	2.5191265e+03	2.4189583e+03	2.5518024e+03	2.4979277e+03	2.5715639e+03	2.5060966e+03	2.5255550e+03	2.4319408e+03	2.4222200e+03	2.3394592e+03	2.5302176e+03	2.5279057e+03	2.4971644e+03	2.4948614e+03	2.4367530e+03	2.5282725e+03	2.4030258e+03	2.4270865e+03	2.4974200e+03	2.4319604e+03	2.3859188e+03	2.4562681e+03	2.4613892e+03	2.4591433e+03	2.4484663e+03	2.5727028e+03	2.5486199e+03	2.3319418e+03	2.3245191e+03	2.5605628e+03	2.3664308e+03	2.3643422e+03	2.4159841e+03	2.4510020e+03	2.4235396e+03	2.3987722e+03
2.5314857e+03	2.3999439e+03	2.5178002e+03	2.5119395e+03	2.4601180e+03	2.4610952e+03	2.3989824e+03	2.4246117e+03	2.4949670e+03	2.4897077e+03	2.4328835e+03	2.4426206e+03	2.5825823e+03	2.3909250e+03	2.5489806e+03	2.4225720e+03	2.6063310e+03	2.5649179e+03	2.5828370e+03	2.5132455e+03	2.5603696e+03	2.4746695e+03	2.4328559e+03	2.3703640e+03	2.5386787e+03	2.5849644e+03	2.5264037e+03	2.5090690e+03	2.4444817e+03	2.5299529e+03	2.4235502e+03	2.4348199e+03	2.4982321e+03	2.4333205e+03	2.3896600e+03	2.4564979e+03	2.5116385e+03	2.4659959e+03	2.4845776e+03	2.5754465e+03	2.5624897e+03	2.3468674e+03	2.3404035e+03	2.5619586e+03	2.3724170e+03	2.3904836e+03	2.4164710e+03	2.4569593e+03	2.4824117e+03	2.4231667e+03
2.5375022e+03	2.4762694e+03	2.5510942e+03	2.5305232e+03	2.4652201e+03	2.4652493e+03	2.4546864e+03	2.4890795e+03	2.4953881e+03	2.5024953e+03	2.4511881e+03	2.5471764e+03	2.5852158e+03	2.4161652e+03	2.6360909e+03	2.4257571e+03	2.6189690e+03	2.6343193e+03	2.5855862e+03	2.5209754e+03	2.5669030e+03	2.4865394e+03	2.4507341e+03	2.3945007e+03	2.5610770e+03	2.5847916e+03	2.5523671e+03	2.5324485e+03	2.4500573e+03	2.5389488e+03	2.4319476e+03	2.5435094e+03	2.5003124e+03	2.4474016e+03	2.4237313e+03	2.4829447e+03	2.5559379e+03	2.4728604e+03	2.4926187e+03	2.6209786e+03	2.5661552e+03	2.4181474e+03	2.3569584e+03	2.6043615e+03	2.3739132e+03	2.3922265e+03	2.4640271e+03	2.4591405e+03	2.5173241e+03	2.4291862e+03
2.5409522e+03	2.4784724e+03	2.5738893e+03	2.5342839e+03	2.4790515e+03	2.4845775e+03	2.4659227e+03	2.4934077e+03	2.5075718e+03	2.5337693e+03	2.4604850e+03	2.5525866e+03	2.5911962e+03	2.4337566e+03	2.6458639e+03	2.4736533e+03	2.6224264e+03	2.6726616e+03	2.5888478e+03	2.5282867e+03	2.5699219e+03	2.4886879e+03	2.4637520e+03	2.4453711e+03	2.5700786e+03	2.5983466e+03	2.5562885e+03	2.5343908e+03	2.4669902e+03	2.5816143e+03	2.4509133e+03	2.5524991e+03	2.5307237e+03	2.4600789e+03	2.4408234e+03	2.5606901e+03	2.5824786e+03	2.5711119e+03	2.5014141e+03	2.6265334e+03	2.5692456e+03	2.4240289e+03	2.3755655e+03	2.6679343e+03	2.3847091e+03	2.4094793e+03	2.4681946e+03	2.4831833e+03	2.5462411e+03	2.4300670e+03
2.5510697e+03	2.4973550e+03	2.5742245e+03	2.5374046e+03	2.5029584e+03	2.5268606e+03	2.4687095e+03	2.5005593e+03	2.5132346e+03	2.5466869e+03	2.4838983e+03	2.5652821e+03	2.6057466e+03	2.4359761e+03	2.6584463e+03	2.4787949e+03	2.6475098e+03	2.6829095e+03	2.6077421e+03	2.5739213e+03	2.6656982e+03	2.5459771e+03	2.4622128e+03	2.4559049e+03	2.5795656e+03	2.6171081e+03	2.5765019e+03	2.5355239e+03	2.4754691e+03	2.5819211e+03	2.4644793e+03	2.5614172e+03	2.6159339e+03	2.4829017e+03	2.4636654e+03	2.5829618e+03	2.5893822e+03	2.5916911e+03	2.5232362e+03	2.6374070e+03	2.5726325e+03	2.4359846e+03	2.3820244e+03	2.6680633e+03	2.3891967e+03	2.4750712e+03	2.5381685e+03	2.4864588e+03	2.5621883e+03	2.4301189e+03
2.6067936e+03	2.4980411e+03	2.5786950e+03	2.5468330e+03	2.5256640e+03	2.5273359e+03	2.4857948e+03	2.5039138e+03	2.5260709e+03	2.5525896e+03	2.5162345e+03	2.5761039e+03	2.6448627e+03	2.4557767e+03	2.7235559e+03	2.4956450e+03	2.6639042e+03	2.6963415e+03	2.6365105e+03	2.5948356e+03	2.6847899e+03	2.5593559e+03	2.4677333e+03	2.4948787e+03	2.5950852e+03	2.6215000e+03	2.5813304e+03	2.5390291e+03	2.4942590e+03	2.5881876e+03	2.4879363e+03	2.5703639e+03	2.6272556e+03	2.4883309e+03	2.4746552e+03	2.5850220e+03	2.6040847e+03	2.6085056e+03	2.5295636e+03	2.6596464e+03	2.5794891e+03	2.4420984e+03	2.3869900e+03	2.6936675e+03	2.4017956e+03	2.5664911e+03	2.5402543e+03	2.4870393e+03	2.5923373e+03	2.5018451e+03
2.6294512e+03	2.5087117e+03	2.5897457e+03	2.5626184e+03	2.5557531e+03	2.5333155e+03	2.4909798e+03	2.5087487e+03	2.5304656e+03	2.5698450e+03	2.5976230e+03	2.6150240e+03	2.6941906e+03	2.4636505e+03	2.7515318e+03	2.5315598e+03	2.6649248e+03	2.7192468e+03	2.6419046e+03	2.6415414e+03	2.6930312e+03	2.5777448e+03	2.4710982e+03	2.5146233e+03	2.6003432e+03	2.6679858e+03	2.5980431e+03	2.5512242e+03	2.5043419e+03	2.6672575e+03	2.4986048e+03	2.5841894e+03	2.6337519e+03	2.4904354e+03	2.4822331e+03	2.6108475e+03	2.6176536e+03	2.6256148e+03	2.5362206e+03	2.6615089e+03	2.5951000e+03	2.4622935e+03	2.3881224e+03	2.6950221e+03	2.4277501e+03	2.5788685e+03	2.5525902e+03	2.4958429e+03	2.6299620e+03	2.5134183e+03
2.6351553e+03	2.5251660e+03	2.6190109e+03	2.5617061e+03	2.5806008e+03	2.5423016e+03	2.5112933e+03	2.5475230e+03	2.5337687e+03	2.5889813e+03	2.6248502e+03	2.6176417e+03	2.6990181e+03	2.4834362e+03	2.7509057e+03	2.5847179e+03	2.6719175e+03	2.7214526e+03	2.6556112e+03	2.6753671e+03	2.7192199e+03	2.5913828e+03	2.4774435e+03	2.5469986e+03	2.6019520e+03	2.6748649e+03	2.6056288e+03	2.5553986e+03	2.5065099e+03	2.6923777e+03	2.5243696e+03	2.6062036e+03	2.6343745e+03	2.4933257e+03	2.5012636e+03	2.6146628e+03	2.6349714e+03	2.6700674e+03	2.5849717e+03	2.6648847e+03	2.6120379e+03	2.4657020e+03	2.4185680e+03	2.7100196e+03	2.4423941e+03	2.5918648e+03	2.5680236e+03	2.4972973e+03	2.6461187e+03	2.5146929e+03
2.6378513e+03	2.5466442e+03	2.6249564e+03	2.5793784e+03	2.6014556e+03	2.5754106e+03	2.5297203e+03	2.5708730e+03	2.5552278e+03	2.6072524e+03	2.6358256e+03	2.6218879e+03	2.7210173e+03	2.4992699e+03	2.7563883e+03	2.5864679e+03	2.6759092e+03	2.7376863e+03	2.6676098e+03	2.6894337e+03	2.7228003e+03	2.6015668e+03	2.4994421e+03	2.5536730e+03	2.6125533e+03	2.6901816e+03	2.6480860e+03	2.5567294e+03	2.5231277e+03	2.7081736e+03	2.5318256e+03	2.6278441e+03	2.6358010e+03	2.5002429e+03	2.5356841e+03	2.6675998e+03	2.6359051e+03	2.6813039e+03	2.5884460e+03	2.6676924e+03	2.6222940e+03	2.4811619e+03	2.4219660e+03	2.7112424e+03	2.4521487e+03	2.5977291e+03	2.5888587e+03	2.5213085e+03	2.6747461e+03	2.5238618e+03
2.6560919e+03	2.5651686e+03	2.6661071e+03	2.6110422e+03	2.6350316e+03	2.6342168e+03	2.5337694e+03	2.5750104e+03	2.5762577e+03	2.6429896e+03	2.6367499e+03	2.6336878e+03	2.7291530e+03	2.5174338e+03	2.7818451e+03	2.5873241e+03	2.6798917e+03	2.7730946e+03	2.6710416e+03	2.6956253e+03	2.7395637e+03	2.6180567e+03	2.5363724e+03	2.5653365e+03	2.6258210e+03	2.6966771e+03	2.6703046e+03	2.5632692e+03	2.5335532e+03	2.7290718e+03	2.5316842e+03	2.6290842e+03	2.6440722e+03	2.5377188e+03	2.5938910e+03	2.6680848e+03	2.6610743e+03	2.6836561e+03	2.5892360e+03	2.6765428e+03	2.6233351e+03	2.4831050e+03	2.4475603e+03	2.7149727e+03	2.4749214e+03	2.6677729e+03	2.5911320e+03	2.5370068e+03	2.6886382e+03	2.5297406e+03
2.6877650e+03	2.6176107e+03	2.6815903e+03	2.6573351e+03	2.6879058e+03	2.6471984e+03	2.6168474e+03	2.6329504e+03	2.5871802e+03	2.6502851e+03	2.6630427e+03	2.6389365e+03	2.7517088e+03	2.5652074e+03	2.7983214e+03	2.5921648e+03	2.6857045e+03	2.8593983e+03	2.7279922e+03	2.7212346e+03	2.7496707e+03	2.6640297e+03	2.5568476e+03	2.5841965e+03	2.6780843e+03	2.7217881e+03	2.6846559e+03	2.5663034e+03	2.5657361e+03	2.7324218e+03	2.5372432e+03	2.6481932e+03	2.6474735e+03	2.5472145e+03	2.6238071e+03	2.6833419e+03	2.6737886e+03	2.6992423e+03	2.6649792e+03	2.6911396e+03	2.6425521e+03	2.5101771e+03	2.4514421e+03	2.7744554e+03	2.4919266e+03	2.6697393e+03	2.6047182e+03	2.5635200e+03	2.7032931e+03	2.5348700e+03
2.7003997e+03	2.6269472e+03	2.7315472e+03	2.6667170e+03	2.7010394e+03	2.6611305e+03	2.6303525e+03	2.6377737e+03	2.6018101e+03	2.6654881e+03	2.7114106e+03	2.6491832e+03	2.7853486e+03	2.6382027e+03	2.8080061e+03	2.6059160e+03	2.6961916e+03	2.8682747e+03	2.7438277e+03	2.7331615e+03	2.7730706e+03	2.6676590e+03	2.5894524e+03	2.5871097e+03	2.6959399e+03	2.7264012e+03	2.7155137e+03	2.5769922e+03	2.5995217e+03	2.7461830e+03	2.5887064e+03	2.6543012e+03	2.6513291e+03	2.5533223e+03	2.6319130e+03	2.7184704e+03	2.6801228e+03	2.7151707e+03	2.6686885e+03	2.6944668e+03	2.6507858e+03	2.5422383e+03	2.4759691e+03	2.7778701e+03	2.5051372e+03	2.6717654e+03	2.6113050e+03	2.5729118e+03	2.7407208e+03	2.5942216e+03
2.7002833e+03	2.6394340e+03	2.7307497e+03	2.6997116e+03	2.7065221e+03	2.6807880e+03	2.6378705e+03	2.6466410e+03	2.6095877e+03	2.6714723e+03	2.7456215e+03	2.6570174e+03	2.7973868e+03	2.6433742e+03	2.8834311e+03	2.6151842e+03	2.7124422e+03	2.8926370e+03	2.7458556e+03	2.7558231e+03	2.7736936e+03	2.7376732e+03	2.6045167e+03	2.6169231e+03	2.7013303e+03	2.7795581e+03	2.7470828e+03	2.5818697e+03	2.6074250e+03	2.7624758e+03	2.6067140e+03	2.6548558e+03	2.6781797e+03	2.5626356e+03	2.6420695e+03	2.7316576e+03	2.6844168e+03	2.7337824e+03	2.6712634e+03	2.6985667e+03	2.6901610e+03	2.5613530e+03	2.4896812e+03	2.7810478e+03	2.5212046e+03	2.6825347e+03	2.6182713e+03	2.5793853e+03	2.7780780e+03	2.6573616e+03
2.7733686e+03	2.6474389e+03	2.7778499e+03	2.7180244e+03	2.7133125e+03	2.6893004e+03	2.6711899e+03	2.6821436e+03	2.6112600e+03	2.6749765e+03	2.7620114e+03	2.6938294e+03	2.8255515e+03	2.6651295e+03	2.9262485e+03	2.6355176e+03	2.7345746e+03	2.9611504e+03	2.7594667e+03	2.7602195e+03	2.7761666e+03	2.7432760e+03	2.6147979e+03	2.6215966e+03	2.7119520e+03	2.7981829e+03	2.7562421e+03	2.6181577e+03	2.6124778e+03	2.7733316e+03	2.6066639e+03	2.6575386e+03	2.6820192e+03	2.5649695e+03	2.6868331e+03	2.7518304e+03	2.6870213e+03	2.7422019e+03	2.6935074e+03	2.7023745e+03	2.6927380e+03	2.5968132e+03	2.5398107e+03	2.7923080e+03	2.5263943e+03	2.6864449e+03	2.6326036e+03	2.6003343e+03	2.7948614e+03	2.6860714e+03
2.8142025e+03	2.6503883e+03	2.7789518e+03	2.7257172e+03	2.7417902e+03	2.6987576e+03	2.6765755e+03	2.7318987e+03	2.6250478e+03	2.6797807e+03	2.7869247e+03	2.7082740e+03	2.8320905e+03	2.6673886e+03	2.9355116e+03	2.6629107e+03	2.7616580e+03	2.9950853e+03	2.7612402e+03	2.7644330e+03	2.8059913e+03	2.7452705e+03	2.6260343e+03	2.6235934e+03	2.7627426e+03	2.8056321e+03	2.7655446e+03	2.6519135e+03	2.6372444e+03	2.7737802e+03	2.6134529e+03	2.6974745e+03	2.6881627e+03	2.5931521e+03	2.7570727e+03	2.7613628e+03	2.6879982e+03	2.7650385e+03	2.7070880e+03	2.7105371e+03	2.7051219e+03	2.6006124e+03	2.5573159e+03	2.8768132e+03	2.5988550e+03	2.6983645e+03	2.6707973e+03	2.6150181e+03	2.8101949e+03	2.7173268e+03
2.8249277e+03	2.6763006e+03	2.7917175e+03	2.7389370e+03	2.7530512e+03	2.7142457e+03	2.6845255e+03	2.7363192e+03	2.6281706e+03	2.7009074e+03	2.7891180e+03	2.7129758e+03	2.8331151e+03	2.7220695e+03	2.9604068e+03	2.6836191e+03	2.7799884e+03	2.9949767e+03	2.7867005e+03	2.7797991e+03	2.8205800e+03	2.7749222e+03	2.6484820e+03	2.6447386e+03	2.7811409e+03	2.8115458e+03	2.7966035e+03	2.7186265e+03	2.6545409e+03	2.7785691e+03	2.6439156e+03	2.7040201e+03	2.6888892e+03	2.5952557e+03	2.7907180e+03	2.7713079e+03	2.6887742e+03	2.7738867e+03	2.7147500e+03	2.7210770e+03	2.7394437e+03	2.6178528e+03	2.5624026e+03	2.8895939e+03	2.6136474e+03	2.7007113e+03	2.7040120e+03	2.6208717e+03	2.8121648e+03	2.7243778e+03
2.8369429e+03	2.6799894e+03	2.7951588e+03	2.7727743e+03	2.7545550e+03	2.7222530e+03	2.7350007e+03	2.7594456e+03	2.6326778e+03	2.7257416e+03	2.7929629e+03	2.7268756e+03	2.8369599e+03	2.7257884e+03	2.9942569e+03	2.7425300e+03	2.8030231e+03	2.9999107e+03	2.7992003e+03	2.7866610e+03	2.8234484e+03	2.8228538e+03	2.6511688e+03	2.6507770e+03	2.7863641e+03	2.8141903e+03	2.8310031e+03	2.7373325e+03	2.7255071e+03	2.7790956e+03	2.6665613e+03	2.7064265e+03	2.6913263e+03	2.5981429e+03	2.7940097e+03	2.7840901e+03	2.7036616e+03	2.7981727e+03	2.7226019e+03	2.7363578e+03	2.7437307e+03	2.6670851e+03	2.5700364e+03	2.9372987e+03	2.6324833e+03	2.7032833e+03	2.7188868e+03	2.6259757e+03	2.8122130e+03	2.7351284e+03
2.8588149e+03	2.7303768e+03	2.8050339e+03	2.8042252e+03	2.7698128e+03	2.7406980e+03	2.7412551e+03	2.7589762e+03	2.6477443e+03	2.7492556e+03	2.8355596e+03	2.7586599e+03	2.8467603e+03	2.7457252e+03	3.0068565e+03	2.7495359e+03	2.8322049e+03	2.9987273e+03	2.8139677e+03	2.7931637e+03	2.8245741e+03	2.8359046e+03	2.6850665e+03	2.6545098e+03	2.7877228e+03	2.8232964e+03	2.8417810e+03	2.7773749e+03	2.7283911e+03	2.7989704e+03	2.6866605e+03	2.7093488e+03	2.7052062e+03	2.7076060e+03	2.8003149e+03	2.8276667e+03	2.7187166e+03	2.8086107e+03	2.7392144e+03	2.7772198e+03	2.7738742e+03	2.6664739e+03	2.6176102e+03	2.9508788e+03	2.6784909e+03	2.7126152e+03	2.7622176e+03	2.6345978e+03	2.8223387e+03	2.7700519e+03
2.8686636e+03	2.7494907e+03	2.8427220e+03	2.8239644e+03	2.7897951e+03	2.7434553e+03	2.7625568e+03	2.7707507e+03	2.6615810e+03	2.7814198e+03	2.8510913e+03	2.7665147e+03	2.8631584e+03	2.7566595e+03	3.0068002e+03	2.8131026e+03	2.8750411e+03	3.0017953e+03	2.8216339e+03	2.7995975e+03	2.8415908e+03	2.8586276e+03	2.6917399e+03	2.6856101e+03	2.8051333e+03	2.8472487e+03	2.8437637e+03	2.7892653e+03	2.7433081e+03	2.8052016e+03	2.7295418e+03	2.7605451e+03	2.7069269e+03	2.7230239e+03	2.8223134e+03	2.8397120e+03	2.7772849e+03	2.8103780e+03	2.7519515e+03	2.8157755e+03	2.7997198e+03	2.6708212e+03	2.6311730e+03	2.9722740e+03	2.6848440e+03	2.7581054e+03	2.7848866e+03	2.6447872e+03	2.8260460e+03	2.7815067e+03
2.8780672e+03	2.7573422e+03	2.8479549e+03	2.8260358e+03	2.7918704e+03	2.7649596e+03	2.7676803e+03	2.7922857e+03	2.6825682e+03	2.7935646e+03	2.8672846e+03	2.7787610e+03	2.8807804e+03	2.7733538e+03	3.0414061e+03	2.8434584e+03	2.8814284e+03	3.0135893e+03	2.8569305e+03	2.8268293e+03	2.8428475e+03	2.8697323e+03	2.6933549e+03	2.7050523e+03	2.8093858e+03	2.8542693e+03	2.8433289e+03	2.7888204e+03	2.7451735e+03	2.8095559e+03	2.7421703e+03	2.8175173e+03	2.7169295e+03	2.7446495e+03	2.8244828e+03	2.8436755e+03	2.7916061e+03	2.8135422e+03	2.7564735e+03	2.8197398e+03	2.8151290e+03	2.6968676e+03	2.6317005e+03	2.9737376e+03	2.7038023e+03	2.8620531e+03	2.7983524e+03	2.6721117e+03	2.8396368e+03	2.7869226e+03
2.8794157e+03	2.8056227e+03	2.8521619e+03	2.8300612e+03	2.8143489e+03	2.7691627e+03	2.7728736e+03	2.7930704e+03	2.6901535e+03	2.8251163e+03	2.8887972e+03	2.7818988e+03	2.8850621e+03	2.8345855e+03	3.0558872e+03	2.8555025e+03	2.8942227e+03	3.0261084e+03	2.8673919e+03	2.8326746e+03	2.8537537e+03	2.8733537e+03	2.6966896e+03	2.7539379e+03	2.8162729e+03	2.8841980e+03	2.8512299e+03	2.8130744e+03	2.7578621e+03	2.8220718e+03	2.7474805e+03	2.8566744e+03	2.7243853e+03	2.7505562e+03	2.8353803e+03	2.8459823e+03	2.8025569e+03	2.8201655e+03	2.7579041e+03	2.8230527e+03	2.8366655e+03	2.7002266e+03	2.6381695e+03	2.9971666e+03	2.7116648e+03	2.8945250e+03	2.8230884e+03	2.6835512e+03	2.8747449e+03	2.8109232e+03
2.9001776e+03	2.8066167e+03	2.8900977e+03	2.8675934e+03	2.8202480e+03	2.7688482e+03	2.7740359e+03	2.7992400e+03	2.6970910e+03	2.8619959e+03	2.8910447e+03	2.8600502e+03	2.8941148e+03	2.8415950e+03	3.0709327e+03	2.8727582e+03	2.8958664e+03	3.0385623e+03	2.8689964e+03	2.8489251e+03	2.8595337e+03	2.8943832e+03	2.7455271e+03	2.8080018e+03	2.8188685e+03	2.9128723e+03	2.8704744e+03	2.8235780e+03	2.7594665e+03	2.8438959e+03	2.7506319e+03	2.9023516e+03	2.7380841e+03	2.7643456e+03	2.8962946e+03	2.8472102e+03	2.8234835e+03	2.8438549e+03	2.7670344e+03	2.8636592e+03	2.8522784e+03	2.7008758e+03	2.6596645e+03	2.9993270e+03	2.7847672e+03	2.8963601e+03	2.8345872e+03	2.7117633e+03	2.9046949e+03	2.8107930e+03
2.9240462e+03	2.8517988e+03	2.8994752e+03	2.8755921e+03	2.8365929e+03	2.7699802e+03	2.7886585e+03	2.8376441e+03	2.6972574e+03	2.8967704e+03	2.9190235e+03	2.8824253e+03	2.8946574e+03	2.8437092e+03	3.0918546e+03	2.8974470e+03	2.9600449e+03	3.0795707e+03	2.8698703e+03	2.8585538e+03	2.8699993e+03	2.9194444e+03	2.7687037e+03	2.8103187e+03	2.8292779e+03	2.9710339e+03	2.8736517e+03	2.8829238e+03	2.7603397e+03	2.8549616e+03	2.7974130e+03	2.9100757e+03	2.7473341e+03	2.7674928e+03	2.9143932e+03	2.9068897e+03	2.8298010e+03	2.8651297e+03	2.7699783e+03	2.8984618e+03	2.8625078e+03	2.7393139e+03	2.6976501e+03	3.0009645e+03	2.7935772e+03	2.9105844e+03	2.8486252e+03	2.7233169e+03	2.9070716e+03	2.8158675e+03
2.9437811e+03	2.8792522e+03	2.9215274e+03	2.8797834e+03	2.8571511e+03	2.8145888e+03	2.7950637e+03	2.8531262e+03	2.7012873e+03	2.9159166e+03	2.9301288e+03	2.9096996e+03	2.8995124e+03	2.8562860e+03	3.1020682e+03	2.9033448e+03	2.9694995e+03	3.0978784e+03	2.8739592e+03	2.8589681e+03	2.8730007e+03	2.9272362e+03	2.7781147e+03	2.8523989e+03	2.8608902e+03	2.9820246e+03	2.8755808e+03	2.8972107e+03	2.7791624e+03	2.8932801e+03	2.8010938e+03	2.9518170e+03	2.7479081e+03	2.8318597e+03	2.9147762e+03	2.9322564e+03	2.8396841e+03	2.8791118e+03	2.8145111e+03	2.9396235e+03	2.8792912e+03	2.7497893e+03	2.7167581e+03	3.0021278e+03	2.7986273e+03	2.9122791e+03	2.8885848e+03	2.7460976e+03	2.9106269e+03	2.8306834e+03
2.9466341e+03	2.8851094e+03	2.9492577e+03	2.8910722e+03	2.8985054e+03	2.8916321e+03	2.8120135e+03	2.8869927e+03	2.7473041e+03	2.9352422e+03	2.9665309e+03	3.0044709e+03	2.9017099e+03	2.8652693e+03	3.1243247e+03	2.9020208e+03	2.9774758e+03	3.0992632e+03	2.8813318e+03	2.8787271e+03	2.8795405e+03	2.9488018e+03	2.8534785e+03	2.8741885e+03	2.8938946e+03	3.0108343e+03	2.8938452e+03	2.8984712e+03	2.7915230e+03	2.9056712e+03	2.8013122e+03	2.9616125e+03	2.7557504e+03	2.8608674e+03	2.9221686e+03	2.9338026e+03	2.8430106e+03	2.8894263e+03	2.8250760e+03	2.9499662e+03	2.8909734e+03	2.7650482e+03	2.7182332e+03	3.0077524e+03	2.8007807e+03	2.9205229e+03	2.8951865e+03	2.7655124e+03	2.9218006e+03	2.8362391e+03
2.9587380e+03	2.8967324e+03	2.9684177e+03	2.9202436e+03	2.9158775e+03	2.8976226e+03	2.8238545e+03	2.8977424e+03	2.7633770e+03	2.9387301e+03	2.9689456e+03	3.0161300e+03	2.9046276e+03	2.8792888e+03	3.1529250e+03	2.9105116e+03	2.9891151e+03	3.1138913e+03	2.8870363e+03	2.9035579e+03	2.9049532e+03	2.9797752e+03	2.8613660e+03	2.8855348e+03	2.9011869e+03	3.0321747e+03	2.8925196e+03	2.9145246e+03	2.7915986e+03	2.9365178e+03	2.8047190e+03	2.9663710e+03	2.7615066e+03	2.8799980e+03	2.9247902e+03	2.9345335e+03	2.8459471e+03	2.9325594e+03	2.8436664e+03	3.0112349e+03	2.9025460e+03	2.7822860e+03	2.7472758e+03	3.0365323e+03	2.8048040e+03	2.9325577e+03	2.9058237e+03	2.7893087e+03	2.9313982e+03	2.8422819e+03
2.9638278e+03	2.8991530e+03	3.0004601e+03	2.9338832e+03	2.9197308e+03	2.9249437e+03	2.8305918e+03	2.9025685e+03	2.7825109e+03	2.9779455e+03	3.0002884e+03	3.0454096e+03	2.9050283e+03	2.8821699e+03	3.1639075e+03	2.9412342e+03	3.0069920e+03	3.1153481e+03	2.9034660e+03	2.9047833e+03	2.9448236e+03	2.9934292e+03	2.8664380e+03	2.8937130e+03	2.9156470e+03	3.0515342e+03	2.9164800e+03	2.9202049e+03	2.8162509e+03	2.9529014e+03	2.8781139e+03	2.9832813e+03	2.7659404e+03	2.8981458e+03	2.9514482e+03	2.9553892e+03	2.8692639e+03	2.9639029e+03	2.8429690e+03	3.1092474e+03	2.9170743e+03	2.7949438e+03	2.7538102e+03	3.0478707e+03	2.8469576e+03	2.9442952e+03	2.9273443e+03	2.8069911e+03	2.9640029e+03	2.8687351e+03
2.9680856e+03	2.9204345e+03	3.0099296e+03	2.9406995e+03	2.9300072e+03	2.9475252e+03	2.8330403e+03	2.9158647e+03	2.7870034e+03	3.0102800e+03	3.0152063e+03	3.0813271e+03	2.9060196e+03	2.9002407e+03	3.1712591e+03	2.9521515e+03	3.0479920e+03	3.1298390e+03	2.9042520e+03	2.9075072e+03	2.9618066e+03	3.0224189e+03	2.8671222e+03	2.9002467e+03	2.9304026e+03	3.0646450e+03	2.9285442e+03	2.9766693e+03	2.8435340e+03	2.9742195e+03	2.9047700e+03	3.0185650e+03	2.7811479e+03	2.9103652e+03	2.9637270e+03	2.9661484e+03	2.8841555e+03	2.9851670e+03	2.8459397e+03	3.1479089e+03	2.9228949e+03	2.7963926e+03	2.7599003e+03	3.0498732e+03	2.8601291e+03	2.9703374e+03	2.9472509e+03	2.8165217e+03	3.0029767e+03	2.8800899e+03
2.9910227e+03	2.9274557e+03	3.0152934e+03	2.9539250e+03	2.9397293e+03	2.9500190e+03	2.8469745e+03	2.9403060e+03	2.8187007e+03	3.0360419e+03	3.0154853e+03	3.1340274e+03	2.9128633e+03	2.9349501e+03	3.1722322e+03	2.9752762e+03	3.1223462e+03	3.1411796e+03	2.9118029e+03	2.9073708e+03	2.9700445e+03	3.0416022e+03	2.8868424e+03	2.9161200e+03	2.9375872e+03	3.0682702e+03	2.9405667e+03	2.9985859e+03	2.8787968e+03	2.9915465e+03	2.9159182e+03	3.0282733e+03	2.7816892e+03	2.9132058e+03	2.9649507e+03	2.9692882e+03	2.8976894e+03	3.0114020e+03	2.8511949e+03	3.1528499e+03	2.9742373e+03	2.7996249e+03	2.7722399e+03	3.0573703e+03	2.8872669e+03	2.9902749e+03	2.9588701e+03	2.8337685e+03	3.0070608e+03	2.8904303e+03
3.0088058e+03	2.9469721e+03	3.0406845e+03	2.9682045e+03	2.9400895e+03	2.9573947e+03	2.8646713e+03	2.9420686e+03	2.8228404e+03	3.0486966e+03	3.0432477e+03	3.1522313e+03	2.9239019e+03	2.9391455e+03	3.1819142e+03	2.9818875e+03	3.1556907e+03	3.1513476e+03	2.9416243e+03	2.9185924e+03	2.9780351e+03	3.0557599e+03	2.9026087e+03	2.9255586e+03	2.9601374e+03	3.0864876e+03	2.9593461e+03	3.0046173e+03	2.8943653e+03	3.0057209e+03	2.9212617e+03	3.0405834e+03	2.8012251e+03	2.9158785e+03	2.9781309e+03	2.9765491e+03	2.8974868e+03	3.0351092e+03	2.8737781e+03	3.1581458e+03	2.9772240e+03	2.8278151e+03	2.7955686e+03	3.0667028e+03	2.8991948e+03	2.9959987e+03	2.9606816e+03	2.8512612e+03	3.0219113e+03	2.9199422e+03
3.0175771e+03	2.9488251e+03	3.0521557e+03	2.9764690e+03	2.9441838e+03	2.9582712e+03	2.9146494e+03	2.9575856e+03	2.8429507e+03	3.1177475e+03	3.0594485e+03	3.1669356e+03	2.9773562e+03	2.9526767e+03	3.1823031e+03	3.0172650e+03	3.1589985e+03	3.1767005e+03	2.9426229e+03	2.9512994e+03	2.9900923e+03	3.0566138e+03	2.9080491e+03	2.9469713e+03	2.9678755e+03	3.0897404e+03	2.9650633e+03	3.0072500e+03	2.8990116e+03	3.0338291e+03	2.9580186e+03	3.0430851e+03	2.8241026e+03	2.9259724e+03	3.0011851e+03	2.9773529e+03	2.9147636e+03	3.0350362e+03	2.8873276e+03	3.1743866e+03	3.0528906e+03	2.8311240e+03	2.7972856e+03	3.0674588e+03	2.9191066e+03	3.0244032e+03	2.9740523e+03	2.9059946e+03	3.0321549e+03	2.9661876e+03
3.0241578e+03	2.9555566e+03	3.0732110e+03	2.9851930e+03	2.9505411e+03	2.9728460e+03	2.9278975e+03	2.9591463e+03	2.8459574e+03	3.1291946e+03	3.0642260e+03	3.1835891e+03	2.9848578e+03	2.9556304e+03	3.2019648e+03	3.0264426e+03	3.1814208e+03	3.1811645e+03	2.9628912e+03	2.9727813e+03	2.9930430e+03	3.0858305e+03	2.9795614e+03	2.9603178e+03	2.9914615e+03	3.1148484e+03	2.9841269e+03	3.0254281e+03	2.9234995e+03	3.0405284e+03	2.9650486e+03	3.0538624e+03	2.8711508e+03	2.9425597e+03	3.0149478e+03	3.0238278e+03	2.9147100e+03	3.0563830e+03	2.9175793e+03	3.1790000e+03	3.0791182e+03	2.8318342e+03	2.8284127e+03	3.1016833e+03	2.9230865e+03	3.0545441e+03	2.9908658e+03	2.9158731e+03	3.0352981e+03	2.9743569e+03
3.0349997e+03	2.9882816e+03	3.0906691e+03	2.9943535e+03	2.9664610e+03	2.9753024e+03	2.9284125e+03	2.9748959e+03	2.8702557e+03	3.1318377e+03	3.0784467e+03	3.1955597e+03	2.9945195e+03	2.9660681e+03	3.2032036e+03	3.0318961e+03	3.1877150e+03	3.1847236e+03	2.9630506e+03	2.9933412e+03	2.9940191e+03	3.0957424e+03	2.9924709e+03	2.9982833e+03	3.0041542e+03	3.1257443e+03	3.0082906e+03	3.0275940e+03	2.9367578e+03	3.0848363e+03	2.9708859e+03	3.0598858e+03	2.8737779e+03	2.9792261e+03	3.0185115e+03	3.0373236e+03	2.9482412e+03	3.0767477e+03	2.9220158e+03	3.1950001e+03	3.0879668e+03	2.8339495e+03	2.8412176e+03	3.1400940e+03	2.9271860e+03	3.0689193e+03	2.9945196e+03	2.9242571e+03	3.0379802e+03	3.0180995e+03
3.0423000e+03	2.9889205e+03	3.1132968e+03	3.0177826e+03	2.9775654e+03	2.9901540e+03	2.9330265e+03	2.9932322e+03	2.8802118e+03	3.1527514e+03	3.1186367e+03	3.2381679e+03	3.0435337e+03	2.9670942e+03	3.2083336e+03	3.0447931e+03	3.1890663e+03	3.1877863e+03	2.9679347e+03	3.0143185e+03	2.9951560e+03	3.1082988e+03	3.0242151e+03	3.0003216e+03	3.0326734e+03	3.1246212e+03	3.0152433e+03	3.0304587e+03	2.9558616e+03	3.1248835e+03	2.9745266e+03	3.0668927e+03	2.8994002e+03	2.9908293e+03	3.0265995e+03	3.0484759e+03	2.9720151e+03	3.1107598e+03	2.9269829e+03	3.2016111e+03	3.1009136e+03	2.8561422e+03	2.8553153e+03	3.1526459e+03	2.9471167e+03	3.0776667e+03	3.0063930e+03	2.9267029e+03	3.0404642e+03	3.0200097e+03
3.0825805e+03	2.9927973e+03	3.1165114e+03	3.0350325e+03	3.0184978e+03	3.0049969e+03	2.9367810e+03	2.9981103e+03	2.8886235e+03	3.1551222e+03	3.1650996e+03	3.2399950e+03	3.0502055e+03	2.9877745e+03	3.2121769e+03	3.0829129e+03	3.2064158e+03	3.1947126e+03	2.9716669e+03	3.0456437e+03	3.0012012e+03	3.1125574e+03	3.0295263e+03	3.0300218e+03	3.0511198e+03	3.1318892e+03	3.0436804e+03	3.0458440e+03	2.9638594e+03	3.1538923e+03	2.9800683e+03	3.0685574e+03	2.9014969e+03	2.9995706e+03	3.0580524e+03	3.1740056e+03	2.9822407e+03	3.1554039e+03	2.9278470e+03	3.2060748e+03	3.1085275e+03	2.8850158e+03	2.8661790e+03	3.1538971e+03	2.9570473e+03	3.1504995e+03	3.0409699e+03	2.9298750e+03	3.0429062e+03	3.0311944e+03
3.0867731e+03	3.0152112e+03	3.1247447e+03	3.0735926e+03	3.0410279e+03	3.0299619e+03	2.9554540e+03	3.0214941e+03	2.8917379e+03	3.1943328e+03	3.1853831e+03	3.2573074e+03	3.1024285e+03	2.9967189e+03	3.2335302e+03	3.0920811e+03	3.2251104e+03	3.1997915e+03	2.9825625e+03	3.0502218e+03	3.0056488e+03	3.1138610e+03	3.0369060e+03	3.0358656e+03	3.0658959e+03	3.1430793e+03	3.0546618e+03	3.0830007e+03	2.9656346e+03	3.1825925e+03	2.9816165e+03	3.0706028e+03	2.9052267e+03	3.0256970e+03	3.0646339e+03	3.1800790e+03	2.9958496e+03	3.1554943e+03	2.9271777e+03	3.2259158e+03	3.1353879e+03	2.8958853e+03	2.8736797e+03	3.1651309e+03	2.9633719e+03	3.1558125e+03	3.0459460e+03	2.9439891e+03	3.0475390e+03	3.0556203e+03
3.0902127e+03	3.0294705e+03	3.1310518e+03	3.1203354e+03	3.0644769e+03	3.0531119e+03	2.9564812e+03	3.0467600e+03	2.8937792e+03	3.1961555e+03	3.1848437e+03	3.2934525e+03	3.1058230e+03	3.0193166e+03	3.2448021e+03	3.0940855e+03	3.2266381e+03	3.2017178e+03	3.0249832e+03	3.0563893e+03	3.0426722e+03	3.1254715e+03	3.0501217e+03	3.0421581e+03	3.0779703e+03	3.1421778e+03	3.0555796e+03	3.0860522e+03	2.9688568e+03	3.1950210e+03	2.9824608e+03	3.0822761e+03	2.9305374e+03	3.0350347e+03	3.0784548e+03	3.2010379e+03	2.9992470e+03	3.1630035e+03	2.9444174e+03	3.2452188e+03	3.1553404e+03	2.9178436e+03	2.8752126e+03	3.1779726e+03	2.9811825e+03	3.1822260e+03	3.0483406e+03	2.9708889e+03	3.1172059e+03	3.0600307e+03
3.0972346e+03	3.0811549e+03	3.1533292e+03	3.1323772e+03	3.1085685e+03	3.0560461e+03	2.9654832e+03	3.0631770e+03	2.9067757e+03	3.2155206e+03	3.1893525e+03	3.3159517e+03	3.1123495e+03	3.0371298e+03	3.2563935e+03	3.1291155e+03	3.2279627e+03	3.2040383e+03	3.0380640e+03	3.0569709e+03	3.0654291e+03	3.1370730e+03	3.1091561e+03	3.0611990e+03	3.1006805e+03	3.1457428e+03	3.0566890e+03	3.0946411e+03	2.9794108e+03	3.1979274e+03	2.9864114e+03	3.0953857e+03	2.9473287e+03	3.0354656e+03	3.0801451e+03	3.2040507e+03	3.0026702e+03	3.1674486e+03	2.9648942e+03	3.2673349e+03	3.1674340e+03	2.9827201e+03	2.8829452e+03	3.1842236e+03	2.9992603e+03	3.1897104e+03	3.0746936e+03	2.9781720e+03	3.1240720e+03	3.0994642e+03
3.0998853e+03	3.1053911e+03	3.1633339e+03	3.1394699e+03	3.1235436e+03	3.0572766e+03	2.9849245e+03	3.0659002e+03	2.9074291e+03	3.2204345e+03	3.2095106e+03	3.3163183e+03	3.1150336e+03	3.0597937e+03	3.2766096e+03	3.1403252e+03	3.2469877e+03	3.2118634e+03	3.0576238e+03	3.0683205e+03	3.0741467e+03	3.1409250e+03	3.2244378e+03	3.0834003e+03	3.1143326e+03	3.1630562e+03	3.0587325e+03	3.1080602e+03	2.9878626e+03	3.2003848e+03	2.9901922e+03	3.1003171e+03	2.9592816e+03	3.0425259e+03	3.0822827e+03	3.2245571e+03	3.0115066e+03	3.1732848e+03	2.9730976e+03	3.2808092e+03	3.1808062e+03	3.0481436e+03	2.8844406e+03	3.1863743e+03	3.0187218e+03	3.1950314e+03	3.0748256e+03	2.9900873e+03	3.1289694e+03	3.1105990e+03
3.1129867e+03	3.1079651e+03	3.1814946e+03	3.1423362e+03	3.1942189e+03	3.0657407e+03	2.9894174e+03	3.0843309e+03	2.9252834e+03	3.2233828e+03	3.2140684e+03	3.3174362e+03	3.1230701e+03	3.0652028e+03	3.2922544e+03	3.1473944e+03	3.2500267e+03	3.2191302e+03	3.0958908e+03	3.0829154e+03	3.0785434e+03	3.1757830e+03	3.2227664e+03	3.0892431e+03	3.1158011e+03	3.1689822e+03	3.0613026e+03	3.1125906e+03	2.9955400e+03	3.2282066e+03	3.0066371e+03	3.1174364e+03	2.9598482e+03	3.0645618e+03	3.1083311e+03	3.2263317e+03	3.0202793e+03	3.1742961e+03	2.9863156e+03	3.3056192e+03	3.1860379e+03	3.0707033e+03	2.8910513e+03	3.2045224e+03	3.0721558e+03	3.2086708e+03	3.0780377e+03	2.9949270e+03	3.1559056e+03	3.1246564e+03
3.1125680e+03	3.1105091e+03	3.1796181e+03	3.1483622e+03	3.2004571e+03	3.0686728e+03	2.9927976e+03	3.0945999e+03	2.9431058e+03	3.2249937e+03	3.2170103e+03	3.3409734e+03	3.1257119e+03	3.0664963e+03	3.3013419e+03	3.1522743e+03	3.2711398e+03	3.2297066e+03	3.0998148e+03	3.0910304e+03	3.0847242e+03	3.1810665e+03	3.2324380e+03	3.0985261e+03	3.1210108e+03	3.1743854e+03	3.0737509e+03	3.1280925e+03	3.0243002e+03	3.2515280e+03	3.0118477e+03	3.1257190e+03	2.9798864e+03	3.0661798e+03	3.1232619e+03	3.2429305e+03	3.0448257e+03	3.1883887e+03	2.9940393e+03	3.3306350e+03	3.1867752e+03	3.0840307e+03	2.9127871e+03	3.2139894e+03	3.0920786e+03	3.2132210e+03	3.0967278e+03	2.9992156e+03	3.1593673e+03	3.1314865e+03
3.1214629e+03	3.1258017e+03	3.1856995e+03	3.1969299e+03	3.2050865e+03	3.0844209e+03	3.0041763e+03	3.1011707e+03	2.9488824e+03	3.2527067e+03	3.2359091e+03	3.3631805e+03	3.1504721e+03	3.0833200e+03	3.3227927e+03	3.1659504e+03	3.2730796e+03	3.2401660e+03	3.1090134e+03	3.1389326e+03	3.0832021e+03	3.1838411e+03	3.2537846e+03	3.0994318e+03	3.1396418e+03	3.2053536e+03	3.0734066e+03	3.1394208e+03	3.0468102e+03	3.2732625e+03	3.0194491e+03	3.1672420e+03	2.9860058e+03	3.0720091e+03	3.1318918e+03	3.2451251e+03	3.0450762e+03	3.1965812e+03	3.0137824e+03	3.3383597e+03	3.1996918e+03	3.1075020e+03	2.9272066e+03	3.2199230e+03	3.0979520e+03	3.2255821e+03	3.1003785e+03	3.0549913e+03	3.1635779e+03	3.1312099e+03
3.1461606e+03	3.1293849e+03	3.1971241e+03	3.2122153e+03	3.2225341e+03	3.0862536e+03	3.0110948e+03	3.1137170e+03	2.9685714e+03	3.2675341e+03	3.2493583e+03	3.3624120e+03	3.1649236e+03	3.0988595e+03	3.3436007e+03	3.1815734e+03	3.2784940e+03	3.2684664e+03	3.1187289e+03	3.1413127e+03	3.0888579e+03	3.1896125e+03	3.2615549e+03	3.0993022e+03	3.1395682e+03	3.2509067e+03	3.1062650e+03	3.1449607e+03	3.1152703e+03	3.2960015e+03	3.0458740e+03	3.1962934e+03	3.0895692e+03	3.0749070e+03	3.1481189e+03	3.2457976e+03	3.0451563e+03	3.2018492e+03	3.0268411e+03	3.3381593e+03	3.2167159e+03	3.1238099e+03	2.9274817e+03	3.2288789e+03	3.1090007e+03	3.2278694e+03	3.1020915e+03	3.0550867e+03	3.1682617e+03	3.1339056e+03
3.1534850e+03	3.1492280e+03	3.2204192e+03	3.2246773e+03	3.2281165e+03	3.1161669e+03	3.0107897e+03	3.1281333e+03	2.9706455e+03	3.2743132e+03	3.2586407e+03	3.4047481e+03	3.1734554e+03	3.1017051e+03	3.3813273e+03	3.2141473e+03	3.2950468e+03	3.2731996e+03	3.1222565e+03	3.1510074e+03	3.1070993e+03	3.1921662e+03	3.2779741e+03	3.1017769e+03	3.1410332e+03	3.2554993e+03	3.1310311e+03	3.1472909e+03	3.1219907e+03	3.2979117e+03	3.0566001e+03	3.2071090e+03	3.0937425e+03	3.1322719e+03	3.1540223e+03	3.2532080e+03	3.0465560e+03	3.2057303e+03	3.0497287e+03	3.3426211e+03	3.2207527e+03	3.1465970e+03	2.9320303e+03	3.2340046e+03	3.1156453e+03	3.2362714e+03	3.1571100e+03	3.0607921e+03	3.2037846e+03	3.1363673e+03
3.1951709e+03	3.1551567e+03	3.2382314e+03	3.2366823e+03	3.2313706e+03	3.1228856e+03	3.0370149e+03	3.1492281e+03	2.9705483e+03	3.2935508e+03	3.2603647e+03	3.4165072e+03	3.1791495e+03	3.1176985e+03	3.3919908e+03	3.2289139e+03	3.3099082e+03	3.2927198e+03	3.1317728e+03	3.1675216e+03	3.1304906e+03	3.2424188e+03	3.2866266e+03	3.1520945e+03	3.1454234e+03	3.2606165e+03	3.1463085e+03	3.1728239e+03	3.1312787e+03	3.3153477e+03	3.0677460e+03	3.2131395e+03	3.1238674e+03	3.1364429e+03	3.1599451e+03	3.2711752e+03	3.0664193e+03	3.2283610e+03	3.0530507e+03	3.3510579e+03	3.3034454e+03	3.1460366e+03	2.9650547e+03	3.2930871e+03	3.1310042e+03	3.2463854e+03	3.1607920e+03	3.0675563e+03	3.2809281e+03	3.1785331e+03
3.2144413e+03	3.2025285e+03	3.2475995e+03	3.2497097e+03	3.2495567e+03	3.1359440e+03	3.0767006e+03	3.1519521e+03	2.9797638e+03	3.3161215e+03	3.2875043e+03	3.4222379e+03	3.1946369e+03	3.1285419e+03	3.3958020e+03	3.2845358e+03	3.3301327e+03	3.3055867e+03	3.1310119e+03	3.2057126e+03	3.1393585e+03	3.2619058e+03	3.3009482e+03	3.1783502e+03	3.1831351e+03	3.2783984e+03	3.1465545e+03	3.2051188e+03	3.1366837e+03	3.3234562e+03	3.0813109e+03	3.2161567e+03	3.1267303e+03	3.1417719e+03	3.1689271e+03	3.2749131e+03	3.0769591e+03	3.2404835e+03	3.0578329e+03	3.3573605e+03	3.3249862e+03	3.1580294e+03	2.9682174e+03	3.3295215e+03	3.1455924e+03	3.3028470e+03	3.1736486e+03	3.0826972e+03	3.2829400e+03	3.2123254e+03
3.2268716e+03	3.2204393e+03	3.2925978e+03	3.2583155e+03	3.2531190e+03	3.1356823e+03	3.1175136e+03	3.2339320e+03	3.0095058e+03	3.3540698e+03	3.2975173e+03	3.4495474e+03	3.1950002e+03	3.1325400e+03	3.4341769e+03	3.3008375e+03	3.3682744e+03	3.3180679e+03	3.1348857e+03	3.2284789e+03	3.1534562e+03	3.2643216e+03	3.3091188e+03	3.2251363e+03	3.2135285e+03	3.3162640e+03	3.1550387e+03	3.2374587e+03	3.1497903e+03	3.3401523e+03	3.0995742e+03	3.2173756e+03	3.1368190e+03	3.1435022e+03	3.1781487e+03	3.2854257e+03	3.1100656e+03	3.2441242e+03	3.0621843e+03	3.3635095e+03	3.3274363e+03	3.1859283e+03	2.9668081e+03	3.3399921e+03	3.1630557e+03	3.3128356e+03	3.1812854e+03	3.0989864e+03	3.3051910e+03	3.2190472e+03
3.2267106e+03	3.2488503e+03	3.2989882e+03	3.2842136e+03	3.2650024e+03	3.1951118e+03	3.1250278e+03	3.2355566e+03	3.0184255e+03	3.3846928e+03	3.3204768e+03	3.4601667e+03	3.2380760e+03	3.1540714e+03	3.5002175e+03	3.3103553e+03	3.4093150e+03	3.3192232e+03	3.1801377e+03	3.2886133e+03	3.1677217e+03	3.2836325e+03	3.3850119e+03	3.2563104e+03	3.2255979e+03	3.3300599e+03	3.1756707e+03	3.2482040e+03	3.1569712e+03	3.3608080e+03	3.1022850e+03	3.2209848e+03	3.1604423e+03	3.1468024e+03	3.1909134e+03	3.3078502e+03	3.1209542e+03	3.2660436e+03	3.0692269e+03	3.3649584e+03	3.3435564e+03	3.2027703e+03	2.9756647e+03	3.3487985e+03	3.1988848e+03	3.3211968e+03	3.1910075e+03	3.1256481e+03	3.3109256e+03	3.2236628e+03
3.2473975e+03	3.2525192e+03	3.3077598e+03	3.2997307e+03	3.3147839e+03	3.2486657e+03	3.1335146e+03	3.2409598e+03	3.0232685e+03	3.3891511e+03	3.3956306e+03	3.4687914e+03	3.2590627e+03	3.1704277e+03	3.5073635e+03	3.3328842e+03	3.4324095e+03	3.3229878e+03	3.2128893e+03	3.3003120e+03	3.1833950e+03	3.2895754e+03	3.4149917e+03	3.2602568e+03	3.2365749e+03	3.3307998e+03	3.1856348e+03	3.2647379e+03	3.1915797e+03	3.3628850e+03	3.1042611e+03	3.2232310e+03	3.1782384e+03	3.1632171e+03	3.2168226e+03	3.3408807e+03	3.1250423e+03	3.2765569e+03	3.0734113e+03	3.3757387e+03	3.3577839e+03	3.2072916e+03	2.9841343e+03	3.3609432e+03	3.2107704e+03	3.3301529e+03	3.1937123e+03	3.1417615e+03	3.3223414e+03	3.2463737e+03
3.2960860e+03	3.2608988e+03	3.3102204e+03	3.3086225e+03	3.3435924e+03	3.2510540e+03	3.1557424e+03	3.2462677e+03	3.0482382e+03	3.3881740e+03	3.4092988e+03	3.4767008e+03	3.2804721e+03	3.1734465e+03	3.5129581e+03	3.3600519e+03	3.4358743e+03	3.3253743e+03	3.2469410e+03	3.3181748e+03	3.2027743e+03	3.2925600e+03	3.4213496e+03	3.2668997e+03	3.2423110e+03	3.3365930e+03	3.1943377e+03	3.2950519e+03	3.2028825e+03	3.4288615e+03	3.1112998e+03	3.2266655e+03	3.1819681e+03	3.1671969e+03	3.2397203e+03	3.3430667e+03	3.1272486e+03	3.2786566e+03	3.1160938e+03	3.3879428e+03	3.3610467e+03	3.2457555e+03	2.9896502e+03	3.3821712e+03	3.2181267e+03	3.3311130e+03	3.2081982e+03	3.1558575e+03	3.3391035e+03	3.2525492e+03
3.3138570e+03	3.2707559e+03	3.3242605e+03	3.3119823e+03	3.3526069e+03	3.2541023e+03	3.1714064e+03	3.2660004e+03	3.0592881e+03	3.4142095e+03	3.4078862e+03	3.5022023e+03	3.3239657e+03	3.1897631e+03	3.5309458e+03	3.3608479e+03	3.4367140e+03	3.3530512e+03	3.2545172e+03	3.3414913e+03	3.2543768e+03	3.3078521e+03	3.4693615e+03	3.3111774e+03	3.2441307e+03	3.3427744e+03	3.2258585e+03	3.3302305e+03	3.2030474e+03	3.4483767e+03	3.1857796e+03	3.2511919e+03	3.2039261e+03	3.1982209e+03	3.2667501e+03	3.3606700e+03	3.1554371e+03	3.2833928e+03	3.1237903e+03	3.4013475e+03	3.3773219e+03	3.2457789e+03	2.9986122e+03	3.3848121e+03	3.2660004e+03	3.3325610e+03	3.2677020e+03	3.1620804e+03	3.3399395e+03	3.2562740e+03
3.3213696e+03	3.2777760e+03	3.3413363e+03	3.3628706e+03	3.3534317e+03	3.2923079e+03	3.2353910e+03	3.2798040e+03	3.1079204e+03	3.4194697e+03	3.4243512e+03	3.5144190e+03	3.3286988e+03	3.1895072e+03	3.5559803e+03	3.3659981e+03	3.4393970e+03	3.3606661e+03	3.2642946e+03	3.3520196e+03	3.2560171e+03	3.3268989e+03	3.4781012e+03	3.3366581e+03	3.2455071e+03	3.3890020e+03	3.2405112e+03	3.3615169e+03	3.2150322e+03	3.4908407e+03	3.2070337e+03	3.2671198e+03	3.2146421e+03	3.2024661e+03	3.2713143e+03	3.3746887e+03	3.1558611e+03	3.2916710e+03	3.1384916e+03	3.4285490e+03	3.3830367e+03	3.2703863e+03	3.0037454e+03	3.3941079e+03	3.2679664e+03	3.3416843e+03	3.2692848e+03	3.1675786e+03	3.3827736e+03	3.2920714e+03
3.3422846e+03	3.3280368e+03	3.3427820e+03	3.3650426e+03	3.3649635e+03	3.2971819e+03	3.2371421e+03	3.2850409e+03	3.1180507e+03	3.4567545e+03	3.4300902e+03	3.5150920e+03	3.4072154e+03	3.1923763e+03	3.5890652e+03	3.3703723e+03	3.4714029e+03	3.3599506e+03	3.2752557e+03	3.3723199e+03	3.2821785e+03	3.3497153e+03	3.4912048e+03	3.3752492e+03	3.2469508e+03	3.4116749e+03	3.2401780e+03	3.3886215e+03	3.2189773e+03	3.4908219e+03	3.2324912e+03	3.2762594e+03	3.2804971e+03	3.2176707e+03	3.3491404e+03	3.3883880e+03	3.1606325e+03	3.3092980e+03	3.1558314e+03	3.4336116e+03	3.4193807e+03	3.2769209e+03	3.0192261e+03	3.3975838e+03	3.2868522e+03	3.3457081e+03	3.2757064e+03	3.1786865e+03	3.4243293e+03	3.3045526e+03
3.3489561e+03	3.3404963e+03	3.3631403e+03	3.3900118e+03	3.3825612e+03	3.3142352e+03	3.2585353e+03	3.2922043e+03	3.1635478e+03	3.4705769e+03	3.4480548e+03	3.5264449e+03	3.4170608e+03	3.1935791e+03	3.5967266e+03	3.3946075e+03	3.4895615e+03	3.3716780e+03	3.2886281e+03	3.3808907e+03	3.3201274e+03	3.3494050e+03	3.5020298e+03	3.3857278e+03	3.2806154e+03	3.4274499e+03	3.2419750e+03	3.3956141e+03	3.2843396e+03	3.5231919e+03	3.2349369e+03	3.2814843e+03	3.2929228e+03	3.2271177e+03	3.4364935e+03	3.3914335e+03	3.1620051e+03	3.3166892e+03	3.2106803e+03	3.4442472e+03	3.4318297e+03	3.3166530e+03	3.0409307e+03	3.3985573e+03	3.2973647e+03	3.3466333e+03	3.2936436e+03	3.1780823e+03	3.4290699e+03	3.3695914e+03
3.4190747e+03	3.3410929e+03	3.3719993e+03	3.4147588e+03	3.3873614e+03	3.3169229e+03	3.2657557e+03	3.2936793e+03	3.1910603e+03	3.4814634e+03	3.4469878e+03	3.5257444e+03	3.4259280e+03	3.2272997e+03	3.6111122e+03	3.4085190e+03	3.5038216e+03	3.3740614e+03	3.2896562e+03	3.4213682e+03	3.3512158e+03	3.3591893e+03	3.5034228e+03	3.4288057e+03	3.2867912e+03	3.4329380e+03	3.2487469e+03	3.4219127e+03	3.3043977e+03	3.5322034e+03	3.2450000e+03	3.3299971e+03	3.2978801e+03	3.2296494e+03	3.4390802e+03	3.3972316e+03	3.1748262e+03	3.3220602e+03	3.2289895e+03	3.4725704e+03	3.4395657e+03	3.3219952e+03	3.0497657e+03	3.4088322e+03	3.3138912e+03	3.3845690e+03	3.2983028e+03	3.1940654e+03	3.4516500e+03	3.3963516e+03
3.4214155e+03	3.3435204e+03	3.4531584e+03	3.4250767e+03	3.4721484e+03	3.3403361e+03	3.2684842e+03	3.3291802e+03	3.2128744e+03	3.4868100e+03	3.4509516e+03	3.5655055e+03	3.4430854e+03	3.2379078e+03	3.6276327e+03	3.4254345e+03	3.5193522e+03	3.3869103e+03	3.3008210e+03	3.4286503e+03	3.3646776e+03	3.3752462e+03	3.5619388e+03	3.4466153e+03	3.3041117e+03	3.4439862e+03	3.2532872e+03	3.4566517e+03	3.3057083e+03	3.5360072e+03	3.2863046e+03	3.3412238e+03	3.3267306e+03	3.2524179e+03	3.4585439e+03	3.4072524e+03	3.1863588e+03	3.3265151e+03	3.2410997e+03	3.4714869e+03	3.4595315e+03	3.3280586e+03	3.0505015e+03	3.4262851e+03	3.3266309e+03	3.3965155e+03	3.3399858e+03	3.1966277e+03	3.4789846e+03	3.3995123e+03
3.4325583e+03	3.3768475e+03	3.4673021e+03	3.4430346e+03	3.4737628e+03	3.3554181e+03	3.2795523e+03	3.3465011e+03	3.2224898e+03	3.5132626e+03	3.4628648e+03	3.5942994e+03	3.4588034e+03	3.2521104e+03	3.6322091e+03	3.4564397e+03	3.5358900e+03	3.4084186e+03	3.3035928e+03	3.4457825e+03	3.3735047e+03	3.3911007e+03	3.6580554e+03	3.5104273e+03	3.3158632e+03	3.4576121e+03	3.2806276e+03	3.4738839e+03	3.3315928e+03	3.5401179e+03	3.2919105e+03	3.3598864e+03	3.3294655e+03	3.2941182e+03	3.4608359e+03	3.4238510e+03	3.1911824e+03	3.3393703e+03	3.2457369e+03	3.4812143e+03	3.4704418e+03	3.3475329e+03	3.0700872e+03	3.4251443e+03	3.3298145e+03	3.3972692e+03	3.3422391e+03	3.2167986e+03	3.4976437e+03	3.4307444e+03
3.4415664e+03	3.3873633e+03	3.4932733e+03	3.4614032e+03	3.4986614e+03	3.3684140e+03	3.3084704e+03	3.3804305e+03	3.2234086e+03	3.5312650e+03	3.4627649e+03	3.6227819e+03	3.4704828e+03	3.2877130e+03	3.6346407e+03	3.5170878e+03	3.5421572e+03	3.4119216e+03	3.3147442e+03	3.4536809e+03	3.3754591e+03	3.3997984e+03	3.6672209e+03	3.5326900e+03	3.3180751e+03	3.4602663e+03	3.2814027e+03	3.4817327e+03	3.3418984e+03	3.5746891e+03	3.2931619e+03	3.3906333e+03	3.3339495e+03	3.3034514e+03	3.5058322e+03	3.4516780e+03	3.2210578e+03	3.3457264e+03	3.2628880e+03	3.4855988e+03	3.4802190e+03	3.3708613e+03	3.0777891e+03	3.4406942e+03	3.3863130e+03	3.4694845e+03	3.3448877e+03	3.2327761e+03	3.5120115e+03	3.4545083e+03
3.4419033e+03	3.4030663e+03	3.5314034e+03	3.4659987e+03	3.5175077e+03	3.3906123e+03	3.3173236e+03	3.4133474e+03	3.2501001e+03	3.5920601e+03	3.4675569e+03	3.6271193e+03	3.4839482e+03	3.2867439e+03	3.6446948e+03	3.5180114e+03	3.5537676e+03	3.4168977e+03	3.3681358e+03	3.4622403e+03	3.3953253e+03	3.4096524e+03	3.6726427e+03	3.5415524e+03	3.3299814e+03	3.4752014e+03	3.2971074e+03	3.4895124e+03	3.4101805e+03	3.5885912e+03	3.2978203e+03	3.3930930e+03	3.3513072e+03	3.3057307e+03	3.5318653e+03	3.4531722e+03	3.2333758e+03	3.3623823e+03	3.2824922e+03	3.4938108e+03	3.5073826e+03	3.3888897e+03	3.1438168e+03	3.4670470e+03	3.3974026e+03	3.4746864e+03	3.3455496e+03	3.2363296e+03	3.5416924e+03	3.4629790e+03
3.4536937e+03	3.4261883e+03	3.5494351e+03	3.4770570e+03	3.5532935e+03	3.4031249e+03	3.3213859e+03	3.4258495e+03	3.2723580e+03	3.6134059e+03	3.4680933e+03	3.6586163e+03	3.4873733e+03	3.3034428e+03	3.6447304e+03	3.5388023e+03	3.5720349e+03	3.4258833e+03	3.3746727e+03	3.4716731e+03	3.4239495e+03	3.4114280e+03	3.6841539e+03	3.5591344e+03	3.3486625e+03	3.5052243e+03	3.3070265e+03	3.4956128e+03	3.4194918e+03	3.5998720e+03	3.3313929e+03	3.4369113e+03	3.3691070e+03	3.3070109e+03	3.5365866e+03	3.4741225e+03	3.2325266e+03	3.3646189e+03	3.2944247e+03	3.5121177e+03	3.5287890e+03	3.4181238e+03	3.1620252e+03	3.4671588e+03	3.4052800e+03	3.4809910e+03	3.3488608e+03	3.2470663e+03	3.5508053e+03	3.4758660e+03
3.4546861e+03	3.4264092e+03	3.5837384e+03	3.4800299e+03	3.5578157e+03	3.4199137e+03	3.3310529e+03	3.4266092e+03	3.2951371e+03	3.6168561e+03	3.4766335e+03	3.6666408e+03	3.5126510e+03	3.3179120e+03	3.6838800e+03	3.5630915e+03	3.5943781e+03	3.4504041e+03	3.3778412e+03	3.4824479e+03	3.4271217e+03	3.4370655e+03	3.6834661e+03	3.5686210e+03	3.3759366e+03	3.5093936e+03	3.3105712e+03	3.5286057e+03	3.4368048e+03	3.6000536e+03	3.3357054e+03	3.4696598e+03	3.3907043e+03	3.3086520e+03	3.5418125e+03	3.4768831e+03	3.2388106e+03	3.3757085e+03	3.3026390e+03	3.5146547e+03	3.5524847e+03	3.4212640e+03	3.1665996e+03	3.4896664e+03	3.4529924e+03	3.4857936e+03	3.3575415e+03	3.2479094e+03	3.5514847e+03	3.4902601e+03
3.4610877e+03	3.4504093e+03	3.5903374e+03	3.5046485e+03	3.5822420e+03	3.4339429e+03	3.3352797e+03	3.4272357e+03	3.3021515e+03	3.6255228e+03	3.4857956e+03	3.6733921e+03	3.5118503e+03	3.3222448e+03	3.6908844e+03	3.6462369e+03	3.6075445e+03	3.4590068e+03	3.3962998e+03	3.5320131e+03	3.4934451e+03	3.4429145e+03	3.7181699e+03	3.6048041e+03	3.3782210e+03	3.5136703e+03	3.3134358e+03	3.5320849e+03	3.4562262e+03	3.6218452e+03	3.3557374e+03	3.5210096e+03	3.4050812e+03	3.3145644e+03	3.5579270e+03	3.4840481e+03	3.2473521e+03	3.3766954e+03	3.3072055e+03	3.5199445e+03	3.5787075e+03	3.4574532e+03	3.1789190e+03	3.4997174e+03	3.4663087e+03	3.4871640e+03	3.3699520e+03	3.2902347e+03	3.5642457e+03	3.4918757e+03
3.4908935e+03	3.4673561e+03	3.6020248e+03	3.5231165e+03	3.5824630e+03	3.4827655e+03	3.3574084e+03	3.4327217e+03	3.3085126e+03	3.6279229e+03	3.4911445e+03	3.7134624e+03	3.5217418e+03	3.3287277e+03	3.6929505e+03	3.6456722e+03	3.6116715e+03	3.4744364e+03	3.4049077e+03	3.5629719e+03	3.5111719e+03	3.4450258e+03	3.7313859e+03	3.6305806e+03	3.3881858e+03	3.5666828e+03	3.3184252e+03	3.5335769e+03	3.4703110e+03	3.6247428e+03	3.3654734e+03	3.5405959e+03	3.4221934e+03	3.3188568e+03	3.5790532e+03	3.4986453e+03	3.3082743e+03	3.3787152e+03	3.3134411e+03	3.5374908e+03	3.5821732e+03	3.4781261e+03	3.2018977e+03	3.5616313e+03	3.4727582e+03	3.5142137e+03	3.3827393e+03	3.3513439e+03	3.5824059e+03	3.5004454e+03
3.4980142e+03	3.4988737e+03	3.6105519e+03	3.5246513e+03	3.5970786e+03	3.5140337e+03	3.3859195e+03	3.4473007e+03	3.3327673e+03	3.6315996e+03	3.4931240e+03	3.7225448e+03	3.5280913e+03	3.3336530e+03	3.6935668e+03	3.6649914e+03	3.6234172e+03	3.5123348e+03	3.4129696e+03	3.5978015e+03	3.5140690e+03	3.4752031e+03	3.7315041e+03	3.6387769e+03	3.3911692e+03	3.5741508e+03	3.3553535e+03	3.5360099e+03	3.4806751e+03	3.6627435e+03	3.3797590e+03	3.5636290e+03	3.4486502e+03	3.3618661e+03	3.5786546e+03	3.5023301e+03	3.3290705e+03	3.4032861e+03	3.3204570e+03	3.5983864e+03	3.6144114e+03	3.4783172e+03	3.2181258e+03	3.5768558e+03	3.4856182e+03	3.5352753e+03	3.4456929e+03	3.3577479e+03	3.6080468e+03	3.5672709e+03
3.5188459e+03	3.5210989e+03	3.6126204e+03	3.5455771e+03	3.6219966e+03	3.5160763e+03	3.4128400e+03	3.4492849e+03	3.3370320e+03	3.6475648e+03	3.4988933e+03	3.7335819e+03	3.5271648e+03	3.3381551e+03	3.7309487e+03	3.6711773e+03	3.6360716e+03	3.5149108e+03	3.4351523e+03	3.5986764e+03	3.5312870e+03	3.4968855e+03	3.7335192e+03	3.6607112e+03	3.4010190e+03	3.5913198e+03	3.3808049e+03	3.5409695e+03	3.4996009e+03	3.6633904e+03	3.3920315e+03	3.5651107e+03	3.4859602e+03	3.3663823e+03	3.6060382e+03	3.5093227e+03	3.3356174e+03	3.4062979e+03	3.3485330e+03	3.6150266e+03	3.6444304e+03	3.4815585e+03	3.2356491e+03	3.5953413e+03	3.5228406e+03	3.6363182e+03	3.4603168e+03	3.3614542e+03	3.6185468e+03	3.5793731e+03
3.5294854e+03	3.5301660e+03	3.6128835e+03	3.5504170e+03	3.6260913e+03	3.5168493e+03	3.4472680e+03	3.4883978e+03	3.3577642e+03	3.6529143e+03	3.5123715e+03	3.7852371e+03	3.5524960e+03	3.3448142e+03	3.7401969e+03	3.6816275e+03	3.6359296e+03	3.5634719e+03	3.4482538e+03	3.6095701e+03	3.5417426e+03	3.5011576e+03	3.7472180e+03	3.6710175e+03	3.4069755e+03	3.6160615e+03	3.3904536e+03	3.5429579e+03	3.5104671e+03	3.6694753e+03	3.4254993e+03	3.5657955e+03	3.4868117e+03	3.3796779e+03	3.6191379e+03	3.5072869e+03	3.3487014e+03	3.4215929e+03	3.3663373e+03	3.6192464e+03	3.6549703e+03	3.4822650e+03	3.2600733e+03	3.6388178e+03	3.5689279e+03	3.6546391e+03	3.4674293e+03	3.3953560e+03	3.6332577e+03	3.5784640e+03
3.5434002e+03	3.5492460e+03	3.6154662e+03	3.5538578e+03	3.6330627e+03	3.5679875e+03	3.4558750e+03	3.4919944e+03	3.3603771e+03	3.6569414e+03	3.5233622e+03	3.7974877e+03	3.5647590e+03	3.3617465e+03	3.7494408e+03	3.6962473e+03	3.6415333e+03	3.5759026e+03	3.4734584e+03	3.6147705e+03	3.5579796e+03	3.5017027e+03	3.7674369e+03	3.6876266e+03	3.4278084e+03	3.6211845e+03	3.3923042e+03	3.5689798e+03	3.5307484e+03	3.6709887e+03	3.4491415e+03	3.5733503e+03	3.4977020e+03	3.3891628e+03	3.6243993e+03	3.5315122e+03	3.3552687e+03	3.4490727e+03	3.3922873e+03	3.6265073e+03	3.6629258e+03	3.4903818e+03	3.2753695e+03	3.6578898e+03	3.5706730e+03	3.6753782e+03	3.4746159e+03	3.4158253e+03	3.6390882e+03	3.5941723e+03
3.5469389e+03	3.5625712e+03	3.6225017e+03	3.5584504e+03	3.6562094e+03	3.5758926e+03	3.4853430e+03	3.5263002e+03	3.3793557e+03	3.6625552e+03	3.5320542e+03	3.8063174e+03	3.5845234e+03	3.3627315e+03	3.7809899e+03	3.6975016e+03	3.6390548e+03	3.5886224e+03	3.4749403e+03	3.6245701e+03	3.5644475e+03	3.5080428e+03	3.7711109e+03	3.6989018e+03	3.4310836e+03	3.6296532e+03	3.3924640e+03	3.5924194e+03	3.5575625e+03	3.6747928e+03	3.4729672e+03	3.5767283e+03	3.5001866e+03	3.4087725e+03	3.6541660e+03	3.5790424e+03	3.3704677e+03	3.4864762e+03	3.4190504e+03	3.6269610e+03	3.6826939e+03	3.5035357e+03	3.3237868e+03	3.6733846e+03	3.5869422e+03	3.7365516e+03	3.4965788e+03	3.4448409e+03	3.6429116e+03	3.6023900e+03
3.5617366e+03	3.5927995e+03	3.6470133e+03	3.5713888e+03	3.6831265e+03	3.5830566e+03	3.5298661e+03	3.5269023e+03	3.4027456e+03	3.6782154e+03	3.5681277e+03	3.8214817e+03	3.5916280e+03	3.3630901e+03	3.7932350e+03	3.7302282e+03	3.6756856e+03	3.6019442e+03	3.4764704e+03	3.6271572e+03	3.5866627e+03	3.6035093e+03	3.7907726e+03	3.7191432e+03	3.4383008e+03	3.6310407e+03	3.4198466e+03	3.6389450e+03	3.5591934e+03	3.6951649e+03	3.4953293e+03	3.5789022e+03	3.5153367e+03	3.4168218e+03	3.6635241e+03	3.6219502e+03	3.3891477e+03	3.4931697e+03	3.4281747e+03	3.6675703e+03	3.6884437e+03	3.5248016e+03	3.3261529e+03	3.6873004e+03	3.6224778e+03	3.8265761e+03	3.5199207e+03	3.5027871e+03	3.6432369e+03	3.6132969e+03
3.5642039e+03	3.6489309e+03	3.6548103e+03	3.5725012e+03	3.6952846e+03	3.6085529e+03	3.5331528e+03	3.5427726e+03	3.4100232e+03	3.6811884e+03	3.5828871e+03	3.8428855e+03	3.6054967e+03	3.3769315e+03	3.7976412e+03	3.7410405e+03	3.6895587e+03	3.6184054e+03	3.4847370e+03	3.6793590e+03	3.6357916e+03	3.6315844e+03	3.8115607e+03	3.7333157e+03	3.4470865e+03	3.6403619e+03	3.4642579e+03	3.6570002e+03	3.5866298e+03	3.7161438e+03	3.5279697e+03	3.6004753e+03	3.5248996e+03	3.4305175e+03	3.6941961e+03	3.6314855e+03	3.3895689e+03	3.5495740e+03	3.4562248e+03	3.6673791e+03	3.7128984e+03	3.5649285e+03	3.3830497e+03	3.7100834e+03	3.6306742e+03	3.8285420e+03	3.5285004e+03	3.5025380e+03	3.6500319e+03	3.6247051e+03
3.5750750e+03	3.6534375e+03	3.6706897e+03	3.5754016e+03	3.7038988e+03	3.6503881e+03	3.5454057e+03	3.5581342e+03	3.4203241e+03	3.6928981e+03	3.5824113e+03	3.8465733e+03	3.6356582e+03	3.3923630e+03	3.8522061e+03	3.7669488e+03	3.7094692e+03	3.6254883e+03	3.4863654e+03	3.6865292e+03	3.6422678e+03	3.6675248e+03	3.8715535e+03	3.7382123e+03	3.4563540e+03	3.6649280e+03	3.4723028e+03	3.6746421e+03	3.5886439e+03	3.7244878e+03	3.5686867e+03	3.6045437e+03	3.5274464e+03	3.4341461e+03	3.7037890e+03	3.6317116e+03	3.4020940e+03	3.5606896e+03	3.4602288e+03	3.6950201e+03	3.7136956e+03	3.5678344e+03	3.4195606e+03	3.7084389e+03	3.6380141e+03	3.8464040e+03	3.5714770e+03	3.5427197e+03	3.6537650e+03	3.6319006e+03
3.6064705e+03	3.6672485e+03	3.6896552e+03	3.5830902e+03	3.7549197e+03	3.6489849e+03	3.5558608e+03	3.5629085e+03	3.4417174e+03	3.6955314e+03	3.5917390e+03	3.8523241e+03	3.6564915e+03	3.4203512e+03	3.8988396e+03	3.7898429e+03	3.7271135e+03	3.6273651e+03	3.4963911e+03	3.6887497e+03	3.6588679e+03	3.7043885e+03	3.8830139e+03	3.7442009e+03	3.4583453e+03	3.6806576e+03	3.5261880e+03	3.6982136e+03	3.5984568e+03	3.7315019e+03	3.6370133e+03	3.6215999e+03	3.5455658e+03	3.4987819e+03	3.7072897e+03	3.6390755e+03	3.4396583e+03	3.5739735e+03	3.4689712e+03	3.7007914e+03	3.7215784e+03	3.6197474e+03	3.4537471e+03	3.7149306e+03	3.6652110e+03	3.8475238e+03	3.5757989e+03	3.5442244e+03	3.6604854e+03	3.6830856e+03
3.6272657e+03	3.6689482e+03	3.6939279e+03	3.5893258e+03	3.7548758e+03	3.6572998e+03	3.5618437e+03	3.5827447e+03	3.4896826e+03	3.7149083e+03	3.6160733e+03	3.8764178e+03	3.6708094e+03	3.4244325e+03	3.9077993e+03	3.7912392e+03	3.7389631e+03	3.6401849e+03	3.5030934e+03	3.7038067e+03	3.6624259e+03	3.7548286e+03	3.8923101e+03	3.7604964e+03	3.4612860e+03	3.7005626e+03	3.5496738e+03	3.7032847e+03	3.6242535e+03	3.7316926e+03	3.6419883e+03	3.6377955e+03	3.5518063e+03	3.5095953e+03	3.7281525e+03	3.6747698e+03	3.4695717e+03	3.5784256e+03	3.4773541e+03	3.7211348e+03	3.7316198e+03	3.6592769e+03	3.4582224e+03	3.7188098e+03	3.6906732e+03	3.8797101e+03	3.5955854e+03	3.5539862e+03	3.6719122e+03	3.6921565e+03
3.6283181e+03	3.6969535e+03	3.7048888e+03	3.6216324e+03	3.7549952e+03	3.6576732e+03	3.5722545e+03	3.6063940e+03	3.4898987e+03	3.7176989e+03	3.6356355e+03	3.8802445e+03	3.7131907e+03	3.4415100e+03	3.9081735e+03	3.8031951e+03	3.7502162e+03	3.6471968e+03	3.5193965e+03	3.7192322e+03	3.6882950e+03	3.7731785e+03	3.8953543e+03	3.7668356e+03	3.4736589e+03	3.7189417e+03	3.5658719e+03	3.7326771e+03	3.6504254e+03	3.7336135e+03	3.6532613e+03	3.6643890e+03	3.5525813e+03	3.5176564e+03	3.7453387e+03	3.6903187e+03	3.5046415e+03	3.5914125e+03	3.4991681e+03	3.7904686e+03	3.7328045e+03	3.6622482e+03	3.5287391e+03	3.7501464e+03	3.7185493e+03	3.9127848e+03	3.6398657e+03	3.5724712e+03	3.6754705e+03	3.7041585e+03
3.6553496e+03	3.7135709e+03	3.7136051e+03	3.6309762e+03	3.8299832e+03	3.6947221e+03	3.5837711e+03	3.6097825e+03	3.5038267e+03	3.7224829e+03	3.6396001e+03	3.8925431e+03	3.7136341e+03	3.4489283e+03	3.9337895e+03	3.8297339e+03	3.7540211e+03	3.6521459e+03	3.5464836e+03	3.7636177e+03	3.7382016e+03	3.7858303e+03	3.9265445e+03	3.7665991e+03	3.4767208e+03	3.7197999e+03	3.6114096e+03	3.7859668e+03	3.6685032e+03	3.7327685e+03	3.6590996e+03	3.6868737e+03	3.5674556e+03	3.5203372e+03	3.7521174e+03	3.7508091e+03	3.5290153e+03	3.5920011e+03	3.5147925e+03	3.8319987e+03	3.7682056e+03	3.6926210e+03	3.5521852e+03	3.7584592e+03	3.7550363e+03	3.9166298e+03	3.6705837e+03	3.6025998e+03	3.6825230e+03	3.7046516e+03
3.7056159e+03	3.7571324e+03	3.7185813e+03	3.7459729e+03	3.8457438e+03	3.7145210e+03	3.5944959e+03	3.6382931e+03	3.5095291e+03	3.7294949e+03	3.6534822e+03	3.9455364e+03	3.7661206e+03	3.4552553e+03	3.9381929e+03	3.8396182e+03	3.7532838e+03	3.6554522e+03	3.5723867e+03	3.7999894e+03	3.7492064e+03	3.8085101e+03	3.9839976e+03	3.7747217e+03	3.4757671e+03	3.7251678e+03	3.6130877e+03	3.8258858e+03	3.6980764e+03	3.7714032e+03	3.6821061e+03	3.6890538e+03	3.5791996e+03	3.5268266e+03	3.7623719e+03	3.7535802e+03	3.5355817e+03	3.5943789e+03	3.5199310e+03	3.8379904e+03	3.7894522e+03	3.7131916e+03	3.5693531e+03	3.7621191e+03	3.7600610e+03	3.9320250e+03	3.6831879e+03	3.6461951e+03	3.6958960e+03	3.7103660e+03
3.7298339e+03	3.7691145e+03	3.7568087e+03	3.7586046e+03	3.8488041e+03	3.7164904e+03	3.6208317e+03	3.6550937e+03	3.5807739e+03	3.7551900e+03	3.6778483e+03	3.9635935e+03	3.7773722e+03	3.4917253e+03	3.9775162e+03	3.8601032e+03	3.7692853e+03	3.7072499e+03	3.5837736e+03	3.8621456e+03	3.7846404e+03	3.8094952e+03	4.0159857e+03	3.7838791e+03	3.5239593e+03	3.7359283e+03	3.6222536e+03	3.8292981e+03	3.7035433e+03	3.8095510e+03	3.7160162e+03	3.7184104e+03	3.5923130e+03	3.5634217e+03	3.7860426e+03	3.7667330e+03	3.5411368e+03	3.5970713e+03	3.5271923e+03	3.8615780e+03	3.8131217e+03	3.7158382e+03	3.5776405e+03	3.7666132e+03	3.7819181e+03	3.9641647e+03	3.6824749e+03	3.6552012e+03	3.7248340e+03	3.7243543e+03
3.7420165e+03	3.7707357e+03	3.7599615e+03	3.7713202e+03	3.8850917e+03	3.7500305e+03	3.6343281e+03	3.6794757e+03	3.5840078e+03	3.8116091e+03	3.7013280e+03	3.9734108e+03	3.7859168e+03	3.5042038e+03	3.9767366e+03	3.8607499e+03	3.7667140e+03	3.7652819e+03	3.6606207e+03	3.8815292e+03	3.8283907e+03	3.8567743e+03	4.0232203e+03	3.8180866e+03	3.5366648e+03	3.7702217e+03	3.6408531e+03	3.8585008e+03	3.7598458e+03	3.8302947e+03	3.7341251e+03	3.7223689e+03	3.5935150e+03	3.5630550e+03	3.7878556e+03	3.7876688e+03	3.5534444e+03	3.6212327e+03	3.5293548e+03	3.8682702e+03	3.8400265e+03	3.7183234e+03	3.5868848e+03	3.7702431e+03	3.8172263e+03	3.9864603e+03	3.7145611e+03	3.6599263e+03	3.7291302e+03	3.7515157e+03
3.7678002e+03	3.7815998e+03	3.7824704e+03	3.7735284e+03	3.8858815e+03	3.7706204e+03	3.7062994e+03	3.7192476e+03	3.6147993e+03	3.8521844e+03	3.7183055e+03	3.9942923e+03	3.7872430e+03	3.5168009e+03	3.9820293e+03	3.8779853e+03	3.7966772e+03	3.7728750e+03	3.6674822e+03	3.9170217e+03	3.8367861e+03	3.8658068e+03	4.0459257e+03	3.8187557e+03	3.5419601e+03	3.7920188e+03	3.6556855e+03	3.8993160e+03	3.7900223e+03	3.8529511e+03	3.7368549e+03	3.7343531e+03	3.6164980e+03	3.5797242e+03	3.8691238e+03	3.7989004e+03	3.5757563e+03	3.6472981e+03	3.5591628e+03	3.8750237e+03	3.8573589e+03	3.7188385e+03	3.6434146e+03	3.7987252e+03	3.8308599e+03	4.0229688e+03	3.7213215e+03	3.6596621e+03	3.7319041e+03	3.7600335e+03
3.8156437e+03	3.8146208e+03	3.7887206e+03	3.7874178e+03	3.9179084e+03	3.8249568e+03	3.7599551e+03	3.7242422e+03	3.6275153e+03	3.8721309e+03	3.7334882e+03	3.9929241e+03	3.7993549e+03	3.5317981e+03	3.9974595e+03	3.9513001e+03	3.8357366e+03	3.8213286e+03	3.6925800e+03	3.9187698e+03	3.8441570e+03	3.8895914e+03	4.0746881e+03	3.8866335e+03	3.5533392e+03	3.8232275e+03	3.7176220e+03	3.9184207e+03	3.8074236e+03	3.8543870e+03	3.7374480e+03	3.7484275e+03	3.6357777e+03	3.5796910e+03	3.8808198e+03	3.8264213e+03	3.5827452e+03	3.6696014e+03	3.5767302e+03	3.8794165e+03	3.9357019e+03	3.7320611e+03	3.6723720e+03	3.8183249e+03	3.8661997e+03	4.0374917e+03	3.7427929e+03	3.7151993e+03	3.7469425e+03	3.7781264e+03
3.8187500e+03	3.8265157e+03	3.8045624e+03	3.7932258e+03	3.9463080e+03	3.8302935e+03	3.7614434e+03	3.7385347e+03	3.6683779e+03	3.8800399e+03	3.7384083e+03	3.9965994e+03	3.8034773e+03	3.5328858e+03	4.0157489e+03	3.9688011e+03	3.8377100e+03	3.8616371e+03	3.6948615e+03	3.9430696e+03	3.8800189e+03	3.8972032e+03	4.0902225e+03	3.8955906e+03	3.5971323e+03	3.8570484e+03	3.7477771e+03	3.9460674e+03	3.8191596e+03	3.8714110e+03	3.7621515e+03	3.7508155e+03	3.6430323e+03	3.6470947e+03	3.8839895e+03	3.8354326e+03	3.5883202e+03	3.7010401e+03	3.5893792e+03	3.9250647e+03	3.9445896e+03	3.7441307e+03	3.6813691e+03	3.8235446e+03	3.8710706e+03	4.0465081e+03	3.8170685e+03	3.7652019e+03	3.8306918e+03	3.7929186e+03
3.8228667e+03	3.8255714e+03	3.8099777e+03	3.8119976e+03	3.9499763e+03	3.8423974e+03	3.7685875e+03	3.7396565e+03	3.7126191e+03	3.8868080e+03	3.7432622e+03	4.0148787e+03	3.8039081e+03	3.5323524e+03	4.0189275e+03	4.0162221e+03	3.8402866e+03	3.9052998e+03	3.6946187e+03	3.9468719e+03	3.8904508e+03	3.8980424e+03	4.1176283e+03	3.9180774e+03	3.6530340e+03	3.8676287e+03	3.7598571e+03	3.9471489e+03	3.8366991e+03	3.8857875e+03	3.8277027e+03	3.7567198e+03	3.6806598e+03	3.6611067e+03	3.8845500e+03	3.8573620e+03	3.6056979e+03	3.8016686e+03	3.6007023e+03	3.9258411e+03	3.9476638e+03	3.7455675e+03	3.7011060e+03	3.8420847e+03	3.8755455e+03	4.0458039e+03	3.8220153e+03	3.8187937e+03	3.8320208e+03	3.7978689e+03
3.8606074e+03	3.8395523e+03	3.8504726e+03	3.8175906e+03	3.9536406e+03	3.8563425e+03	3.7931078e+03	3.7482923e+03	3.7585446e+03	3.9318033e+03	3.7734740e+03	4.0363421e+03	3.8061221e+03	3.5520397e+03	4.0219981e+03	4.0310414e+03	3.8715305e+03	3.9224220e+03	3.7325758e+03	4.0282926e+03	3.9106703e+03	3.9137931e+03	4.1218747e+03	3.9291447e+03	3.6631946e+03	3.8688605e+03	3.7998395e+03	3.9558907e+03	3.8460838e+03	3.9432501e+03	3.8292701e+03	3.7596362e+03	3.6935042e+03	3.6850771e+03	3.8911953e+03	3.8647125e+03	3.6044109e+03	3.8316970e+03	3.6054152e+03	3.9282998e+03	3.9549077e+03	3.7624562e+03	3.7013739e+03	3.8484545e+03	3.9060600e+03	4.0508503e+03	3.8373923e+03	3.8359428e+03	3.8447088e+03	3.8695497e+03
3.8959224e+03	3.8562604e+03	3.8642426e+03	3.8394687e+03	3.9650362e+03	3.8598071e+03	3.8309748e+03	3.7530548e+03	3.7729267e+03	3.9319729e+03	3.7858405e+03	4.0754402e+03	3.8274572e+03	3.5592209e+03	4.0602085e+03	4.0461249e+03	3.8952599e+03	3.9402117e+03	3.7419627e+03	4.0451107e+03	4.0158796e+03	3.9323763e+03	4.1235569e+03	3.9312993e+03	3.6959378e+03	3.8842109e+03	3.8601531e+03	3.9952739e+03	3.8642019e+03	3.9763940e+03	3.8424757e+03	3.7694714e+03	3.6961287e+03	3.6921223e+03	3.9093778e+03	3.8662974e+03	3.6294133e+03	3.8519498e+03	3.6090998e+03	3.9543151e+03	3.9708052e+03	3.8160504e+03	3.7053349e+03	3.8633835e+03	3.9326556e+03	4.1178932e+03	3.8824920e+03	3.8481987e+03	3.8796047e+03	3.8869563e+03
3.9329000e+03	3.8582018e+03	3.8651817e+03	3.8467434e+03	3.9751437e+03	3.8757513e+03	3.8545515e+03	3.7567609e+03	3.7847105e+03	3.9728306e+03	3.8007823e+03	4.0915948e+03	3.8289618e+03	3.6181095e+03	4.0645566e+03	4.0658748e+03	3.9017685e+03	3.9450074e+03	3.7528698e+03	4.0585916e+03	4.0330156e+03	3.9420265e+03	4.1290532e+03	3.9630789e+03	3.7312234e+03	3.9541972e+03	3.8831050e+03	3.9944990e+03	3.9012672e+03	4.0197498e+03	3.8810007e+03	3.7816078e+03	3.7029412e+03	3.6963669e+03	3.9339801e+03	3.8781854e+03	3.6335824e+03	3.8810090e+03	3.6106380e+03	3.9533058e+03	3.9747302e+03	3.8301897e+03	3.7248359e+03	3.8650334e+03	3.9379354e+03	4.1295392e+03	3.8969069e+03	3.8609043e+03	3.8973106e+03	3.8872673e+03
3.9425847e+03	3.8814451e+03	3.8756296e+03	3.8610379e+03	3.9830035e+03	3.8776843e+03	3.8729084e+03	3.7579848e+03	3.8338191e+03	3.9831715e+03	3.8017279e+03	4.1459825e+03	3.8404719e+03	3.6355076e+03	4.0790236e+03	4.0700127e+03	3.9342194e+03	3.9540530e+03	3.7574485e+03	4.0642505e+03	4.0352917e+03	3.9469600e+03	4.1625210e+03	3.9738210e+03	3.7331234e+03	3.9564841e+03	3.8851475e+03	4.0211042e+03	3.9057717e+03	4.0436315e+03	3.8906014e+03	3.7841813e+03	3.7071370e+03	3.6973331e+03	3.9352917e+03	3.8933216e+03	3.6529668e+03	3.8997458e+03	3.6373017e+03	3.9706597e+03	3.9822722e+03	3.8689075e+03	3.7290931e+03	3.8879662e+03	3.9365556e+03	4.1316592e+03	3.9114403e+03	3.8642805e+03	3.9126590e+03	3.8998115e+03
3.9877271e+03	3.9193817e+03	3.8841881e+03	3.8667670e+03	3.9838240e+03	3.9423339e+03	3.8785337e+03	3.7712872e+03	3.8379172e+03	3.9894214e+03	3.8338462e+03	4.1661065e+03	3.8636088e+03	3.6465951e+03	4.0970279e+03	4.1138441e+03	3.9455080e+03	3.9704923e+03	3.7737745e+03	4.0683167e+03	4.0714097e+03	4.0246261e+03	4.1673207e+03	3.9860525e+03	3.7508508e+03	3.9842328e+03	3.8994476e+03	4.1031628e+03	3.9125671e+03	4.0519406e+03	3.8981837e+03	3.7929081e+03	3.7506078e+03	3.7022256e+03	3.9425177e+03	3.9111559e+03	3.6577074e+03	3.9005650e+03	3.6410837e+03	3.9924543e+03	4.0410019e+03	3.8748612e+03	3.7555028e+03	3.9322591e+03	3.9455849e+03	4.1816685e+03	3.9287520e+03	3.8883666e+03	3.9289887e+03	3.9146806e+03
4.0005621e+03	3.9501165e+03	3.9027338e+03	3.9964905e+03	4.0316213e+03	3.9606933e+03	3.9388743e+03	3.7882286e+03	3.8554860e+03	3.9925342e+03	3.8380284e+03	4.1857243e+03	3.8683050e+03	3.6448593e+03	4.1216322e+03	4.1655477e+03	3.9647270e+03	3.9981548e+03	3.7771713e+03	4.0945937e+03	4.0996559e+03	4.0808920e+03	4.1860382e+03	4.0002348e+03	3.7726802e+03	3.9817874e+03	3.9007337e+03	4.1082912e+03	3.9260903e+03	4.0811465e+03	3.9229687e+03	3.7968097e+03	3.8246405e+03	3.7593153e+03	3.9436364e+03	3.9359223e+03	3.6658527e+03	3.9085844e+03	3.6563643e+03	4.0086882e+03	4.0599581e+03	3.8757601e+03	3.7715392e+03	3.9490946e+03	3.9914104e+03	4.2062370e+03	3.9521599e+03	3.9102183e+03	3.9544139e+03	3.9413059e+03
4.0412220e+03	3.9677450e+03	3.9040796e+03	4.0457558e+03	4.0355041e+03	3.9670633e+03	3.9629817e+03	3.7900804e+03	3.8847306e+03	4.0076321e+03	3.8393073e+03	4.2557176e+03	3.8889293e+03	3.6488584e+03	4.1450430e+03	4.2132068e+03	3.9650602e+03	4.0479648e+03	3.7826765e+03	4.1266706e+03	4.1267223e+03	4.0901790e+03	4.1971692e+03	4.0055912e+03	3.7887784e+03	4.0259292e+03	3.9050849e+03	4.1273273e+03	3.9505571e+03	4.0980067e+03	3.9401227e+03	3.7980969e+03	3.8574971e+03	3.7649822e+03	3.9491135e+03	3.9494393e+03	3.6677191e+03	3.9162074e+03	3.6755484e+03	4.0173986e+03	4.0801488e+03	3.8830636e+03	3.8146628e+03	3.9764410e+03	4.0015939e+03	4.2072174e+03	3.9526458e+03	3.9129974e+03	3.9769103e+03	3.9621822e+03
4.0460602e+03	4.0345660e+03	3.9370833e+03	4.0503453e+03	4.0524242e+03	3.9752016e+03	3.9739583e+03	3.8048570e+03	3.9179683e+03	4.0159133e+03	3.8531472e+03	4.2879612e+03	3.9078939e+03	3.7301697e+03	4.1428175e+03	4.2271945e+03	3.9724390e+03	4.0725293e+03	3.8000374e+03	4.1323112e+03	4.1486862e+03	4.1050005e+03	4.2233832e+03	4.0097314e+03	3.8567594e+03	4.0382413e+03	3.9133300e+03	4.1303315e+03	3.9535654e+03	4.1199604e+03	3.9407465e+03	3.7976227e+03	3.9618830e+03	3.7677721e+03	3.9533467e+03	3.9613729e+03	3.6782711e+03	3.9277861e+03	3.6852128e+03	4.0221963e+03	4.1235360e+03	3.9187378e+03	3.8187118e+03	3.9791025e+03	4.1040879e+03	4.2131458e+03	3.9534448e+03	3.9253507e+03	4.0027846e+03	3.9702316e+03
4.0538553e+03	4.0450375e+03	3.9996718e+03	4.0814825e+03	4.0602819e+03	4.0177285e+03	3.9933464e+03	3.8701254e+03	3.9183003e+03	4.0298939e+03	3.8510525e+03	4.2970651e+03	3.9178018e+03	3.7318875e+03	4.1521248e+03	4.2465731e+03	3.9776562e+03	4.0775839e+03	3.8253312e+03	4.1933365e+03	4.1590312e+03	4.1237841e+03	4.2994860e+03	4.0161346e+03	3.8567717e+03	4.0449681e+03	3.9464569e+03	4.1577341e+03	3.9654451e+03	4.1296232e+03	3.9582532e+03	3.8122419e+03	3.9789121e+03	3.7758450e+03	3.9606586e+03	3.9978973e+03	3.6867592e+03	3.9597269e+03	3.6958479e+03	4.0491200e+03	4.1330524e+03	3.9204890e+03	3.8544004e+03	3.9799474e+03	4.1128436e+03	4.2235311e+03	4.0080989e+03	3.9602499e+03	4.0175119e+03	3.9785949e+03
4.0677662e+03	4.0476966e+03	4.0016166e+03	4.0980488e+03	4.1282091e+03	4.0268864e+03	4.0099098e+03	3.8963210e+03	3.9772979e+03	4.0472298e+03	3.9060079e+03	4.3132689e+03	3.9163938e+03	3.7424834e+03	4.1712947e+03	4.3562013e+03	3.9807475e+03	4.0852277e+03	3.8553308e+03	4.2171700e+03	4.1590984e+03	4.1296552e+03	4.3073616e+03	4.0192442e+03	3.8669677e+03	4.0502044e+03	4.0216083e+03	4.1649170e+03	4.0111850e+03	4.1309502e+03	3.9686533e+03	3.8339152e+03	4.0173947e+03	3.7738064e+03	4.0544775e+03	4.0216496e+03	3.6898679e+03	3.9742778e+03	3.7047424e+03	4.0761099e+03	4.1404017e+03	3.9225078e+03	3.8830010e+03	3.9828342e+03	4.1105771e+03	4.2355728e+03	4.0382948e+03	3.9615933e+03	4.0268527e+03	3.9828604e+03
4.0745258e+03	4.0704167e+03	4.0339644e+03	4.1185388e+03	4.1403448e+03	4.0598928e+03	4.0625544e+03	3.9241426e+03	3.9862151e+03	4.0498867e+03	3.9244302e+03	4.3134561e+03	3.9374778e+03	3.7443342e+03	4.1822089e+03	4.3703288e+03	3.9797364e+03	4.0929103e+03	3.8670336e+03	4.2559567e+03	4.1705776e+03	4.1892289e+03	4.3476520e+03	4.0503385e+03	3.8918237e+03	4.0939754e+03	4.0301452e+03	4.1751130e+03	4.0161882e+03	4.1527768e+03	3.9758694e+03	3.8372559e+03	4.0480983e+03	3.8094934e+03	4.0561287e+03	4.0231847e+03	3.6966910e+03	3.9786101e+03	3.7382567e+03	4.1226365e+03	4.2162493e+03	3.9295088e+03	3.8993036e+03	3.9859945e+03	4.1421511e+03	4.2380784e+03	4.1197554e+03	3.9701263e+03	4.0367477e+03	4.0178467e+03
4.1077378e+03	4.0833531e+03	4.0541029e+03	4.1235722e+03	4.1672599e+03	4.0906650e+03	4.0706392e+03	3.9322923e+03	3.9976659e+03	4.0569325e+03	3.9306315e+03	4.3497057e+03	3.9449343e+03	3.7804777e+03	4.1968764e+03	4.4492096e+03	4.0144644e+03	4.1140392e+03	3.8905459e+03	4.2653058e+03	4.1711861e+03	4.2062306e+03	4.3645441e+03	4.0554277e+03	3.9186318e+03	4.0977391e+03	4.0615820e+03	4.1736208e+03	4.0171660e+03	4.1676618e+03	3.9878851e+03	3.8486300e+03	4.0804119e+03	3.8235680e+03	4.0619279e+03	4.0332411e+03	3.7990385e+03	3.9929633e+03	3.7519118e+03	4.1440541e+03	4.2160059e+03	3.9315593e+03	3.9197165e+03	4.0474555e+03	4.1894507e+03	4.2446238e+03	4.1253024e+03	3.9909202e+03	4.0387774e+03	4.0418888e+03
4.1152608e+03	4.0878890e+03	4.0860932e+03	4.1476361e+03	4.1927750e+03	4.1664574e+03	4.0772466e+03	3.9519901e+03	4.0150450e+03	4.0798876e+03	3.9546112e+03	4.3696316e+03	3.9713187e+03	3.7915077e+03	4.2291653e+03	4.4631203e+03	4.0195599e+03	4.1671422e+03	3.8910531e+03	4.2818235e+03	4.1903797e+03	4.2532162e+03	4.3809391e+03	4.0980700e+03	3.9327651e+03	4.1050405e+03	4.0941041e+03	4.1800185e+03	4.0659893e+03	4.2010595e+03	3.9900936e+03	3.8499862e+03	4.1152965e+03	3.8631206e+03	4.0879371e+03	4.1211307e+03	3.8008926e+03	3.9968385e+03	3.7604653e+03	4.1652868e+03	4.2239971e+03	3.9428241e+03	3.9525970e+03	4.0531942e+03	4.1933819e+03	4.2568537e+03	4.1380534e+03	4.0045125e+03	4.1481771e+03	4.0723676e+03
4.1228487e+03	4.0923573e+03	4.1282428e+03	4.1659153e+03	4.1962742e+03	4.2130103e+03	4.0834267e+03	3.9678714e+03	4.0218732e+03	4.0907444e+03	3.9644017e+03	4.3755538e+03	3.9971565e+03	3.8377222e+03	4.2358022e+03	4.4819116e+03	4.0224801e+03	4.2029196e+03	3.9100002e+03	4.3289961e+03	4.2256756e+03	4.3238753e+03	4.4075328e+03	4.1141027e+03	3.9342253e+03	4.1136716e+03	4.1191046e+03	4.2084626e+03	4.1125152e+03	4.2491940e+03	3.9980180e+03	3.8997265e+03	4.1174156e+03	3.8677166e+03	4.0902218e+03	4.1645947e+03	3.8212342e+03	4.0803417e+03	3.7959304e+03	4.1963997e+03	4.2290542e+03	3.9553813e+03	3.9518583e+03	4.0611950e+03	4.2221121e+03	4.2984986e+03	4.1638153e+03	4.0300087e+03	4.1543336e+03	4.0804042e+03
4.1408620e+03	4.0929299e+03	4.2382969e+03	4.1987404e+03	4.2255475e+03	4.2144940e+03	4.1003026e+03	4.0174330e+03	4.0275533e+03	4.1213287e+03	3.9909829e+03	4.3849405e+03	4.0124881e+03	3.8613919e+03	4.2707696e+03	4.4964646e+03	4.0415439e+03	4.2509707e+03	3.9100721e+03	4.3849341e+03	4.2337335e+03	4.3472498e+03	4.4733993e+03	4.1575821e+03	3.9684174e+03	4.1594085e+03	4.1268493e+03	4.2124551e+03	4.1297007e+03	4.2952913e+03	4.0484643e+03	3.9586830e+03	4.1265786e+03	3.9553879e+03	4.1150383e+03	4.2242080e+03	3.8518807e+03	4.0841321e+03	3.8124576e+03	4.3487140e+03	4.2311142e+03	3.9619331e+03	3.9586140e+03	4.0735204e+03	4.2748867e+03	4.3038547e+03	4.1648898e+03	4.0461634e+03	4.1803778e+03	4.1376812e+03
4.1569700e+03	4.1400639e+03	4.2550996e+03	4.2010219e+03	4.2275150e+03	4.2194055e+03	4.1157282e+03	4.0251913e+03	4.0663526e+03	4.1377520e+03	4.0007083e+03	4.3904611e+03	4.0285357e+03	3.8688239e+03	4.3397031e+03	4.5069772e+03	4.0524882e+03	4.2515237e+03	3.9306923e+03	4.4142214e+03	4.2934002e+03	4.3473201e+03	4.4752918e+03	4.1790400e+03	3.9767220e+03	4.1621549e+03	4.1299374e+03	4.2139032e+03	4.1341963e+03	4.3043903e+03	4.0955075e+03	3.9908482e+03	4.1596437e+03	4.0426791e+03	4.1308883e+03	4.2241199e+03	3.9020708e+03	4.1157482e+03	3.8349103e+03	4.3971674e+03	4.2371722e+03	3.9778616e+03	3.9705429e+03	4.0778960e+03	4.2809001e+03	4.3073257e+03	4.1768820e+03	4.0720877e+03	4.2128311e+03	4.1570968e+03
4.1624974e+03	4.1413337e+03	4.3174073e+03	4.2832231e+03	4.2442265e+03	4.2222143e+03	4.1265464e+03	4.0286828e+03	4.0717515e+03	4.1912661e+03	4.0422944e+03	4.3912836e+03	4.0569303e+03	3.8777831e+03	4.3519379e+03	4.5360556e+03	4.0925287e+03	4.2588751e+03	3.9327861e+03	4.4316851e+03	4.3554260e+03	4.3560017e+03	4.5307509e+03	4.1908459e+03	3.9818794e+03	4.1639746e+03	4.1352648e+03	4.2165452e+03	4.1481217e+03	4.3558467e+03	4.1182279e+03	4.0079084e+03	4.1692735e+03	4.0510787e+03	4.1503473e+03	4.2453957e+03	3.9262334e+03	4.1505465e+03	3.8841994e+03	4.4111513e+03	4.2806269e+03	4.0112800e+03	3.9733624e+03	4.0792134e+03	4.3649190e+03	4.3341329e+03	4.2237308e+03	4.1141153e+03	4.2380423e+03	4.1584668e+03
4.1626251e+03	4.1569650e+03	4.4077650e+03	4.2879672e+03	4.2522190e+03	4.2228551e+03	4.1439130e+03	4.0633656e+03	4.0699277e+03	4.2080788e+03	4.0428471e+03	4.3898221e+03	4.1097781e+03	3.8883681e+03	4.3966213e+03	4.5461882e+03	4.0955053e+03	4.2705375e+03	3.9388879e+03	4.4391178e+03	4.3832060e+03	4.4330687e+03	4.6325940e+03	4.2467666e+03	4.0112545e+03	4.1684670e+03	4.1664382e+03	4.2883123e+03	4.1574790e+03	4.3598499e+03	4.1588091e+03	4.0323807e+03	4.1762358e+03	4.0728149e+03	4.1506285e+03	4.2563872e+03	3.9744527e+03	4.1581803e+03	3.8971402e+03	4.4786987e+03	4.3367152e+03	4.0108453e+03	3.9767644e+03	4.0832011e+03	4.3744820e+03	4.3353110e+03	4.2904350e+03	4.1262493e+03	4.2495533e+03	4.1611648e+03
4.2133431e+03	4.2269871e+03	4.4122940e+03	4.3147174e+03	4.2533849e+03	4.2407302e+03	4.2069612e+03	4.1265876e+03	4.0734742e+03	4.2193418e+03	4.0747809e+03	4.4358324e+03	4.1344595e+03	3.9152280e+03	4.4067065e+03	4.5544164e+03	4.1004283e+03	4.2760542e+03	4.0460242e+03	4.4400267e+03	4.3881395e+03	4.4333269e+03	4.6422439e+03	4.2557754e+03	4.0235563e+03	4.1781508e+03	4.1705067e+03	4.3095737e+03	4.1776027e+03	4.4670898e+03	4.1824331e+03	4.1443847e+03	4.1896413e+03	4.0870942e+03	4.1619448e+03	4.3029135e+03	3.9886046e+03	4.2006530e+03	3.9539585e+03	4.4850785e+03	4.3381580e+03	4.0297246e+03	3.9983949e+03	4.1093372e+03	4.4132824e+03	4.3496280e+03	4.3073770e+03	4.1335470e+03	4.2594415e+03	4.1689784e+03
4.2582034e+03	4.2265265e+03	4.4123555e+03	4.4545409e+03	4.2687247e+03	4.2420771e+03	4.2087882e+03	4.1330268e+03	4.1122040e+03	4.2226000e+03	4.1004086e+03	4.4380011e+03	4.1419942e+03	3.9176645e+03	4.4260816e+03	4.5566263e+03	4.1370572e+03	4.2883881e+03	4.0498035e+03	4.4509171e+03	4.4404571e+03	4.4418635e+03	4.6624009e+03	4.3083311e+03	4.0353473e+03	4.2215251e+03	4.1939298e+03	4.3145922e+03	4.1782243e+03	4.4676023e+03	4.1877674e+03	4.1532443e+03	4.2037294e+03	4.0911940e+03	4.1916447e+03	4.3021034e+03	4.0448685e+03	4.2169642e+03	3.9580616e+03	4.5480236e+03	4.4026296e+03	4.0461268e+03	4.0087085e+03	4.1106880e+03	4.4151429e+03	4.3745765e+03	4.3339103e+03	4.1504371e+03	4.2611244e+03	4.1682677e+03
4.2688852e+03	4.2283781e+03	4.4519294e+03	4.4570904e+03	4.2760841e+03	4.3085971e+03	4.2129400e+03	4.1357583e+03	4.1227060e+03	4.2538393e+03	4.1071683e+03	4.5261312e+03	4.1691165e+03	3.9183585e+03	4.4267040e+03	4.5709649e+03	4.1507026e+03	4.2891492e+03	4.0880187e+03	4.4549146e+03	4.4411060e+03	4.4551926e+03	4.6674294e+03	4.3419368e+03	4.0826187e+03	4.2532583e+03	4.3235167e+03	4.3240617e+03	4.1924709e+03	4.4828010e+03	4.1956728e+03	4.1542773e+03	4.2393756e+03	4.1047823e+03	4.2229765e+03	4.3394933e+03	4.1169473e+03	4.2222143e+03	3.9669566e+03	4.5542976e+03	4.4017793e+03	4.0699971e+03	4.0162797e+03	4.1289553e+03	4.4238340e+03	4.3817977e+03	4.3483047e+03	4.1568179e+03	4.2650429e+03	4.1812105e+03
4.2843277e+03	4.2489432e+03	4.4565485e+03	4.4711216e+03	4.2960498e+03	4.3158653e+03	4.2426914e+03	4.2537146e+03	4.1335918e+03	4.2670784e+03	4.1241984e+03	4.5328069e+03	4.1788626e+03	3.9464212e+03	4.4974306e+03	4.6168034e+03	4.1704708e+03	4.3023346e+03	4.1002627e+03	4.4584631e+03	4.5213933e+03	4.4560066e+03	4.6955979e+03	4.3677365e+03	4.0836438e+03	4.2627912e+03	4.3427193e+03	4.3464436e+03	4.2583664e+03	4.4829612e+03	4.2241901e+03	4.2072174e+03	4.3125760e+03	4.1168515e+03	4.2412542e+03	4.3593410e+03	4.1319576e+03	4.2580210e+03	3.9912747e+03	4.5834381e+03	4.4757738e+03	4.0838663e+03	4.0216879e+03	4.1312266e+03	4.4413876e+03	4.3938099e+03	4.3527267e+03	4.1892464e+03	4.2764186e+03	4.1815652e+03
4.2954583e+03	4.2851551e+03	4.5021365e+03	4.4989306e+03	4.3046746e+03	4.3715541e+03	4.2469648e+03	4.2725750e+03	4.1431456e+03	4.2725995e+03	4.1355335e+03	4.5390504e+03	4.2651456e+03	3.9741079e+03	4.5072157e+03	4.6211935e+03	4.2467950e+03	4.3044861e+03	4.1243902e+03	4.4730700e+03	4.5490211e+03	4.4777808e+03	4.6940983e+03	4.4071680e+03	4.1182013e+03	4.2870072e+03	4.3622412e+03	4.3668209e+03	4.2994866e+03	4.4868063e+03	4.2838134e+03	4.2414442e+03	4.3411395e+03	4.1333925e+03	4.2432880e+03	4.4069426e+03	4.1497340e+03	4.3093820e+03	4.0043211e+03	4.5943681e+03	4.4921490e+03	4.0955367e+03	4.0346684e+03	4.1543665e+03	4.4590247e+03	4.4072216e+03	4.3768415e+03	4.1902078e+03	4.3069648e+03	4.2278065e+03
4.2960419e+03	4.2901153e+03	4.5124308e+03	4.5228042e+03	4.3081738e+03	4.4124468e+03	4.3647674e+03	4.3176255e+03	4.1447867e+03	4.2989837e+03	4.1486450e+03	4.5417812e+03	4.2706404e+03	3.9745705e+03	4.5099488e+03	4.6403514e+03	4.2779274e+03	4.3444014e+03	4.1315791e+03	4.4989666e+03	4.5665244e+03	4.5242348e+03	4.6995488e+03	4.4216687e+03	4.1226905e+03	4.3225619e+03	4.3779424e+03	4.4289380e+03	4.3081955e+03	4.5106698e+03	4.3361889e+03	4.2718330e+03	4.3427331e+03	4.1608790e+03	4.2777384e+03	4.4309856e+03	4.2026083e+03	4.3109671e+03	4.0104120e+03	4.6151758e+03	4.4955968e+03	4.1187924e+03	4.0448293e+03	4.1635008e+03	4.5176184e+03	4.4096607e+03	4.3769434e+03	4.2375497e+03	4.3623025e+03	4.2361011e+03
4.2973733e+03	4.2947358e+03	4.5273155e+03	4.5259717e+03	4.3341161e+03	4.4436385e+03	4.3684013e+03	4.3263202e+03	4.1657169e+03	4.3431897e+03	4.1497336e+03	4.5444398e+03	4.2762981e+03	4.0064898e+03	4.5509116e+03	4.6472009e+03	4.2950999e+03	4.3824301e+03	4.1332940e+03	4.5245604e+03	4.5883845e+03	4.5444815e+03	4.7637220e+03	4.4382126e+03	4.2390625e+03	4.3992024e+03	4.3936588e+03	4.4651022e+03	4.3435753e+03	4.5177470e+03	4.3417474e+03	4.2876377e+03	4.3731239e+03	4.1725169e+03	4.3631142e+03	4.4327494e+03	4.2077801e+03	4.3138952e+03	4.0170094e+03	4.6606569e+03	4.5370774e+03	4.1453926e+03	4.0644902e+03	4.1854221e+03	4.5213002e+03	4.4662954e+03	4.3864393e+03	4.2412263e+03	4.3661994e+03	4.2422444e+03
4.3152606e+03	4.3599197e+03	4.5266126e+03	4.5284333e+03	4.3572457e+03	4.4831961e+03	4.3681326e+03	4.3981932e+03	4.1704990e+03	4.3486169e+03	4.1630550e+03	4.5577656e+03	4.2804135e+03	4.0483322e+03	4.5532146e+03	4.6530905e+03	4.3098034e+03	4.4456472e+03	4.1624637e+03	4.5290946e+03	4.6054293e+03	4.5507048e+03	4.8046673e+03	4.4958343e+03	4.2462045e+03	4.4096277e+03	4.4158930e+03	4.4906591e+03	4.3997611e+03	4.5620288e+03	4.3477599e+03	4.3180997e+03	4.3874060e+03	4.1883121e+03	4.4156856e+03	4.4337652e+03	4.2210471e+03	4.3188511e+03	4.0445080e+03	4.6699277e+03	4.5444215e+03	4.2150967e+03	4.0788669e+03	4.1925040e+03	4.5378180e+03	4.5115564e+03	4.4255484e+03	4.2458439e+03	4.3689283e+03	4.2499559e+03
4.3176240e+03	4.4511018e+03	4.5277356e+03	4.5337813e+03	4.3685473e+03	4.4947252e+03	4.3835725e+03	4.4188232e+03	4.1720914e+03	4.3651122e+03	4.1765525e+03	4.5618947e+03	4.3111786e+03	4.0635720e+03	4.6003911e+03	4.6977608e+03	4.3876996e+03	4.4531078e+03	4.1683683e+03	4.5488291e+03	4.6234210e+03	4.5642065e+03	4.8294652e+03	4.5811708e+03	4.2873508e+03	4.4470929e+03	4.4337119e+03	4.4961387e+03	4.4052163e+03	4.5955484e+03	4.3729935e+03	4.3202883e+03	4.3942389e+03	4.1937938e+03	4.4213122e+03	4.5110018e+03	4.2218431e+03	4.3479468e+03	4.1100288e+03	4.6990718e+03	4.5936911e+03	4.2349457e+03	4.0894533e+03	4.2118212e+03	4.5440735e+03	4.5127608e+03	4.4627500e+03	4.2732610e+03	4.4040464e+03	4.3318157e+03
4.3344751e+03	4.5087155e+03	4.5358640e+03	4.5423673e+03	4.3801869e+03	4.4949070e+03	4.3949546e+03	4.4422441e+03	4.1956436e+03	4.3821693e+03	4.1984030e+03	4.6068583e+03	4.3345884e+03	4.0680513e+03	4.6136307e+03	4.6994594e+03	4.4047481e+03	4.4769540e+03	4.1990237e+03	4.5884313e+03	4.6335132e+03	4.5760423e+03	4.8436516e+03	4.6018565e+03	4.4749710e+03	4.4577573e+03	4.4435745e+03	4.5122681e+03	4.4809338e+03	4.6652378e+03	4.3805078e+03	4.3249112e+03	4.4329673e+03	4.2257725e+03	4.5151871e+03	4.5330345e+03	4.2453198e+03	4.3565624e+03	4.1141222e+03	4.7276695e+03	4.6037935e+03	4.2552554e+03	4.0979039e+03	4.2386269e+03	4.5429221e+03	4.5189443e+03	4.5201718e+03	4.3879633e+03	4.4200069e+03	4.3416594e+03
4.3444626e+03	4.5141666e+03	4.5502161e+03	4.5812741e+03	4.3906988e+03	4.5163308e+03	4.4241719e+03	4.4545386e+03	4.2110084e+03	4.4755043e+03	4.2153231e+03	4.6293965e+03	4.3356623e+03	4.0800540e+03	4.6146012e+03	4.7121297e+03	4.4124655e+03	4.5030179e+03	4.2126967e+03	4.6239046e+03	4.6999116e+03	4.5826397e+03	4.8597083e+03	4.6025237e+03	4.5445374e+03	4.4689009e+03	4.4659715e+03	4.5322161e+03	4.4824160e+03	4.6665111e+03	4.3831936e+03	4.3344949e+03	4.5195753e+03	4.2605156e+03	4.5433426e+03	4.5387088e+03	4.2547239e+03	4.3613610e+03	4.1325039e+03	4.7611567e+03	4.6147038e+03	4.2633258e+03	4.1021738e+03	4.2492346e+03	4.5477508e+03	4.5247384e+03	4.5190676e+03	4.4279997e+03	4.4276441e+03	4.3811080e+03
4.4219784e+03	4.5532790e+03	4.5513589e+03	4.6264670e+03	4.4240558e+03	4.6666796e+03	4.4406972e+03	4.4836402e+03	4.2132113e+03	4.4895334e+03	4.2168205e+03	4.6681779e+03	4.3579869e+03	4.0839378e+03	4.6296621e+03	4.7152353e+03	4.4235978e+03	4.5127317e+03	4.2297059e+03	4.6474079e+03	4.7135893e+03	4.5872245e+03	4.8652235e+03	4.6282347e+03	4.5519129e+03	4.4712564e+03	4.4872917e+03	4.5600007e+03	4.4939972e+03	4.7251336e+03	4.3829783e+03	4.3482304e+03	4.5235568e+03	4.2705905e+03	4.5801786e+03	4.5488162e+03	4.2776255e+03	4.3622825e+03	4.1826172e+03	4.8212340e+03	4.6186820e+03	4.2711077e+03	4.1583537e+03	4.2563937e+03	4.5717408e+03	4.5303915e+03	4.5289585e+03	4.4748876e+03	4.4985707e+03	4.4271574e+03
4.4430592e+03	4.5545074e+03	4.5777560e+03	4.6292652e+03	4.4416663e+03	4.7079959e+03	4.4736335e+03	4.5299707e+03	4.2422296e+03	4.5029049e+03	4.2269095e+03	4.7194331e+03	4.3722157e+03	4.0981611e+03	4.6474975e+03	4.7575288e+03	4.4746354e+03	4.5225049e+03	4.2360937e+03	4.6609347e+03	4.7430628e+03	4.5946682e+03	4.8702343e+03	4.6338410e+03	4.5768777e+03	4.4713970e+03	4.4881282e+03	4.5761748e+03	4.5219991e+03	4.7329868e+03	4.5259001e+03	4.4005608e+03	4.5241311e+03	4.2922926e+03	4.5853209e+03	4.5685967e+03	4.2834276e+03	4.4045705e+03	4.1863792e+03	4.8359876e+03	4.6232262e+03	4.3039000e+03	4.1679089e+03	4.2972957e+03	4.5766830e+03	4.5614535e+03	4.5585874e+03	4.5185838e+03	4.5349117e+03	4.4266796e+03
4.4908948e+03	4.5772623e+03	4.5867702e+03	4.6567798e+03	4.4452298e+03	4.7296808e+03	4.5351637e+03	4.5615460e+03	4.3173206e+03	4.5070860e+03	4.2296135e+03	4.7368521e+03	4.3738319e+03	4.1531840e+03	4.6667352e+03	4.7683262e+03	4.5864238e+03	4.5327966e+03	4.2644769e+03	4.6901566e+03	4.7575229e+03	4.5980733e+03	4.8788690e+03	4.6588376e+03	4.6138385e+03	4.4730210e+03	4.4929337e+03	4.5795370e+03	4.5247327e+03	4.7360637e+03	4.5568730e+03	4.4007248e+03	4.5245987e+03	4.3144308e+03	4.6052752e+03	4.6099062e+03	4.3143595e+03	4.4080800e+03	4.1936087e+03	4.8951969e+03	4.6236985e+03	4.3216343e+03	4.1921639e+03	4.3845598e+03	4.5835880e+03	4.5672773e+03	4.6350173e+03	4.5471703e+03	4.5447141e+03	4.4457749e+03
4.5138277e+03	4.6163281e+03	4.6380528e+03	4.6946188e+03	4.4497875e+03	4.7670579e+03	4.5397435e+03	4.5639174e+03	4.3352858e+03	4.5700320e+03	4.2358731e+03	4.7869728e+03	4.4748579e+03	4.2274455e+03	4.7114041e+03	4.8021371e+03	4.6179163e+03	4.5772941e+03	4.3747250e+03	4.6919627e+03	4.7817628e+03	4.6009575e+03	4.9040574e+03	4.6667348e+03	4.6160338e+03	4.4848154e+03	4.5003933e+03	4.6121976e+03	4.5369764e+03	4.7480869e+03	4.5932746e+03	4.4226802e+03	4.6045182e+03	4.3458336e+03	4.6222630e+03	4.7567853e+03	4.3393853e+03	4.4939925e+03	4.2634711e+03	4.9181835e+03	4.6265066e+03	4.3361261e+03	4.2160785e+03	4.4086844e+03	4.6257655e+03	4.5788128e+03	4.6350487e+03	4.5572109e+03	4.5793035e+03	4.4457470e+03
4.6419651e+03	4.6231267e+03	4.6897273e+03	4.7004238e+03	4.4495379e+03	4.7840450e+03	4.5487514e+03	4.5964590e+03	4.4009061e+03	4.6055339e+03	4.2380741e+03	4.7943600e+03	4.4913251e+03	4.2556837e+03	4.7735373e+03	4.8142404e+03	4.6389337e+03	4.6308844e+03	4.3989854e+03	4.7012386e+03	4.7930290e+03	4.6088983e+03	4.9106486e+03	4.7100299e+03	4.6261219e+03	4.5062946e+03	4.6362739e+03	4.6394479e+03	4.5875202e+03	4.7684662e+03	4.5966954e+03	4.4452078e+03	4.6176099e+03	4.3716010e+03	4.6259608e+03	4.7703652e+03	4.3597950e+03	4.5009802e+03	4.2669733e+03	4.9379217e+03	4.6278286e+03	4.3633196e+03	4.2217495e+03	4.4668959e+03	4.6637870e+03	4.6171294e+03	4.7148272e+03	4.5793964e+03	4.5907872e+03	4.4523733e+03
4.6884297e+03	4.6372106e+03	4.7337475e+03	4.7149170e+03	4.6285377e+03	4.7845930e+03	4.6044440e+03	4.6396403e+03	4.4019168e+03	4.6132999e+03	4.2415871e+03	4.8910503e+03	4.4956682e+03	4.3487220e+03	4.7962544e+03	4.8319967e+03	4.6916046e+03	4.6360351e+03	4.4072149e+03	4.7286743e+03	4.7994209e+03	4.6239508e+03	4.9573488e+03	4.7092493e+03	4.6309607e+03	4.5200262e+03	4.6378392e+03	4.6420226e+03	4.6243723e+03	4.7744774e+03	4.6219710e+03	4.4519604e+03	4.6221753e+03	4.4616769e+03	4.7071542e+03	4.7784783e+03	4.3741072e+03	4.5134040e+03	4.2858533e+03	4.9428552e+03	4.6457609e+03	4.3955634e+03	4.2364060e+03	4.4774872e+03	4.6837104e+03	4.6401723e+03	4.7249436e+03	4.5966245e+03	4.5971774e+03	4.4577045e+03
4.6983076e+03	4.6488639e+03	4.7463658e+03	4.7601757e+03	4.6352686e+03	4.8037969e+03	4.6191147e+03	4.6916107e+03	4.4371347e+03	4.6327114e+03	4.2490222e+03	4.9531751e+03	4.4996669e+03	4.3515053e+03	4.8046455e+03	4.8326944e+03	4.7038348e+03	4.7245382e+03	4.4538049e+03	4.7532621e+03	4.8084396e+03	4.6516908e+03	4.9705330e+03	4.7225496e+03	4.6333097e+03	4.5338530e+03	4.6671882e+03	4.6482066e+03	4.6750516e+03	4.7983748e+03	4.6253918e+03	4.4796462e+03	4.6246311e+03	4.4769054e+03	4.7650160e+03	4.7803999e+03	4.3819731e+03	4.5161283e+03	4.3557984e+03	4.9618822e+03	4.6860688e+03	4.4094997e+03	4.2508034e+03	4.5069123e+03	4.7059978e+03	4.6614702e+03	4.7561718e+03	4.5964340e+03	4.6403344e+03	4.4779430e+03
4.7467811e+03	4.6814256e+03	4.7880953e+03	4.7648189e+03	4.7531175e+03	4.8154129e+03	4.6849935e+03	4.7242034e+03	4.4479297e+03	4.6454149e+03	4.2574151e+03	4.9915071e+03	4.5329061e+03	4.3567944e+03	4.8172298e+03	4.8902114e+03	4.7193560e+03	4.7713596e+03	4.4704797e+03	4.8033440e+03	4.8102012e+03	4.6620446e+03	5.0196962e+03	4.7331508e+03	4.6601750e+03	4.5498324e+03	4.7539748e+03	4.6498472e+03	4.6925767e+03	4.8064175e+03	4.6268720e+03	4.5667356e+03	4.6401304e+03	4.4805997e+03	4.7771676e+03	4.7941391e+03	4.4909646e+03	4.5358707e+03	4.3933162e+03	4.9724726e+03	4.7005950e+03	4.4733960e+03	4.2543918e+03	4.5188827e+03	4.7088495e+03	4.7638374e+03	4.8307593e+03	4.6002505e+03	4.6439776e+03	4.5207990e+03
4.7590058e+03	4.7776784e+03	4.7969845e+03	4.7669222e+03	4.7686709e+03	4.8516456e+03	4.6968723e+03	4.7689602e+03	4.4536902e+03	4.6587591e+03	4.2643163e+03	5.0212322e+03	4.5349407e+03	4.3674513e+03	4.8472141e+03	4.9351954e+03	4.7387660e+03	4.7737345e+03	4.4779795e+03	4.8122919e+03	4.8156769e+03	4.6845225e+03	5.0476797e+03	4.7763788e+03	4.6713372e+03	4.5643690e+03	4.8195920e+03	4.6826738e+03	4.7241957e+03	4.8122816e+03	4.6497744e+03	4.6021838e+03	4.6406581e+03	4.5122524e+03	4.7794276e+03	4.7976981e+03	4.5052770e+03	4.5716394e+03	4.4013102e+03	4.9748914e+03	4.7029580e+03	4.4818307e+03	4.2635086e+03	4.5206815e+03	4.7128384e+03	4.8232476e+03	4.8400486e+03	4.6149836e+03	4.6446798e+03	4.5449892e+03
4.7634688e+03	4.7890747e+03	4.8259512e+03	4.7745145e+03	4.7841899e+03	4.8569207e+03	4.7229650e+03	4.7888384e+03	4.4924364e+03	4.6603656e+03	4.2965962e+03	5.1518970e+03	4.5360408e+03	4.3992810e+03	4.8547742e+03	4.9785917e+03	4.8019483e+03	4.8114843e+03	4.4792358e+03	4.8277948e+03	4.8685329e+03	4.6905608e+03	5.0498438e+03	4.8769652e+03	4.7064756e+03	4.5691183e+03	4.8669662e+03	4.6960226e+03	4.8296055e+03	4.8284287e+03	4.6531065e+03	4.6576050e+03	4.6640788e+03	4.5155881e+03	4.8197632e+03	4.8242556e+03	4.5269872e+03	4.5935108e+03	4.4015821e+03	5.0159268e+03	4.7113526e+03	4.5061270e+03	4.2701539e+03	4.5310777e+03	4.7760420e+03	4.8784042e+03	4.8572365e+03	4.6191236e+03	4.6514298e+03	4.5877022e+03
4.7746529e+03	4.8180040e+03	4.9897731e+03	4.7748312e+03	4.8236088e+03	4.8638330e+03	4.7346097e+03	4.7893279e+03	4.4927115e+03	4.6690825e+03	4.3564020e+03	5.1870629e+03	4.5662970e+03	4.4599805e+03	4.8823530e+03	4.9874229e+03	4.8244627e+03	4.8471739e+03	4.4943645e+03	4.8440467e+03	4.8879838e+03	4.7087228e+03	5.1066759e+03	4.8786929e+03	4.7320102e+03	4.5864271e+03	4.9140597e+03	4.7412977e+03	4.8755756e+03	4.8704296e+03	4.6724939e+03	4.7026155e+03	4.7090986e+03	4.5182304e+03	4.8976311e+03	4.8480172e+03	4.5599860e+03	4.6126730e+03	4.4065247e+03	5.0397059e+03	4.7489180e+03	4.5875389e+03	4.3748862e+03	4.5318324e+03	4.7913593e+03	4.8852616e+03	4.9340717e+03	4.6561100e+03	4.6538673e+03	4.6019574e+03
4.8073026e+03	4.8833189e+03	5.0903111e+03	4.7961362e+03	4.9043438e+03	4.8761184e+03	4.8355319e+03	4.9014919e+03	4.5056723e+03	4.6866629e+03	4.3821584e+03	5.1921872e+03	4.5705999e+03	4.4628645e+03	4.8949895e+03	5.0003151e+03	4.8501919e+03	4.9783555e+03	4.4967913e+03	4.8774861e+03	4.8957279e+03	4.7176362e+03	5.1172324e+03	4.9254424e+03	4.7543188e+03	4.5967787e+03	4.9239103e+03	4.7448995e+03	4.9090465e+03	4.8911126e+03	4.7115519e+03	4.7087410e+03	4.7585992e+03	4.5650813e+03	4.9315293e+03	4.8668144e+03	4.5737413e+03	4.6187809e+03	4.4145217e+03	5.0475027e+03	4.7536328e+03	4.5903961e+03	4.5059682e+03	4.5417333e+03	4.8739255e+03	4.9507392e+03	4.9766865e+03	4.6796873e+03	4.6792891e+03	4.6552969e+03
4.8298472e+03	4.9203306e+03	5.1427249e+03	4.8183164e+03	4.9154496e+03	4.8946067e+03	4.8405206e+03	4.9822786e+03	4.5801813e+03	4.6976460e+03	4.4025701e+03	5.1948615e+03	4.5874653e+03	4.5208629e+03	4.9014496e+03	5.0153020e+03	4.8664384e+03	4.9860151e+03	4.5910341e+03	4.8817105e+03	4.8969450e+03	4.7523510e+03	5.2302243e+03	4.9351037e+03	4.7657184e+03	4.6175045e+03	4.9906651e+03	4.7476467e+03	4.9360077e+03	4.9414691e+03	4.7418954e+03	4.7396017e+03	4.8959765e+03	4.7949283e+03	4.9582793e+03	4.8662773e+03	4.6546343e+03	4.6282318e+03	4.4280223e+03	5.0658154e+03	4.7619434e+03	4.6267931e+03	4.5089861e+03	4.5394865e+03	4.8869795e+03	4.9576845e+03	5.0663800e+03	4.7118719e+03	4.7269863e+03	4.6580343e+03
4.8359873e+03	4.9553261e+03	5.1559163e+03	4.8332859e+03	4.9212613e+03	4.9064742e+03	4.8914566e+03	5.0135700e+03	4.5996011e+03	4.7576146e+03	4.5128050e+03	5.2152986e+03	4.6035931e+03	4.5436220e+03	4.9084916e+03	5.0345696e+03	4.8919846e+03	4.9890230e+03	4.5970200e+03	4.9032747e+03	4.9858556e+03	4.7554170e+03	5.2328931e+03	4.9677051e+03	4.8118345e+03	4.6239171e+03	4.9862395e+03	4.7516301e+03	4.9718314e+03	4.9416303e+03	4.7828169e+03	4.7557816e+03	4.9037870e+03	4.8023509e+03	4.9677763e+03	4.8732288e+03	4.6633663e+03	4.6472948e+03	4.4284361e+03	5.1065112e+03	4.7794707e+03	4.6992417e+03	4.5320563e+03	4.5463065e+03	5.0680546e+03	4.9606657e+03	5.1228943e+03	4.7158256e+03	4.7706067e+03	4.7133169e+03
4.8349202e+03	4.9578290e+03	5.1588950e+03	4.8367240e+03	4.9655406e+03	4.9642559e+03	4.9669300e+03	5.0417426e+03	4.6527694e+03	4.7666478e+03	4.5128726e+03	5.2409167e+03	4.6513887e+03	4.5639741e+03	4.9419471e+03	5.0573749e+03	4.8914252e+03	5.0248397e+03	4.6087172e+03	4.9114590e+03	4.9862049e+03	4.7653479e+03	5.2523828e+03	4.9876233e+03	4.8376514e+03	4.7049431e+03	5.0375109e+03	4.7725724e+03	4.9716015e+03	4.9519252e+03	4.7933131e+03	4.7583578e+03	4.9175852e+03	4.8063934e+03	4.9977404e+03	4.9113730e+03	4.7320738e+03	4.6481495e+03	4.4504354e+03	5.1078675e+03	4.8144297e+03	4.8587595e+03	4.5465137e+03	4.6058240e+03	5.0924722e+03	4.9784158e+03	5.1657642e+03	4.7235011e+03	4.7826488e+03	4.7250754e+03
4.8806326e+03	4.9959233e+03	5.1899260e+03	4.8552354e+03	4.9688549e+03	4.9793414e+03	4.9823753e+03	5.1203360e+03	4.6573953e+03	4.8227584e+03	4.5219085e+03	5.2570132e+03	4.6538089e+03	4.6060641e+03	4.9493028e+03	5.0971263e+03	4.9172609e+03	5.0245720e+03	4.6669981e+03	5.0032458e+03	4.9872901e+03	4.7685754e+03	5.2907735e+03	5.0302459e+03	4.8445901e+03	4.7828027e+03	5.0462169e+03	4.7760252e+03	5.0155674e+03	4.9871891e+03	4.8309252e+03	4.7729554e+03	4.9818055e+03	4.8223217e+03	5.0865730e+03	4.9138830e+03	4.7458307e+03	4.6758413e+03	4.4548252e+03	5.1090149e+03	4.9082068e+03	4.9020627e+03	4.5652240e+03	4.6354357e+03	5.0929753e+03	5.1091216e+03	5.2221414e+03	4.7389722e+03	4.8554468e+03	4.7894284e+03
4.9416233e+03	4.9975228e+03	5.2026185e+03	4.8585698e+03	5.0226832e+03	4.9920866e+03	5.0025819e+03	5.1287287e+03	4.6627004e+03	4.8399200e+03	4.5303481e+03	5.2934576e+03	4.6778782e+03	4.6066962e+03	4.9596799e+03	5.1540192e+03	4.9316607e+03	5.0887485e+03	4.7110448e+03	5.0846159e+03	5.0521665e+03	4.8330173e+03	5.3094890e+03	5.0899068e+03	4.8523139e+03	4.7887615e+03	5.0761745e+03	4.7860915e+03	5.0387800e+03	4.9902607e+03	4.8602388e+03	4.8238123e+03	5.0994479e+03	4.8340661e+03	5.1160028e+03	4.9738137e+03	4.7772715e+03	4.7211443e+03	4.4830223e+03	5.1245784e+03	4.9103208e+03	4.9105610e+03	4.6163694e+03	4.6395243e+03	5.2005080e+03	5.1452193e+03	5.2320496e+03	4.8090157e+03	4.8706828e+03	4.8223664e+03
4.9437645e+03	5.0544300e+03	5.2332766e+03	4.8638938e+03	5.0541875e+03	5.0563338e+03	5.1469233e+03	5.2018656e+03	4.6631675e+03	4.8506523e+03	4.5430133e+03	5.3167226e+03	4.6917364e+03	4.6346089e+03	5.0360611e+03	5.2637080e+03	4.9767321e+03	5.1275413e+03	4.7104216e+03	5.1255853e+03	5.1260647e+03	4.8403484e+03	5.3283112e+03	5.1243559e+03	4.8894803e+03	4.8032308e+03	5.0905051e+03	4.9440450e+03	5.0659392e+03	5.0392798e+03	4.9197107e+03	4.8304083e+03	5.1225038e+03	4.9388770e+03	5.1254433e+03	4.9766767e+03	4.8964093e+03	4.7243391e+03	4.4883249e+03	5.1297471e+03	4.9213702e+03	4.9737148e+03	4.6176017e+03	4.6409342e+03	5.2259963e+03	5.1672269e+03	5.2383567e+03	4.8775235e+03	4.8881696e+03	4.8276323e+03
4.9824193e+03	5.0983608e+03	5.2477104e+03	4.8607265e+03	5.0781735e+03	5.0655078e+03	5.1528979e+03	5.2134375e+03	4.6710620e+03	4.8794133e+03	4.5484205e+03	5.3382027e+03	4.6917891e+03	4.6691394e+03	5.0627361e+03	5.3158123e+03	5.0826008e+03	5.1374922e+03	4.8704709e+03	5.1472413e+03	5.1395439e+03	4.8553290e+03	5.3567208e+03	5.1513383e+03	4.9257519e+03	4.8368709e+03	5.0960119e+03	5.1299372e+03	5.0726482e+03	5.0642763e+03	4.9227194e+03	4.8352752e+03	5.1245755e+03	4.9456640e+03	5.1260661e+03	5.0123362e+03	5.0136255e+03	4.7279750e+03	4.5241570e+03	5.1396676e+03	4.9193239e+03	4.9781252e+03	4.6988487e+03	4.6573633e+03	5.2614584e+03	5.1807104e+03	5.2464293e+03	4.9380467e+03	4.9559679e+03	4.8599963e+03
4.9955724e+03	5.1077546e+03	5.2509466e+03	4.9014221e+03	5.1091997e+03	5.0724566e+03	5.1702519e+03	5.2175809e+03	4.6948017e+03	4.8848656e+03	4.5819229e+03	5.3529703e+03	4.6935905e+03	4.6991729e+03	5.0723532e+03	5.3206418e+03	5.0952126e+03	5.1522005e+03	4.8806375e+03	5.1555765e+03	5.1688633e+03	4.8614464e+03	5.3587710e+03	5.2082617e+03	4.9719981e+03	4.8556847e+03	5.1158757e+03	5.1962365e+03	5.0799641e+03	5.0821806e+03	4.9599417e+03	4.8787593e+03	5.1264398e+03	5.0020289e+03	5.1395791e+03	5.0376872e+03	5.0171352e+03	4.7739428e+03	4.5593651e+03	5.1701042e+03	5.0442059e+03	5.0717858e+03	4.7322765e+03	4.6585273e+03	5.2662155e+03	5.1942036e+03	5.2873861e+03	4.9776287e+03	4.9840518e+03	4.9083515e+03
5.0285227e+03	5.2132457e+03	5.3030174e+03	4.9017728e+03	5.1457370e+03	5.0974055e+03	5.1811833e+03	5.2358180e+03	4.7855292e+03	4.8901792e+03	4.5884889e+03	5.3542234e+03	4.7475012e+03	4.7006834e+03	5.1115732e+03	5.3521792e+03	5.1062117e+03	5.1685974e+03	4.9486353e+03	5.1924597e+03	5.1756723e+03	4.8877904e+03	5.4146468e+03	5.2180936e+03	4.9777100e+03	4.8966078e+03	5.1301215e+03	5.2002443e+03	5.0802661e+03	5.2808750e+03	4.9887949e+03	4.9066901e+03	5.1570578e+03	5.0526026e+03	5.1392844e+03	5.1754931e+03	5.0452456e+03	4.9759161e+03	4.5733960e+03	5.1746467e+03	5.0787540e+03	5.0758469e+03	4.7345642e+03	4.7947878e+03	5.2660634e+03	5.2127744e+03	5.3007831e+03	5.0343657e+03	5.0155924e+03	4.9328634e+03
5.0575428e+03	5.2230841e+03	5.3136574e+03	4.9313834e+03	5.2070622e+03	5.1180242e+03	5.2639466e+03	5.2453297e+03	4.8587707e+03	4.9163009e+03	4.6258211e+03	5.3590191e+03	4.7691737e+03	4.7040674e+03	5.1170500e+03	5.3624127e+03	5.1384516e+03	5.1962634e+03	4.9895459e+03	5.2085441e+03	5.2015974e+03	4.9520197e+03	5.4140279e+03	5.2237164e+03	5.0399383e+03	4.9896561e+03	5.1492348e+03	5.2258529e+03	5.1335734e+03	5.3059462e+03	5.0566603e+03	4.9851623e+03	5.2056651e+03	5.0781357e+03	5.1654322e+03	5.1922068e+03	5.0508131e+03	5.0354989e+03	4.6164019e+03	5.1985428e+03	5.0945951e+03	5.0892911e+03	4.7416402e+03	4.8019404e+03	5.2981494e+03	5.2197142e+03	5.4680838e+03	5.0637614e+03	5.0179359e+03	5.0320453e+03
5.0809376e+03	5.2258049e+03	5.4109403e+03	4.9757440e+03	5.2112223e+03	5.1347118e+03	5.3171974e+03	5.3255055e+03	4.9386304e+03	5.0200358e+03	4.6840547e+03	5.4064550e+03	4.7774310e+03	4.7934571e+03	5.1298173e+03	5.3882962e+03	5.1546472e+03	5.2364251e+03	5.0301310e+03	5.2365241e+03	5.2456003e+03	4.9893333e+03	5.4591535e+03	5.2856013e+03	5.0902598e+03	4.9872577e+03	5.2095620e+03	5.2830173e+03	5.1395340e+03	5.3264261e+03	5.1159767e+03	5.0406796e+03	5.3398359e+03	5.1336975e+03	5.1929332e+03	5.2196496e+03	5.0548035e+03	5.0962846e+03	4.6737344e+03	5.2243992e+03	5.1465269e+03	5.1036225e+03	4.7936097e+03	4.8122300e+03	5.3883888e+03	5.2319820e+03	5.6063335e+03	5.0856057e+03	5.0437726e+03	5.0565861e+03
5.0881946e+03	5.2860823e+03	5.4903873e+03	4.9790254e+03	5.2198182e+03	5.1626034e+03	5.3396322e+03	5.3427827e+03	4.9823690e+03	5.0222241e+03	4.7012217e+03	5.4167666e+03	4.7828074e+03	4.8020898e+03	5.1548340e+03	5.4444833e+03	5.1871991e+03	5.2483047e+03	5.0417374e+03	5.2884104e+03	5.2725202e+03	4.9977945e+03	5.4665939e+03	5.3099426e+03	5.1441260e+03	4.9933089e+03	5.3120758e+03	5.3396862e+03	5.1722942e+03	5.4541240e+03	5.1181430e+03	5.0595575e+03	5.3482158e+03	5.1685746e+03	5.1946506e+03	5.2940208e+03	5.0763775e+03	5.1518565e+03	4.6825921e+03	5.2958120e+03	5.2014962e+03	5.1113574e+03	4.8144694e+03	4.8541775e+03	5.4044293e+03	5.2606852e+03	5.6312883e+03	5.0904850e+03	5.0903928e+03	5.0648606e+03
5.1574704e+03	5.2949565e+03	5.5231026e+03	5.0218846e+03	5.2503627e+03	5.1700298e+03	5.3695630e+03	5.3469653e+03	5.0071276e+03	5.0449344e+03	4.7296127e+03	5.4324244e+03	4.8360990e+03	4.8045549e+03	5.1914231e+03	5.4853084e+03	5.3818270e+03	5.3588661e+03	5.1199249e+03	5.3109601e+03	5.2889967e+03	4.9959827e+03	5.5054127e+03	5.3358568e+03	5.1591967e+03	5.0182825e+03	5.3201289e+03	5.3420474e+03	5.1813234e+03	5.4844611e+03	5.1406873e+03	5.1237124e+03	5.3595811e+03	5.1816863e+03	5.2312091e+03	5.2976275e+03	5.0893941e+03	5.1532672e+03	4.7535396e+03	5.2991957e+03	5.2333060e+03	5.2324198e+03	4.8496458e+03	4.8848997e+03	5.4446647e+03	5.3403191e+03	5.6393718e+03	5.1035112e+03	5.0973568e+03	5.0740450e+03
5.2940321e+03	5.3325356e+03	5.5355139e+03	5.0680947e+03	5.2568136e+03	5.2383667e+03	5.3707602e+03	5.4898497e+03	5.0666095e+03	5.2128571e+03	4.7376672e+03	5.4964865e+03	4.8428452e+03	4.9127435e+03	5.2117769e+03	5.4898072e+03	5.3941607e+03	5.3848516e+03	5.1324598e+03	5.3195149e+03	5.3331685e+03	5.0086584e+03	5.5101344e+03	5.3453438e+03	5.2570381e+03	5.0401259e+03	5.3651921e+03	5.4216040e+03	5.1943603e+03	5.4882510e+03	5.1905709e+03	5.1379922e+03	5.3694164e+03	5.2082210e+03	5.2538653e+03	5.3031967e+03	5.1204699e+03	5.1561168e+03	4.7680881e+03	5.3378890e+03	5.2980031e+03	5.2394890e+03	4.8597106e+03	4.9148385e+03	5.4536174e+03	5.3578061e+03	5.6992287e+03	5.1430535e+03	5.1038053e+03	5.1077800e+03
5.3283312e+03	5.4436923e+03	5.5515393e+03	5.0697417e+03	5.2563930e+03	5.2550347e+03	5.4513033e+03	5.5157670e+03	5.2346989e+03	5.2153200e+03	4.7702682e+03	5.5705700e+03	4.9108188e+03	5.0259172e+03	5.2739605e+03	5.5487851e+03	5.4062471e+03	5.4318166e+03	5.2078698e+03	5.3422472e+03	5.3611048e+03	5.0191223e+03	5.5308881e+03	5.3607581e+03	5.2918170e+03	5.0480394e+03	5.3746429e+03	5.5793361e+03	5.2268834e+03	5.4995039e+03	5.2868204e+03	5.1755922e+03	5.4328716e+03	5.3265226e+03	5.3039644e+03	5.3251570e+03	5.1415494e+03	5.2050573e+03	4.8294922e+03	5.3882453e+03	5.3137001e+03	5.2703178e+03	4.9195513e+03	4.9178828e+03	5.5777537e+03	5.5031226e+03	5.7244497e+03	5.2188938e+03	5.1148420e+03	5.1413571e+03
5.3269843e+03	5.4685205e+03	5.6027771e+03	5.1465697e+03	5.4756737e+03	5.3172480e+03	5.5038051e+03	5.5321561e+03	5.2484222e+03	5.2614380e+03	4.8006238e+03	5.5844977e+03	4.9183030e+03	5.0541947e+03	5.3126787e+03	5.5732264e+03	5.4593197e+03	5.4532404e+03	5.2148020e+03	5.4316892e+03	5.3606527e+03	5.0550988e+03	5.6572175e+03	5.3848803e+03	5.3204674e+03	5.0505311e+03	5.3854248e+03	5.6026714e+03	5.2848090e+03	5.5573716e+03	5.3003213e+03	5.1783338e+03	5.4653406e+03	5.3424630e+03	5.3826624e+03	5.3262524e+03	5.1441463e+03	5.2153288e+03	4.8466959e+03	5.3937280e+03	5.3463896e+03	5.2911968e+03	4.9481847e+03	4.9250339e+03	5.5865187e+03	5.5683563e+03	5.7416022e+03	5.2407542e+03	5.1334392e+03	5.1491481e+03
5.3446720e+03	5.5342840e+03	5.7444478e+03	5.2068711e+03	5.5671938e+03	5.3816684e+03	5.5168788e+03	5.5353815e+03	5.3503844e+03	5.3401308e+03	4.8319778e+03	5.6047322e+03	4.9224688e+03	5.0734026e+03	5.3199269e+03	5.5743999e+03	5.4790629e+03	5.4631303e+03	5.2392354e+03	5.4438870e+03	5.5339014e+03	5.0765759e+03	5.7286365e+03	5.3908836e+03	5.3926201e+03	5.0747448e+03	5.4088266e+03	5.6538588e+03	5.3155026e+03	5.5589627e+03	5.3408293e+03	5.1976188e+03	5.5355528e+03	5.3650725e+03	5.3915281e+03	5.3327196e+03	5.2524735e+03	5.2234465e+03	4.8757527e+03	5.4208968e+03	5.3631032e+03	5.3567001e+03	5.0183416e+03	5.0110489e+03	5.5937911e+03	5.5709357e+03	5.7583910e+03	5.2506056e+03	5.1495881e+03	5.1999388e+03
5.3532942e+03	5.5379756e+03	5.8985441e+03	5.2524960e+03	5.5679892e+03	5.3851970e+03	5.5395271e+03	5.6100496e+03	5.4374200e+03	5.3416328e+03	4.8659231e+03	5.7571476e+03	4.9429525e+03	5.1109315e+03	5.3290219e+03	5.6449271e+03	5.5837411e+03	5.4637792e+03	5.2434084e+03	5.4851073e+03	5.5362444e+03	5.1008156e+03	5.7478109e+03	5.3994220e+03	5.4012773e+03	5.1025164e+03	5.4966081e+03	5.6634770e+03	5.3876403e+03	5.5758725e+03	5.3412496e+03	5.2504615e+03	5.5828970e+03	5.3720016e+03	5.4385682e+03	5.3489991e+03	5.2572614e+03	5.2298488e+03	4.8858372e+03	5.4312735e+03	5.4555899e+03	5.3998659e+03	5.1314467e+03	5.0564713e+03	5.5946378e+03	5.5957669e+03	5.8113491e+03	5.3509466e+03	5.2272287e+03	5.2230468e+03
5.3709856e+03	5.5414175e+03	5.9647311e+03	5.2592199e+03	5.6073799e+03	5.3855492e+03	5.5899940e+03	5.6294165e+03	5.4493170e+03	5.3527174e+03	4.9054898e+03	5.7739025e+03	5.0199799e+03	5.1264760e+03	5.3469067e+03	5.6658573e+03	5.6946862e+03	5.5075503e+03	5.2741900e+03	5.5089175e+03	5.6041366e+03	5.1180195e+03	5.7588432e+03	5.4375320e+03	5.4379138e+03	5.1492277e+03	5.5217700e+03	5.6673439e+03	5.4489253e+03	5.6047712e+03	5.4091342e+03	5.2704600e+03	5.5874957e+03	5.4476749e+03	5.4888573e+03	5.3943609e+03	5.2587252e+03	5.2727409e+03	4.9615014e+03	5.5148351e+03	5.4585583e+03	5.4384697e+03	5.1686627e+03	5.1704130e+03	5.6379373e+03	5.6343489e+03	5.8148835e+03	5.3920297e+03	5.2264439e+03	5.2260460e+03
5.3751126e+03	5.5833895e+03	5.9755671e+03	5.2918462e+03	5.6497624e+03	5.4211582e+03	5.6360021e+03	5.6397796e+03	5.5147017e+03	5.3769055e+03	4.9105391e+03	5.7859071e+03	5.0268026e+03	5.1789687e+03	5.3567271e+03	5.6864000e+03	5.7528555e+03	5.6104658e+03	5.2897158e+03	5.5137518e+03	5.6120138e+03	5.1310531e+03	5.7796999e+03	5.4812107e+03	5.4385821e+03	5.1665751e+03	5.5525848e+03	5.7190036e+03	5.4533355e+03	5.6925948e+03	5.4362463e+03	5.2700298e+03	5.6318623e+03	5.4617830e+03	5.4950368e+03	5.3970942e+03	5.2891253e+03	5.4165504e+03	5.0051705e+03	5.5621810e+03	5.5536589e+03	5.5162734e+03	5.1946659e+03	5.2253005e+03	5.6672268e+03	5.6889374e+03	5.8479561e+03	5.4333461e+03	5.2281697e+03	5.2428764e+03
5.4342841e+03	5.6668231e+03	6.0741746e+03	5.2952514e+03	5.7065832e+03	5.4321253e+03	5.6359470e+03	5.6391030e+03	5.5552225e+03	5.3893611e+03	5.0138185e+03	5.7899243e+03	5.0392187e+03	5.2674761e+03	5.4104503e+03	5.7335553e+03	5.7519880e+03	5.6665142e+03	5.3526185e+03	5.5792504e+03	5.6283895e+03	5.2199185e+03	5.7972538e+03	5.4920192e+03	5.5267558e+03	5.1682862e+03	5.5930857e+03	5.8139454e+03	5.5614110e+03	5.7015839e+03	5.6075052e+03	5.4448305e+03	5.7165540e+03	5.6267335e+03	5.5124320e+03	5.4313226e+03	5.3812901e+03	5.4379995e+03	5.1734968e+03	5.6443822e+03	5.5572069e+03	5.5555589e+03	5.2681223e+03	5.2809048e+03	5.6735437e+03	5.6967054e+03	5.9541137e+03	5.4384705e+03	5.3050627e+03	5.3456537e+03
5.4360852e+03	5.6697501e+03	6.0817491e+03	5.3144761e+03	5.7180562e+03	5.4928462e+03	5.6977034e+03	5.8349414e+03	5.6257766e+03	5.3927320e+03	5.0810800e+03	5.8650439e+03	5.0417148e+03	5.3258951e+03	5.4504405e+03	5.7447864e+03	5.8010004e+03	5.6713619e+03	5.3907229e+03	5.7203672e+03	5.6791168e+03	5.2624363e+03	5.8070368e+03	5.5271082e+03	5.5637711e+03	5.1888873e+03	5.5941407e+03	5.8263015e+03	5.6141802e+03	5.7174662e+03	5.6386812e+03	5.4891183e+03	5.7620849e+03	5.7065620e+03	5.5400485e+03	5.4379878e+03	5.4027044e+03	5.5008334e+03	5.2315725e+03	5.7158361e+03	5.5620524e+03	5.6071336e+03	5.2894368e+03	5.2985635e+03	5.7262894e+03	5.7473643e+03	5.9745852e+03	5.5189223e+03	5.3789838e+03	5.3484103e+03
5.5705927e+03	5.6747519e+03	6.0870880e+03	5.3534318e+03	5.7608349e+03	5.5411737e+03	5.7086970e+03	5.8638244e+03	5.6618546e+03	5.4108026e+03	5.0820542e+03	5.9113348e+03	5.0598319e+03	5.3397821e+03	5.4776556e+03	5.7548936e+03	5.8552905e+03	5.6970704e+03	5.4096753e+03	5.8185364e+03	5.7501217e+03	5.3230871e+03	5.8281474e+03	5.5317656e+03	5.5951540e+03	5.1960927e+03	5.6588084e+03	5.8428509e+03	5.6627406e+03	5.7592600e+03	5.7154809e+03	5.5065357e+03	5.7919961e+03	5.7729086e+03	5.6342723e+03	5.5806683e+03	5.4149609e+03	5.5118908e+03	5.2607936e+03	5.8101563e+03	5.5715514e+03	5.6246331e+03	5.4243304e+03	5.3045993e+03	5.7774447e+03	5.7684109e+03	6.0018869e+03	5.5170819e+03	5.4834317e+03	5.3523092e+03
5.6832193e+03	5.7137240e+03	6.1127895e+03	5.3951287e+03	5.7690780e+03	5.6739766e+03	5.7342057e+03	5.9554734e+03	5.7025293e+03	5.4148362e+03	5.0822871e+03	5.9223361e+03	5.1316183e+03	5.3971044e+03	5.5744572e+03	5.7809901e+03	5.9310811e+03	5.7960452e+03	5.4466218e+03	5.8522387e+03	5.8327281e+03	5.3310054e+03	5.8652326e+03	5.5427029e+03	5.6000729e+03	5.2539164e+03	5.7217420e+03	5.8721621e+03	5.7122239e+03	5.7762490e+03	5.8591572e+03	5.5151914e+03	5.8373195e+03	5.8150034e+03	5.6424332e+03	5.6441491e+03	5.4832921e+03	5.5163149e+03	5.2797064e+03	5.8281253e+03	5.6075763e+03	5.7054944e+03	5.4633892e+03	5.3442234e+03	5.8171872e+03	5.7977906e+03	6.0340737e+03	5.5456884e+03	5.5647032e+03	5.3675779e+03
5.7462287e+03	5.7378039e+03	6.1134763e+03	5.4267099e+03	5.8061687e+03	5.6834469e+03	5.7804009e+03	5.9680537e+03	5.7571792e+03	5.4695842e+03	5.1366064e+03	5.9396181e+03	5.1534493e+03	5.5417249e+03	5.6017706e+03	5.8087591e+03	5.9445121e+03	5.8004434e+03	5.4545047e+03	5.9635338e+03	5.8563734e+03	5.3712043e+03	5.8674624e+03	5.5478535e+03	5.6335209e+03	5.3357544e+03	5.7355316e+03	5.8733565e+03	5.8180794e+03	5.7822764e+03	5.8733967e+03	5.5211750e+03	5.8459545e+03	5.8265512e+03	5.6899702e+03	5.6674093e+03	5.4898261e+03	5.5261864e+03	5.2939638e+03	5.8289617e+03	5.6655966e+03	5.7080219e+03	5.5598819e+03	5.3472994e+03	5.8613857e+03	5.8027180e+03	6.0653910e+03	5.6419157e+03	5.5692039e+03	5.4128696e+03
5.7783266e+03	5.7713273e+03	6.1206013e+03	5.5467223e+03	5.8175087e+03	5.7360560e+03	5.8743738e+03	6.1024033e+03	5.8780145e+03	5.4795103e+03	5.1722073e+03	5.9484258e+03	5.2643261e+03	5.6100572e+03	5.6336826e+03	5.8234778e+03	5.9611171e+03	5.8116213e+03	5.4802866e+03	6.0929861e+03	5.8716120e+03	5.3745945e+03	5.8991973e+03	5.5872515e+03	5.6666098e+03	5.3348891e+03	5.8494682e+03	5.9348209e+03	5.8492566e+03	5.8300809e+03	5.9443340e+03	5.5388597e+03	5.8939466e+03	5.8486646e+03	5.7561206e+03	5.6859758e+03	5.5075293e+03	5.5830009e+03	5.3148203e+03	5.8526754e+03	5.9884254e+03	5.7096424e+03	5.6010503e+03	5.3879721e+03	5.8873759e+03	5.8477226e+03	6.0886087e+03	5.7111204e+03	5.6214089e+03	5.4173604e+03
5.7851029e+03	5.8102954e+03	6.1455604e+03	5.5981466e+03	5.8383536e+03	5.7581055e+03	5.9323233e+03	6.1029664e+03	5.9508276e+03	5.5279123e+03	5.1862968e+03	5.9829499e+03	5.2754133e+03	5.6223438e+03	5.6509192e+03	5.8915714e+03	6.0566218e+03	5.9145931e+03	5.4936310e+03	6.1458775e+03	6.0308169e+03	5.4401791e+03	5.9067813e+03	5.5918568e+03	5.7226619e+03	5.3384382e+03	5.8849792e+03	6.0224943e+03	5.9887438e+03	6.1626301e+03	5.9601792e+03	5.7432037e+03	5.9741432e+03	5.8755550e+03	5.7568717e+03	5.7061246e+03	5.5869219e+03	5.6618787e+03	5.3275383e+03	5.8775635e+03	6.0007664e+03	5.7706545e+03	5.6347206e+03	5.4121101e+03	5.9289987e+03	5.8648805e+03	6.1604435e+03	5.7119388e+03	5.6316976e+03	5.4811651e+03
5.8044127e+03	5.8275240e+03	6.1689137e+03	5.6356041e+03	5.8518909e+03	5.9452147e+03	5.9713725e+03	6.1208607e+03	6.0285833e+03	5.6197937e+03	5.2539267e+03	6.0242299e+03	5.3061803e+03	5.7273377e+03	5.7102784e+03	5.9131493e+03	6.1145248e+03	6.0242741e+03	5.5308084e+03	6.1800098e+03	6.1393630e+03	5.4441722e+03	5.9557077e+03	5.6666121e+03	5.7531315e+03	5.3434880e+03	5.8860782e+03	6.1097125e+03	6.0072408e+03	6.2001337e+03	5.9813525e+03	5.7872294e+03	6.0311188e+03	5.9265445e+03	5.7882078e+03	5.9303435e+03	5.6754737e+03	5.8208281e+03	5.3625926e+03	5.9169836e+03	6.1132140e+03	5.7964099e+03	5.6352082e+03	5.4366775e+03	6.0695091e+03	5.9539319e+03	6.1696290e+03	5.7324954e+03	5.6516077e+03	5.5289555e+03
5.8613657e+03	6.1447609e+03	6.2017739e+03	5.6958030e+03	5.8579151e+03	5.9670825e+03	5.9844031e+03	6.1234462e+03	6.0466639e+03	5.6753645e+03	5.2721408e+03	6.0510379e+03	5.3240311e+03	5.7327924e+03	5.7118259e+03	5.9120239e+03	6.1223516e+03	6.1822885e+03	5.5732532e+03	6.2255675e+03	6.2038076e+03	5.4648652e+03	6.0116360e+03	5.6632705e+03	5.7995414e+03	5.3803688e+03	5.9465770e+03	6.1376303e+03	6.0811509e+03	6.2125222e+03	6.0218273e+03	5.8240931e+03	6.1117093e+03	5.9291663e+03	5.8744695e+03	6.0191281e+03	5.6840562e+03	5.8295593e+03	5.4845514e+03	5.9208621e+03	6.1199733e+03	5.8756440e+03	5.6667360e+03	5.4493332e+03	6.0918700e+03	6.0129899e+03	6.2148916e+03	5.7421436e+03	5.6649768e+03	5.6609008e+03
5.9221083e+03	6.1499889e+03	6.2193337e+03	5.7540791e+03	5.8900598e+03	6.0619342e+03	6.0301332e+03	6.2160439e+03	6.1388063e+03	5.7249324e+03	5.3197304e+03	6.0589496e+03	5.3489010e+03	5.7517330e+03	5.7382994e+03	5.9508237e+03	6.1302623e+03	6.2247270e+03	5.5872027e+03	6.2381848e+03	6.2894180e+03	5.4655851e+03	6.1346870e+03	5.6893894e+03	5.8525627e+03	5.5109087e+03	5.9533180e+03	6.1407694e+03	6.0963314e+03	6.2608122e+03	6.1033175e+03	5.8390275e+03	6.1141356e+03	5.9785855e+03	6.0638254e+03	6.0397483e+03	5.6943254e+03	5.9685051e+03	5.5313008e+03	5.9242141e+03	6.1315668e+03	5.9264165e+03	5.6949304e+03	5.4737066e+03	6.1030385e+03	6.0629799e+03	6.2363679e+03	5.8217067e+03	5.7919705e+03	5.7478039e+03
6.0379785e+03	6.1783479e+03	6.2296171e+03	5.8419473e+03	6.0173278e+03	6.0858647e+03	6.0356356e+03	6.2483162e+03	6.1549740e+03	5.7807651e+03	5.3367905e+03	6.1803499e+03	5.5768504e+03	5.7573599e+03	5.7382119e+03	6.0224608e+03	6.1670474e+03	6.2458679e+03	5.5895382e+03	6.2524786e+03	6.3035705e+03	5.4699312e+03	6.2179409e+03	5.7175087e+03	5.9274988e+03	5.5527100e+03	5.9733294e+03	6.1721267e+03	6.2921211e+03	6.3321594e+03	6.1373270e+03	5.8557188e+03	6.2012590e+03	6.0855837e+03	6.0682958e+03	6.0826707e+03	5.7384040e+03	6.1239059e+03	5.6218531e+03	5.9816681e+03	6.1347511e+03	5.9861338e+03	5.7074328e+03	5.4941458e+03	6.1618300e+03	6.1020372e+03	6.2769532e+03	5.9070089e+03	5.8397961e+03	5.8351029e+03
6.0547789e+03	6.2409518e+03	6.2573243e+03	5.9620021e+03	6.1246004e+03	6.1382759e+03	6.0440790e+03	6.4953800e+03	6.2445120e+03	5.7950559e+03	5.3708001e+03	6.1845714e+03	5.6410751e+03	5.7738090e+03	5.8515398e+03	6.0780786e+03	6.1918780e+03	6.2476108e+03	5.7076264e+03	6.3103358e+03	6.3895707e+03	5.4962051e+03	6.3361944e+03	5.9217528e+03	6.0190353e+03	5.5691967e+03	6.0731299e+03	6.2490875e+03	6.3396870e+03	6.3644771e+03	6.1357381e+03	5.8766465e+03	6.2394125e+03	6.0910656e+03	6.0797412e+03	6.1069234e+03	5.7796621e+03	6.1552592e+03	5.7003878e+03	6.0800174e+03	6.1627592e+03	6.0464900e+03	5.7575477e+03	5.5053834e+03	6.1787646e+03	6.1111850e+03	6.2940927e+03	5.9479574e+03	6.0012906e+03	5.8763607e+03
6.0678560e+03	6.2938984e+03	6.2875745e+03	5.9973589e+03	6.1839174e+03	6.1833948e+03	6.1258937e+03	6.5034490e+03	6.2453878e+03	5.8132631e+03	5.4154829e+03	6.2433114e+03	5.7268089e+03	5.7840089e+03	5.9378802e+03	6.1786879e+03	6.2064534e+03	6.3502226e+03	5.9055854e+03	6.3707334e+03	6.4421694e+03	5.5469302e+03	6.3945002e+03	5.9252420e+03	6.0268962e+03	5.5775570e+03	6.3557640e+03	6.3338203e+03	6.3481941e+03	6.3664191e+03	6.1581936e+03	5.9224682e+03	6.2440756e+03	6.1026217e+03	6.1524509e+03	6.1329936e+03	5.8460014e+03	6.1982544e+03	5.7430409e+03	6.1435658e+03	6.1755849e+03	6.0798762e+03	5.7774245e+03	5.5186054e+03	6.2052962e+03	6.1187277e+03	6.3873874e+03	6.0494272e+03	6.1567670e+03	6.0320563e+03
6.1254667e+03	6.3041477e+03	6.2962183e+03	6.1092119e+03	6.1959702e+03	6.2064219e+03	6.1891320e+03	6.5183784e+03	6.2941609e+03	5.9255887e+03	5.4721354e+03	6.4567308e+03	5.7715660e+03	5.7987694e+03	6.0454037e+03	6.2117072e+03	6.2739266e+03	6.4264481e+03	5.9779179e+03	6.3964094e+03	6.4747722e+03	5.5771413e+03	6.4705372e+03	5.9269266e+03	6.0520365e+03	5.6737460e+03	6.4932110e+03	6.4347258e+03	6.3541938e+03	6.3702775e+03	6.3190119e+03	5.9409283e+03	6.2578707e+03	6.2063555e+03	6.2239066e+03	6.1562511e+03	5.8951835e+03	6.2234388e+03	5.7593141e+03	6.1844858e+03	6.1819494e+03	6.1786495e+03	5.7797240e+03	5.5269120e+03	6.3273347e+03	6.1465526e+03	6.4631482e+03	6.0678134e+03	6.2160756e+03	6.0752063e+03
6.1747293e+03	6.3056005e+03	6.3159882e+03	6.1281616e+03	6.2276168e+03	6.2483011e+03	6.2271048e+03	6.5286745e+03	6.2991557e+03	5.9748714e+03	5.5324620e+03	6.5035593e+03	5.7893924e+03	5.9556278e+03	6.0722484e+03	6.2299729e+03	6.3086211e+03	6.4830029e+03	6.1014241e+03	6.4577851e+03	6.4817048e+03	5.6135644e+03	6.4831495e+03	5.9564638e+03	6.0596616e+03	5.6754651e+03	6.5484672e+03	6.5008998e+03	6.3580498e+03	6.3816629e+03	6.3352632e+03	6.0631610e+03	6.2604114e+03	6.2335212e+03	6.2514259e+03	6.4602092e+03	5.9126278e+03	6.2987721e+03	5.7644387e+03	6.3183636e+03	6.2906798e+03	6.2008382e+03	5.7805184e+03	5.5716962e+03	6.3696142e+03	6.1608262e+03	6.5068104e+03	6.0839922e+03	6.2657805e+03	6.1197499e+03
6.2440313e+03	6.3074333e+03	6.3241010e+03	6.1346183e+03	6.2835772e+03	6.3050160e+03	6.2626952e+03	6.5377722e+03	6.3307075e+03	5.9749505e+03	5.5550167e+03	6.5884878e+03	5.8277380e+03	5.9980980e+03	6.0988475e+03	6.3662437e+03	6.3263144e+03	6.5191142e+03	6.1391575e+03	6.4709654e+03	6.5382433e+03	5.6337061e+03	6.8330204e+03	5.9839492e+03	6.2371872e+03	5.7753818e+03	6.5808809e+03	6.5243839e+03	6.4103125e+03	6.4663693e+03	6.3363555e+03	6.1085651e+03	6.2605193e+03	6.2908646e+03	6.2612806e+03	6.4760074e+03	5.9644903e+03	6.3058850e+03	5.8296351e+03	6.3986135e+03	6.3211116e+03	6.2372246e+03	5.8155380e+03	5.5786758e+03	6.5087992e+03	6.2953852e+03	6.5500316e+03	6.0937171e+03	6.3045178e+03	6.1408972e+03
6.2566857e+03	6.3634850e+03	6.3675385e+03	6.1829808e+03	6.2879656e+03	6.3051705e+03	6.3637770e+03	6.5841143e+03	6.4689049e+03	6.0171076e+03	5.6907493e+03	6.6368222e+03	5.8875298e+03	6.0493721e+03	6.1287654e+03	6.3720379e+03	6.3716392e+03	6.5329299e+03	6.2994783e+03	6.4746333e+03	6.5476111e+03	5.6408229e+03	6.9823187e+03	5.9994577e+03	6.3080425e+03	5.7868119e+03	6.6328402e+03	6.5629672e+03	6.4306479e+03	6.5983613e+03	6.4009552e+03	6.1270104e+03	6.3183930e+03	6.2976695e+03	6.2800238e+03	6.5809824e+03	6.0009598e+03	6.3726943e+03	5.8518045e+03	6.4156458e+03	6.3865197e+03	6.3162047e+03	5.9722309e+03	5.6165677e+03	6.6096684e+03	6.3162419e+03	6.6162128e+03	6.1043629e+03	6.3881088e+03	6.1627052e+03
6.2737778e+03	6.4661194e+03	6.5256078e+03	6.3111518e+03	6.3048260e+03	6.3917350e+03	6.4518075e+03	6.5989013e+03	6.4803300e+03	6.0285195e+03	5.8397370e+03	6.6464221e+03	5.9013948e+03	6.0779375e+03	6.2070533e+03	6.3810817e+03	6.3921746e+03	6.5351835e+03	6.3561783e+03	6.5295589e+03	6.6160635e+03	5.6895857e+03	7.0056256e+03	6.0306596e+03	6.3153166e+03	5.7884646e+03	6.6859290e+03	6.5970428e+03	6.4510319e+03	6.6358307e+03	6.4043736e+03	6.3228575e+03	6.3577281e+03	6.3930646e+03	6.3137227e+03	6.6124327e+03	6.0076300e+03	6.4279279e+03	5.8787371e+03	6.4591650e+03	6.4863766e+03	6.3909509e+03	5.9828194e+03	5.6545337e+03	6.7074126e+03	6.3414732e+03	6.7449573e+03	6.1602519e+03	6.4277455e+03	6.3558481e+03
6.3230673e+03	6.5007520e+03	6.5274473e+03	6.3486802e+03	6.3571040e+03	6.4226160e+03	6.4764003e+03	6.7124344e+03	6.5435121e+03	6.0755799e+03	5.8776882e+03	6.7133160e+03	5.9495023e+03	6.0805258e+03	6.2585073e+03	6.4679949e+03	6.4514279e+03	6.5405285e+03	6.3608221e+03	6.6403550e+03	6.6911440e+03	5.7173469e+03	7.1241090e+03	6.0610159e+03	6.3580311e+03	5.8302407e+03	6.7289331e+03	6.6127716e+03	6.4947806e+03	6.7356051e+03	6.5633617e+03	6.3348065e+03	6.5497207e+03	6.4498270e+03	6.4170030e+03	6.6996294e+03	6.0726530e+03	6.5220403e+03	5.8811345e+03	6.4719222e+03	6.5423648e+03	6.4510621e+03	5.9954415e+03	5.7925127e+03	6.7493400e+03	6.5663269e+03	6.7514435e+03	6.1888684e+03	6.4348418e+03	6.5721778e+03
6.3312676e+03	6.5033788e+03	6.5545797e+03	6.4059579e+03	6.3596968e+03	6.4631805e+03	6.4918698e+03	6.7252783e+03	6.5740402e+03	6.1312400e+03	5.9064207e+03	6.7786943e+03	5.9811120e+03	6.0960236e+03	6.3382385e+03	6.4989989e+03	6.5785331e+03	6.6276988e+03	6.4173401e+03	6.7365506e+03	6.7547536e+03	5.7263496e+03	7.2433264e+03	6.2046342e+03	6.4193749e+03	5.8347496e+03	6.9237262e+03	6.6331548e+03	6.6328213e+03	6.7727866e+03	6.6428013e+03	6.3901748e+03	6.6772324e+03	6.4576136e+03	6.4223846e+03	6.7205281e+03	6.1016209e+03	6.6610322e+03	5.9091992e+03	6.4996834e+03	6.5470754e+03	6.5107638e+03	6.1100170e+03	5.8985662e+03	6.7558904e+03	6.6038815e+03	6.9823738e+03	6.2079762e+03	6.4433975e+03	6.5776849e+03
6.3381637e+03	6.5317034e+03	6.6359757e+03	6.5309109e+03	6.3937194e+03	6.4997930e+03	6.4988847e+03	6.7619611e+03	6.7606647e+03	6.1505397e+03	5.9661507e+03	6.8800101e+03	6.0100517e+03	6.2133973e+03	6.3531639e+03	6.5599193e+03	6.6370051e+03	6.6814781e+03	6.4949315e+03	6.8211052e+03	6.7975239e+03	5.7960739e+03	7.3108795e+03	6.2596263e+03	6.4279122e+03	5.9805329e+03	7.0229068e+03	6.8458138e+03	6.6801949e+03	7.1562184e+03	6.6603678e+03	6.4175278e+03	6.7220913e+03	6.4594492e+03	6.4738730e+03	6.7493897e+03	6.1578157e+03	6.8385138e+03	5.9527212e+03	6.5536536e+03	6.5638647e+03	6.5651815e+03	6.2749449e+03	5.9033083e+03	6.7794196e+03	6.7674920e+03	6.9808263e+03	6.2216087e+03	6.4949227e+03	6.6562909e+03
6.4747094e+03	6.6317945e+03	6.6380625e+03	6.5424200e+03	6.4660738e+03	6.5495986e+03	6.6067883e+03	6.8051493e+03	6.8082829e+03	6.2441934e+03	5.9906575e+03	6.9257836e+03	6.0146876e+03	6.2326896e+03	6.4675175e+03	6.5847155e+03	6.7086099e+03	6.7111019e+03	6.5636165e+03	6.8600227e+03	6.8388958e+03	5.8540869e+03	7.3229456e+03	6.3851902e+03	6.4269902e+03	6.0092208e+03	7.0240210e+03	6.9328700e+03	6.6823892e+03	7.1545112e+03	6.7403895e+03	6.6115099e+03	6.7923063e+03	6.5594872e+03	6.4836864e+03	6.8041210e+03	6.1564438e+03	6.8979594e+03	5.9609649e+03	6.5853336e+03	6.5793167e+03	6.5736137e+03	6.2735151e+03	5.9052578e+03	6.7789171e+03	6.7994042e+03	7.0029919e+03	6.2373029e+03	6.5046753e+03	6.6830796e+03
6.5411780e+03	6.7660781e+03	6.7809748e+03	6.5567878e+03	6.5599600e+03	6.5786786e+03	6.6387405e+03	6.9317733e+03	6.8461058e+03	6.3667752e+03	6.2439112e+03	6.9574078e+03	6.0163942e+03	6.4819053e+03	6.5110385e+03	6.6881428e+03	6.8612542e+03	6.9020136e+03	6.5754563e+03	6.8718249e+03	6.9021898e+03	5.8847264e+03	7.4091820e+03	6.4086797e+03	6.5890746e+03	6.0664180e+03	7.0580837e+03	6.9424684e+03	6.6931054e+03	7.3168112e+03	6.7871016e+03	6.6663572e+03	6.8372419e+03	6.5881289e+03	6.5823066e+03	6.9696717e+03	6.1701930e+03	6.9595101e+03	5.9732300e+03	6.6965150e+03	6.6025213e+03	6.5732530e+03	6.2822510e+03	6.0418894e+03	6.8278253e+03	6.9797457e+03	7.0389481e+03	6.2383098e+03	6.5209722e+03	6.7200423e+03
6.5471603e+03	6.8723603e+03	6.8382726e+03	6.6711660e+03	6.5675577e+03	6.6419887e+03	6.6719640e+03	6.9413636e+03	6.8463776e+03	6.4426867e+03	6.2887108e+03	7.0051043e+03	6.0582052e+03	6.5328608e+03	6.5286857e+03	6.6823260e+03	6.9271122e+03	7.0642585e+03	6.7118625e+03	6.9575446e+03	7.0274565e+03	5.9593270e+03	7.4499586e+03	6.7786067e+03	6.6224237e+03	6.1036508e+03	7.1715611e+03	6.9475231e+03	6.6920400e+03	7.3352999e+03	6.7884575e+03	6.7320302e+03	6.9216504e+03	6.6233506e+03	6.5896051e+03	6.9801540e+03	6.2147153e+03	6.9779121e+03	6.0042853e+03	6.7035455e+03	6.6251919e+03	6.6204120e+03	6.3525980e+03	6.1216464e+03	6.8649454e+03	7.0909806e+03	7.0385785e+03	6.4223892e+03	6.6627774e+03	6.7251901e+03
6.5723910e+03	6.9286635e+03	6.8879048e+03	6.6870677e+03	6.7053692e+03	6.7122014e+03	6.7503538e+03	7.0283816e+03	6.8659295e+03	6.4438168e+03	6.2967909e+03	7.0440521e+03	6.1171420e+03	6.5330533e+03	6.7193063e+03	6.8718567e+03	6.9427874e+03	7.2609590e+03	6.7566067e+03	6.9829487e+03	7.0531835e+03	6.0198400e+03	7.5918199e+03	6.8875969e+03	6.6878905e+03	6.1306004e+03	7.2396365e+03	6.9972821e+03	6.7241814e+03	7.3452815e+03	6.8243704e+03	6.7883563e+03	6.9612440e+03	6.6881141e+03	6.8570569e+03	7.0614425e+03	6.2200896e+03	6.9857023e+03	6.0296967e+03	6.9170160e+03	6.6731800e+03	6.8104355e+03	6.4417789e+03	6.1785250e+03	6.8966190e+03	7.1197252e+03	7.0679521e+03	6.5140184e+03	6.7826969e+03	6.7489184e+03
6.5726688e+03	6.9363676e+03	6.9938077e+03	6.7420540e+03	6.7226029e+03	6.7638465e+03	6.7673270e+03	7.1570514e+03	6.8651915e+03	6.5331237e+03	6.3498525e+03	7.1361371e+03	6.1318174e+03	6.5633145e+03	6.7644095e+03	6.9855689e+03	6.9456281e+03	7.2784448e+03	6.7751718e+03	7.0476931e+03	7.1436661e+03	6.0566500e+03	7.6492770e+03	7.1072914e+03	6.8954998e+03	6.3318535e+03	7.3660930e+03	7.0562971e+03	6.7425054e+03	7.3590590e+03	6.9382723e+03	6.8113400e+03	6.9704755e+03	6.7939809e+03	6.8703807e+03	7.1178828e+03	6.2236074e+03	7.0219071e+03	6.2690644e+03	6.9324007e+03	6.7797539e+03	6.8788634e+03	6.4567894e+03	6.2004882e+03	6.9583897e+03	7.1859282e+03	7.2172688e+03	6.8943419e+03	6.8973176e+03	6.8156831e+03
6.5818290e+03	6.9492030e+03	6.9963385e+03	6.7481351e+03	6.8412774e+03	6.7704977e+03	6.8948645e+03	7.1843575e+03	6.8737601e+03	6.5643585e+03	6.3587473e+03	7.2057502e+03	6.2260516e+03	6.6318210e+03	6.8136549e+03	7.0954158e+03	6.9635044e+03	7.5195487e+03	6.8971973e+03	7.2353484e+03	7.2676011e+03	6.1866635e+03	7.7615232e+03	7.1180941e+03	6.9272439e+03	6.4089119e+03	7.3904444e+03	7.1505921e+03	6.7798045e+03	7.3648771e+03	7.0170669e+03	6.8513934e+03	6.9701639e+03	6.8191388e+03	6.9375610e+03	7.1237085e+03	6.2458594e+03	7.1803110e+03	6.3104150e+03	6.9939600e+03	6.8195869e+03	7.0285146e+03	6.5209992e+03	6.4098232e+03	7.0216565e+03	7.2064299e+03	7.3039333e+03	6.9462816e+03	6.9035577e+03	6.8262905e+03
6.7822257e+03	6.9942762e+03	7.1305248e+03	6.7893610e+03	6.9813782e+03	6.8921049e+03	7.1730753e+03	7.3555235e+03	6.8787111e+03	6.5789268e+03	6.4561596e+03	7.2346295e+03	6.4438862e+03	6.7210189e+03	6.9136957e+03	7.1283143e+03	7.0167710e+03	7.5666724e+03	6.9062028e+03	7.3778503e+03	7.3395182e+03	6.2010681e+03	7.9807524e+03	7.1455374e+03	6.9714464e+03	6.4282931e+03	7.4017912e+03	7.1829741e+03	6.9123120e+03	7.5074907e+03	7.0537237e+03	6.9061731e+03	7.0153044e+03	6.8799065e+03	7.0108063e+03	7.2248538e+03	6.3472050e+03	7.3432766e+03	6.4125917e+03	6.9982673e+03	6.8895051e+03	7.3544103e+03	6.6592595e+03	6.4974211e+03	7.0899262e+03	7.2373441e+03	7.3499918e+03	6.9551955e+03	6.9052303e+03	6.9330114e+03
6.8208783e+03	7.0592793e+03	7.1378495e+03	6.8002866e+03	7.1657230e+03	6.9677552e+03	7.2393883e+03	7.4325128e+03	6.9279980e+03	6.6210077e+03	6.5273204e+03	7.2837201e+03	6.5351920e+03	6.7905018e+03	7.3256335e+03	7.3764384e+03	7.0244030e+03	7.7245343e+03	6.9448099e+03	7.5281133e+03	7.3781061e+03	6.2097050e+03	8.0322804e+03	7.1541910e+03	6.9898886e+03	6.8895946e+03	7.5283149e+03	7.4939500e+03	7.0682871e+03	8.2014940e+03	7.1180058e+03	6.9079145e+03	7.1888166e+03	6.9773370e+03	7.0720896e+03	7.3609682e+03	6.5429255e+03	7.4030950e+03	6.5677260e+03	7.0432438e+03	6.9297350e+03	7.3564520e+03	6.7344783e+03	6.6080766e+03	7.1957124e+03	7.2570725e+03	7.3878912e+03	6.9641351e+03	6.9084192e+03	6.9429357e+03
6.9076422e+03	7.0624449e+03	7.1559644e+03	6.8020621e+03	7.2086583e+03	7.0239175e+03	7.3462545e+03	7.4347020e+03	6.9420724e+03	6.6485192e+03	6.5759369e+03	7.2978126e+03	6.5840419e+03	6.9895475e+03	7.4488484e+03	7.3901885e+03	7.0789800e+03	7.7494866e+03	7.1464555e+03	7.5295262e+03	7.7496840e+03	6.3163920e+03	8.0598454e+03	7.3368485e+03	7.2071336e+03	6.9254802e+03	7.5714267e+03	7.5410082e+03	7.1367095e+03	8.2694144e+03	7.1324839e+03	7.0668654e+03	7.1915736e+03	7.0364670e+03	7.1755687e+03	7.3668931e+03	6.6400029e+03	7.4576562e+03	6.7551896e+03	7.0581808e+03	6.9415570e+03	7.3741093e+03	6.8078557e+03	6.6992317e+03	7.4073749e+03	7.3099461e+03	7.4236277e+03	6.9747114e+03	7.0059227e+03	6.9479955e+03
6.9729733e+03	7.0685647e+03	7.2049672e+03	6.9878913e+03	7.4417299e+03	7.1099347e+03	7.4335702e+03	7.4383779e+03	6.9864191e+03	6.6558432e+03	6.6594748e+03	7.3171271e+03	6.6173714e+03	7.3002403e+03	7.5696673e+03	7.4386841e+03	7.0902029e+03	7.7548678e+03	7.1758400e+03	7.5365163e+03	7.9183884e+03	6.3263773e+03	8.0790208e+03	7.3946622e+03	7.2982386e+03	7.3850033e+03	7.6899669e+03	7.6596232e+03	7.2809243e+03	8.3150989e+03	7.1959016e+03	7.1460681e+03	7.2502954e+03	7.0530087e+03	7.2062737e+03	7.4259068e+03	6.7293954e+03	7.4839468e+03	6.8445708e+03	7.2519838e+03	6.9695242e+03	7.4189237e+03	6.8778535e+03	6.7643717e+03	7.4110944e+03	7.4694191e+03	7.5549334e+03	6.9918915e+03	7.0888458e+03	7.0273716e+03
7.0667263e+03	7.2357326e+03	7.3437684e+03	7.0487106e+03	7.6248775e+03	7.4472722e+03	7.4699449e+03	7.6668994e+03	7.0449037e+03	6.7659092e+03	6.7079645e+03	7.4525666e+03	6.8447078e+03	7.7025721e+03	7.8664119e+03	7.5225312e+03	7.1619148e+03	7.7675265e+03	7.1808333e+03	7.5426037e+03	8.0146429e+03	6.3686347e+03	8.1342559e+03	7.4254074e+03	7.4575894e+03	7.4442914e+03	7.7753179e+03	7.6771920e+03	7.5412910e+03	8.3597118e+03	7.2420518e+03	7.3413493e+03	7.2789223e+03	7.2395260e+03	7.3201721e+03	7.4233407e+03	6.8669211e+03	7.5619589e+03	7.0586472e+03	7.3814622e+03	7.1617161e+03	7.6766609e+03	7.0498875e+03	6.8181275e+03	7.4694253e+03	7.5794696e+03	7.7234363e+03	7.0826352e+03	7.1641995e+03	7.2126046e+03
7.1646746e+03	7.2820378e+03	7.5472119e+03	7.0649802e+03	7.6647820e+03	7.5125942e+03	7.5980438e+03	7.6784006e+03	7.2622003e+03	6.9952861e+03	6.7397222e+03	7.4626067e+03	6.8522127e+03	7.7591729e+03	7.9004427e+03	7.5197090e+03	7.2195229e+03	7.8340999e+03	7.2867702e+03	7.5835559e+03	8.0183691e+03	6.3707459e+03	8.1915757e+03	7.4709733e+03	7.5564528e+03	7.6628046e+03	7.8270139e+03	7.7446184e+03	7.5861239e+03	8.5613977e+03	7.2910277e+03	7.3946035e+03	7.2829530e+03	7.3791426e+03	7.3663252e+03	7.4685322e+03	7.1831381e+03	7.5885787e+03	7.7059019e+03	7.4971769e+03	7.1982540e+03	8.0772469e+03	7.1789428e+03	6.8461915e+03	7.5453367e+03	7.7460799e+03	7.7701693e+03	7.2292026e+03	7.2445837e+03	7.3465325e+03
7.1645286e+03	7.3159828e+03	7.6263313e+03	7.3412775e+03	7.7929517e+03	7.5381029e+03	7.6227188e+03	7.6916502e+03	7.2624293e+03	7.0002592e+03	6.8078011e+03	7.5293496e+03	6.8726327e+03	7.8088337e+03	7.9028355e+03	7.5900262e+03	7.2494288e+03	7.8749851e+03	7.3881744e+03	7.5841638e+03	8.0213969e+03	6.3758542e+03	8.2120380e+03	7.6027613e+03	7.6333370e+03	7.7874298e+03	7.8407059e+03	8.0006699e+03	7.5994902e+03	8.5889028e+03	7.3977080e+03	7.4584295e+03	7.3576560e+03	7.4339584e+03	7.4649668e+03	7.5718831e+03	7.2670115e+03	7.7541300e+03	7.7165806e+03	7.5724508e+03	7.2346924e+03	8.1350967e+03	7.1939730e+03	7.0092004e+03	7.5672114e+03	7.8126664e+03	7.9820139e+03	7.2266224e+03	7.2786800e+03	7.4024394e+03
7.2471962e+03	7.3357071e+03	7.6885788e+03	7.4511973e+03	7.8912080e+03	7.6183077e+03	7.6684781e+03	7.8526171e+03	7.2784758e+03	7.0215027e+03	6.9427054e+03	7.7418712e+03	6.9505021e+03	7.8506347e+03	8.0182337e+03	7.5954844e+03	7.2620638e+03	8.1151477e+03	7.4508529e+03	7.6466006e+03	8.1049031e+03	6.3778865e+03	8.3713969e+03	7.6275404e+03	7.6387687e+03	7.8743299e+03	7.8691184e+03	8.0049260e+03	7.6192040e+03	8.6107672e+03	7.5210031e+03	7.6281363e+03	7.3674997e+03	7.6670491e+03	7.4939108e+03	7.6391351e+03	7.2771449e+03	7.8537539e+03	7.7331222e+03	7.6086079e+03	7.4242996e+03	8.2010848e+03	7.2833035e+03	7.2854960e+03	7.6274889e+03	7.8416065e+03	8.0863174e+03	7.4892054e+03	7.5990577e+03	7.6389433e+03
7.3473719e+03	7.5418798e+03	7.6989277e+03	7.4543993e+03	8.0645456e+03	7.6928831e+03	7.7070172e+03	7.8518588e+03	7.3822931e+03	7.1084291e+03	6.9661055e+03	8.0106998e+03	7.0080391e+03	7.8589149e+03	8.0815639e+03	7.7514611e+03	7.5155420e+03	8.5272776e+03	7.5316867e+03	7.6593916e+03	8.1786404e+03	6.3961143e+03	8.6220795e+03	7.7678754e+03	7.8634832e+03	7.9148842e+03	7.9616822e+03	8.0680825e+03	7.9817933e+03	8.6924985e+03	7.7080435e+03	7.6526224e+03	7.3812215e+03	7.7670160e+03	7.5361077e+03	8.0173077e+03	7.3842487e+03	8.1361550e+03	7.8200106e+03	7.6294033e+03	7.4534627e+03	8.3943898e+03	7.3593796e+03	7.4228234e+03	7.7238844e+03	8.0006593e+03	8.1391791e+03	7.6285354e+03	7.7085889e+03	7.6825529e+03
7.6366566e+03	7.7933305e+03	7.8572161e+03	7.5129959e+03	8.1654299e+03	7.7533659e+03	8.0181068e+03	7.8931790e+03	7.4332117e+03	7.1745316e+03	7.0526949e+03	8.0344681e+03	7.1549162e+03	8.1799308e+03	8.3166550e+03	7.7625588e+03	7.6189307e+03	8.5333959e+03	7.5603783e+03	7.7534710e+03	8.1850804e+03	6.4703862e+03	8.6821534e+03	8.1808417e+03	7.8973883e+03	7.9350152e+03	8.0090553e+03	8.1264032e+03	7.9883811e+03	8.7553813e+03	7.7406571e+03	7.6808573e+03	7.3847535e+03	7.8457599e+03	7.6045079e+03	8.0881373e+03	7.4425483e+03	8.1391579e+03	7.8814187e+03	7.7306159e+03	7.4740887e+03	8.4216065e+03	7.5892800e+03	7.4734108e+03	7.7350113e+03	8.0717505e+03	8.3533875e+03	7.7262983e+03	7.7385403e+03	7.7566052e+03
7.6487290e+03	7.8657706e+03	7.9761098e+03	7.8300035e+03	8.2627080e+03	7.7702183e+03	8.3818481e+03	7.8997120e+03	7.5443849e+03	7.4018123e+03	7.1262866e+03	8.1086881e+03	7.4066981e+03	8.2215890e+03	8.3493290e+03	7.9032583e+03	7.7380202e+03	8.6927598e+03	7.5639575e+03	7.8152784e+03	8.2578525e+03	6.5360362e+03	8.9328078e+03	8.7154475e+03	7.9821387e+03	8.0282554e+03	8.0584251e+03	8.1439669e+03	8.0175877e+03	8.7611729e+03	7.7506243e+03	7.7210222e+03	7.3838612e+03	7.8946496e+03	7.7263288e+03	8.0952138e+03	7.4618288e+03	8.2317878e+03	8.0299922e+03	7.7857981e+03	7.6678578e+03	8.7312094e+03	7.6175761e+03	7.5222597e+03	7.8223420e+03	8.1514034e+03	8.3715530e+03	7.7398819e+03	7.7391921e+03	7.8735850e+03
7.7729638e+03	8.0002001e+03	8.3853802e+03	7.8769093e+03	8.2946715e+03	7.7945362e+03	8.4181496e+03	7.9888116e+03	7.5843499e+03	7.8804252e+03	7.2430161e+03	8.1298266e+03	7.4434402e+03	8.3070645e+03	8.6854447e+03	8.2290544e+03	7.9303914e+03	8.9037501e+03	7.5749601e+03	7.8569843e+03	8.3223741e+03	6.6138061e+03	8.9882807e+03	8.7349034e+03	8.1524303e+03	8.0560231e+03	8.1214148e+03	8.1471025e+03	8.1217995e+03	8.8064171e+03	7.7761144e+03	7.9365546e+03	7.5652658e+03	7.9258035e+03	7.8976848e+03	8.2326861e+03	7.6076444e+03	8.2887628e+03	8.1409311e+03	7.8494222e+03	7.7896522e+03	8.7512731e+03	7.9842631e+03	7.5582140e+03	7.8495424e+03	8.3401077e+03	8.4028239e+03	7.7501150e+03	7.8106006e+03	8.0059005e+03
7.9256054e+03	8.0681695e+03	8.5753047e+03	7.9163773e+03	8.3267458e+03	7.8667725e+03	8.4595977e+03	8.5409673e+03	7.6076914e+03	7.9245202e+03	7.3971435e+03	8.1426050e+03	7.4708192e+03	8.3569555e+03	8.7557064e+03	8.2823183e+03	8.0231345e+03	8.9290596e+03	7.7003631e+03	8.1003343e+03	8.5772247e+03	7.0030125e+03	9.1149183e+03	8.8191743e+03	8.3522018e+03	8.2614543e+03	8.1275821e+03	8.4094288e+03	8.2245883e+03	8.8420238e+03	7.8951224e+03	8.0228002e+03	7.7328800e+03	8.0303341e+03	7.9015943e+03	8.2594781e+03	7.8147482e+03	8.4140659e+03	8.1478724e+03	7.8519949e+03	7.9166416e+03	8.7635974e+03	8.2532062e+03	7.8323765e+03	7.9140562e+03	8.3460530e+03	8.4970445e+03	8.1629888e+03	7.8304586e+03	8.0094542e+03
8.0310694e+03	8.1200760e+03	8.7415898e+03	7.9357956e+03	8.3550396e+03	7.9791823e+03	8.5148745e+03	8.5421397e+03	8.1242396e+03	8.0470087e+03	7.4384741e+03	8.4374252e+03	7.5277735e+03	8.4109200e+03	8.7839336e+03	8.5002356e+03	8.1094841e+03	9.0262131e+03	7.7371650e+03	8.2271398e+03	8.5805685e+03	7.3144650e+03	9.1258637e+03	8.8585427e+03	8.4535620e+03	8.3951044e+03	8.2300304e+03	8.4444365e+03	8.3327498e+03	8.8578784e+03	8.0445256e+03	8.1185229e+03	7.9229765e+03	8.1620874e+03	8.1209255e+03	8.4939175e+03	7.9291420e+03	8.6749202e+03	8.5244281e+03	8.0889341e+03	8.0047580e+03	9.0477066e+03	8.4540623e+03	8.3391011e+03	8.4105118e+03	8.3894038e+03	8.5564791e+03	8.1970245e+03	7.8723775e+03	8.2278509e+03
8.7172581e+03	8.1402280e+03	8.7586554e+03	7.9508034e+03	8.6042205e+03	8.1518923e+03	8.6132920e+03	8.6568214e+03	8.1650686e+03	8.0806390e+03	7.5112738e+03	8.5077853e+03	7.6808115e+03	8.4565491e+03	9.0338743e+03	8.7438831e+03	8.2650489e+03	9.0815057e+03	8.0156866e+03	8.2316079e+03	8.6273846e+03	7.4376197e+03	9.2843372e+03	8.8777068e+03	8.4625303e+03	8.7564392e+03	8.2629899e+03	8.6208498e+03	8.5940967e+03	8.8831142e+03	8.2050508e+03	8.5231769e+03	8.0289019e+03	8.1866890e+03	8.1841730e+03	8.5821607e+03	7.9810449e+03	8.7142090e+03	8.5626171e+03	8.1914260e+03	8.0035210e+03	9.1393935e+03	8.4836266e+03	8.5749596e+03	8.5707114e+03	8.5016791e+03	8.9118583e+03	8.2450207e+03	7.9652533e+03	8.2350063e+03
8.9372582e+03	8.4546500e+03	8.8257974e+03	8.2170649e+03	8.6481923e+03	8.3524332e+03	8.6872462e+03	8.7713541e+03	8.5556855e+03	8.0833273e+03	7.5246280e+03	8.8953576e+03	7.7520888e+03	8.4740345e+03	9.0984579e+03	8.8668487e+03	8.2799234e+03	9.4017270e+03	8.3157503e+03	8.3093184e+03	8.7608026e+03	7.6990992e+03	9.3299985e+03	8.9720319e+03	8.9726364e+03	8.7860069e+03	8.4221453e+03	8.8444393e+03	8.7201546e+03	9.0777901e+03	8.4879872e+03	8.7066117e+03	8.2997275e+03	8.3157412e+03	8.4834813e+03	8.6434630e+03	8.1595038e+03	8.7352500e+03	8.6593879e+03	8.3108338e+03	8.0424606e+03	9.1621351e+03	8.7583332e+03	8.6537516e+03	8.6668806e+03	8.5878225e+03	8.9140194e+03	8.3899314e+03	8.2001973e+03	8.3676015e+03
8.9882366e+03	8.5048097e+03	9.0150757e+03	8.2475886e+03	8.6887945e+03	8.7686835e+03	8.8187139e+03	8.7935456e+03	8.6230794e+03	8.5462514e+03	7.5310688e+03	8.9702735e+03	7.8496615e+03	8.9395447e+03	9.0977599e+03	8.9575002e+03	8.7428907e+03	9.4620499e+03	8.3398636e+03	8.6950934e+03	8.8141222e+03	7.7887720e+03	9.5539913e+03	9.0238407e+03	9.2727751e+03	8.9371647e+03	8.4675352e+03	8.9435016e+03	8.9068180e+03	9.2344818e+03	8.5115449e+03	8.7654873e+03	8.4572141e+03	8.3258684e+03	8.5999846e+03	8.6676350e+03	8.3775671e+03	8.7586952e+03	8.8685571e+03	8.4938007e+03	8.7615738e+03	9.3164256e+03	8.8765113e+03	8.7995349e+03	8.7137807e+03	8.9977751e+03	9.1177539e+03	8.6328184e+03	8.2364100e+03	8.9750583e+03
9.1699540e+03	8.7441049e+03	9.0431466e+03	8.3364075e+03	8.8624349e+03	8.7707592e+03	8.9172635e+03	8.8165351e+03	8.7635750e+03	8.7216712e+03	7.6500087e+03	9.0366286e+03	7.8720545e+03	9.0723261e+03	9.1137161e+03	8.9607591e+03	9.2022124e+03	9.5924826e+03	8.6183259e+03	8.7269371e+03	8.9842619e+03	7.9416044e+03	9.5770379e+03	9.1010875e+03	9.3448227e+03	9.0988493e+03	8.9110242e+03	9.3743376e+03	9.0645264e+03	9.4944150e+03	8.9193151e+03	9.1514901e+03	8.7598727e+03	8.3546543e+03	8.6265007e+03	8.6896480e+03	8.6526772e+03	8.8785352e+03	8.9442984e+03	8.5870571e+03	8.7938565e+03	9.3346970e+03	9.0171609e+03	9.0963404e+03	8.8271828e+03	9.1233639e+03	9.2954660e+03	8.7849648e+03	8.8443262e+03	9.2456150e+03
9.2024627e+03	8.7626578e+03	9.0760988e+03	8.3430928e+03	9.3068359e+03	8.9469411e+03	8.9653079e+03	9.1526671e+03	8.7999030e+03	8.9177380e+03	7.7995586e+03	9.0957225e+03	8.6956207e+03	9.1351421e+03	9.2311984e+03	9.1302643e+03	9.5591064e+03	9.6135635e+03	8.6429848e+03	8.8368968e+03	9.1290478e+03	7.9549060e+03	9.6220841e+03	9.3563198e+03	9.4785345e+03	9.2259729e+03	8.9469006e+03	9.5879911e+03	9.1405015e+03	9.4967781e+03	9.0701735e+03	9.1705863e+03	8.9330094e+03	8.3877044e+03	8.6325775e+03	8.7158578e+03	8.8109366e+03	9.0949265e+03	8.9722413e+03	8.6182771e+03	8.8377651e+03	9.3484013e+03	9.0404516e+03	9.2165914e+03	8.8922557e+03	9.3703516e+03	9.3925914e+03	9.2875020e+03	8.8925883e+03	9.3062935e+03
9.2185226e+03	9.2124654e+03	9.1845909e+03	8.4382469e+03	9.7751246e+03	9.0787589e+03	9.1534696e+03	9.2283150e+03	8.8323693e+03	9.3131492e+03	8.3555523e+03	9.3340386e+03	8.7954518e+03	9.1972533e+03	9.3108464e+03	9.4032214e+03	9.6624773e+03	9.6727846e+03	9.0360600e+03	8.9995018e+03	9.5068428e+03	7.9640981e+03	9.7558964e+03	9.5405246e+03	9.6410236e+03	9.3099744e+03	9.0652245e+03	9.5941896e+03	9.1417423e+03	9.6282559e+03	9.0863772e+03	9.2844831e+03	8.9690622e+03	9.0380253e+03	8.7723148e+03	8.7407912e+03	8.9359333e+03	9.2352475e+03	9.0743720e+03	8.8728129e+03	9.1892604e+03	9.6500902e+03	9.1671095e+03	9.2278421e+03	9.1319471e+03	9.5931862e+03	9.3952219e+03	9.6678382e+03	9.0455311e+03	9.5870793e+03
9.2565474e+03	9.2712901e+03	9.2508504e+03	8.8010688e+03	9.7815511e+03	9.4998291e+03	9.1936187e+03	9.4064461e+03	9.4367364e+03	9.4483495e+03	9.1600399e+03	9.7692168e+03	8.9090519e+03	9.2236871e+03	9.5699679e+03	9.4596059e+03	9.7482368e+03	9.6677803e+03	9.4518392e+03	9.3573123e+03	9.5087721e+03	8.4183205e+03	9.7759587e+03	9.7492437e+03	9.6961434e+03	9.3660079e+03	9.1517630e+03	9.6088291e+03	9.3404284e+03	9.6411221e+03	9.4278474e+03	9.3339306e+03	9.0712741e+03	9.0542316e+03	9.4944265e+03	9.0687383e+03	9.0030251e+03	9.3628912e+03	9.1145817e+03	9.3909753e+03	9.4141138e+03	9.8497172e+03	9.2775905e+03	9.4791196e+03	9.1884843e+03	9.9006460e+03	9.6366443e+03	9.6936279e+03	9.3865984e+03	9.6547982e+03
9.8054795e+03	9.3096102e+03	9.5616610e+03	8.8602873e+03	9.8046812e+03	9.6486769e+03	9.3845852e+03	9.4259902e+03	9.6683314e+03	9.5254974e+03	9.6433404e+03	9.8768839e+03	9.0589169e+03	9.6432560e+03	9.9451743e+03	9.9203739e+03	9.8545702e+03	9.6973982e+03	9.4634136e+03	9.6684830e+03	9.7923745e+03	8.9222752e+03	9.7834218e+03	9.7918674e+03	9.8535052e+03	9.6347239e+03	9.4943953e+03	9.6099885e+03	9.8672442e+03	9.7166406e+03	9.4770462e+03	9.4889260e+03	9.5858984e+03	9.7172318e+03	9.5063023e+03	9.3964956e+03	9.1072143e+03	9.4762913e+03	9.5654459e+03	9.5824639e+03	9.7629357e+03	9.9322232e+03	9.7602844e+03	9.7412545e+03	9.9052883e+03	9.9562324e+03	9.6718056e+03	9.7286157e+03	9.4272151e+03	9.7857966e+03
9.9766071e+03	9.7809885e+03	9.7199504e+03	9.7482192e+03	9.8137541e+03	9.7929849e+03	9.7993354e+03	9.5465561e+03	9.8608600e+03	9.7620162e+03	9.7450811e+03	9.9797654e+03	9.3405415e+03	9.8871133e+03	9.9665233e+03	9.9663523e+03	9.9715542e+03	9.9898462e+03	9.7793705e+03	9.8055074e+03	9.9540359e+03	9.3649320e+03	9.7831129e+03	9.8275092e+03	9.9816888e+03	9.7211971e+03	9.6773976e+03	9.6597878e+03	9.9933880e+03	9.9709282e+03	9.8864943e+03	9.7596378e+03	9.7491906e+03	9.8671369e+03	9.5846185e+03	9.9272710e+03	9.2182486e+03	9.6618185e+03	9.6285647e+03	9.6272390e+03	9.9268220e+03	9.9603210e+03	9.9791388e+03	9.9528412e+03	9.9318655e+03	9.9854501e+03	9.8350344e+03	9.7867909e+03	9.9955321e+03	9.8273215e+03
