# Supplementary material for: Signal Partitioning Algorithm for Highly Efficient Gaussian Mixture Modeling in Mass Spectrometry
Source: PLoS One. 2015 Jul 31;10(7):e0134256. doi: 10.1371/journal.pone.0134256 (PMC4521892; doi:10.1371/journal.pone.0134256)
Supplement: S3 File — (ZIP) [file pone.0134256.s003.zip › S3_File/sim_peaks_250.txt]

% Manuscript: Signal partitioning algorithm for highly efficient Gaussian mixture modeling in mass spectrometry
% by Andrzej Polanski, Michal Marczyk, Monika Pietrowska, Piotr Widlak and Joanna Polanska
% True peaks for simulated data with 250 peaks
% columns: true peaks for different populations
2.2457280e+03	2.2759725e+03	2.1249145e+03	2.1722499e+03	2.2203698e+03	2.1584910e+03	2.1642164e+03	2.2683721e+03	2.1601817e+03	2.1430592e+03	2.2019097e+03	2.1829414e+03	2.3174020e+03	2.3232341e+03	2.1403967e+03	2.1617993e+03	2.2261735e+03	2.1996447e+03	2.1174460e+03	2.2363742e+03	2.1300305e+03	2.1191782e+03	2.0728009e+03	2.1027180e+03	2.2307271e+03	2.1416675e+03	2.1845043e+03	2.1569998e+03	2.2059621e+03	2.1311590e+03	2.1947510e+03	2.2253038e+03	2.2542619e+03	2.2311667e+03	2.1322949e+03	2.1871250e+03	2.2367824e+03	2.3042526e+03	2.1605212e+03	2.2365017e+03	2.1458769e+03	2.2500640e+03	2.1621460e+03	2.1643581e+03	2.1911977e+03	2.1104515e+03	2.2351716e+03	2.1269022e+03	2.1431880e+03	2.2982614e+03
2.2556696e+03	2.2973789e+03	2.2379869e+03	2.2222728e+03	2.2360995e+03	2.2843767e+03	2.2932253e+03	2.2959449e+03	2.1620837e+03	2.2825742e+03	2.2791187e+03	2.2407237e+03	2.3439826e+03	2.3271366e+03	2.1461973e+03	2.2184632e+03	2.2658856e+03	2.3141118e+03	2.1579503e+03	2.2859159e+03	2.2148978e+03	2.3160423e+03	2.1724858e+03	2.1404437e+03	2.3137325e+03	2.2349103e+03	2.2261823e+03	2.1610072e+03	2.2184084e+03	2.1429231e+03	2.2004303e+03	2.2572179e+03	2.2633453e+03	2.2930650e+03	2.2517769e+03	2.2350857e+03	2.3643952e+03	2.3227254e+03	2.1861145e+03	2.2395739e+03	2.2346136e+03	2.2992435e+03	2.2435904e+03	2.2007130e+03	2.1954991e+03	2.2198858e+03	2.2619117e+03	2.1389116e+03	2.3190535e+03	2.4020267e+03
2.2652066e+03	2.3263418e+03	2.2985649e+03	2.2754818e+03	2.2711496e+03	2.3343648e+03	2.3121896e+03	2.3026833e+03	2.2117582e+03	2.2907592e+03	2.3441557e+03	2.3162246e+03	2.3479291e+03	2.3629229e+03	2.1753870e+03	2.3278370e+03	2.3038689e+03	2.3342210e+03	2.1585688e+03	2.3051051e+03	2.2304455e+03	2.3159439e+03	2.2805249e+03	2.1404841e+03	2.3160167e+03	2.3846873e+03	2.2292570e+03	2.2034756e+03	2.3085852e+03	2.2462191e+03	2.2481879e+03	2.2669659e+03	2.3552842e+03	2.3012860e+03	2.2920295e+03	2.2929524e+03	2.3778990e+03	2.3548557e+03	2.2005135e+03	2.2393144e+03	2.2676840e+03	2.3064961e+03	2.2480390e+03	2.3070242e+03	2.2030703e+03	2.2380753e+03	2.2927965e+03	2.2862161e+03	2.3240097e+03	2.4104084e+03
2.3098730e+03	2.3785013e+03	2.3740792e+03	2.3216958e+03	2.2763160e+03	2.3543694e+03	2.3162987e+03	2.3219470e+03	2.2924573e+03	2.3033669e+03	2.3924185e+03	2.3639375e+03	2.3492656e+03	2.3834923e+03	2.2244685e+03	2.3291132e+03	2.3078045e+03	2.3609005e+03	2.2933368e+03	2.3206414e+03	2.2812181e+03	2.3269506e+03	2.2866197e+03	2.1438228e+03	2.3228429e+03	2.4584488e+03	2.2652430e+03	2.3623812e+03	2.3590028e+03	2.3414618e+03	2.3343063e+03	2.2678328e+03	2.3748508e+03	2.3998407e+03	2.3019694e+03	2.3005479e+03	2.4027474e+03	2.3807947e+03	2.2306053e+03	2.3132536e+03	2.3331478e+03	2.3190647e+03	2.2798636e+03	2.3890770e+03	2.2165243e+03	2.3469964e+03	2.3035684e+03	2.3033787e+03	2.3477833e+03	2.4162146e+03
2.3702944e+03	2.3836659e+03	2.4321819e+03	2.4144947e+03	2.4199917e+03	2.3925676e+03	2.3500129e+03	2.3558526e+03	2.3312385e+03	2.3312217e+03	2.4054649e+03	2.4142360e+03	2.3560430e+03	2.3891354e+03	2.2326279e+03	2.3529310e+03	2.3093872e+03	2.3850260e+03	2.3189537e+03	2.3395913e+03	2.3045776e+03	2.3479600e+03	2.3118600e+03	2.2662333e+03	2.3285690e+03	2.4956988e+03	2.2779292e+03	2.3615198e+03	2.4362479e+03	2.3962442e+03	2.3669997e+03	2.4428787e+03	2.3752777e+03	2.4024918e+03	2.3064212e+03	2.3226162e+03	2.4539411e+03	2.4011984e+03	2.2411567e+03	2.3346844e+03	2.3708454e+03	2.3509575e+03	2.3256689e+03	2.4188875e+03	2.2772282e+03	2.3902566e+03	2.3287606e+03	2.3770975e+03	2.3632227e+03	2.4351715e+03
2.3767868e+03	2.3908746e+03	2.4720361e+03	2.4296772e+03	2.4398686e+03	2.4202571e+03	2.4098310e+03	2.3844869e+03	2.3344603e+03	2.3432064e+03	2.4183687e+03	2.4172348e+03	2.3724048e+03	2.4299034e+03	2.2739300e+03	2.4261605e+03	2.3207939e+03	2.3893268e+03	2.3479178e+03	2.3526543e+03	2.3512575e+03	2.4502627e+03	2.3685285e+03	2.2768551e+03	2.3308616e+03	2.4964658e+03	2.2885989e+03	2.3646661e+03	2.4469448e+03	2.3980677e+03	2.3801022e+03	2.4641763e+03	2.3850752e+03	2.4064680e+03	2.3390457e+03	2.3352065e+03	2.4647857e+03	2.4052215e+03	2.2621719e+03	2.3693796e+03	2.4116602e+03	2.3959917e+03	2.3580006e+03	2.4418904e+03	2.2788966e+03	2.4066930e+03	2.3510033e+03	2.3825750e+03	2.3900161e+03	2.4371081e+03
2.3872579e+03	2.4221673e+03	2.4960177e+03	2.4435034e+03	2.4800217e+03	2.4372110e+03	2.4180626e+03	2.4148908e+03	2.3601011e+03	2.3765066e+03	2.4426664e+03	2.4198158e+03	2.4077592e+03	2.4548739e+03	2.3090345e+03	2.4317343e+03	2.3285414e+03	2.4119248e+03	2.3596056e+03	2.3574302e+03	2.4043222e+03	2.4568248e+03	2.3857769e+03	2.3184298e+03	2.3629619e+03	2.4991963e+03	2.3194731e+03	2.4008684e+03	2.4605664e+03	2.4005011e+03	2.4390712e+03	2.4654050e+03	2.3960042e+03	2.4506470e+03	2.4072027e+03	2.3483408e+03	2.4750193e+03	2.4330553e+03	2.2833677e+03	2.3738406e+03	2.4141032e+03	2.4424107e+03	2.3752445e+03	2.4500124e+03	2.3095918e+03	2.4254560e+03	2.3660733e+03	2.3982091e+03	2.3924869e+03	2.4421474e+03
2.4039596e+03	2.4440128e+03	2.5223443e+03	2.4623695e+03	2.4902724e+03	2.4614793e+03	2.4187293e+03	2.4213428e+03	2.3716484e+03	2.3912559e+03	2.4442675e+03	2.4259070e+03	2.4466587e+03	2.4644059e+03	2.3138336e+03	2.4769148e+03	2.3282501e+03	2.4163446e+03	2.3655643e+03	2.3692682e+03	2.4251811e+03	2.5516215e+03	2.4157845e+03	2.3331403e+03	2.3693454e+03	2.5072530e+03	2.3354390e+03	2.4153783e+03	2.4817742e+03	2.4786736e+03	2.4486200e+03	2.4916636e+03	2.4007356e+03	2.4865254e+03	2.4294593e+03	2.3614467e+03	2.4840417e+03	2.4376155e+03	2.3103264e+03	2.3753408e+03	2.4286521e+03	2.4607024e+03	2.3772221e+03	2.5117849e+03	2.3616338e+03	2.4261434e+03	2.4008905e+03	2.4173415e+03	2.4083519e+03	2.4533488e+03
2.4170754e+03	2.4831142e+03	2.5271671e+03	2.4652863e+03	2.5079872e+03	2.4759761e+03	2.4339325e+03	2.4210418e+03	2.3807036e+03	2.4105997e+03	2.4456537e+03	2.4358391e+03	2.4458042e+03	2.5033425e+03	2.3792514e+03	2.4847914e+03	2.3548905e+03	2.4179341e+03	2.3840372e+03	2.3862641e+03	2.4439326e+03	2.5610848e+03	2.4195476e+03	2.3564714e+03	2.3755546e+03	2.5184338e+03	2.3371632e+03	2.4262800e+03	2.4883170e+03	2.4963974e+03	2.4634145e+03	2.5008216e+03	2.4006221e+03	2.5014825e+03	2.4630390e+03	2.3690895e+03	2.4987121e+03	2.4688521e+03	2.3191272e+03	2.4651415e+03	2.4443123e+03	2.4687230e+03	2.3851920e+03	2.5265735e+03	2.3774982e+03	2.4321338e+03	2.4093153e+03	2.4594227e+03	2.4070732e+03	2.4732437e+03
2.4210097e+03	2.4868233e+03	2.5281590e+03	2.4810585e+03	2.5089795e+03	2.4954672e+03	2.4381568e+03	2.4291613e+03	2.3856252e+03	2.4538056e+03	2.4590397e+03	2.4432864e+03	2.4548358e+03	2.5064285e+03	2.3855536e+03	2.4968746e+03	2.3557845e+03	2.4271373e+03	2.3931169e+03	2.4160844e+03	2.4484019e+03	2.5612223e+03	2.4272001e+03	2.3900901e+03	2.3776931e+03	2.5347311e+03	2.3464318e+03	2.4350162e+03	2.4935445e+03	2.4975489e+03	2.4716009e+03	2.5014415e+03	2.4185203e+03	2.5331581e+03	2.4774100e+03	2.3831465e+03	2.5407711e+03	2.4787216e+03	2.3874125e+03	2.4783963e+03	2.4880218e+03	2.5051187e+03	2.3998835e+03	2.5562234e+03	2.4056068e+03	2.4339181e+03	2.4156437e+03	2.4883363e+03	2.4513364e+03	2.4782120e+03
2.4283555e+03	2.5055884e+03	2.5326416e+03	2.4856422e+03	2.5131498e+03	2.4974446e+03	2.4460012e+03	2.4358302e+03	2.4067110e+03	2.4662949e+03	2.4941064e+03	2.4608241e+03	2.4555554e+03	2.5072378e+03	2.4211366e+03	2.5068465e+03	2.3755876e+03	2.4331613e+03	2.4396902e+03	2.4332791e+03	2.4582410e+03	2.5620377e+03	2.4312957e+03	2.3982710e+03	2.3801048e+03	2.5600452e+03	2.3929551e+03	2.4379106e+03	2.4967347e+03	2.5478293e+03	2.4759203e+03	2.5053136e+03	2.4308196e+03	2.5383461e+03	2.4783100e+03	2.4164367e+03	2.5703094e+03	2.4852375e+03	2.3876685e+03	2.4797997e+03	2.5257998e+03	2.5241959e+03	2.3994344e+03	2.5587499e+03	2.4248534e+03	2.4380465e+03	2.4209431e+03	2.4985898e+03	2.4739002e+03	2.4886997e+03
2.4506892e+03	2.5185900e+03	2.5352407e+03	2.5076397e+03	2.5212585e+03	2.4994923e+03	2.4514151e+03	2.4756768e+03	2.4252679e+03	2.5387045e+03	2.5217751e+03	2.4612403e+03	2.4632131e+03	2.5289209e+03	2.4706572e+03	2.5232537e+03	2.3876164e+03	2.4466980e+03	2.5031985e+03	2.4470463e+03	2.4703066e+03	2.5717396e+03	2.4583946e+03	2.4454488e+03	2.3944189e+03	2.5660722e+03	2.4054093e+03	2.4612165e+03	2.5002876e+03	2.5596228e+03	2.4956791e+03	2.5091327e+03	2.4632566e+03	2.5525768e+03	2.4860836e+03	2.4176355e+03	2.5895759e+03	2.5098835e+03	2.3943934e+03	2.4996451e+03	2.5244956e+03	2.5759943e+03	2.4021939e+03	2.5780018e+03	2.4417453e+03	2.4475257e+03	2.4245815e+03	2.5055985e+03	2.4938654e+03	2.5018813e+03
2.4883134e+03	2.5336986e+03	2.5424731e+03	2.5398403e+03	2.5264331e+03	2.5103291e+03	2.4790789e+03	2.4898479e+03	2.4652473e+03	2.5516785e+03	2.5258874e+03	2.4631047e+03	2.4783410e+03	2.5573878e+03	2.4906591e+03	2.5256248e+03	2.4481462e+03	2.4554018e+03	2.5144696e+03	2.4920313e+03	2.4819842e+03	2.5789258e+03	2.4825946e+03	2.4511707e+03	2.4216656e+03	2.5679480e+03	2.4132842e+03	2.4969372e+03	2.5673727e+03	2.5600333e+03	2.5060069e+03	2.5147517e+03	2.4677766e+03	2.5625306e+03	2.4989989e+03	2.4409592e+03	2.6236507e+03	2.5224246e+03	2.4173849e+03	2.5026695e+03	2.5541173e+03	2.5787289e+03	2.5739820e+03	2.5901148e+03	2.4977802e+03	2.4543168e+03	2.4339501e+03	2.5115560e+03	2.5284551e+03	2.5263842e+03
2.5276918e+03	2.5427854e+03	2.5637158e+03	2.5836285e+03	2.5455421e+03	2.5109515e+03	2.4785990e+03	2.4902197e+03	2.4693682e+03	2.5599325e+03	2.5502138e+03	2.4676561e+03	2.4981468e+03	2.5928522e+03	2.4973961e+03	2.5536764e+03	2.4601926e+03	2.4619051e+03	2.5322859e+03	2.4948645e+03	2.4913325e+03	2.6062352e+03	2.4914773e+03	2.4607629e+03	2.4259028e+03	2.5683584e+03	2.4171022e+03	2.5032982e+03	2.5780918e+03	2.5694535e+03	2.5436288e+03	2.5420492e+03	2.5093340e+03	2.5648906e+03	2.5410589e+03	2.4526494e+03	2.6332763e+03	2.5246668e+03	2.4730786e+03	2.5049148e+03	2.5717956e+03	2.5977690e+03	2.5867876e+03	2.5945737e+03	2.5017176e+03	2.4818763e+03	2.4618303e+03	2.5240942e+03	2.5748016e+03	2.5283089e+03
2.5725283e+03	2.5699210e+03	2.5753709e+03	2.6350591e+03	2.5494115e+03	2.5430651e+03	2.4836556e+03	2.5249089e+03	2.4936769e+03	2.5775154e+03	2.5998505e+03	2.4779455e+03	2.5028837e+03	2.6253363e+03	2.5359514e+03	2.5651776e+03	2.4820380e+03	2.4873098e+03	2.5323357e+03	2.4967227e+03	2.5082792e+03	2.6147326e+03	2.4966464e+03	2.4710701e+03	2.4396767e+03	2.5798523e+03	2.4215186e+03	2.5120603e+03	2.5824968e+03	2.5758956e+03	2.5603455e+03	2.5537808e+03	2.5166725e+03	2.5785559e+03	2.5550177e+03	2.4811985e+03	2.6515156e+03	2.5276299e+03	2.5101169e+03	2.5093053e+03	2.5772565e+03	2.6063268e+03	2.6008870e+03	2.6356894e+03	2.5031151e+03	2.4875593e+03	2.4978550e+03	2.5679067e+03	2.5780085e+03	2.5481295e+03
2.5880445e+03	2.5891027e+03	2.5880827e+03	2.6373775e+03	2.5694297e+03	2.5491420e+03	2.5274770e+03	2.5360156e+03	2.4983632e+03	2.6031351e+03	2.6023984e+03	2.4928733e+03	2.5235841e+03	2.6400923e+03	2.5380837e+03	2.5708695e+03	2.5045697e+03	2.5203002e+03	2.5369143e+03	2.5102481e+03	2.5109512e+03	2.6315626e+03	2.5353764e+03	2.4876421e+03	2.4611733e+03	2.5901508e+03	2.4237523e+03	2.5143880e+03	2.5915220e+03	2.5823337e+03	2.5995935e+03	2.5582304e+03	2.5221576e+03	2.6414152e+03	2.5744830e+03	2.4821349e+03	2.6529113e+03	2.5443985e+03	2.5268065e+03	2.5588653e+03	2.5775106e+03	2.6208078e+03	2.6174105e+03	2.6758219e+03	2.5100923e+03	2.4897619e+03	2.5440864e+03	2.5753412e+03	2.5915191e+03	2.5603118e+03
2.5931970e+03	2.5994908e+03	2.5937113e+03	2.6455738e+03	2.5725455e+03	2.5497301e+03	2.5526809e+03	2.5681174e+03	2.5222148e+03	2.6579921e+03	2.6055188e+03	2.5023963e+03	2.5322623e+03	2.6421231e+03	2.5461846e+03	2.5734847e+03	2.5059341e+03	2.5235697e+03	2.5551334e+03	2.5147092e+03	2.5108843e+03	2.6365580e+03	2.5628862e+03	2.4913646e+03	2.4713858e+03	2.6057872e+03	2.4372978e+03	2.5433765e+03	2.5930277e+03	2.5828461e+03	2.6043711e+03	2.5912931e+03	2.5275518e+03	2.6440036e+03	2.5913669e+03	2.5022885e+03	2.6624094e+03	2.5624289e+03	2.5418381e+03	2.5778145e+03	2.5970717e+03	2.6484207e+03	2.6305832e+03	2.6899022e+03	2.5304363e+03	2.4932591e+03	2.5602832e+03	2.5806830e+03	2.5932368e+03	2.5823884e+03
2.6042209e+03	2.5994125e+03	2.6709121e+03	2.6639842e+03	2.5810549e+03	2.5626104e+03	2.5630792e+03	2.5691341e+03	2.5687044e+03	2.6625283e+03	2.6066325e+03	2.5052795e+03	2.5326003e+03	2.6664165e+03	2.5523626e+03	2.5983469e+03	2.5195119e+03	2.5339698e+03	2.5633501e+03	2.5169539e+03	2.5143499e+03	2.6460793e+03	2.5763430e+03	2.5018274e+03	2.4764866e+03	2.6112232e+03	2.4543222e+03	2.5551766e+03	2.6306345e+03	2.6200321e+03	2.6413188e+03	2.6079824e+03	2.5529328e+03	2.6553845e+03	2.5947942e+03	2.5090056e+03	2.6706362e+03	2.5662944e+03	2.5478651e+03	2.6180331e+03	2.6081518e+03	2.6615620e+03	2.6333071e+03	2.6983722e+03	2.5363267e+03	2.5157255e+03	2.5668911e+03	2.6440114e+03	2.6154872e+03	2.6195324e+03
2.6191313e+03	2.6003588e+03	2.6834116e+03	2.6658513e+03	2.6139562e+03	2.5675357e+03	2.5814191e+03	2.5792882e+03	2.5907719e+03	2.6718909e+03	2.6103471e+03	2.5123502e+03	2.5407602e+03	2.6787231e+03	2.5584863e+03	2.6051016e+03	2.5270663e+03	2.5669789e+03	2.5681688e+03	2.5232637e+03	2.5174311e+03	2.6475402e+03	2.5810889e+03	2.5037313e+03	2.4964810e+03	2.6241952e+03	2.4566858e+03	2.5695093e+03	2.6426256e+03	2.6337151e+03	2.6609627e+03	2.6149470e+03	2.5615330e+03	2.6574917e+03	2.6022502e+03	2.5412177e+03	2.6792299e+03	2.5867977e+03	2.5528025e+03	2.6422648e+03	2.6265241e+03	2.6618773e+03	2.6462922e+03	2.7243611e+03	2.5380772e+03	2.5178186e+03	2.5671591e+03	2.6476380e+03	2.6458747e+03	2.6271773e+03
2.6208736e+03	2.6038982e+03	2.6897929e+03	2.6710704e+03	2.6169038e+03	2.6253663e+03	2.6153466e+03	2.5865211e+03	2.6164796e+03	2.6844191e+03	2.6149229e+03	2.5183629e+03	2.5832642e+03	2.6809612e+03	2.5595156e+03	2.6096621e+03	2.5340924e+03	2.5681618e+03	2.5990733e+03	2.5291851e+03	2.5431662e+03	2.6494436e+03	2.5988319e+03	2.5069114e+03	2.4987108e+03	2.6287436e+03	2.4667969e+03	2.5847967e+03	2.6720237e+03	2.6495715e+03	2.6693040e+03	2.6217182e+03	2.5795110e+03	2.6639651e+03	2.6031506e+03	2.5478435e+03	2.6819483e+03	2.5916871e+03	2.5525266e+03	2.6510481e+03	2.6331370e+03	2.6639063e+03	2.6489766e+03	2.7588206e+03	2.5505267e+03	2.5307562e+03	2.5684152e+03	2.6510101e+03	2.6586254e+03	2.6436411e+03
2.6289027e+03	2.6086978e+03	2.6961883e+03	2.6737080e+03	2.6690969e+03	2.6354350e+03	2.6294274e+03	2.5955109e+03	2.6183826e+03	2.6878930e+03	2.6380971e+03	2.5489061e+03	2.5978369e+03	2.6820069e+03	2.5675246e+03	2.6321301e+03	2.5499925e+03	2.5794408e+03	2.6333271e+03	2.5522523e+03	2.5748741e+03	2.6526785e+03	2.5999291e+03	2.5419818e+03	2.5169377e+03	2.6340559e+03	2.4779818e+03	2.5912985e+03	2.6747444e+03	2.6714423e+03	2.6924121e+03	2.6387202e+03	2.6034507e+03	2.6642160e+03	2.6022555e+03	2.5580994e+03	2.6877362e+03	2.6022393e+03	2.5655965e+03	2.6520993e+03	2.6341699e+03	2.6654479e+03	2.6495107e+03	2.7781594e+03	2.5587331e+03	2.5373317e+03	2.5690314e+03	2.6770022e+03	2.6658140e+03	2.6513581e+03
2.6710540e+03	2.6089081e+03	2.6993789e+03	2.6826749e+03	2.6936723e+03	2.6381574e+03	2.6324919e+03	2.6015657e+03	2.6402940e+03	2.7005772e+03	2.6419528e+03	2.5608269e+03	2.6439212e+03	2.6982271e+03	2.5706343e+03	2.6375837e+03	2.5740153e+03	2.5854585e+03	2.6636154e+03	2.5692979e+03	2.5804120e+03	2.6538026e+03	2.6200153e+03	2.5863650e+03	2.5267734e+03	2.6451755e+03	2.5723033e+03	2.6271170e+03	2.6741217e+03	2.7030521e+03	2.7321721e+03	2.6461724e+03	2.6251588e+03	2.6713434e+03	2.6295771e+03	2.5584046e+03	2.6963138e+03	2.6135482e+03	2.6099739e+03	2.7076494e+03	2.6344101e+03	2.6674883e+03	2.6704374e+03	2.7784358e+03	2.5646813e+03	2.5450534e+03	2.5855436e+03	2.6877826e+03	2.6775094e+03	2.6529281e+03
2.6811606e+03	2.6255430e+03	2.7172285e+03	2.7491103e+03	2.6953781e+03	2.6797077e+03	2.6443134e+03	2.6101894e+03	2.6610971e+03	2.7105425e+03	2.6631233e+03	2.5771350e+03	2.6458398e+03	2.7201595e+03	2.5726044e+03	2.6389046e+03	2.5793467e+03	2.5991423e+03	2.6767606e+03	2.5695301e+03	2.5908930e+03	2.7509910e+03	2.6332399e+03	2.5973446e+03	2.5482399e+03	2.6557146e+03	2.5748454e+03	2.6279678e+03	2.6930103e+03	2.7025973e+03	2.7341898e+03	2.6657295e+03	2.6295135e+03	2.6924173e+03	2.6451370e+03	2.5793861e+03	2.7014625e+03	2.6324235e+03	2.6466215e+03	2.7146274e+03	2.6441416e+03	2.7202850e+03	2.6696532e+03	2.7839502e+03	2.5702759e+03	2.5505457e+03	2.6194286e+03	2.6983127e+03	2.6915386e+03	2.6650452e+03
2.6856560e+03	2.6266113e+03	2.7462780e+03	2.7871284e+03	2.6982452e+03	2.7292283e+03	2.6476643e+03	2.6119897e+03	2.6604704e+03	2.7156221e+03	2.6753161e+03	2.5838870e+03	2.6716682e+03	2.7368960e+03	2.6018693e+03	2.6532366e+03	2.5834099e+03	2.5992770e+03	2.7230522e+03	2.5811576e+03	2.6360378e+03	2.7652007e+03	2.6382624e+03	2.6083311e+03	2.5591958e+03	2.6848766e+03	2.5749264e+03	2.6367074e+03	2.6941560e+03	2.7120214e+03	2.7529821e+03	2.6832435e+03	2.6388111e+03	2.6942692e+03	2.6459438e+03	2.6067487e+03	2.7055556e+03	2.6346609e+03	2.6532446e+03	2.7288705e+03	2.6573643e+03	2.7495901e+03	2.6893778e+03	2.8167044e+03	2.5738117e+03	2.5554282e+03	2.6371024e+03	2.7123977e+03	2.7054509e+03	2.6743498e+03
2.6856237e+03	2.6406172e+03	2.7783835e+03	2.7903921e+03	2.7027255e+03	2.7536744e+03	2.6478913e+03	2.6173329e+03	2.6695018e+03	2.7165059e+03	2.6952429e+03	2.5860349e+03	2.6888505e+03	2.7393417e+03	2.6053100e+03	2.6605269e+03	2.5934047e+03	2.6008636e+03	2.7651411e+03	2.5968201e+03	2.6415831e+03	2.7677351e+03	2.6387879e+03	2.6378315e+03	2.5744852e+03	2.6855006e+03	2.5879358e+03	2.6467314e+03	2.7057380e+03	2.7100065e+03	2.7544776e+03	2.6864819e+03	2.6412984e+03	2.6951342e+03	2.6471749e+03	2.6249407e+03	2.7259700e+03	2.6348981e+03	2.6631690e+03	2.7303600e+03	2.6675522e+03	2.7696914e+03	2.7136989e+03	2.8160862e+03	2.5747132e+03	2.6015321e+03	2.6674542e+03	2.7186254e+03	2.7355711e+03	2.7054427e+03
2.7156462e+03	2.6654557e+03	2.8019411e+03	2.8041317e+03	2.7037137e+03	2.7554557e+03	2.6606670e+03	2.6515807e+03	2.6840175e+03	2.7260274e+03	2.7004942e+03	2.5847498e+03	2.7098363e+03	2.7452958e+03	2.6238002e+03	2.6809596e+03	2.5950304e+03	2.6363413e+03	2.7703894e+03	2.6013039e+03	2.6423094e+03	2.7938140e+03	2.6460231e+03	2.6493116e+03	2.5810146e+03	2.7161638e+03	2.6039205e+03	2.6657919e+03	2.7088113e+03	2.7127243e+03	2.7562435e+03	2.6865857e+03	2.6657750e+03	2.7022170e+03	2.6744065e+03	2.6470674e+03	2.7319824e+03	2.6513228e+03	2.6779906e+03	2.7559218e+03	2.6799705e+03	2.7821543e+03	2.7371385e+03	2.8200416e+03	2.5923499e+03	2.6059943e+03	2.6847720e+03	2.7257176e+03	2.7583176e+03	2.7344766e+03
2.7240664e+03	2.6719271e+03	2.8370796e+03	2.8153533e+03	2.7042623e+03	2.7592320e+03	2.6767299e+03	2.6577800e+03	2.7011917e+03	2.7486591e+03	2.7042081e+03	2.5870394e+03	2.7129149e+03	2.7520100e+03	2.6298480e+03	2.7363163e+03	2.6317718e+03	2.6365208e+03	2.8037331e+03	2.6043062e+03	2.6460845e+03	2.8056791e+03	2.6474075e+03	2.6544363e+03	2.6077526e+03	2.7205850e+03	2.6319864e+03	2.6705747e+03	2.7207806e+03	2.7360916e+03	2.7558314e+03	2.6882854e+03	2.6801285e+03	2.7061711e+03	2.6899384e+03	2.6657136e+03	2.7504112e+03	2.6553896e+03	2.6916249e+03	2.7969215e+03	2.7239892e+03	2.7874995e+03	2.7405889e+03	2.8317858e+03	2.5976089e+03	2.6262049e+03	2.6955955e+03	2.7643904e+03	2.7595548e+03	2.7497888e+03
2.7623620e+03	2.6866265e+03	2.8511864e+03	2.8317309e+03	2.7103435e+03	2.7695857e+03	2.6779108e+03	2.6600204e+03	2.7403847e+03	2.7498900e+03	2.7085313e+03	2.6179459e+03	2.7492063e+03	2.7512598e+03	2.6456828e+03	2.7412759e+03	2.6456873e+03	2.6525921e+03	2.8168581e+03	2.6050739e+03	2.6537699e+03	2.8089521e+03	2.6530019e+03	2.6717735e+03	2.6150011e+03	2.7447852e+03	2.6653017e+03	2.6757595e+03	2.7558116e+03	2.7401742e+03	2.8112829e+03	2.6938805e+03	2.7250102e+03	2.7100007e+03	2.6959624e+03	2.6882190e+03	2.7608358e+03	2.6619599e+03	2.7457223e+03	2.8039207e+03	2.7265645e+03	2.7955255e+03	2.7463363e+03	2.8733743e+03	2.6085914e+03	2.6345781e+03	2.7142431e+03	2.7787877e+03	2.7663448e+03	2.7505125e+03
2.7662011e+03	2.7227502e+03	2.8550200e+03	2.8397752e+03	2.7203654e+03	2.7726054e+03	2.6847510e+03	2.6665663e+03	2.7420265e+03	2.7586209e+03	2.7096811e+03	2.6274898e+03	2.7516705e+03	2.7536942e+03	2.6526803e+03	2.7609080e+03	2.6657969e+03	2.6781562e+03	2.8312337e+03	2.6125374e+03	2.6665931e+03	2.8116144e+03	2.6548481e+03	2.6778755e+03	2.6248617e+03	2.7501751e+03	2.6678088e+03	2.6834907e+03	2.7649273e+03	2.7522869e+03	2.8243899e+03	2.7070452e+03	2.7397110e+03	2.7162611e+03	2.7001995e+03	2.6965527e+03	2.7737170e+03	2.6707887e+03	2.7608730e+03	2.8054713e+03	2.7492557e+03	2.8221382e+03	2.7480549e+03	2.8927686e+03	2.6307532e+03	2.6469682e+03	2.7463273e+03	2.8173984e+03	2.7666252e+03	2.7574754e+03
2.7670888e+03	2.7335294e+03	2.8607979e+03	2.8817919e+03	2.7238805e+03	2.7936102e+03	2.6840547e+03	2.6737801e+03	2.7667280e+03	2.7740802e+03	2.7096885e+03	2.6358562e+03	2.7829097e+03	2.7765482e+03	2.6599801e+03	2.7677294e+03	2.7061532e+03	2.6804444e+03	2.8367904e+03	2.6440537e+03	2.7171599e+03	2.8123009e+03	2.6688361e+03	2.6985383e+03	2.6381545e+03	2.7693599e+03	2.6757172e+03	2.7046938e+03	2.7739400e+03	2.7588671e+03	2.8292624e+03	2.7094659e+03	2.7715399e+03	2.7367222e+03	2.7291939e+03	2.7091385e+03	2.7834273e+03	2.6960841e+03	2.7626254e+03	2.8098556e+03	2.7655831e+03	2.8506268e+03	2.7651024e+03	2.9055801e+03	2.6447425e+03	2.6463179e+03	2.7788928e+03	2.8278904e+03	2.7661303e+03	2.7662271e+03
2.7750776e+03	2.7373333e+03	2.8616155e+03	2.8875553e+03	2.7332019e+03	2.7992890e+03	2.6850636e+03	2.6817575e+03	2.7885460e+03	2.7736094e+03	2.7214698e+03	2.6489365e+03	2.8029033e+03	2.7813579e+03	2.6707447e+03	2.7688456e+03	2.7301673e+03	2.6830776e+03	2.8499882e+03	2.6517721e+03	2.7222060e+03	2.8309157e+03	2.6794660e+03	2.7010853e+03	2.6451212e+03	2.7893454e+03	2.6885595e+03	2.7085260e+03	2.7791176e+03	2.7635061e+03	2.8329347e+03	2.7108332e+03	2.7769496e+03	2.7748964e+03	2.7319942e+03	2.7105725e+03	2.7972435e+03	2.7004162e+03	2.7747972e+03	2.8133670e+03	2.8171365e+03	2.8615294e+03	2.7821056e+03	2.9085826e+03	2.6470739e+03	2.6555271e+03	2.8006935e+03	2.8629079e+03	2.7723942e+03	2.7684152e+03
2.8130244e+03	2.7853356e+03	2.9126531e+03	2.8887440e+03	2.7510176e+03	2.8091602e+03	2.7225546e+03	2.7042713e+03	2.8104137e+03	2.7750275e+03	2.7354597e+03	2.6563016e+03	2.8092391e+03	2.7951119e+03	2.6873108e+03	2.8067354e+03	2.7345589e+03	2.6993084e+03	2.8570168e+03	2.6825829e+03	2.7330012e+03	2.8314915e+03	2.6854268e+03	2.7290529e+03	2.6444831e+03	2.7974771e+03	2.6996686e+03	2.7255552e+03	2.8009628e+03	2.7877479e+03	2.8337198e+03	2.7350373e+03	2.7777150e+03	2.7824159e+03	2.7483086e+03	2.7149223e+03	2.8129199e+03	2.7047993e+03	2.7921898e+03	2.8163624e+03	2.8273446e+03	2.8728276e+03	2.7822397e+03	2.9088813e+03	2.6987257e+03	2.6640201e+03	2.8061146e+03	2.8639391e+03	2.7820264e+03	2.7769869e+03
2.8162339e+03	2.7918702e+03	2.9302026e+03	2.8899159e+03	2.7766071e+03	2.8211836e+03	2.7378494e+03	2.7290094e+03	2.8153555e+03	2.7800340e+03	2.7354426e+03	2.6565056e+03	2.8165723e+03	2.7954191e+03	2.6987957e+03	2.8350979e+03	2.7397189e+03	2.7001775e+03	2.8588285e+03	2.6895339e+03	2.7483562e+03	2.8643440e+03	2.6900416e+03	2.7391918e+03	2.6585374e+03	2.8016440e+03	2.7245187e+03	2.7565142e+03	2.8056387e+03	2.7923244e+03	2.8510743e+03	2.7488556e+03	2.7829471e+03	2.7880955e+03	2.7549612e+03	2.7221681e+03	2.8227025e+03	2.7106233e+03	2.8227293e+03	2.8300860e+03	2.8285633e+03	2.8972021e+03	2.7838307e+03	2.9160266e+03	2.7287881e+03	2.6649929e+03	2.8292804e+03	2.8804773e+03	2.8345983e+03	2.7763728e+03
2.8178780e+03	2.8046693e+03	2.9494258e+03	2.9229901e+03	2.7780173e+03	2.8204316e+03	2.7543590e+03	2.7316799e+03	2.8182340e+03	2.7860203e+03	2.7400662e+03	2.6689032e+03	2.8270225e+03	2.7970889e+03	2.7083580e+03	2.8367045e+03	2.7401432e+03	2.7009444e+03	2.8588972e+03	2.6923988e+03	2.7500083e+03	2.8689508e+03	2.6974084e+03	2.7514103e+03	2.6925457e+03	2.8079520e+03	2.7312069e+03	2.7590303e+03	2.8103732e+03	2.8045014e+03	2.8558270e+03	2.7562582e+03	2.8003696e+03	2.8015402e+03	2.7970012e+03	2.7221035e+03	2.8396287e+03	2.7376972e+03	2.8450439e+03	2.8404661e+03	2.8523035e+03	2.9044514e+03	2.7927993e+03	2.9292241e+03	2.7354829e+03	2.6667395e+03	2.8599647e+03	2.8816008e+03	2.8905513e+03	2.7933300e+03
2.8273091e+03	2.8332436e+03	2.9939064e+03	2.9516741e+03	2.7799217e+03	2.8726478e+03	2.7630939e+03	2.7880560e+03	2.8207664e+03	2.7885626e+03	2.7569364e+03	2.6922353e+03	2.8312811e+03	2.8091623e+03	2.7149641e+03	2.8530344e+03	2.7502590e+03	2.7078099e+03	2.8660019e+03	2.7020640e+03	2.7576348e+03	2.8709332e+03	2.7085250e+03	2.7522184e+03	2.6982425e+03	2.8143068e+03	2.7434286e+03	2.7748864e+03	2.8322034e+03	2.8045953e+03	2.8748496e+03	2.7713661e+03	2.8078835e+03	2.8032490e+03	2.8306801e+03	2.7448770e+03	2.8579335e+03	2.7820666e+03	2.8467809e+03	2.8474241e+03	2.8591142e+03	2.9157449e+03	2.8132929e+03	2.9448856e+03	2.7517330e+03	2.6708700e+03	2.8668095e+03	2.8916464e+03	2.9170700e+03	2.8053375e+03
2.8537919e+03	2.8454047e+03	3.0024964e+03	2.9755723e+03	2.7844196e+03	2.9067899e+03	2.7979600e+03	2.7871549e+03	2.8261010e+03	2.7905556e+03	2.7634130e+03	2.6993400e+03	2.8356352e+03	2.8157068e+03	2.7239118e+03	2.8723840e+03	2.7808765e+03	2.7149743e+03	2.8682093e+03	2.7054011e+03	2.7624714e+03	2.8940803e+03	2.7137891e+03	2.7676815e+03	2.7093646e+03	2.8249429e+03	2.7457023e+03	2.7853881e+03	2.8468658e+03	2.8191273e+03	2.9095772e+03	2.7832436e+03	2.8314875e+03	2.8170489e+03	2.8488932e+03	2.7472470e+03	2.9007984e+03	2.8001015e+03	2.8647743e+03	2.8510919e+03	2.8617785e+03	2.9336398e+03	2.8237291e+03	2.9608419e+03	2.7621775e+03	2.6818752e+03	2.8822535e+03	2.9035692e+03	2.9282008e+03	2.8331620e+03
2.8633061e+03	2.8644456e+03	3.0137623e+03	2.9894205e+03	2.7866779e+03	2.9317445e+03	2.8057310e+03	2.8035087e+03	2.8353133e+03	2.7904788e+03	2.7677699e+03	2.7123884e+03	2.8532547e+03	2.8180607e+03	2.7289074e+03	2.8750583e+03	2.7825229e+03	2.7276373e+03	2.8800035e+03	2.7260220e+03	2.7931489e+03	2.8972542e+03	2.7228380e+03	2.7677536e+03	2.7461729e+03	2.8288937e+03	2.7461206e+03	2.7983446e+03	2.8678958e+03	2.8253852e+03	2.9165946e+03	2.8214105e+03	2.8417379e+03	2.8190836e+03	2.9046329e+03	2.7743925e+03	2.9107723e+03	2.8064670e+03	2.8721138e+03	2.8533033e+03	2.9146983e+03	2.9374119e+03	2.8339005e+03	2.9657890e+03	2.8107607e+03	2.6996990e+03	2.8848206e+03	2.9236575e+03	2.9351325e+03	2.8734024e+03
2.8898921e+03	2.8684635e+03	3.0196459e+03	3.0013334e+03	2.7875807e+03	2.9834179e+03	2.8108599e+03	2.8093097e+03	2.8469569e+03	2.7934909e+03	2.7922308e+03	2.7299993e+03	2.8642590e+03	2.8189055e+03	2.7486782e+03	2.8786328e+03	2.7899507e+03	2.7465566e+03	2.9033413e+03	2.7420526e+03	2.7959827e+03	2.8997814e+03	2.7367235e+03	2.7797076e+03	2.7746111e+03	2.8494513e+03	2.7704745e+03	2.8024294e+03	2.8847159e+03	2.8299030e+03	2.9341375e+03	2.8236586e+03	2.8436235e+03	2.8370628e+03	2.9146633e+03	2.7797420e+03	2.9213907e+03	2.8095696e+03	2.8739618e+03	2.8707820e+03	2.9156583e+03	2.9435358e+03	2.8474517e+03	2.9748134e+03	2.8139382e+03	2.7154633e+03	2.8884016e+03	2.9366882e+03	2.9585699e+03	2.8829756e+03
2.8934767e+03	2.8933254e+03	3.0482703e+03	3.0057893e+03	2.7921283e+03	3.0003292e+03	2.8209556e+03	2.8141367e+03	2.8479896e+03	2.8283556e+03	2.7938355e+03	2.7511693e+03	2.8673991e+03	2.8302957e+03	2.7546180e+03	2.8878325e+03	2.7942360e+03	2.7591159e+03	2.9100344e+03	2.7601398e+03	2.8053504e+03	2.9032398e+03	2.7353761e+03	2.8031033e+03	2.7901633e+03	2.8514331e+03	2.7729997e+03	2.8367743e+03	2.8871218e+03	2.8354490e+03	2.9374162e+03	2.8318001e+03	2.9308790e+03	2.8434541e+03	2.9169946e+03	2.7990365e+03	2.9745455e+03	2.8116511e+03	2.8941370e+03	2.8809136e+03	2.9277762e+03	2.9454466e+03	2.8562210e+03	2.9931676e+03	2.8205336e+03	2.7229209e+03	2.8969637e+03	2.9656370e+03	2.9753273e+03	2.9190932e+03
2.9259752e+03	2.9280146e+03	3.0490538e+03	3.0132781e+03	2.7917207e+03	3.0115707e+03	2.8537804e+03	2.8147138e+03	2.8787379e+03	2.8397506e+03	2.7952224e+03	2.7571950e+03	2.8811027e+03	2.8533266e+03	2.7627021e+03	2.8883684e+03	2.8077724e+03	2.7698276e+03	2.9227442e+03	2.7667287e+03	2.8225231e+03	2.9340723e+03	2.7496691e+03	2.8056080e+03	2.8131387e+03	2.8562827e+03	2.7802668e+03	2.8363783e+03	2.8959996e+03	2.8467086e+03	2.9444975e+03	2.8736411e+03	2.9442711e+03	2.8897267e+03	2.9242856e+03	2.8044325e+03	2.9869942e+03	2.8200737e+03	2.9076804e+03	2.8843398e+03	2.9313942e+03	2.9452474e+03	2.8677148e+03	3.0007093e+03	2.8215655e+03	2.7358701e+03	2.9078871e+03	2.9708813e+03	2.9955851e+03	2.9225585e+03
2.9572261e+03	2.9379691e+03	3.0582713e+03	3.0136968e+03	2.7991717e+03	3.0241194e+03	2.9109307e+03	2.8302128e+03	2.9094502e+03	2.8473437e+03	2.8134254e+03	2.7677396e+03	2.8874991e+03	2.8664239e+03	2.7706650e+03	2.9155074e+03	2.8094994e+03	2.7798168e+03	2.9402615e+03	2.7679409e+03	2.8420781e+03	2.9487424e+03	2.7671322e+03	2.8076515e+03	2.8191684e+03	2.8699374e+03	2.7947288e+03	2.8359420e+03	2.9049531e+03	2.8651236e+03	2.9524641e+03	2.8758085e+03	2.9447156e+03	2.9302404e+03	2.9322689e+03	2.8121523e+03	2.9901401e+03	2.8232223e+03	2.9163174e+03	2.8861041e+03	2.9414222e+03	2.9468151e+03	2.8767880e+03	3.0058525e+03	2.8300816e+03	2.7499877e+03	2.9141076e+03	2.9749747e+03	3.0103255e+03	2.9401422e+03
2.9745097e+03	2.9418043e+03	3.0658355e+03	3.0201614e+03	2.8153941e+03	3.0398452e+03	2.9406725e+03	2.8519257e+03	2.9140352e+03	2.8537534e+03	2.8219060e+03	2.8150132e+03	2.9067216e+03	2.9392743e+03	2.7827755e+03	2.9206586e+03	2.8208317e+03	2.8250932e+03	2.9564169e+03	2.7807331e+03	2.8450059e+03	2.9755772e+03	2.7675804e+03	2.8131461e+03	2.8282911e+03	2.8734204e+03	2.7985523e+03	2.8581199e+03	2.9149502e+03	2.8959352e+03	2.9911597e+03	2.8866387e+03	2.9529852e+03	2.9661915e+03	2.9520342e+03	2.8132083e+03	3.0320721e+03	2.8403610e+03	2.9217506e+03	2.8991762e+03	2.9425689e+03	2.9550144e+03	2.8776773e+03	3.0347465e+03	2.8342831e+03	2.7562944e+03	2.9185968e+03	2.9786107e+03	3.0218511e+03	2.9453361e+03
2.9875284e+03	2.9531979e+03	3.0667900e+03	3.0501022e+03	2.8273290e+03	3.0700354e+03	2.9591770e+03	2.8690332e+03	2.9432377e+03	2.8730255e+03	2.8568214e+03	2.8152038e+03	2.9193767e+03	2.9426309e+03	2.7915819e+03	2.9438163e+03	2.8383659e+03	2.8343137e+03	2.9794411e+03	2.7850786e+03	2.8561374e+03	2.9783146e+03	2.7991780e+03	2.8256194e+03	2.8520034e+03	2.8772786e+03	2.8285743e+03	2.8652638e+03	2.9495672e+03	2.9014283e+03	2.9945448e+03	2.8940746e+03	2.9537018e+03	2.9672651e+03	2.9808050e+03	2.8421203e+03	3.0427888e+03	2.8468987e+03	2.9433154e+03	2.9016772e+03	2.9529048e+03	2.9545529e+03	2.8818098e+03	3.0353838e+03	2.8617418e+03	2.7620547e+03	2.9226029e+03	3.0082352e+03	3.0298648e+03	2.9455199e+03
2.9947507e+03	2.9634467e+03	3.0691650e+03	3.0495337e+03	2.8326330e+03	3.0828822e+03	2.9963831e+03	2.8806471e+03	2.9463159e+03	2.8810511e+03	2.8632631e+03	2.8216834e+03	2.9211840e+03	2.9627318e+03	2.7927027e+03	2.9595433e+03	2.8415823e+03	2.8432534e+03	2.9930252e+03	2.8350826e+03	2.8723170e+03	2.9978089e+03	2.8043598e+03	2.8573618e+03	2.8720267e+03	2.9202009e+03	2.8311250e+03	2.8868040e+03	2.9573677e+03	2.9129571e+03	2.9987232e+03	2.8979461e+03	2.9598849e+03	2.9713634e+03	2.9838243e+03	2.8488149e+03	3.0439742e+03	2.8496015e+03	2.9570779e+03	2.9772840e+03	2.9548099e+03	2.9660831e+03	2.8957895e+03	3.0457946e+03	2.8899603e+03	2.8043978e+03	2.9278807e+03	3.0088928e+03	3.0418897e+03	2.9809294e+03
3.0085172e+03	2.9643232e+03	3.0878038e+03	3.0589838e+03	2.8705454e+03	3.0881073e+03	3.0013697e+03	2.8984587e+03	2.9473423e+03	2.9209151e+03	2.8770357e+03	2.8311952e+03	2.9238300e+03	2.9797798e+03	2.8175997e+03	2.9664976e+03	2.8489791e+03	2.8486040e+03	3.0001534e+03	2.8522886e+03	2.8754930e+03	3.0069646e+03	2.8155594e+03	2.8770131e+03	2.8734682e+03	2.9234831e+03	2.8528705e+03	2.8940484e+03	2.9613753e+03	2.9223512e+03	3.0059012e+03	2.9359915e+03	2.9880597e+03	2.9774151e+03	2.9883312e+03	2.8672676e+03	3.0720491e+03	2.8731636e+03	2.9629652e+03	2.9926545e+03	2.9890032e+03	2.9907114e+03	2.9369798e+03	3.0580264e+03	2.8946364e+03	2.8328215e+03	2.9299036e+03	3.0118732e+03	3.0436398e+03	2.9852593e+03
3.0127967e+03	3.0095111e+03	3.1142106e+03	3.0624523e+03	2.9160868e+03	3.0884411e+03	3.0226496e+03	2.9425903e+03	2.9604997e+03	2.9244991e+03	2.8779639e+03	2.8412745e+03	2.9247898e+03	2.9819532e+03	2.8230698e+03	2.9671475e+03	2.8507121e+03	2.8985633e+03	3.0127436e+03	2.8620394e+03	2.8783306e+03	3.0213655e+03	2.8359589e+03	2.8790959e+03	2.8803403e+03	2.9277472e+03	2.8534394e+03	2.8948691e+03	2.9669907e+03	2.9355544e+03	3.0160263e+03	2.9489671e+03	3.0016737e+03	2.9927201e+03	2.9963823e+03	2.8682527e+03	3.0979229e+03	2.8757235e+03	2.9674562e+03	2.9935912e+03	2.9957682e+03	3.0038096e+03	2.9527470e+03	3.0720366e+03	2.9041520e+03	2.8414191e+03	2.9489518e+03	3.0436782e+03	3.0799919e+03	3.0050067e+03
3.0143965e+03	3.0367480e+03	3.1197153e+03	3.0893230e+03	2.9279666e+03	3.0903149e+03	3.0341020e+03	2.9545734e+03	2.9611854e+03	2.9415275e+03	2.8954389e+03	2.8737986e+03	2.9486549e+03	2.9919623e+03	2.8233611e+03	2.9780620e+03	2.8680407e+03	2.9069083e+03	3.0318648e+03	2.8740322e+03	2.8971064e+03	3.0315523e+03	2.8499773e+03	2.8862514e+03	2.8884383e+03	2.9686667e+03	2.8571792e+03	2.8998515e+03	2.9879720e+03	2.9453894e+03	3.0245757e+03	2.9508401e+03	3.0087139e+03	2.9987582e+03	3.0025041e+03	2.8783814e+03	3.0992344e+03	2.8824941e+03	3.0146978e+03	3.0099762e+03	3.0099762e+03	3.0158345e+03	2.9847879e+03	3.0742675e+03	2.9198696e+03	2.8891718e+03	2.9513770e+03	3.0785239e+03	3.0810058e+03	3.0051327e+03
3.0374165e+03	3.0430975e+03	3.1263884e+03	3.0914809e+03	2.9381731e+03	3.1030924e+03	3.0406614e+03	2.9594579e+03	2.9890459e+03	2.9429728e+03	2.8996945e+03	2.8797358e+03	2.9633405e+03	2.9932790e+03	2.8512877e+03	2.9861153e+03	2.8867672e+03	2.9129296e+03	3.0379344e+03	2.8763267e+03	2.9039085e+03	3.0380544e+03	2.8550915e+03	2.9056533e+03	2.8887288e+03	2.9695787e+03	2.8559236e+03	2.9020159e+03	2.9918058e+03	2.9721933e+03	3.0247963e+03	2.9672304e+03	3.0122299e+03	3.0014409e+03	3.0040343e+03	2.8984867e+03	3.1113042e+03	2.8873386e+03	3.0243166e+03	3.0350794e+03	3.0236119e+03	3.0152763e+03	2.9925711e+03	3.0950849e+03	2.9256012e+03	2.9000054e+03	2.9588546e+03	3.0822487e+03	3.0848532e+03	3.0081906e+03
3.0446279e+03	3.0749622e+03	3.1343694e+03	3.1046948e+03	2.9589204e+03	3.1109283e+03	3.0504689e+03	2.9623296e+03	3.0254245e+03	2.9442755e+03	2.9486460e+03	2.9131608e+03	2.9712325e+03	2.9973221e+03	2.8860333e+03	2.9884421e+03	2.8915640e+03	2.9213160e+03	3.0498402e+03	2.8947510e+03	2.9217866e+03	3.0523193e+03	2.8675719e+03	2.9064182e+03	2.8907648e+03	2.9981997e+03	2.8636640e+03	2.9284401e+03	3.0101802e+03	2.9754649e+03	3.0238372e+03	2.9712165e+03	3.0345091e+03	3.0052986e+03	3.0050874e+03	2.9072708e+03	3.1424972e+03	2.9129043e+03	3.0280092e+03	3.0378988e+03	3.0262353e+03	3.0222233e+03	3.0014017e+03	3.0965735e+03	2.9289651e+03	2.9120143e+03	2.9744225e+03	3.1105462e+03	3.1464255e+03	3.0817616e+03
3.0583639e+03	3.0817774e+03	3.1450417e+03	3.1257285e+03	3.0049628e+03	3.1231334e+03	3.0713307e+03	2.9694048e+03	3.0437499e+03	2.9668916e+03	2.9646277e+03	2.9190861e+03	2.9781975e+03	3.0023987e+03	2.8939916e+03	2.9900943e+03	2.9012520e+03	2.9615055e+03	3.0609036e+03	2.9139715e+03	2.9429390e+03	3.0696412e+03	2.8721625e+03	2.9101607e+03	2.9233719e+03	3.0180027e+03	2.8690800e+03	2.9468725e+03	3.0206518e+03	2.9828951e+03	3.0303715e+03	3.0418094e+03	3.0351233e+03	3.0103518e+03	3.0249263e+03	2.9148616e+03	3.1436755e+03	2.9290350e+03	3.0359054e+03	3.0661573e+03	3.0419628e+03	3.0738354e+03	3.0080964e+03	3.1601577e+03	2.9304279e+03	2.9128814e+03	2.9810903e+03	3.1173425e+03	3.1511567e+03	3.0878043e+03
3.0623340e+03	3.0821473e+03	3.1453895e+03	3.1289938e+03	3.0159005e+03	3.1270629e+03	3.0722897e+03	2.9720750e+03	3.0441940e+03	2.9691643e+03	2.9693044e+03	2.9255178e+03	2.9909370e+03	3.0046478e+03	2.9007049e+03	3.0005227e+03	2.9231737e+03	2.9735534e+03	3.0875037e+03	2.9122614e+03	2.9597639e+03	3.0755713e+03	2.9024945e+03	2.9129150e+03	2.9925278e+03	3.0349390e+03	2.8691538e+03	2.9527231e+03	3.0225995e+03	2.9936906e+03	3.0435820e+03	3.0425991e+03	3.0735818e+03	3.0167515e+03	3.0402623e+03	2.9152451e+03	3.1494886e+03	2.9404387e+03	3.0418749e+03	3.0717451e+03	3.0431585e+03	3.0846715e+03	3.0092867e+03	3.1677175e+03	2.9325125e+03	2.9118620e+03	3.0218347e+03	3.1353298e+03	3.1681855e+03	3.0912742e+03
3.0697219e+03	3.0996288e+03	3.1618558e+03	3.1338413e+03	3.0176708e+03	3.1278027e+03	3.0802081e+03	2.9838025e+03	3.0594087e+03	3.0075909e+03	2.9696472e+03	3.0003787e+03	3.0175102e+03	3.0261254e+03	2.9020722e+03	3.0146955e+03	2.9332110e+03	3.0338308e+03	3.1218532e+03	2.9229380e+03	2.9679709e+03	3.0837830e+03	2.9107984e+03	2.9132162e+03	3.0155210e+03	3.0521065e+03	2.8723991e+03	2.9804021e+03	3.0283195e+03	3.0068729e+03	3.0469947e+03	3.0436195e+03	3.0834990e+03	3.0372981e+03	3.0604398e+03	2.9437669e+03	3.1809857e+03	2.9445697e+03	3.0552448e+03	3.0816614e+03	3.0624323e+03	3.1026751e+03	3.0111475e+03	3.1741039e+03	2.9626880e+03	2.9267888e+03	3.0361161e+03	3.1366469e+03	3.1698131e+03	3.0984857e+03
3.0698346e+03	3.1219330e+03	3.1697564e+03	3.1359392e+03	3.0583021e+03	3.1343885e+03	3.0912916e+03	3.0119668e+03	3.0735216e+03	3.0297071e+03	2.9719058e+03	3.0114114e+03	3.0199965e+03	3.0347658e+03	2.9645397e+03	3.0152007e+03	2.9809076e+03	3.0871282e+03	3.1243128e+03	2.9505804e+03	2.9708953e+03	3.1024896e+03	2.9473655e+03	2.9220526e+03	3.0230426e+03	3.0867201e+03	2.8905265e+03	2.9819263e+03	3.0340215e+03	3.0163748e+03	3.0496249e+03	3.0458043e+03	3.0904947e+03	3.0416549e+03	3.0985269e+03	2.9424196e+03	3.1877290e+03	2.9539801e+03	3.0595822e+03	3.0850706e+03	3.0663279e+03	3.1030379e+03	3.0166138e+03	3.1742814e+03	3.0041453e+03	2.9299968e+03	3.0891590e+03	3.1460580e+03	3.1803955e+03	3.1058196e+03
3.0713265e+03	3.1238754e+03	3.1833212e+03	3.1364009e+03	3.0593069e+03	3.1462207e+03	3.0964551e+03	3.0170761e+03	3.1285060e+03	3.0756208e+03	2.9966459e+03	3.0568712e+03	3.0248465e+03	3.0523718e+03	2.9776921e+03	3.0170591e+03	2.9845528e+03	3.0888268e+03	3.1332597e+03	2.9578516e+03	2.9961484e+03	3.1225874e+03	2.9650978e+03	2.9253459e+03	3.0298445e+03	3.0877993e+03	2.8921499e+03	3.0084044e+03	3.0429487e+03	3.0319087e+03	3.0539105e+03	3.0471447e+03	3.1009503e+03	3.0688174e+03	3.0980635e+03	2.9457619e+03	3.1926558e+03	2.9803325e+03	3.0670105e+03	3.1116391e+03	3.0692151e+03	3.1267549e+03	3.0160968e+03	3.1762625e+03	3.0198860e+03	2.9399361e+03	3.1009414e+03	3.1483911e+03	3.1843663e+03	3.1086909e+03
3.0765374e+03	3.1446832e+03	3.2254150e+03	3.1384907e+03	3.0624241e+03	3.1519056e+03	3.1005490e+03	3.0230571e+03	3.1281820e+03	3.0851214e+03	2.9990333e+03	3.0679897e+03	3.0443092e+03	3.0855587e+03	2.9788741e+03	3.0185731e+03	3.0020802e+03	3.1372999e+03	3.1472529e+03	2.9682771e+03	3.0291631e+03	3.1458299e+03	2.9680917e+03	2.9337956e+03	3.0497760e+03	3.0919360e+03	2.8993111e+03	3.0094508e+03	3.0447989e+03	3.0405530e+03	3.0573018e+03	3.0483663e+03	3.1039406e+03	3.0911763e+03	3.1777431e+03	2.9471596e+03	3.1923122e+03	2.9844617e+03	3.0984277e+03	3.1241495e+03	3.1186569e+03	3.1382166e+03	3.0231358e+03	3.1840759e+03	3.0268529e+03	2.9556818e+03	3.1153739e+03	3.1548343e+03	3.2023600e+03	3.1287601e+03
3.0997859e+03	3.1486783e+03	3.2755584e+03	3.1671729e+03	3.0664396e+03	3.1668411e+03	3.1187488e+03	3.0288869e+03	3.1290557e+03	3.1004416e+03	3.0265794e+03	3.0719467e+03	3.0453771e+03	3.1211872e+03	2.9931582e+03	3.0306949e+03	3.0273410e+03	3.1412091e+03	3.1993228e+03	2.9791421e+03	3.0298196e+03	3.1645070e+03	2.9871261e+03	2.9512071e+03	3.0514576e+03	3.1298210e+03	2.9192285e+03	3.0238190e+03	3.0705649e+03	3.0659705e+03	3.0583717e+03	3.0708902e+03	3.1045147e+03	3.1176734e+03	3.1972715e+03	2.9502078e+03	3.1998689e+03	2.9950426e+03	3.1103308e+03	3.1246974e+03	3.1265550e+03	3.1550684e+03	3.0345246e+03	3.2015161e+03	3.0620603e+03	2.9568387e+03	3.1234105e+03	3.1579063e+03	3.2046171e+03	3.1366865e+03
3.1219390e+03	3.1705476e+03	3.2954232e+03	3.1713612e+03	3.0785626e+03	3.1741518e+03	3.1285750e+03	3.0627866e+03	3.1489010e+03	3.1130625e+03	3.0650616e+03	3.0808908e+03	3.0581422e+03	3.1332579e+03	3.0018673e+03	3.0334648e+03	3.1068446e+03	3.1503705e+03	3.2022284e+03	2.9859707e+03	3.0442931e+03	3.1819999e+03	3.0392892e+03	2.9592250e+03	3.0542783e+03	3.1321574e+03	2.9240932e+03	3.0287432e+03	3.0864032e+03	3.1014110e+03	3.0703025e+03	3.0745142e+03	3.1225058e+03	3.1290517e+03	3.2376006e+03	2.9815578e+03	3.2085730e+03	3.0305845e+03	3.1175729e+03	3.1260390e+03	3.1329070e+03	3.1658341e+03	3.0445906e+03	3.2032337e+03	3.0616753e+03	2.9595609e+03	3.1266996e+03	3.1699792e+03	3.2071128e+03	3.1665008e+03
3.1254678e+03	3.1751091e+03	3.3125605e+03	3.1907909e+03	3.0905724e+03	3.1804813e+03	3.1356798e+03	3.0810969e+03	3.1539646e+03	3.1173338e+03	3.1000652e+03	3.0897235e+03	3.0638130e+03	3.1357100e+03	3.0063867e+03	3.0514394e+03	3.1128733e+03	3.1633843e+03	3.2167523e+03	2.9969614e+03	3.0482641e+03	3.1849998e+03	3.0414882e+03	2.9758687e+03	3.0661354e+03	3.1357144e+03	2.9260970e+03	3.0459923e+03	3.0930576e+03	3.1287320e+03	3.0806967e+03	3.0843894e+03	3.1477413e+03	3.1486802e+03	3.2538243e+03	2.9889859e+03	3.2122208e+03	3.0311434e+03	3.1200310e+03	3.1260664e+03	3.1358536e+03	3.1771118e+03	3.0704647e+03	3.2099439e+03	3.0913159e+03	2.9713462e+03	3.1358109e+03	3.1854979e+03	3.2090299e+03	3.1763640e+03
3.1383614e+03	3.1825054e+03	3.3361080e+03	3.1970391e+03	3.0957436e+03	3.2189126e+03	3.1372982e+03	3.1203699e+03	3.1582199e+03	3.1276552e+03	3.1097262e+03	3.0950239e+03	3.0699577e+03	3.1503396e+03	3.0074447e+03	3.0556399e+03	3.1207790e+03	3.2351757e+03	3.2272471e+03	3.0046746e+03	3.0863677e+03	3.1905583e+03	3.0437121e+03	2.9766174e+03	3.0720577e+03	3.1470435e+03	2.9363456e+03	3.0515562e+03	3.1047427e+03	3.1467194e+03	3.1122933e+03	3.0867283e+03	3.1538959e+03	3.1620883e+03	3.2580450e+03	3.0045995e+03	3.2274083e+03	3.0423308e+03	3.1241633e+03	3.1378847e+03	3.1490944e+03	3.1870976e+03	3.0865609e+03	3.2104205e+03	3.0930425e+03	2.9756508e+03	3.1502344e+03	3.2188590e+03	3.2143494e+03	3.2085307e+03
3.1400227e+03	3.1987559e+03	3.3353894e+03	3.2044847e+03	3.0965674e+03	3.2252653e+03	3.1607816e+03	3.1238691e+03	3.2293611e+03	3.1286112e+03	3.1359706e+03	3.0976870e+03	3.0710175e+03	3.1599709e+03	3.0206146e+03	3.0685749e+03	3.1235362e+03	3.2447240e+03	3.2502069e+03	3.0207925e+03	3.0879848e+03	3.1985653e+03	3.0451768e+03	2.9849658e+03	3.0864173e+03	3.1709219e+03	2.9381389e+03	3.0609093e+03	3.1291494e+03	3.1858393e+03	3.1400460e+03	3.0870643e+03	3.1696315e+03	3.1676856e+03	3.3054061e+03	3.0088109e+03	3.2451418e+03	3.0659189e+03	3.1300386e+03	3.1407166e+03	3.1660422e+03	3.1893497e+03	3.0987172e+03	3.2153704e+03	3.1206634e+03	3.0457347e+03	3.1621838e+03	3.2315574e+03	3.2222338e+03	3.2096695e+03
3.1899775e+03	3.2053788e+03	3.3519951e+03	3.2064993e+03	3.0972137e+03	3.2401454e+03	3.1602861e+03	3.1391859e+03	3.2394231e+03	3.1357522e+03	3.1423651e+03	3.1226969e+03	3.0846091e+03	3.1637543e+03	3.0207614e+03	3.0773317e+03	3.1449431e+03	3.2665382e+03	3.2592145e+03	3.0360979e+03	3.0988389e+03	3.2013945e+03	3.0491736e+03	2.9857450e+03	3.0900177e+03	3.1745161e+03	2.9426542e+03	3.0833137e+03	3.1317759e+03	3.1860546e+03	3.1490707e+03	3.1065606e+03	3.2022907e+03	3.1714270e+03	3.3122590e+03	3.0193495e+03	3.2533664e+03	3.0887490e+03	3.1418389e+03	3.1468610e+03	3.1747942e+03	3.1934958e+03	3.1288621e+03	3.2218103e+03	3.1225098e+03	3.0609635e+03	3.1626868e+03	3.2850721e+03	3.2251274e+03	3.2159256e+03
3.2064522e+03	3.2137304e+03	3.3645209e+03	3.2192489e+03	3.1007076e+03	3.2470269e+03	3.1695265e+03	3.1457290e+03	3.2476104e+03	3.1464145e+03	3.1482186e+03	3.1951750e+03	3.0845577e+03	3.1662388e+03	3.0303796e+03	3.0867959e+03	3.1564120e+03	3.2694270e+03	3.2752658e+03	3.0495166e+03	3.1007632e+03	3.2109619e+03	3.0620603e+03	2.9955828e+03	3.0959167e+03	3.1798648e+03	2.9474433e+03	3.0915633e+03	3.1567534e+03	3.2205060e+03	3.1576537e+03	3.1142292e+03	3.2032442e+03	3.1858504e+03	3.3269722e+03	3.0202577e+03	3.2569448e+03	3.0945189e+03	3.1508214e+03	3.1810465e+03	3.1979757e+03	3.2085802e+03	3.1374573e+03	3.2779752e+03	3.1250100e+03	3.0615682e+03	3.1758226e+03	3.2990933e+03	3.2273455e+03	3.2277945e+03
3.2106090e+03	3.2149633e+03	3.3703469e+03	3.2353520e+03	3.1303683e+03	3.2507494e+03	3.1749729e+03	3.1568832e+03	3.2675636e+03	3.1670993e+03	3.1770994e+03	3.1964058e+03	3.0897876e+03	3.1904271e+03	3.0339758e+03	3.0914194e+03	3.1580067e+03	3.2720053e+03	3.2765017e+03	3.0506109e+03	3.1060076e+03	3.2170895e+03	3.0834900e+03	2.9962312e+03	3.1059504e+03	3.1948524e+03	2.9665463e+03	3.1183748e+03	3.1992340e+03	3.2350453e+03	3.1584073e+03	3.1344364e+03	3.2033697e+03	3.1892361e+03	3.3279937e+03	3.0201078e+03	3.2578255e+03	3.1082530e+03	3.1614205e+03	3.1859054e+03	3.2219030e+03	3.2082846e+03	3.1509845e+03	3.2988468e+03	3.1368688e+03	3.0913294e+03	3.2011145e+03	3.3033167e+03	3.2448056e+03	3.2267869e+03
3.2500314e+03	3.2242143e+03	3.3849795e+03	3.2650240e+03	3.1639753e+03	3.2665057e+03	3.1807229e+03	3.1601056e+03	3.2788556e+03	3.1808620e+03	3.1791820e+03	3.1995008e+03	3.1007839e+03	3.2014741e+03	3.0402364e+03	3.0968956e+03	3.2092481e+03	3.3199662e+03	3.2862939e+03	3.0551006e+03	3.1257074e+03	3.2193871e+03	3.0874071e+03	3.0001543e+03	3.1095023e+03	3.2241799e+03	3.0044996e+03	3.1204125e+03	3.2084686e+03	3.2420562e+03	3.1621225e+03	3.1437558e+03	3.2070033e+03	3.2252123e+03	3.3287701e+03	3.0202589e+03	3.2654084e+03	3.1531721e+03	3.1688648e+03	3.1923965e+03	3.2307257e+03	3.2620551e+03	3.1857775e+03	3.3146498e+03	3.1401791e+03	3.0990880e+03	3.2095533e+03	3.3134126e+03	3.2456531e+03	3.2335300e+03
3.2512130e+03	3.2367012e+03	3.3986380e+03	3.2688138e+03	3.1663864e+03	3.2843462e+03	3.1943854e+03	3.1622416e+03	3.2945695e+03	3.2229389e+03	3.1848665e+03	3.2029695e+03	3.1011342e+03	3.2013169e+03	3.0410069e+03	3.1066167e+03	3.2257849e+03	3.3266492e+03	3.3092395e+03	3.1034093e+03	3.1300664e+03	3.2257886e+03	3.1152154e+03	3.0036978e+03	3.1297455e+03	3.2234862e+03	3.0062563e+03	3.1227040e+03	3.2228670e+03	3.2422553e+03	3.1936920e+03	3.1499259e+03	3.2126671e+03	3.2313478e+03	3.3403329e+03	3.0259039e+03	3.3115256e+03	3.1658868e+03	3.1688968e+03	3.2129136e+03	3.2380417e+03	3.2745690e+03	3.2153725e+03	3.3201298e+03	3.1460074e+03	3.1033065e+03	3.2307402e+03	3.3536954e+03	3.2842897e+03	3.2485171e+03
3.2894217e+03	3.2602532e+03	3.4013309e+03	3.2753664e+03	3.1707224e+03	3.2918646e+03	3.1957390e+03	3.1633378e+03	3.2951057e+03	3.2286929e+03	3.1909925e+03	3.2374634e+03	3.1077533e+03	3.2178792e+03	3.0436498e+03	3.1063446e+03	3.2269629e+03	3.3314321e+03	3.3235934e+03	3.1046710e+03	3.1308996e+03	3.2335765e+03	3.1518742e+03	3.0124631e+03	3.1314066e+03	3.2346897e+03	3.0354572e+03	3.1443723e+03	3.2252103e+03	3.2449942e+03	3.1950234e+03	3.1571905e+03	3.2243111e+03	3.2352107e+03	3.3429923e+03	3.0323989e+03	3.3173639e+03	3.1849521e+03	3.1862149e+03	3.2759141e+03	3.2455887e+03	3.2856501e+03	3.2269330e+03	3.3292231e+03	3.1530567e+03	3.1397978e+03	3.2796910e+03	3.3559215e+03	3.2881723e+03	3.2691668e+03
3.3029327e+03	3.2636389e+03	3.4096494e+03	3.2822115e+03	3.1750892e+03	3.2911616e+03	3.2030350e+03	3.1650425e+03	3.3069766e+03	3.2471099e+03	3.2217543e+03	3.2558403e+03	3.1118674e+03	3.2448474e+03	3.0589829e+03	3.1188737e+03	3.2768073e+03	3.3493455e+03	3.3368138e+03	3.1839348e+03	3.1355240e+03	3.2483622e+03	3.1522598e+03	3.0139007e+03	3.1547270e+03	3.2658994e+03	3.0428619e+03	3.1487859e+03	3.2245136e+03	3.2512590e+03	3.2002643e+03	3.1584609e+03	3.2620012e+03	3.2446999e+03	3.3484619e+03	3.0533206e+03	3.3174604e+03	3.1971298e+03	3.1989102e+03	3.2813342e+03	3.2582479e+03	3.3003218e+03	3.2503140e+03	3.3344262e+03	3.1553371e+03	3.1419115e+03	3.3016592e+03	3.3668139e+03	3.2968067e+03	3.2780523e+03
3.3162654e+03	3.2646870e+03	3.4189925e+03	3.2920233e+03	3.1763902e+03	3.2942415e+03	3.2177139e+03	3.1946441e+03	3.3131174e+03	3.2570497e+03	3.2399004e+03	3.2634155e+03	3.1269033e+03	3.2465633e+03	3.0839082e+03	3.1345953e+03	3.2834461e+03	3.3551233e+03	3.3464361e+03	3.1893284e+03	3.1553497e+03	3.2635535e+03	3.1768818e+03	3.0212429e+03	3.1775832e+03	3.2696110e+03	3.0694790e+03	3.1615537e+03	3.2302826e+03	3.2724745e+03	3.2072986e+03	3.1737827e+03	3.2647589e+03	3.2750900e+03	3.3696260e+03	3.0533614e+03	3.3314154e+03	3.2055175e+03	3.2037979e+03	3.2981844e+03	3.2716969e+03	3.3006277e+03	3.2928156e+03	3.3476149e+03	3.1905826e+03	3.1602893e+03	3.3374587e+03	3.3817094e+03	3.3171017e+03	3.2879161e+03
3.3710486e+03	3.2800605e+03	3.4296995e+03	3.2963793e+03	3.1868220e+03	3.3016837e+03	3.2200842e+03	3.1965563e+03	3.3117693e+03	3.2647468e+03	3.2424226e+03	3.2716524e+03	3.1419578e+03	3.2484025e+03	3.1315842e+03	3.1368956e+03	3.3008528e+03	3.3765431e+03	3.3476303e+03	3.1939170e+03	3.1592623e+03	3.2708471e+03	3.2030880e+03	3.0237504e+03	3.2028479e+03	3.2740457e+03	3.0829971e+03	3.1643267e+03	3.2412214e+03	3.3173481e+03	3.2220714e+03	3.1804530e+03	3.2683158e+03	3.2916163e+03	3.3859037e+03	3.1197891e+03	3.3358555e+03	3.2134871e+03	3.2265304e+03	3.3129275e+03	3.2776753e+03	3.3094487e+03	3.2939142e+03	3.3761218e+03	3.1970730e+03	3.1612646e+03	3.3669499e+03	3.3958039e+03	3.3340026e+03	3.3185379e+03
3.3691869e+03	3.3074103e+03	3.4316741e+03	3.3048728e+03	3.1935220e+03	3.3007449e+03	3.2204833e+03	3.2137429e+03	3.3172884e+03	3.2850334e+03	3.2444558e+03	3.2819922e+03	3.1486913e+03	3.2629623e+03	3.1351166e+03	3.1468773e+03	3.3677023e+03	3.3793444e+03	3.3597053e+03	3.2198323e+03	3.1877872e+03	3.3005243e+03	3.2078158e+03	3.0351748e+03	3.2058886e+03	3.2970345e+03	3.0846134e+03	3.1843800e+03	3.2469697e+03	3.3457380e+03	3.2262753e+03	3.1903994e+03	3.2966595e+03	3.3027504e+03	3.4148750e+03	3.1273372e+03	3.3751892e+03	3.2150097e+03	3.2375251e+03	3.3455168e+03	3.2840458e+03	3.3315879e+03	3.3118510e+03	3.3785876e+03	3.1994411e+03	3.1738728e+03	3.3764665e+03	3.4075427e+03	3.3428028e+03	3.3239787e+03
3.4016084e+03	3.3171662e+03	3.4345920e+03	3.3467466e+03	3.2019077e+03	3.3186310e+03	3.2253035e+03	3.2161877e+03	3.3492606e+03	3.2907004e+03	3.2450541e+03	3.2867250e+03	3.1686883e+03	3.2675689e+03	3.1375603e+03	3.1485350e+03	3.3701642e+03	3.3865340e+03	3.3919069e+03	3.2403374e+03	3.2001774e+03	3.3019562e+03	3.2269127e+03	3.0432059e+03	3.2419017e+03	3.3141916e+03	3.0891190e+03	3.1836684e+03	3.2522104e+03	3.3538196e+03	3.2288929e+03	3.2148137e+03	3.3109843e+03	3.3184936e+03	3.4146674e+03	3.1263974e+03	3.4051011e+03	3.2200546e+03	3.2441968e+03	3.3468915e+03	3.3071104e+03	3.3396525e+03	3.3263358e+03	3.3892758e+03	3.2035815e+03	3.1745011e+03	3.3896134e+03	3.4249759e+03	3.3443768e+03	3.3265947e+03
3.4071944e+03	3.3197523e+03	3.4683807e+03	3.3475633e+03	3.2097623e+03	3.3196979e+03	3.2341934e+03	3.2243699e+03	3.3523393e+03	3.3037674e+03	3.2558792e+03	3.3025652e+03	3.1704675e+03	3.2698712e+03	3.1422730e+03	3.1497359e+03	3.3935924e+03	3.3903560e+03	3.4137830e+03	3.2422997e+03	3.2174986e+03	3.3086127e+03	3.2461158e+03	3.0712886e+03	3.2431731e+03	3.3388977e+03	3.1070863e+03	3.1877871e+03	3.2669830e+03	3.3551894e+03	3.2392421e+03	3.2172662e+03	3.3327909e+03	3.3298729e+03	3.4223838e+03	3.1423168e+03	3.4078808e+03	3.2326874e+03	3.2595025e+03	3.3577078e+03	3.3112929e+03	3.3437485e+03	3.3297952e+03	3.3992298e+03	3.2180448e+03	3.1806828e+03	3.3921496e+03	3.4339677e+03	3.3641931e+03	3.3279446e+03
3.4415175e+03	3.3362445e+03	3.4763165e+03	3.3642433e+03	3.2211525e+03	3.3434701e+03	3.2378186e+03	3.2259250e+03	3.3535087e+03	3.3165711e+03	3.2625039e+03	3.3047810e+03	3.1911770e+03	3.2943411e+03	3.1855145e+03	3.1707674e+03	3.3926492e+03	3.4051304e+03	3.4741286e+03	3.2579904e+03	3.2374543e+03	3.3165973e+03	3.2512466e+03	3.1225986e+03	3.2804175e+03	3.3437073e+03	3.1152841e+03	3.1870928e+03	3.2692217e+03	3.3721026e+03	3.2742375e+03	3.2190917e+03	3.3456197e+03	3.3464768e+03	3.4611019e+03	3.1608076e+03	3.4146356e+03	3.2365561e+03	3.2607199e+03	3.3715828e+03	3.3252303e+03	3.3431345e+03	3.3419947e+03	3.4016251e+03	3.2282216e+03	3.2477835e+03	3.4161543e+03	3.4367114e+03	3.3745571e+03	3.3447869e+03
3.4645840e+03	3.3398934e+03	3.4946384e+03	3.3686665e+03	3.2484955e+03	3.3459535e+03	3.2588029e+03	3.2502225e+03	3.3720897e+03	3.3328784e+03	3.2918073e+03	3.3054985e+03	3.2068232e+03	3.2941055e+03	3.2167290e+03	3.1880480e+03	3.4133683e+03	3.4118420e+03	3.5001014e+03	3.2685603e+03	3.2379265e+03	3.3162519e+03	3.2550914e+03	3.1239894e+03	3.2859519e+03	3.3450514e+03	3.1162652e+03	3.2191651e+03	3.2909978e+03	3.3798317e+03	3.2761342e+03	3.2223712e+03	3.3548747e+03	3.3496505e+03	3.4703000e+03	3.1633184e+03	3.4220107e+03	3.2500266e+03	3.2704530e+03	3.3757818e+03	3.3327860e+03	3.3764333e+03	3.3599156e+03	3.4057812e+03	3.2320026e+03	3.2627396e+03	3.4251931e+03	3.4404221e+03	3.3815739e+03	3.3629860e+03
3.4818296e+03	3.3440178e+03	3.5114289e+03	3.3740892e+03	3.2494151e+03	3.3499917e+03	3.2630583e+03	3.2518796e+03	3.3761800e+03	3.3399349e+03	3.3016249e+03	3.3401592e+03	3.2711776e+03	3.2999494e+03	3.2257905e+03	3.2318889e+03	3.4282789e+03	3.4196765e+03	3.5120556e+03	3.2977421e+03	3.2457711e+03	3.3251005e+03	3.2651864e+03	3.1307412e+03	3.2931472e+03	3.3475241e+03	3.1246583e+03	3.2258595e+03	3.3088271e+03	3.3883757e+03	3.2767040e+03	3.2437886e+03	3.3579473e+03	3.3625586e+03	3.4786180e+03	3.1724520e+03	3.4396370e+03	3.2520630e+03	3.2960939e+03	3.3817758e+03	3.3413034e+03	3.3774304e+03	3.3596609e+03	3.4449870e+03	3.2373003e+03	3.2834171e+03	3.4283014e+03	3.4458271e+03	3.3916914e+03	3.3656948e+03
3.5020204e+03	3.3584361e+03	3.5102450e+03	3.3793605e+03	3.2677663e+03	3.3545021e+03	3.2748774e+03	3.2522882e+03	3.4265684e+03	3.3521468e+03	3.3345465e+03	3.3552671e+03	3.2714380e+03	3.3130863e+03	3.2475354e+03	3.2394070e+03	3.4349426e+03	3.4250941e+03	3.5568043e+03	3.3007782e+03	3.2618758e+03	3.3287753e+03	3.2725009e+03	3.1377616e+03	3.3016206e+03	3.3506431e+03	3.1325595e+03	3.2498225e+03	3.3182892e+03	3.3911522e+03	3.3122070e+03	3.2480625e+03	3.3701190e+03	3.3637622e+03	3.5014012e+03	3.1763381e+03	3.4609209e+03	3.2692004e+03	3.2973424e+03	3.3828403e+03	3.3490822e+03	3.4028491e+03	3.3649806e+03	3.4503963e+03	3.2429482e+03	3.2852703e+03	3.4549305e+03	3.5079675e+03	3.3924117e+03	3.3677270e+03
3.5083033e+03	3.3854710e+03	3.5124231e+03	3.4075325e+03	3.2681946e+03	3.3730711e+03	3.2970690e+03	3.2613171e+03	3.4471200e+03	3.3729447e+03	3.3435951e+03	3.3919891e+03	3.2865379e+03	3.3229707e+03	3.2682129e+03	3.2433518e+03	3.4358456e+03	3.4400827e+03	3.5639254e+03	3.3095755e+03	3.2727527e+03	3.3511802e+03	3.2878651e+03	3.1393874e+03	3.3113968e+03	3.3684019e+03	3.1378438e+03	3.2628361e+03	3.3264356e+03	3.4003494e+03	3.3147642e+03	3.2499722e+03	3.3690768e+03	3.3751703e+03	3.5368166e+03	3.2134984e+03	3.4850024e+03	3.2716320e+03	3.3116939e+03	3.4098831e+03	3.3793461e+03	3.4398113e+03	3.3666341e+03	3.4834911e+03	3.2499145e+03	3.2890687e+03	3.4570373e+03	3.5160113e+03	3.4255234e+03	3.3700225e+03
3.5135192e+03	3.4160474e+03	3.5215671e+03	3.4211729e+03	3.2757672e+03	3.3822768e+03	3.3219892e+03	3.2704730e+03	3.4559171e+03	3.3763698e+03	3.3440406e+03	3.4013867e+03	3.2973180e+03	3.3409744e+03	3.2842835e+03	3.2446666e+03	3.4468408e+03	3.4753041e+03	3.6588579e+03	3.3202797e+03	3.2738644e+03	3.3538033e+03	3.2910656e+03	3.1689437e+03	3.3203385e+03	3.3725987e+03	3.1374948e+03	3.2830770e+03	3.3421590e+03	3.4066799e+03	3.3298822e+03	3.2636317e+03	3.3722839e+03	3.4036188e+03	3.5442884e+03	3.2449250e+03	3.4850934e+03	3.2704156e+03	3.3155697e+03	3.4350492e+03	3.3793772e+03	3.4436040e+03	3.3690551e+03	3.5054143e+03	3.2549047e+03	3.3274626e+03	3.4646764e+03	3.5217648e+03	3.4300429e+03	3.3789870e+03
3.5200433e+03	3.4275689e+03	3.5650779e+03	3.4221169e+03	3.3164376e+03	3.3854717e+03	3.3307875e+03	3.2711533e+03	3.4633844e+03	3.3821408e+03	3.3496970e+03	3.4020222e+03	3.3261607e+03	3.3768728e+03	3.3001265e+03	3.2484390e+03	3.4502428e+03	3.4854015e+03	3.6608391e+03	3.3336611e+03	3.2917242e+03	3.3550531e+03	3.3259156e+03	3.1785354e+03	3.3212916e+03	3.3912412e+03	3.1464148e+03	3.3415861e+03	3.3425167e+03	3.4328607e+03	3.3815709e+03	3.2725188e+03	3.4572038e+03	3.4157791e+03	3.5858534e+03	3.2486107e+03	3.5232695e+03	3.2842168e+03	3.3293748e+03	3.4545303e+03	3.4121950e+03	3.4464089e+03	3.3700144e+03	3.5462668e+03	3.2814500e+03	3.3495133e+03	3.4662057e+03	3.5225031e+03	3.4479819e+03	3.3832171e+03
3.5374419e+03	3.4754717e+03	3.5741066e+03	3.4369485e+03	3.3163552e+03	3.3998906e+03	3.3382034e+03	3.2772024e+03	3.4703072e+03	3.3935692e+03	3.3552947e+03	3.4235115e+03	3.3428717e+03	3.3887498e+03	3.3014746e+03	3.2517809e+03	3.4710416e+03	3.5042549e+03	3.6618006e+03	3.3336754e+03	3.3218861e+03	3.3622553e+03	3.3276219e+03	3.1890610e+03	3.3271878e+03	3.3936995e+03	3.1485123e+03	3.3681491e+03	3.3645356e+03	3.4676724e+03	3.4040913e+03	3.2850037e+03	3.4564722e+03	3.4174129e+03	3.6131816e+03	3.2624208e+03	3.5240019e+03	3.2970193e+03	3.3415630e+03	3.4625028e+03	3.4350765e+03	3.4511685e+03	3.3683771e+03	3.5496071e+03	3.3449100e+03	3.3584306e+03	3.4672070e+03	3.5232133e+03	3.4525657e+03	3.3952904e+03
3.5581536e+03	3.4782389e+03	3.5837743e+03	3.4353015e+03	3.3346719e+03	3.4114518e+03	3.3461866e+03	3.2938026e+03	3.4841812e+03	3.4139411e+03	3.3554452e+03	3.4697398e+03	3.3537602e+03	3.4303699e+03	3.3099075e+03	3.2487068e+03	3.5116221e+03	3.5338041e+03	3.6676628e+03	3.3504773e+03	3.3282394e+03	3.3730655e+03	3.3305770e+03	3.1892172e+03	3.3462147e+03	3.3979403e+03	3.1701158e+03	3.3853897e+03	3.3672244e+03	3.4812225e+03	3.4810549e+03	3.2899138e+03	3.4674326e+03	3.4174832e+03	3.6232392e+03	3.2622017e+03	3.5504115e+03	3.3733445e+03	3.3468641e+03	3.4703093e+03	3.4376319e+03	3.5208129e+03	3.3702523e+03	3.5628259e+03	3.3449460e+03	3.3596691e+03	3.4738122e+03	3.5476514e+03	3.4576410e+03	3.3995215e+03
3.5598891e+03	3.5428785e+03	3.6028640e+03	3.4398176e+03	3.3358925e+03	3.4144442e+03	3.3460984e+03	3.3042947e+03	3.5214732e+03	3.4408085e+03	3.3722218e+03	3.4899253e+03	3.3604355e+03	3.4328613e+03	3.3221597e+03	3.2656472e+03	3.5292307e+03	3.5367368e+03	3.6729500e+03	3.3526457e+03	3.3449870e+03	3.3737954e+03	3.3320292e+03	3.1928636e+03	3.3467233e+03	3.4178327e+03	3.1714348e+03	3.4000321e+03	3.3788750e+03	3.4981546e+03	3.4882769e+03	3.3015548e+03	3.4719007e+03	3.4453836e+03	3.6290089e+03	3.2780914e+03	3.5614828e+03	3.3970547e+03	3.3684412e+03	3.4729608e+03	3.4521088e+03	3.5458229e+03	3.3763255e+03	3.5739638e+03	3.3471485e+03	3.3932755e+03	3.4791293e+03	3.5692851e+03	3.4816618e+03	3.4060916e+03
3.5982556e+03	3.5485784e+03	3.6045578e+03	3.4394015e+03	3.3447584e+03	3.4362542e+03	3.3479163e+03	3.3094289e+03	3.5238844e+03	3.4527643e+03	3.3873549e+03	3.4979122e+03	3.3629475e+03	3.4389674e+03	3.3602106e+03	3.2710549e+03	3.5417879e+03	3.6251089e+03	3.7107116e+03	3.3566009e+03	3.3546430e+03	3.3764591e+03	3.3359171e+03	3.1949566e+03	3.3607622e+03	3.4412925e+03	3.2003971e+03	3.4083268e+03	3.3874660e+03	3.5069483e+03	3.5610749e+03	3.3219936e+03	3.4768401e+03	3.4454847e+03	3.6449429e+03	3.2986181e+03	3.5664327e+03	3.4171294e+03	3.3835854e+03	3.4834421e+03	3.4582375e+03	3.5457135e+03	3.3994412e+03	3.5748742e+03	3.3467245e+03	3.4359704e+03	3.4861235e+03	3.5682764e+03	3.5049914e+03	3.4556253e+03
3.6167256e+03	3.5582035e+03	3.6119801e+03	3.4519450e+03	3.3509031e+03	3.4468580e+03	3.3818268e+03	3.3322353e+03	3.5355048e+03	3.4553509e+03	3.3959351e+03	3.5059522e+03	3.3823420e+03	3.4397654e+03	3.3692747e+03	3.2745037e+03	3.5428842e+03	3.6247370e+03	3.7191935e+03	3.3677842e+03	3.3570021e+03	3.3894056e+03	3.3387672e+03	3.2183341e+03	3.3717179e+03	3.4425988e+03	3.2030712e+03	3.4511534e+03	3.4107589e+03	3.5170629e+03	3.5750537e+03	3.3219274e+03	3.5155976e+03	3.4486245e+03	3.6627059e+03	3.3165582e+03	3.5696823e+03	3.4279619e+03	3.3879096e+03	3.5034125e+03	3.4638212e+03	3.5706723e+03	3.4262358e+03	3.6050235e+03	3.3686737e+03	3.4551219e+03	3.4873304e+03	3.5822059e+03	3.5129533e+03	3.4582042e+03
3.6225083e+03	3.5769906e+03	3.6369969e+03	3.4605568e+03	3.3514266e+03	3.4790648e+03	3.4169085e+03	3.3472046e+03	3.5428077e+03	3.4575721e+03	3.4010990e+03	3.5110620e+03	3.3918935e+03	3.4414465e+03	3.3771561e+03	3.2870570e+03	3.5500356e+03	3.6376659e+03	3.7199431e+03	3.3673781e+03	3.3659642e+03	3.3992395e+03	3.3495181e+03	3.2239819e+03	3.3799757e+03	3.4502975e+03	3.2107527e+03	3.4534142e+03	3.4192585e+03	3.5198914e+03	3.5778054e+03	3.3338344e+03	3.5248500e+03	3.4674778e+03	3.6822589e+03	3.3203746e+03	3.5820455e+03	3.4307265e+03	3.4069639e+03	3.5075289e+03	3.4650062e+03	3.5723597e+03	3.4298807e+03	3.6411983e+03	3.3942468e+03	3.4615586e+03	3.4901664e+03	3.5831277e+03	3.5141338e+03	3.4656338e+03
3.6222808e+03	3.5805078e+03	3.6394624e+03	3.4646799e+03	3.3563654e+03	3.4808140e+03	3.4469506e+03	3.3513549e+03	3.5528899e+03	3.4631646e+03	3.4228706e+03	3.5452061e+03	3.4120720e+03	3.4454020e+03	3.3766890e+03	3.3029891e+03	3.5536989e+03	3.6532805e+03	3.7241642e+03	3.3873376e+03	3.3751465e+03	3.4036375e+03	3.3611089e+03	3.2349070e+03	3.3803247e+03	3.4518568e+03	3.2155886e+03	3.4581260e+03	3.4270201e+03	3.5214315e+03	3.6054789e+03	3.3431219e+03	3.5244214e+03	3.4777881e+03	3.7366858e+03	3.3597415e+03	3.5995611e+03	3.4496127e+03	3.4144042e+03	3.5269283e+03	3.4701593e+03	3.5863730e+03	3.4312417e+03	3.6563970e+03	3.3981269e+03	3.4665134e+03	3.4933126e+03	3.6188791e+03	3.5272091e+03	3.4688865e+03
3.6318372e+03	3.5901100e+03	3.6420435e+03	3.4896259e+03	3.3678536e+03	3.4938955e+03	3.4617285e+03	3.3547594e+03	3.5620590e+03	3.4643990e+03	3.4328489e+03	3.5468083e+03	3.4213929e+03	3.4621916e+03	3.3872321e+03	3.3275757e+03	3.5891012e+03	3.6680385e+03	3.7516473e+03	3.3999634e+03	3.4029468e+03	3.4046262e+03	3.3668027e+03	3.2479837e+03	3.3870248e+03	3.4619866e+03	3.2669992e+03	3.4859174e+03	3.4431828e+03	3.5361617e+03	3.6072228e+03	3.3635338e+03	3.5292238e+03	3.5013798e+03	3.7472605e+03	3.4241490e+03	3.6273166e+03	3.4611253e+03	3.4206402e+03	3.5338456e+03	3.4841073e+03	3.5947627e+03	3.4420211e+03	3.6660183e+03	3.4322669e+03	3.4940042e+03	3.5311360e+03	3.6217489e+03	3.5293197e+03	3.4697600e+03
3.6963800e+03	3.5935893e+03	3.6567680e+03	3.4932164e+03	3.3674156e+03	3.4999521e+03	3.4968944e+03	3.3615638e+03	3.5820265e+03	3.4649594e+03	3.4338374e+03	3.5498277e+03	3.4256273e+03	3.4701003e+03	3.3970363e+03	3.3345504e+03	3.6053871e+03	3.6704304e+03	3.8014275e+03	3.4100890e+03	3.4103071e+03	3.4199183e+03	3.3800703e+03	3.2640483e+03	3.3978408e+03	3.4613942e+03	3.2807815e+03	3.4862979e+03	3.4508035e+03	3.5402519e+03	3.6177673e+03	3.3892369e+03	3.5658727e+03	3.5198408e+03	3.7783824e+03	3.4241725e+03	3.6489725e+03	3.4678556e+03	3.4280239e+03	3.5360492e+03	3.4901715e+03	3.6266060e+03	3.4430615e+03	3.6662311e+03	3.4503473e+03	3.5051742e+03	3.5377956e+03	3.6348345e+03	3.5343285e+03	3.4767857e+03
3.7115526e+03	3.5951230e+03	3.6600560e+03	3.5503598e+03	3.3980645e+03	3.5035287e+03	3.5104921e+03	3.3808740e+03	3.5874859e+03	3.4722784e+03	3.4644110e+03	3.5573291e+03	3.4324624e+03	3.4722936e+03	3.4067060e+03	3.3873002e+03	3.6120227e+03	3.6768484e+03	3.8309483e+03	3.4120273e+03	3.4266120e+03	3.4330154e+03	3.3893057e+03	3.2663992e+03	3.4128597e+03	3.4662659e+03	3.2847952e+03	3.4985418e+03	3.4563606e+03	3.5484450e+03	3.6306277e+03	3.4115536e+03	3.5661075e+03	3.5456218e+03	3.7953193e+03	3.4241894e+03	3.6487482e+03	3.4862837e+03	3.4366356e+03	3.5367480e+03	3.4977217e+03	3.6305616e+03	3.4548966e+03	3.6787920e+03	3.4613830e+03	3.5299202e+03	3.5609162e+03	3.6345924e+03	3.5584486e+03	3.4907744e+03
3.7266233e+03	3.5997373e+03	3.6619601e+03	3.6170784e+03	3.4228117e+03	3.5080487e+03	3.5165504e+03	3.4265622e+03	3.5885544e+03	3.4768709e+03	3.4807280e+03	3.5949828e+03	3.4459298e+03	3.4782748e+03	3.4456352e+03	3.4002258e+03	3.6367771e+03	3.6777988e+03	3.8317876e+03	3.4152938e+03	3.4454563e+03	3.4400519e+03	3.4006375e+03	3.3124172e+03	3.4152746e+03	3.4698783e+03	3.2952104e+03	3.5062466e+03	3.4821054e+03	3.5492616e+03	3.6778298e+03	3.4107281e+03	3.5878145e+03	3.5663551e+03	3.7978668e+03	3.4379656e+03	3.6724892e+03	3.4868135e+03	3.4390479e+03	3.5625545e+03	3.5220241e+03	3.6420504e+03	3.4775813e+03	3.6786387e+03	3.4627255e+03	3.5408015e+03	3.6187711e+03	3.6427284e+03	3.5664807e+03	3.5411068e+03
3.7457983e+03	3.6130508e+03	3.6933497e+03	3.6539489e+03	3.4265323e+03	3.5265510e+03	3.5175748e+03	3.4953413e+03	3.5942961e+03	3.4872488e+03	3.4885292e+03	3.6148628e+03	3.4515336e+03	3.4834914e+03	3.4913749e+03	3.4016735e+03	3.6722518e+03	3.7170996e+03	3.8374370e+03	3.4242040e+03	3.4489447e+03	3.4467740e+03	3.4081143e+03	3.3319106e+03	3.4453988e+03	3.5092330e+03	3.2990768e+03	3.5073881e+03	3.4807248e+03	3.5743639e+03	3.6831541e+03	3.4551229e+03	3.5928796e+03	3.5942703e+03	3.8013373e+03	3.4586803e+03	3.6887249e+03	3.5002377e+03	3.4737961e+03	3.5983324e+03	3.5232433e+03	3.6529430e+03	3.4795331e+03	3.6806910e+03	3.4745201e+03	3.5492850e+03	3.6454288e+03	3.6437761e+03	3.5732897e+03	3.5451029e+03
3.7625595e+03	3.6165507e+03	3.6950489e+03	3.6541160e+03	3.4410086e+03	3.5300347e+03	3.5603001e+03	3.5008130e+03	3.6002299e+03	3.4906574e+03	3.4950291e+03	3.6367134e+03	3.4652862e+03	3.4867561e+03	3.5020779e+03	3.4704899e+03	3.6923017e+03	3.7171830e+03	3.8628138e+03	3.4485721e+03	3.4540975e+03	3.4486445e+03	3.4278972e+03	3.3320707e+03	3.4713924e+03	3.5109925e+03	3.3089286e+03	3.5635651e+03	3.4955909e+03	3.6042794e+03	3.6983521e+03	3.4575738e+03	3.6010142e+03	3.6057884e+03	3.8167087e+03	3.5037428e+03	3.7169032e+03	3.5029205e+03	3.5015047e+03	3.6114860e+03	3.5455268e+03	3.6565577e+03	3.4953372e+03	3.7017548e+03	3.5115489e+03	3.5544075e+03	3.6730384e+03	3.6458955e+03	3.5826202e+03	3.5691696e+03
3.7805055e+03	3.6219948e+03	3.7019084e+03	3.6569271e+03	3.4705239e+03	3.5390762e+03	3.5752395e+03	3.5057982e+03	3.6053440e+03	3.4997746e+03	3.4970578e+03	3.6429567e+03	3.4682965e+03	3.4981261e+03	3.5082641e+03	3.4714275e+03	3.6947768e+03	3.7276137e+03	3.8668878e+03	3.4484092e+03	3.4760533e+03	3.4708324e+03	3.4284221e+03	3.3352778e+03	3.4778990e+03	3.5126819e+03	3.3296379e+03	3.5825792e+03	3.5014695e+03	3.6076534e+03	3.6998915e+03	3.4913066e+03	3.6020284e+03	3.6708148e+03	3.8229906e+03	3.5131164e+03	3.7364431e+03	3.5317372e+03	3.5179210e+03	3.6227902e+03	3.5537082e+03	3.6755189e+03	3.4980729e+03	3.7195473e+03	3.5122454e+03	3.5574274e+03	3.6764816e+03	3.6554173e+03	3.5901446e+03	3.5789760e+03
3.7862445e+03	3.6284860e+03	3.7129987e+03	3.6584090e+03	3.4842737e+03	3.5515301e+03	3.6149629e+03	3.5074848e+03	3.6224938e+03	3.5129911e+03	3.5022966e+03	3.6460888e+03	3.4711642e+03	3.5004371e+03	3.5119447e+03	3.4858154e+03	3.6972837e+03	3.7397289e+03	3.8738670e+03	3.4675562e+03	3.4797132e+03	3.4932305e+03	3.4314655e+03	3.3770390e+03	3.4823501e+03	3.5146601e+03	3.3352112e+03	3.5951736e+03	3.5110355e+03	3.6162018e+03	3.7517376e+03	3.5209856e+03	3.6115616e+03	3.6778343e+03	3.8453549e+03	3.5332685e+03	3.7705295e+03	3.5408471e+03	3.5269201e+03	3.6303217e+03	3.5729607e+03	3.6771449e+03	3.5010471e+03	3.7197142e+03	3.5495409e+03	3.5682125e+03	3.6854130e+03	3.6740983e+03	3.5925385e+03	3.5833056e+03
3.7986974e+03	3.6548448e+03	3.7153501e+03	3.6609782e+03	3.4988314e+03	3.5673539e+03	3.6333701e+03	3.5115175e+03	3.6510675e+03	3.5193255e+03	3.5262995e+03	3.6475482e+03	3.5003191e+03	3.5062658e+03	3.5373611e+03	3.4950268e+03	3.7016010e+03	3.7411841e+03	3.8946772e+03	3.4764452e+03	3.4793165e+03	3.5074597e+03	3.4398381e+03	3.3885286e+03	3.5052829e+03	3.5157956e+03	3.3586249e+03	3.5977680e+03	3.5332791e+03	3.6271138e+03	3.7534356e+03	3.5262689e+03	3.6274197e+03	3.6907992e+03	3.8488846e+03	3.5366691e+03	3.7731148e+03	3.5605217e+03	3.5343778e+03	3.6305506e+03	3.5756967e+03	3.6868826e+03	3.5491462e+03	3.7280689e+03	3.5692236e+03	3.5865642e+03	3.6875383e+03	3.7115177e+03	3.5931508e+03	3.6062729e+03
3.8067809e+03	3.6588588e+03	3.7279652e+03	3.6675625e+03	3.5637359e+03	3.5862008e+03	3.6504994e+03	3.5281003e+03	3.6758017e+03	3.5215314e+03	3.5410600e+03	3.6697477e+03	3.5414448e+03	3.5305301e+03	3.5557082e+03	3.4965067e+03	3.7046235e+03	3.7701106e+03	3.8956108e+03	3.4829122e+03	3.4833751e+03	3.5411145e+03	3.4611399e+03	3.3939768e+03	3.5108061e+03	3.5302749e+03	3.4458833e+03	3.6201852e+03	3.5336471e+03	3.6318423e+03	3.7558050e+03	3.5425878e+03	3.6427454e+03	3.6962133e+03	3.8674849e+03	3.5489237e+03	3.7757269e+03	3.5645151e+03	3.5451988e+03	3.6485693e+03	3.5756523e+03	3.6874691e+03	3.5489732e+03	3.7321207e+03	3.5856106e+03	3.5977502e+03	3.6894310e+03	3.7125071e+03	3.5982783e+03	3.6143517e+03
3.8100739e+03	3.6750450e+03	3.7559762e+03	3.6873262e+03	3.5655541e+03	3.6389471e+03	3.6686867e+03	3.5299690e+03	3.6865663e+03	3.5405115e+03	3.5784137e+03	3.6752386e+03	3.5614852e+03	3.5576021e+03	3.5530421e+03	3.5202230e+03	3.7040172e+03	3.7931730e+03	3.9052652e+03	3.4831933e+03	3.5131696e+03	3.5590713e+03	3.4671265e+03	3.4687781e+03	3.5147917e+03	3.5330860e+03	3.4566395e+03	3.6283116e+03	3.5373810e+03	3.6332567e+03	3.7584312e+03	3.5552289e+03	3.6583078e+03	3.7129433e+03	3.8864721e+03	3.5489090e+03	3.7771527e+03	3.5740013e+03	3.5640361e+03	3.6591104e+03	3.5823464e+03	3.6877638e+03	3.5505987e+03	3.7437291e+03	3.5914267e+03	3.6210851e+03	3.6941191e+03	3.7251382e+03	3.6153899e+03	3.6351011e+03
3.8124014e+03	3.6913645e+03	3.7726262e+03	3.7060150e+03	3.5668161e+03	3.6615415e+03	3.6751809e+03	3.5327337e+03	3.6905751e+03	3.5426162e+03	3.6076138e+03	3.6793753e+03	3.5628571e+03	3.5581043e+03	3.5594283e+03	3.5208774e+03	3.7059795e+03	3.8303310e+03	3.9326930e+03	3.5071088e+03	3.5250221e+03	3.6054471e+03	3.4723572e+03	3.4882098e+03	3.5462398e+03	3.5687515e+03	3.5062029e+03	3.6379954e+03	3.5406164e+03	3.6432928e+03	3.7774634e+03	3.5602879e+03	3.6614801e+03	3.7225791e+03	3.9025467e+03	3.5526151e+03	3.7753941e+03	3.5773884e+03	3.5746631e+03	3.6881598e+03	3.5955360e+03	3.7307117e+03	3.5547203e+03	3.7522908e+03	3.5921734e+03	3.6352709e+03	3.7027819e+03	3.7327511e+03	3.6491776e+03	3.6359947e+03
3.8201217e+03	3.7112743e+03	3.7740408e+03	3.7212062e+03	3.5912712e+03	3.6738830e+03	3.6826456e+03	3.5381326e+03	3.6934945e+03	3.5893689e+03	3.6434904e+03	3.6848824e+03	3.5724204e+03	3.5807634e+03	3.5803705e+03	3.5241024e+03	3.7102124e+03	3.8471244e+03	3.9617006e+03	3.5232917e+03	3.5384225e+03	3.6122531e+03	3.5097836e+03	3.5117379e+03	3.5628031e+03	3.5731111e+03	3.5075526e+03	3.6452072e+03	3.5533802e+03	3.6429160e+03	3.7809789e+03	3.5677592e+03	3.6754192e+03	3.7993063e+03	3.9298492e+03	3.5550344e+03	3.7920923e+03	3.5800932e+03	3.6080256e+03	3.6942835e+03	3.6031218e+03	3.7356812e+03	3.5664962e+03	3.7802815e+03	3.5985635e+03	3.6403294e+03	3.7303126e+03	3.7476287e+03	3.6695197e+03	3.6430599e+03
3.8207173e+03	3.7150765e+03	3.7747554e+03	3.7380629e+03	3.5945465e+03	3.7039832e+03	3.6821087e+03	3.5654668e+03	3.6971583e+03	3.5975683e+03	3.6916696e+03	3.6962210e+03	3.5863826e+03	3.5877766e+03	3.5969192e+03	3.5272199e+03	3.7337843e+03	3.8569378e+03	3.9910899e+03	3.5381684e+03	3.5545235e+03	3.6189304e+03	3.5149393e+03	3.5269676e+03	3.5637082e+03	3.5785428e+03	3.5403074e+03	3.6459575e+03	3.5549311e+03	3.6552767e+03	3.7854530e+03	3.5960333e+03	3.6806791e+03	3.8088504e+03	3.9450936e+03	3.5548257e+03	3.8132196e+03	3.5928585e+03	3.6133090e+03	3.7069078e+03	3.6069169e+03	3.7362954e+03	3.5764835e+03	3.7841809e+03	3.6100043e+03	3.6656887e+03	3.7475531e+03	3.7517388e+03	3.6821268e+03	3.6509616e+03
3.8213072e+03	3.7308866e+03	3.7837357e+03	3.7533075e+03	3.6118159e+03	3.7060198e+03	3.7142248e+03	3.5853172e+03	3.6987725e+03	3.5998468e+03	3.6942247e+03	3.7045119e+03	3.5920993e+03	3.6342345e+03	3.6361596e+03	3.5425096e+03	3.7405556e+03	3.8564557e+03	3.9927062e+03	3.5491516e+03	3.5618092e+03	3.6537031e+03	3.5319101e+03	3.5343313e+03	3.5644897e+03	3.5781238e+03	3.5582688e+03	3.6490485e+03	3.5576749e+03	3.6629390e+03	3.8002837e+03	3.6222692e+03	3.6886100e+03	3.8083570e+03	3.9499243e+03	3.5557416e+03	3.8243240e+03	3.6079406e+03	3.6148112e+03	3.7149897e+03	3.6365976e+03	3.7508161e+03	3.5852084e+03	3.8038792e+03	3.6193421e+03	3.6694417e+03	3.7497180e+03	3.7595186e+03	3.6840713e+03	3.6509190e+03
3.8298640e+03	3.7440112e+03	3.7942724e+03	3.7551761e+03	3.6340098e+03	3.7554963e+03	3.7495918e+03	3.5971913e+03	3.7171736e+03	3.6122287e+03	3.6944690e+03	3.7103440e+03	3.6057082e+03	3.6490265e+03	3.6459730e+03	3.5447745e+03	3.7495225e+03	3.8669922e+03	4.0048682e+03	3.5720400e+03	3.5628462e+03	3.6788295e+03	3.5441603e+03	3.5640457e+03	3.5672386e+03	3.5844392e+03	3.5633153e+03	3.6496345e+03	3.5872722e+03	3.6667081e+03	3.8010253e+03	3.6228832e+03	3.6998622e+03	3.8092867e+03	3.9802044e+03	3.5559494e+03	3.8336923e+03	3.6177059e+03	3.6301530e+03	3.7155290e+03	3.6523729e+03	3.7551261e+03	3.6292663e+03	3.8111853e+03	3.6621108e+03	3.6770011e+03	3.7549268e+03	3.7663639e+03	3.7020916e+03	3.6649179e+03
3.8359540e+03	3.7906805e+03	3.8087789e+03	3.7568137e+03	3.6356382e+03	3.7556561e+03	3.7596094e+03	3.6486583e+03	3.7276115e+03	3.6525429e+03	3.6960988e+03	3.7215322e+03	3.6258223e+03	3.6517020e+03	3.6915877e+03	3.5526454e+03	3.7758417e+03	3.8786676e+03	4.0163703e+03	3.5914725e+03	3.5667118e+03	3.6865132e+03	3.5638215e+03	3.6615073e+03	3.6080788e+03	3.5896175e+03	3.5663577e+03	3.6693085e+03	3.6006048e+03	3.6780402e+03	3.8248537e+03	3.6356043e+03	3.7187449e+03	3.8121022e+03	3.9821038e+03	3.5684081e+03	3.8414463e+03	3.6224192e+03	3.6438451e+03	3.7238720e+03	3.6602970e+03	3.7599444e+03	3.6399307e+03	3.8262520e+03	3.6860937e+03	3.6802535e+03	3.7658650e+03	3.7826855e+03	3.7259613e+03	3.7011574e+03
3.8501298e+03	3.8107156e+03	3.8362555e+03	3.7846880e+03	3.6478783e+03	3.7544509e+03	3.7719698e+03	3.6613114e+03	3.7419411e+03	3.6864678e+03	3.7424653e+03	3.7243815e+03	3.6291654e+03	3.6635094e+03	3.7130697e+03	3.5892096e+03	3.7751148e+03	3.8819781e+03	4.0203600e+03	3.6174587e+03	3.5761030e+03	3.6997101e+03	3.5795303e+03	3.6858447e+03	3.6284874e+03	3.6113060e+03	3.5761814e+03	3.6725459e+03	3.6038946e+03	3.6798485e+03	3.8396376e+03	3.6535999e+03	3.7287634e+03	3.8224288e+03	3.9846639e+03	3.5963703e+03	3.8436795e+03	3.6403856e+03	3.6448340e+03	3.7631195e+03	3.6637306e+03	3.7732998e+03	3.6456524e+03	3.8537020e+03	3.7189730e+03	3.7215360e+03	3.7853348e+03	3.7884817e+03	3.7343491e+03	3.7072953e+03
3.8604211e+03	3.8169253e+03	3.8683813e+03	3.7910329e+03	3.6543269e+03	3.7718631e+03	3.7738821e+03	3.6623680e+03	3.7641983e+03	3.6996548e+03	3.7580276e+03	3.7254123e+03	3.6295711e+03	3.6787133e+03	3.7147620e+03	3.5920020e+03	3.7833357e+03	3.8911426e+03	4.0590591e+03	3.6881579e+03	3.5953327e+03	3.7017060e+03	3.6032028e+03	3.7108199e+03	3.6787747e+03	3.6094441e+03	3.6073471e+03	3.6920171e+03	3.6061707e+03	3.6897611e+03	3.8487404e+03	3.6759055e+03	3.7503604e+03	3.8464012e+03	3.9904357e+03	3.6100631e+03	3.8443112e+03	3.6543511e+03	3.6493101e+03	3.7835776e+03	3.6775380e+03	3.7839435e+03	3.6454343e+03	3.8745601e+03	3.7347462e+03	3.7301854e+03	3.7867402e+03	3.7960675e+03	3.7437398e+03	3.7184032e+03
3.8711920e+03	3.8216930e+03	3.8677876e+03	3.7991911e+03	3.6715710e+03	3.7733204e+03	3.7935028e+03	3.6740091e+03	3.7956771e+03	3.7458905e+03	3.7750468e+03	3.7273417e+03	3.6281442e+03	3.7041835e+03	3.7178015e+03	3.6023267e+03	3.7838025e+03	3.9170229e+03	4.0719222e+03	3.7039643e+03	3.5986320e+03	3.7287040e+03	3.6384172e+03	3.7195957e+03	3.6818382e+03	3.6156891e+03	3.7184873e+03	3.6919649e+03	3.6163473e+03	3.7137049e+03	3.8501149e+03	3.6873083e+03	3.7738253e+03	3.8464102e+03	4.0293265e+03	3.6175588e+03	3.8470352e+03	3.6567464e+03	3.6525841e+03	3.8124178e+03	3.6818972e+03	3.7838465e+03	3.6558168e+03	3.8792891e+03	3.7599109e+03	3.7425743e+03	3.7916084e+03	3.7984103e+03	3.7576468e+03	3.7520968e+03
3.8725874e+03	3.8244393e+03	3.8740674e+03	3.8151859e+03	3.6721039e+03	3.7799877e+03	3.8278100e+03	3.6882471e+03	3.7983965e+03	3.7568177e+03	3.8086630e+03	3.7301495e+03	3.6407179e+03	3.7322253e+03	3.7348150e+03	3.6046708e+03	3.7843963e+03	3.9287779e+03	4.0734727e+03	3.7464498e+03	3.6082419e+03	3.7431075e+03	3.6466999e+03	3.7239130e+03	3.7235536e+03	3.6217442e+03	3.7267024e+03	3.6937379e+03	3.6560168e+03	3.7324044e+03	3.8747026e+03	3.6910275e+03	3.7844347e+03	3.8606944e+03	4.0431771e+03	3.6177780e+03	3.8518310e+03	3.6641871e+03	3.6615791e+03	3.8240022e+03	3.7003003e+03	3.7858521e+03	3.6684923e+03	3.8914639e+03	3.7628855e+03	3.7523273e+03	3.8195444e+03	3.7983702e+03	3.7590144e+03	3.7540292e+03
3.8755520e+03	3.8289448e+03	3.8827164e+03	3.8222799e+03	3.6754958e+03	3.8483622e+03	3.8720519e+03	3.6935546e+03	3.8045471e+03	3.7783361e+03	3.8161858e+03	3.7627104e+03	3.6776857e+03	3.7363630e+03	3.7649131e+03	3.6129854e+03	3.7943874e+03	3.9436638e+03	4.0815716e+03	3.7820298e+03	3.6226364e+03	3.7561636e+03	3.6577826e+03	3.7366579e+03	3.7278175e+03	3.6244635e+03	3.7498951e+03	3.6987890e+03	3.6570624e+03	3.7337334e+03	3.8799729e+03	3.7055722e+03	3.8066246e+03	3.8612329e+03	4.0681877e+03	3.6218591e+03	3.8917340e+03	3.6879338e+03	3.6815264e+03	3.8575138e+03	3.7127290e+03	3.8043188e+03	3.6806833e+03	3.9077815e+03	3.7653671e+03	3.7810896e+03	3.8430319e+03	3.8013872e+03	3.7744795e+03	3.7696552e+03
3.8843174e+03	3.8402660e+03	3.9205923e+03	3.8450234e+03	3.6917888e+03	3.8495950e+03	3.8757295e+03	3.7012664e+03	3.8116540e+03	3.7837913e+03	3.8689092e+03	3.7824956e+03	3.6830063e+03	3.7376074e+03	3.7773222e+03	3.6331824e+03	3.8198303e+03	3.9469730e+03	4.0887397e+03	3.7858814e+03	3.6240439e+03	3.7583697e+03	3.7099956e+03	3.7439563e+03	3.7387241e+03	3.6262425e+03	3.7617892e+03	3.7193728e+03	3.6867089e+03	3.7483803e+03	3.9048432e+03	3.7367326e+03	3.8359898e+03	3.8894417e+03	4.0692728e+03	3.6281181e+03	3.9077985e+03	3.7047486e+03	3.7104493e+03	3.8711534e+03	3.7409556e+03	3.8068722e+03	3.6794651e+03	3.9259907e+03	3.7747522e+03	3.7806012e+03	3.8458729e+03	3.8526308e+03	3.8085437e+03	3.7702526e+03
3.8891268e+03	3.8430121e+03	3.9239550e+03	3.8747970e+03	3.6940907e+03	3.8541356e+03	3.8910692e+03	3.7198585e+03	3.8121763e+03	3.7830566e+03	3.8730239e+03	3.7880232e+03	3.6848011e+03	3.7449423e+03	3.7857201e+03	3.6491386e+03	3.8286269e+03	3.9512103e+03	4.0920804e+03	3.8167081e+03	3.6232636e+03	3.7824586e+03	3.7302286e+03	3.7631427e+03	3.7565510e+03	3.6607609e+03	3.7932916e+03	3.7284953e+03	3.6923218e+03	3.7634577e+03	3.9086201e+03	3.7425765e+03	3.8623899e+03	3.9065437e+03	4.1702338e+03	3.6340732e+03	3.9225055e+03	3.7181303e+03	3.7244217e+03	3.8875809e+03	3.7600523e+03	3.8103340e+03	3.7000542e+03	3.9439529e+03	3.7933699e+03	3.7886821e+03	3.8521073e+03	3.8626692e+03	3.8253742e+03	3.7753471e+03
3.8886298e+03	3.8546758e+03	3.9322376e+03	3.8751158e+03	3.7164116e+03	3.8634495e+03	3.8948416e+03	3.7506919e+03	3.8131948e+03	3.7842701e+03	3.8769147e+03	3.8182829e+03	3.7005880e+03	3.7536669e+03	3.8127211e+03	3.6634404e+03	3.8350985e+03	3.9512589e+03	4.1027755e+03	3.8204485e+03	3.6445458e+03	3.7931661e+03	3.7596864e+03	3.8234202e+03	3.7554018e+03	3.6775862e+03	3.7927749e+03	3.7364115e+03	3.7149076e+03	3.7697528e+03	3.9229631e+03	3.7491606e+03	3.8860666e+03	3.9350170e+03	4.1876484e+03	3.6360797e+03	3.9762308e+03	3.7203572e+03	3.7319945e+03	3.8942577e+03	3.8604955e+03	3.8143717e+03	3.7104334e+03	3.9521312e+03	3.8008605e+03	3.8262079e+03	3.8925684e+03	3.8673990e+03	3.8664089e+03	3.7811655e+03
3.9137582e+03	3.8788336e+03	3.9993141e+03	3.9247728e+03	3.7347338e+03	3.8796016e+03	3.9010918e+03	3.7832685e+03	3.8143175e+03	3.7896783e+03	3.8935530e+03	3.8388658e+03	3.7603014e+03	3.7621501e+03	3.8235544e+03	3.6672184e+03	3.8421089e+03	3.9796325e+03	4.1112047e+03	3.8324191e+03	3.6507232e+03	3.8038685e+03	3.7759490e+03	3.8378314e+03	3.7724553e+03	3.7339261e+03	3.7956629e+03	3.7422263e+03	3.7409668e+03	3.7750917e+03	3.9472580e+03	3.7502600e+03	3.8994719e+03	3.9340847e+03	4.1991098e+03	3.6359042e+03	3.9796941e+03	3.7263525e+03	3.7616632e+03	3.9093260e+03	3.8992697e+03	3.8252378e+03	3.7117324e+03	4.0234174e+03	3.8341955e+03	3.8437318e+03	3.8954536e+03	3.8792087e+03	3.8808580e+03	3.8111822e+03
3.9435821e+03	3.8930472e+03	4.0108049e+03	3.9304016e+03	3.7416576e+03	3.8949202e+03	3.9148956e+03	3.7886647e+03	3.8246323e+03	3.8103122e+03	3.8977294e+03	3.8376795e+03	3.7625921e+03	3.7621841e+03	3.8744565e+03	3.6814100e+03	3.8464443e+03	4.0216466e+03	4.1122124e+03	3.8425548e+03	3.7489442e+03	3.8031393e+03	3.7792657e+03	3.8442220e+03	3.7904193e+03	3.7459988e+03	3.8143142e+03	3.7432104e+03	3.7448481e+03	3.7861689e+03	3.9560156e+03	3.7911891e+03	3.9166078e+03	3.9527989e+03	4.2230740e+03	3.6454002e+03	4.0133173e+03	3.7442995e+03	3.7644965e+03	3.9153682e+03	3.9168542e+03	3.8436252e+03	3.7147025e+03	4.0275968e+03	3.8608374e+03	3.8524080e+03	3.8987814e+03	3.8857799e+03	3.8926649e+03	3.8158745e+03
3.9551359e+03	3.9135886e+03	4.0095601e+03	3.9306448e+03	3.7481735e+03	3.8966675e+03	3.9246938e+03	3.8124738e+03	3.8371657e+03	3.8138699e+03	3.8998854e+03	3.8719880e+03	3.7629504e+03	3.7627793e+03	3.8812402e+03	3.7123805e+03	3.8691926e+03	4.0223508e+03	4.1164056e+03	3.8538613e+03	3.7533445e+03	3.8266576e+03	3.8004803e+03	3.8496769e+03	3.8864114e+03	3.7595798e+03	3.8246977e+03	3.7481598e+03	3.7558775e+03	3.8120877e+03	3.9717552e+03	3.8285123e+03	3.9227073e+03	3.9560078e+03	4.2463257e+03	3.6536788e+03	4.0208292e+03	3.7454132e+03	3.7974816e+03	3.9194462e+03	3.9258717e+03	3.8645242e+03	3.7177198e+03	4.0365070e+03	3.8693237e+03	3.9030454e+03	3.9013118e+03	3.8903144e+03	3.9082892e+03	3.8223005e+03
3.9736943e+03	3.9280457e+03	4.0198592e+03	3.9301636e+03	3.7510862e+03	3.8989549e+03	4.0080868e+03	3.8192316e+03	3.8823072e+03	3.8177553e+03	3.8982672e+03	3.8922743e+03	3.7680510e+03	3.7942773e+03	3.8942187e+03	3.7479125e+03	3.9089178e+03	4.0361837e+03	4.1202207e+03	3.9169797e+03	3.7685414e+03	3.8277978e+03	3.8039851e+03	3.8510441e+03	3.8896104e+03	3.7620770e+03	3.8332168e+03	3.7594868e+03	3.7640487e+03	3.8210574e+03	3.9990723e+03	3.8303500e+03	3.9758723e+03	3.9704060e+03	4.2547230e+03	3.6560688e+03	4.0321867e+03	3.7643222e+03	3.8141167e+03	3.9250534e+03	3.9487687e+03	3.8685899e+03	3.7337165e+03	4.0412061e+03	3.9167717e+03	3.9130080e+03	3.9391596e+03	3.9270167e+03	3.9254151e+03	3.8240746e+03
3.9844637e+03	3.9364584e+03	4.0243520e+03	3.9496766e+03	3.7547909e+03	3.9117171e+03	4.0143245e+03	3.8292662e+03	3.8909592e+03	3.8261445e+03	3.9374026e+03	3.8987038e+03	3.7802141e+03	3.8037114e+03	3.9059300e+03	3.7660561e+03	3.9109549e+03	4.0477611e+03	4.1204872e+03	3.9423487e+03	3.7884017e+03	3.8321342e+03	3.8541940e+03	3.8847470e+03	3.8926141e+03	3.7635619e+03	3.8413375e+03	3.7937493e+03	3.7754683e+03	3.8333337e+03	4.0231086e+03	3.8825024e+03	3.9959268e+03	3.9832703e+03	4.2662481e+03	3.6563541e+03	4.0339260e+03	3.7892165e+03	3.8202847e+03	3.9256627e+03	3.9504075e+03	3.8737265e+03	3.7490639e+03	4.0805991e+03	3.9258635e+03	3.9241145e+03	3.9403991e+03	3.9439522e+03	3.9301192e+03	3.8286573e+03
4.0284036e+03	3.9509236e+03	4.0398703e+03	3.9902642e+03	3.7713216e+03	3.9218149e+03	4.0161337e+03	3.8550508e+03	3.8967579e+03	3.8323151e+03	3.9559926e+03	3.9333851e+03	3.7819688e+03	3.8045970e+03	3.9068559e+03	3.7719751e+03	3.9105342e+03	4.1114478e+03	4.1287555e+03	3.9578717e+03	3.7975278e+03	3.8307890e+03	3.8541773e+03	3.8872039e+03	3.9305924e+03	3.7873681e+03	3.8960658e+03	3.7931600e+03	3.7851854e+03	3.8333700e+03	4.0359377e+03	3.8884423e+03	3.9962047e+03	3.9870127e+03	4.3074008e+03	3.6586064e+03	4.0442309e+03	3.8167714e+03	3.8400690e+03	3.9400738e+03	3.9509609e+03	3.8937325e+03	3.7506849e+03	4.0810114e+03	3.9275033e+03	3.9301457e+03	3.9538748e+03	3.9495619e+03	3.9531896e+03	3.8499878e+03
4.0304549e+03	3.9647673e+03	4.0408365e+03	3.9944342e+03	3.7822063e+03	3.9768600e+03	4.0622157e+03	3.8552999e+03	3.8958357e+03	3.8921313e+03	3.9758280e+03	3.9645165e+03	3.7988018e+03	3.8128219e+03	3.9358719e+03	3.7939988e+03	3.9667162e+03	4.1326777e+03	4.1466000e+03	3.9589157e+03	3.8075345e+03	3.8714579e+03	3.8758150e+03	3.9295681e+03	3.9511674e+03	3.7910023e+03	3.9222923e+03	3.8762288e+03	3.8209096e+03	3.8525380e+03	4.0737062e+03	3.8901566e+03	4.0215053e+03	4.0042794e+03	4.3148039e+03	3.6758930e+03	4.0745045e+03	3.8391140e+03	3.9542981e+03	3.9538757e+03	3.9743871e+03	3.9068526e+03	3.7687195e+03	4.0828447e+03	3.9296693e+03	3.9322593e+03	3.9574809e+03	3.9656903e+03	3.9629303e+03	3.8554236e+03
4.0583411e+03	3.9959875e+03	4.0974909e+03	3.9957028e+03	3.7928392e+03	3.9824034e+03	4.0688634e+03	3.8597840e+03	3.9026975e+03	3.9035647e+03	3.9988079e+03	3.9842736e+03	3.8166010e+03	3.8313192e+03	3.9636210e+03	3.8038231e+03	3.9724387e+03	4.1415925e+03	4.1717054e+03	4.0118081e+03	3.8080806e+03	3.8711464e+03	3.8789223e+03	3.9365051e+03	3.9534084e+03	3.8056499e+03	3.9656634e+03	3.9240132e+03	3.8353925e+03	3.8655689e+03	4.0935094e+03	3.9010367e+03	4.0268814e+03	4.0049434e+03	4.3169592e+03	3.6778401e+03	4.0871196e+03	3.8397415e+03	3.9676194e+03	3.9987022e+03	3.9969429e+03	3.9098160e+03	3.7770037e+03	4.0841895e+03	3.9625287e+03	3.9391032e+03	3.9602108e+03	3.9802684e+03	3.9778122e+03	3.8575769e+03
4.0624827e+03	4.0370768e+03	4.1652964e+03	4.0014406e+03	3.8169682e+03	3.9963636e+03	4.0701681e+03	3.8775226e+03	3.9148149e+03	3.9196155e+03	4.0017692e+03	4.0058353e+03	3.8704699e+03	3.8414926e+03	3.9704439e+03	3.8067370e+03	4.0043983e+03	4.1524764e+03	4.1903569e+03	4.0225046e+03	3.8312251e+03	3.8746684e+03	3.8805192e+03	3.9512400e+03	3.9671158e+03	3.8318456e+03	4.0339602e+03	3.9310256e+03	3.8750655e+03	3.9071093e+03	4.0951212e+03	3.9242856e+03	4.0326726e+03	4.0585799e+03	4.3188305e+03	3.6893265e+03	4.0880944e+03	3.8437402e+03	3.9957423e+03	4.0097048e+03	4.0356786e+03	3.9219752e+03	3.7873205e+03	4.1284265e+03	3.9791750e+03	3.9487997e+03	3.9748902e+03	3.9836304e+03	3.9791703e+03	3.8602472e+03
4.0784190e+03	4.1169960e+03	4.1869940e+03	4.0418264e+03	3.8226655e+03	3.9981034e+03	4.0881442e+03	3.9016497e+03	3.9795135e+03	3.9801249e+03	4.0729967e+03	4.0721134e+03	3.8928951e+03	3.8852455e+03	3.9827650e+03	3.8069856e+03	4.0271432e+03	4.1600842e+03	4.1957344e+03	4.0218315e+03	3.8511185e+03	3.8766724e+03	3.8942019e+03	3.9614193e+03	3.9701752e+03	3.8377477e+03	4.0598225e+03	3.9568553e+03	3.8933456e+03	3.9173208e+03	4.1267652e+03	3.9343471e+03	4.0366891e+03	4.0896910e+03	4.3378264e+03	3.6918184e+03	4.0978504e+03	3.8442049e+03	4.0149871e+03	4.0113264e+03	4.0417652e+03	3.9369416e+03	3.8450608e+03	4.1438330e+03	3.9878149e+03	3.9690337e+03	4.0324589e+03	3.9827231e+03	3.9948961e+03	3.8814450e+03
4.0887191e+03	4.1263162e+03	4.1882796e+03	4.0577517e+03	3.8479986e+03	4.0109410e+03	4.1293216e+03	3.9083455e+03	3.9914730e+03	3.9845391e+03	4.0839768e+03	4.0789852e+03	3.9111902e+03	3.8917648e+03	3.9896591e+03	3.8086657e+03	4.0455089e+03	4.1650566e+03	4.2165922e+03	4.0466086e+03	3.8774898e+03	3.8827799e+03	3.8954479e+03	3.9721049e+03	3.9731596e+03	3.8580210e+03	4.0708654e+03	3.9967388e+03	3.8980947e+03	3.9259865e+03	4.1346231e+03	4.0024828e+03	4.0455056e+03	4.1057406e+03	4.3895876e+03	3.7013347e+03	4.1093108e+03	3.8469736e+03	4.0347058e+03	4.0741126e+03	4.0520704e+03	3.9408178e+03	3.8502751e+03	4.1476168e+03	3.9909984e+03	3.9660131e+03	4.0675787e+03	4.0144180e+03	4.0024133e+03	3.8835922e+03
4.1023035e+03	4.1345059e+03	4.1933940e+03	4.0617720e+03	3.8496129e+03	4.1508393e+03	4.1314479e+03	3.9264522e+03	3.9933444e+03	3.9887995e+03	4.1136393e+03	4.1277807e+03	3.9203757e+03	3.8964749e+03	4.0031890e+03	3.8101945e+03	4.0473563e+03	4.2111131e+03	4.2217762e+03	4.0533805e+03	3.9302667e+03	3.8912922e+03	3.9026815e+03	4.0126163e+03	3.9778803e+03	3.8942374e+03	4.0865679e+03	4.0145391e+03	3.9457507e+03	3.9456922e+03	4.1684765e+03	4.0018767e+03	4.0996377e+03	4.1308539e+03	4.4025169e+03	3.7228245e+03	4.1113008e+03	3.8492579e+03	4.0460992e+03	4.1106111e+03	4.0754993e+03	3.9503744e+03	3.8634715e+03	4.1514538e+03	4.0127479e+03	3.9765947e+03	4.0735283e+03	4.0222972e+03	4.0032230e+03	3.9009620e+03
4.1066979e+03	4.1359599e+03	4.2244272e+03	4.0667574e+03	3.8673508e+03	4.1673618e+03	4.1342435e+03	3.9397617e+03	4.0491791e+03	4.0115057e+03	4.1401687e+03	4.1419989e+03	3.9245819e+03	3.8986750e+03	4.0213590e+03	3.8338353e+03	4.1228916e+03	4.2341948e+03	4.2630104e+03	4.0754702e+03	3.9526892e+03	3.9013342e+03	3.9127292e+03	4.0200415e+03	3.9790613e+03	3.9167329e+03	4.0909096e+03	4.0249762e+03	3.9700112e+03	3.9959861e+03	4.1817458e+03	4.0115164e+03	4.1027544e+03	4.1381528e+03	4.4160186e+03	3.7230768e+03	4.1140762e+03	3.8935777e+03	4.0491355e+03	4.1621270e+03	4.0911231e+03	3.9881550e+03	3.8795327e+03	4.1596761e+03	4.0327674e+03	3.9774893e+03	4.0850384e+03	4.0330777e+03	4.0212544e+03	3.9237739e+03
4.1888935e+03	4.1420100e+03	4.2349509e+03	4.0696363e+03	3.8886983e+03	4.1929717e+03	4.1957041e+03	3.9545246e+03	4.0758987e+03	4.0136885e+03	4.1457611e+03	4.1444370e+03	3.9271087e+03	3.9056853e+03	4.0301319e+03	3.8462325e+03	4.1222005e+03	4.2369915e+03	4.2848433e+03	4.0800278e+03	3.9561318e+03	3.9066312e+03	3.9205137e+03	4.0357480e+03	3.9805635e+03	3.9219275e+03	4.1036180e+03	4.0278278e+03	3.9712437e+03	4.0014988e+03	4.2131548e+03	4.0313696e+03	4.1623616e+03	4.2170211e+03	4.4262544e+03	3.7616717e+03	4.1140989e+03	3.9015642e+03	4.0506346e+03	4.1884790e+03	4.1064405e+03	3.9941092e+03	3.8834128e+03	4.1682432e+03	4.0345589e+03	3.9822680e+03	4.0870990e+03	4.0412238e+03	4.0219498e+03	3.9237616e+03
4.2291006e+03	4.1708367e+03	4.2447305e+03	4.0879628e+03	3.9000686e+03	4.2130021e+03	4.2232381e+03	3.9740136e+03	4.0844067e+03	4.0148526e+03	4.1878191e+03	4.1587759e+03	3.9398765e+03	3.9249215e+03	4.0784258e+03	3.8569770e+03	4.1302238e+03	4.2496022e+03	4.3102091e+03	4.0821164e+03	3.9614907e+03	3.9130531e+03	3.9368560e+03	4.0487152e+03	3.9998012e+03	3.9354170e+03	4.1058677e+03	4.1083480e+03	3.9730085e+03	4.0088113e+03	4.2138572e+03	4.0385716e+03	4.1659718e+03	4.2221524e+03	4.4348341e+03	3.7663714e+03	4.1207453e+03	3.9296819e+03	4.0488751e+03	4.1943477e+03	4.1166186e+03	4.0143848e+03	3.8850008e+03	4.1702596e+03	4.0482965e+03	3.9883256e+03	4.1065798e+03	4.0513209e+03	4.0333002e+03	3.9332984e+03
4.2476737e+03	4.1980041e+03	4.2520417e+03	4.0943664e+03	3.9371655e+03	4.2251714e+03	4.2241910e+03	3.9775933e+03	4.0868309e+03	4.0431851e+03	4.2207057e+03	4.1842459e+03	3.9509556e+03	3.9247097e+03	4.0840331e+03	3.8570350e+03	4.1497293e+03	4.2552615e+03	4.3133105e+03	4.0953837e+03	3.9971695e+03	3.9224953e+03	3.9561464e+03	4.0554719e+03	4.0452345e+03	3.9561614e+03	4.1206319e+03	4.1280494e+03	3.9787171e+03	4.0145068e+03	4.2176652e+03	4.0517805e+03	4.1710261e+03	4.2260491e+03	4.4419365e+03	3.7703822e+03	4.1264508e+03	3.9288595e+03	4.0626205e+03	4.2012181e+03	4.1186772e+03	4.0267503e+03	3.9225023e+03	4.1811504e+03	4.1156940e+03	3.9900806e+03	4.1388117e+03	4.0821931e+03	4.0495323e+03	3.9498759e+03
4.2531297e+03	4.2195972e+03	4.2768165e+03	4.1088086e+03	3.9790665e+03	4.2438234e+03	4.2245954e+03	3.9867917e+03	4.1016424e+03	4.0429472e+03	4.2258058e+03	4.1963443e+03	3.9801611e+03	3.9405216e+03	4.0857760e+03	3.8870623e+03	4.1596438e+03	4.2689220e+03	4.3226640e+03	4.0988992e+03	4.0171582e+03	3.9347397e+03	3.9557471e+03	4.1527219e+03	4.0671846e+03	3.9683045e+03	4.1421863e+03	4.1681860e+03	3.9877597e+03	4.0193341e+03	4.2220473e+03	4.0725104e+03	4.1756085e+03	4.2340873e+03	4.4419234e+03	3.7932605e+03	4.1612216e+03	3.9351841e+03	4.0809461e+03	4.2632452e+03	4.1444093e+03	4.0561245e+03	3.9436787e+03	4.1863629e+03	4.1161444e+03	3.9907631e+03	4.1421307e+03	4.1099391e+03	4.0624951e+03	3.9649192e+03
4.2617510e+03	4.2422491e+03	4.2868552e+03	4.1130236e+03	3.9983695e+03	4.2635701e+03	4.2238420e+03	3.9870292e+03	4.1039076e+03	4.0799886e+03	4.2550660e+03	4.2062631e+03	4.0002906e+03	3.9424735e+03	4.0963002e+03	3.9049475e+03	4.1630756e+03	4.2880206e+03	4.3911596e+03	4.1134161e+03	4.0275812e+03	3.9407973e+03	3.9898167e+03	4.1693925e+03	4.0715634e+03	3.9703718e+03	4.1478512e+03	4.1819660e+03	4.0098711e+03	4.0224511e+03	4.2217852e+03	4.0769041e+03	4.2014370e+03	4.2591580e+03	4.4420003e+03	3.7957119e+03	4.1670347e+03	3.9481776e+03	4.1030432e+03	4.2896555e+03	4.2205201e+03	4.0674790e+03	3.9669164e+03	4.2368455e+03	4.1598791e+03	3.9930893e+03	4.1509302e+03	4.1252426e+03	4.1013852e+03	3.9650998e+03
4.2801038e+03	4.2800099e+03	4.2972183e+03	4.1694169e+03	4.0049932e+03	4.2686622e+03	4.2296502e+03	3.9923595e+03	4.1154999e+03	4.0841992e+03	4.2575362e+03	4.2171861e+03	4.0547881e+03	3.9490729e+03	4.1135145e+03	3.9215791e+03	4.2115125e+03	4.2908142e+03	4.3920613e+03	4.1589681e+03	4.0539049e+03	3.9464953e+03	4.0341085e+03	4.1892139e+03	4.0874336e+03	4.0074423e+03	4.1499408e+03	4.2158609e+03	4.0462768e+03	4.0205063e+03	4.2356331e+03	4.0914639e+03	4.2028031e+03	4.2621997e+03	4.4713353e+03	3.8205703e+03	4.1672267e+03	3.9606265e+03	4.1043854e+03	4.3068338e+03	4.3032879e+03	4.0962510e+03	3.9765491e+03	4.2380158e+03	4.1810680e+03	3.9932401e+03	4.1590493e+03	4.1290464e+03	4.1339560e+03	3.9740869e+03
4.3180014e+03	4.2822211e+03	4.3098957e+03	4.1939198e+03	4.0083359e+03	4.3066955e+03	4.2507248e+03	3.9959459e+03	4.1233237e+03	4.1272197e+03	4.2618298e+03	4.2328915e+03	4.0641772e+03	3.9481948e+03	4.1149950e+03	3.9327044e+03	4.2298086e+03	4.3159770e+03	4.4002786e+03	4.1747781e+03	4.0871588e+03	3.9544638e+03	4.0402419e+03	4.2028635e+03	4.1082981e+03	4.0124462e+03	4.1561628e+03	4.2284680e+03	4.0546390e+03	4.0545100e+03	4.2671265e+03	4.1136478e+03	4.2309437e+03	4.2723994e+03	4.5016283e+03	3.8657886e+03	4.1910621e+03	3.9677626e+03	4.1051745e+03	4.3304048e+03	4.3144368e+03	4.1212267e+03	4.0051674e+03	4.2491512e+03	4.2100743e+03	4.0132728e+03	4.1772021e+03	4.1294302e+03	4.1500495e+03	3.9783235e+03
4.3160815e+03	4.2959154e+03	4.3114786e+03	4.2092728e+03	4.0109147e+03	4.3083655e+03	4.2739529e+03	4.0470001e+03	4.1590607e+03	4.1345630e+03	4.2796791e+03	4.2357678e+03	4.0704621e+03	3.9564160e+03	4.1650999e+03	3.9732186e+03	4.2311939e+03	4.3271341e+03	4.4051899e+03	4.1849055e+03	4.0928878e+03	3.9899068e+03	4.0529120e+03	4.2154673e+03	4.1127438e+03	4.0195429e+03	4.1576011e+03	4.2384232e+03	4.0735217e+03	4.0572357e+03	4.2824658e+03	4.1644669e+03	4.2372783e+03	4.2855882e+03	4.5150302e+03	3.8974693e+03	4.1906626e+03	3.9693887e+03	4.1211820e+03	4.3392858e+03	4.3224371e+03	4.1326642e+03	4.0085335e+03	4.2781707e+03	4.2253112e+03	4.0139969e+03	4.2077793e+03	4.1457838e+03	4.1671494e+03	3.9858682e+03
4.4129459e+03	4.3252416e+03	4.3446473e+03	4.2830294e+03	4.0279906e+03	4.3107129e+03	4.2742715e+03	4.0638070e+03	4.1636316e+03	4.1676532e+03	4.3008380e+03	4.2405596e+03	4.1088477e+03	3.9906479e+03	4.1807849e+03	3.9810426e+03	4.2719394e+03	4.3387400e+03	4.4143820e+03	4.1949376e+03	4.0959813e+03	3.9968942e+03	4.0775501e+03	4.2172560e+03	4.1164809e+03	4.0434087e+03	4.1641751e+03	4.2487988e+03	4.0794652e+03	4.0649320e+03	4.3055366e+03	4.1680740e+03	4.2471079e+03	4.2906752e+03	4.5219521e+03	3.9118488e+03	4.2346612e+03	4.0170386e+03	4.1412831e+03	4.3563073e+03	4.3350859e+03	4.1737324e+03	4.0098361e+03	4.2930604e+03	4.2413056e+03	4.0206221e+03	4.2389436e+03	4.1613872e+03	4.1699458e+03	4.0100803e+03
4.4218353e+03	4.3266564e+03	4.3499853e+03	4.2872125e+03	4.0312212e+03	4.3659353e+03	4.3420020e+03	4.0765364e+03	4.1650239e+03	4.1735619e+03	4.3065140e+03	4.2457765e+03	4.1410558e+03	4.0208587e+03	4.2016882e+03	4.0230750e+03	4.2745361e+03	4.3422202e+03	4.4163108e+03	4.2222902e+03	4.1108795e+03	4.0352310e+03	4.0837993e+03	4.2431920e+03	4.1498079e+03	4.0604720e+03	4.2378777e+03	4.2562799e+03	4.0918955e+03	4.0668158e+03	4.3141872e+03	4.1743549e+03	4.2486260e+03	4.3481871e+03	4.5844658e+03	3.9317436e+03	4.2447199e+03	4.0220523e+03	4.1462874e+03	4.3782910e+03	4.3458923e+03	4.1737789e+03	4.0103601e+03	4.3431257e+03	4.2734330e+03	4.0556815e+03	4.2427208e+03	4.2011022e+03	4.1821963e+03	4.0235211e+03
4.4652549e+03	4.3328387e+03	4.3534007e+03	4.3102596e+03	4.0357476e+03	4.3731130e+03	4.3833269e+03	4.0776476e+03	4.2189328e+03	4.1964720e+03	4.3173310e+03	4.2502324e+03	4.1500165e+03	4.0339625e+03	4.2304527e+03	4.1058754e+03	4.2846874e+03	4.3569226e+03	4.4169074e+03	4.2448076e+03	4.1221684e+03	4.0775697e+03	4.0864019e+03	4.2650331e+03	4.1634685e+03	4.0959536e+03	4.2589797e+03	4.2620027e+03	4.1363138e+03	4.1019491e+03	4.3569034e+03	4.1845318e+03	4.2684766e+03	4.3809045e+03	4.5944336e+03	3.9365003e+03	4.3025482e+03	4.0592193e+03	4.1539177e+03	4.3822527e+03	4.3494671e+03	4.1783552e+03	4.0125175e+03	4.3529594e+03	4.3079184e+03	4.0789112e+03	4.2459760e+03	4.2265379e+03	4.2167087e+03	4.0555126e+03
4.4727841e+03	4.3485175e+03	4.3625373e+03	4.3085597e+03	4.0644046e+03	4.3759542e+03	4.4083211e+03	4.1099967e+03	4.2251174e+03	4.2050361e+03	4.3254910e+03	4.2494180e+03	4.1873393e+03	4.0422061e+03	4.2533766e+03	4.1359129e+03	4.3045277e+03	4.3752913e+03	4.4456828e+03	4.2596125e+03	4.1755178e+03	4.1272404e+03	4.1104744e+03	4.2817949e+03	4.2007357e+03	4.1087019e+03	4.2704701e+03	4.2657014e+03	4.1601906e+03	4.1091456e+03	4.4162277e+03	4.2115491e+03	4.3256379e+03	4.3975949e+03	4.6050134e+03	3.9635062e+03	4.3032504e+03	4.0714504e+03	4.1845897e+03	4.3985258e+03	4.3517832e+03	4.1830819e+03	4.0250026e+03	4.3635504e+03	4.3238466e+03	4.0983957e+03	4.2472944e+03	4.2557356e+03	4.2563712e+03	4.0708219e+03
4.4757693e+03	4.3531311e+03	4.3661195e+03	4.3249348e+03	4.1178851e+03	4.3763904e+03	4.4111390e+03	4.1125954e+03	4.2297552e+03	4.2121406e+03	4.3334815e+03	4.2479497e+03	4.1974926e+03	4.0424657e+03	4.2803910e+03	4.1522338e+03	4.3048203e+03	4.3815172e+03	4.4466897e+03	4.2657938e+03	4.2149002e+03	4.1646709e+03	4.1129732e+03	4.3160547e+03	4.2072035e+03	4.1130630e+03	4.2730063e+03	4.3028212e+03	4.1997170e+03	4.1113744e+03	4.4302368e+03	4.2120565e+03	4.3399838e+03	4.4313066e+03	4.6124948e+03	3.9693685e+03	4.3418259e+03	4.0719703e+03	4.1948572e+03	4.4010885e+03	4.3841215e+03	4.1933027e+03	4.0336715e+03	4.3692853e+03	4.3272489e+03	4.1110440e+03	4.2638380e+03	4.2820406e+03	4.2819438e+03	4.0925017e+03
4.4912517e+03	4.3619662e+03	4.3796124e+03	4.3349578e+03	4.1239557e+03	4.4739959e+03	4.4572673e+03	4.1171129e+03	4.2506122e+03	4.2528266e+03	4.3456259e+03	4.2604203e+03	4.1997959e+03	4.0434028e+03	4.2803858e+03	4.1580240e+03	4.3148081e+03	4.4133673e+03	4.4673579e+03	4.2645883e+03	4.2196212e+03	4.1932064e+03	4.1164603e+03	4.3512396e+03	4.2086346e+03	4.1286692e+03	4.3264661e+03	4.3203054e+03	4.2248119e+03	4.1356113e+03	4.4328975e+03	4.2235638e+03	4.3395049e+03	4.4364204e+03	4.6416628e+03	4.0536673e+03	4.3608127e+03	4.0745733e+03	4.2418152e+03	4.4074742e+03	4.4076798e+03	4.2145630e+03	4.0399107e+03	4.3912192e+03	4.3369039e+03	4.1292566e+03	4.2654500e+03	4.2916673e+03	4.2874079e+03	4.1089159e+03
4.5103154e+03	4.3984512e+03	4.4365418e+03	4.3420638e+03	4.1353744e+03	4.4859075e+03	4.4778790e+03	4.1308515e+03	4.2914041e+03	4.2567056e+03	4.3468095e+03	4.2837928e+03	4.2086312e+03	4.0819992e+03	4.2841409e+03	4.1667615e+03	4.3451674e+03	4.4388501e+03	4.5032232e+03	4.2868656e+03	4.2269360e+03	4.1938268e+03	4.1277590e+03	4.3625975e+03	4.2213354e+03	4.1401645e+03	4.3551733e+03	4.3352195e+03	4.2278606e+03	4.1493303e+03	4.4496320e+03	4.2316025e+03	4.3496156e+03	4.4398548e+03	4.6476523e+03	4.0611810e+03	4.3876928e+03	4.1032174e+03	4.2650725e+03	4.4302126e+03	4.4330177e+03	4.2242866e+03	4.0401613e+03	4.4093665e+03	4.3581598e+03	4.1292812e+03	4.2956890e+03	4.2986448e+03	4.3004858e+03	4.1315155e+03
4.5393039e+03	4.4104344e+03	4.4728006e+03	4.3477842e+03	4.1476071e+03	4.5102236e+03	4.5088680e+03	4.1496622e+03	4.3026503e+03	4.2729149e+03	4.3634835e+03	4.3179458e+03	4.2135073e+03	4.0942086e+03	4.3133392e+03	4.1703111e+03	4.3474025e+03	4.4439086e+03	4.5114726e+03	4.2962757e+03	4.2452631e+03	4.2054983e+03	4.1665690e+03	4.3668981e+03	4.2248242e+03	4.1462541e+03	4.3682625e+03	4.3446477e+03	4.2323015e+03	4.2092382e+03	4.4530370e+03	4.2365815e+03	4.3696648e+03	4.4580930e+03	4.6916673e+03	4.1039986e+03	4.4058712e+03	4.1029866e+03	4.2680918e+03	4.4357823e+03	4.4472032e+03	4.2331711e+03	4.0477500e+03	4.4299731e+03	4.3694107e+03	4.1369628e+03	4.2961386e+03	4.2987790e+03	4.3167863e+03	4.1879283e+03
4.5549110e+03	4.4157971e+03	4.4896170e+03	4.3733211e+03	4.1508395e+03	4.5204384e+03	4.5261612e+03	4.1500233e+03	4.3104869e+03	4.3086488e+03	4.3799598e+03	4.3286419e+03	4.2257332e+03	4.0964547e+03	4.3184848e+03	4.1831202e+03	4.3706716e+03	4.4584428e+03	4.5316299e+03	4.3514603e+03	4.2709749e+03	4.2129790e+03	4.1795240e+03	4.4224672e+03	4.2378615e+03	4.1614339e+03	4.3700040e+03	4.3598250e+03	4.2402877e+03	4.2210967e+03	4.4543480e+03	4.2348469e+03	4.3799876e+03	4.4576441e+03	4.6977558e+03	4.1064875e+03	4.4195633e+03	4.1181122e+03	4.2729300e+03	4.4448862e+03	4.4528099e+03	4.2877622e+03	4.0583937e+03	4.4364302e+03	4.3848655e+03	4.1388195e+03	4.2991718e+03	4.3152987e+03	4.3317431e+03	4.2019023e+03
4.5566112e+03	4.4156643e+03	4.4951298e+03	4.3878285e+03	4.1573091e+03	4.5647841e+03	4.5486268e+03	4.2211799e+03	4.3327858e+03	4.3216283e+03	4.4116635e+03	4.3279327e+03	4.2859022e+03	4.1136635e+03	4.3293206e+03	4.1840816e+03	4.3698134e+03	4.4570283e+03	4.5399566e+03	4.3758304e+03	4.2788550e+03	4.2631905e+03	4.2018863e+03	4.4805269e+03	4.2411175e+03	4.2054509e+03	4.3824789e+03	4.4043697e+03	4.2771153e+03	4.2332513e+03	4.4603336e+03	4.2536325e+03	4.3817318e+03	4.4594877e+03	4.7009813e+03	4.1493205e+03	4.4241669e+03	4.1284410e+03	4.2816666e+03	4.4521847e+03	4.5103112e+03	4.2968200e+03	4.0855083e+03	4.4623970e+03	4.3919630e+03	4.1467784e+03	4.3026448e+03	4.3247284e+03	4.3541113e+03	4.2132323e+03
4.5613453e+03	4.4605145e+03	4.5052711e+03	4.4102064e+03	4.1681912e+03	4.5736781e+03	4.5526382e+03	4.2269878e+03	4.3436798e+03	4.3250874e+03	4.4218035e+03	4.3574102e+03	4.2923434e+03	4.1140684e+03	4.3349032e+03	4.1846656e+03	4.3767739e+03	4.4579177e+03	4.5889319e+03	4.3878748e+03	4.3222545e+03	4.2740291e+03	4.2439781e+03	4.4858056e+03	4.2821307e+03	4.2306299e+03	4.4153393e+03	4.4668310e+03	4.2938741e+03	4.2422454e+03	4.4606856e+03	4.2748977e+03	4.3965983e+03	4.4706049e+03	4.7264857e+03	4.1604398e+03	4.4314067e+03	4.1485393e+03	4.3071999e+03	4.4629520e+03	4.5460413e+03	4.3129363e+03	4.0983483e+03	4.4747488e+03	4.3921808e+03	4.1756861e+03	4.3381413e+03	4.3494179e+03	4.3727341e+03	4.2191037e+03
4.5675650e+03	4.5923487e+03	4.5391030e+03	4.4141260e+03	4.1814548e+03	4.5854008e+03	4.5555095e+03	4.2947040e+03	4.3453263e+03	4.3460526e+03	4.4418956e+03	4.3742026e+03	4.3343225e+03	4.1271663e+03	4.3526373e+03	4.1974166e+03	4.3956391e+03	4.4653121e+03	4.6066668e+03	4.4059570e+03	4.3580952e+03	4.2739950e+03	4.2600435e+03	4.4968285e+03	4.2891887e+03	4.2391006e+03	4.4393899e+03	4.4724803e+03	4.2998713e+03	4.2630034e+03	4.5705442e+03	4.2914293e+03	4.4217512e+03	4.4757570e+03	4.7381174e+03	4.1882378e+03	4.4340683e+03	4.1555698e+03	4.3222810e+03	4.4905518e+03	4.5472228e+03	4.3163254e+03	4.0989536e+03	4.5143568e+03	4.3918799e+03	4.2035017e+03	4.3392246e+03	4.3542731e+03	4.3766661e+03	4.2258514e+03
4.5813904e+03	4.6149311e+03	4.5446684e+03	4.4569253e+03	4.1956773e+03	4.5861352e+03	4.5611688e+03	4.2975773e+03	4.3511629e+03	4.3703830e+03	4.4498473e+03	4.3855429e+03	4.3349025e+03	4.1288742e+03	4.3659995e+03	4.2279286e+03	4.4041581e+03	4.4677180e+03	4.6198506e+03	4.4194705e+03	4.3726589e+03	4.2748453e+03	4.2627525e+03	4.4982506e+03	4.4221694e+03	4.2552424e+03	4.5357454e+03	4.4819738e+03	4.3171418e+03	4.2940550e+03	4.5911662e+03	4.2958281e+03	4.4595721e+03	4.5118923e+03	4.8175638e+03	4.1916071e+03	4.4434109e+03	4.1705814e+03	4.3658080e+03	4.5138765e+03	4.5503482e+03	4.3216382e+03	4.1217916e+03	4.5248415e+03	4.4034351e+03	4.2469092e+03	4.3380238e+03	4.3556175e+03	4.3845786e+03	4.2278804e+03
4.6119859e+03	4.6211520e+03	4.5446367e+03	4.4636497e+03	4.2081967e+03	4.5910288e+03	4.5620682e+03	4.4073743e+03	4.3774731e+03	4.3794028e+03	4.4533106e+03	4.3942426e+03	4.3465192e+03	4.1293447e+03	4.4324092e+03	4.2284267e+03	4.4148292e+03	4.4914785e+03	4.6313107e+03	4.4826195e+03	4.3740526e+03	4.3083168e+03	4.2737829e+03	4.5120246e+03	4.4249082e+03	4.2676241e+03	4.5403839e+03	4.4923242e+03	4.3287096e+03	4.2990637e+03	4.6053352e+03	4.3220120e+03	4.4859448e+03	4.5295364e+03	4.8324524e+03	4.2528801e+03	4.4512551e+03	4.2089650e+03	4.3868911e+03	4.5363030e+03	4.5531845e+03	4.3557283e+03	4.1321546e+03	4.5545522e+03	4.4145614e+03	4.2688062e+03	4.3448956e+03	4.3721769e+03	4.3879096e+03	4.2497116e+03
4.6543850e+03	4.6327833e+03	4.5521201e+03	4.4748448e+03	4.2163510e+03	4.6116031e+03	4.5617886e+03	4.4643899e+03	4.3822914e+03	4.4287132e+03	4.4664155e+03	4.4078086e+03	4.3799515e+03	4.1420643e+03	4.4341887e+03	4.2532866e+03	4.4195821e+03	4.5002978e+03	4.6333053e+03	4.5570795e+03	4.4034282e+03	4.3392972e+03	4.2858190e+03	4.5148277e+03	4.4458136e+03	4.2824061e+03	4.5431372e+03	4.5335030e+03	4.3354727e+03	4.3430310e+03	4.6327652e+03	4.3504613e+03	4.4973637e+03	4.5430100e+03	4.8724259e+03	4.2572969e+03	4.5034530e+03	4.2355800e+03	4.3870530e+03	4.5553474e+03	4.5638696e+03	4.3946923e+03	4.1401800e+03	4.5880007e+03	4.4453521e+03	4.2805140e+03	4.3586117e+03	4.3930818e+03	4.4063706e+03	4.2832637e+03
4.6682300e+03	4.6405787e+03	4.5767032e+03	4.4991539e+03	4.2270966e+03	4.6223056e+03	4.5659977e+03	4.4984354e+03	4.3829433e+03	4.4302361e+03	4.4893396e+03	4.4172141e+03	4.4142610e+03	4.1425175e+03	4.4382282e+03	4.2803980e+03	4.4847982e+03	4.5248372e+03	4.6768980e+03	4.5607194e+03	4.4226085e+03	4.3433040e+03	4.3226847e+03	4.5505693e+03	4.4511119e+03	4.3064944e+03	4.5450859e+03	4.5612303e+03	4.3640056e+03	4.3894694e+03	4.6362039e+03	4.3923946e+03	4.5164813e+03	4.5464691e+03	4.8907463e+03	4.2674454e+03	4.6165998e+03	4.2500241e+03	4.4132566e+03	4.5638476e+03	4.6087574e+03	4.5019966e+03	4.1398501e+03	4.6094774e+03	4.4653133e+03	4.2786319e+03	4.3925540e+03	4.4323253e+03	4.4195601e+03	4.3326085e+03
4.6706928e+03	4.6532048e+03	4.5924824e+03	4.5069415e+03	4.2322696e+03	4.6272044e+03	4.5719550e+03	4.5428725e+03	4.4341866e+03	4.4812541e+03	4.4967804e+03	4.4348104e+03	4.4197765e+03	4.1997643e+03	4.4875421e+03	4.3364782e+03	4.4975003e+03	4.5441257e+03	4.7334688e+03	4.6007838e+03	4.4314707e+03	4.3597522e+03	4.3293682e+03	4.5493498e+03	4.4734065e+03	4.3113652e+03	4.5524558e+03	4.5605135e+03	4.3703505e+03	4.3990412e+03	4.7185639e+03	4.4122679e+03	4.5415286e+03	4.5488776e+03	4.9090003e+03	4.2711547e+03	4.6363347e+03	4.2622599e+03	4.4185228e+03	4.5669908e+03	4.6088359e+03	4.5074537e+03	4.1541873e+03	4.6164275e+03	4.4898259e+03	4.3651769e+03	4.4010633e+03	4.4542405e+03	4.4256267e+03	4.3591110e+03
4.6740304e+03	4.7094143e+03	4.5933444e+03	4.5183739e+03	4.2672219e+03	4.6273348e+03	4.5837445e+03	4.5588180e+03	4.4514400e+03	4.4866931e+03	4.5307292e+03	4.4644326e+03	4.4714814e+03	4.2250835e+03	4.4918329e+03	4.3413649e+03	4.5003212e+03	4.5501998e+03	4.7790293e+03	4.6029777e+03	4.4493135e+03	4.4427477e+03	4.3777029e+03	4.5672300e+03	4.4740080e+03	4.3641469e+03	4.6120630e+03	4.5905626e+03	4.3775077e+03	4.4075608e+03	4.7319498e+03	4.4156935e+03	4.5455600e+03	4.5584219e+03	4.9105710e+03	4.2902589e+03	4.6410357e+03	4.2771021e+03	4.4234091e+03	4.5955245e+03	4.6241402e+03	4.5407545e+03	4.1597838e+03	4.6280145e+03	4.4934053e+03	4.3735628e+03	4.4116344e+03	4.4756105e+03	4.4336405e+03	4.4020123e+03
4.7305172e+03	4.7577021e+03	4.5993247e+03	4.5197965e+03	4.2720873e+03	4.6315208e+03	4.5879270e+03	4.5900380e+03	4.4575790e+03	4.5311972e+03	4.5477310e+03	4.5041673e+03	4.4884377e+03	4.2686677e+03	4.5004358e+03	4.3468482e+03	4.5129482e+03	4.5607098e+03	4.7983939e+03	4.6467186e+03	4.4653302e+03	4.4801319e+03	4.3845596e+03	4.6382826e+03	4.4978087e+03	4.3643574e+03	4.6458698e+03	4.5987423e+03	4.4130719e+03	4.4135912e+03	4.7382780e+03	4.4975002e+03	4.5496369e+03	4.5885684e+03	4.9334532e+03	4.3026253e+03	4.6555094e+03	4.2913587e+03	4.4721421e+03	4.6556584e+03	4.6413555e+03	4.5599945e+03	4.1660200e+03	4.6627382e+03	4.4945807e+03	4.3842174e+03	4.4104773e+03	4.4835452e+03	4.4455768e+03	4.4079247e+03
4.7338110e+03	4.7583080e+03	4.6260955e+03	4.5788470e+03	4.2828175e+03	4.6325281e+03	4.5899167e+03	4.5909042e+03	4.4640748e+03	4.5441573e+03	4.5511950e+03	4.5425913e+03	4.5052721e+03	4.2888596e+03	4.5059442e+03	4.3731406e+03	4.5338152e+03	4.5658924e+03	4.8071941e+03	4.6486656e+03	4.4738035e+03	4.5220361e+03	4.3969249e+03	4.6460357e+03	4.5445716e+03	4.3828160e+03	4.6631546e+03	4.6235816e+03	4.4509473e+03	4.4386822e+03	4.7980252e+03	4.5240953e+03	4.6095343e+03	4.6042808e+03	4.9433693e+03	4.3436522e+03	4.6638246e+03	4.2995650e+03	4.4894055e+03	4.6794402e+03	4.6409840e+03	4.5993250e+03	4.1942256e+03	4.6776821e+03	4.6107459e+03	4.4121396e+03	4.4299008e+03	4.5176452e+03	4.4701340e+03	4.4229528e+03
4.7337608e+03	4.7806265e+03	4.6394543e+03	4.5876056e+03	4.3142017e+03	4.6540526e+03	4.5913426e+03	4.6271504e+03	4.4861660e+03	4.5506066e+03	4.5565060e+03	4.5651308e+03	4.5077565e+03	4.3097380e+03	4.5165216e+03	4.3876692e+03	4.5505731e+03	4.5689673e+03	4.8273828e+03	4.6760126e+03	4.5054496e+03	4.5228855e+03	4.4037815e+03	4.6492260e+03	4.5601976e+03	4.4222232e+03	4.6780446e+03	4.6360704e+03	4.4913532e+03	4.4521448e+03	4.8293119e+03	4.5762370e+03	4.6462836e+03	4.6058082e+03	4.9737337e+03	4.3510368e+03	4.6648603e+03	4.3039881e+03	4.4958981e+03	4.7053848e+03	4.6719238e+03	4.6111624e+03	4.2047001e+03	4.6926523e+03	4.6109659e+03	4.4666933e+03	4.4532902e+03	4.5306400e+03	4.5114136e+03	4.4382473e+03
4.7518807e+03	4.8045097e+03	4.6420602e+03	4.6257800e+03	4.3219315e+03	4.6846647e+03	4.6183766e+03	4.6325200e+03	4.5063727e+03	4.5605632e+03	4.5608181e+03	4.5814505e+03	4.5196684e+03	4.3154826e+03	4.5209453e+03	4.4354502e+03	4.5977173e+03	4.5801699e+03	4.8780593e+03	4.7237174e+03	4.5549008e+03	4.5610496e+03	4.4261339e+03	4.6956177e+03	4.6301760e+03	4.4535057e+03	4.7010079e+03	4.6534297e+03	4.5051033e+03	4.4706461e+03	4.8317850e+03	4.5843006e+03	4.6467061e+03	4.6628607e+03	5.0217822e+03	4.3638554e+03	4.6992248e+03	4.3102427e+03	4.5132515e+03	4.7108258e+03	4.6751317e+03	4.6794570e+03	4.2114469e+03	4.7012453e+03	4.6427819e+03	4.4679953e+03	4.4587025e+03	4.5436759e+03	4.5166505e+03	4.4383521e+03
4.7814095e+03	4.8073127e+03	4.6901049e+03	4.6256760e+03	4.3496720e+03	4.7319622e+03	4.6454214e+03	4.6457889e+03	4.5210868e+03	4.6178298e+03	4.5739230e+03	4.5859258e+03	4.5349790e+03	4.3210008e+03	4.5589357e+03	4.4804642e+03	4.6183785e+03	4.5911722e+03	4.8850616e+03	4.7409433e+03	4.5789664e+03	4.5909845e+03	4.5386141e+03	4.7610001e+03	4.6667450e+03	4.4611143e+03	4.7148563e+03	4.6728314e+03	4.5129414e+03	4.4728517e+03	4.8408705e+03	4.6005771e+03	4.6631702e+03	4.6782109e+03	5.0471966e+03	4.3782697e+03	4.7051393e+03	4.3229725e+03	4.5168314e+03	4.7219448e+03	4.7102139e+03	4.6935613e+03	4.2349026e+03	4.7542404e+03	4.6581757e+03	4.4701176e+03	4.4792380e+03	4.5518804e+03	4.5346662e+03	4.4726300e+03
4.8013805e+03	4.8067193e+03	4.7259528e+03	4.6283695e+03	4.3578714e+03	4.7755168e+03	4.6515237e+03	4.6746609e+03	4.5561123e+03	4.6673629e+03	4.5776288e+03	4.6468994e+03	4.5960732e+03	4.4027182e+03	4.5723229e+03	4.4915523e+03	4.6281237e+03	4.6229624e+03	4.8880195e+03	4.7451403e+03	4.5799314e+03	4.6216940e+03	4.5493843e+03	4.7631853e+03	4.6670383e+03	4.4689393e+03	4.7212036e+03	4.7432032e+03	4.5177280e+03	4.4953812e+03	4.8936850e+03	4.6108022e+03	4.6864201e+03	4.7019974e+03	5.0745217e+03	4.3820776e+03	4.7112676e+03	4.3614019e+03	4.5395508e+03	4.7722449e+03	4.7353582e+03	4.7343644e+03	4.2753221e+03	4.7733652e+03	4.6556201e+03	4.4797636e+03	4.5675658e+03	4.5582005e+03	4.5364571e+03	4.5030920e+03
4.8147992e+03	4.8224492e+03	4.7720809e+03	4.6356935e+03	4.3708765e+03	4.7848048e+03	4.6571488e+03	4.6737625e+03	4.5595310e+03	4.7038453e+03	4.6056161e+03	4.6719182e+03	4.6105642e+03	4.4471045e+03	4.5874170e+03	4.5308037e+03	4.6571579e+03	4.6301334e+03	4.9024780e+03	4.7459620e+03	4.6007820e+03	4.6534415e+03	4.5544905e+03	4.7673763e+03	4.6751933e+03	4.4780451e+03	4.7423635e+03	4.7581871e+03	4.5480510e+03	4.5278037e+03	4.8982110e+03	4.6515760e+03	4.7056245e+03	4.7066182e+03	5.1155467e+03	4.3935184e+03	4.7393618e+03	4.3734379e+03	4.5516100e+03	4.8516118e+03	4.7346705e+03	4.8209259e+03	4.2775700e+03	4.7841619e+03	4.6585283e+03	4.4917885e+03	4.5747305e+03	4.5605515e+03	4.5432757e+03	4.5134583e+03
4.8156909e+03	4.8455222e+03	4.7859503e+03	4.6692763e+03	4.3973855e+03	4.8536614e+03	4.6926297e+03	4.6850760e+03	4.5669454e+03	4.7583060e+03	4.6662990e+03	4.6814079e+03	4.6763793e+03	4.4519782e+03	4.5993729e+03	4.5753292e+03	4.6582626e+03	4.6713312e+03	4.9157938e+03	4.7522518e+03	4.6051507e+03	4.6959977e+03	4.5751472e+03	4.7773121e+03	4.6824446e+03	4.4878680e+03	4.7876256e+03	4.8377839e+03	4.5483083e+03	4.5416161e+03	4.9025253e+03	4.6525984e+03	4.7857856e+03	4.7341268e+03	5.1378343e+03	4.3965388e+03	4.7523507e+03	4.3888034e+03	4.5782966e+03	4.8792471e+03	4.7733350e+03	4.8379068e+03	4.4013957e+03	4.8000058e+03	4.6909517e+03	4.4997586e+03	4.5774105e+03	4.5629555e+03	4.5723841e+03	4.5661799e+03
4.8292903e+03	4.8915642e+03	4.8338728e+03	4.7632655e+03	4.4235178e+03	4.8915064e+03	4.7320680e+03	4.7044813e+03	4.5988599e+03	4.8198849e+03	4.7352445e+03	4.6882723e+03	4.6785688e+03	4.4759894e+03	4.6468439e+03	4.5803512e+03	4.7245964e+03	4.6785487e+03	4.9191110e+03	4.7734836e+03	4.6066978e+03	4.7134013e+03	4.5921776e+03	4.7879849e+03	4.6938619e+03	4.4999695e+03	4.8532056e+03	4.8516592e+03	4.5860190e+03	4.5546360e+03	4.9061006e+03	4.6859346e+03	4.8407945e+03	4.7398400e+03	5.1521267e+03	4.4060818e+03	4.8093047e+03	4.3925696e+03	4.5900514e+03	4.9097363e+03	4.7866031e+03	4.8514226e+03	4.4203019e+03	4.8314487e+03	4.7459637e+03	4.5507713e+03	4.5888110e+03	4.5916169e+03	4.5805853e+03	4.5912324e+03
4.8429241e+03	4.8911124e+03	4.8402314e+03	4.7964767e+03	4.4282068e+03	4.9359428e+03	4.7351631e+03	4.7283986e+03	4.6541371e+03	4.8406197e+03	4.7403482e+03	4.7048350e+03	4.6996673e+03	4.4792845e+03	4.6512159e+03	4.6216053e+03	4.7407638e+03	4.6985876e+03	4.9542747e+03	4.7880577e+03	4.6092582e+03	4.7296718e+03	4.5950935e+03	4.7952916e+03	4.7237137e+03	4.5041231e+03	4.8928758e+03	4.9313410e+03	4.5886597e+03	4.5574950e+03	4.9111673e+03	4.6990821e+03	4.9062776e+03	4.7412333e+03	5.1826026e+03	4.4186903e+03	4.8911684e+03	4.4253885e+03	4.6540883e+03	4.9358777e+03	4.8004203e+03	4.9235652e+03	4.4370126e+03	4.8865916e+03	4.7666664e+03	4.5523950e+03	4.6226482e+03	4.6005244e+03	4.6161084e+03	4.5932721e+03
4.9152707e+03	4.9017077e+03	4.8960211e+03	4.8137737e+03	4.4562754e+03	4.9382643e+03	4.7514099e+03	4.7410161e+03	4.6562551e+03	4.8415098e+03	4.7471606e+03	4.7081561e+03	4.7147195e+03	4.4867696e+03	4.6511108e+03	4.6436548e+03	4.7422521e+03	4.7216228e+03	4.9599508e+03	4.8106287e+03	4.6475297e+03	4.7581827e+03	4.5978203e+03	4.8230986e+03	4.7909346e+03	4.5065373e+03	4.9124735e+03	4.9408273e+03	4.6177610e+03	4.5599300e+03	4.9106435e+03	4.7735958e+03	4.9113423e+03	4.7927427e+03	5.2291893e+03	4.4243101e+03	4.8976624e+03	4.4409396e+03	4.6722463e+03	5.0724312e+03	4.8243623e+03	4.9359400e+03	4.4407598e+03	4.9169007e+03	4.7685583e+03	4.5891153e+03	4.6585673e+03	4.6214099e+03	4.6268040e+03	4.5951190e+03
4.9822479e+03	4.9494371e+03	4.9164857e+03	4.8290432e+03	4.4938672e+03	4.9620975e+03	4.7885942e+03	4.7850862e+03	4.6857280e+03	4.8588625e+03	4.7496571e+03	4.7136334e+03	4.7405565e+03	4.5152482e+03	4.6656549e+03	4.6943944e+03	4.8236713e+03	4.7320216e+03	5.0007049e+03	4.8240984e+03	4.6653905e+03	4.7902897e+03	4.5999668e+03	4.8279958e+03	4.8722503e+03	4.5179114e+03	4.9128648e+03	4.9678100e+03	4.6183784e+03	4.5670423e+03	4.9252526e+03	4.8333746e+03	4.9092704e+03	4.8082265e+03	5.2646056e+03	4.4796830e+03	4.9576130e+03	4.5221657e+03	4.6909224e+03	5.1028265e+03	4.8299800e+03	4.9600842e+03	4.4466845e+03	4.9254618e+03	4.7931218e+03	4.6209246e+03	4.6607310e+03	4.6244149e+03	4.6298900e+03	4.6281094e+03
5.0109688e+03	4.9557697e+03	4.9601072e+03	4.8308803e+03	4.5437785e+03	4.9878602e+03	4.8295736e+03	4.8302036e+03	4.7190046e+03	4.8668303e+03	4.7533174e+03	4.7308858e+03	4.7448816e+03	4.5188571e+03	4.6706545e+03	4.7067564e+03	4.8256185e+03	4.7851519e+03	5.0051023e+03	4.8637426e+03	4.7071604e+03	4.8366035e+03	4.6315202e+03	4.8589342e+03	4.8760151e+03	4.5190058e+03	4.9381297e+03	4.9786528e+03	4.6527674e+03	4.5832972e+03	4.9281045e+03	4.8444990e+03	4.9124062e+03	4.8661717e+03	5.2756882e+03	4.5658684e+03	4.9576463e+03	4.5414635e+03	4.6945326e+03	5.1657904e+03	4.8595557e+03	5.0000319e+03	4.4713711e+03	4.9387147e+03	4.8038627e+03	4.6257922e+03	4.6616959e+03	4.6354060e+03	4.6379903e+03	4.6299011e+03
5.0467731e+03	5.0129428e+03	5.0318077e+03	4.8344837e+03	4.5535413e+03	4.9930997e+03	4.8566822e+03	4.8637151e+03	4.7342852e+03	4.8846746e+03	4.8149922e+03	4.7395343e+03	4.7643965e+03	4.5533362e+03	4.6752528e+03	4.7316098e+03	4.8265614e+03	4.7875426e+03	5.0065007e+03	4.8642836e+03	4.7289201e+03	4.8422125e+03	4.6497144e+03	4.8707330e+03	4.8775311e+03	4.5304187e+03	4.9636278e+03	4.9890819e+03	4.6891407e+03	4.6047086e+03	4.9385183e+03	4.8821370e+03	4.9294293e+03	4.8919568e+03	5.2990739e+03	4.6069400e+03	4.9640110e+03	4.5493557e+03	4.6994166e+03	5.1701253e+03	4.8812061e+03	5.0009614e+03	4.4782508e+03	4.9671051e+03	4.8270478e+03	4.6822139e+03	4.6690092e+03	4.6714790e+03	4.6555723e+03	4.6517991e+03
5.0711564e+03	5.0722737e+03	5.1035136e+03	4.8826771e+03	4.5570483e+03	5.0309880e+03	4.9211925e+03	4.8755270e+03	4.7788873e+03	4.9818600e+03	4.8157435e+03	4.7579770e+03	4.7750796e+03	4.5809164e+03	4.6753300e+03	4.7322729e+03	4.8423542e+03	4.7967466e+03	5.0095453e+03	4.9030437e+03	4.7673753e+03	4.8737908e+03	4.6793263e+03	4.8724027e+03	4.9273941e+03	4.5799015e+03	5.0257664e+03	4.9913669e+03	4.7037874e+03	4.6067954e+03	4.9474914e+03	4.8949816e+03	4.9355925e+03	4.9809066e+03	5.3048721e+03	4.6563454e+03	4.9914037e+03	4.5564801e+03	4.7196897e+03	5.2002534e+03	4.8824624e+03	5.0061469e+03	4.4806831e+03	4.9715656e+03	4.8671140e+03	4.6858720e+03	4.6793459e+03	4.7268311e+03	4.6543994e+03	4.6974423e+03
5.0761858e+03	5.0872435e+03	5.1449630e+03	4.9043629e+03	4.5733269e+03	5.0355209e+03	4.9256307e+03	4.8994088e+03	4.7820034e+03	5.0004035e+03	4.8297283e+03	4.7823231e+03	4.8047218e+03	4.5909137e+03	4.6824754e+03	4.7632345e+03	4.9212642e+03	4.8248498e+03	5.0206493e+03	4.9161264e+03	4.7760125e+03	4.9085533e+03	4.7329436e+03	4.8821638e+03	4.9363301e+03	4.5800710e+03	5.0285693e+03	5.0186852e+03	4.7094507e+03	4.6355802e+03	4.9555995e+03	4.9366812e+03	4.9350668e+03	5.0207829e+03	5.3355845e+03	4.6636177e+03	5.0066541e+03	4.5575979e+03	4.7534599e+03	5.2201620e+03	4.8921798e+03	5.0187797e+03	4.4925180e+03	4.9903076e+03	4.8858568e+03	4.7031753e+03	4.7512628e+03	4.7477316e+03	4.7354613e+03	4.7565154e+03
5.0935156e+03	5.1881493e+03	5.1484573e+03	4.9140481e+03	4.5921958e+03	5.0544213e+03	4.9394019e+03	4.8987017e+03	4.8079532e+03	5.0106752e+03	4.8384936e+03	4.7855816e+03	4.8673182e+03	4.6008141e+03	4.6968535e+03	4.7675693e+03	4.9324568e+03	4.8658209e+03	5.0865955e+03	4.9210394e+03	4.7888596e+03	4.9132423e+03	4.7527446e+03	4.9117121e+03	4.9556228e+03	4.5940574e+03	5.0700680e+03	5.0268404e+03	4.7403499e+03	4.6397174e+03	5.0200659e+03	4.9418056e+03	4.9381093e+03	5.0363589e+03	5.3428602e+03	4.6653751e+03	5.0587972e+03	4.5779017e+03	4.7549888e+03	5.2654660e+03	4.8945176e+03	5.0202006e+03	4.5476699e+03	5.0385156e+03	4.9293973e+03	4.7092168e+03	4.7688796e+03	4.8109231e+03	4.7836705e+03	4.7753185e+03
5.1899113e+03	5.1872949e+03	5.1541803e+03	4.9571035e+03	4.5990810e+03	5.0663287e+03	4.9715455e+03	4.9655125e+03	4.8268764e+03	5.0265055e+03	4.8843688e+03	4.7893708e+03	4.8815274e+03	4.6914631e+03	4.7022079e+03	4.8480448e+03	4.9416085e+03	4.9301863e+03	5.0997733e+03	4.9487118e+03	4.7936205e+03	4.9237855e+03	4.7701059e+03	4.9185153e+03	4.9882074e+03	4.6565360e+03	5.1235257e+03	5.0632499e+03	4.7719969e+03	4.6407414e+03	5.0226417e+03	4.9804143e+03	4.9496777e+03	5.0473626e+03	5.4354470e+03	4.6668215e+03	5.0973433e+03	4.6497329e+03	4.7611426e+03	5.2781901e+03	4.8973813e+03	5.0533141e+03	4.5651113e+03	5.0516492e+03	4.9452205e+03	4.7504882e+03	4.7991520e+03	4.8261809e+03	4.8143956e+03	4.8208300e+03
5.2120753e+03	5.1894686e+03	5.1946963e+03	4.9653493e+03	4.6131810e+03	5.1842729e+03	5.0304717e+03	4.9964689e+03	4.8481617e+03	5.0602798e+03	4.9002131e+03	4.8263021e+03	4.9014215e+03	4.7101344e+03	4.7079150e+03	4.8654891e+03	5.0296735e+03	4.9348683e+03	5.1432046e+03	4.9684398e+03	4.8846952e+03	4.9416328e+03	4.7855386e+03	4.9360299e+03	5.0028841e+03	4.6602318e+03	5.1492768e+03	5.1572943e+03	4.8542682e+03	4.6564129e+03	5.0274315e+03	5.0006003e+03	4.9626245e+03	5.2220584e+03	5.4507938e+03	4.6672169e+03	5.1293226e+03	4.6652867e+03	4.7649339e+03	5.3823765e+03	4.9254063e+03	5.0598479e+03	4.5777017e+03	5.0749953e+03	4.9864997e+03	4.7877886e+03	4.8531554e+03	4.9321922e+03	4.8438400e+03	4.8263552e+03
5.2195924e+03	5.2365756e+03	5.2531664e+03	5.0341572e+03	4.6365836e+03	5.2056074e+03	5.0874858e+03	5.0006483e+03	4.8834596e+03	5.0912145e+03	4.9341190e+03	4.8521212e+03	4.9419076e+03	4.7366787e+03	4.7088936e+03	4.8664962e+03	5.0417508e+03	4.9793308e+03	5.3070163e+03	4.9749656e+03	4.9220184e+03	5.0630495e+03	4.8095571e+03	4.9394512e+03	5.0169055e+03	4.6920986e+03	5.1584008e+03	5.1716168e+03	4.8764614e+03	4.6610497e+03	5.0345150e+03	5.0223234e+03	4.9967962e+03	5.2205958e+03	5.4986842e+03	4.6750701e+03	5.1719193e+03	4.7384324e+03	4.7722814e+03	5.4529997e+03	4.9388718e+03	5.0790106e+03	4.6004150e+03	5.1147473e+03	5.0328422e+03	4.7909111e+03	4.9144400e+03	4.9492937e+03	4.8529664e+03	4.8493613e+03
5.2690449e+03	5.2813441e+03	5.2586855e+03	5.0379208e+03	4.6925505e+03	5.2031216e+03	5.1004509e+03	5.0067157e+03	4.9055110e+03	5.1766733e+03	4.9650601e+03	4.8604115e+03	4.9637440e+03	4.7633032e+03	4.7145150e+03	4.8896800e+03	5.0889824e+03	4.9966974e+03	5.3116923e+03	4.9999913e+03	4.9421533e+03	5.0692669e+03	4.8454542e+03	4.9537126e+03	5.0759933e+03	4.7382139e+03	5.1632201e+03	5.1763445e+03	4.8755965e+03	4.6695648e+03	5.0454643e+03	5.0425247e+03	5.0566832e+03	5.2320098e+03	5.4978157e+03	4.6858536e+03	5.1771557e+03	4.7463730e+03	4.8076234e+03	5.4544718e+03	4.9454124e+03	5.0915680e+03	4.6289435e+03	5.1246036e+03	5.0335066e+03	4.8555810e+03	4.9877808e+03	4.9632762e+03	4.8583721e+03	4.8490529e+03
5.2667323e+03	5.2921190e+03	5.2792686e+03	5.0798584e+03	4.7029452e+03	5.2305524e+03	5.1063612e+03	5.0093079e+03	4.9598319e+03	5.2010772e+03	4.9797137e+03	4.8826665e+03	4.9670442e+03	4.7623438e+03	4.7223545e+03	4.9196751e+03	5.1106801e+03	5.0261563e+03	5.3207921e+03	5.0317482e+03	4.9616244e+03	5.0880365e+03	4.8924584e+03	4.9628639e+03	5.0992074e+03	4.8135129e+03	5.2383634e+03	5.1880129e+03	4.8870438e+03	4.7104545e+03	5.0513457e+03	5.0738061e+03	5.0743799e+03	5.2692516e+03	5.4995738e+03	4.7065220e+03	5.1867788e+03	4.7586517e+03	4.8281172e+03	5.4721760e+03	5.0160925e+03	5.1004789e+03	4.7038292e+03	5.1314814e+03	5.0955427e+03	4.8838834e+03	5.0079675e+03	4.9708674e+03	4.8718527e+03	4.8622970e+03
5.2992573e+03	5.2952189e+03	5.2948657e+03	5.0994156e+03	4.7038632e+03	5.2373343e+03	5.1484750e+03	5.0574043e+03	4.9610763e+03	5.2124405e+03	5.0235760e+03	4.9278425e+03	4.9708812e+03	4.7710663e+03	4.7604733e+03	5.0517730e+03	5.1114362e+03	5.0615604e+03	5.3594134e+03	5.0863667e+03	4.9640344e+03	5.1452172e+03	4.9201567e+03	4.9944720e+03	5.1066586e+03	4.8379040e+03	5.2469675e+03	5.2089043e+03	4.9630458e+03	4.7140613e+03	5.1239888e+03	5.0794582e+03	5.1317990e+03	5.2719965e+03	5.5120876e+03	4.7257790e+03	5.1936773e+03	4.8209244e+03	4.8468454e+03	5.4933952e+03	5.0444000e+03	5.1072074e+03	4.8366267e+03	5.1747282e+03	5.1425796e+03	4.9001959e+03	5.0098450e+03	4.9736085e+03	4.8705334e+03	4.8858745e+03
5.3161491e+03	5.3056628e+03	5.3058920e+03	5.1470564e+03	4.7289730e+03	5.2376660e+03	5.1580189e+03	5.0785173e+03	4.9749126e+03	5.2135728e+03	5.1432817e+03	5.0068662e+03	4.9798286e+03	4.7772229e+03	4.7950881e+03	5.1310763e+03	5.1289781e+03	5.0720775e+03	5.3700296e+03	5.1201096e+03	4.9858022e+03	5.2025631e+03	4.9405293e+03	5.0247332e+03	5.1144693e+03	4.8510784e+03	5.2508332e+03	5.2612429e+03	5.1119740e+03	4.7323398e+03	5.1330053e+03	5.1091594e+03	5.1482981e+03	5.3126272e+03	5.5333859e+03	4.7338368e+03	5.2104769e+03	4.8299792e+03	4.8656034e+03	5.5265289e+03	5.0800935e+03	5.1155435e+03	4.9668282e+03	5.2077353e+03	5.2037889e+03	4.9046116e+03	5.0218429e+03	5.0665651e+03	4.9688857e+03	4.9477292e+03
5.4045305e+03	5.3095626e+03	5.3368867e+03	5.1770822e+03	4.7746683e+03	5.2477057e+03	5.1649706e+03	5.1005153e+03	4.9935942e+03	5.2285762e+03	5.1523601e+03	5.0256870e+03	5.0022524e+03	4.7811568e+03	4.8001003e+03	5.1413260e+03	5.1597631e+03	5.0730795e+03	5.3912700e+03	5.1276774e+03	5.0526877e+03	5.2213646e+03	4.9557888e+03	5.0604943e+03	5.1151505e+03	4.8563692e+03	5.2875751e+03	5.2925580e+03	5.1394556e+03	4.7564234e+03	5.2266802e+03	5.1449462e+03	5.1578644e+03	5.3272497e+03	5.5459992e+03	4.7394677e+03	5.2643940e+03	4.8626043e+03	4.8842829e+03	5.5445738e+03	5.0908437e+03	5.1178051e+03	4.9814429e+03	5.2309599e+03	5.2120031e+03	4.9602194e+03	5.0612928e+03	5.0710611e+03	5.0383987e+03	4.9494736e+03
5.4152261e+03	5.3202668e+03	5.3843554e+03	5.1852781e+03	4.7752303e+03	5.3089212e+03	5.1904393e+03	5.1179344e+03	4.9941105e+03	5.2399588e+03	5.1655736e+03	5.0372405e+03	5.0283737e+03	4.7929143e+03	4.8463984e+03	5.1488801e+03	5.2002821e+03	5.0841852e+03	5.4769269e+03	5.1511975e+03	5.0642089e+03	5.2761192e+03	5.0131351e+03	5.1053574e+03	5.1597153e+03	4.9136898e+03	5.2987036e+03	5.2960125e+03	5.1826382e+03	4.8033950e+03	5.2993997e+03	5.1531780e+03	5.1735188e+03	5.3551990e+03	5.5656546e+03	4.7536498e+03	5.2883392e+03	4.8700776e+03	4.8912711e+03	5.5580784e+03	5.1039227e+03	5.1282511e+03	4.9846851e+03	5.3015395e+03	5.2319435e+03	5.0191694e+03	5.1305710e+03	5.0701219e+03	5.0815515e+03	4.9550107e+03
5.4510168e+03	5.3361149e+03	5.3920171e+03	5.2397262e+03	4.7903891e+03	5.3122807e+03	5.1885974e+03	5.1437190e+03	5.0161440e+03	5.2500584e+03	5.1889997e+03	5.0813423e+03	5.0750392e+03	4.8037021e+03	4.8813424e+03	5.1547111e+03	5.2002494e+03	5.1157394e+03	5.5167284e+03	5.2200824e+03	5.1074019e+03	5.2946782e+03	5.0141717e+03	5.1154620e+03	5.1615744e+03	4.9154836e+03	5.3322749e+03	5.3166780e+03	5.2172797e+03	4.8524602e+03	5.3054710e+03	5.1770405e+03	5.2414800e+03	5.3606056e+03	5.5952305e+03	4.7729796e+03	5.3215641e+03	4.8770375e+03	4.9145123e+03	5.5725646e+03	5.1257133e+03	5.1563370e+03	5.0003481e+03	5.3568043e+03	5.2620348e+03	5.0231872e+03	5.1319917e+03	5.1131198e+03	5.1829779e+03	4.9895614e+03
5.4762024e+03	5.3352808e+03	5.3960469e+03	5.2623311e+03	4.7914161e+03	5.3236136e+03	5.2138204e+03	5.2509995e+03	5.0316174e+03	5.2901806e+03	5.1985566e+03	5.0828591e+03	5.0782018e+03	4.9124783e+03	4.8882493e+03	5.1841635e+03	5.2333158e+03	5.1529420e+03	5.5312871e+03	5.2225087e+03	5.1136008e+03	5.3277640e+03	5.0178076e+03	5.1513844e+03	5.2109896e+03	4.9426387e+03	5.3362426e+03	5.3473265e+03	5.2229746e+03	4.8761296e+03	5.3771802e+03	5.2410435e+03	5.2918801e+03	5.3698907e+03	5.6106441e+03	4.8244179e+03	5.3309773e+03	4.9179783e+03	4.9275484e+03	5.6223881e+03	5.1499191e+03	5.2371890e+03	5.0246160e+03	5.3648663e+03	5.2721411e+03	5.0468622e+03	5.1383104e+03	5.1752338e+03	5.2146684e+03	5.0247445e+03
5.4896485e+03	5.4149533e+03	5.4829499e+03	5.2791307e+03	4.8033720e+03	5.3380028e+03	5.2872717e+03	5.2542421e+03	5.0769484e+03	5.3119858e+03	5.2049205e+03	5.0863707e+03	5.1225775e+03	4.9579472e+03	4.8927827e+03	5.2249567e+03	5.2373474e+03	5.1895199e+03	5.6307589e+03	5.2397349e+03	5.1570490e+03	5.4031908e+03	5.0385820e+03	5.1607352e+03	5.2254463e+03	4.9622685e+03	5.3496789e+03	5.3825356e+03	5.2529673e+03	4.9027671e+03	5.4042529e+03	5.2434003e+03	5.3152365e+03	5.4380969e+03	5.6158119e+03	4.8243475e+03	5.3741830e+03	5.0015843e+03	4.9501610e+03	5.6620632e+03	5.1899466e+03	5.2619994e+03	5.0318787e+03	5.3840995e+03	5.3181391e+03	5.0678446e+03	5.1478708e+03	5.1790242e+03	5.2862158e+03	5.1566956e+03
5.5149121e+03	5.5021732e+03	5.4873110e+03	5.3119584e+03	4.9285840e+03	5.3428159e+03	5.2990688e+03	5.2754339e+03	5.0880509e+03	5.3099558e+03	5.2062132e+03	5.1507420e+03	5.1229687e+03	4.9863946e+03	4.9170601e+03	5.2624765e+03	5.2567485e+03	5.1897619e+03	5.6507638e+03	5.3231272e+03	5.1844825e+03	5.4336532e+03	5.1213293e+03	5.2129055e+03	5.2366799e+03	4.9958552e+03	5.3868828e+03	5.4047380e+03	5.2878309e+03	4.9235684e+03	5.4402054e+03	5.2538684e+03	5.4114303e+03	5.4464578e+03	5.7250654e+03	4.8419792e+03	5.4176825e+03	5.0475338e+03	4.9879146e+03	5.7574944e+03	5.2718768e+03	5.2610329e+03	5.0742062e+03	5.4438936e+03	5.3376046e+03	5.0809551e+03	5.1868435e+03	5.2066780e+03	5.3082802e+03	5.1647557e+03
5.5525387e+03	5.5150829e+03	5.4993143e+03	5.3436368e+03	4.9403614e+03	5.3671150e+03	5.3063048e+03	5.2990982e+03	5.1137261e+03	5.3277706e+03	5.2169266e+03	5.2408562e+03	5.1447919e+03	5.0308874e+03	4.9426174e+03	5.2664013e+03	5.2762622e+03	5.1912663e+03	5.6565224e+03	5.3732474e+03	5.2706413e+03	5.4439163e+03	5.1259868e+03	5.2313990e+03	5.2871026e+03	5.0240033e+03	5.3849018e+03	5.4436363e+03	5.2908133e+03	4.9652301e+03	5.4750880e+03	5.2652677e+03	5.4136049e+03	5.4453657e+03	5.7813377e+03	4.8781790e+03	5.4264372e+03	5.0491033e+03	5.0055724e+03	5.7625834e+03	5.2916562e+03	5.3370683e+03	5.0829883e+03	5.5207038e+03	5.3835139e+03	5.1049836e+03	5.1917164e+03	5.2109074e+03	5.3934211e+03	5.1703844e+03
5.5855981e+03	5.5728475e+03	5.5043727e+03	5.3845638e+03	5.0458995e+03	5.4088481e+03	5.3078520e+03	5.3334149e+03	5.1906510e+03	5.3318077e+03	5.2193419e+03	5.2883861e+03	5.1605547e+03	5.0948720e+03	4.9513051e+03	5.2890745e+03	5.3096380e+03	5.2351301e+03	5.6582293e+03	5.3768468e+03	5.2952940e+03	5.4563131e+03	5.1639310e+03	5.3265515e+03	5.3320699e+03	5.0289505e+03	5.4154946e+03	5.4518104e+03	5.2998564e+03	4.9727118e+03	5.5131490e+03	5.3141704e+03	5.4344014e+03	5.4674561e+03	5.7875158e+03	4.8859042e+03	5.4550720e+03	5.0978654e+03	5.0549279e+03	5.8060286e+03	5.3189775e+03	5.3394589e+03	5.1118635e+03	5.5225428e+03	5.4192707e+03	5.2205727e+03	5.2202113e+03	5.2830834e+03	5.4377572e+03	5.1824054e+03
5.5937565e+03	5.5962756e+03	5.5088332e+03	5.4310412e+03	5.0481051e+03	5.5012664e+03	5.3145786e+03	5.3465809e+03	5.1985724e+03	5.3697994e+03	5.2261128e+03	5.3659365e+03	5.1939282e+03	5.1635040e+03	4.9791550e+03	5.3072399e+03	5.3503819e+03	5.2745031e+03	5.6654635e+03	5.3948733e+03	5.3123450e+03	5.5338605e+03	5.1949432e+03	5.3405925e+03	5.3526800e+03	5.0900634e+03	5.4598475e+03	5.4637292e+03	5.3053493e+03	4.9959049e+03	5.5285505e+03	5.3519704e+03	5.4380026e+03	5.4871432e+03	5.8758730e+03	4.9174632e+03	5.4581845e+03	5.1151052e+03	5.0572922e+03	5.8374773e+03	5.3239183e+03	5.3724740e+03	5.1234548e+03	5.5677682e+03	5.4239992e+03	5.2382650e+03	5.2290399e+03	5.2882971e+03	5.4409547e+03	5.1875939e+03
5.6347730e+03	5.6511456e+03	5.5180216e+03	5.4511896e+03	5.1045484e+03	5.5368623e+03	5.3449181e+03	5.3626006e+03	5.2064239e+03	5.3781359e+03	5.2993149e+03	5.3993795e+03	5.2253769e+03	5.2153111e+03	5.0579524e+03	5.3485482e+03	5.4468350e+03	5.2999965e+03	5.7481913e+03	5.4067763e+03	5.3453215e+03	5.5508674e+03	5.2378114e+03	5.3831346e+03	5.3623694e+03	5.0990074e+03	5.4706139e+03	5.5114273e+03	5.3477651e+03	5.0523536e+03	5.5359051e+03	5.3546613e+03	5.4475838e+03	5.5059933e+03	5.9031489e+03	4.9572181e+03	5.4958903e+03	5.1311003e+03	5.0779592e+03	5.8430166e+03	5.3495724e+03	5.3867356e+03	5.1348364e+03	5.6053162e+03	5.4549377e+03	5.2781104e+03	5.2759721e+03	5.3208706e+03	5.4634745e+03	5.2675912e+03
5.6404135e+03	5.6918995e+03	5.5200867e+03	5.4859192e+03	5.1311176e+03	5.5573617e+03	5.3554497e+03	5.3787333e+03	5.2462620e+03	5.4189108e+03	5.3441506e+03	5.4158946e+03	5.2775226e+03	5.3253355e+03	5.0605477e+03	5.3842191e+03	5.4826095e+03	5.3203687e+03	5.7546514e+03	5.4269364e+03	5.3805335e+03	5.5541658e+03	5.2422502e+03	5.3925284e+03	5.3736581e+03	5.1110933e+03	5.5306620e+03	5.5456769e+03	5.3795892e+03	5.0720691e+03	5.5765736e+03	5.3687460e+03	5.4488484e+03	5.5082974e+03	5.9248819e+03	4.9774721e+03	5.5097140e+03	5.1382660e+03	5.1090227e+03	5.8718218e+03	5.3938134e+03	5.3928832e+03	5.1454874e+03	5.6614065e+03	5.5005776e+03	5.2870488e+03	5.2785592e+03	5.3519930e+03	5.5189846e+03	5.2903853e+03
5.6448217e+03	5.7589390e+03	5.5835093e+03	5.4910995e+03	5.1990577e+03	5.5697922e+03	5.3762608e+03	5.4737077e+03	5.2723582e+03	5.4302923e+03	5.3799809e+03	5.4159198e+03	5.3029181e+03	5.3447420e+03	5.0658844e+03	5.4041222e+03	5.4904440e+03	5.3224556e+03	5.7827573e+03	5.4304496e+03	5.4141994e+03	5.7303654e+03	5.2462786e+03	5.4057558e+03	5.4166655e+03	5.1150568e+03	5.5521197e+03	5.5564955e+03	5.4253221e+03	5.1010513e+03	5.6035517e+03	5.3697830e+03	5.4918979e+03	5.5193930e+03	5.9327232e+03	4.9787795e+03	5.5174633e+03	5.1411730e+03	5.1373841e+03	5.9299058e+03	5.3997400e+03	5.4852912e+03	5.2120654e+03	5.7037495e+03	5.5181607e+03	5.3278274e+03	5.3123990e+03	5.3562065e+03	5.5244202e+03	5.3034360e+03
5.6921999e+03	5.7614127e+03	5.6420741e+03	5.5149888e+03	5.2120528e+03	5.6069092e+03	5.3895431e+03	5.6402818e+03	5.3285209e+03	5.4344456e+03	5.4029016e+03	5.4344747e+03	5.3211090e+03	5.3473736e+03	5.0982152e+03	5.4456818e+03	5.5342533e+03	5.3857399e+03	5.8164103e+03	5.4514279e+03	5.4565978e+03	5.7267686e+03	5.2838153e+03	5.4530931e+03	5.4163704e+03	5.1270487e+03	5.5536002e+03	5.5888373e+03	5.4401254e+03	5.1629972e+03	5.6612359e+03	5.3832983e+03	5.4989591e+03	5.5240185e+03	5.9827978e+03	4.9958712e+03	5.5441725e+03	5.1598454e+03	5.1928035e+03	5.9317011e+03	5.4234276e+03	5.5829921e+03	5.2150305e+03	5.7251975e+03	5.5394014e+03	5.3378274e+03	5.3176185e+03	5.3754408e+03	5.5500898e+03	5.3065204e+03
5.6991511e+03	5.7689087e+03	5.6447861e+03	5.5277926e+03	5.2139021e+03	5.6293796e+03	5.4221132e+03	5.6560529e+03	5.3867463e+03	5.4855501e+03	5.4040343e+03	5.4515379e+03	5.3950028e+03	5.3771262e+03	5.2025912e+03	5.4492212e+03	5.5633070e+03	5.3905279e+03	5.8902398e+03	5.4907067e+03	5.5296695e+03	5.7477371e+03	5.3293664e+03	5.4833119e+03	5.4405397e+03	5.1536233e+03	5.5667950e+03	5.6130317e+03	5.4489861e+03	5.1924132e+03	5.7066510e+03	5.3933073e+03	5.5212939e+03	5.6082002e+03	6.0089324e+03	5.0010789e+03	5.5569327e+03	5.1854497e+03	5.2561348e+03	6.0051292e+03	5.4797369e+03	5.5982064e+03	5.2231163e+03	5.7644005e+03	5.5431585e+03	5.3756699e+03	5.4077803e+03	5.3903846e+03	5.5866233e+03	5.4130633e+03
5.7114369e+03	5.7738099e+03	5.6718870e+03	5.5470051e+03	5.2333734e+03	5.7458622e+03	5.4325011e+03	5.6625037e+03	5.3902825e+03	5.5251261e+03	5.4146791e+03	5.5183639e+03	5.4099912e+03	5.3984917e+03	5.2574199e+03	5.4620764e+03	5.5704447e+03	5.4156118e+03	5.9126479e+03	5.4981600e+03	5.5593789e+03	5.7553939e+03	5.3335924e+03	5.4826712e+03	5.5131664e+03	5.1945658e+03	5.6196383e+03	5.6630580e+03	5.4622910e+03	5.2143903e+03	5.7239299e+03	5.4094134e+03	5.5600239e+03	5.6372920e+03	6.0783080e+03	5.0176033e+03	5.6460470e+03	5.2022804e+03	5.2932260e+03	6.1030581e+03	5.5269028e+03	5.6084228e+03	5.3975597e+03	5.8010714e+03	5.5759794e+03	5.3891409e+03	5.4064510e+03	5.4102274e+03	5.5909744e+03	5.4736939e+03
5.7228679e+03	5.7912603e+03	5.7441889e+03	5.5828330e+03	5.2457204e+03	5.7546104e+03	5.4339403e+03	5.6653200e+03	5.4098803e+03	5.5559840e+03	5.4636953e+03	5.5229266e+03	5.4358269e+03	5.4184510e+03	5.3125587e+03	5.5007864e+03	5.6139454e+03	5.4331639e+03	5.9234135e+03	5.5371361e+03	5.6461910e+03	5.8449068e+03	5.4303225e+03	5.4947873e+03	5.5394162e+03	5.2323278e+03	5.6350665e+03	5.6772190e+03	5.5266423e+03	5.2303239e+03	5.7863438e+03	5.4243018e+03	5.5762680e+03	5.6999649e+03	6.0880147e+03	5.0212225e+03	5.6658089e+03	5.2236352e+03	5.2920732e+03	6.1479171e+03	5.5327587e+03	5.6090417e+03	5.4989157e+03	5.8072597e+03	5.5846501e+03	5.4381226e+03	5.4252333e+03	5.4318323e+03	5.6477354e+03	5.5613743e+03
5.8187152e+03	5.8202546e+03	5.7430339e+03	5.6135905e+03	5.3311228e+03	5.7623112e+03	5.5045674e+03	5.7262483e+03	5.4251236e+03	5.5855327e+03	5.5016824e+03	5.5211171e+03	5.4358174e+03	5.4950413e+03	5.3701860e+03	5.5334843e+03	5.6377779e+03	5.4963085e+03	5.9632172e+03	5.6126579e+03	5.6988687e+03	5.8479317e+03	5.5851626e+03	5.5392317e+03	5.6033213e+03	5.2866471e+03	5.6472314e+03	5.7383234e+03	5.5355277e+03	5.2523921e+03	5.8017288e+03	5.4412677e+03	5.6112557e+03	5.7237667e+03	6.1167774e+03	5.0437139e+03	5.6687020e+03	5.2248816e+03	5.3724813e+03	6.1642480e+03	5.5443517e+03	5.6520883e+03	5.5257600e+03	5.8092414e+03	5.6605132e+03	5.4537467e+03	5.4878963e+03	5.5390226e+03	5.6904202e+03	5.6033193e+03
5.8611606e+03	5.8982704e+03	5.8315371e+03	5.6166802e+03	5.3347726e+03	5.7999383e+03	5.5295043e+03	5.7306705e+03	5.4532507e+03	5.5909872e+03	5.5385367e+03	5.5369041e+03	5.5085212e+03	5.5021433e+03	5.3722279e+03	5.5455519e+03	5.6407742e+03	5.5652210e+03	5.9811963e+03	5.6237902e+03	5.7296909e+03	5.8675395e+03	5.5886477e+03	5.5549126e+03	5.6971788e+03	5.2893073e+03	5.6630996e+03	5.7558426e+03	5.5542832e+03	5.2545379e+03	5.8350087e+03	5.4816563e+03	5.6141173e+03	5.7392715e+03	6.1509837e+03	5.0750107e+03	5.8427910e+03	5.2843010e+03	5.4521647e+03	6.1720632e+03	5.5437792e+03	5.6784591e+03	5.5385593e+03	5.8156075e+03	5.7027282e+03	5.4661335e+03	5.4946503e+03	5.5527451e+03	5.7000917e+03	5.6099613e+03
5.9689319e+03	5.9148728e+03	5.9077327e+03	5.6238263e+03	5.3913043e+03	5.8483855e+03	5.5857838e+03	5.7407277e+03	5.4830313e+03	5.6129937e+03	5.5379595e+03	5.7021407e+03	5.5800296e+03	5.5409434e+03	5.4043919e+03	5.5619343e+03	5.6451191e+03	5.5788603e+03	5.9811432e+03	5.7021791e+03	5.7686340e+03	5.8715219e+03	5.6072104e+03	5.5684070e+03	5.7541119e+03	5.3116882e+03	5.7009976e+03	5.8092519e+03	5.5553921e+03	5.2554866e+03	5.8588360e+03	5.4935422e+03	5.6240871e+03	5.7425843e+03	6.1617802e+03	5.1189303e+03	5.8684926e+03	5.2857809e+03	5.4879708e+03	6.1758537e+03	5.5502760e+03	5.6988462e+03	5.5748540e+03	5.8451412e+03	5.7054705e+03	5.4906157e+03	5.5529218e+03	5.5606378e+03	5.7267197e+03	5.6622895e+03
5.9844486e+03	5.9292848e+03	5.9084835e+03	5.6561187e+03	5.3916740e+03	5.8747427e+03	5.5944066e+03	5.7533836e+03	5.5008410e+03	5.6276673e+03	5.5463907e+03	5.7799909e+03	5.6052654e+03	5.5447773e+03	5.4326418e+03	5.5761926e+03	5.6996913e+03	5.5840557e+03	5.9859549e+03	5.7109853e+03	5.7683387e+03	5.8770850e+03	5.6542275e+03	5.5720456e+03	5.7590396e+03	5.3261543e+03	5.7795158e+03	5.8230551e+03	5.5649209e+03	5.3466233e+03	5.8708055e+03	5.5003068e+03	5.6505502e+03	5.7674005e+03	6.1645290e+03	5.1842506e+03	5.9574662e+03	5.2892370e+03	5.5498106e+03	6.1854942e+03	5.6163640e+03	5.7230402e+03	5.6754373e+03	5.8709279e+03	5.7047946e+03	5.5106213e+03	5.5520301e+03	5.6132361e+03	5.7517347e+03	5.7003477e+03
6.0842534e+03	5.9779380e+03	5.9337344e+03	5.7120159e+03	5.4366171e+03	5.8789933e+03	5.6198269e+03	5.7851096e+03	5.5202399e+03	5.6340988e+03	5.5972508e+03	5.8316844e+03	5.6070297e+03	5.5947216e+03	5.6430141e+03	5.5875898e+03	5.7567337e+03	5.5978831e+03	6.0157830e+03	5.7723919e+03	5.7729507e+03	5.9198811e+03	5.7496655e+03	5.6114242e+03	5.7841857e+03	5.4541776e+03	5.7896199e+03	5.8555868e+03	5.6216059e+03	5.3734447e+03	5.8781577e+03	5.5027007e+03	5.7409069e+03	5.7728023e+03	6.2180493e+03	5.1930280e+03	5.9612284e+03	5.3210791e+03	5.6097449e+03	6.2279921e+03	5.7950677e+03	5.7931249e+03	5.7307822e+03	5.9759256e+03	5.7258119e+03	5.5337021e+03	5.5894009e+03	5.6352879e+03	5.7547352e+03	5.7519854e+03
6.1318822e+03	5.9805224e+03	5.9944520e+03	5.7159481e+03	5.4552835e+03	5.9019877e+03	5.6214392e+03	5.7973145e+03	5.5666703e+03	5.6694746e+03	5.6616644e+03	5.8691780e+03	5.6143545e+03	5.6212584e+03	5.7730699e+03	5.6159417e+03	5.8016495e+03	5.6141021e+03	6.0656962e+03	5.8068550e+03	5.7857330e+03	5.9412608e+03	5.7679632e+03	5.6198679e+03	5.7889145e+03	5.5244917e+03	5.8171608e+03	5.8563999e+03	5.6557708e+03	5.4324058e+03	5.8783908e+03	5.5112756e+03	5.7994973e+03	5.8150427e+03	6.2348522e+03	5.2185917e+03	5.9951705e+03	5.3516063e+03	5.6190184e+03	6.2397346e+03	5.8634970e+03	5.9857480e+03	5.7796530e+03	5.9895453e+03	5.7284100e+03	5.5844309e+03	5.6945674e+03	5.6460579e+03	5.7722078e+03	5.7665087e+03
6.2039018e+03	5.9885251e+03	6.0255839e+03	5.7247594e+03	5.5265314e+03	5.9801357e+03	5.6814911e+03	5.8481060e+03	5.6110472e+03	5.6880887e+03	5.8090183e+03	5.8753107e+03	5.6118045e+03	5.6222478e+03	5.7739142e+03	5.6689850e+03	5.8199392e+03	5.6493927e+03	6.1157850e+03	5.8174368e+03	5.8088305e+03	5.9932468e+03	5.7802074e+03	5.7094361e+03	5.8037294e+03	5.5309546e+03	5.8279373e+03	5.8696445e+03	5.7590543e+03	5.4340931e+03	5.8875520e+03	5.5189014e+03	5.8166189e+03	5.8199113e+03	6.2474974e+03	5.2580261e+03	6.0774705e+03	5.4636225e+03	5.6975333e+03	6.2613700e+03	5.8731072e+03	6.0421898e+03	5.8347549e+03	6.0583394e+03	5.8141772e+03	5.5993163e+03	5.7182454e+03	5.6705524e+03	5.7813044e+03	5.8165315e+03
6.2747955e+03	5.9954434e+03	6.0294723e+03	5.7434267e+03	5.5996454e+03	6.0293300e+03	5.6949672e+03	5.8477725e+03	5.6311703e+03	5.7178232e+03	5.8125347e+03	5.9337213e+03	5.6266727e+03	5.7232070e+03	5.7896277e+03	5.6719207e+03	5.8360035e+03	5.7878367e+03	6.1187890e+03	5.8582182e+03	5.9074173e+03	6.0742232e+03	5.8318656e+03	5.7196727e+03	6.0486301e+03	5.6318350e+03	5.8454304e+03	5.9535769e+03	5.7613826e+03	5.5994665e+03	5.9272378e+03	5.5394387e+03	5.8896393e+03	5.8725267e+03	6.2907158e+03	5.2817536e+03	6.1285131e+03	5.5038672e+03	5.6980203e+03	6.2981974e+03	5.8732560e+03	6.0436877e+03	5.8362646e+03	6.1217368e+03	5.8361330e+03	5.6387395e+03	5.7360596e+03	5.7160582e+03	5.7916204e+03	5.8401357e+03
6.2869670e+03	6.0104016e+03	6.0319200e+03	5.7610138e+03	5.6357374e+03	6.0340718e+03	5.7398638e+03	5.8819708e+03	5.7505737e+03	5.7798037e+03	5.9255828e+03	5.9927428e+03	5.6629129e+03	5.7385057e+03	5.7950107e+03	5.8301931e+03	5.9135290e+03	6.1269160e+03	6.1232336e+03	5.8712217e+03	5.9160982e+03	6.0777268e+03	5.8657837e+03	5.8303215e+03	6.0589466e+03	5.6916196e+03	5.8644590e+03	5.9682781e+03	5.9522888e+03	5.6277199e+03	6.0052187e+03	5.5836045e+03	5.9021571e+03	5.8739827e+03	6.3115523e+03	5.3379233e+03	6.2503033e+03	5.5657432e+03	5.7231369e+03	6.3000947e+03	6.0057932e+03	6.0779662e+03	5.9006025e+03	6.1532476e+03	5.8623634e+03	5.7490190e+03	5.7388502e+03	5.7234004e+03	5.8178145e+03	5.9245709e+03
6.2887061e+03	6.0357233e+03	6.0435770e+03	5.7743073e+03	5.7239349e+03	6.0376092e+03	5.8021919e+03	5.9167002e+03	5.7550992e+03	5.7890606e+03	5.9780624e+03	6.0341341e+03	5.6643534e+03	5.7425531e+03	5.8096698e+03	5.8486699e+03	5.9504489e+03	6.2058134e+03	6.1722464e+03	5.8883448e+03	5.9308912e+03	6.0827269e+03	5.8744057e+03	5.8486171e+03	6.1238439e+03	5.7224086e+03	5.8694025e+03	6.0165508e+03	6.0141807e+03	5.6464820e+03	6.0397174e+03	5.5961242e+03	5.9512231e+03	5.8861750e+03	6.3533690e+03	5.4279172e+03	6.2910293e+03	5.6241744e+03	5.7375743e+03	6.3481738e+03	6.0400893e+03	6.0939235e+03	5.9174150e+03	6.1515253e+03	5.8817896e+03	5.8256529e+03	5.7533292e+03	5.7506731e+03	5.8277586e+03	6.0029159e+03
6.3163428e+03	6.0599698e+03	6.0506100e+03	5.7839294e+03	5.7290376e+03	6.0636750e+03	5.8947773e+03	5.9206974e+03	5.8082511e+03	5.8142507e+03	6.1289164e+03	6.1396178e+03	5.6994315e+03	5.7546714e+03	5.8122141e+03	5.8525484e+03	6.0206692e+03	6.2681622e+03	6.1845866e+03	5.9121511e+03	5.9299934e+03	6.0931861e+03	5.8813125e+03	5.9566916e+03	6.1479228e+03	5.7659669e+03	5.9066713e+03	6.0439524e+03	6.0150641e+03	5.6690944e+03	6.0675876e+03	5.6420889e+03	6.0331352e+03	5.8884684e+03	6.3727979e+03	5.4595556e+03	6.3083241e+03	5.6917613e+03	5.7409562e+03	6.3707546e+03	6.1399711e+03	6.1296880e+03	5.9533734e+03	6.1721222e+03	5.8899050e+03	5.9064021e+03	5.7901335e+03	5.7694366e+03	5.8296847e+03	6.0356653e+03
6.3304496e+03	6.1362911e+03	6.0710044e+03	5.8418508e+03	5.7652434e+03	6.0831899e+03	5.9032126e+03	5.9211509e+03	5.8150255e+03	5.9169000e+03	6.2464051e+03	6.1480974e+03	5.7202490e+03	5.7990369e+03	5.8307876e+03	5.8872641e+03	6.0248939e+03	6.2779338e+03	6.2471119e+03	5.9163896e+03	5.9506536e+03	6.1352762e+03	5.9104945e+03	6.0215645e+03	6.2276765e+03	5.7678840e+03	5.9270036e+03	6.0459063e+03	6.1887241e+03	5.6929759e+03	6.0708826e+03	5.6563939e+03	6.1147213e+03	6.0149938e+03	6.4246518e+03	5.4880833e+03	6.3303282e+03	5.7022124e+03	5.7690010e+03	6.3997221e+03	6.1712678e+03	6.1678759e+03	6.0381444e+03	6.2131573e+03	5.9882422e+03	5.9341305e+03	5.8310000e+03	5.9664278e+03	5.8529584e+03	6.0552899e+03
6.3968652e+03	6.1381537e+03	6.0853054e+03	5.8627279e+03	5.7891428e+03	6.2073506e+03	5.9172451e+03	5.9386216e+03	5.8352145e+03	5.9179395e+03	6.2936375e+03	6.1482290e+03	5.8447034e+03	5.8184340e+03	5.8341873e+03	5.8996847e+03	6.1444233e+03	6.2958884e+03	6.2839118e+03	5.9165663e+03	6.0290758e+03	6.2127755e+03	5.9090412e+03	6.0670601e+03	6.2835297e+03	5.8367933e+03	6.0206749e+03	6.0928527e+03	6.2163472e+03	5.7068924e+03	6.0970755e+03	5.6585254e+03	6.1149382e+03	6.0339597e+03	6.4228570e+03	5.4881386e+03	6.3324903e+03	5.7407793e+03	5.7769378e+03	6.4348481e+03	6.1748651e+03	6.2322238e+03	6.1122480e+03	6.2384184e+03	6.1289005e+03	5.9936171e+03	5.8590573e+03	5.9778221e+03	5.8939565e+03	6.0936646e+03
6.4034567e+03	6.1561478e+03	6.0885508e+03	5.9411783e+03	5.8374783e+03	6.2133519e+03	5.9580016e+03	5.9397126e+03	5.8346701e+03	5.9212151e+03	6.3225900e+03	6.1598728e+03	5.8438632e+03	5.8438951e+03	5.8811631e+03	5.8967038e+03	6.1884141e+03	6.3729908e+03	6.3303447e+03	5.9941846e+03	6.1260071e+03	6.3057496e+03	5.9230776e+03	6.1474238e+03	6.3021171e+03	5.8478163e+03	6.0905392e+03	6.1254979e+03	6.2287039e+03	5.7623330e+03	6.1480065e+03	5.7086957e+03	6.1333427e+03	6.0847199e+03	6.5317471e+03	5.5118846e+03	6.3524151e+03	5.7433059e+03	5.9753252e+03	6.5037633e+03	6.2053475e+03	6.2643600e+03	6.1581730e+03	6.3127505e+03	6.2619609e+03	6.0511547e+03	5.8609613e+03	6.0144491e+03	5.9246547e+03	6.1260315e+03
6.4473856e+03	6.1605787e+03	6.1131510e+03	5.9972302e+03	5.8797874e+03	6.3050783e+03	5.9686175e+03	5.9570822e+03	5.8750609e+03	5.9528821e+03	6.3246289e+03	6.1882885e+03	5.8914913e+03	5.9031752e+03	5.9242718e+03	5.9238357e+03	6.2171988e+03	6.3769022e+03	6.3311495e+03	6.0695083e+03	6.1868196e+03	6.3234194e+03	5.9647470e+03	6.1835399e+03	6.3388206e+03	5.8521024e+03	6.1241370e+03	6.1551874e+03	6.2323016e+03	5.8426423e+03	6.1772935e+03	5.7349651e+03	6.1610107e+03	6.1071702e+03	6.5693068e+03	5.5520648e+03	6.3988510e+03	5.7578452e+03	6.0310894e+03	6.5140415e+03	6.2890673e+03	6.2685626e+03	6.2648521e+03	6.3202495e+03	6.2641310e+03	6.1136964e+03	5.8672490e+03	6.0684544e+03	6.0079287e+03	6.1281576e+03
6.4682682e+03	6.1774126e+03	6.1705244e+03	6.0061571e+03	5.9144268e+03	6.3197751e+03	6.0415250e+03	6.0214441e+03	5.9207572e+03	5.9642425e+03	6.3588117e+03	6.2607226e+03	5.9266746e+03	5.9363285e+03	6.0053165e+03	5.9379768e+03	6.2380764e+03	6.3972094e+03	6.3514311e+03	6.0930653e+03	6.2008494e+03	6.3698664e+03	5.9862097e+03	6.2198098e+03	6.3410343e+03	5.8619398e+03	6.1833441e+03	6.1791776e+03	6.2535442e+03	5.8448824e+03	6.1759680e+03	5.7753615e+03	6.2084872e+03	6.1074005e+03	6.6551262e+03	5.5568083e+03	6.5017519e+03	5.7696921e+03	6.0594245e+03	6.5335459e+03	6.3593769e+03	6.4284516e+03	6.2872351e+03	6.3727935e+03	6.2870337e+03	6.1212716e+03	5.9301455e+03	6.0719208e+03	6.0737305e+03	6.1715872e+03
6.5147961e+03	6.2353452e+03	6.2178562e+03	6.0347754e+03	5.9224219e+03	6.3503453e+03	6.0439217e+03	6.0319768e+03	5.9617460e+03	6.0535769e+03	6.3754059e+03	6.2998137e+03	5.9991750e+03	5.9527360e+03	6.0053116e+03	5.9666611e+03	6.2553649e+03	6.4135408e+03	6.3708639e+03	6.1375674e+03	6.2078500e+03	6.4009726e+03	6.0224210e+03	6.3083293e+03	6.3876932e+03	5.9018282e+03	6.2147387e+03	6.2245387e+03	6.3033810e+03	5.8812827e+03	6.1997528e+03	5.7952401e+03	6.2638231e+03	6.1139546e+03	6.6601059e+03	5.6522987e+03	6.5242924e+03	5.7764136e+03	6.0597529e+03	6.6286349e+03	6.4290458e+03	6.5908522e+03	6.3335038e+03	6.5492176e+03	6.2904310e+03	6.1284299e+03	5.9313520e+03	6.1019338e+03	6.0812355e+03	6.4299374e+03
6.6127845e+03	6.2893116e+03	6.3638143e+03	6.2406757e+03	5.9945366e+03	6.4822808e+03	6.0742619e+03	6.0936011e+03	6.0541923e+03	6.2448428e+03	6.4249431e+03	6.3045031e+03	6.0209293e+03	5.9691848e+03	6.0410662e+03	5.9760507e+03	6.2606593e+03	6.4977213e+03	6.3730775e+03	6.1633947e+03	6.2813285e+03	6.6578950e+03	6.0880656e+03	6.3847407e+03	6.4210626e+03	5.9883972e+03	6.2218286e+03	6.2820478e+03	6.3596640e+03	5.8891103e+03	6.3712169e+03	5.7987199e+03	6.2638825e+03	6.1961244e+03	6.6640315e+03	5.7518905e+03	6.5552959e+03	5.7927497e+03	6.1148831e+03	6.7240479e+03	6.4578842e+03	6.5933318e+03	6.3810006e+03	6.5879612e+03	6.2975196e+03	6.1306896e+03	5.9884171e+03	6.1199680e+03	6.1016098e+03	6.4340921e+03
6.6704828e+03	6.3186957e+03	6.4640102e+03	6.2662607e+03	6.0095159e+03	6.5482243e+03	6.0766464e+03	6.2012277e+03	6.0604580e+03	6.2793771e+03	6.4872347e+03	6.3265473e+03	6.0666622e+03	5.9891792e+03	6.0753246e+03	6.0763201e+03	6.2918476e+03	6.5099770e+03	6.3832164e+03	6.1813998e+03	6.3444354e+03	6.6692166e+03	6.1007717e+03	6.4053812e+03	6.5265115e+03	6.0538546e+03	6.2729748e+03	6.2891983e+03	6.3797185e+03	5.9147578e+03	6.3714768e+03	5.8021487e+03	6.2860290e+03	6.2083883e+03	6.6715200e+03	5.7892656e+03	6.5770828e+03	5.8661439e+03	6.1214315e+03	6.7392015e+03	6.4750056e+03	6.5941186e+03	6.3977356e+03	6.6928362e+03	6.3761632e+03	6.1342513e+03	6.1298492e+03	6.1658684e+03	6.1131580e+03	6.6403556e+03
6.7999999e+03	6.3762056e+03	6.4807536e+03	6.4879154e+03	6.0541481e+03	6.5925217e+03	6.1164523e+03	6.2612415e+03	6.1369046e+03	6.3604789e+03	6.4997536e+03	6.3862342e+03	6.1303602e+03	6.0577460e+03	6.0765053e+03	6.0937050e+03	6.4870476e+03	6.5099160e+03	6.3832250e+03	6.1899781e+03	6.3918568e+03	6.6890344e+03	6.1035893e+03	6.4489895e+03	6.5809267e+03	6.0925375e+03	6.2788455e+03	6.3179237e+03	6.3909090e+03	5.9163376e+03	6.3910280e+03	5.8035402e+03	6.2993347e+03	6.2225428e+03	6.7087238e+03	5.8478622e+03	6.6094626e+03	5.9182369e+03	6.1567920e+03	6.7909813e+03	6.5126252e+03	6.6049588e+03	6.5008130e+03	6.7053290e+03	6.3802766e+03	6.1978936e+03	6.1731078e+03	6.1782053e+03	6.1698096e+03	6.6589824e+03
6.8063865e+03	6.3737587e+03	6.5294289e+03	6.5478764e+03	6.1371184e+03	6.6667176e+03	6.1930433e+03	6.3114885e+03	6.2830043e+03	6.4694741e+03	6.5520239e+03	6.4862380e+03	6.1445002e+03	6.2055811e+03	6.0788412e+03	6.1977776e+03	6.4918273e+03	6.5826268e+03	6.4387932e+03	6.2123780e+03	6.4356292e+03	6.7201091e+03	6.1394425e+03	6.4920172e+03	6.6052920e+03	6.1764125e+03	6.3084375e+03	6.3549404e+03	6.3939785e+03	5.9193773e+03	6.4261261e+03	5.9697795e+03	6.3569450e+03	6.2391037e+03	6.8566855e+03	5.8572943e+03	6.6338150e+03	6.1178576e+03	6.2628517e+03	6.8131118e+03	6.5420146e+03	6.6186570e+03	6.5464832e+03	6.8079141e+03	6.4419288e+03	6.2057114e+03	6.2128462e+03	6.2226457e+03	6.2513653e+03	6.6732667e+03
6.8273160e+03	6.3795209e+03	6.5584076e+03	6.5748817e+03	6.2136406e+03	6.7138510e+03	6.2436946e+03	6.3502344e+03	6.3989758e+03	6.4998781e+03	6.5573357e+03	6.4939002e+03	6.1864540e+03	6.2767187e+03	6.1643065e+03	6.3168522e+03	6.5487506e+03	6.6800236e+03	6.6428142e+03	6.2261517e+03	6.4619716e+03	6.7748918e+03	6.1707383e+03	6.5391326e+03	6.6235185e+03	6.1903581e+03	6.3931407e+03	6.3749475e+03	6.4504823e+03	5.9497250e+03	6.4343877e+03	6.1061134e+03	6.4650089e+03	6.3454893e+03	6.8933450e+03	5.9104870e+03	6.6681528e+03	6.1267752e+03	6.2776191e+03	6.8686773e+03	6.6186757e+03	6.7194958e+03	6.6013043e+03	6.8500730e+03	6.4893240e+03	6.2107627e+03	6.2174660e+03	6.2562368e+03	6.3092496e+03	6.6699261e+03
6.9798077e+03	6.4670338e+03	6.8146519e+03	6.6702885e+03	6.2176116e+03	6.7596504e+03	6.2478386e+03	6.3556423e+03	6.4039778e+03	6.5668828e+03	6.5640988e+03	6.5263760e+03	6.2567793e+03	6.3493014e+03	6.1950154e+03	6.3315242e+03	6.6111886e+03	6.7356909e+03	6.6961799e+03	6.4208691e+03	6.4864103e+03	6.8657616e+03	6.2133147e+03	6.5771106e+03	6.7600842e+03	6.1930015e+03	6.5437612e+03	6.3782345e+03	6.5376501e+03	5.9643582e+03	6.4514033e+03	6.1426312e+03	6.6607161e+03	6.4013693e+03	6.9103177e+03	5.9169645e+03	6.7285617e+03	6.2007453e+03	6.3713093e+03	6.8992763e+03	6.6587513e+03	6.7815323e+03	6.6334855e+03	6.8916504e+03	6.5892363e+03	6.2456746e+03	6.2497115e+03	6.3353324e+03	6.3324545e+03	6.6789620e+03
7.0732973e+03	6.4700058e+03	6.9428856e+03	6.6763597e+03	6.2452267e+03	6.8953552e+03	6.2789987e+03	6.3852673e+03	6.4176257e+03	6.5820403e+03	6.7067011e+03	6.5392130e+03	6.3344987e+03	6.3619105e+03	6.1949139e+03	6.3564373e+03	6.6983183e+03	6.7537462e+03	6.8571912e+03	6.4437608e+03	6.5787682e+03	6.8761629e+03	6.3735887e+03	6.5860157e+03	6.8182580e+03	6.3731131e+03	6.5484634e+03	6.3897642e+03	6.5592636e+03	5.9742100e+03	6.5044402e+03	6.1958546e+03	6.7059407e+03	6.5372315e+03	6.9750344e+03	5.9325934e+03	6.8177919e+03	6.2252165e+03	6.4195275e+03	6.9956295e+03	6.7391531e+03	6.7907745e+03	6.6612667e+03	6.9016437e+03	6.6259918e+03	6.3223255e+03	6.2931285e+03	6.3856995e+03	6.3836040e+03	6.6885904e+03
7.1335615e+03	6.5142622e+03	7.0250222e+03	6.7454824e+03	6.2989529e+03	6.9012394e+03	6.3364912e+03	6.4657982e+03	6.4471006e+03	6.6393941e+03	6.7607895e+03	6.5936016e+03	6.3935194e+03	6.4915515e+03	6.2027540e+03	6.3781151e+03	6.7221092e+03	6.7671394e+03	6.8813271e+03	6.5213545e+03	6.5951610e+03	6.9048706e+03	6.4305240e+03	6.6011061e+03	6.8743394e+03	6.3731238e+03	6.6089405e+03	6.4326368e+03	6.8103644e+03	6.0136688e+03	6.6313021e+03	6.2028729e+03	6.7150448e+03	6.5528908e+03	6.9761064e+03	5.9422586e+03	6.8635918e+03	6.3612363e+03	6.5321178e+03	7.2310494e+03	6.8032400e+03	6.8760706e+03	6.9239063e+03	6.9009118e+03	6.6742191e+03	6.4719067e+03	6.2983848e+03	6.4009951e+03	6.4320365e+03	6.8169519e+03
7.3101869e+03	6.5339963e+03	7.0541745e+03	6.8179260e+03	6.3123947e+03	6.9056626e+03	6.3445172e+03	6.5256746e+03	6.5070527e+03	6.6376874e+03	6.7703252e+03	6.6087664e+03	6.4964525e+03	6.5517083e+03	6.2129456e+03	6.3954739e+03	6.7994542e+03	6.8200328e+03	6.9115232e+03	6.5284511e+03	6.6752572e+03	6.9357841e+03	6.5670806e+03	6.6241876e+03	6.8801289e+03	6.4273215e+03	6.6312360e+03	6.5081492e+03	6.8189880e+03	6.1517593e+03	6.6915182e+03	6.2287964e+03	6.7516889e+03	6.6315567e+03	6.9844738e+03	5.9715490e+03	6.9331264e+03	6.5121209e+03	6.5918522e+03	7.2545285e+03	6.8133807e+03	6.9012648e+03	6.9705970e+03	6.9221870e+03	6.7098196e+03	6.6527890e+03	6.3381106e+03	6.4433696e+03	6.5880488e+03	6.8621789e+03
7.3189916e+03	6.5405348e+03	7.0673268e+03	6.9020238e+03	6.3144199e+03	6.9519332e+03	6.3902728e+03	6.6378002e+03	6.5622794e+03	6.6520341e+03	6.7865751e+03	6.6109564e+03	6.5306298e+03	6.5999067e+03	6.2607065e+03	6.6232776e+03	6.8000550e+03	6.8254830e+03	7.0352842e+03	6.7114593e+03	6.7161121e+03	6.9492480e+03	6.5757712e+03	6.6787702e+03	6.9090708e+03	6.4417725e+03	6.7084852e+03	6.5208075e+03	6.8644692e+03	6.1796239e+03	6.7743436e+03	6.2792810e+03	6.8678472e+03	6.7328327e+03	7.0255574e+03	6.0106066e+03	6.9296153e+03	6.5542275e+03	6.6056287e+03	7.2798130e+03	6.8164231e+03	6.9164673e+03	7.0110478e+03	7.0133691e+03	6.7618956e+03	6.6537169e+03	6.3388528e+03	6.5457387e+03	6.6079567e+03	6.9283173e+03
7.3170024e+03	6.5787340e+03	7.1224915e+03	6.9080098e+03	6.4402400e+03	7.0031981e+03	6.4333468e+03	6.7059364e+03	6.8021218e+03	6.7312190e+03	6.8970652e+03	6.6653316e+03	6.6566471e+03	6.7097093e+03	6.3960441e+03	6.6443838e+03	6.8257181e+03	6.8924225e+03	7.1233122e+03	6.7574328e+03	6.7623875e+03	7.0660762e+03	6.6616800e+03	6.7498926e+03	6.9179803e+03	6.5071959e+03	6.8975948e+03	6.5682097e+03	6.9856122e+03	6.1894260e+03	6.8680518e+03	6.4077910e+03	6.9557216e+03	6.7365342e+03	7.0294421e+03	6.0311554e+03	7.1013429e+03	6.6128134e+03	6.7238045e+03	7.3016218e+03	6.8565887e+03	6.9207348e+03	7.0339366e+03	7.1218023e+03	6.8517361e+03	6.8476851e+03	6.3651067e+03	6.6856623e+03	6.6206926e+03	6.9500634e+03
7.3438988e+03	6.5794466e+03	7.1798866e+03	6.9099969e+03	6.4763488e+03	7.0141303e+03	6.4469665e+03	6.7310843e+03	6.9886353e+03	6.7464687e+03	6.9397047e+03	6.6868342e+03	6.6560399e+03	6.7938664e+03	6.4261078e+03	6.7472371e+03	6.8615483e+03	6.8989070e+03	7.1853174e+03	6.8528568e+03	6.8177397e+03	7.1666754e+03	6.6852207e+03	6.7997884e+03	7.0413452e+03	6.5192808e+03	6.9048901e+03	6.6240602e+03	7.0144094e+03	6.2924577e+03	6.9495801e+03	6.4399729e+03	7.0319205e+03	6.7545650e+03	7.0615133e+03	6.0320082e+03	7.1337042e+03	6.6408089e+03	6.7524444e+03	7.3183067e+03	6.9110637e+03	7.0350369e+03	7.0804436e+03	7.1370779e+03	6.9083029e+03	6.9069976e+03	6.4862799e+03	6.7272028e+03	6.6158816e+03	6.9953059e+03
7.3585493e+03	6.5916186e+03	7.1858603e+03	6.9156908e+03	6.4873300e+03	7.1676250e+03	6.6058347e+03	6.7412327e+03	7.1671270e+03	6.8932515e+03	6.9692376e+03	6.7585401e+03	6.6672588e+03	6.8015952e+03	6.4907491e+03	6.8529109e+03	6.9431730e+03	6.9274140e+03	7.2072088e+03	6.9297980e+03	6.8633760e+03	7.2112914e+03	6.7253047e+03	6.8181715e+03	7.0724373e+03	6.6118766e+03	6.9740634e+03	6.6354809e+03	7.0271058e+03	6.4270862e+03	7.0416178e+03	6.4717315e+03	7.0526632e+03	6.7722261e+03	7.0660150e+03	6.0319572e+03	7.3620570e+03	6.7197154e+03	6.8024073e+03	7.3441392e+03	6.9255495e+03	7.0469604e+03	7.0905993e+03	7.1796258e+03	6.9254446e+03	6.9861185e+03	6.5215150e+03	6.8068157e+03	6.6278622e+03	7.1476343e+03
7.4288512e+03	6.6337943e+03	7.2380424e+03	6.9196677e+03	6.5738635e+03	7.1931234e+03	6.6797069e+03	6.8631051e+03	7.1944650e+03	6.9716393e+03	6.9744631e+03	6.7771498e+03	6.8823492e+03	6.8323465e+03	6.5145117e+03	6.8663249e+03	7.0355519e+03	7.0132155e+03	7.2651924e+03	7.1112535e+03	6.8791853e+03	7.3289776e+03	6.7313877e+03	6.9481182e+03	7.1339459e+03	6.6232200e+03	6.9866767e+03	6.6935003e+03	7.1248405e+03	6.4695484e+03	7.0581092e+03	6.4831204e+03	7.0974209e+03	7.0027120e+03	7.0817163e+03	6.0455188e+03	7.3791879e+03	6.7739849e+03	6.8703671e+03	7.3659033e+03	6.9313447e+03	7.0630644e+03	7.1244018e+03	7.2107668e+03	7.0183592e+03	7.0444609e+03	6.5887920e+03	6.8594636e+03	6.6361329e+03	7.2155000e+03
7.4487938e+03	6.7336066e+03	7.2918064e+03	6.9412255e+03	6.5908090e+03	7.2029290e+03	6.7145025e+03	6.9546571e+03	7.2196115e+03	6.9911416e+03	7.1303463e+03	6.8429011e+03	6.9423072e+03	6.8458039e+03	6.5525842e+03	6.9303217e+03	7.0691279e+03	7.0575384e+03	7.3307053e+03	7.1988644e+03	6.9212415e+03	7.3345366e+03	6.7529840e+03	6.9985431e+03	7.1547501e+03	6.6621604e+03	7.0054020e+03	6.7095937e+03	7.1614576e+03	6.5157875e+03	7.0964081e+03	6.5505997e+03	7.1559883e+03	7.0523327e+03	7.1015098e+03	6.1796558e+03	7.4659071e+03	6.8795354e+03	6.9414873e+03	7.4478219e+03	6.9917595e+03	7.0717404e+03	7.2165045e+03	7.4282597e+03	7.0587761e+03	7.0920081e+03	6.6780899e+03	6.9388366e+03	6.7849822e+03	7.2288015e+03
7.4658701e+03	6.7701808e+03	7.3165708e+03	7.0974140e+03	6.6135726e+03	7.2700735e+03	6.7169335e+03	7.0105531e+03	7.2911257e+03	7.0123079e+03	7.1587420e+03	6.8725776e+03	6.9499539e+03	6.8605640e+03	6.5780698e+03	6.9818624e+03	7.1237877e+03	7.0576908e+03	7.3431465e+03	7.2055300e+03	7.0241213e+03	7.3730844e+03	6.7532351e+03	7.0338104e+03	7.2215839e+03	6.6687447e+03	7.1094118e+03	6.7513784e+03	7.1876645e+03	6.7118105e+03	7.2587484e+03	6.5522440e+03	7.2116195e+03	7.0603358e+03	7.1737196e+03	6.1965940e+03	7.4767715e+03	6.8893348e+03	6.9504018e+03	7.5604303e+03	7.0043163e+03	7.2162438e+03	7.2983649e+03	7.5555531e+03	7.0668319e+03	7.0929336e+03	6.8415014e+03	6.9999834e+03	6.8333113e+03	7.3232317e+03
7.6360417e+03	6.8005378e+03	7.3825744e+03	7.1788525e+03	6.6375774e+03	7.4140829e+03	6.7627280e+03	7.0762920e+03	7.4781135e+03	7.1375864e+03	7.1631375e+03	6.8883502e+03	7.0887349e+03	6.9219995e+03	6.7537052e+03	7.0259760e+03	7.3274843e+03	7.0692431e+03	7.3748529e+03	7.2116198e+03	7.1249037e+03	7.4364708e+03	6.8303680e+03	7.0564716e+03	7.2890355e+03	6.7021387e+03	7.1844264e+03	6.8038980e+03	7.2031335e+03	6.7368870e+03	7.2726193e+03	6.5967326e+03	7.2457061e+03	7.0914759e+03	7.2870826e+03	6.3165266e+03	7.5396908e+03	6.9047439e+03	7.0262410e+03	7.6967102e+03	7.1442382e+03	7.2525646e+03	7.4114421e+03	7.6111756e+03	7.0892222e+03	7.1943782e+03	6.8461555e+03	7.0231900e+03	6.9273265e+03	7.3616260e+03
7.6396859e+03	6.8180365e+03	7.5757660e+03	7.1937833e+03	6.7922967e+03	7.4254149e+03	6.8036364e+03	7.0956402e+03	7.5297847e+03	7.2161365e+03	7.1676620e+03	6.9108092e+03	7.2325319e+03	6.9316277e+03	6.7644952e+03	7.1217876e+03	7.3495968e+03	7.1023810e+03	7.3930304e+03	7.2360409e+03	7.3770130e+03	7.6637107e+03	6.8376235e+03	7.1437334e+03	7.3712030e+03	6.7650047e+03	7.2159189e+03	6.8347114e+03	7.3228304e+03	6.7399773e+03	7.2867079e+03	6.6291435e+03	7.2786271e+03	7.5089373e+03	7.3379586e+03	6.4205803e+03	7.6426482e+03	6.9896772e+03	7.0430190e+03	7.6965007e+03	7.2154188e+03	7.2679331e+03	7.4124519e+03	7.6514140e+03	7.5319388e+03	7.2375317e+03	6.8674154e+03	7.0808980e+03	6.9388690e+03	7.3695083e+03
7.7788085e+03	6.8606478e+03	7.6242467e+03	7.3098528e+03	7.1878001e+03	7.5306612e+03	6.8405693e+03	7.1080997e+03	7.5711784e+03	7.2383874e+03	7.2110571e+03	6.9371102e+03	7.2473691e+03	6.9597789e+03	6.8399837e+03	7.1246253e+03	7.3706487e+03	7.3134659e+03	7.4529931e+03	7.2712155e+03	7.3844879e+03	7.7129467e+03	6.8472394e+03	7.3215577e+03	7.4066516e+03	6.8036090e+03	7.2169936e+03	6.9495728e+03	7.3233963e+03	6.7975731e+03	7.6048988e+03	6.6598061e+03	7.3050805e+03	7.5435481e+03	7.3875953e+03	6.5680446e+03	7.7084733e+03	6.9973748e+03	7.0597013e+03	7.7198219e+03	7.2968768e+03	7.3475859e+03	7.4217106e+03	7.6874827e+03	7.6290225e+03	7.2488409e+03	6.8700151e+03	7.0904285e+03	6.9656937e+03	7.4509676e+03
7.8070116e+03	6.9232878e+03	7.6577346e+03	7.4105559e+03	7.2265678e+03	7.6136908e+03	6.8531337e+03	7.2793042e+03	7.6774782e+03	7.5480790e+03	7.2884983e+03	7.0506305e+03	7.2890642e+03	6.9826016e+03	6.8888069e+03	7.1360732e+03	7.4660794e+03	7.4734677e+03	7.4666282e+03	7.2760132e+03	7.4105921e+03	7.7479495e+03	6.8864005e+03	7.6586626e+03	7.4111160e+03	6.8777193e+03	7.3649417e+03	6.9779155e+03	7.6511057e+03	6.8051189e+03	7.6442093e+03	6.6950124e+03	7.4123678e+03	7.5537497e+03	7.4572919e+03	6.6094856e+03	7.7377068e+03	7.1305840e+03	7.0910008e+03	7.7563213e+03	7.4600171e+03	7.3842358e+03	7.4375521e+03	7.7189877e+03	7.7058086e+03	7.3253168e+03	6.9059542e+03	7.1362994e+03	7.0091968e+03	7.6400051e+03
7.9039518e+03	6.9816459e+03	7.7054693e+03	7.4428128e+03	7.3416434e+03	7.7465164e+03	6.8642772e+03	7.4028647e+03	7.7166551e+03	7.7307384e+03	7.3270102e+03	7.0629676e+03	7.5027558e+03	7.0540567e+03	6.9087415e+03	7.1658494e+03	7.7673135e+03	7.4869518e+03	7.7406003e+03	7.3024955e+03	7.6117792e+03	7.7778802e+03	6.8996166e+03	7.6749895e+03	7.4966040e+03	6.9669318e+03	7.3682009e+03	7.0080616e+03	7.6757444e+03	6.8526037e+03	7.7335843e+03	6.7839382e+03	7.5010405e+03	7.6072268e+03	7.4990864e+03	6.6142056e+03	7.7749421e+03	7.1587824e+03	7.0938095e+03	8.0873978e+03	7.4790971e+03	7.4041997e+03	7.4654999e+03	7.7256480e+03	7.7740594e+03	7.4124483e+03	6.9804387e+03	7.1408273e+03	7.0301275e+03	7.7004097e+03
7.9462157e+03	7.1563625e+03	7.7862356e+03	7.5667423e+03	7.5280254e+03	7.7844949e+03	6.9768615e+03	7.4161240e+03	7.7555161e+03	7.8469214e+03	7.3537178e+03	7.1890121e+03	7.5052643e+03	7.1604691e+03	7.0249036e+03	7.2204801e+03	7.7842595e+03	7.6144680e+03	8.0328040e+03	7.4901952e+03	7.6202376e+03	7.7805419e+03	6.9640724e+03	7.7385024e+03	7.5183643e+03	6.9840557e+03	7.4196900e+03	7.1748422e+03	7.6950190e+03	7.0750069e+03	7.8398120e+03	6.9081291e+03	7.6022358e+03	7.6253101e+03	7.5146958e+03	6.7679720e+03	7.7811966e+03	7.1794900e+03	7.3317282e+03	8.1317235e+03	7.5412675e+03	7.4071566e+03	7.5063057e+03	7.9189236e+03	7.8219520e+03	7.5084444e+03	7.0567592e+03	7.2152308e+03	7.0849499e+03	7.9230394e+03
8.0768158e+03	7.2168589e+03	7.8166963e+03	7.6284699e+03	7.5638284e+03	7.7917173e+03	7.0075538e+03	7.6486306e+03	7.7790379e+03	8.0007969e+03	7.6418509e+03	7.2108485e+03	7.6025279e+03	7.3828118e+03	7.0655719e+03	7.4162517e+03	7.8023902e+03	7.6214240e+03	8.0458567e+03	7.5869636e+03	7.6605877e+03	7.7936762e+03	7.0345507e+03	7.7513124e+03	7.5201398e+03	7.0051532e+03	7.4324571e+03	7.3956203e+03	7.8916465e+03	7.1451065e+03	8.0072502e+03	6.9265860e+03	7.6145320e+03	7.6957928e+03	7.7893641e+03	6.8188095e+03	7.8207581e+03	7.3342763e+03	7.3284297e+03	8.1903675e+03	7.6435895e+03	7.5387334e+03	7.5238500e+03	8.0647455e+03	8.0221983e+03	7.6259696e+03	7.2706720e+03	7.2362238e+03	7.1206162e+03	7.9814796e+03
8.0888819e+03	7.2250771e+03	7.8504997e+03	7.7498467e+03	7.6505879e+03	7.8017640e+03	7.0294474e+03	7.7849015e+03	7.7767393e+03	8.0709721e+03	7.6740726e+03	7.2297266e+03	7.6514243e+03	7.4120381e+03	7.1488156e+03	7.4674633e+03	7.8361363e+03	7.7149512e+03	8.0892781e+03	7.6831053e+03	7.7107594e+03	7.8092390e+03	7.0421055e+03	7.8049367e+03	7.6356557e+03	7.0312133e+03	7.4722360e+03	7.5109113e+03	7.9027787e+03	7.1934494e+03	8.1127209e+03	6.9613823e+03	7.6277236e+03	7.7695784e+03	7.7866512e+03	7.1529560e+03	7.8864526e+03	7.4677330e+03	7.3421036e+03	8.3807972e+03	7.7422893e+03	7.6245902e+03	7.6348740e+03	8.1301178e+03	8.0892597e+03	7.6276681e+03	7.3867050e+03	7.2435940e+03	7.2097965e+03	8.1429174e+03
8.1104790e+03	7.4135245e+03	8.0786589e+03	7.8087828e+03	7.7563964e+03	7.9146467e+03	7.1057411e+03	7.7845671e+03	7.9065641e+03	8.0823904e+03	7.7205173e+03	7.3108521e+03	7.6900234e+03	7.4308930e+03	7.1579270e+03	7.5527331e+03	7.9416865e+03	7.7566656e+03	8.0996469e+03	7.8389618e+03	7.8396539e+03	7.8224466e+03	7.1095671e+03	7.8421713e+03	7.7814599e+03	7.1327222e+03	7.5417749e+03	7.5221439e+03	7.9606273e+03	7.4036020e+03	8.1301748e+03	6.9905838e+03	7.7099090e+03	7.9680845e+03	7.8126841e+03	7.1910360e+03	7.8989222e+03	7.5219573e+03	7.3504732e+03	8.3943477e+03	7.7593489e+03	7.6979371e+03	7.6785918e+03	8.1612832e+03	8.1166762e+03	7.7783907e+03	7.4085595e+03	7.2518281e+03	7.2766482e+03	8.2635674e+03
8.1410137e+03	7.4258290e+03	8.0916892e+03	7.9490600e+03	8.1248962e+03	7.9194881e+03	7.2746147e+03	7.8233355e+03	8.0162833e+03	8.1288403e+03	7.9252138e+03	7.3645033e+03	7.7260225e+03	7.7466963e+03	7.1587566e+03	7.5679499e+03	7.9732942e+03	7.9320424e+03	8.1670299e+03	7.9029098e+03	7.9544039e+03	7.9817397e+03	7.1572200e+03	7.8538814e+03	7.7962139e+03	7.2030671e+03	7.7766241e+03	7.6295861e+03	7.9638915e+03	7.4203557e+03	8.1802426e+03	7.0367216e+03	7.7455618e+03	7.9835327e+03	7.8485119e+03	7.2485710e+03	8.1432974e+03	7.5262852e+03	7.4037983e+03	8.5379601e+03	7.8170361e+03	7.7901067e+03	7.6827835e+03	8.2297356e+03	8.1190541e+03	8.0109890e+03	7.7637109e+03	7.2658199e+03	7.3208816e+03	8.4421495e+03
8.2717819e+03	7.5939722e+03	8.2497420e+03	7.9846306e+03	8.2048871e+03	8.2814762e+03	7.4117394e+03	8.0366017e+03	8.0234496e+03	8.1660753e+03	7.9558497e+03	7.5133121e+03	7.8027000e+03	7.7704008e+03	7.1917659e+03	7.5718303e+03	7.9841064e+03	8.2037449e+03	8.2064147e+03	8.1477893e+03	8.0535592e+03	8.1100143e+03	7.2555373e+03	7.8609387e+03	7.9416006e+03	7.2161513e+03	7.7965106e+03	7.9677595e+03	8.0795341e+03	7.4464163e+03	8.1959067e+03	7.2452860e+03	7.8083429e+03	8.0284554e+03	7.8765907e+03	7.2979487e+03	8.1618304e+03	7.7276105e+03	7.5879129e+03	8.5505141e+03	7.8472104e+03	7.8171950e+03	7.7502996e+03	8.2629176e+03	8.3112760e+03	8.1519427e+03	7.8342665e+03	7.3660321e+03	7.5286556e+03	8.4924162e+03
8.5332858e+03	7.6297624e+03	8.5831210e+03	8.0009493e+03	8.2242674e+03	8.3397525e+03	7.4529131e+03	8.0872262e+03	8.0299269e+03	8.3009941e+03	8.0000565e+03	7.6614012e+03	7.8397619e+03	7.8109247e+03	7.1963386e+03	7.6429872e+03	7.9946050e+03	8.2673902e+03	8.2461047e+03	8.1532401e+03	8.0670259e+03	8.1715731e+03	7.3173778e+03	7.8694094e+03	8.0859107e+03	7.2619698e+03	8.0945510e+03	8.0255514e+03	8.1151961e+03	7.4619821e+03	8.2134429e+03	7.5487534e+03	7.8360499e+03	8.1342101e+03	7.8804214e+03	7.4134092e+03	8.1967385e+03	7.9959756e+03	7.6313961e+03	8.5711294e+03	7.8515244e+03	7.8619636e+03	7.8384050e+03	8.5278801e+03	8.3168893e+03	8.2382318e+03	7.8626522e+03	7.4001923e+03	7.5980710e+03	8.5578724e+03
8.5838110e+03	7.6460465e+03	8.8034353e+03	8.0613224e+03	8.2881657e+03	8.3429238e+03	7.4955957e+03	8.1721740e+03	8.0501013e+03	8.4014242e+03	8.3965043e+03	7.6786961e+03	7.8705732e+03	7.8756777e+03	7.2207662e+03	7.7899574e+03	8.0219539e+03	8.3500186e+03	8.3012677e+03	8.3805262e+03	8.1864639e+03	8.4316327e+03	7.3998635e+03	7.8815024e+03	8.1406709e+03	7.2887368e+03	8.1219130e+03	8.2281550e+03	8.3950019e+03	7.6782039e+03	8.3505563e+03	7.7471485e+03	8.1736892e+03	8.1839227e+03	7.9113552e+03	7.5073299e+03	8.2527539e+03	8.0859906e+03	7.6976925e+03	8.7494632e+03	7.9062102e+03	7.8698663e+03	7.9659259e+03	8.6178661e+03	8.5138257e+03	8.2609947e+03	7.9057542e+03	7.4986920e+03	7.6477921e+03	8.5582381e+03
8.5935825e+03	7.6608736e+03	8.8150433e+03	8.0650382e+03	8.3260198e+03	8.4217534e+03	7.7688426e+03	8.2335312e+03	8.0698370e+03	8.4097715e+03	8.4637596e+03	7.7099329e+03	7.8789261e+03	8.1048873e+03	7.3738384e+03	7.8921518e+03	8.0272232e+03	8.3580800e+03	8.3504180e+03	8.5579031e+03	8.1840068e+03	8.4694198e+03	7.5509098e+03	7.9903491e+03	8.1737617e+03	7.3485181e+03	8.6808294e+03	8.2426462e+03	8.4889222e+03	7.9430468e+03	8.5782944e+03	7.7527912e+03	8.1965664e+03	8.2383237e+03	7.9625005e+03	7.5411059e+03	8.2896017e+03	8.1033068e+03	7.8485580e+03	8.8320376e+03	7.9213384e+03	7.9608272e+03	8.0403098e+03	8.6723274e+03	8.5237544e+03	8.3409757e+03	7.9239907e+03	7.5350735e+03	7.6809307e+03	8.6070488e+03
8.6967861e+03	7.9189026e+03	8.9007214e+03	8.0662631e+03	8.3530391e+03	8.4961851e+03	7.8390884e+03	8.2648331e+03	8.1788243e+03	8.4346587e+03	8.4900391e+03	7.7498455e+03	8.0959376e+03	8.1920666e+03	7.3817528e+03	7.9376352e+03	8.0477152e+03	8.3674208e+03	8.4617736e+03	8.5652676e+03	8.2661045e+03	8.6556597e+03	7.6653341e+03	8.2135754e+03	8.2145497e+03	7.7100740e+03	8.6997799e+03	8.2980010e+03	8.5088901e+03	8.2067422e+03	8.7560966e+03	7.7881284e+03	8.2296882e+03	8.2865881e+03	7.9810457e+03	7.6008446e+03	8.4692142e+03	8.1380839e+03	7.9627723e+03	8.8342978e+03	7.9538245e+03	8.2210838e+03	8.1778310e+03	8.8897519e+03	8.6952611e+03	8.4415676e+03	8.0614238e+03	7.5683957e+03	7.7172424e+03	8.7111422e+03
8.7917301e+03	8.0328803e+03	8.9020423e+03	8.1732863e+03	8.3598957e+03	8.5923425e+03	7.8501637e+03	8.2912435e+03	8.2645038e+03	8.5450772e+03	8.5463499e+03	7.8363032e+03	8.2074922e+03	8.2248779e+03	7.3969684e+03	7.9730861e+03	8.0608658e+03	8.4532818e+03	8.7351787e+03	8.6688540e+03	8.2724582e+03	8.7215108e+03	7.6653381e+03	8.4321013e+03	8.2758372e+03	7.9803874e+03	8.8029919e+03	8.3103598e+03	8.5534046e+03	8.2169536e+03	8.8247477e+03	8.0589863e+03	8.3085703e+03	8.2948161e+03	8.0924754e+03	7.9771848e+03	8.5395143e+03	8.1813425e+03	7.9938978e+03	8.8571043e+03	8.0035542e+03	8.4092753e+03	8.2403919e+03	8.8837396e+03	8.7007905e+03	8.5322197e+03	8.2040305e+03	7.5948010e+03	8.0591248e+03	8.7125826e+03
8.8445641e+03	8.1908235e+03	8.9070718e+03	8.2729488e+03	8.4354197e+03	8.7053321e+03	7.9464241e+03	8.3115429e+03	8.4374696e+03	8.5723333e+03	8.6927736e+03	7.8488703e+03	8.2428013e+03	8.3139517e+03	7.4968659e+03	8.1008014e+03	8.0664823e+03	8.4713182e+03	9.1062289e+03	8.8788176e+03	8.7661220e+03	8.7523377e+03	7.8785863e+03	8.4787946e+03	8.3124003e+03	8.2250488e+03	8.8582458e+03	8.3803940e+03	8.7693005e+03	8.3826130e+03	8.8250806e+03	8.1216719e+03	8.3793141e+03	8.5648692e+03	8.1789532e+03	7.9884725e+03	8.5517359e+03	8.3072542e+03	8.0086299e+03	8.8689308e+03	8.0407732e+03	8.5008875e+03	8.2544012e+03	8.9883815e+03	8.7358583e+03	8.5613367e+03	8.3872812e+03	8.0296213e+03	8.1061218e+03	9.0513041e+03
8.9684088e+03	8.2913914e+03	8.9278731e+03	8.3142201e+03	8.4690187e+03	8.7126076e+03	7.9862319e+03	8.5388418e+03	8.6008201e+03	8.5739131e+03	8.8646016e+03	7.8796722e+03	8.2625009e+03	8.3258230e+03	7.7189708e+03	8.1900131e+03	8.1495904e+03	8.4841109e+03	9.1212902e+03	8.9433484e+03	8.8772375e+03	8.8461500e+03	7.9572569e+03	8.5400414e+03	8.4566803e+03	8.2758733e+03	8.8960596e+03	8.7015050e+03	8.9506801e+03	8.4146305e+03	8.8595244e+03	8.1352343e+03	8.6178391e+03	8.6805386e+03	8.2077630e+03	8.0560477e+03	8.6086671e+03	8.4756848e+03	8.1720140e+03	8.8901021e+03	8.0749403e+03	8.5419532e+03	8.2824718e+03	9.0648385e+03	8.8295092e+03	8.6370515e+03	8.3931101e+03	8.1351443e+03	8.3610172e+03	9.0674843e+03
8.9995586e+03	8.4066545e+03	8.9602155e+03	8.3209040e+03	8.6071787e+03	8.8296915e+03	8.4397988e+03	8.5906032e+03	8.7562064e+03	8.8134980e+03	8.8686726e+03	7.9789670e+03	8.5187792e+03	8.3828669e+03	7.8366575e+03	8.2622131e+03	8.6383718e+03	8.5938483e+03	9.2941784e+03	9.0264303e+03	8.8934252e+03	8.9104996e+03	8.1122722e+03	8.7783359e+03	8.5754800e+03	8.2935484e+03	8.9220934e+03	8.7453952e+03	8.9659523e+03	8.5217725e+03	8.9071964e+03	8.2106163e+03	8.6369703e+03	8.9134827e+03	8.2304365e+03	8.2893279e+03	8.9388935e+03	8.6861534e+03	8.2833691e+03	9.0982143e+03	8.0842767e+03	8.6120485e+03	8.3522444e+03	9.2067519e+03	9.0372831e+03	8.7430574e+03	8.6395815e+03	8.2540014e+03	8.5777975e+03	9.1221504e+03
9.0070914e+03	8.4905366e+03	9.3633902e+03	8.5966597e+03	8.7345335e+03	8.8657868e+03	8.7230171e+03	8.7445994e+03	8.7869144e+03	9.3352815e+03	8.9248507e+03	8.0492413e+03	8.5403444e+03	8.3892484e+03	7.8554086e+03	9.0115909e+03	8.7521283e+03	8.6104012e+03	9.4465378e+03	9.1230052e+03	8.9637220e+03	9.2766484e+03	8.2508382e+03	8.8298333e+03	8.6495792e+03	8.4941018e+03	8.9676112e+03	8.7992996e+03	9.0297823e+03	9.0136493e+03	9.2186101e+03	8.3598016e+03	8.9015906e+03	8.9377236e+03	8.2660113e+03	8.3540166e+03	9.3008375e+03	8.7709434e+03	8.2980445e+03	9.1777944e+03	8.1375143e+03	8.7172775e+03	8.3697183e+03	9.2457104e+03	9.3481534e+03	8.7495647e+03	8.6684231e+03	8.2850902e+03	8.9933760e+03	9.1379461e+03
9.0160323e+03	8.5719705e+03	9.4255015e+03	8.6293738e+03	8.9203003e+03	8.9246712e+03	8.9245504e+03	8.7982781e+03	8.8062577e+03	9.3566577e+03	8.9756773e+03	8.3765050e+03	8.6489737e+03	8.4650692e+03	8.2024426e+03	9.1172834e+03	8.8458635e+03	8.6442125e+03	9.4671988e+03	9.2360432e+03	8.9887160e+03	9.3557398e+03	8.2801222e+03	9.0614437e+03	8.7659424e+03	8.5296358e+03	9.0016631e+03	8.8586960e+03	9.0457304e+03	9.1951709e+03	9.2312831e+03	8.8301692e+03	9.0887809e+03	8.9754628e+03	8.2857580e+03	8.4168934e+03	9.3920421e+03	9.5360033e+03	8.4147989e+03	9.2376449e+03	8.5383489e+03	8.7622049e+03	8.4753392e+03	9.5664402e+03	9.3523749e+03	8.8765397e+03	8.7074290e+03	8.5173662e+03	9.0275605e+03	9.2729045e+03
9.1634669e+03	8.6301232e+03	9.5035283e+03	8.7145959e+03	9.2110448e+03	9.0688263e+03	9.0278122e+03	8.9722684e+03	9.0406179e+03	9.3623291e+03	9.0168864e+03	8.5361325e+03	8.8069170e+03	8.9564623e+03	8.6435458e+03	9.3554656e+03	8.9674971e+03	8.7039068e+03	9.4901841e+03	9.2580658e+03	9.3482094e+03	9.3711297e+03	8.5177221e+03	9.0818795e+03	8.8080501e+03	8.6864276e+03	9.1062554e+03	8.8731054e+03	9.0919607e+03	9.2018388e+03	9.2495441e+03	9.0288641e+03	9.1745514e+03	9.0111495e+03	8.6154499e+03	8.4501676e+03	9.4929161e+03	9.5981189e+03	8.7576004e+03	9.2381286e+03	9.0581942e+03	8.9044883e+03	8.5834069e+03	9.5654902e+03	9.4965263e+03	8.9850835e+03	8.7435072e+03	8.5400337e+03	9.1184097e+03	9.2987315e+03
9.2001909e+03	8.9689714e+03	9.6542785e+03	8.9657958e+03	9.3072897e+03	9.2414723e+03	9.0326205e+03	9.4756867e+03	9.0470290e+03	9.4153001e+03	9.1395917e+03	8.7529475e+03	8.8386846e+03	9.1828950e+03	9.0725492e+03	9.4004905e+03	9.0038939e+03	9.2079210e+03	9.5065246e+03	9.2895605e+03	9.3820794e+03	9.3727695e+03	8.7123222e+03	9.2711341e+03	9.1827225e+03	9.6739756e+03	9.1802914e+03	8.9464685e+03	9.1533795e+03	9.3568865e+03	9.3009754e+03	9.2053416e+03	9.2726897e+03	9.0807894e+03	8.8082549e+03	8.6303456e+03	9.7248464e+03	9.7452030e+03	8.8067205e+03	9.2755465e+03	9.1962476e+03	9.2309657e+03	8.8409607e+03	9.6123628e+03	9.6815298e+03	9.0084044e+03	8.9849335e+03	8.9120106e+03	9.2901130e+03	9.3089760e+03
9.3263875e+03	9.2849677e+03	9.7690378e+03	9.1228337e+03	9.3236894e+03	9.2893602e+03	9.2181490e+03	9.6656633e+03	9.1858070e+03	9.4352894e+03	9.1575991e+03	8.7788050e+03	9.2017430e+03	9.1887760e+03	9.1009742e+03	9.4169680e+03	9.0268985e+03	9.4786734e+03	9.5080003e+03	9.3040193e+03	9.5813737e+03	9.4193023e+03	8.7233339e+03	9.3195190e+03	9.3533950e+03	9.7474135e+03	9.2393786e+03	9.1034616e+03	9.2536520e+03	9.3641122e+03	9.6402998e+03	9.3995692e+03	9.4370258e+03	9.1688235e+03	9.1390649e+03	8.9025966e+03	9.8786570e+03	9.7670347e+03	8.9645650e+03	9.4154133e+03	9.2805894e+03	9.3429428e+03	9.5173139e+03	9.6695485e+03	9.6935279e+03	9.1297526e+03	9.4053128e+03	8.9993384e+03	9.4731288e+03	9.4811873e+03
9.6596176e+03	9.3659443e+03	9.8256369e+03	9.3414956e+03	9.4347300e+03	9.3087117e+03	9.3883053e+03	9.7124496e+03	9.2425542e+03	9.5132404e+03	9.1769193e+03	9.2173612e+03	9.2563168e+03	9.5710533e+03	9.2774410e+03	9.4703428e+03	9.4495351e+03	9.4846901e+03	9.5609244e+03	9.3825695e+03	9.6831195e+03	9.5357259e+03	9.0115989e+03	9.3283454e+03	9.4108511e+03	9.7459542e+03	9.3607731e+03	9.4416642e+03	9.3282922e+03	9.6148972e+03	9.7143075e+03	9.5610370e+03	9.4882718e+03	9.4585461e+03	9.3911985e+03	9.3681657e+03	9.9365764e+03	9.7821250e+03	9.0487538e+03	9.5016917e+03	9.3016929e+03	9.5234062e+03	9.7766555e+03	9.8139691e+03	9.7244921e+03	9.2513918e+03	9.5494724e+03	9.4751703e+03	9.5803159e+03	9.5105308e+03
9.7001391e+03	9.5775854e+03	9.8494261e+03	9.4722029e+03	9.5426728e+03	9.7056506e+03	9.4636666e+03	9.8881836e+03	9.3216437e+03	9.6323512e+03	9.3888028e+03	9.3497321e+03	9.4875908e+03	9.6013679e+03	9.5853731e+03	9.8049536e+03	9.4963416e+03	9.5802650e+03	9.7202652e+03	9.4752978e+03	9.7098328e+03	9.5761814e+03	9.3722974e+03	9.8263483e+03	9.8946504e+03	9.7492471e+03	9.5599919e+03	9.6600345e+03	9.3346554e+03	9.6459863e+03	9.7969613e+03	9.7696625e+03	9.4988236e+03	9.4997882e+03	9.8425655e+03	9.5029872e+03	9.9737737e+03	9.8247407e+03	9.0566768e+03	9.7782744e+03	9.4811911e+03	9.6142101e+03	9.8415944e+03	9.8288536e+03	9.7344093e+03	9.3732733e+03	9.8334193e+03	9.5006110e+03	9.6085610e+03	9.5801537e+03
9.7326321e+03	9.9215462e+03	9.8780066e+03	9.4930532e+03	9.7082550e+03	9.7685397e+03	9.5720662e+03	9.9861641e+03	9.4110260e+03	9.9073474e+03	9.5583627e+03	9.8896368e+03	9.9107796e+03	9.9514401e+03	9.8200072e+03	9.9381544e+03	9.5843220e+03	9.9426911e+03	9.8418752e+03	9.6275835e+03	9.8442413e+03	9.9074957e+03	9.7396545e+03	9.8666400e+03	9.9206414e+03	9.8431685e+03	9.8244860e+03	9.6676873e+03	9.5112863e+03	9.6472558e+03	9.8306640e+03	9.9914707e+03	9.9461983e+03	9.5800865e+03	9.8868574e+03	9.5291837e+03	9.9980072e+03	9.9659214e+03	9.3633458e+03	9.8395612e+03	9.8332410e+03	9.7978145e+03	9.9355561e+03	9.9296877e+03	9.9124417e+03	9.6130547e+03	9.9847470e+03	9.8212664e+03	9.6332669e+03	9.7280869e+03
