# Supplementary material for: Signal Partitioning Algorithm for Highly Efficient Gaussian Mixture Modeling in Mass Spectrometry
Source: PLoS One. 2015 Jul 31;10(7):e0134256. doi: 10.1371/journal.pone.0134256 (PMC4521892; doi:10.1371/journal.pone.0134256)
Supplement: S3 File — (ZIP) [file pone.0134256.s003.zip › S3_File/sim_peaks_300.txt]

% Manuscript: Signal partitioning algorithm for highly efficient Gaussian mixture modeling in mass spectrometry
% by Andrzej Polanski, Michal Marczyk, Monika Pietrowska, Piotr Widlak and Joanna Polanska
% True peaks for simulated data with 300 peaks
% columns: true peaks for different populations
2.1160454e+03	2.0927750e+03	2.0894378e+03	2.0518676e+03	2.2168195e+03	2.2369581e+03	2.1737759e+03	2.3026843e+03	2.1793510e+03	2.1978250e+03	2.0830906e+03	2.2001517e+03	2.0927629e+03	2.1641300e+03	2.1824665e+03	2.1609795e+03	2.1275385e+03	2.2132128e+03	2.1433364e+03	2.1895644e+03	2.2110299e+03	2.1350227e+03	2.0708076e+03	2.1785616e+03	2.1320775e+03	2.2482236e+03	2.1998989e+03	2.2447363e+03	2.0701341e+03	2.2539433e+03	2.3079783e+03	2.0647041e+03	2.1030753e+03	2.2186757e+03	2.1437802e+03	2.1718899e+03	2.1131452e+03	2.1281027e+03	2.1625766e+03	2.1504950e+03	2.1534404e+03	2.1457417e+03	2.1945429e+03	2.1781586e+03	2.1732831e+03	2.2263922e+03	2.2181196e+03	2.1698726e+03	2.2096321e+03	2.1630120e+03
2.2433683e+03	2.1717335e+03	2.3066397e+03	2.1254255e+03	2.2462222e+03	2.2789129e+03	2.2543238e+03	2.3465126e+03	2.1807831e+03	2.2051923e+03	2.2404640e+03	2.2094621e+03	2.1422234e+03	2.2427172e+03	2.1833143e+03	2.1908398e+03	2.1632269e+03	2.2275250e+03	2.2454601e+03	2.2496288e+03	2.2323847e+03	2.2109160e+03	2.1259251e+03	2.2651774e+03	2.2372719e+03	2.2835559e+03	2.2494667e+03	2.2589910e+03	2.1718258e+03	2.2591503e+03	2.3151513e+03	2.2013771e+03	2.1961667e+03	2.2199594e+03	2.1866617e+03	2.2444296e+03	2.1859876e+03	2.1595531e+03	2.1775500e+03	2.1866798e+03	2.1907392e+03	2.1882188e+03	2.2196973e+03	2.2014958e+03	2.1746853e+03	2.2663860e+03	2.2537522e+03	2.2413620e+03	2.2125075e+03	2.2991584e+03
2.3307154e+03	2.1913675e+03	2.3479521e+03	2.2477332e+03	2.2662403e+03	2.3289868e+03	2.2766793e+03	2.3492044e+03	2.2444276e+03	2.2207993e+03	2.2750148e+03	2.2257967e+03	2.1519249e+03	2.2518549e+03	2.1976632e+03	2.2315522e+03	2.1638787e+03	2.2744481e+03	2.2563097e+03	2.2873235e+03	2.2503419e+03	2.2462388e+03	2.2479906e+03	2.2683428e+03	2.2434777e+03	2.3211455e+03	2.3219716e+03	2.2734479e+03	2.2202694e+03	2.3193031e+03	2.3516015e+03	2.2551365e+03	2.2312395e+03	2.2412933e+03	2.3263194e+03	2.2564032e+03	2.2072001e+03	2.2409673e+03	2.1869482e+03	2.1913444e+03	2.1979710e+03	2.2099049e+03	2.2342534e+03	2.2101008e+03	2.2444862e+03	2.2864257e+03	2.3026999e+03	2.2602978e+03	2.2526746e+03	2.3023989e+03
2.3405205e+03	2.2828657e+03	2.3606230e+03	2.3090962e+03	2.2754842e+03	2.3485599e+03	2.2833346e+03	2.3626576e+03	2.2546181e+03	2.2768492e+03	2.2976629e+03	2.2524374e+03	2.2150471e+03	2.2561707e+03	2.2659449e+03	2.2607002e+03	2.2137356e+03	2.2864204e+03	2.2636017e+03	2.3121283e+03	2.2845951e+03	2.2708051e+03	2.3117840e+03	2.2759085e+03	2.2496635e+03	2.3354188e+03	2.3293928e+03	2.3479089e+03	2.2953667e+03	2.3237830e+03	2.3537573e+03	2.2866005e+03	2.2563689e+03	2.3008836e+03	2.3303810e+03	2.2586011e+03	2.2510122e+03	2.2595055e+03	2.2035581e+03	2.3418776e+03	2.2057659e+03	2.2930337e+03	2.2942523e+03	2.2140768e+03	2.2741581e+03	2.3177838e+03	2.3160744e+03	2.2722803e+03	2.3217049e+03	2.3063028e+03
2.3602830e+03	2.3251600e+03	2.3743533e+03	2.3156823e+03	2.3062704e+03	2.3728836e+03	2.3217159e+03	2.4311983e+03	2.2745283e+03	2.2961602e+03	2.3001549e+03	2.2676007e+03	2.2973759e+03	2.2862027e+03	2.3028067e+03	2.2775855e+03	2.2551563e+03	2.3696305e+03	2.3121603e+03	2.3480936e+03	2.2852165e+03	2.2700544e+03	2.3155967e+03	2.3412378e+03	2.2717318e+03	2.3519078e+03	2.3467756e+03	2.3583886e+03	2.3065529e+03	2.3727993e+03	2.3583413e+03	2.3449849e+03	2.2722614e+03	2.3492755e+03	2.3660002e+03	2.3043586e+03	2.3247390e+03	2.2799227e+03	2.2787900e+03	2.3673527e+03	2.2482157e+03	2.3298579e+03	2.3289990e+03	2.2784088e+03	2.2974138e+03	2.3344266e+03	2.3383205e+03	2.2832833e+03	2.3232820e+03	2.3496549e+03
2.3752206e+03	2.3333716e+03	2.3794801e+03	2.3275405e+03	2.3435136e+03	2.4039449e+03	2.3435345e+03	2.4396117e+03	2.3023585e+03	2.2997240e+03	2.3039848e+03	2.3347308e+03	2.3156010e+03	2.3026498e+03	2.3149542e+03	2.3405503e+03	2.2682699e+03	2.3769987e+03	2.3160871e+03	2.3619792e+03	2.3250103e+03	2.2831126e+03	2.3227403e+03	2.3577792e+03	2.3198570e+03	2.3596350e+03	2.3658935e+03	2.3714060e+03	2.3097256e+03	2.3723313e+03	2.3616426e+03	2.3509399e+03	2.3523185e+03	2.3786600e+03	2.3666126e+03	2.3513265e+03	2.3526624e+03	2.3113631e+03	2.2797149e+03	2.3702536e+03	2.3273691e+03	2.3589048e+03	2.3320189e+03	2.2989381e+03	2.3091410e+03	2.3582658e+03	2.3531660e+03	2.3028518e+03	2.3309290e+03	2.3771420e+03
2.3789196e+03	2.3404951e+03	2.3840596e+03	2.3342238e+03	2.3594919e+03	2.4138371e+03	2.3563980e+03	2.4471065e+03	2.3288083e+03	2.3068121e+03	2.3214599e+03	2.3828609e+03	2.3633335e+03	2.3456249e+03	2.3651485e+03	2.3442913e+03	2.2759507e+03	2.4328339e+03	2.3214137e+03	2.3716766e+03	2.3263364e+03	2.2950143e+03	2.3478733e+03	2.3609708e+03	2.3329919e+03	2.3813785e+03	2.3674152e+03	2.3738637e+03	2.3689257e+03	2.3760056e+03	2.3995794e+03	2.3713869e+03	2.3692881e+03	2.3776362e+03	2.3969757e+03	2.3544698e+03	2.3533906e+03	2.3718408e+03	2.2858151e+03	2.3903340e+03	2.3657485e+03	2.3622873e+03	2.3405726e+03	2.3428312e+03	2.3185080e+03	2.3594431e+03	2.3723674e+03	2.3399652e+03	2.3383898e+03	2.3953055e+03
2.4216558e+03	2.3704934e+03	2.4177540e+03	2.3521726e+03	2.3918375e+03	2.4403268e+03	2.3657890e+03	2.4474133e+03	2.3296325e+03	2.3420795e+03	2.3225503e+03	2.3876358e+03	2.3954234e+03	2.3607897e+03	2.3671167e+03	2.3529835e+03	2.2869318e+03	2.4338016e+03	2.3504375e+03	2.3813384e+03	2.3618835e+03	2.3438507e+03	2.3531275e+03	2.3628779e+03	2.3376128e+03	2.3915560e+03	2.3985234e+03	2.3861614e+03	2.3739920e+03	2.3777727e+03	2.4228451e+03	2.3796154e+03	2.4357662e+03	2.4183251e+03	2.4256702e+03	2.3815746e+03	2.3567974e+03	2.3711142e+03	2.2999143e+03	2.4587868e+03	2.3734809e+03	2.3794865e+03	2.3406925e+03	2.3610052e+03	2.3262011e+03	2.3923398e+03	2.4375257e+03	2.3519015e+03	2.3517758e+03	2.4245656e+03
2.4254825e+03	2.3886380e+03	2.4256219e+03	2.3600071e+03	2.3957647e+03	2.4812990e+03	2.4003277e+03	2.4521544e+03	2.3658088e+03	2.3507281e+03	2.3800616e+03	2.4047728e+03	2.4397123e+03	2.3720568e+03	2.3730489e+03	2.3550026e+03	2.3506253e+03	2.4463489e+03	2.4090312e+03	2.3870202e+03	2.3888533e+03	2.3763426e+03	2.4010784e+03	2.3900157e+03	2.3488097e+03	2.4093031e+03	2.4341316e+03	2.4101606e+03	2.4147251e+03	2.3862227e+03	2.4230029e+03	2.3851317e+03	2.4682973e+03	2.4397185e+03	2.4954576e+03	2.4201644e+03	2.3582354e+03	2.3890938e+03	2.3192769e+03	2.4606669e+03	2.3877681e+03	2.3959883e+03	2.3430071e+03	2.3641736e+03	2.3372244e+03	2.4107392e+03	2.4491463e+03	2.3625979e+03	2.4001431e+03	2.4298421e+03
2.4321506e+03	2.3937507e+03	2.4506489e+03	2.3670813e+03	2.4119844e+03	2.4990997e+03	2.4020360e+03	2.4865084e+03	2.3676011e+03	2.3709327e+03	2.4001835e+03	2.4039913e+03	2.4620786e+03	2.3724387e+03	2.3761448e+03	2.3754166e+03	2.3932422e+03	2.4515990e+03	2.4233053e+03	2.3879603e+03	2.4283105e+03	2.4252669e+03	2.4076441e+03	2.3905100e+03	2.3955020e+03	2.4707250e+03	2.4541887e+03	2.4286042e+03	2.4404746e+03	2.4020878e+03	2.4656292e+03	2.3856510e+03	2.4865971e+03	2.4425350e+03	2.5125812e+03	2.4280778e+03	2.4092935e+03	2.4118333e+03	2.3295456e+03	2.4866896e+03	2.4066525e+03	2.3966171e+03	2.4066860e+03	2.3722266e+03	2.3779973e+03	2.4119152e+03	2.4592401e+03	2.3763229e+03	2.4517625e+03	2.4406406e+03
2.4345106e+03	2.3968677e+03	2.4575207e+03	2.3833710e+03	2.4284125e+03	2.5037417e+03	2.4333730e+03	2.4958471e+03	2.3683392e+03	2.3944824e+03	2.4014098e+03	2.4065688e+03	2.4653234e+03	2.3789563e+03	2.3927786e+03	2.4014392e+03	2.3951031e+03	2.4556378e+03	2.4286232e+03	2.3948191e+03	2.4338180e+03	2.4346888e+03	2.4159795e+03	2.3908450e+03	2.4125606e+03	2.4721856e+03	2.4832717e+03	2.4338873e+03	2.4425730e+03	2.4092216e+03	2.4680072e+03	2.4048171e+03	2.5192087e+03	2.4506836e+03	2.5130794e+03	2.4328552e+03	2.4100125e+03	2.4117967e+03	2.3320022e+03	2.4882438e+03	2.4110796e+03	2.4006291e+03	2.4236903e+03	2.4474360e+03	2.4396165e+03	2.4749475e+03	2.4640339e+03	2.3781878e+03	2.4539968e+03	2.4418000e+03
2.4404465e+03	2.4121761e+03	2.4576454e+03	2.3910067e+03	2.4896901e+03	2.5168324e+03	2.4384169e+03	2.5091478e+03	2.4167267e+03	2.3948983e+03	2.4343610e+03	2.4091819e+03	2.4766436e+03	2.4003012e+03	2.4219127e+03	2.4199844e+03	2.4303435e+03	2.4601247e+03	2.4705319e+03	2.4543519e+03	2.4382097e+03	2.4405235e+03	2.4202194e+03	2.4359636e+03	2.4464399e+03	2.5136692e+03	2.4848141e+03	2.4584531e+03	2.4527872e+03	2.4173868e+03	2.4737683e+03	2.4095321e+03	2.5558011e+03	2.4699697e+03	2.5179051e+03	2.4584631e+03	2.4179802e+03	2.4233521e+03	2.3478251e+03	2.5120868e+03	2.4407210e+03	2.4100847e+03	2.4363431e+03	2.4785743e+03	2.4493462e+03	2.5001443e+03	2.5503612e+03	2.3857613e+03	2.4689241e+03	2.4430603e+03
2.4600681e+03	2.4432582e+03	2.4864842e+03	2.4036068e+03	2.5157999e+03	2.5328852e+03	2.4576641e+03	2.5132972e+03	2.4189440e+03	2.3966446e+03	2.4502463e+03	2.4096654e+03	2.5032298e+03	2.4328310e+03	2.4367156e+03	2.4775116e+03	2.4535343e+03	2.4718701e+03	2.5251985e+03	2.4658323e+03	2.4415904e+03	2.5129056e+03	2.4269402e+03	2.4476796e+03	2.4494527e+03	2.5182364e+03	2.4936953e+03	2.4667556e+03	2.5000548e+03	2.4265029e+03	2.5002987e+03	2.4240560e+03	2.5591133e+03	2.4815702e+03	2.5644864e+03	2.4688400e+03	2.4363119e+03	2.4466966e+03	2.3886384e+03	2.5467649e+03	2.4647077e+03	2.4673863e+03	2.4741359e+03	2.4796080e+03	2.4547260e+03	2.5028187e+03	2.5658739e+03	2.4116280e+03	2.4821346e+03	2.4518225e+03
2.4784860e+03	2.4503388e+03	2.4917992e+03	2.4080142e+03	2.5272700e+03	2.5429774e+03	2.4848782e+03	2.5181974e+03	2.4236059e+03	2.4020310e+03	2.4699346e+03	2.4132181e+03	2.5269006e+03	2.4503288e+03	2.4546847e+03	2.5112853e+03	2.4914392e+03	2.4786257e+03	2.5302520e+03	2.4689377e+03	2.4500920e+03	2.5322291e+03	2.4562005e+03	2.4596775e+03	2.4737875e+03	2.5352634e+03	2.4969549e+03	2.4720983e+03	2.5247575e+03	2.4781409e+03	2.4999724e+03	2.4303245e+03	2.5667835e+03	2.4887107e+03	2.5753663e+03	2.5177229e+03	2.4368311e+03	2.4557948e+03	2.4045475e+03	2.5472100e+03	2.4789883e+03	2.4857064e+03	2.4780931e+03	2.4892256e+03	2.5019357e+03	2.5034916e+03	2.5691924e+03	2.4292675e+03	2.4907525e+03	2.4750157e+03
2.5005810e+03	2.4739668e+03	2.5355069e+03	2.4348437e+03	2.5366865e+03	2.5499315e+03	2.5265507e+03	2.5386612e+03	2.4625505e+03	2.4184696e+03	2.4700903e+03	2.4287670e+03	2.5289362e+03	2.4612092e+03	2.4585788e+03	2.5124912e+03	2.4907330e+03	2.4910464e+03	2.5503551e+03	2.4753549e+03	2.4526565e+03	2.5336213e+03	2.5011738e+03	2.4726522e+03	2.4756206e+03	2.5384615e+03	2.5301634e+03	2.4778299e+03	2.5446396e+03	2.5189653e+03	2.5083741e+03	2.4306158e+03	2.5685373e+03	2.4925310e+03	2.5856762e+03	2.5396350e+03	2.4545322e+03	2.4710278e+03	2.4086220e+03	2.5495416e+03	2.4849867e+03	2.5055356e+03	2.4890166e+03	2.5148350e+03	2.5310539e+03	2.5354592e+03	2.5790358e+03	2.4474520e+03	2.4966445e+03	2.4906992e+03
2.5091274e+03	2.5096703e+03	2.5582967e+03	2.4402871e+03	2.5439858e+03	2.5591697e+03	2.5441233e+03	2.5521071e+03	2.4973245e+03	2.4317202e+03	2.4760255e+03	2.4309286e+03	2.5296373e+03	2.4664353e+03	2.4684572e+03	2.5124242e+03	2.5002806e+03	2.5232850e+03	2.5567751e+03	2.4990436e+03	2.4533159e+03	2.5394412e+03	2.5010315e+03	2.4932265e+03	2.4916912e+03	2.5406129e+03	2.5485862e+03	2.5065718e+03	2.5458800e+03	2.5197478e+03	2.5205862e+03	2.4585385e+03	2.5800360e+03	2.4937280e+03	2.5883752e+03	2.6132594e+03	2.4575147e+03	2.4769887e+03	2.4159341e+03	2.5489036e+03	2.4862070e+03	2.5342862e+03	2.5018152e+03	2.5338857e+03	2.5388117e+03	2.6286946e+03	2.5822323e+03	2.4483968e+03	2.4992264e+03	2.5006547e+03
2.5352419e+03	2.5159489e+03	2.5994385e+03	2.4406948e+03	2.5511270e+03	2.5788933e+03	2.5460740e+03	2.5581016e+03	2.5110383e+03	2.4776664e+03	2.4851561e+03	2.4309777e+03	2.5315870e+03	2.5011480e+03	2.4696830e+03	2.5214571e+03	2.5160187e+03	2.5355018e+03	2.5576185e+03	2.5067417e+03	2.4595680e+03	2.5523284e+03	2.5130058e+03	2.4985700e+03	2.4957188e+03	2.5577905e+03	2.5581665e+03	2.5722800e+03	2.5572711e+03	2.5228662e+03	2.5239346e+03	2.4647450e+03	2.5847094e+03	2.5130845e+03	2.5944648e+03	2.6244796e+03	2.4647850e+03	2.5445950e+03	2.4165211e+03	2.5629282e+03	2.5163505e+03	2.5924257e+03	2.5328049e+03	2.5698297e+03	2.5466871e+03	2.6395301e+03	2.5854743e+03	2.4546517e+03	2.5167857e+03	2.5242537e+03
2.5374982e+03	2.5285017e+03	2.6006942e+03	2.4701279e+03	2.5745685e+03	2.6280523e+03	2.5514851e+03	2.5908847e+03	2.5160428e+03	2.4900057e+03	2.5008071e+03	2.4327564e+03	2.5763498e+03	2.5012756e+03	2.4760203e+03	2.5539230e+03	2.5172406e+03	2.5811155e+03	2.5769783e+03	2.5307211e+03	2.4791520e+03	2.5738374e+03	2.5240894e+03	2.5081880e+03	2.5149855e+03	2.5671353e+03	2.5599840e+03	2.5798580e+03	2.5608133e+03	2.5276157e+03	2.5465795e+03	2.4676571e+03	2.5926506e+03	2.5369137e+03	2.6114642e+03	2.6567639e+03	2.4939509e+03	2.5698235e+03	2.4295576e+03	2.5764888e+03	2.5162338e+03	2.6461847e+03	2.5364865e+03	2.6081665e+03	2.5523665e+03	2.6403034e+03	2.5903351e+03	2.4686028e+03	2.5370753e+03	2.5508707e+03
2.5555382e+03	2.5472520e+03	2.6048760e+03	2.5302677e+03	2.5777734e+03	2.6325097e+03	2.5937202e+03	2.5969178e+03	2.5416769e+03	2.5004267e+03	2.5376414e+03	2.4418926e+03	2.5757725e+03	2.5111752e+03	2.5032021e+03	2.5619931e+03	2.5202319e+03	2.5831174e+03	2.5874516e+03	2.5661988e+03	2.4816608e+03	2.5862532e+03	2.5285327e+03	2.5136895e+03	2.5329437e+03	2.5801334e+03	2.5652807e+03	2.6019248e+03	2.5629628e+03	2.5403733e+03	2.5543088e+03	2.4677252e+03	2.5952483e+03	2.5579656e+03	2.6136779e+03	2.6559499e+03	2.5205007e+03	2.5752015e+03	2.4671443e+03	2.6001474e+03	2.5273522e+03	2.6605861e+03	2.5503096e+03	2.6156683e+03	2.5586647e+03	2.6420557e+03	2.5916815e+03	2.5012351e+03	2.5449345e+03	2.5545682e+03
2.5703673e+03	2.5785901e+03	2.6075821e+03	2.5318218e+03	2.5930605e+03	2.6515530e+03	2.5972079e+03	2.6036586e+03	2.5450627e+03	2.5152904e+03	2.5460894e+03	2.4457566e+03	2.5848494e+03	2.5281692e+03	2.5281487e+03	2.5762809e+03	2.5221703e+03	2.5931677e+03	2.5922522e+03	2.5787544e+03	2.4882940e+03	2.5947007e+03	2.5443322e+03	2.5273849e+03	2.5501195e+03	2.5884838e+03	2.5978401e+03	2.6023811e+03	2.5763518e+03	2.5486880e+03	2.5813091e+03	2.4776331e+03	2.6644715e+03	2.5630349e+03	2.6403596e+03	2.6602075e+03	2.5347182e+03	2.5840657e+03	2.4678426e+03	2.6135370e+03	2.5310873e+03	2.6614951e+03	2.6050161e+03	2.6155765e+03	2.5753084e+03	2.6560197e+03	2.6140536e+03	2.5099324e+03	2.5667855e+03	2.5750091e+03
2.5773271e+03	2.6218480e+03	2.6375408e+03	2.5453664e+03	2.6060942e+03	2.6527600e+03	2.6026447e+03	2.6055254e+03	2.5774841e+03	2.5332132e+03	2.5473526e+03	2.4567567e+03	2.6200025e+03	2.6066086e+03	2.5389894e+03	2.5813184e+03	2.5244770e+03	2.5985489e+03	2.5948701e+03	2.5905756e+03	2.5280009e+03	2.5976107e+03	2.5828744e+03	2.5919199e+03	2.5899362e+03	2.6111740e+03	2.6250952e+03	2.6095177e+03	2.6104775e+03	2.5644757e+03	2.6133644e+03	2.4845797e+03	2.6719416e+03	2.5721412e+03	2.6417857e+03	2.6685970e+03	2.5463273e+03	2.5843534e+03	2.4773038e+03	2.6269393e+03	2.5618318e+03	2.6736501e+03	2.6089100e+03	2.6231216e+03	2.5773622e+03	2.6654846e+03	2.6208397e+03	2.5241096e+03	2.5815620e+03	2.5969858e+03
2.6151168e+03	2.6251128e+03	2.6447153e+03	2.5484636e+03	2.6153145e+03	2.6551307e+03	2.6079896e+03	2.6297881e+03	2.5881873e+03	2.5358009e+03	2.5505967e+03	2.4582273e+03	2.6201699e+03	2.6245687e+03	2.5399917e+03	2.5834367e+03	2.5259429e+03	2.5986313e+03	2.6198836e+03	2.5929084e+03	2.5422242e+03	2.6022877e+03	2.5930728e+03	2.5985923e+03	2.6031044e+03	2.6208534e+03	2.6329571e+03	2.6287235e+03	2.6442526e+03	2.5753794e+03	2.6279459e+03	2.5407601e+03	2.6717956e+03	2.5899018e+03	2.6585443e+03	2.6800886e+03	2.5520673e+03	2.5930171e+03	2.4825799e+03	2.6277262e+03	2.5872422e+03	2.6814182e+03	2.6143413e+03	2.6474295e+03	2.6022693e+03	2.6717080e+03	2.6279362e+03	2.5253814e+03	2.5938126e+03	2.5992396e+03
2.6222017e+03	2.6294198e+03	2.6593220e+03	2.5940565e+03	2.6232694e+03	2.6763262e+03	2.6450594e+03	2.6756888e+03	2.6107862e+03	2.5424583e+03	2.5506303e+03	2.4686478e+03	2.6299645e+03	2.6317021e+03	2.5486988e+03	2.6268905e+03	2.5449683e+03	2.6082465e+03	2.6319601e+03	2.6022507e+03	2.5493284e+03	2.6037215e+03	2.6225800e+03	2.6286630e+03	2.6420078e+03	2.6294104e+03	2.6350865e+03	2.6410930e+03	2.6524666e+03	2.5891971e+03	2.6411532e+03	2.5841553e+03	2.6765104e+03	2.5926972e+03	2.6819961e+03	2.6819193e+03	2.5569227e+03	2.5967150e+03	2.4985100e+03	2.6285061e+03	2.6101593e+03	2.6886270e+03	2.6316150e+03	2.6558296e+03	2.6215305e+03	2.6751111e+03	2.6453612e+03	2.5530803e+03	2.6106136e+03	2.6035539e+03
2.6314013e+03	2.6544453e+03	2.6659187e+03	2.6135550e+03	2.6262853e+03	2.6802547e+03	2.6599106e+03	2.6759284e+03	2.6244635e+03	2.5451933e+03	2.5586515e+03	2.4716362e+03	2.6552098e+03	2.6375883e+03	2.5776761e+03	2.6337060e+03	2.5649367e+03	2.6170680e+03	2.6448339e+03	2.6209387e+03	2.5522276e+03	2.6142666e+03	2.6325963e+03	2.6289951e+03	2.6459229e+03	2.6915397e+03	2.6637917e+03	2.6673518e+03	2.6548848e+03	2.5928751e+03	2.6453499e+03	2.5903957e+03	2.6955259e+03	2.6029328e+03	2.6931342e+03	2.6827510e+03	2.5614728e+03	2.6427838e+03	2.5509649e+03	2.6322364e+03	2.6293995e+03	2.7219258e+03	2.6454339e+03	2.6762225e+03	2.6351563e+03	2.6979328e+03	2.6507150e+03	2.5545890e+03	2.6134532e+03	2.6371742e+03
2.6737862e+03	2.6763285e+03	2.6740454e+03	2.6186274e+03	2.6393612e+03	2.6805562e+03	2.6669403e+03	2.6855952e+03	2.6298156e+03	2.5522535e+03	2.5580440e+03	2.5047516e+03	2.6604726e+03	2.6430385e+03	2.5879675e+03	2.6368773e+03	2.5928470e+03	2.6193658e+03	2.6526690e+03	2.6229277e+03	2.5540100e+03	2.6221957e+03	2.6403658e+03	2.6313643e+03	2.6639955e+03	2.7042415e+03	2.6802321e+03	2.6664819e+03	2.6567572e+03	2.6065344e+03	2.6577686e+03	2.5916916e+03	2.7173552e+03	2.6073006e+03	2.7106926e+03	2.6854811e+03	2.5788036e+03	2.6501027e+03	2.5646598e+03	2.6473848e+03	2.6689980e+03	2.7442285e+03	2.6504970e+03	2.7013053e+03	2.6429308e+03	2.7048065e+03	2.6512394e+03	2.5678413e+03	2.6503226e+03	2.6634130e+03
2.6941080e+03	2.6878730e+03	2.6800533e+03	2.6267445e+03	2.6445885e+03	2.6814771e+03	2.6907441e+03	2.6873975e+03	2.6333390e+03	2.5766052e+03	2.5581995e+03	2.5096739e+03	2.6605270e+03	2.6517966e+03	2.5936282e+03	2.6659424e+03	2.5991473e+03	2.6354358e+03	2.6653521e+03	2.6306324e+03	2.5553052e+03	2.6358985e+03	2.6408648e+03	2.6413012e+03	2.6754028e+03	2.7052661e+03	2.6831536e+03	2.6671715e+03	2.6654796e+03	2.6100918e+03	2.6635883e+03	2.6204126e+03	2.7218472e+03	2.6092696e+03	2.7286849e+03	2.6901689e+03	2.5939294e+03	2.6523882e+03	2.5829163e+03	2.6757501e+03	2.6674199e+03	2.7601861e+03	2.6693232e+03	2.7032437e+03	2.6493397e+03	2.7123375e+03	2.6574048e+03	2.5883522e+03	2.6650394e+03	2.6826654e+03
2.7068539e+03	2.6916546e+03	2.6812264e+03	2.6316815e+03	2.6643614e+03	2.6885371e+03	2.7024104e+03	2.6900246e+03	2.6496551e+03	2.5784028e+03	2.5643157e+03	2.5149473e+03	2.6744586e+03	2.6682568e+03	2.6194970e+03	2.6864673e+03	2.6024929e+03	2.6460439e+03	2.6760444e+03	2.6460714e+03	2.5654729e+03	2.6443854e+03	2.6418264e+03	2.6441311e+03	2.7042107e+03	2.7083628e+03	2.7136846e+03	2.6800292e+03	2.6725174e+03	2.6594631e+03	2.6722917e+03	2.6225276e+03	2.7491025e+03	2.6196329e+03	2.7339834e+03	2.7072404e+03	2.5978069e+03	2.6597997e+03	2.5891693e+03	2.6783184e+03	2.6758434e+03	2.7685366e+03	2.6744022e+03	2.7080862e+03	2.6593702e+03	2.7132378e+03	2.6574234e+03	2.5928182e+03	2.6968861e+03	2.6828506e+03
2.7223026e+03	2.6929771e+03	2.6890763e+03	2.6420736e+03	2.6965784e+03	2.7055301e+03	2.7104987e+03	2.6951602e+03	2.6632047e+03	2.6003698e+03	2.5942859e+03	2.5318138e+03	2.6886790e+03	2.6717645e+03	2.6228138e+03	2.6897180e+03	2.6050084e+03	2.6551585e+03	2.6793710e+03	2.6694437e+03	2.5758993e+03	2.6611789e+03	2.6639451e+03	2.6512468e+03	2.7066460e+03	2.7116794e+03	2.7156130e+03	2.6843703e+03	2.6728957e+03	2.6712017e+03	2.6876044e+03	2.6232165e+03	2.7715055e+03	2.6398851e+03	2.7396960e+03	2.7349180e+03	2.6281722e+03	2.6604191e+03	2.5908871e+03	2.6785775e+03	2.6771457e+03	2.7754234e+03	2.6875127e+03	2.7089949e+03	2.6623419e+03	2.7166198e+03	2.6583822e+03	2.5923691e+03	2.7023971e+03	2.6824636e+03
2.7280872e+03	2.6947458e+03	2.6967806e+03	2.6458497e+03	2.7029991e+03	2.7107619e+03	2.7166924e+03	2.6953099e+03	2.6669986e+03	2.6054280e+03	2.6032041e+03	2.5459090e+03	2.6924831e+03	2.7009744e+03	2.6345310e+03	2.7116688e+03	2.6041975e+03	2.6551975e+03	2.6800895e+03	2.6779264e+03	2.5819750e+03	2.6659383e+03	2.6710695e+03	2.6552711e+03	2.7177095e+03	2.7276587e+03	2.7293636e+03	2.6916189e+03	2.7075181e+03	2.6705493e+03	2.7182779e+03	2.6488805e+03	2.7876823e+03	2.6505633e+03	2.7490052e+03	2.7524078e+03	2.6390988e+03	2.6676101e+03	2.5969154e+03	2.7009719e+03	2.6909223e+03	2.7790498e+03	2.6976195e+03	2.7121683e+03	2.6655554e+03	2.7254697e+03	2.6692507e+03	2.6119541e+03	2.7122688e+03	2.6912432e+03
2.7288206e+03	2.7004226e+03	2.7072965e+03	2.6527542e+03	2.7063150e+03	2.7112556e+03	2.7494893e+03	2.6968273e+03	2.6963132e+03	2.6252599e+03	2.6124572e+03	2.5508397e+03	2.6934076e+03	2.7106737e+03	2.6420219e+03	2.7190796e+03	2.6188150e+03	2.6599341e+03	2.7092905e+03	2.6803754e+03	2.5869904e+03	2.6834112e+03	2.6912666e+03	2.6603287e+03	2.7226203e+03	2.7301044e+03	2.7546980e+03	2.7114881e+03	2.7188938e+03	2.6722875e+03	2.7208825e+03	2.6715806e+03	2.7873456e+03	2.6524694e+03	2.7614635e+03	2.7532108e+03	2.6574297e+03	2.6800910e+03	2.6082747e+03	2.7223534e+03	2.7003530e+03	2.8089558e+03	2.7194173e+03	2.7247268e+03	2.6715818e+03	2.7489651e+03	2.6764325e+03	2.6226004e+03	2.7195736e+03	2.7091398e+03
2.7447056e+03	2.7061983e+03	2.7080666e+03	2.6585952e+03	2.7228853e+03	2.7126772e+03	2.7486085e+03	2.7001728e+03	2.7005219e+03	2.6331105e+03	2.6127012e+03	2.5530117e+03	2.7099463e+03	2.7191923e+03	2.6580888e+03	2.7460713e+03	2.6219472e+03	2.6605654e+03	2.7136899e+03	2.7337964e+03	2.6088980e+03	2.6960172e+03	2.7029537e+03	2.6675254e+03	2.7325965e+03	2.7367918e+03	2.7734387e+03	2.7288711e+03	2.7303486e+03	2.6766644e+03	2.7435672e+03	2.6815189e+03	2.7902987e+03	2.6683582e+03	2.7727964e+03	2.7584145e+03	2.6638404e+03	2.6825788e+03	2.6166503e+03	2.7244468e+03	2.7069180e+03	2.8117104e+03	2.7311964e+03	2.7387403e+03	2.6897527e+03	2.7610997e+03	2.6891092e+03	2.6242305e+03	2.7209540e+03	2.7162021e+03
2.7464583e+03	2.7108300e+03	2.7339043e+03	2.6827133e+03	2.7279131e+03	2.7264684e+03	2.7669541e+03	2.7295499e+03	2.7110564e+03	2.6350668e+03	2.6134401e+03	2.5539215e+03	2.7158634e+03	2.7269943e+03	2.6642572e+03	2.7589669e+03	2.6285275e+03	2.6639178e+03	2.7158234e+03	2.7485989e+03	2.6252944e+03	2.7003252e+03	2.7352265e+03	2.6831408e+03	2.7530257e+03	2.7383107e+03	2.7732283e+03	2.7727372e+03	2.7485873e+03	2.6777815e+03	2.7449374e+03	2.6813350e+03	2.7966672e+03	2.6800281e+03	2.7757386e+03	2.7616709e+03	2.6668785e+03	2.6858822e+03	2.6251433e+03	2.7268590e+03	2.7088041e+03	2.8178286e+03	2.7441438e+03	2.7492380e+03	2.6974803e+03	2.7599726e+03	2.6914629e+03	2.6235862e+03	2.7357151e+03	2.7265529e+03
2.7479031e+03	2.7125934e+03	2.7451622e+03	2.6835877e+03	2.7275924e+03	2.7475690e+03	2.7746165e+03	2.7308083e+03	2.7118096e+03	2.6355073e+03	2.6194699e+03	2.5631252e+03	2.7168543e+03	2.7279615e+03	2.6684424e+03	2.7699141e+03	2.6385875e+03	2.6685381e+03	2.7414100e+03	2.7824958e+03	2.6527176e+03	2.7127480e+03	2.7582916e+03	2.6870859e+03	2.7548633e+03	2.7564248e+03	2.7883831e+03	2.7984618e+03	2.7523223e+03	2.7167782e+03	2.7500994e+03	2.6880490e+03	2.7973064e+03	2.6998712e+03	2.7803037e+03	2.7638001e+03	2.6704784e+03	2.7036528e+03	2.6579655e+03	2.7307707e+03	2.7308948e+03	2.8273505e+03	2.7471930e+03	2.7529794e+03	2.7042272e+03	2.7796989e+03	2.6925564e+03	2.6311712e+03	2.7453073e+03	2.7481036e+03
2.7484577e+03	2.7495165e+03	2.7509688e+03	2.6962858e+03	2.7326942e+03	2.7822195e+03	2.7890355e+03	2.7448289e+03	2.7194448e+03	2.6499599e+03	2.6448491e+03	2.5681109e+03	2.7215042e+03	2.7370798e+03	2.6695044e+03	2.7793590e+03	2.6384870e+03	2.6766806e+03	2.7561636e+03	2.7988880e+03	2.6524065e+03	2.7149685e+03	2.7658729e+03	2.6888990e+03	2.7648719e+03	2.7582191e+03	2.7917622e+03	2.8266418e+03	2.7684275e+03	2.7237373e+03	2.7633719e+03	2.6913353e+03	2.8023772e+03	2.7042204e+03	2.7822107e+03	2.7684750e+03	2.6735403e+03	2.7338838e+03	2.6739033e+03	2.7313742e+03	2.7365600e+03	2.8351085e+03	2.7559429e+03	2.7630393e+03	2.7097090e+03	2.7851017e+03	2.7268193e+03	2.6438973e+03	2.7657384e+03	2.7509493e+03
2.7484009e+03	2.7539282e+03	2.7527888e+03	2.7044664e+03	2.7394687e+03	2.7849080e+03	2.7959760e+03	2.7474255e+03	2.7238486e+03	2.6563947e+03	2.6632910e+03	2.5687526e+03	2.7231373e+03	2.7488651e+03	2.6719206e+03	2.8014583e+03	2.6508451e+03	2.6830494e+03	2.7626873e+03	2.8052073e+03	2.6709080e+03	2.7339586e+03	2.7822882e+03	2.7028933e+03	2.7794230e+03	2.7701025e+03	2.7965300e+03	2.8293887e+03	2.7960581e+03	2.7343462e+03	2.7781927e+03	2.6920474e+03	2.8021117e+03	2.7100147e+03	2.7820279e+03	2.7676635e+03	2.6733438e+03	2.7420138e+03	2.7041373e+03	2.7325961e+03	2.7408816e+03	2.8394922e+03	2.7713438e+03	2.7963678e+03	2.7121271e+03	2.8091943e+03	2.7351130e+03	2.6481789e+03	2.7764946e+03	2.7552196e+03
2.7514938e+03	2.7581179e+03	2.7646565e+03	2.7068517e+03	2.7455349e+03	2.7948804e+03	2.7990045e+03	2.7542640e+03	2.7422458e+03	2.6689087e+03	2.6779237e+03	2.5969648e+03	2.7249230e+03	2.7516671e+03	2.6830308e+03	2.8038234e+03	2.6817352e+03	2.6840715e+03	2.7720533e+03	2.8105024e+03	2.6816617e+03	2.7354660e+03	2.7867944e+03	2.7087854e+03	2.7795246e+03	2.7706369e+03	2.8087845e+03	2.8559418e+03	2.8045827e+03	2.7514284e+03	2.7804436e+03	2.7093118e+03	2.8064225e+03	2.7142931e+03	2.7929946e+03	2.7784808e+03	2.6759968e+03	2.7499013e+03	2.7201842e+03	2.7400176e+03	2.7499727e+03	2.8448127e+03	2.7859790e+03	2.8147222e+03	2.7157356e+03	2.8272869e+03	2.7500475e+03	2.6539677e+03	2.7856104e+03	2.7625564e+03
2.7584131e+03	2.7619085e+03	2.7688601e+03	2.7205249e+03	2.7554717e+03	2.8059979e+03	2.8000617e+03	2.7571213e+03	2.7492098e+03	2.6802713e+03	2.6816873e+03	2.5970172e+03	2.7252310e+03	2.7532532e+03	2.6922475e+03	2.8095340e+03	2.6916720e+03	2.7051938e+03	2.7805105e+03	2.8395564e+03	2.6804680e+03	2.7463237e+03	2.7903619e+03	2.7096539e+03	2.7849615e+03	2.7803454e+03	2.8149871e+03	2.8622170e+03	2.8086971e+03	2.7603441e+03	2.7948228e+03	2.7415193e+03	2.8177077e+03	2.7184545e+03	2.7959253e+03	2.7851251e+03	2.6941272e+03	2.7738443e+03	2.7309973e+03	2.7533584e+03	2.7513763e+03	2.8575114e+03	2.7872408e+03	2.8162100e+03	2.7186591e+03	2.8377491e+03	2.7586052e+03	2.6578262e+03	2.7979487e+03	2.7716098e+03
2.7615950e+03	2.7967499e+03	2.7736238e+03	2.7288384e+03	2.7678543e+03	2.8183089e+03	2.8096360e+03	2.7584658e+03	2.7708586e+03	2.6861656e+03	2.6831099e+03	2.6033203e+03	2.7325083e+03	2.7697244e+03	2.7000248e+03	2.8124911e+03	2.6907081e+03	2.7093992e+03	2.7924757e+03	2.8624710e+03	2.6826372e+03	2.7830428e+03	2.7948052e+03	2.7157676e+03	2.7848190e+03	2.7835229e+03	2.8297540e+03	2.8884482e+03	2.8113920e+03	2.7637592e+03	2.8050753e+03	2.7419432e+03	2.8208437e+03	2.7196576e+03	2.7983488e+03	2.7919615e+03	2.7220940e+03	2.7921903e+03	2.7334164e+03	2.7874550e+03	2.7702009e+03	2.8609381e+03	2.7905883e+03	2.8246469e+03	2.7240606e+03	2.8382625e+03	2.7627725e+03	2.6689584e+03	2.8417066e+03	2.7981106e+03
2.7623534e+03	2.8011109e+03	2.7921138e+03	2.7443566e+03	2.7827497e+03	2.8210639e+03	2.8127558e+03	2.7645523e+03	2.7715568e+03	2.6925950e+03	2.7028504e+03	2.6198658e+03	2.7357483e+03	2.7831178e+03	2.7074821e+03	2.8121645e+03	2.6922828e+03	2.7109928e+03	2.7920841e+03	2.8741809e+03	2.6934800e+03	2.7863606e+03	2.7952764e+03	2.7221704e+03	2.8018113e+03	2.7907555e+03	2.8505767e+03	2.9028105e+03	2.8292230e+03	2.7658120e+03	2.8228150e+03	2.7628828e+03	2.8489177e+03	2.7481505e+03	2.8005464e+03	2.8033316e+03	2.7301892e+03	2.7940209e+03	2.7541346e+03	2.8102447e+03	2.7854071e+03	2.8712032e+03	2.7918663e+03	2.8291273e+03	2.7315139e+03	2.8478574e+03	2.7637821e+03	2.6874670e+03	2.8451675e+03	2.8031978e+03
2.7740027e+03	2.8017593e+03	2.7955499e+03	2.7470944e+03	2.7841933e+03	2.8327946e+03	2.8162755e+03	2.7663337e+03	2.7913710e+03	2.7042633e+03	2.7205129e+03	2.6331703e+03	2.7387283e+03	2.7832114e+03	2.7241707e+03	2.8175786e+03	2.7033591e+03	2.7150536e+03	2.8062597e+03	2.8746213e+03	2.7068403e+03	2.7942376e+03	2.8052033e+03	2.7469692e+03	2.8023928e+03	2.7991975e+03	2.8622877e+03	2.9054142e+03	2.8327046e+03	2.7691930e+03	2.8286101e+03	2.7711564e+03	2.8573426e+03	2.7661295e+03	2.8143334e+03	2.8071445e+03	2.7344479e+03	2.7963155e+03	2.7593845e+03	2.8338233e+03	2.7928388e+03	2.8863664e+03	2.8100712e+03	2.8324059e+03	2.7529767e+03	2.8632463e+03	2.7664933e+03	2.7254838e+03	2.8484527e+03	2.8203216e+03
2.7895855e+03	2.8055777e+03	2.8054425e+03	2.7568489e+03	2.7996174e+03	2.8363018e+03	2.8243735e+03	2.7723208e+03	2.8049141e+03	2.7055488e+03	2.7224468e+03	2.6356911e+03	2.7759196e+03	2.7890820e+03	2.7252409e+03	2.8221174e+03	2.7041177e+03	2.7246826e+03	2.8073836e+03	2.8869495e+03	2.7273503e+03	2.8024039e+03	2.8159190e+03	2.7516628e+03	2.8237935e+03	2.8045633e+03	2.8644420e+03	2.9114550e+03	2.8422734e+03	2.7715904e+03	2.8375867e+03	2.7716239e+03	2.8574688e+03	2.7679025e+03	2.8159380e+03	2.8179447e+03	2.7558806e+03	2.7992707e+03	2.7632991e+03	2.8383364e+03	2.7983091e+03	2.8864238e+03	2.8092459e+03	2.8469679e+03	2.7550964e+03	2.8818487e+03	2.7818556e+03	2.7408659e+03	2.8582384e+03	2.8211345e+03
2.8016810e+03	2.8112624e+03	2.8058365e+03	2.7653666e+03	2.8049339e+03	2.8431492e+03	2.8301376e+03	2.8336396e+03	2.8101855e+03	2.7171205e+03	2.7293147e+03	2.6379455e+03	2.7757344e+03	2.7912360e+03	2.7280777e+03	2.8244436e+03	2.7064351e+03	2.7579845e+03	2.8198292e+03	2.8875828e+03	2.7536652e+03	2.8092537e+03	2.8201799e+03	2.7598566e+03	2.8290182e+03	2.8141098e+03	2.8666181e+03	2.9108604e+03	2.8704883e+03	2.7967416e+03	2.8411156e+03	2.7992753e+03	2.8586788e+03	2.8006750e+03	2.8226791e+03	2.8208828e+03	2.7559674e+03	2.8032603e+03	2.7776046e+03	2.8491022e+03	2.8640250e+03	2.9002065e+03	2.8182508e+03	2.8511897e+03	2.7626402e+03	2.8913165e+03	2.7825867e+03	2.7504070e+03	2.8673875e+03	2.8298449e+03
2.8074223e+03	2.8181781e+03	2.8437962e+03	2.7754035e+03	2.8086647e+03	2.8477105e+03	2.8298791e+03	2.8363003e+03	2.8345051e+03	2.7193309e+03	2.7305951e+03	2.6423177e+03	2.7774238e+03	2.7944718e+03	2.7379890e+03	2.8297758e+03	2.7069774e+03	2.7620653e+03	2.8513578e+03	2.8974172e+03	2.7601593e+03	2.8150246e+03	2.8334465e+03	2.8026649e+03	2.8323550e+03	2.8231319e+03	2.8810415e+03	2.9132482e+03	2.8762217e+03	2.8058181e+03	2.8426951e+03	2.8187250e+03	2.8708828e+03	2.8008969e+03	2.8333233e+03	2.8262988e+03	2.7642074e+03	2.8332758e+03	2.7863099e+03	2.8514128e+03	2.8649794e+03	2.9068692e+03	2.8187471e+03	2.8628927e+03	2.7734207e+03	2.9006399e+03	2.7901471e+03	2.7590501e+03	2.8677481e+03	2.8439309e+03
2.8108206e+03	2.8267529e+03	2.8640374e+03	2.8157562e+03	2.8146809e+03	2.8652264e+03	2.8362017e+03	2.8499653e+03	2.8460748e+03	2.7200997e+03	2.7371917e+03	2.6526366e+03	2.7805438e+03	2.8106871e+03	2.7423802e+03	2.8305838e+03	2.7105145e+03	2.7826517e+03	2.8548129e+03	2.9085240e+03	2.7742377e+03	2.8285352e+03	2.8345884e+03	2.8080302e+03	2.8326750e+03	2.8307286e+03	2.8873231e+03	2.9202302e+03	2.8874055e+03	2.8210859e+03	2.8435301e+03	2.8225799e+03	2.8762258e+03	2.8039098e+03	2.8377219e+03	2.8277235e+03	2.7653506e+03	2.8364037e+03	2.8020426e+03	2.8679811e+03	2.8794753e+03	2.9231404e+03	2.8267151e+03	2.8719868e+03	2.7765973e+03	2.9029060e+03	2.7949914e+03	2.7940148e+03	2.8738353e+03	2.8601030e+03
2.8229211e+03	2.8395765e+03	2.8803207e+03	2.8244505e+03	2.8154934e+03	2.8719552e+03	2.8395246e+03	2.8554151e+03	2.8889637e+03	2.7673223e+03	2.7684579e+03	2.6530523e+03	2.7848232e+03	2.8117654e+03	2.7493980e+03	2.8462353e+03	2.7311557e+03	2.8089206e+03	2.8553725e+03	2.9106784e+03	2.7810508e+03	2.8276311e+03	2.8596390e+03	2.8244478e+03	2.8400414e+03	2.8491599e+03	2.8993861e+03	2.9252702e+03	2.8939989e+03	2.8237902e+03	2.8470610e+03	2.8433369e+03	2.8916614e+03	2.8138264e+03	2.8399597e+03	2.8384709e+03	2.7701480e+03	2.8451395e+03	2.8076683e+03	2.8728794e+03	2.8927565e+03	2.9273625e+03	2.8434963e+03	2.8778455e+03	2.7826092e+03	2.9214037e+03	2.8028718e+03	2.8063211e+03	2.8922345e+03	2.8626000e+03
2.8358121e+03	2.8447351e+03	2.8845650e+03	2.8362868e+03	2.8240256e+03	2.8851577e+03	2.8456151e+03	2.8685080e+03	2.8909272e+03	2.7807093e+03	2.7744856e+03	2.6681659e+03	2.7861997e+03	2.8291380e+03	2.7600298e+03	2.8622700e+03	2.7520571e+03	2.8214362e+03	2.8743307e+03	2.9315735e+03	2.7845312e+03	2.8754367e+03	2.8643215e+03	2.8372326e+03	2.8431901e+03	2.8583462e+03	2.9041773e+03	2.9276344e+03	2.8982912e+03	2.8440200e+03	2.8741706e+03	2.8585464e+03	2.9114729e+03	2.8165084e+03	2.8445200e+03	2.8445170e+03	2.7702521e+03	2.8721588e+03	2.8091410e+03	2.8900018e+03	2.9014429e+03	2.9552672e+03	2.8551921e+03	2.8833801e+03	2.7862992e+03	2.9251715e+03	2.8141362e+03	2.8114478e+03	2.8980912e+03	2.8694226e+03
2.8387095e+03	2.8649230e+03	2.8866683e+03	2.8373780e+03	2.8379105e+03	2.8886735e+03	2.8507633e+03	2.8749138e+03	2.8991462e+03	2.7814134e+03	2.8292745e+03	2.6908845e+03	2.8010785e+03	2.8335590e+03	2.7881802e+03	2.8653197e+03	2.7605168e+03	2.8260804e+03	2.8779396e+03	2.9572556e+03	2.7883098e+03	2.8854770e+03	2.8928195e+03	2.8502908e+03	2.8472436e+03	2.8685819e+03	2.9078068e+03	2.9384180e+03	2.9093784e+03	2.8448816e+03	2.9090078e+03	2.8744571e+03	2.9141220e+03	2.8306044e+03	2.8456790e+03	2.8742272e+03	2.7867036e+03	2.9264358e+03	2.8145006e+03	2.8982214e+03	2.9090032e+03	2.9679959e+03	2.8600932e+03	2.8847948e+03	2.7869909e+03	2.9339790e+03	2.8156084e+03	2.8475734e+03	2.9046953e+03	2.8827074e+03
2.8454122e+03	2.8764354e+03	2.8892375e+03	2.8458063e+03	2.8629184e+03	2.8943707e+03	2.8543682e+03	2.8958860e+03	2.9003234e+03	2.7972150e+03	2.8387169e+03	2.6965394e+03	2.8063589e+03	2.8339937e+03	2.8093238e+03	2.8819287e+03	2.7737954e+03	2.8334670e+03	2.8880200e+03	2.9615402e+03	2.7911689e+03	2.9577621e+03	2.8968306e+03	2.8510157e+03	2.8666239e+03	2.8739076e+03	2.9353207e+03	2.9448481e+03	2.9186862e+03	2.8471481e+03	2.9145229e+03	2.8846711e+03	2.9267569e+03	2.8349717e+03	2.8542787e+03	2.8759281e+03	2.7877015e+03	2.9302999e+03	2.8325970e+03	2.9229777e+03	2.9084137e+03	2.9729259e+03	2.8602364e+03	2.8935293e+03	2.7947608e+03	2.9395445e+03	2.8222355e+03	2.8576084e+03	2.9071547e+03	2.8906496e+03
2.8575598e+03	2.8920107e+03	2.8994632e+03	2.8500367e+03	2.8854917e+03	2.8971999e+03	2.8724404e+03	2.9166814e+03	2.9047143e+03	2.8022330e+03	2.8391166e+03	2.7226062e+03	2.8087237e+03	2.8418505e+03	2.8115697e+03	2.8911228e+03	2.7800868e+03	2.8423072e+03	2.8894169e+03	2.9664273e+03	2.8095972e+03	2.9824391e+03	2.8972664e+03	2.8564544e+03	2.8662429e+03	2.8888833e+03	2.9505240e+03	2.9503099e+03	2.9224388e+03	2.8475686e+03	2.9149900e+03	2.8853276e+03	2.9451173e+03	2.8702924e+03	2.8821134e+03	2.9129409e+03	2.7882871e+03	2.9321944e+03	2.8342368e+03	2.9541149e+03	2.9270839e+03	2.9772536e+03	2.8757908e+03	2.8931331e+03	2.8286749e+03	2.9417380e+03	2.8231409e+03	2.8621635e+03	2.9126963e+03	2.8966247e+03
2.8653223e+03	2.9321307e+03	2.9079876e+03	2.8524775e+03	2.9050290e+03	2.8990431e+03	2.8885793e+03	2.9316010e+03	2.9065866e+03	2.8035004e+03	2.8574278e+03	2.7625246e+03	2.8312381e+03	2.8556115e+03	2.8166775e+03	2.9002233e+03	2.7822014e+03	2.8832124e+03	2.8929051e+03	2.9679771e+03	2.8121219e+03	2.9980143e+03	2.8982835e+03	2.8669646e+03	2.8818523e+03	2.8984111e+03	2.9603494e+03	2.9749625e+03	2.9390615e+03	2.8481797e+03	2.9278283e+03	2.8950633e+03	2.9685306e+03	2.8761389e+03	2.9001744e+03	2.9192359e+03	2.8065522e+03	2.9372422e+03	2.8605243e+03	2.9539877e+03	2.9364457e+03	2.9796643e+03	2.8816757e+03	2.8947407e+03	2.8522015e+03	2.9426522e+03	2.8261920e+03	2.8640584e+03	2.9150947e+03	2.8992042e+03
2.9436956e+03	2.9369535e+03	2.9103383e+03	2.8547567e+03	2.9095218e+03	2.9122208e+03	2.9126125e+03	2.9490635e+03	2.9241768e+03	2.8046579e+03	2.8647963e+03	2.7700855e+03	2.8337356e+03	2.8896020e+03	2.8218224e+03	2.9032965e+03	2.8100811e+03	2.8916288e+03	2.9088391e+03	2.9676673e+03	2.8129994e+03	2.9992283e+03	2.9065550e+03	2.8760657e+03	2.8920805e+03	2.9011465e+03	2.9621803e+03	2.9891058e+03	2.9387586e+03	2.8529791e+03	2.9344122e+03	2.8973496e+03	2.9687623e+03	2.8766676e+03	2.9161519e+03	2.9200626e+03	2.8094278e+03	2.9412806e+03	2.8750488e+03	2.9561475e+03	2.9449121e+03	2.9928480e+03	2.8822761e+03	2.9027833e+03	2.8785180e+03	2.9725462e+03	2.8358257e+03	2.8752667e+03	2.9221201e+03	2.9030897e+03
2.9469156e+03	2.9450126e+03	2.9107249e+03	2.8826341e+03	2.9104428e+03	2.9289741e+03	2.9276536e+03	2.9634928e+03	2.9311820e+03	2.8049670e+03	2.9196198e+03	2.7752749e+03	2.8357406e+03	2.9078859e+03	2.8244148e+03	2.9133782e+03	2.8212285e+03	2.9211296e+03	2.9100231e+03	2.9711213e+03	2.8345394e+03	3.0152152e+03	2.9164542e+03	2.9308819e+03	2.9082021e+03	2.9206147e+03	2.9626859e+03	2.9945831e+03	2.9424967e+03	2.8540385e+03	2.9584426e+03	2.9045121e+03	2.9732789e+03	2.9037330e+03	2.9199187e+03	2.9306557e+03	2.8166190e+03	2.9447730e+03	2.8831784e+03	2.9618059e+03	2.9500902e+03	3.0040326e+03	2.8870753e+03	2.9088775e+03	2.8803076e+03	2.9716135e+03	2.8529889e+03	2.8758848e+03	2.9746051e+03	2.9400705e+03
2.9486019e+03	2.9502379e+03	2.9153697e+03	2.9053336e+03	2.9238634e+03	2.9617250e+03	2.9479937e+03	2.9875892e+03	2.9327242e+03	2.8139632e+03	2.9247590e+03	2.7910127e+03	2.8435694e+03	2.9286875e+03	2.8244044e+03	2.9415898e+03	2.8436964e+03	2.9233131e+03	2.9312604e+03	2.9740632e+03	2.8459876e+03	3.0259493e+03	2.9175646e+03	2.9452342e+03	2.9120768e+03	2.9447901e+03	2.9798006e+03	2.9991506e+03	2.9534743e+03	2.8563787e+03	2.9677623e+03	2.9253344e+03	2.9766299e+03	2.9172301e+03	2.9401343e+03	2.9327773e+03	2.8242030e+03	2.9458027e+03	2.8820762e+03	2.9631773e+03	2.9487349e+03	3.0066064e+03	2.8882690e+03	2.9132529e+03	2.8824366e+03	2.9777886e+03	2.8589910e+03	2.8816953e+03	2.9832314e+03	2.9417840e+03
2.9525279e+03	2.9600719e+03	2.9326609e+03	2.9115515e+03	2.9651194e+03	2.9619860e+03	2.9883586e+03	2.9939850e+03	2.9515697e+03	2.8185972e+03	2.9326517e+03	2.8056693e+03	2.8687432e+03	2.9339348e+03	2.8363020e+03	2.9522591e+03	2.8445564e+03	2.9407280e+03	2.9348468e+03	2.9743600e+03	2.8626562e+03	3.0262701e+03	2.9210202e+03	2.9750474e+03	2.9161770e+03	2.9478515e+03	2.9810652e+03	3.0003016e+03	2.9589265e+03	2.8708031e+03	2.9915278e+03	2.9269469e+03	2.9775912e+03	2.9188999e+03	2.9444369e+03	2.9470959e+03	2.8295860e+03	2.9643664e+03	2.8905551e+03	2.9660908e+03	2.9623187e+03	3.0184393e+03	2.8968408e+03	2.9267125e+03	2.8978232e+03	2.9807838e+03	2.8701308e+03	2.8820112e+03	2.9943082e+03	2.9594703e+03
2.9525906e+03	2.9711672e+03	2.9457725e+03	2.9165199e+03	2.9732699e+03	2.9643650e+03	2.9890742e+03	3.0174642e+03	3.0115937e+03	2.8226679e+03	2.9583492e+03	2.8173444e+03	2.8908007e+03	2.9345975e+03	2.8422519e+03	2.9730394e+03	2.8480152e+03	2.9435123e+03	2.9481362e+03	2.9787689e+03	2.8638210e+03	3.0429286e+03	2.9391903e+03	2.9844880e+03	2.9242170e+03	2.9588999e+03	2.9913556e+03	3.0031322e+03	2.9609033e+03	2.9143196e+03	3.0068923e+03	2.9748555e+03	3.0015064e+03	2.9260492e+03	2.9523600e+03	2.9492539e+03	2.8492598e+03	2.9775650e+03	2.8948559e+03	3.0056718e+03	2.9722271e+03	3.0220593e+03	2.8978751e+03	2.9296380e+03	2.9014559e+03	2.9814767e+03	2.8956359e+03	2.9117793e+03	2.9954506e+03	2.9705313e+03
2.9853923e+03	2.9778941e+03	2.9487813e+03	2.9221805e+03	2.9761418e+03	2.9682949e+03	2.9987267e+03	3.0251597e+03	3.0116829e+03	2.8245978e+03	2.9608428e+03	2.8219228e+03	2.9045548e+03	2.9388848e+03	2.8564520e+03	2.9776564e+03	2.8812946e+03	2.9448063e+03	2.9612166e+03	2.9861300e+03	2.8689369e+03	3.0479476e+03	2.9598353e+03	2.9873738e+03	2.9260219e+03	2.9621656e+03	2.9971483e+03	3.0218694e+03	2.9634084e+03	2.9147404e+03	3.0094863e+03	2.9760908e+03	3.0173235e+03	2.9422098e+03	2.9795918e+03	2.9543275e+03	2.8578087e+03	3.0039521e+03	2.9040999e+03	3.0089066e+03	2.9772926e+03	3.0427398e+03	2.9038756e+03	2.9476806e+03	2.9085200e+03	2.9892798e+03	2.9016582e+03	2.9104650e+03	3.0018420e+03	2.9718932e+03
2.9920162e+03	3.0263342e+03	2.9831256e+03	2.9262840e+03	2.9827899e+03	2.9772886e+03	2.9966444e+03	3.0451811e+03	3.0140667e+03	2.8300776e+03	2.9896827e+03	2.8242455e+03	2.9058570e+03	2.9617682e+03	2.8605840e+03	3.0027636e+03	2.8851937e+03	2.9465238e+03	2.9654399e+03	3.0045458e+03	2.9040274e+03	3.0516182e+03	2.9634142e+03	2.9922664e+03	2.9460893e+03	2.9691256e+03	3.0067650e+03	3.0549034e+03	2.9635077e+03	2.9363855e+03	3.0243164e+03	2.9762383e+03	3.0401784e+03	2.9877991e+03	2.9842847e+03	2.9645701e+03	2.8614084e+03	3.0110869e+03	2.9332950e+03	3.0268451e+03	2.9793613e+03	3.0550509e+03	2.9221697e+03	3.0161470e+03	2.9336533e+03	2.9936538e+03	2.9107447e+03	2.9268480e+03	3.0073659e+03	2.9929560e+03
2.9924261e+03	3.0336720e+03	2.9859787e+03	2.9271843e+03	2.9845975e+03	2.9820890e+03	3.0010273e+03	3.0538076e+03	3.0502342e+03	2.8476052e+03	2.9902785e+03	2.8512909e+03	2.9183948e+03	2.9740326e+03	2.8691539e+03	3.0066130e+03	2.8924207e+03	2.9524875e+03	2.9881104e+03	3.0056850e+03	2.9044597e+03	3.0556064e+03	2.9673478e+03	3.0037521e+03	2.9491966e+03	2.9727713e+03	3.0129960e+03	3.0692237e+03	2.9936529e+03	2.9437840e+03	3.0282324e+03	2.9835944e+03	3.0496796e+03	2.9919697e+03	2.9850854e+03	2.9685411e+03	2.8717088e+03	3.0141481e+03	2.9347404e+03	3.0392130e+03	3.0102634e+03	3.0764979e+03	2.9424083e+03	3.0300422e+03	2.9427875e+03	3.0420445e+03	2.9180128e+03	2.9329093e+03	3.0091701e+03	3.0097714e+03
2.9981956e+03	3.0362998e+03	2.9933893e+03	2.9306444e+03	2.9985606e+03	3.0007601e+03	3.0041704e+03	3.0605574e+03	3.0495573e+03	2.8543476e+03	3.0042874e+03	2.8964295e+03	2.9546831e+03	2.9834887e+03	2.8978124e+03	3.0124121e+03	2.8932981e+03	2.9578946e+03	2.9928843e+03	3.0207872e+03	2.9269972e+03	3.0685291e+03	2.9782066e+03	3.0121430e+03	2.9494405e+03	2.9745607e+03	3.0237861e+03	3.0879226e+03	3.0020411e+03	2.9425956e+03	3.0317535e+03	2.9840985e+03	3.0524611e+03	3.0100062e+03	2.9862824e+03	2.9759675e+03	2.8739204e+03	3.0186249e+03	2.9396917e+03	3.0494241e+03	3.0239976e+03	3.1104004e+03	2.9644462e+03	3.0785341e+03	2.9581089e+03	3.0505811e+03	2.9265012e+03	2.9410688e+03	3.0122255e+03	3.0232409e+03
3.0096666e+03	3.0503676e+03	3.0022488e+03	2.9473517e+03	3.0232617e+03	3.0019726e+03	3.0179234e+03	3.0775182e+03	3.0578269e+03	2.8613695e+03	3.0072469e+03	2.8966085e+03	2.9738743e+03	2.9885589e+03	2.8983328e+03	3.0166077e+03	2.9157441e+03	2.9590239e+03	3.0025620e+03	3.0248916e+03	2.9299913e+03	3.0706643e+03	2.9812811e+03	3.0238566e+03	2.9518207e+03	2.9746991e+03	3.0250729e+03	3.0889413e+03	3.0045328e+03	2.9553421e+03	3.0335016e+03	3.0057332e+03	3.0593389e+03	3.0388116e+03	3.0075556e+03	2.9791908e+03	2.8806658e+03	3.0217551e+03	2.9400246e+03	3.0547572e+03	3.0408809e+03	3.1144061e+03	2.9821904e+03	3.0800062e+03	2.9800605e+03	3.1023446e+03	2.9353325e+03	2.9520562e+03	3.0145937e+03	3.0249565e+03
3.0304776e+03	3.0542118e+03	3.0070933e+03	2.9520005e+03	3.0297161e+03	3.0024969e+03	3.0276944e+03	3.0917643e+03	3.0673515e+03	2.8599456e+03	3.0184845e+03	2.9009246e+03	2.9801991e+03	2.9909037e+03	2.9150023e+03	3.0240488e+03	2.9279482e+03	2.9593204e+03	3.0044037e+03	3.0248127e+03	2.9379945e+03	3.0714554e+03	2.9848449e+03	3.0347195e+03	2.9571902e+03	2.9781841e+03	3.0255417e+03	3.0933676e+03	3.0236598e+03	2.9553939e+03	3.0457320e+03	3.0246058e+03	3.0585171e+03	3.0402882e+03	3.0076416e+03	3.0026778e+03	2.8850087e+03	3.0331045e+03	2.9465534e+03	3.0670439e+03	3.0503502e+03	3.1281871e+03	2.9953262e+03	3.0827810e+03	2.9848109e+03	3.1178203e+03	2.9352742e+03	2.9615930e+03	3.0165244e+03	3.0267354e+03
3.0301832e+03	3.0704981e+03	3.0237564e+03	2.9770792e+03	3.0502945e+03	3.0244593e+03	3.0386766e+03	3.0934801e+03	3.0715425e+03	2.8642068e+03	3.0290460e+03	2.9118524e+03	3.0020576e+03	2.9934812e+03	2.9339657e+03	3.0413847e+03	2.9398351e+03	2.9974407e+03	3.0063660e+03	3.0322836e+03	2.9674438e+03	3.0733680e+03	2.9867497e+03	3.0442082e+03	2.9708530e+03	2.9815098e+03	3.0376109e+03	3.1294359e+03	3.0242763e+03	2.9574374e+03	3.0484010e+03	3.0368979e+03	3.0820098e+03	3.0413631e+03	3.0292245e+03	3.0064981e+03	2.9072281e+03	3.0417320e+03	2.9509540e+03	3.0897523e+03	3.0535744e+03	3.1339931e+03	3.0012733e+03	3.0935691e+03	2.9953969e+03	3.1201310e+03	2.9419683e+03	2.9668208e+03	3.0186316e+03	3.0407897e+03
3.0512610e+03	3.0687982e+03	3.0228646e+03	2.9820689e+03	3.0610611e+03	3.0511584e+03	3.0421140e+03	3.1069326e+03	3.0706989e+03	2.8664360e+03	3.0518258e+03	2.9168755e+03	3.0083320e+03	3.0069555e+03	2.9361294e+03	3.0497306e+03	2.9635953e+03	3.0032409e+03	3.0244896e+03	3.0466851e+03	2.9853535e+03	3.0964488e+03	2.9931265e+03	3.0547119e+03	2.9865238e+03	2.9904250e+03	3.0492721e+03	3.1287369e+03	3.0477529e+03	2.9578746e+03	3.0486264e+03	3.0426264e+03	3.1008730e+03	3.0435500e+03	3.0327144e+03	3.0227542e+03	2.9256968e+03	3.0579143e+03	2.9706155e+03	3.0926720e+03	3.0578245e+03	3.1325198e+03	3.0010501e+03	3.0996199e+03	3.0242166e+03	3.1476613e+03	2.9450129e+03	2.9714022e+03	3.0193062e+03	3.0492939e+03
3.0598813e+03	3.0754976e+03	3.0411670e+03	2.9864112e+03	3.0627951e+03	3.0582381e+03	3.0452427e+03	3.1167901e+03	3.0848914e+03	2.8823580e+03	3.0529871e+03	2.9338630e+03	3.0127445e+03	3.0118486e+03	2.9443843e+03	3.0518140e+03	2.9653860e+03	3.0036142e+03	3.0349060e+03	3.0619514e+03	2.9897003e+03	3.1007151e+03	2.9940544e+03	3.0580260e+03	3.0024813e+03	2.9929855e+03	3.0529211e+03	3.1330660e+03	3.0623810e+03	3.0026873e+03	3.0765267e+03	3.0772045e+03	3.1026833e+03	3.0486093e+03	3.0343419e+03	3.0367089e+03	2.9406086e+03	3.0729715e+03	2.9817202e+03	3.1001610e+03	3.0746397e+03	3.1361285e+03	3.0113043e+03	3.1207320e+03	3.0301577e+03	3.1717873e+03	2.9502934e+03	2.9785605e+03	3.0225570e+03	3.0614050e+03
3.0693239e+03	3.1211263e+03	3.0411504e+03	2.9911405e+03	3.0769112e+03	3.0800092e+03	3.0524309e+03	3.1208473e+03	3.0935050e+03	2.8827871e+03	3.0540610e+03	2.9495264e+03	3.0651120e+03	3.0229839e+03	2.9424378e+03	3.0536111e+03	2.9814543e+03	3.0054547e+03	3.0606951e+03	3.0687457e+03	3.0137325e+03	3.1015148e+03	2.9973414e+03	3.0673586e+03	3.0011612e+03	2.9929816e+03	3.0658516e+03	3.1365830e+03	3.0956891e+03	3.0040771e+03	3.0982544e+03	3.0892051e+03	3.1088727e+03	3.0535062e+03	3.0424998e+03	3.0401143e+03	2.9411377e+03	3.0742360e+03	2.9822812e+03	3.1144514e+03	3.0846652e+03	3.1479265e+03	3.0182061e+03	3.1310604e+03	3.0388099e+03	3.1921315e+03	2.9826466e+03	3.0005034e+03	3.0251294e+03	3.0789217e+03
3.0684399e+03	3.1255048e+03	3.0627936e+03	3.0147305e+03	3.0789262e+03	3.0868116e+03	3.0519422e+03	3.1244591e+03	3.1072016e+03	2.9062056e+03	3.0566572e+03	2.9543039e+03	3.0815893e+03	3.0230145e+03	2.9461934e+03	3.0588199e+03	2.9850987e+03	3.0091598e+03	3.1026501e+03	3.0828079e+03	3.0133136e+03	3.1391782e+03	2.9985854e+03	3.0717999e+03	3.0102323e+03	3.0064688e+03	3.0724591e+03	3.1655311e+03	3.1305824e+03	3.0153052e+03	3.0997273e+03	3.0943589e+03	3.1115158e+03	3.0606090e+03	3.0573694e+03	3.0518940e+03	2.9688320e+03	3.0754355e+03	2.9817299e+03	3.1195135e+03	3.1100873e+03	3.1487411e+03	3.0190727e+03	3.1472580e+03	3.0451217e+03	3.1906189e+03	2.9882737e+03	3.0210208e+03	3.0238233e+03	3.0914908e+03
3.0917439e+03	3.1315393e+03	3.0731589e+03	3.0206986e+03	3.0914272e+03	3.0988648e+03	3.0565662e+03	3.1267452e+03	3.1095068e+03	2.9150596e+03	3.0560629e+03	2.9587219e+03	3.0817913e+03	3.0269485e+03	2.9720995e+03	3.0606842e+03	3.0029903e+03	3.0218723e+03	3.1144080e+03	3.0933009e+03	3.0131723e+03	3.1523224e+03	3.0043444e+03	3.0713858e+03	3.0104411e+03	3.0106946e+03	3.0725563e+03	3.1748718e+03	3.1763211e+03	3.0177620e+03	3.1079681e+03	3.0982774e+03	3.1321639e+03	3.0653606e+03	3.0560149e+03	3.0547569e+03	2.9858896e+03	3.1068917e+03	2.9935306e+03	3.1237709e+03	3.1128125e+03	3.1510629e+03	3.0220955e+03	3.1479261e+03	3.0505543e+03	3.2037563e+03	3.0053092e+03	3.0285699e+03	3.0266056e+03	3.0917481e+03
3.1267327e+03	3.1329791e+03	3.0751756e+03	3.0227814e+03	3.1030432e+03	3.1300252e+03	3.0645863e+03	3.1376638e+03	3.1355983e+03	2.9157589e+03	3.0714381e+03	2.9754434e+03	3.1098138e+03	3.0392781e+03	3.0153721e+03	3.0614734e+03	3.0306363e+03	3.0459870e+03	3.1213789e+03	3.0952520e+03	3.0219614e+03	3.1551958e+03	3.0147482e+03	3.0764309e+03	3.0173620e+03	3.0158678e+03	3.1026537e+03	3.2041856e+03	3.1780493e+03	3.0424383e+03	3.1187638e+03	3.1083955e+03	3.1319084e+03	3.0751549e+03	3.0643540e+03	3.0628907e+03	3.0047962e+03	3.1130010e+03	2.9979787e+03	3.1476948e+03	3.1357794e+03	3.1638239e+03	3.0217419e+03	3.1636613e+03	3.0685812e+03	3.2331808e+03	3.0098324e+03	3.0420930e+03	3.0302745e+03	3.0962807e+03
3.1497319e+03	3.1435528e+03	3.0839228e+03	3.0229715e+03	3.1080288e+03	3.1326568e+03	3.0813627e+03	3.1738357e+03	3.1572785e+03	2.9256040e+03	3.0835890e+03	2.9831123e+03	3.1195413e+03	3.0466624e+03	3.0152897e+03	3.1086842e+03	3.0407812e+03	3.0518673e+03	3.1264133e+03	3.1019189e+03	3.0265606e+03	3.1621869e+03	3.0162070e+03	3.0856432e+03	3.0320696e+03	3.0409877e+03	3.1188531e+03	3.2182572e+03	3.1912928e+03	3.0656593e+03	3.1255137e+03	3.1120249e+03	3.1392792e+03	3.0848962e+03	3.0788065e+03	3.0872387e+03	3.0074289e+03	3.1233527e+03	3.0046365e+03	3.1480825e+03	3.1381512e+03	3.1680362e+03	3.0262329e+03	3.1864917e+03	3.0872945e+03	3.2385299e+03	3.0097246e+03	3.0712979e+03	3.0418197e+03	3.1007854e+03
3.1547641e+03	3.1632045e+03	3.1041950e+03	3.0358472e+03	3.1200076e+03	3.1336198e+03	3.0920325e+03	3.1749416e+03	3.1693525e+03	2.9510309e+03	3.0897631e+03	2.9929410e+03	3.1201597e+03	3.0531024e+03	3.0424780e+03	3.1086466e+03	3.0437581e+03	3.0752575e+03	3.1368659e+03	3.1034155e+03	3.0341279e+03	3.1645864e+03	3.0712961e+03	3.1080459e+03	3.0330884e+03	3.0548544e+03	3.1540243e+03	3.2230924e+03	3.1926193e+03	3.0849187e+03	3.1482747e+03	3.1227081e+03	3.1429183e+03	3.1106356e+03	3.0812518e+03	3.0913565e+03	3.0393776e+03	3.1315191e+03	3.0419309e+03	3.1931720e+03	3.1673851e+03	3.1686405e+03	3.0355843e+03	3.1917779e+03	3.0928601e+03	3.2640705e+03	3.0136305e+03	3.0718093e+03	3.0407969e+03	3.1180690e+03
3.1573504e+03	3.1649425e+03	3.1341592e+03	3.0368897e+03	3.1311909e+03	3.1372823e+03	3.1312925e+03	3.1763487e+03	3.1770948e+03	2.9537115e+03	3.0979575e+03	3.0200303e+03	3.1198747e+03	3.0728591e+03	3.0658384e+03	3.1081599e+03	3.0466476e+03	3.0763111e+03	3.1476377e+03	3.1176114e+03	3.0390144e+03	3.1962553e+03	3.0884837e+03	3.1231425e+03	3.0435798e+03	3.0626368e+03	3.1605016e+03	3.2227278e+03	3.2306156e+03	3.0961963e+03	3.1732143e+03	3.1404402e+03	3.1794706e+03	3.1210335e+03	3.0848043e+03	3.1012156e+03	3.0396471e+03	3.1343446e+03	3.0524787e+03	3.2006388e+03	3.1730849e+03	3.1805550e+03	3.0406221e+03	3.2000816e+03	3.0972027e+03	3.2634840e+03	3.0217114e+03	3.0765703e+03	3.0573812e+03	3.1172638e+03
3.1603196e+03	3.1711893e+03	3.1878319e+03	3.0561435e+03	3.1348778e+03	3.1405868e+03	3.1383565e+03	3.1858661e+03	3.1850221e+03	2.9689511e+03	3.1100057e+03	3.0274597e+03	3.1250589e+03	3.0808767e+03	3.0703799e+03	3.1108865e+03	3.0507438e+03	3.0833487e+03	3.1546779e+03	3.1189999e+03	3.0416132e+03	3.2446448e+03	3.1022970e+03	3.1461228e+03	3.0523811e+03	3.0690102e+03	3.1715168e+03	3.2457049e+03	3.2393403e+03	3.1079135e+03	3.1773806e+03	3.1455483e+03	3.1778989e+03	3.1215256e+03	3.1078677e+03	3.1124932e+03	3.0516588e+03	3.1376368e+03	3.0535319e+03	3.2149154e+03	3.1826109e+03	3.1833927e+03	3.0424696e+03	3.2223866e+03	3.1038850e+03	3.2810910e+03	3.0312398e+03	3.0785542e+03	3.0829880e+03	3.1179633e+03
3.2042063e+03	3.1747897e+03	3.1907974e+03	3.0755115e+03	3.1480626e+03	3.1621944e+03	3.1489475e+03	3.2123771e+03	3.1922104e+03	2.9739721e+03	3.1276187e+03	3.0294573e+03	3.1492532e+03	3.0931625e+03	3.0757840e+03	3.1165808e+03	3.0639821e+03	3.0902235e+03	3.1571874e+03	3.1368823e+03	3.0561806e+03	3.2452586e+03	3.1032196e+03	3.1465717e+03	3.0665670e+03	3.0753320e+03	3.1834313e+03	3.2590462e+03	3.2386701e+03	3.1085846e+03	3.1791955e+03	3.1512228e+03	3.1794982e+03	3.1236504e+03	3.1087636e+03	3.1153485e+03	3.0539633e+03	3.1452824e+03	3.0541581e+03	3.2305387e+03	3.1917661e+03	3.1838271e+03	3.0496800e+03	3.2338645e+03	3.1046938e+03	3.3069852e+03	3.0414568e+03	3.0840408e+03	3.0993188e+03	3.1263527e+03
3.2429128e+03	3.1761188e+03	3.1971185e+03	3.0874443e+03	3.1894684e+03	3.1889038e+03	3.1739060e+03	3.2275374e+03	3.1964748e+03	2.9786690e+03	3.1294473e+03	3.0455251e+03	3.1630577e+03	3.1107695e+03	3.0860226e+03	3.1233275e+03	3.0653330e+03	3.0925832e+03	3.1581049e+03	3.1470308e+03	3.0650067e+03	3.2486208e+03	3.1127867e+03	3.1472058e+03	3.0738970e+03	3.0838691e+03	3.1875229e+03	3.2609686e+03	3.2385507e+03	3.1515313e+03	3.2179342e+03	3.1561377e+03	3.1979433e+03	3.1347756e+03	3.1134551e+03	3.1259741e+03	3.0661759e+03	3.1556516e+03	3.0824396e+03	3.2387798e+03	3.1933734e+03	3.2153508e+03	3.0525597e+03	3.2352526e+03	3.1097349e+03	3.3106305e+03	3.0712093e+03	3.0856497e+03	3.0995204e+03	3.1443773e+03
3.2520344e+03	3.1799180e+03	3.2082039e+03	3.1267828e+03	3.2231114e+03	3.2054489e+03	3.1754384e+03	3.2361276e+03	3.2024145e+03	2.9847870e+03	3.1525739e+03	3.0496727e+03	3.1743330e+03	3.1295355e+03	3.0923206e+03	3.1301046e+03	3.0830872e+03	3.0990439e+03	3.1642858e+03	3.1522833e+03	3.0729884e+03	3.2489961e+03	3.1167381e+03	3.1565686e+03	3.0785035e+03	3.1062969e+03	3.1966153e+03	3.2676257e+03	3.2494094e+03	3.1623964e+03	3.2175970e+03	3.1575830e+03	3.1995273e+03	3.1449473e+03	3.1169725e+03	3.1330595e+03	3.0741334e+03	3.1707869e+03	3.0860753e+03	3.2388081e+03	3.2108943e+03	3.2160446e+03	3.0671533e+03	3.2443534e+03	3.1336882e+03	3.3265231e+03	3.0840834e+03	3.0901007e+03	3.1049268e+03	3.1478102e+03
3.2583248e+03	3.1828851e+03	3.2197826e+03	3.1358154e+03	3.2277441e+03	3.2108994e+03	3.2201917e+03	3.2429926e+03	3.2106685e+03	2.9984247e+03	3.1656468e+03	3.0819928e+03	3.1772228e+03	3.1331712e+03	3.0969496e+03	3.1287192e+03	3.0897616e+03	3.1014008e+03	3.2416638e+03	3.1676703e+03	3.0744848e+03	3.2944261e+03	3.1190126e+03	3.1626401e+03	3.0797763e+03	3.1128261e+03	3.2009657e+03	3.2741732e+03	3.2561956e+03	3.1978882e+03	3.2261544e+03	3.1626634e+03	3.2055336e+03	3.1747542e+03	3.1371354e+03	3.1396827e+03	3.1099044e+03	3.1898639e+03	3.0908210e+03	3.2406031e+03	3.2219352e+03	3.2201247e+03	3.0902695e+03	3.2787280e+03	3.1431315e+03	3.3345945e+03	3.0883150e+03	3.0937396e+03	3.1047904e+03	3.1525903e+03
3.2588929e+03	3.1836918e+03	3.2313213e+03	3.1651000e+03	3.2397380e+03	3.2216118e+03	3.2397604e+03	3.2635802e+03	3.2476964e+03	3.0155593e+03	3.1904417e+03	3.0907432e+03	3.1771523e+03	3.1549814e+03	3.1029111e+03	3.1337174e+03	3.0883257e+03	3.1052470e+03	3.2461345e+03	3.1946455e+03	3.1014498e+03	3.2951294e+03	3.1367599e+03	3.1642305e+03	3.0849075e+03	3.1163293e+03	3.2118359e+03	3.2823130e+03	3.2546573e+03	3.2011634e+03	3.2264839e+03	3.1677065e+03	3.2079333e+03	3.1825165e+03	3.1557576e+03	3.1589835e+03	3.1119092e+03	3.1924359e+03	3.0952583e+03	3.2747429e+03	3.2240678e+03	3.2353837e+03	3.0934479e+03	3.2789607e+03	3.1443159e+03	3.3380644e+03	3.0894325e+03	3.1024619e+03	3.1322226e+03	3.1754321e+03
3.2618071e+03	3.1886689e+03	3.2460733e+03	3.1778041e+03	3.2408713e+03	3.2268591e+03	3.2668356e+03	3.2808138e+03	3.2586607e+03	3.0206521e+03	3.2064202e+03	3.0910564e+03	3.1983047e+03	3.1567468e+03	3.1043946e+03	3.1370353e+03	3.0888100e+03	3.1207523e+03	3.2478723e+03	3.2148813e+03	3.1086208e+03	3.2974366e+03	3.1401850e+03	3.1664306e+03	3.1087247e+03	3.1263991e+03	3.2185389e+03	3.2881265e+03	3.2656750e+03	3.2070570e+03	3.2408473e+03	3.1880454e+03	3.2093630e+03	3.2253480e+03	3.1573703e+03	3.1719940e+03	3.1266627e+03	3.2119754e+03	3.1017157e+03	3.2895990e+03	3.2476230e+03	3.2398055e+03	3.0946162e+03	3.2898581e+03	3.1492016e+03	3.3435976e+03	3.1040712e+03	3.1019153e+03	3.1428662e+03	3.2041211e+03
3.2732864e+03	3.1994517e+03	3.2497283e+03	3.1793728e+03	3.2447635e+03	3.2328864e+03	3.2725535e+03	3.2901704e+03	3.2590402e+03	3.0325984e+03	3.2118960e+03	3.0971493e+03	3.2075959e+03	3.1772609e+03	3.1071885e+03	3.1449292e+03	3.0953451e+03	3.1327653e+03	3.2582866e+03	3.2180551e+03	3.1183177e+03	3.3082703e+03	3.1484314e+03	3.1967864e+03	3.1290916e+03	3.1484262e+03	3.2291736e+03	3.2900859e+03	3.2682517e+03	3.2103354e+03	3.2505840e+03	3.1878169e+03	3.2123273e+03	3.2305506e+03	3.1617032e+03	3.1725711e+03	3.1543822e+03	3.2313696e+03	3.1076663e+03	3.3118931e+03	3.2505347e+03	3.2505720e+03	3.0980021e+03	3.3010903e+03	3.1533083e+03	3.3476539e+03	3.1095864e+03	3.1241638e+03	3.1431159e+03	3.2035323e+03
3.2786780e+03	3.2100660e+03	3.2494519e+03	3.1915309e+03	3.2535848e+03	3.2357786e+03	3.3116393e+03	3.2925129e+03	3.2730243e+03	3.0621366e+03	3.2384421e+03	3.1001692e+03	3.2199905e+03	3.1924352e+03	3.1195482e+03	3.1487434e+03	3.0953509e+03	3.1362373e+03	3.2667570e+03	3.2212149e+03	3.1198790e+03	3.3199123e+03	3.1540860e+03	3.2008048e+03	3.1354753e+03	3.1714941e+03	3.2497073e+03	3.2990450e+03	3.2772029e+03	3.2116329e+03	3.2536654e+03	3.2010764e+03	3.2260562e+03	3.2397027e+03	3.1696138e+03	3.1752806e+03	3.1558071e+03	3.2481868e+03	3.1084205e+03	3.3224585e+03	3.2625475e+03	3.2500232e+03	3.0987506e+03	3.3024852e+03	3.1582509e+03	3.3492131e+03	3.1254404e+03	3.1278977e+03	3.1829494e+03	3.2062943e+03
3.2825453e+03	3.2256844e+03	3.2519030e+03	3.1987227e+03	3.2565756e+03	3.2377763e+03	3.3185474e+03	3.3157571e+03	3.2918163e+03	3.0865264e+03	3.2421104e+03	3.1043977e+03	3.2425214e+03	3.1946355e+03	3.1210241e+03	3.1602877e+03	3.0987888e+03	3.1366569e+03	3.2717542e+03	3.2342018e+03	3.1430984e+03	3.3414237e+03	3.1759492e+03	3.2075904e+03	3.1413513e+03	3.1914213e+03	3.2629122e+03	3.3003753e+03	3.2849753e+03	3.2131471e+03	3.2628967e+03	3.2067919e+03	3.2301253e+03	3.2477133e+03	3.1731384e+03	3.1764034e+03	3.1583293e+03	3.2533431e+03	3.1178011e+03	3.3783894e+03	3.2737664e+03	3.2657256e+03	3.1413058e+03	3.3156053e+03	3.1703154e+03	3.3847035e+03	3.1350230e+03	3.1278803e+03	3.2083746e+03	3.2117989e+03
3.3049864e+03	3.2487641e+03	3.2683703e+03	3.2265051e+03	3.2620317e+03	3.2533547e+03	3.3253581e+03	3.3524737e+03	3.2929691e+03	3.1078498e+03	3.2543532e+03	3.1181970e+03	3.2488561e+03	3.2134201e+03	3.1573973e+03	3.1622786e+03	3.1004898e+03	3.1660825e+03	3.2759362e+03	3.2510544e+03	3.1510276e+03	3.3405627e+03	3.1802641e+03	3.2088452e+03	3.1559389e+03	3.1963871e+03	3.2673170e+03	3.3053559e+03	3.3135800e+03	3.2159178e+03	3.2641041e+03	3.2217531e+03	3.2577384e+03	3.2613649e+03	3.1965571e+03	3.1920202e+03	3.1700203e+03	3.2564194e+03	3.1203396e+03	3.3795831e+03	3.2830137e+03	3.2703279e+03	3.1509593e+03	3.3349470e+03	3.1824347e+03	3.3906357e+03	3.1358637e+03	3.1332151e+03	3.2092191e+03	3.2116215e+03
3.3084621e+03	3.2598041e+03	3.2819363e+03	3.2295074e+03	3.2876649e+03	3.2707546e+03	3.3440902e+03	3.3526620e+03	3.2984007e+03	3.1114049e+03	3.2640178e+03	3.1205140e+03	3.2566354e+03	3.2297152e+03	3.1732406e+03	3.1627396e+03	3.1067732e+03	3.1805183e+03	3.2953380e+03	3.2635528e+03	3.1651881e+03	3.3431819e+03	3.1824787e+03	3.2205677e+03	3.1571324e+03	3.2151082e+03	3.2795426e+03	3.3107718e+03	3.3164763e+03	3.2310208e+03	3.2743378e+03	3.2269345e+03	3.2719377e+03	3.2617554e+03	3.2016880e+03	3.1932917e+03	3.1903776e+03	3.2720857e+03	3.1235687e+03	3.3809032e+03	3.2947095e+03	3.2790111e+03	3.1515654e+03	3.3490249e+03	3.1938294e+03	3.4166505e+03	3.1588998e+03	3.1514228e+03	3.2159102e+03	3.2178415e+03
3.3203273e+03	3.2735038e+03	3.2877977e+03	3.2344687e+03	3.3336378e+03	3.2744256e+03	3.3500941e+03	3.3564117e+03	3.3066977e+03	3.1313766e+03	3.2842517e+03	3.1430393e+03	3.2604417e+03	3.2336334e+03	3.1777888e+03	3.1684616e+03	3.1081961e+03	3.1814470e+03	3.3028039e+03	3.2907391e+03	3.1732901e+03	3.3619795e+03	3.2086034e+03	3.2244479e+03	3.1631468e+03	3.2220697e+03	3.2829818e+03	3.3205698e+03	3.3238560e+03	3.2498759e+03	3.2774064e+03	3.2652890e+03	3.3101608e+03	3.2865351e+03	3.2013997e+03	3.2128741e+03	3.2018794e+03	3.2805418e+03	3.1566887e+03	3.4415762e+03	3.3002106e+03	3.3015329e+03	3.1548324e+03	3.3520024e+03	3.2031841e+03	3.4314510e+03	3.1594349e+03	3.1565586e+03	3.2170404e+03	3.2235050e+03
3.3181249e+03	3.2805680e+03	3.2875516e+03	3.2360916e+03	3.3575241e+03	3.2821682e+03	3.3533184e+03	3.3718631e+03	3.3222026e+03	3.1395840e+03	3.2851694e+03	3.1670894e+03	3.2719227e+03	3.2488645e+03	3.1872103e+03	3.1710100e+03	3.1464748e+03	3.1883287e+03	3.3362764e+03	3.3169011e+03	3.1831838e+03	3.3655611e+03	3.2123442e+03	3.2352798e+03	3.1771708e+03	3.2310003e+03	3.2862224e+03	3.3285717e+03	3.3484379e+03	3.2813329e+03	3.2812938e+03	3.2941695e+03	3.3221519e+03	3.2971691e+03	3.2160093e+03	3.2207905e+03	3.2046245e+03	3.3083744e+03	3.1698784e+03	3.4461591e+03	3.3023334e+03	3.3410112e+03	3.1580112e+03	3.3535443e+03	3.2042688e+03	3.4466158e+03	3.1809520e+03	3.1652604e+03	3.2446283e+03	3.2425702e+03
3.3197521e+03	3.3079405e+03	3.2930438e+03	3.2510327e+03	3.3633092e+03	3.2943506e+03	3.3759597e+03	3.3823463e+03	3.3271607e+03	3.1592790e+03	3.2879144e+03	3.1712794e+03	3.2864799e+03	3.2656355e+03	3.2006215e+03	3.2016291e+03	3.1800294e+03	3.2002750e+03	3.3728364e+03	3.3174551e+03	3.1817106e+03	3.3748613e+03	3.2483148e+03	3.2367570e+03	3.1826674e+03	3.2336473e+03	3.2970766e+03	3.3360765e+03	3.3610181e+03	3.2876796e+03	3.2970255e+03	3.2957215e+03	3.3407295e+03	3.3140339e+03	3.2166630e+03	3.2234167e+03	3.2098188e+03	3.3217860e+03	3.1764260e+03	3.4869375e+03	3.3070240e+03	3.3752586e+03	3.1834630e+03	3.3990680e+03	3.2067518e+03	3.4759555e+03	3.2219506e+03	3.2068133e+03	3.2477916e+03	3.2435873e+03
3.3213484e+03	3.3058638e+03	3.3103204e+03	3.2636054e+03	3.3752712e+03	3.3022391e+03	3.3801762e+03	3.3885834e+03	3.3292761e+03	3.1604979e+03	3.3284582e+03	3.1874260e+03	3.2886112e+03	3.2757171e+03	3.2043618e+03	3.2031972e+03	3.1853234e+03	3.2125784e+03	3.3819491e+03	3.3460628e+03	3.1985783e+03	3.3918604e+03	3.2531241e+03	3.2381259e+03	3.1919648e+03	3.2345795e+03	3.2976234e+03	3.3569049e+03	3.3624886e+03	3.2924373e+03	3.2969332e+03	3.2974145e+03	3.3487184e+03	3.3335763e+03	3.2206930e+03	3.2308240e+03	3.2166940e+03	3.3222082e+03	3.1879113e+03	3.4958809e+03	3.3104701e+03	3.3775414e+03	3.1962017e+03	3.4000808e+03	3.2086825e+03	3.4909406e+03	3.2461014e+03	3.2071947e+03	3.2571487e+03	3.2452096e+03
3.3306256e+03	3.3329297e+03	3.3124946e+03	3.2698372e+03	3.3826653e+03	3.3117379e+03	3.3825752e+03	3.3995087e+03	3.3383210e+03	3.1866972e+03	3.3322257e+03	3.1886520e+03	3.3154079e+03	3.2769714e+03	3.2061007e+03	3.2063105e+03	3.2070058e+03	3.2184731e+03	3.4007950e+03	3.3560612e+03	3.1987913e+03	3.3968592e+03	3.2577119e+03	3.2818042e+03	3.2048647e+03	3.3066934e+03	3.3021305e+03	3.3558887e+03	3.3753664e+03	3.2955407e+03	3.3027185e+03	3.3040141e+03	3.3509826e+03	3.3336421e+03	3.2215213e+03	3.2426304e+03	3.2183140e+03	3.3522876e+03	3.1991724e+03	3.4966532e+03	3.3195515e+03	3.4389989e+03	3.2016705e+03	3.4047116e+03	3.2185239e+03	3.4938416e+03	3.2781354e+03	3.2215290e+03	3.2584304e+03	3.2468416e+03
3.3463724e+03	3.3418726e+03	3.3218024e+03	3.3041103e+03	3.4115247e+03	3.3161687e+03	3.3893927e+03	3.4112874e+03	3.3469232e+03	3.1897214e+03	3.3396334e+03	3.1922520e+03	3.3171012e+03	3.2831008e+03	3.2198440e+03	3.2290115e+03	3.2112190e+03	3.2213754e+03	3.4045796e+03	3.3697272e+03	3.2019619e+03	3.4005765e+03	3.2657640e+03	3.3011031e+03	3.2091498e+03	3.3091953e+03	3.3189375e+03	3.3616039e+03	3.3765526e+03	3.2963571e+03	3.3027266e+03	3.3105960e+03	3.3531521e+03	3.3402628e+03	3.2251687e+03	3.2531420e+03	3.2202813e+03	3.3532919e+03	3.1994493e+03	3.5038591e+03	3.3419491e+03	3.4519444e+03	3.2028937e+03	3.4042817e+03	3.2248884e+03	3.4969272e+03	3.2928675e+03	3.2240788e+03	3.2630735e+03	3.2475569e+03
3.3532544e+03	3.3487155e+03	3.3252519e+03	3.3028827e+03	3.4141530e+03	3.3204263e+03	3.3943429e+03	3.4124487e+03	3.3662088e+03	3.1957151e+03	3.3441479e+03	3.1925780e+03	3.3553467e+03	3.3004558e+03	3.2256641e+03	3.2374731e+03	3.2169866e+03	3.2291285e+03	3.4171163e+03	3.3963811e+03	3.2156753e+03	3.4090007e+03	3.2650378e+03	3.3443350e+03	3.2227519e+03	3.3088364e+03	3.3207125e+03	3.3665548e+03	3.3862360e+03	3.3006486e+03	3.3123460e+03	3.3249938e+03	3.3648704e+03	3.3531928e+03	3.2255526e+03	3.2562691e+03	3.2247807e+03	3.3665362e+03	3.2087368e+03	3.5051006e+03	3.3667713e+03	3.4556117e+03	3.2057792e+03	3.4058513e+03	3.2303671e+03	3.5162988e+03	3.3036548e+03	3.2260664e+03	3.2980909e+03	3.2486789e+03
3.3582250e+03	3.3621454e+03	3.3553554e+03	3.3112862e+03	3.4269924e+03	3.3319312e+03	3.3944335e+03	3.4284370e+03	3.3904336e+03	3.2031799e+03	3.3518493e+03	3.1955803e+03	3.3554179e+03	3.3128928e+03	3.2472308e+03	3.2759234e+03	3.2331595e+03	3.2450390e+03	3.4294789e+03	3.3976352e+03	3.2179539e+03	3.4473278e+03	3.2955269e+03	3.3575045e+03	3.2227476e+03	3.3095901e+03	3.3306806e+03	3.3772462e+03	3.3900468e+03	3.3011177e+03	3.3392721e+03	3.3271392e+03	3.3929400e+03	3.3850753e+03	3.2325076e+03	3.2661059e+03	3.2387414e+03	3.3793750e+03	3.2083182e+03	3.5174051e+03	3.3821396e+03	3.4683645e+03	3.2125119e+03	3.4098449e+03	3.2374951e+03	3.5192381e+03	3.3070413e+03	3.2560826e+03	3.3037596e+03	3.2497499e+03
3.3584765e+03	3.3899543e+03	3.3615997e+03	3.3454952e+03	3.4614472e+03	3.3326421e+03	3.4091566e+03	3.4302318e+03	3.4179489e+03	3.2106791e+03	3.3692413e+03	3.1976880e+03	3.3772025e+03	3.3217998e+03	3.2490457e+03	3.2811067e+03	3.2446373e+03	3.2586708e+03	3.4316301e+03	3.3986642e+03	3.2567504e+03	3.4485383e+03	3.3007369e+03	3.3822537e+03	3.2300320e+03	3.3163756e+03	3.3588171e+03	3.3859361e+03	3.3962277e+03	3.3032062e+03	3.3421314e+03	3.3353592e+03	3.4015721e+03	3.3851480e+03	3.2401909e+03	3.3169132e+03	3.2405470e+03	3.4119757e+03	3.2172082e+03	3.5472678e+03	3.3849111e+03	3.4717366e+03	3.2160210e+03	3.4280419e+03	3.2624726e+03	3.5211014e+03	3.3085548e+03	3.2579195e+03	3.3289540e+03	3.2523909e+03
3.3685331e+03	3.3929365e+03	3.3841106e+03	3.3653059e+03	3.4697277e+03	3.3604912e+03	3.4165837e+03	3.4323980e+03	3.4295823e+03	3.2146605e+03	3.3728452e+03	3.2053253e+03	3.3829584e+03	3.3282961e+03	3.2617471e+03	3.2983401e+03	3.2591380e+03	3.2616299e+03	3.4549146e+03	3.3995053e+03	3.2584906e+03	3.4465919e+03	3.3014893e+03	3.4010869e+03	3.2452632e+03	3.3197205e+03	3.3762340e+03	3.3888676e+03	3.4389086e+03	3.3026191e+03	3.3471507e+03	3.3524176e+03	3.4070790e+03	3.3901809e+03	3.2467917e+03	3.3369920e+03	3.2440393e+03	3.4298460e+03	3.2250478e+03	3.5474882e+03	3.3880603e+03	3.4787787e+03	3.2187060e+03	3.4445342e+03	3.2742529e+03	3.5765933e+03	3.3122111e+03	3.2676281e+03	3.3325991e+03	3.2558217e+03
3.3980733e+03	3.3930840e+03	3.3906639e+03	3.3788856e+03	3.4918596e+03	3.3696644e+03	3.4703010e+03	3.4321070e+03	3.4408301e+03	3.2144329e+03	3.3819626e+03	3.2205719e+03	3.3830654e+03	3.3484918e+03	3.2710539e+03	3.3087653e+03	3.2682285e+03	3.2794305e+03	3.4625552e+03	3.4029572e+03	3.2693347e+03	3.4516536e+03	3.3127296e+03	3.4007473e+03	3.2482151e+03	3.3295391e+03	3.3756845e+03	3.4006071e+03	3.4749117e+03	3.3040059e+03	3.3581959e+03	3.3529059e+03	3.4134668e+03	3.4050373e+03	3.2458522e+03	3.3716332e+03	3.2524344e+03	3.4335704e+03	3.2312046e+03	3.5654811e+03	3.4082023e+03	3.5082656e+03	3.2215441e+03	3.4506137e+03	3.2960483e+03	3.5769440e+03	3.3287164e+03	3.2688040e+03	3.3411842e+03	3.2743796e+03
3.3976178e+03	3.3963846e+03	3.4015141e+03	3.3792595e+03	3.5197867e+03	3.3756944e+03	3.4748318e+03	3.4413618e+03	3.4521552e+03	3.2299528e+03	3.3918218e+03	3.2300972e+03	3.3869403e+03	3.3523858e+03	3.2883040e+03	3.3220132e+03	3.2977220e+03	3.2912966e+03	3.4822889e+03	3.4075317e+03	3.2782046e+03	3.4536328e+03	3.3147119e+03	3.4185308e+03	3.2507068e+03	3.3347696e+03	3.3774518e+03	3.4159212e+03	3.5014627e+03	3.3088715e+03	3.3688732e+03	3.3822876e+03	3.4147930e+03	3.4419244e+03	3.2580383e+03	3.3761906e+03	3.2608711e+03	3.4399073e+03	3.2798311e+03	3.5814832e+03	3.4166627e+03	3.5183484e+03	3.2339045e+03	3.4624667e+03	3.3110428e+03	3.5781849e+03	3.3303705e+03	3.2774482e+03	3.3496618e+03	3.2748232e+03
3.4073863e+03	3.3966933e+03	3.4148033e+03	3.3799931e+03	3.5182822e+03	3.3904977e+03	3.4868249e+03	3.4643784e+03	3.4515861e+03	3.2367066e+03	3.3908580e+03	3.2356901e+03	3.3933868e+03	3.3563046e+03	3.2905117e+03	3.3234850e+03	3.3040452e+03	3.2952094e+03	3.4851645e+03	3.4072957e+03	3.2825723e+03	3.4694538e+03	3.3298275e+03	3.4232549e+03	3.2537075e+03	3.3847241e+03	3.3833279e+03	3.4226182e+03	3.5133621e+03	3.3201628e+03	3.3754564e+03	3.3837256e+03	3.4334771e+03	3.4687504e+03	3.2603396e+03	3.3826264e+03	3.2772983e+03	3.4416831e+03	3.2862182e+03	3.5870967e+03	3.4226973e+03	3.5309644e+03	3.2436443e+03	3.4921071e+03	3.3140535e+03	3.5971197e+03	3.3406926e+03	3.2874762e+03	3.3494073e+03	3.2792625e+03
3.4090084e+03	3.3987719e+03	3.4405814e+03	3.3857817e+03	3.5403057e+03	3.3937458e+03	3.5171665e+03	3.4971811e+03	3.4597758e+03	3.2460004e+03	3.4096105e+03	3.2394342e+03	3.3981615e+03	3.3704273e+03	3.3137007e+03	3.3443192e+03	3.3102639e+03	3.2975948e+03	3.5006665e+03	3.4161380e+03	3.3080730e+03	3.4726392e+03	3.3300759e+03	3.4260141e+03	3.2633483e+03	3.3857793e+03	3.4055113e+03	3.4278452e+03	3.5211268e+03	3.3196149e+03	3.3819553e+03	3.3988611e+03	3.4420765e+03	3.4701529e+03	3.2693310e+03	3.3820858e+03	3.2786831e+03	3.4455904e+03	3.2882086e+03	3.5998427e+03	3.4304605e+03	3.5301668e+03	3.2533041e+03	3.4922052e+03	3.3512436e+03	3.6236593e+03	3.3497109e+03	3.3043206e+03	3.3504316e+03	3.3040080e+03
3.4194523e+03	3.4086954e+03	3.4747812e+03	3.3878635e+03	3.5613325e+03	3.3939842e+03	3.5220097e+03	3.5017558e+03	3.4633653e+03	3.2521600e+03	3.4162844e+03	3.2502385e+03	3.4025733e+03	3.3780252e+03	3.3155786e+03	3.3488508e+03	3.3393384e+03	3.3087328e+03	3.5078757e+03	3.4218404e+03	3.3166998e+03	3.4813669e+03	3.3487122e+03	3.4489024e+03	3.2654272e+03	3.4139923e+03	3.4091427e+03	3.4436447e+03	3.5226899e+03	3.3265127e+03	3.3947484e+03	3.4060799e+03	3.4424411e+03	3.4776825e+03	3.2788241e+03	3.3896150e+03	3.2822754e+03	3.4554810e+03	3.3022717e+03	3.6061352e+03	3.4385448e+03	3.5337737e+03	3.2552488e+03	3.4932191e+03	3.3525034e+03	3.6280796e+03	3.3577761e+03	3.3210439e+03	3.3500117e+03	3.3146794e+03
3.4251246e+03	3.4113916e+03	3.4900064e+03	3.3914105e+03	3.5938259e+03	3.4232822e+03	3.5283496e+03	3.5009375e+03	3.4814908e+03	3.2579651e+03	3.4233161e+03	3.2711102e+03	3.4151291e+03	3.3885899e+03	3.3229932e+03	3.3521911e+03	3.3417308e+03	3.3115560e+03	3.5218929e+03	3.4223546e+03	3.3233704e+03	3.5101453e+03	3.3728399e+03	3.4660069e+03	3.2695431e+03	3.4344113e+03	3.4280846e+03	3.4467370e+03	3.5245391e+03	3.3286765e+03	3.4062263e+03	3.4199823e+03	3.4505229e+03	3.4830910e+03	3.2948705e+03	3.4092475e+03	3.2939956e+03	3.4591679e+03	3.3261786e+03	3.6126700e+03	3.4423524e+03	3.5511861e+03	3.2736248e+03	3.4994568e+03	3.3708741e+03	3.6307232e+03	3.3584791e+03	3.3280285e+03	3.3550655e+03	3.3187557e+03
3.4373872e+03	3.4116619e+03	3.5035217e+03	3.3965165e+03	3.5982965e+03	3.4495880e+03	3.5295855e+03	3.5592671e+03	3.4835818e+03	3.2675576e+03	3.4297614e+03	3.2840871e+03	3.4309182e+03	3.3894471e+03	3.3260754e+03	3.3737702e+03	3.3421935e+03	3.3383953e+03	3.5443826e+03	3.4237879e+03	3.3544342e+03	3.5276600e+03	3.3737834e+03	3.4856637e+03	3.2734337e+03	3.4462034e+03	3.4328455e+03	3.4585451e+03	3.5334861e+03	3.3601673e+03	3.4060165e+03	3.4335858e+03	3.4522132e+03	3.5038925e+03	3.2994353e+03	3.4629787e+03	3.2914944e+03	3.4675874e+03	3.3363419e+03	3.6157714e+03	3.4461626e+03	3.5511437e+03	3.3177402e+03	3.5000563e+03	3.3724746e+03	3.6417932e+03	3.3698145e+03	3.3282312e+03	3.3779811e+03	3.3227401e+03
3.4502074e+03	3.4160124e+03	3.5177689e+03	3.3990667e+03	3.5981609e+03	3.4558988e+03	3.5499115e+03	3.5663768e+03	3.4884500e+03	3.2728181e+03	3.4392315e+03	3.2877834e+03	3.4408470e+03	3.4284974e+03	3.3363965e+03	3.3773632e+03	3.3464807e+03	3.3880634e+03	3.5524129e+03	3.4281376e+03	3.3907553e+03	3.5312431e+03	3.3816044e+03	3.4868888e+03	3.2777457e+03	3.4605469e+03	3.4778216e+03	3.4649683e+03	3.5412275e+03	3.3629513e+03	3.4079700e+03	3.4383981e+03	3.4564317e+03	3.5310696e+03	3.3075032e+03	3.4707794e+03	3.2953820e+03	3.4669363e+03	3.3496505e+03	3.6230165e+03	3.4626293e+03	3.5645349e+03	3.3223722e+03	3.5028360e+03	3.3818981e+03	3.6635635e+03	3.3729486e+03	3.3315694e+03	3.3859591e+03	3.3466019e+03
3.4639742e+03	3.4253155e+03	3.5156482e+03	3.4080691e+03	3.6141803e+03	3.4755285e+03	3.5509627e+03	3.5656376e+03	3.5006957e+03	3.3034819e+03	3.4432343e+03	3.2899719e+03	3.4520591e+03	3.4474668e+03	3.3544545e+03	3.3806485e+03	3.3488096e+03	3.3944561e+03	3.5586961e+03	3.4385280e+03	3.3937863e+03	3.5341156e+03	3.3811236e+03	3.4947785e+03	3.2843456e+03	3.4692311e+03	3.4831000e+03	3.5053082e+03	3.5526714e+03	3.3826063e+03	3.4262216e+03	3.4486250e+03	3.5239514e+03	3.5424342e+03	3.3151717e+03	3.4766741e+03	3.2953288e+03	3.4771585e+03	3.3516512e+03	3.6339941e+03	3.4778172e+03	3.5643882e+03	3.3354895e+03	3.5218307e+03	3.3900137e+03	3.6653266e+03	3.3770523e+03	3.3355098e+03	3.3894940e+03	3.3584839e+03
3.4719264e+03	3.4257177e+03	3.5378627e+03	3.4114284e+03	3.6160602e+03	3.4776945e+03	3.5834522e+03	3.5701001e+03	3.5030160e+03	3.3111283e+03	3.4485910e+03	3.3155077e+03	3.4549429e+03	3.4611151e+03	3.3540121e+03	3.3838731e+03	3.3595250e+03	3.3977201e+03	3.5653637e+03	3.4390126e+03	3.3978972e+03	3.5340835e+03	3.4295101e+03	3.4977053e+03	3.2883444e+03	3.4849685e+03	3.4909591e+03	3.5278793e+03	3.5539065e+03	3.3882484e+03	3.4448921e+03	3.4571392e+03	3.5269586e+03	3.5519813e+03	3.3590022e+03	3.5083277e+03	3.2969394e+03	3.4994560e+03	3.3584704e+03	3.6388688e+03	3.5152331e+03	3.5754976e+03	3.3357712e+03	3.5207232e+03	3.3932115e+03	3.6861822e+03	3.3840985e+03	3.3554374e+03	3.4061265e+03	3.3635138e+03
3.5004785e+03	3.4287458e+03	3.5430113e+03	3.4289317e+03	3.6176078e+03	3.4809372e+03	3.5940137e+03	3.5900986e+03	3.5220451e+03	3.3151180e+03	3.4551985e+03	3.3197702e+03	3.4627425e+03	3.4828568e+03	3.3558364e+03	3.3936905e+03	3.3696687e+03	3.3998061e+03	3.5867193e+03	3.4510715e+03	3.3986178e+03	3.5362029e+03	3.4326320e+03	3.4965741e+03	3.2927087e+03	3.4871387e+03	3.5025791e+03	3.5303063e+03	3.5742313e+03	3.3952025e+03	3.4546493e+03	3.4596482e+03	3.5313871e+03	3.5589852e+03	3.4275963e+03	3.5103188e+03	3.3084091e+03	3.5044130e+03	3.4008352e+03	3.6674597e+03	3.5319557e+03	3.5829695e+03	3.3735033e+03	3.5212185e+03	3.3915710e+03	3.6890411e+03	3.3878368e+03	3.3581034e+03	3.4213608e+03	3.3831419e+03
3.5112642e+03	3.4346753e+03	3.5645877e+03	3.4420640e+03	3.6403927e+03	3.4982343e+03	3.5973778e+03	3.5955435e+03	3.5226609e+03	3.3279500e+03	3.4757027e+03	3.3240114e+03	3.4674979e+03	3.4932773e+03	3.3576797e+03	3.4267386e+03	3.3737624e+03	3.4260202e+03	3.5896366e+03	3.4735770e+03	3.3989248e+03	3.5483385e+03	3.4511152e+03	3.5097550e+03	3.3298621e+03	3.5229401e+03	3.5093963e+03	3.5308150e+03	3.5820611e+03	3.4100174e+03	3.4573991e+03	3.4608477e+03	3.5347744e+03	3.5840502e+03	3.4345493e+03	3.5268798e+03	3.3321171e+03	3.5127557e+03	3.4088076e+03	3.6755852e+03	3.5342202e+03	3.5929680e+03	3.3951282e+03	3.5339644e+03	3.4003240e+03	3.6905147e+03	3.4125994e+03	3.3738317e+03	3.4253792e+03	3.4084838e+03
3.5638788e+03	3.4369913e+03	3.5656792e+03	3.4621065e+03	3.6683930e+03	3.4992125e+03	3.6034761e+03	3.6041045e+03	3.5216936e+03	3.3332817e+03	3.5201077e+03	3.3356685e+03	3.4821701e+03	3.5011491e+03	3.3737354e+03	3.4490689e+03	3.3802492e+03	3.4520049e+03	3.5920552e+03	3.4746658e+03	3.4227374e+03	3.5559616e+03	3.4589827e+03	3.5123341e+03	3.3286812e+03	3.5292084e+03	3.5119582e+03	3.5663819e+03	3.5968149e+03	3.4206820e+03	3.4598506e+03	3.4943336e+03	3.5363310e+03	3.6015881e+03	3.4480294e+03	3.5343890e+03	3.3427594e+03	3.5477275e+03	3.4120959e+03	3.6878711e+03	3.5470745e+03	3.5995612e+03	3.4461875e+03	3.5342837e+03	3.4248428e+03	3.6935039e+03	3.4183193e+03	3.3842668e+03	3.4296848e+03	3.4568376e+03
3.5655340e+03	3.4402872e+03	3.5735899e+03	3.4915679e+03	3.7276380e+03	3.5006672e+03	3.6172254e+03	3.6066671e+03	3.5388025e+03	3.3389684e+03	3.5261975e+03	3.3368473e+03	3.4841525e+03	3.5089075e+03	3.3732645e+03	3.4512403e+03	3.4149815e+03	3.4581459e+03	3.5959401e+03	3.4797078e+03	3.4344116e+03	3.5719851e+03	3.4636774e+03	3.5254821e+03	3.3560012e+03	3.5387788e+03	3.5299061e+03	3.5836131e+03	3.6215535e+03	3.4316256e+03	3.4756211e+03	3.5060012e+03	3.5797650e+03	3.6014010e+03	3.4564781e+03	3.5505656e+03	3.3615953e+03	3.5650715e+03	3.4228640e+03	3.6964731e+03	3.5480257e+03	3.6218121e+03	3.4470534e+03	3.5424422e+03	3.4372597e+03	3.7034843e+03	3.4213760e+03	3.4083774e+03	3.4300731e+03	3.4779000e+03
3.5874209e+03	3.4616436e+03	3.5909455e+03	3.4925151e+03	3.7333291e+03	3.5072757e+03	3.6389455e+03	3.6140517e+03	3.5470307e+03	3.3386382e+03	3.5316207e+03	3.3427786e+03	3.4871841e+03	3.5162806e+03	3.4101010e+03	3.4583141e+03	3.4159841e+03	3.4557618e+03	3.6128909e+03	3.4893496e+03	3.4698533e+03	3.5708977e+03	3.4687470e+03	3.5289907e+03	3.3559713e+03	3.5413386e+03	3.5538318e+03	3.5911737e+03	3.6398887e+03	3.4365017e+03	3.4849209e+03	3.5094793e+03	3.5817109e+03	3.6232100e+03	3.4592928e+03	3.5507240e+03	3.3671718e+03	3.5678292e+03	3.4258227e+03	3.7048076e+03	3.5522848e+03	3.6531155e+03	3.4565724e+03	3.5429563e+03	3.4485982e+03	3.7238918e+03	3.4242219e+03	3.4510338e+03	3.4347009e+03	3.4939450e+03
3.5872316e+03	3.4743463e+03	3.5988546e+03	3.4986797e+03	3.7579645e+03	3.5097454e+03	3.6552942e+03	3.6175327e+03	3.5490891e+03	3.3479354e+03	3.5397678e+03	3.3704527e+03	3.5058140e+03	3.5475593e+03	3.4819738e+03	3.4657348e+03	3.4266170e+03	3.4581969e+03	3.6238864e+03	3.5031919e+03	3.4944815e+03	3.5814192e+03	3.4750092e+03	3.5292657e+03	3.3898549e+03	3.5704269e+03	3.5533948e+03	3.5926126e+03	3.6458454e+03	3.4653722e+03	3.4952711e+03	3.5229892e+03	3.5834400e+03	3.6283726e+03	3.4757325e+03	3.5538001e+03	3.3688958e+03	3.5734284e+03	3.4351759e+03	3.7164259e+03	3.5596980e+03	3.6699830e+03	3.4696937e+03	3.5457541e+03	3.4499400e+03	3.7279845e+03	3.4360448e+03	3.4669108e+03	3.4528378e+03	3.4949593e+03
3.5942388e+03	3.4859963e+03	3.6276717e+03	3.5034789e+03	3.7751584e+03	3.5297714e+03	3.6762344e+03	3.6829031e+03	3.5639989e+03	3.3515449e+03	3.5575757e+03	3.3732412e+03	3.5124578e+03	3.5675574e+03	3.4933015e+03	3.4708990e+03	3.4295774e+03	3.4671782e+03	3.6309583e+03	3.5114241e+03	3.5003093e+03	3.5803542e+03	3.4880188e+03	3.5496721e+03	3.3980110e+03	3.5733958e+03	3.5559259e+03	3.6021655e+03	3.6463507e+03	3.4759558e+03	3.4953585e+03	3.5270032e+03	3.5875354e+03	3.6402721e+03	3.4813077e+03	3.5819279e+03	3.3725128e+03	3.5847454e+03	3.4698562e+03	3.7188857e+03	3.5695965e+03	3.6971925e+03	3.4711363e+03	3.5523753e+03	3.4894145e+03	3.7544468e+03	3.4456797e+03	3.4737334e+03	3.4607225e+03	3.4973938e+03
3.6043868e+03	3.4869335e+03	3.6353476e+03	3.5042062e+03	3.7776311e+03	3.5358967e+03	3.6813149e+03	3.7296679e+03	3.5810384e+03	3.3619962e+03	3.5787315e+03	3.3746543e+03	3.5213578e+03	3.5736926e+03	3.4963418e+03	3.4973947e+03	3.4750016e+03	3.5043571e+03	3.6795839e+03	3.5166869e+03	3.5037255e+03	3.5846691e+03	3.5045315e+03	3.5656281e+03	3.3990791e+03	3.5755873e+03	3.5657381e+03	3.6051647e+03	3.6486473e+03	3.4847025e+03	3.4940367e+03	3.5482497e+03	3.6235874e+03	3.6566113e+03	3.4876083e+03	3.5855965e+03	3.3751204e+03	3.6077112e+03	3.4824202e+03	3.7290528e+03	3.5951132e+03	3.7071105e+03	3.4702298e+03	3.5546294e+03	3.5203962e+03	3.7528163e+03	3.4503773e+03	3.4914381e+03	3.4640157e+03	3.5129447e+03
3.6065116e+03	3.4981882e+03	3.6354438e+03	3.5112211e+03	3.7889014e+03	3.5556318e+03	3.7039831e+03	3.7390044e+03	3.6062269e+03	3.3673056e+03	3.5842957e+03	3.3751469e+03	3.5226674e+03	3.5786849e+03	3.5147146e+03	3.5255096e+03	3.4971588e+03	3.5100394e+03	3.6864046e+03	3.5210738e+03	3.5060151e+03	3.5884724e+03	3.5067295e+03	3.5668501e+03	3.4038707e+03	3.5890748e+03	3.5689446e+03	3.6079653e+03	3.6785157e+03	3.4941375e+03	3.5014909e+03	3.5504654e+03	3.6302808e+03	3.6602733e+03	3.4924837e+03	3.5951981e+03	3.3788932e+03	3.6145882e+03	3.4857349e+03	3.7446672e+03	3.5969847e+03	3.7089138e+03	3.4752401e+03	3.5570017e+03	3.5246529e+03	3.7575918e+03	3.4540841e+03	3.5079921e+03	3.4750955e+03	3.5201524e+03
3.6085707e+03	3.5083934e+03	3.6444980e+03	3.5109448e+03	3.8018368e+03	3.6075422e+03	3.7202384e+03	3.7382277e+03	3.6100517e+03	3.3681240e+03	3.5944596e+03	3.4376958e+03	3.5530242e+03	3.5911080e+03	3.5174772e+03	3.5250017e+03	3.5018806e+03	3.5220614e+03	3.6907481e+03	3.5351674e+03	3.5116101e+03	3.6055090e+03	3.5249511e+03	3.5770493e+03	3.4164227e+03	3.5892904e+03	3.5984039e+03	3.6219607e+03	3.6967946e+03	3.4984651e+03	3.5043647e+03	3.5582300e+03	3.6338958e+03	3.6810468e+03	3.4963473e+03	3.6169768e+03	3.3852529e+03	3.6198060e+03	3.5097152e+03	3.7485968e+03	3.5955322e+03	3.7115509e+03	3.5049863e+03	3.5607467e+03	3.5297218e+03	3.7637939e+03	3.4695152e+03	3.5371183e+03	3.4731249e+03	3.5296585e+03
3.6272831e+03	3.5192234e+03	3.6498050e+03	3.5270238e+03	3.8364395e+03	3.6113143e+03	3.7246691e+03	3.7479943e+03	3.6327281e+03	3.3717162e+03	3.6036770e+03	3.4381765e+03	3.5579063e+03	3.5943566e+03	3.5306610e+03	3.5555572e+03	3.5072093e+03	3.5266813e+03	3.6969607e+03	3.5382682e+03	3.5191688e+03	3.6212305e+03	3.5298676e+03	3.6192552e+03	3.4175388e+03	3.5910640e+03	3.6407773e+03	3.6280020e+03	3.7105694e+03	3.5160882e+03	3.5190795e+03	3.5600055e+03	3.6353190e+03	3.7027027e+03	3.5279865e+03	3.6285866e+03	3.3867333e+03	3.6247030e+03	3.5111708e+03	3.7582793e+03	3.6265576e+03	3.7162855e+03	3.5047327e+03	3.5634733e+03	3.5443933e+03	3.7755263e+03	3.4715266e+03	3.5387754e+03	3.4801851e+03	3.5487579e+03
3.6254127e+03	3.5251205e+03	3.6515602e+03	3.5335802e+03	3.8455270e+03	3.6174206e+03	3.7400055e+03	3.7666621e+03	3.6371599e+03	3.3717102e+03	3.6157869e+03	3.4466451e+03	3.5617815e+03	3.6255401e+03	3.5315825e+03	3.5602930e+03	3.5133902e+03	3.5305450e+03	3.7410628e+03	3.5562994e+03	3.5243245e+03	3.6448781e+03	3.5425753e+03	3.6220943e+03	3.4183163e+03	3.6030789e+03	3.6487525e+03	3.6299022e+03	3.7190872e+03	3.5215809e+03	3.5408848e+03	3.6116972e+03	3.6396850e+03	3.7122066e+03	3.5500328e+03	3.6304017e+03	3.4190862e+03	3.6268177e+03	3.5167472e+03	3.7593931e+03	3.6309468e+03	3.7217063e+03	3.5071448e+03	3.5703755e+03	3.5538297e+03	3.7873979e+03	3.5023506e+03	3.5436924e+03	3.5063762e+03	3.5495822e+03
3.6362621e+03	3.5286993e+03	3.6523015e+03	3.5429456e+03	3.8483544e+03	3.6221328e+03	3.7438117e+03	3.8007218e+03	3.6599930e+03	3.3835180e+03	3.6144453e+03	3.4631019e+03	3.5671912e+03	3.6402058e+03	3.5344666e+03	3.5869666e+03	3.5217591e+03	3.5572768e+03	3.7417828e+03	3.5592439e+03	3.5351428e+03	3.6467138e+03	3.5569409e+03	3.6584754e+03	3.4196295e+03	3.6229996e+03	3.6508832e+03	3.6460714e+03	3.7188223e+03	3.5258684e+03	3.5569312e+03	3.6114808e+03	3.6499114e+03	3.7180783e+03	3.5533808e+03	3.6360425e+03	3.4235487e+03	3.6313831e+03	3.5259551e+03	3.7655985e+03	3.6500294e+03	3.7226046e+03	3.5218473e+03	3.5747960e+03	3.5659003e+03	3.8048940e+03	3.5076106e+03	3.5564694e+03	3.5067222e+03	3.5598414e+03
3.6576144e+03	3.5349086e+03	3.6704162e+03	3.5438457e+03	3.8464564e+03	3.6280612e+03	3.7457157e+03	3.8088751e+03	3.6862052e+03	3.3860587e+03	3.6188063e+03	3.4740031e+03	3.5694727e+03	3.6478620e+03	3.5598726e+03	3.6128250e+03	3.5255633e+03	3.5696674e+03	3.7450042e+03	3.5665771e+03	3.5439592e+03	3.6554681e+03	3.5627630e+03	3.6745089e+03	3.4330068e+03	3.6220338e+03	3.6966402e+03	3.6517667e+03	3.7225500e+03	3.5389763e+03	3.5692722e+03	3.6269251e+03	3.6750503e+03	3.7264583e+03	3.5586903e+03	3.6612850e+03	3.4482651e+03	3.6493553e+03	3.5464022e+03	3.7774320e+03	3.6521475e+03	3.7559208e+03	3.5274337e+03	3.5783920e+03	3.5804796e+03	3.8117742e+03	3.5128209e+03	3.5624053e+03	3.5184217e+03	3.5745479e+03
3.6663773e+03	3.5411813e+03	3.6787423e+03	3.5587799e+03	3.8613688e+03	3.6429806e+03	3.7714648e+03	3.8273549e+03	3.7122955e+03	3.3951498e+03	3.6224598e+03	3.4776029e+03	3.5747666e+03	3.6565981e+03	3.5632801e+03	3.6308722e+03	3.5299124e+03	3.5851814e+03	3.7522132e+03	3.6069918e+03	3.5717596e+03	3.6670208e+03	3.5716753e+03	3.6836500e+03	3.4414094e+03	3.6250224e+03	3.7144536e+03	3.6579658e+03	3.7351081e+03	3.6021290e+03	3.5849814e+03	3.7389311e+03	3.6752030e+03	3.7317560e+03	3.5839546e+03	3.6612815e+03	3.4695979e+03	3.6558311e+03	3.5512555e+03	3.7871487e+03	3.6929091e+03	3.7693980e+03	3.5297935e+03	3.5861724e+03	3.5802319e+03	3.8150529e+03	3.5443493e+03	3.5659573e+03	3.5196534e+03	3.5877444e+03
3.6831995e+03	3.5437854e+03	3.6826008e+03	3.5625216e+03	3.8695566e+03	3.6479260e+03	3.7803408e+03	3.8485636e+03	3.7207401e+03	3.3976029e+03	3.6357860e+03	3.5024689e+03	3.5859760e+03	3.6579092e+03	3.5664030e+03	3.6439308e+03	3.5396562e+03	3.5884954e+03	3.7507933e+03	3.6131305e+03	3.5741873e+03	3.6741417e+03	3.6256340e+03	3.7039520e+03	3.4537846e+03	3.6408642e+03	3.7217521e+03	3.6826712e+03	3.7725322e+03	3.6133287e+03	3.6302678e+03	3.7467273e+03	3.6886437e+03	3.7368406e+03	3.6116155e+03	3.6642687e+03	3.4740364e+03	3.6776314e+03	3.6186461e+03	3.7849185e+03	3.6974115e+03	3.7731989e+03	3.5308279e+03	3.5886680e+03	3.5815642e+03	3.8190684e+03	3.5496838e+03	3.5651936e+03	3.5357746e+03	3.5875047e+03
3.6917650e+03	3.5434216e+03	3.6858677e+03	3.5882213e+03	3.8731004e+03	3.6529234e+03	3.7865164e+03	3.8620753e+03	3.7293123e+03	3.3989665e+03	3.6594277e+03	3.5039345e+03	3.6624803e+03	3.6781635e+03	3.5719073e+03	3.6418816e+03	3.5460417e+03	3.6036645e+03	3.7528574e+03	3.6298027e+03	3.6028019e+03	3.7091194e+03	3.6325214e+03	3.7231465e+03	3.4565241e+03	3.6453596e+03	3.7488685e+03	3.6864428e+03	3.7976731e+03	3.6155873e+03	3.6323741e+03	3.7630773e+03	3.6892828e+03	3.7381712e+03	3.6382246e+03	3.6840544e+03	3.4869579e+03	3.6786746e+03	3.6209779e+03	3.7954629e+03	3.7011909e+03	3.7970491e+03	3.5339776e+03	3.5904737e+03	3.5841441e+03	3.8202678e+03	3.5527152e+03	3.5754011e+03	3.5390387e+03	3.6393307e+03
3.6954971e+03	3.5507103e+03	3.6899047e+03	3.5891957e+03	3.8752906e+03	3.6721859e+03	3.7898182e+03	3.8638261e+03	3.7533295e+03	3.4029851e+03	3.6640174e+03	3.5071683e+03	3.6625502e+03	3.6851568e+03	3.5846333e+03	3.6573099e+03	3.5491114e+03	3.6087488e+03	3.7589656e+03	3.6374741e+03	3.6611116e+03	3.7130957e+03	3.6314824e+03	3.7497889e+03	3.4751929e+03	3.6525537e+03	3.7503374e+03	3.6941512e+03	3.8044141e+03	3.6272018e+03	3.6390274e+03	3.7719971e+03	3.7021969e+03	3.7399099e+03	3.6426400e+03	3.6872394e+03	3.4958921e+03	3.7102906e+03	3.6213997e+03	3.8005790e+03	3.7087536e+03	3.8081376e+03	3.5356503e+03	3.6016285e+03	3.5910158e+03	3.8230200e+03	3.5544499e+03	3.5846641e+03	3.5471932e+03	3.6416169e+03
3.7047535e+03	3.5794875e+03	3.6934592e+03	3.5945754e+03	3.8909060e+03	3.6749622e+03	3.7914353e+03	3.8693039e+03	3.7869066e+03	3.4155104e+03	3.6665172e+03	3.5284490e+03	3.6721101e+03	3.6911645e+03	3.6265150e+03	3.6681314e+03	3.5705812e+03	3.6327209e+03	3.7712691e+03	3.6415454e+03	3.6662634e+03	3.7213556e+03	3.6350059e+03	3.7508154e+03	3.4878298e+03	3.6617183e+03	3.7705687e+03	3.7037891e+03	3.8315584e+03	3.6357147e+03	3.6491043e+03	3.7915317e+03	3.7002475e+03	3.7584633e+03	3.6424178e+03	3.6941688e+03	3.5046334e+03	3.7103306e+03	3.6227669e+03	3.8033249e+03	3.7076071e+03	3.8172049e+03	3.5498511e+03	3.6151144e+03	3.5941917e+03	3.8279311e+03	3.5571022e+03	3.6380206e+03	3.5476010e+03	3.6429783e+03
3.7425716e+03	3.5850967e+03	3.7036611e+03	3.6440612e+03	3.8918112e+03	3.6872337e+03	3.7945469e+03	3.8725483e+03	3.8164041e+03	3.4374863e+03	3.6675762e+03	3.5348115e+03	3.6822521e+03	3.7021220e+03	3.6334737e+03	3.6956615e+03	3.5818896e+03	3.6633576e+03	3.8095972e+03	3.6529387e+03	3.6702727e+03	3.7237377e+03	3.6369401e+03	3.7593148e+03	3.5026450e+03	3.6708867e+03	3.7755372e+03	3.7118188e+03	3.8425607e+03	3.6350185e+03	3.6559996e+03	3.7990499e+03	3.7040591e+03	3.7596848e+03	3.6494942e+03	3.7054373e+03	3.5297625e+03	3.7534878e+03	3.6459370e+03	3.8084785e+03	3.7231844e+03	3.8199238e+03	3.5561436e+03	3.6161500e+03	3.5937987e+03	3.8375362e+03	3.5672353e+03	3.6403502e+03	3.5501641e+03	3.6460172e+03
3.7496491e+03	3.6107082e+03	3.7343966e+03	3.6578582e+03	3.9136896e+03	3.7041669e+03	3.7952694e+03	3.8753576e+03	3.8245482e+03	3.4437729e+03	3.6728816e+03	3.5341241e+03	3.6839467e+03	3.7144186e+03	3.6397692e+03	3.6983884e+03	3.5855936e+03	3.6670735e+03	3.8492562e+03	3.6588974e+03	3.6759121e+03	3.7229540e+03	3.6418899e+03	3.7630199e+03	3.5034453e+03	3.7154821e+03	3.8005151e+03	3.7392411e+03	3.8776209e+03	3.6362609e+03	3.6624028e+03	3.8237203e+03	3.7058172e+03	3.7644090e+03	3.6603782e+03	3.7185986e+03	3.5709560e+03	3.7604388e+03	3.6499168e+03	3.8491392e+03	3.7227786e+03	3.8526750e+03	3.5561884e+03	3.6164880e+03	3.6139349e+03	3.8540805e+03	3.5752278e+03	3.6656254e+03	3.5548093e+03	3.6668805e+03
3.7529477e+03	3.6116582e+03	3.7417185e+03	3.6802914e+03	3.9212471e+03	3.7047470e+03	3.7942751e+03	3.8852877e+03	3.8642823e+03	3.4611403e+03	3.6829272e+03	3.5647998e+03	3.6945179e+03	3.7201319e+03	3.6484472e+03	3.7075871e+03	3.5983808e+03	3.6865828e+03	3.8599730e+03	3.6685982e+03	3.6788650e+03	3.7348165e+03	3.6441923e+03	3.7682835e+03	3.5049536e+03	3.7162729e+03	3.8084624e+03	3.7610605e+03	3.8762604e+03	3.6493944e+03	3.6656404e+03	3.8388535e+03	3.7130833e+03	3.7926334e+03	3.6632528e+03	3.7297828e+03	3.5712001e+03	3.7623238e+03	3.6880364e+03	3.8816911e+03	3.7563253e+03	3.8857324e+03	3.5720615e+03	3.6365862e+03	3.6401170e+03	3.8685843e+03	3.5763554e+03	3.6665489e+03	3.5593467e+03	3.6770607e+03
3.7652168e+03	3.6188797e+03	3.7624057e+03	3.6934365e+03	3.9262835e+03	3.7224109e+03	3.7974557e+03	3.8864495e+03	3.8691585e+03	3.4805391e+03	3.6837115e+03	3.5837736e+03	3.7268474e+03	3.7386062e+03	3.6511563e+03	3.7189079e+03	3.6094146e+03	3.6935221e+03	3.8618793e+03	3.6794172e+03	3.6783683e+03	3.7464588e+03	3.6530886e+03	3.7858109e+03	3.5077510e+03	3.7168583e+03	3.8237801e+03	3.7620113e+03	3.8957890e+03	3.6567133e+03	3.6680066e+03	3.8443644e+03	3.7159371e+03	3.7916500e+03	3.6667042e+03	3.7362189e+03	3.5794936e+03	3.7645149e+03	3.6986385e+03	3.9191492e+03	3.7804921e+03	3.8888833e+03	3.5790191e+03	3.6492368e+03	3.6530443e+03	3.8798180e+03	3.5864299e+03	3.6781059e+03	3.5731959e+03	3.6863105e+03
3.8069510e+03	3.6201692e+03	3.8058716e+03	3.6946518e+03	3.9285805e+03	3.7260657e+03	3.8013194e+03	3.8892143e+03	3.8779396e+03	3.5036190e+03	3.6955197e+03	3.5903895e+03	3.7338298e+03	3.7650660e+03	3.6550881e+03	3.7248096e+03	3.6115741e+03	3.7083874e+03	3.8631157e+03	3.7319278e+03	3.6885594e+03	3.7605002e+03	3.6756123e+03	3.7898318e+03	3.5134707e+03	3.7232356e+03	3.8455746e+03	3.7752373e+03	3.9035167e+03	3.6843825e+03	3.6856432e+03	3.8593396e+03	3.7214221e+03	3.8010192e+03	3.6712822e+03	3.7436748e+03	3.6351908e+03	3.7679031e+03	3.7090055e+03	3.9345762e+03	3.7960758e+03	3.8905311e+03	3.5979489e+03	3.6546916e+03	3.6601035e+03	3.8956269e+03	3.6032215e+03	3.6881157e+03	3.5829182e+03	3.7008125e+03
3.8090843e+03	3.6401664e+03	3.8303192e+03	3.7046855e+03	3.9354675e+03	3.7327815e+03	3.8071174e+03	3.8957845e+03	3.8806912e+03	3.5139103e+03	3.6972015e+03	3.6268551e+03	3.7409423e+03	3.7786523e+03	3.6773628e+03	3.7303934e+03	3.6434987e+03	3.7143922e+03	3.8699464e+03	3.7458006e+03	3.7234735e+03	3.7744251e+03	3.6918261e+03	3.7960067e+03	3.5161192e+03	3.7254923e+03	3.8606228e+03	3.7868973e+03	3.9047708e+03	3.7160074e+03	3.6913655e+03	3.8728994e+03	3.7214297e+03	3.8025973e+03	3.6989678e+03	3.7498791e+03	3.6518344e+03	3.7706427e+03	3.7256561e+03	3.9418973e+03	3.8306176e+03	3.9162054e+03	3.5996274e+03	3.6851301e+03	3.6787842e+03	3.8974916e+03	3.6056270e+03	3.7132285e+03	3.6017006e+03	3.7013972e+03
3.8225839e+03	3.6447685e+03	3.8369782e+03	3.7167651e+03	3.9513146e+03	3.7615910e+03	3.8228061e+03	3.9044658e+03	3.8959158e+03	3.5330694e+03	3.6998205e+03	3.6258795e+03	3.7596046e+03	3.7889758e+03	3.6854747e+03	3.7394936e+03	3.6570647e+03	3.7144702e+03	3.8865080e+03	3.7541871e+03	3.7572857e+03	3.7981844e+03	3.6965305e+03	3.7980377e+03	3.5244071e+03	3.7286281e+03	3.8668480e+03	3.7968670e+03	3.9323185e+03	3.7385675e+03	3.6987837e+03	3.8910646e+03	3.7237076e+03	3.8140298e+03	3.7010028e+03	3.7738316e+03	3.6653928e+03	3.7787533e+03	3.7282771e+03	3.9778192e+03	3.8724394e+03	3.9301004e+03	3.6036079e+03	3.6862459e+03	3.6955740e+03	3.9344935e+03	3.6187968e+03	3.7170726e+03	3.6109060e+03	3.7101509e+03
3.8242286e+03	3.6463484e+03	3.8439081e+03	3.7328194e+03	3.9643470e+03	3.7625168e+03	3.8271691e+03	3.9181163e+03	3.9373118e+03	3.5535203e+03	3.7073322e+03	3.6455644e+03	3.8002548e+03	3.8117653e+03	3.6867228e+03	3.7417207e+03	3.6610711e+03	3.7370869e+03	3.9204430e+03	3.7566850e+03	3.7683550e+03	3.8041938e+03	3.7097859e+03	3.8029906e+03	3.5239758e+03	3.7474574e+03	3.8801550e+03	3.8171556e+03	3.9369281e+03	3.7526101e+03	3.7129557e+03	3.8913620e+03	3.7620238e+03	3.8414172e+03	3.7007667e+03	3.7835945e+03	3.6869649e+03	3.7970222e+03	3.7296103e+03	3.9787371e+03	3.8769012e+03	3.9409830e+03	3.6068148e+03	3.6886365e+03	3.6947150e+03	3.9498755e+03	3.6310551e+03	3.7175636e+03	3.6307486e+03	3.7295103e+03
3.8605153e+03	3.6469662e+03	3.8760051e+03	3.7364926e+03	3.9825965e+03	3.7694906e+03	3.8310147e+03	3.9469327e+03	3.9405337e+03	3.5540636e+03	3.7081769e+03	3.6500342e+03	3.8062676e+03	3.8220488e+03	3.6941650e+03	3.7423493e+03	3.6764601e+03	3.7467666e+03	3.9521761e+03	3.7671620e+03	3.7953387e+03	3.8132550e+03	3.7088665e+03	3.8206338e+03	3.5308662e+03	3.7477969e+03	3.8792049e+03	3.8177194e+03	3.9680854e+03	3.7555609e+03	3.7249141e+03	3.9038389e+03	3.7620637e+03	3.8660362e+03	3.7118124e+03	3.8253773e+03	3.6950351e+03	3.7986142e+03	3.7565348e+03	3.9943870e+03	3.9079939e+03	3.9588095e+03	3.6216637e+03	3.6954976e+03	3.7160140e+03	3.9626817e+03	3.6371043e+03	3.7252370e+03	3.6397295e+03	3.7491501e+03
3.8664905e+03	3.6558601e+03	3.9112178e+03	3.7866190e+03	4.0317025e+03	3.7893495e+03	3.8333861e+03	3.9461851e+03	3.9456767e+03	3.5646135e+03	3.7109247e+03	3.6643939e+03	3.8072768e+03	3.8241351e+03	3.6950090e+03	3.7453041e+03	3.7397231e+03	3.8267628e+03	3.9544243e+03	3.7914519e+03	3.7995926e+03	3.8319119e+03	3.7385954e+03	3.8696546e+03	3.5728248e+03	3.7568496e+03	3.8858557e+03	3.8215237e+03	3.9680948e+03	3.7686453e+03	3.7513876e+03	3.9291118e+03	3.7797406e+03	3.8744398e+03	3.7278234e+03	3.8347027e+03	3.7190135e+03	3.8064440e+03	3.7890495e+03	3.9972290e+03	3.9265564e+03	3.9852499e+03	3.6606535e+03	3.7118553e+03	3.7243432e+03	3.9742492e+03	3.6594368e+03	3.7511698e+03	3.6659367e+03	3.7588141e+03
3.9132485e+03	3.6691184e+03	3.9101705e+03	3.8066657e+03	4.0374071e+03	3.7893644e+03	3.8406354e+03	3.9588384e+03	3.9486252e+03	3.5815229e+03	3.7184678e+03	3.6973555e+03	3.8494562e+03	3.8303425e+03	3.7195075e+03	3.7554789e+03	3.7437827e+03	3.8403072e+03	3.9663598e+03	3.8153153e+03	3.8252705e+03	3.8413703e+03	3.7371672e+03	3.8771776e+03	3.5818029e+03	3.8102041e+03	3.8844480e+03	3.8439533e+03	3.9763779e+03	3.7705359e+03	3.8012663e+03	3.9357997e+03	3.7916646e+03	3.8869595e+03	3.7317003e+03	3.8602163e+03	3.7314145e+03	3.8234661e+03	3.7896352e+03	4.0053499e+03	3.9329780e+03	3.9912286e+03	3.6843738e+03	3.7143636e+03	3.7813966e+03	3.9763078e+03	3.6621198e+03	3.7572071e+03	3.6663034e+03	3.7853518e+03
3.9163024e+03	3.6718470e+03	3.9162482e+03	3.8122882e+03	4.0513178e+03	3.8476616e+03	3.8719771e+03	3.9911796e+03	4.0033770e+03	3.5820826e+03	3.7245108e+03	3.7079706e+03	3.8483831e+03	3.8528945e+03	3.7193523e+03	3.7578268e+03	3.7503088e+03	3.8722232e+03	3.9745569e+03	3.8216101e+03	3.8255527e+03	3.8484026e+03	3.7461395e+03	3.8793291e+03	3.5924329e+03	3.8152570e+03	3.9035772e+03	3.8620787e+03	3.9785210e+03	3.7719249e+03	3.8040737e+03	3.9387020e+03	3.7966613e+03	3.8917865e+03	3.7704501e+03	3.8896626e+03	3.7375206e+03	3.8335588e+03	3.8170679e+03	4.0210208e+03	3.9385116e+03	4.0223665e+03	3.6902790e+03	3.7178439e+03	3.7879372e+03	4.0065278e+03	3.6632955e+03	3.7851536e+03	3.6680673e+03	3.8329346e+03
3.9454941e+03	3.6771808e+03	3.9206102e+03	3.8365293e+03	4.0674978e+03	3.8652556e+03	3.8799582e+03	4.0263051e+03	4.0038088e+03	3.5884006e+03	3.7334330e+03	3.7480189e+03	3.8504770e+03	3.8553490e+03	3.7322033e+03	3.7598031e+03	3.7648097e+03	3.8721958e+03	3.9999548e+03	3.8386721e+03	3.8629056e+03	3.8718564e+03	3.7695079e+03	3.8830369e+03	3.6095829e+03	3.8346171e+03	3.9077714e+03	3.8710227e+03	3.9799674e+03	3.7799977e+03	3.8214453e+03	3.9612571e+03	3.8013962e+03	3.9133930e+03	3.7882906e+03	3.8947763e+03	3.7561907e+03	3.8404705e+03	3.8219754e+03	4.0267276e+03	3.9608866e+03	4.0262905e+03	3.6964427e+03	3.7194207e+03	3.7890373e+03	4.0085140e+03	3.6702918e+03	3.8112198e+03	3.6987320e+03	3.8433138e+03
3.9574055e+03	3.6825433e+03	3.9242978e+03	3.8754421e+03	4.0758963e+03	3.8677924e+03	3.8959570e+03	4.0263015e+03	4.0090596e+03	3.5950632e+03	3.7340882e+03	3.7613960e+03	3.8585061e+03	3.8604244e+03	3.7351604e+03	3.7712424e+03	3.7809055e+03	3.8819835e+03	4.0056873e+03	3.8402632e+03	3.8965253e+03	3.8781495e+03	3.7726920e+03	3.8968272e+03	3.6206324e+03	3.8588653e+03	3.9075529e+03	3.8765102e+03	4.0072374e+03	3.7934618e+03	3.8398068e+03	3.9700641e+03	3.8285817e+03	3.9130460e+03	3.7993040e+03	3.9048516e+03	3.7862994e+03	3.8483616e+03	3.8875055e+03	4.0380852e+03	3.9652250e+03	4.0503300e+03	3.6974997e+03	3.7272686e+03	3.7953756e+03	4.0092629e+03	3.7063484e+03	3.8145069e+03	3.7049637e+03	3.8503363e+03
3.9642866e+03	3.6910631e+03	3.9260313e+03	3.8914323e+03	4.1363547e+03	3.8718071e+03	3.9124913e+03	4.0337044e+03	4.0255322e+03	3.6204703e+03	3.7419137e+03	3.7613751e+03	3.8689262e+03	3.8739499e+03	3.7423820e+03	3.7981167e+03	3.8328962e+03	3.8907194e+03	4.0155682e+03	3.8406839e+03	3.9006720e+03	3.8830720e+03	3.7732373e+03	3.9028684e+03	3.6284647e+03	3.8758090e+03	3.9471554e+03	3.8842563e+03	4.0167879e+03	3.7961029e+03	3.8500404e+03	3.9791754e+03	3.8339115e+03	3.9204888e+03	3.8074826e+03	3.9047269e+03	3.7904102e+03	3.8585979e+03	3.8888604e+03	4.0407330e+03	4.0344368e+03	4.0520809e+03	3.7036939e+03	3.7378406e+03	3.8775993e+03	4.0278168e+03	3.7138835e+03	3.8303948e+03	3.7209952e+03	3.8592609e+03
3.9781831e+03	3.6969039e+03	3.9467151e+03	3.9082750e+03	4.1422468e+03	3.8792704e+03	3.9183639e+03	4.0644857e+03	4.0372228e+03	3.6349701e+03	3.7557893e+03	3.7904724e+03	3.8720280e+03	3.8917384e+03	3.7591828e+03	3.8039429e+03	3.8619188e+03	3.8909938e+03	4.0213993e+03	3.8589821e+03	3.9222984e+03	3.9026305e+03	3.7767453e+03	3.9062621e+03	3.6338204e+03	3.8783193e+03	3.9490801e+03	3.8985001e+03	4.0161939e+03	3.8108231e+03	3.8557380e+03	3.9848674e+03	3.8381649e+03	3.9300380e+03	3.8133139e+03	3.9097891e+03	3.7985221e+03	3.8614337e+03	3.8906098e+03	4.0459961e+03	4.0377615e+03	4.0581818e+03	3.7125437e+03	3.7416327e+03	3.9406785e+03	4.0524504e+03	3.7304386e+03	3.8570037e+03	3.7236328e+03	3.8668708e+03
3.9917330e+03	3.7047721e+03	3.9489435e+03	3.9199607e+03	4.1714381e+03	3.9188677e+03	3.9235043e+03	4.0671308e+03	4.0426878e+03	3.6510609e+03	3.7843562e+03	3.8160836e+03	3.8731827e+03	3.9159499e+03	3.7601699e+03	3.8041047e+03	3.9122935e+03	3.9319843e+03	4.0243970e+03	3.8675815e+03	3.9232711e+03	3.9057084e+03	3.7783204e+03	3.9331897e+03	3.6461675e+03	3.9370535e+03	3.9560224e+03	3.8980225e+03	4.0187502e+03	3.8276072e+03	3.8615335e+03	3.9895668e+03	3.8865736e+03	3.9396536e+03	3.8316637e+03	3.9120553e+03	3.8051510e+03	3.8646625e+03	3.9017293e+03	4.0484904e+03	4.0491393e+03	4.0639706e+03	3.7230645e+03	3.7502516e+03	3.9789081e+03	4.0629190e+03	3.7497224e+03	3.8873071e+03	3.7297111e+03	3.9046131e+03
4.0025038e+03	3.7175409e+03	3.9978890e+03	3.9225249e+03	4.1842628e+03	3.9241781e+03	3.9283612e+03	4.0726527e+03	4.0640353e+03	3.6589274e+03	3.7881916e+03	3.8316394e+03	3.9123883e+03	3.9239847e+03	3.7938764e+03	3.8084390e+03	3.9202471e+03	3.9717704e+03	4.0369700e+03	3.8701505e+03	3.9359235e+03	3.9313054e+03	3.7944273e+03	3.9369160e+03	3.6527405e+03	3.9377465e+03	3.9569503e+03	3.9355825e+03	4.0194845e+03	3.8469529e+03	3.8600011e+03	4.0047373e+03	3.8891780e+03	3.9460262e+03	3.8346372e+03	3.9147571e+03	3.8095357e+03	3.8662803e+03	3.9031964e+03	4.0593442e+03	4.0521846e+03	4.0727333e+03	3.7281967e+03	3.7663726e+03	3.9784958e+03	4.0679175e+03	3.7542822e+03	3.9158146e+03	3.7297254e+03	3.9074053e+03
4.0495980e+03	3.7246326e+03	4.0083662e+03	3.9249422e+03	4.1865332e+03	3.9351631e+03	3.9322323e+03	4.1006513e+03	4.0785092e+03	3.6827931e+03	3.7911019e+03	3.8493037e+03	3.9154595e+03	3.9560139e+03	3.8093941e+03	3.8216241e+03	3.9424101e+03	3.9740383e+03	4.0451395e+03	3.8848115e+03	3.9340726e+03	3.9325908e+03	3.8049110e+03	3.9468264e+03	3.6648776e+03	3.9533650e+03	3.9618884e+03	3.9363684e+03	4.0368020e+03	3.8532199e+03	3.8665940e+03	4.0056189e+03	3.9006929e+03	3.9535718e+03	3.8358971e+03	3.9257201e+03	3.8107714e+03	3.8687043e+03	3.9055478e+03	4.0723823e+03	4.0611393e+03	4.0787049e+03	3.7291196e+03	3.7861327e+03	3.9983953e+03	4.0678910e+03	3.7685777e+03	3.9272413e+03	3.7360451e+03	3.9098023e+03
4.0523443e+03	3.7262166e+03	4.0165080e+03	3.9295175e+03	4.1960453e+03	3.9581221e+03	3.9541263e+03	4.1128557e+03	4.0950941e+03	3.6891654e+03	3.8049052e+03	3.8508285e+03	3.9272015e+03	3.9702869e+03	3.8424762e+03	3.8348562e+03	3.9625531e+03	3.9801108e+03	4.0508339e+03	3.8920928e+03	3.9624926e+03	3.9628333e+03	3.8522918e+03	3.9585813e+03	3.6948600e+03	3.9754829e+03	3.9682494e+03	3.9500222e+03	4.0389508e+03	3.8631677e+03	3.8713257e+03	4.0233194e+03	3.9143664e+03	3.9584987e+03	3.8546734e+03	3.9318457e+03	3.8132391e+03	3.8828300e+03	3.9116706e+03	4.0817162e+03	4.0785392e+03	4.0998159e+03	3.7399794e+03	3.8002635e+03	4.0358812e+03	4.0739223e+03	3.7706711e+03	3.9535140e+03	3.7698990e+03	3.9184712e+03
4.0672659e+03	3.8054491e+03	4.0198342e+03	3.9439245e+03	4.1971386e+03	3.9988753e+03	3.9683715e+03	4.1214567e+03	4.1186243e+03	3.7137786e+03	3.8064089e+03	3.8932816e+03	3.9388563e+03	3.9794276e+03	3.8845366e+03	3.8345446e+03	3.9673532e+03	3.9843623e+03	4.0662816e+03	3.9020876e+03	3.9650241e+03	3.9639095e+03	3.8616286e+03	3.9709079e+03	3.6965713e+03	3.9752054e+03	3.9826255e+03	3.9547956e+03	4.0410961e+03	3.8958528e+03	3.8739958e+03	4.0359980e+03	3.9545654e+03	3.9833979e+03	3.8699857e+03	3.9652069e+03	3.8177287e+03	3.9220858e+03	3.9253430e+03	4.1081162e+03	4.1081300e+03	4.0990988e+03	3.7447172e+03	3.8114708e+03	4.0389568e+03	4.0880512e+03	3.7846961e+03	3.9810105e+03	3.7698286e+03	3.9187082e+03
4.0705909e+03	3.8153763e+03	4.0414083e+03	3.9459494e+03	4.2307057e+03	4.0093813e+03	3.9692641e+03	4.1243522e+03	4.1529726e+03	3.7260810e+03	3.8155033e+03	3.9123483e+03	3.9403335e+03	3.9833446e+03	3.8889878e+03	3.8345595e+03	3.9717394e+03	4.0682078e+03	4.0721741e+03	3.9226092e+03	3.9656606e+03	3.9808947e+03	3.8732332e+03	3.9780047e+03	3.7528857e+03	3.9846194e+03	3.9933321e+03	3.9728444e+03	4.0425155e+03	3.9495468e+03	3.8778680e+03	4.0716119e+03	3.9778659e+03	3.9867530e+03	3.8729483e+03	3.9896070e+03	3.8200348e+03	3.9230356e+03	3.9308313e+03	4.1116567e+03	4.1177966e+03	4.1005202e+03	3.7652786e+03	3.8188622e+03	4.0425535e+03	4.1047170e+03	3.7868075e+03	3.9935024e+03	3.7840136e+03	3.9235577e+03
4.0788404e+03	3.8239576e+03	4.0475273e+03	3.9541766e+03	4.2337114e+03	4.0291712e+03	3.9789508e+03	4.1698365e+03	4.1600707e+03	3.7366709e+03	3.8290127e+03	3.9375483e+03	3.9548681e+03	3.9877393e+03	3.8896735e+03	3.8376231e+03	3.9714102e+03	4.0741026e+03	4.0938996e+03	3.9206791e+03	3.9697134e+03	4.0093517e+03	3.8807846e+03	3.9936480e+03	3.7573947e+03	4.0013345e+03	4.1005120e+03	3.9775935e+03	4.0485621e+03	3.9503103e+03	3.8916344e+03	4.0706253e+03	3.9917115e+03	3.9862035e+03	3.8760254e+03	3.9919501e+03	3.8202154e+03	3.9324198e+03	3.9352701e+03	4.1200768e+03	4.1273543e+03	4.1216910e+03	3.7812783e+03	3.8387927e+03	4.0525695e+03	4.1087687e+03	3.7878472e+03	4.0017589e+03	3.7919759e+03	3.9752478e+03
4.0826812e+03	3.8387092e+03	4.0494068e+03	3.9899293e+03	4.2431401e+03	4.0292819e+03	4.0359441e+03	4.1779090e+03	4.1917579e+03	3.7408219e+03	3.8466119e+03	3.9372345e+03	3.9824580e+03	3.9889608e+03	3.8934890e+03	3.8496872e+03	4.0060279e+03	4.0772721e+03	4.1129206e+03	3.9257855e+03	3.9738206e+03	4.0098074e+03	3.8881454e+03	4.0228880e+03	3.7599442e+03	4.0342594e+03	4.1017400e+03	4.0076214e+03	4.0473671e+03	3.9697736e+03	3.9052855e+03	4.0849025e+03	4.0187031e+03	3.9895773e+03	3.8833126e+03	3.9974535e+03	3.8219282e+03	3.9459740e+03	3.9362484e+03	4.1220481e+03	4.1287440e+03	4.1341145e+03	3.8419211e+03	3.8539942e+03	4.0697081e+03	4.1160566e+03	3.8093299e+03	4.0089364e+03	3.8078083e+03	3.9795303e+03
4.0920827e+03	3.8459631e+03	4.0594115e+03	3.9946388e+03	4.2486454e+03	4.0544537e+03	4.0368327e+03	4.1827182e+03	4.2287543e+03	3.7551431e+03	3.8817556e+03	3.9482893e+03	3.9999963e+03	4.0078283e+03	3.9098680e+03	3.8531553e+03	4.0067471e+03	4.0843237e+03	4.1412663e+03	3.9393556e+03	3.9762042e+03	4.0204866e+03	3.9052638e+03	4.0330856e+03	3.7659616e+03	4.0363904e+03	4.1193340e+03	4.0426427e+03	4.0570146e+03	3.9699417e+03	3.9059907e+03	4.1040667e+03	4.0227773e+03	4.0057122e+03	3.8980618e+03	4.0155300e+03	3.8243543e+03	3.9505167e+03	3.9372887e+03	4.1963016e+03	4.1277039e+03	4.1343928e+03	3.8485924e+03	3.8666041e+03	4.0859889e+03	4.1181490e+03	3.8257571e+03	4.0092219e+03	3.8289271e+03	4.0078036e+03
4.1036206e+03	3.8610340e+03	4.0590758e+03	4.0017654e+03	4.2575206e+03	4.0562561e+03	4.0380387e+03	4.1940717e+03	4.2424117e+03	3.7561868e+03	3.8883395e+03	3.9470044e+03	4.0225988e+03	4.0161582e+03	3.9157223e+03	3.8796586e+03	4.0179649e+03	4.0926621e+03	4.1596287e+03	3.9397517e+03	4.0271813e+03	4.0275868e+03	3.9372746e+03	4.0453429e+03	3.7677367e+03	4.0404301e+03	4.1605405e+03	4.0634246e+03	4.0692617e+03	3.9850445e+03	3.9111705e+03	4.1129272e+03	4.0474924e+03	4.0076745e+03	3.9390588e+03	4.0384472e+03	3.8275643e+03	3.9509090e+03	3.9661591e+03	4.2117651e+03	4.1395327e+03	4.1424358e+03	3.8506352e+03	3.8682200e+03	4.1308529e+03	4.1336045e+03	3.8318543e+03	4.0495945e+03	3.8309931e+03	4.0212390e+03
4.1056081e+03	3.8805120e+03	4.0636029e+03	4.0034805e+03	4.2579850e+03	4.0928186e+03	4.0419375e+03	4.1920488e+03	4.2788435e+03	3.7749222e+03	3.8913619e+03	3.9484020e+03	4.0536877e+03	4.0349142e+03	3.9159474e+03	3.8887065e+03	4.0308400e+03	4.0959655e+03	4.1680687e+03	3.9584837e+03	4.0264692e+03	4.0378501e+03	3.9353163e+03	4.0533996e+03	3.8121629e+03	4.0742905e+03	4.1934706e+03	4.0690912e+03	4.0706937e+03	3.9863035e+03	3.9208950e+03	4.1520201e+03	4.0885947e+03	4.0150975e+03	3.9592680e+03	4.0587595e+03	3.8363336e+03	3.9826119e+03	3.9879530e+03	4.2149877e+03	4.1500733e+03	4.1482677e+03	3.8610826e+03	3.9218416e+03	4.1571250e+03	4.1374032e+03	3.8373087e+03	4.0546897e+03	3.8342165e+03	4.0539297e+03
4.1094230e+03	3.8825400e+03	4.0878517e+03	4.0093387e+03	4.2948236e+03	4.0949657e+03	4.0488004e+03	4.1929474e+03	4.2808728e+03	3.8068500e+03	3.8936922e+03	3.9661048e+03	4.0519295e+03	4.0632863e+03	3.9176334e+03	3.8917456e+03	4.0556771e+03	4.1001208e+03	4.2309884e+03	4.0158024e+03	4.0527292e+03	4.0407476e+03	3.9348996e+03	4.0743550e+03	3.8184987e+03	4.0736877e+03	4.2226517e+03	4.0811003e+03	4.0783637e+03	3.9901596e+03	3.9581462e+03	4.1630709e+03	4.1098143e+03	4.0202870e+03	3.9617925e+03	4.0877850e+03	3.8372982e+03	3.9992043e+03	3.9883347e+03	4.2228870e+03	4.1874601e+03	4.1904854e+03	3.8826865e+03	3.9367352e+03	4.1917394e+03	4.1393062e+03	3.8565472e+03	4.0712051e+03	3.8368587e+03	4.0585308e+03
4.1314783e+03	3.8922586e+03	4.0900875e+03	4.0086810e+03	4.3030459e+03	4.1066387e+03	4.1027204e+03	4.2184409e+03	4.2890237e+03	3.8215027e+03	3.9229198e+03	3.9851065e+03	4.0641348e+03	4.0812447e+03	3.9971567e+03	3.9019001e+03	4.0624177e+03	4.1128505e+03	4.2380983e+03	4.0178094e+03	4.0690023e+03	4.0413457e+03	3.9425924e+03	4.0918796e+03	3.8212576e+03	4.0856293e+03	4.2356157e+03	4.0929137e+03	4.0778383e+03	4.0056242e+03	3.9630146e+03	4.1818631e+03	4.1216463e+03	4.0321959e+03	3.9853383e+03	4.1795170e+03	3.8397944e+03	4.0092948e+03	3.9905366e+03	4.2244871e+03	4.2005219e+03	4.2010500e+03	3.8826506e+03	3.9751929e+03	4.2031187e+03	4.1890858e+03	3.8989832e+03	4.0700801e+03	3.8701321e+03	4.0700957e+03
4.1366340e+03	3.8939559e+03	4.0960284e+03	4.0148477e+03	4.3023934e+03	4.1123302e+03	4.1128198e+03	4.2416328e+03	4.2866020e+03	3.8382576e+03	3.9332037e+03	3.9897510e+03	4.0757314e+03	4.1020033e+03	4.0049088e+03	3.9161742e+03	4.0897184e+03	4.1325696e+03	4.2491523e+03	4.0233758e+03	4.0953714e+03	4.0717324e+03	3.9501607e+03	4.0945702e+03	3.8250459e+03	4.0925146e+03	4.2457445e+03	4.1106299e+03	4.0833543e+03	4.0096152e+03	3.9793945e+03	4.1825884e+03	4.1285431e+03	4.0402332e+03	4.0274831e+03	4.1979538e+03	3.9065656e+03	4.0392761e+03	4.0259600e+03	4.2261486e+03	4.2750622e+03	4.2043135e+03	3.8917040e+03	3.9850535e+03	4.2177484e+03	4.2095742e+03	3.9034803e+03	4.0932612e+03	3.8680189e+03	4.0845088e+03
4.1678984e+03	3.9100353e+03	4.0967581e+03	4.0184400e+03	4.3105682e+03	4.1139729e+03	4.2008083e+03	4.2495991e+03	4.3076730e+03	3.8565686e+03	3.9338096e+03	4.0074060e+03	4.0842240e+03	4.1180026e+03	4.0191329e+03	3.9388270e+03	4.0956696e+03	4.1354573e+03	4.2699190e+03	4.0260393e+03	4.0985218e+03	4.0848123e+03	3.9584003e+03	4.1211294e+03	3.8584850e+03	4.1046316e+03	4.2483753e+03	4.1180299e+03	4.0960506e+03	4.0267650e+03	3.9817492e+03	4.1922316e+03	4.1486106e+03	4.0457211e+03	4.0496167e+03	4.2883399e+03	3.9148043e+03	4.0846874e+03	4.0668150e+03	4.2288489e+03	4.2771491e+03	4.2335309e+03	3.9037635e+03	3.9911841e+03	4.2307138e+03	4.3010266e+03	3.9080616e+03	4.1074503e+03	3.9102879e+03	4.0910803e+03
4.1750232e+03	3.9232563e+03	4.1210255e+03	4.0268381e+03	4.3241638e+03	4.1354454e+03	4.2154825e+03	4.2997417e+03	4.3180597e+03	3.8661726e+03	3.9683713e+03	4.0295222e+03	4.0865304e+03	4.1428623e+03	4.0260955e+03	3.9425283e+03	4.1075878e+03	4.1491348e+03	4.2794881e+03	4.0744019e+03	4.0987007e+03	4.0990935e+03	3.9688437e+03	4.1314752e+03	3.8658956e+03	4.1222990e+03	4.2666933e+03	4.1303339e+03	4.1552630e+03	4.0419830e+03	4.0001294e+03	4.1940568e+03	4.1863181e+03	4.0526859e+03	4.0646436e+03	4.2947945e+03	3.9253136e+03	4.0838823e+03	4.0781276e+03	4.2412361e+03	4.2957636e+03	4.2496605e+03	3.9057751e+03	4.0012721e+03	4.2496653e+03	4.3232074e+03	3.9303454e+03	4.1086191e+03	3.9239003e+03	4.1009355e+03
4.2109003e+03	3.9250263e+03	4.1249230e+03	4.0384374e+03	4.3488561e+03	4.1445772e+03	4.2563433e+03	4.3131402e+03	4.3190622e+03	3.8912051e+03	3.9837560e+03	4.0457932e+03	4.0892369e+03	4.1695739e+03	4.0405287e+03	3.9977843e+03	4.1194553e+03	4.1585362e+03	4.2838992e+03	4.0967480e+03	4.0995404e+03	4.1064311e+03	3.9791429e+03	4.1842796e+03	3.9001032e+03	4.1579908e+03	4.2667742e+03	4.1347931e+03	4.1579138e+03	4.0436342e+03	4.0022632e+03	4.2160325e+03	4.2067164e+03	4.0540932e+03	4.1133543e+03	4.3081646e+03	3.9769430e+03	4.1100541e+03	4.0921326e+03	4.2479160e+03	4.3148983e+03	4.2538937e+03	3.9109987e+03	4.0027428e+03	4.2562375e+03	4.3337356e+03	3.9455395e+03	4.1189020e+03	3.9756373e+03	4.1212069e+03
4.2438946e+03	3.9461595e+03	4.1312986e+03	4.0508790e+03	4.3516899e+03	4.1544640e+03	4.2649056e+03	4.3180364e+03	4.3234141e+03	3.9029862e+03	3.9887006e+03	4.0506637e+03	4.1124105e+03	4.1727727e+03	4.0720462e+03	3.9995890e+03	4.1475470e+03	4.1660468e+03	4.2995939e+03	4.0977848e+03	4.1126953e+03	4.1177914e+03	3.9820499e+03	4.1891863e+03	3.9108519e+03	4.1618021e+03	4.2794942e+03	4.1407488e+03	4.1635901e+03	4.0474883e+03	4.0174868e+03	4.2317226e+03	4.2180449e+03	4.0668430e+03	4.1402302e+03	4.3118265e+03	3.9888125e+03	4.1164607e+03	4.1007181e+03	4.2773375e+03	4.3196662e+03	4.2622203e+03	3.9256086e+03	4.0055742e+03	4.2667381e+03	4.3331879e+03	3.9461407e+03	4.1221037e+03	3.9759221e+03	4.1236608e+03
4.2578375e+03	3.9507326e+03	4.1406793e+03	4.0525516e+03	4.3559724e+03	4.1550800e+03	4.2674692e+03	4.3368277e+03	4.3308206e+03	3.9202575e+03	3.9937241e+03	4.0568241e+03	4.1153535e+03	4.1876211e+03	4.1003283e+03	4.0013731e+03	4.2027999e+03	4.1838944e+03	4.3098837e+03	4.1109483e+03	4.1459229e+03	4.1242364e+03	3.9887946e+03	4.1901720e+03	3.9130898e+03	4.1803478e+03	4.2993376e+03	4.1419494e+03	4.1659394e+03	4.0530351e+03	4.0247029e+03	4.2565329e+03	4.2747581e+03	4.0826391e+03	4.1590543e+03	4.3153888e+03	4.0001943e+03	4.1343738e+03	4.1298687e+03	4.2913310e+03	4.3428288e+03	4.2919673e+03	3.9283318e+03	4.0056994e+03	4.2920082e+03	4.3475852e+03	3.9915971e+03	4.1315734e+03	3.9839818e+03	4.1383655e+03
4.2747073e+03	3.9598246e+03	4.1407773e+03	4.0747062e+03	4.3640608e+03	4.1846131e+03	4.3172927e+03	4.3399124e+03	4.3471435e+03	3.9494004e+03	3.9984059e+03	4.0693658e+03	4.1285676e+03	4.1873720e+03	4.1009063e+03	4.0225957e+03	4.2038051e+03	4.1887743e+03	4.3447806e+03	4.1106889e+03	4.1669486e+03	4.1433658e+03	3.9946557e+03	4.2302330e+03	3.9245150e+03	4.1909715e+03	4.3105434e+03	4.1474835e+03	4.1941082e+03	4.0605130e+03	4.0259864e+03	4.2628070e+03	4.2807271e+03	4.0860640e+03	4.1791022e+03	4.3332175e+03	4.0043636e+03	4.1519971e+03	4.1297477e+03	4.3161519e+03	4.3462909e+03	4.2961751e+03	3.9637726e+03	4.0332798e+03	4.2926040e+03	4.3660490e+03	4.0250809e+03	4.1518976e+03	4.0002208e+03	4.1755432e+03
4.2896202e+03	3.9660047e+03	4.1453613e+03	4.0784070e+03	4.3796878e+03	4.2094124e+03	4.3390482e+03	4.3427878e+03	4.3714423e+03	3.9553012e+03	4.0141927e+03	4.0687260e+03	4.1331956e+03	4.1999759e+03	4.1275926e+03	4.0372463e+03	4.2058345e+03	4.1901678e+03	4.3761084e+03	4.1271913e+03	4.1688766e+03	4.1773709e+03	4.0054637e+03	4.2318206e+03	3.9358450e+03	4.1946908e+03	4.3280949e+03	4.1653988e+03	4.2012526e+03	4.0651528e+03	4.0364765e+03	4.2640672e+03	4.2816800e+03	4.0996399e+03	4.1808208e+03	4.3534876e+03	4.0669955e+03	4.1528964e+03	4.1408133e+03	4.3429852e+03	4.3646599e+03	4.3162730e+03	3.9640920e+03	4.0465751e+03	4.2973261e+03	4.3737550e+03	4.0350498e+03	4.1538219e+03	4.0169716e+03	4.2180190e+03
4.2923601e+03	3.9840099e+03	4.1485032e+03	4.1216123e+03	4.3932494e+03	4.2262476e+03	4.3414276e+03	4.3477606e+03	4.3716232e+03	3.9695277e+03	4.0297990e+03	4.0747309e+03	4.1532550e+03	4.2175259e+03	4.1300015e+03	4.0476574e+03	4.2174835e+03	4.2019416e+03	4.3780112e+03	4.1333388e+03	4.1818408e+03	4.1859656e+03	4.0152327e+03	4.2390838e+03	3.9645527e+03	4.2007809e+03	4.3433176e+03	4.1648320e+03	4.2081181e+03	4.1094321e+03	4.0425755e+03	4.2637344e+03	4.3052531e+03	4.1061030e+03	4.2172485e+03	4.3799657e+03	4.0703873e+03	4.1568802e+03	4.1678124e+03	4.3798248e+03	4.3833923e+03	4.3716835e+03	3.9947458e+03	4.0514422e+03	4.2993998e+03	4.3887378e+03	4.0535939e+03	4.1620593e+03	4.0239268e+03	4.2360530e+03
4.2945813e+03	3.9982579e+03	4.1945088e+03	4.1616404e+03	4.3988761e+03	4.2297122e+03	4.3465081e+03	4.3480047e+03	4.3791445e+03	3.9965904e+03	4.0452410e+03	4.0848937e+03	4.1761737e+03	4.2274445e+03	4.1533231e+03	4.0517035e+03	4.2500340e+03	4.2253333e+03	4.3944410e+03	4.1525226e+03	4.2031859e+03	4.1915586e+03	4.0308072e+03	4.2432724e+03	3.9656464e+03	4.2099715e+03	4.3524662e+03	4.1794649e+03	4.2281764e+03	4.1403390e+03	4.0480111e+03	4.2728205e+03	4.3148929e+03	4.1228875e+03	4.2331500e+03	4.3807852e+03	4.0743905e+03	4.1863634e+03	4.1779480e+03	4.3903393e+03	4.3848303e+03	4.3909339e+03	3.9994000e+03	4.0546126e+03	4.3025682e+03	4.3891411e+03	4.0573990e+03	4.1791015e+03	4.0246911e+03	4.2694076e+03
4.3207046e+03	4.0106145e+03	4.2069769e+03	4.1686760e+03	4.4167157e+03	4.2320300e+03	4.3534581e+03	4.3665741e+03	4.3924522e+03	4.0169275e+03	4.0456156e+03	4.1141094e+03	4.1942532e+03	4.2330562e+03	4.1610849e+03	4.0654210e+03	4.2562122e+03	4.2300995e+03	4.4097964e+03	4.1615614e+03	4.2064906e+03	4.1952136e+03	4.0396787e+03	4.2472770e+03	3.9686260e+03	4.2434396e+03	4.3569662e+03	4.1861281e+03	4.2328495e+03	4.1438641e+03	4.0474054e+03	4.2746423e+03	4.3225677e+03	4.1327673e+03	4.2461331e+03	4.3839702e+03	4.0813881e+03	4.2078650e+03	4.1842839e+03	4.3908048e+03	4.3939797e+03	4.3955102e+03	4.0023459e+03	4.0553093e+03	4.3363109e+03	4.3917042e+03	4.1006221e+03	4.1850080e+03	4.0454503e+03	4.2915190e+03
4.3379479e+03	4.0150371e+03	4.2168605e+03	4.1988510e+03	4.4299381e+03	4.2505608e+03	4.3648167e+03	4.3884448e+03	4.4339487e+03	4.0220007e+03	4.0476325e+03	4.1428798e+03	4.2274164e+03	4.2693549e+03	4.1803507e+03	4.0673697e+03	4.2661245e+03	4.2440133e+03	4.4166203e+03	4.1937156e+03	4.2161949e+03	4.2057892e+03	4.0770884e+03	4.2502742e+03	3.9853721e+03	4.2486998e+03	4.3575460e+03	4.1908923e+03	4.2390615e+03	4.1608626e+03	4.0502199e+03	4.2811084e+03	4.3473200e+03	4.1455139e+03	4.2543646e+03	4.4132317e+03	4.1715128e+03	4.2082044e+03	4.2077500e+03	4.4002134e+03	4.4064780e+03	4.4194168e+03	4.0043647e+03	4.0653697e+03	4.3365428e+03	4.4101538e+03	4.1294609e+03	4.1858207e+03	4.0576808e+03	4.3001474e+03
4.3407965e+03	4.0143224e+03	4.2326745e+03	4.2036227e+03	4.4619773e+03	4.2662671e+03	4.3757978e+03	4.3879456e+03	4.4431128e+03	4.0270096e+03	4.0532483e+03	4.1539879e+03	4.2358045e+03	4.2729728e+03	4.1805791e+03	4.0865118e+03	4.2697779e+03	4.2721263e+03	4.4206530e+03	4.2094392e+03	4.2188407e+03	4.2549155e+03	4.0847609e+03	4.2717264e+03	4.0007036e+03	4.2567442e+03	4.3778941e+03	4.1957955e+03	4.2738888e+03	4.1624463e+03	4.0897943e+03	4.2941495e+03	4.3687999e+03	4.1504023e+03	4.2983206e+03	4.4149207e+03	4.1731670e+03	4.2097358e+03	4.2149325e+03	4.4240940e+03	4.4057390e+03	4.4311591e+03	4.0068313e+03	4.0798080e+03	4.3368766e+03	4.4425599e+03	4.1307934e+03	4.2622829e+03	4.0843092e+03	4.3040221e+03
4.3493666e+03	4.0279521e+03	4.2528422e+03	4.2032220e+03	4.4710131e+03	4.2849923e+03	4.4128559e+03	4.3961044e+03	4.4459829e+03	4.0534566e+03	4.0954815e+03	4.1784732e+03	4.2399278e+03	4.3005904e+03	4.1921148e+03	4.0903508e+03	4.2721195e+03	4.2891329e+03	4.4451845e+03	4.2229985e+03	4.2281539e+03	4.2822898e+03	4.0964636e+03	4.2798952e+03	4.0211949e+03	4.2645308e+03	4.3846559e+03	4.2042216e+03	4.2764388e+03	4.1766076e+03	4.1210869e+03	4.3055737e+03	4.3762880e+03	4.1540210e+03	4.2989301e+03	4.4306142e+03	4.1787719e+03	4.2143836e+03	4.2402501e+03	4.4480453e+03	4.4131303e+03	4.4680657e+03	4.0071675e+03	4.0905742e+03	4.3608292e+03	4.4581944e+03	4.1335456e+03	4.2713242e+03	4.0977911e+03	4.3082600e+03
4.3777250e+03	4.0472244e+03	4.2587845e+03	4.2055472e+03	4.4829817e+03	4.3056691e+03	4.4199939e+03	4.3972249e+03	4.4700880e+03	4.0599194e+03	4.1073029e+03	4.1808107e+03	4.2510711e+03	4.3063071e+03	4.1983090e+03	4.1061281e+03	4.2857750e+03	4.3013553e+03	4.4607704e+03	4.2492912e+03	4.2365273e+03	4.2896135e+03	4.1229997e+03	4.3181606e+03	4.0243122e+03	4.2703950e+03	4.4140890e+03	4.2070891e+03	4.2910831e+03	4.1827997e+03	4.1339236e+03	4.3303884e+03	4.3777956e+03	4.1633899e+03	4.3559262e+03	4.4628104e+03	4.1886287e+03	4.2547921e+03	4.2473278e+03	4.4516447e+03	4.4158985e+03	4.4902043e+03	4.0798480e+03	4.0905734e+03	4.3641206e+03	4.4598354e+03	4.1487127e+03	4.2899613e+03	4.1390688e+03	4.3115766e+03
4.3873258e+03	4.0668801e+03	4.2696221e+03	4.2285551e+03	4.4890241e+03	4.3115293e+03	4.4213716e+03	4.4164621e+03	4.4921762e+03	4.0889655e+03	4.1228512e+03	4.1819969e+03	4.2552727e+03	4.3099377e+03	4.1976464e+03	4.1107329e+03	4.3334122e+03	4.3222840e+03	4.5026500e+03	4.2509862e+03	4.2515242e+03	4.2904674e+03	4.1346903e+03	4.3460583e+03	4.0342115e+03	4.3049855e+03	4.4175067e+03	4.2082397e+03	4.2983816e+03	4.1904843e+03	4.1427401e+03	4.3347768e+03	4.3900979e+03	4.1686061e+03	4.3647603e+03	4.4753514e+03	4.2350159e+03	4.2592883e+03	4.2564047e+03	4.4632000e+03	4.4958650e+03	4.4924444e+03	4.1085243e+03	4.0955234e+03	4.3661166e+03	4.4620931e+03	4.1664388e+03	4.2899481e+03	4.1736482e+03	4.3609456e+03
4.3966681e+03	4.1416076e+03	4.2912646e+03	4.2324833e+03	4.4957083e+03	4.3299734e+03	4.4224151e+03	4.4587289e+03	4.5186514e+03	4.0994228e+03	4.1260704e+03	4.1856106e+03	4.2719314e+03	4.3123298e+03	4.2348333e+03	4.1231652e+03	4.3588286e+03	4.3308964e+03	4.5173446e+03	4.2488876e+03	4.2585123e+03	4.3094627e+03	4.1402433e+03	4.3971346e+03	4.0334623e+03	4.3320152e+03	4.4194855e+03	4.2424700e+03	4.3340143e+03	4.2576987e+03	4.1520499e+03	4.3701382e+03	4.4124308e+03	4.1815062e+03	4.3938480e+03	4.4962126e+03	4.2511272e+03	4.2602647e+03	4.2946011e+03	4.4687931e+03	4.5007602e+03	4.4946041e+03	4.1213849e+03	4.1142457e+03	4.4109014e+03	4.4718315e+03	4.2449053e+03	4.2929160e+03	4.1918502e+03	4.3770283e+03
4.3971796e+03	4.1627564e+03	4.3371915e+03	4.2371591e+03	4.5116755e+03	4.3584180e+03	4.4227414e+03	4.4589181e+03	4.5300841e+03	4.0992753e+03	4.1273842e+03	4.2090287e+03	4.3052065e+03	4.3151203e+03	4.2478084e+03	4.1416954e+03	4.3684673e+03	4.3318238e+03	4.5169286e+03	4.2640056e+03	4.2752496e+03	4.3143380e+03	4.1587747e+03	4.4021109e+03	4.0492730e+03	4.3440203e+03	4.4251048e+03	4.2459638e+03	4.3468562e+03	4.3644294e+03	4.1765452e+03	4.3855863e+03	4.4315909e+03	4.1892559e+03	4.3931589e+03	4.5056967e+03	4.2881370e+03	4.2665240e+03	4.2983384e+03	4.4729369e+03	4.5402975e+03	4.5130177e+03	4.1349936e+03	4.1313348e+03	4.4314368e+03	4.4728886e+03	4.3304750e+03	4.2973829e+03	4.1958473e+03	4.4338297e+03
4.3999440e+03	4.1644005e+03	4.3372071e+03	4.2420268e+03	4.5285517e+03	4.3893884e+03	4.4248300e+03	4.4625178e+03	4.5345247e+03	4.1032175e+03	4.1322618e+03	4.2219254e+03	4.3310544e+03	4.3238902e+03	4.2676753e+03	4.1449701e+03	4.3773822e+03	4.3330787e+03	4.5636192e+03	4.2768312e+03	4.2857001e+03	4.3168935e+03	4.1628564e+03	4.4465009e+03	4.0561742e+03	4.3483617e+03	4.4343207e+03	4.2701794e+03	4.3602774e+03	4.3669636e+03	4.2234330e+03	4.3930575e+03	4.4314212e+03	4.1928746e+03	4.4032688e+03	4.5055239e+03	4.2908240e+03	4.2791689e+03	4.3010476e+03	4.5004950e+03	4.5533920e+03	4.5376421e+03	4.1621668e+03	4.1481188e+03	4.4347092e+03	4.5191794e+03	4.3320273e+03	4.3139380e+03	4.2132662e+03	4.4485052e+03
4.4048557e+03	4.1786517e+03	4.3498449e+03	4.2427982e+03	4.5710088e+03	4.3917096e+03	4.4239907e+03	4.4663852e+03	4.5475334e+03	4.1061261e+03	4.1691746e+03	4.2393853e+03	4.3876503e+03	4.3358290e+03	4.2753879e+03	4.1515112e+03	4.3811283e+03	4.3509498e+03	4.5948049e+03	4.3357206e+03	4.2864696e+03	4.3273120e+03	4.2291079e+03	4.4551691e+03	4.1089518e+03	4.3598225e+03	4.4378659e+03	4.2686184e+03	4.3598936e+03	4.3750248e+03	4.2376887e+03	4.3983662e+03	4.4315534e+03	4.2058458e+03	4.4082967e+03	4.5069736e+03	4.3080760e+03	4.3097159e+03	4.3170151e+03	4.5074524e+03	4.5523370e+03	4.5367156e+03	4.1735811e+03	4.1490011e+03	4.4396811e+03	4.5454120e+03	4.3486784e+03	4.3623970e+03	4.2171750e+03	4.4550646e+03
4.4134771e+03	4.2068674e+03	4.3736820e+03	4.2463249e+03	4.5769742e+03	4.3930708e+03	4.4298501e+03	4.4764491e+03	4.5500579e+03	4.1207800e+03	4.1740064e+03	4.2464074e+03	4.3976446e+03	4.3428183e+03	4.2766650e+03	4.1605780e+03	4.3816398e+03	4.3547569e+03	4.6144625e+03	4.3402941e+03	4.2863916e+03	4.3484584e+03	4.2290830e+03	4.4603606e+03	4.1180994e+03	4.3680456e+03	4.4403444e+03	4.3005340e+03	4.3716794e+03	4.3744108e+03	4.2383064e+03	4.4071441e+03	4.4388561e+03	4.2133465e+03	4.4430527e+03	4.5164173e+03	4.3069718e+03	4.3165615e+03	4.3224036e+03	4.5519044e+03	4.5611523e+03	4.5601249e+03	4.2211703e+03	4.1497615e+03	4.4433889e+03	4.5521151e+03	4.3791963e+03	4.3632399e+03	4.2198867e+03	4.4844034e+03
4.4177729e+03	4.2495211e+03	4.3746142e+03	4.2622251e+03	4.5859794e+03	4.4078445e+03	4.4416939e+03	4.5099983e+03	4.5514478e+03	4.1481890e+03	4.1939734e+03	4.2601045e+03	4.4009051e+03	4.3567369e+03	4.2914257e+03	4.1626346e+03	4.3897893e+03	4.3801250e+03	4.6208982e+03	4.3525161e+03	4.3003500e+03	4.3688377e+03	4.2584936e+03	4.4965022e+03	4.1196146e+03	4.4051248e+03	4.4701002e+03	4.3023630e+03	4.3839505e+03	4.4006700e+03	4.2413148e+03	4.4323365e+03	4.4681164e+03	4.2149230e+03	4.4665192e+03	4.5284713e+03	4.3417631e+03	4.3199618e+03	4.3436651e+03	4.5555003e+03	4.6063231e+03	4.6339544e+03	4.2301273e+03	4.1547924e+03	4.4793511e+03	4.5544675e+03	4.3803613e+03	4.3705129e+03	4.2214948e+03	4.4926058e+03
4.4552231e+03	4.2529901e+03	4.3835952e+03	4.3284819e+03	4.5894452e+03	4.4101622e+03	4.4548700e+03	4.5113606e+03	4.5691217e+03	4.1529689e+03	4.1965149e+03	4.2848062e+03	4.4255924e+03	4.4317434e+03	4.2966670e+03	4.1647163e+03	4.3943948e+03	4.3993066e+03	4.6478532e+03	4.3748733e+03	4.3102477e+03	4.4185306e+03	4.2624996e+03	4.5140774e+03	4.1239356e+03	4.4142551e+03	4.4790606e+03	4.3091320e+03	4.4113010e+03	4.4611744e+03	4.2416107e+03	4.4579165e+03	4.5006976e+03	4.2500475e+03	4.4876376e+03	4.5302886e+03	4.3735851e+03	4.3795316e+03	4.3680073e+03	4.5687091e+03	4.6049532e+03	4.6665777e+03	4.2389374e+03	4.1612272e+03	4.5235518e+03	4.5746385e+03	4.3832588e+03	4.3869084e+03	4.2354664e+03	4.4976196e+03
4.4845037e+03	4.2663675e+03	4.3850481e+03	4.3289916e+03	4.5934726e+03	4.4134549e+03	4.4591062e+03	4.5314117e+03	4.5754947e+03	4.1638826e+03	4.2011941e+03	4.3123371e+03	4.4253952e+03	4.4455868e+03	4.3157906e+03	4.2008260e+03	4.3967137e+03	4.4425999e+03	4.6614979e+03	4.3778426e+03	4.3315998e+03	4.4281654e+03	4.2714455e+03	4.5196864e+03	4.1413146e+03	4.4395500e+03	4.4883831e+03	4.3625487e+03	4.4160606e+03	4.4813933e+03	4.2556584e+03	4.4595919e+03	4.5110094e+03	4.2536499e+03	4.5011253e+03	4.5305637e+03	4.3909881e+03	4.3911149e+03	4.3701269e+03	4.5742971e+03	4.6173262e+03	4.6742936e+03	4.2590476e+03	4.2027022e+03	4.5418830e+03	4.5773704e+03	4.4323509e+03	4.3888344e+03	4.2820638e+03	4.5201921e+03
4.4958079e+03	4.2969324e+03	4.4025370e+03	4.3303346e+03	4.6135049e+03	4.4463113e+03	4.4965327e+03	4.5435891e+03	4.6037369e+03	4.1641698e+03	4.2544765e+03	4.3246417e+03	4.4419469e+03	4.4750517e+03	4.3431902e+03	4.2067569e+03	4.3976141e+03	4.4978545e+03	4.6956998e+03	4.3810314e+03	4.3350033e+03	4.4469964e+03	4.2734630e+03	4.5419751e+03	4.1670738e+03	4.4614325e+03	4.4865471e+03	4.3661060e+03	4.4263928e+03	4.4818902e+03	4.2843685e+03	4.4813499e+03	4.5319629e+03	4.2597856e+03	4.5128405e+03	4.5544995e+03	4.3967284e+03	4.4092115e+03	4.3869235e+03	4.5804489e+03	4.6229317e+03	4.6881021e+03	4.2762020e+03	4.2116109e+03	4.5812335e+03	4.5949080e+03	4.4350279e+03	4.4650230e+03	4.2839028e+03	4.5257618e+03
4.5147365e+03	4.2986607e+03	4.4126185e+03	4.3754810e+03	4.6191421e+03	4.4464748e+03	4.4964314e+03	4.5532447e+03	4.6460363e+03	4.1678712e+03	4.2747027e+03	4.3287286e+03	4.4447855e+03	4.4782221e+03	4.3491090e+03	4.2104875e+03	4.4013437e+03	4.5417899e+03	4.7068626e+03	4.4950757e+03	4.3427049e+03	4.4625567e+03	4.2885366e+03	4.5429857e+03	4.1852266e+03	4.4913492e+03	4.4970489e+03	4.3684532e+03	4.4318402e+03	4.4904231e+03	4.2921487e+03	4.4910397e+03	4.5484202e+03	4.2669245e+03	4.5483424e+03	4.5781362e+03	4.4079566e+03	4.4160975e+03	4.3921098e+03	4.6235364e+03	4.6469897e+03	4.7107029e+03	4.3236806e+03	4.2163363e+03	4.6236917e+03	4.6037679e+03	4.4460977e+03	4.4686707e+03	4.3113135e+03	4.5538855e+03
4.5165507e+03	4.2980533e+03	4.4443687e+03	4.4048040e+03	4.6596731e+03	4.4610249e+03	4.5009208e+03	4.5943514e+03	4.6617842e+03	4.1675156e+03	4.2772186e+03	4.3701028e+03	4.4870998e+03	4.4800282e+03	4.4009875e+03	4.2518909e+03	4.4439887e+03	4.5472828e+03	4.7240932e+03	4.5106819e+03	4.3412269e+03	4.4742970e+03	4.2919413e+03	4.5731021e+03	4.1887216e+03	4.4920701e+03	4.5143476e+03	4.3746311e+03	4.4435016e+03	4.5276673e+03	4.2929695e+03	4.5279812e+03	4.5539987e+03	4.2965594e+03	4.5512097e+03	4.5945296e+03	4.4322822e+03	4.4228423e+03	4.4045351e+03	4.6282004e+03	4.7137282e+03	4.7249685e+03	4.3261230e+03	4.2373300e+03	4.6315159e+03	4.6141354e+03	4.4490750e+03	4.4956134e+03	4.3639855e+03	4.5657567e+03
4.5493010e+03	4.3014116e+03	4.4493030e+03	4.4301524e+03	4.6648432e+03	4.5004195e+03	4.5159950e+03	4.6072293e+03	4.6684031e+03	4.1868070e+03	4.2816749e+03	4.3805094e+03	4.4867711e+03	4.5003567e+03	4.4011789e+03	4.2597963e+03	4.4669651e+03	4.5792714e+03	4.7463170e+03	4.5387998e+03	4.3557202e+03	4.5026534e+03	4.2955712e+03	4.5845790e+03	4.1888441e+03	4.4977211e+03	4.5200340e+03	4.3859652e+03	4.4539647e+03	4.5603530e+03	4.3045500e+03	4.5562961e+03	4.5734013e+03	4.3512524e+03	4.6213284e+03	4.6336302e+03	4.4538070e+03	4.4291044e+03	4.4221168e+03	4.6290715e+03	4.7270585e+03	4.7327932e+03	4.3391734e+03	4.2485422e+03	4.6400185e+03	4.6215991e+03	4.4692053e+03	4.5191051e+03	4.3765589e+03	4.5836220e+03
4.5641896e+03	4.3226007e+03	4.4888848e+03	4.4341412e+03	4.6993026e+03	4.5098588e+03	4.5163619e+03	4.6080505e+03	4.7002787e+03	4.2478994e+03	4.3043195e+03	4.3817092e+03	4.4915959e+03	4.5162733e+03	4.4019626e+03	4.3358537e+03	4.4665275e+03	4.5923560e+03	4.7831350e+03	4.5724642e+03	4.3587909e+03	4.5126809e+03	4.2965921e+03	4.6261071e+03	4.2275471e+03	4.5127815e+03	4.5280715e+03	4.4305524e+03	4.4576923e+03	4.5620866e+03	4.3235064e+03	4.5656583e+03	4.5753431e+03	4.3808872e+03	4.6355394e+03	4.6437550e+03	4.4654159e+03	4.4452864e+03	4.4636532e+03	4.6289833e+03	4.7386782e+03	4.7370083e+03	4.3417056e+03	4.2500185e+03	4.6412929e+03	4.6376598e+03	4.4714517e+03	4.5447439e+03	4.3767015e+03	4.6155602e+03
4.5721997e+03	4.3358730e+03	4.5114891e+03	4.4777605e+03	4.7317284e+03	4.5233268e+03	4.5271643e+03	4.6085986e+03	4.7112552e+03	4.2594925e+03	4.3399691e+03	4.3922341e+03	4.4946995e+03	4.5187577e+03	4.4163917e+03	4.3647278e+03	4.4870060e+03	4.6031957e+03	4.7916160e+03	4.6010240e+03	4.3726763e+03	4.5209936e+03	4.3012129e+03	4.6372426e+03	4.2541645e+03	4.5254802e+03	4.5437113e+03	4.4667000e+03	4.4775464e+03	4.5641331e+03	4.3345364e+03	4.5987114e+03	4.5784225e+03	4.3977812e+03	4.6609294e+03	4.6480682e+03	4.4954927e+03	4.4616515e+03	4.4728627e+03	4.6386367e+03	4.7630944e+03	4.7802278e+03	4.3810944e+03	4.2652974e+03	4.6672619e+03	4.6408370e+03	4.4788678e+03	4.5703938e+03	4.3797776e+03	4.6200849e+03
4.5889690e+03	4.3467285e+03	4.5165614e+03	4.4947086e+03	4.7445358e+03	4.5294480e+03	4.5483690e+03	4.6135787e+03	4.7167108e+03	4.2787572e+03	4.3704265e+03	4.4182833e+03	4.5090689e+03	4.5362053e+03	4.4374124e+03	4.3661074e+03	4.4932292e+03	4.6085089e+03	4.7929367e+03	4.6301489e+03	4.4033812e+03	4.5405526e+03	4.3085650e+03	4.6473789e+03	4.3123444e+03	4.5422223e+03	4.5669698e+03	4.4782865e+03	4.4802314e+03	4.5717538e+03	4.3385844e+03	4.6290572e+03	4.5801678e+03	4.4083335e+03	4.6775596e+03	4.6631782e+03	4.4973175e+03	4.4713072e+03	4.4806653e+03	4.6638489e+03	4.7852805e+03	4.8147622e+03	4.3829460e+03	4.2685140e+03	4.6830030e+03	4.6427182e+03	4.4872476e+03	4.5793281e+03	4.3794879e+03	4.6188142e+03
4.5958017e+03	4.3589343e+03	4.5373557e+03	4.5011453e+03	4.7430791e+03	4.5421967e+03	4.6014822e+03	4.6337377e+03	4.7329054e+03	4.2795492e+03	4.3731434e+03	4.4349021e+03	4.5163981e+03	4.5630795e+03	4.4531094e+03	4.3733550e+03	4.5260280e+03	4.6595828e+03	4.8176086e+03	4.6403585e+03	4.4170002e+03	4.5621792e+03	4.3774283e+03	4.6525639e+03	4.3184100e+03	4.5446016e+03	4.6033337e+03	4.4844912e+03	4.4812436e+03	4.5745501e+03	4.3568740e+03	4.6327919e+03	4.6052883e+03	4.4238027e+03	4.6791881e+03	4.6781654e+03	4.5157791e+03	4.4763242e+03	4.4861516e+03	4.6739546e+03	4.7885521e+03	4.8346549e+03	4.3848823e+03	4.2730076e+03	4.6826513e+03	4.6657523e+03	4.5032264e+03	4.5856464e+03	4.4017985e+03	4.6218614e+03
4.6000524e+03	4.3655281e+03	4.5532540e+03	4.5396139e+03	4.7520986e+03	4.5662283e+03	4.6043383e+03	4.6434063e+03	4.7375969e+03	4.2860114e+03	4.4130214e+03	4.4390618e+03	4.5440651e+03	4.5644912e+03	4.4631461e+03	4.3897885e+03	4.5451360e+03	4.6660226e+03	4.8373040e+03	4.6519725e+03	4.4253749e+03	4.5725659e+03	4.3786348e+03	4.6864746e+03	4.3274440e+03	4.5630487e+03	4.6264114e+03	4.4990056e+03	4.5173335e+03	4.5993502e+03	4.3736998e+03	4.6526799e+03	4.6177843e+03	4.4291698e+03	4.7015969e+03	4.6883075e+03	4.5354928e+03	4.5005170e+03	4.5014378e+03	4.6744620e+03	4.7975450e+03	4.8397659e+03	4.4004726e+03	4.2743447e+03	4.6972410e+03	4.6892022e+03	4.5297054e+03	4.6088200e+03	4.4029772e+03	4.6404890e+03
4.6048847e+03	4.4464168e+03	4.5549531e+03	4.5822608e+03	4.7569462e+03	4.5810267e+03	4.6270461e+03	4.6653145e+03	4.7451961e+03	4.2919131e+03	4.4947807e+03	4.4522231e+03	4.5699371e+03	4.6235755e+03	4.4642956e+03	4.3985423e+03	4.5479820e+03	4.6840544e+03	4.8378110e+03	4.6547065e+03	4.4374955e+03	4.5970592e+03	4.3820029e+03	4.6901241e+03	4.3301971e+03	4.5758187e+03	4.6301660e+03	4.5750652e+03	4.5178521e+03	4.6356803e+03	4.3874303e+03	4.6726177e+03	4.6298509e+03	4.4367641e+03	4.7119075e+03	4.7267677e+03	4.5518992e+03	4.5386009e+03	4.5105885e+03	4.6829257e+03	4.8283233e+03	4.8625436e+03	4.4120747e+03	4.2959779e+03	4.7057165e+03	4.6973078e+03	4.5677630e+03	4.6406853e+03	4.4042387e+03	4.6609034e+03
4.6079082e+03	4.4809539e+03	4.5578793e+03	4.5930105e+03	4.7620984e+03	4.5926708e+03	4.6293240e+03	4.6883898e+03	4.7820717e+03	4.3098316e+03	4.5019654e+03	4.4554841e+03	4.5768971e+03	4.6333243e+03	4.4872635e+03	4.4331464e+03	4.5757460e+03	4.6974567e+03	4.8380506e+03	4.6540753e+03	4.4424100e+03	4.6193709e+03	4.3832978e+03	4.6917555e+03	4.3378498e+03	4.5814021e+03	4.6596828e+03	4.5859420e+03	4.5236514e+03	4.6455510e+03	4.4224995e+03	4.6984479e+03	4.6477637e+03	4.4419885e+03	4.7281351e+03	4.7283188e+03	4.6128466e+03	4.5399987e+03	4.5567665e+03	4.6840855e+03	4.8513573e+03	4.8743657e+03	4.4242186e+03	4.3286459e+03	4.7137144e+03	4.7042046e+03	4.6280976e+03	4.6483626e+03	4.4449466e+03	4.6775989e+03
4.6421319e+03	4.4808423e+03	4.5647596e+03	4.6086892e+03	4.7708051e+03	4.6494426e+03	4.6303095e+03	4.7066613e+03	4.7950820e+03	4.3118200e+03	4.5035255e+03	4.4544558e+03	4.5877598e+03	4.6545393e+03	4.5384282e+03	4.4548816e+03	4.6111097e+03	4.7267360e+03	4.8403214e+03	4.6935352e+03	4.4943585e+03	4.6414451e+03	4.3924115e+03	4.7725225e+03	4.3636817e+03	4.6080680e+03	4.6851358e+03	4.5884275e+03	4.5753847e+03	4.6457381e+03	4.4301814e+03	4.7415542e+03	4.6596725e+03	4.4509062e+03	4.7372610e+03	4.8088935e+03	4.6147964e+03	4.5795741e+03	4.5827983e+03	4.6898640e+03	4.8540788e+03	4.8888977e+03	4.4405381e+03	4.3428608e+03	4.7572883e+03	4.7273014e+03	4.6352232e+03	4.6608914e+03	4.4796746e+03	4.6760449e+03
4.6524871e+03	4.5172272e+03	4.5723934e+03	4.6408801e+03	4.7878549e+03	4.6620445e+03	4.6444899e+03	4.7255288e+03	4.8087723e+03	4.3253694e+03	4.5265874e+03	4.4571862e+03	4.6084946e+03	4.7104465e+03	4.5536017e+03	4.4552939e+03	4.6238651e+03	4.7386067e+03	4.8487209e+03	4.6981575e+03	4.4976848e+03	4.6811058e+03	4.3971999e+03	4.7699830e+03	4.3683514e+03	4.6349572e+03	4.6907441e+03	4.6186244e+03	4.5850472e+03	4.7019416e+03	4.4533710e+03	4.7513485e+03	4.6958682e+03	4.4572387e+03	4.7555249e+03	4.8103987e+03	4.6180624e+03	4.6291750e+03	4.6023283e+03	4.6909158e+03	4.8696833e+03	4.9054510e+03	4.4431246e+03	4.3669718e+03	4.7606273e+03	4.7764648e+03	4.6537134e+03	4.6786357e+03	4.5052750e+03	4.6828902e+03
4.6611382e+03	4.5415217e+03	4.6014141e+03	4.6515497e+03	4.8379408e+03	4.6835978e+03	4.6603896e+03	4.7434455e+03	4.8068777e+03	4.3318632e+03	4.5359917e+03	4.4840837e+03	4.6560582e+03	4.7278943e+03	4.5563635e+03	4.4616984e+03	4.6637459e+03	4.7498669e+03	4.8746838e+03	4.7000166e+03	4.5065041e+03	4.7287253e+03	4.4428404e+03	4.7809797e+03	4.3708089e+03	4.6394873e+03	4.7336469e+03	4.6221872e+03	4.6256050e+03	4.7092170e+03	4.4552015e+03	4.7643864e+03	4.7261754e+03	4.4681493e+03	4.7715036e+03	4.8248886e+03	4.6714339e+03	4.6341585e+03	4.6200124e+03	4.7462691e+03	4.8752915e+03	4.9115046e+03	4.4468236e+03	4.3722550e+03	4.7677507e+03	4.7862267e+03	4.6813399e+03	4.6939068e+03	4.5096183e+03	4.6974679e+03
4.6809986e+03	4.5575537e+03	4.6359737e+03	4.6539481e+03	4.8557831e+03	4.7142867e+03	4.6626244e+03	4.7538818e+03	4.8336890e+03	4.3391030e+03	4.5384173e+03	4.5020595e+03	4.6886984e+03	4.7383634e+03	4.5678526e+03	4.4711332e+03	4.6808713e+03	4.8025501e+03	4.8811962e+03	4.7751863e+03	4.5081395e+03	4.7271940e+03	4.5016127e+03	4.7905382e+03	4.3707346e+03	4.6462839e+03	4.7431854e+03	4.6261632e+03	4.6675883e+03	4.7118437e+03	4.4629676e+03	4.7727884e+03	4.7345655e+03	4.4845240e+03	4.7742478e+03	4.8685694e+03	4.6907426e+03	4.6396379e+03	4.6467115e+03	4.7472585e+03	4.8816217e+03	4.9109987e+03	4.4506948e+03	4.3821209e+03	4.8002252e+03	4.7941259e+03	4.6928869e+03	4.7016790e+03	4.5349950e+03	4.7297641e+03
4.6877514e+03	4.5582763e+03	4.6498524e+03	4.6551965e+03	4.8560480e+03	4.7720262e+03	4.6823567e+03	4.7715480e+03	4.8406713e+03	4.3622881e+03	4.5619985e+03	4.5313408e+03	4.7176420e+03	4.7892483e+03	4.5933266e+03	4.4887644e+03	4.7019562e+03	4.8465873e+03	4.8853997e+03	4.7816313e+03	4.5237453e+03	4.7302132e+03	4.5790612e+03	4.8043754e+03	4.3935351e+03	4.6570981e+03	4.7453786e+03	4.6479916e+03	4.6901413e+03	4.8078491e+03	4.4666258e+03	4.7902274e+03	4.7391164e+03	4.4890993e+03	4.7960793e+03	4.9079518e+03	4.7019393e+03	4.6693458e+03	4.6762908e+03	4.8046841e+03	4.8860684e+03	4.9240263e+03	4.5170892e+03	4.3990120e+03	4.8711392e+03	4.7996197e+03	4.6995897e+03	4.7048282e+03	4.5483776e+03	4.7460405e+03
4.6913743e+03	4.5702494e+03	4.6830362e+03	4.6744916e+03	4.8682326e+03	4.7895481e+03	4.7223646e+03	4.8015432e+03	4.8545110e+03	4.3647355e+03	4.5794745e+03	4.5648613e+03	4.7408366e+03	4.8015120e+03	4.6272454e+03	4.5222237e+03	4.7057895e+03	4.8470594e+03	4.9096155e+03	4.7976465e+03	4.5329315e+03	4.7609999e+03	4.5941960e+03	4.8106632e+03	4.4490636e+03	4.6573028e+03	4.7599364e+03	4.6542272e+03	4.7042456e+03	4.8355238e+03	4.4737615e+03	4.7967108e+03	4.7453509e+03	4.4953939e+03	4.8131944e+03	4.9194336e+03	4.7429236e+03	4.7476983e+03	4.6766427e+03	4.8144144e+03	4.9248815e+03	4.9454953e+03	4.5615267e+03	4.4182317e+03	4.8864359e+03	4.8413519e+03	4.7643706e+03	4.7477867e+03	4.5573429e+03	4.7604593e+03
4.7045580e+03	4.5801430e+03	4.7177769e+03	4.6761499e+03	4.8747430e+03	4.7989128e+03	4.7287498e+03	4.8158805e+03	4.8592465e+03	4.3917529e+03	4.6704208e+03	4.5826762e+03	4.7633431e+03	4.8435476e+03	4.6495677e+03	4.5574529e+03	4.7063830e+03	4.8497322e+03	4.9140455e+03	4.8258003e+03	4.5603548e+03	4.7998404e+03	4.6407285e+03	4.8462424e+03	4.4723894e+03	4.6645971e+03	4.7868957e+03	4.6630385e+03	4.7124305e+03	4.8808377e+03	4.5228880e+03	4.8392117e+03	4.7670423e+03	4.4977347e+03	4.8195269e+03	4.9210755e+03	4.7548355e+03	4.7560622e+03	4.6855831e+03	4.8354947e+03	4.9371988e+03	4.9472088e+03	4.5875316e+03	4.4269255e+03	4.9083337e+03	4.8460965e+03	4.7811026e+03	4.7489422e+03	4.5756697e+03	4.7718133e+03
4.7224122e+03	4.5809631e+03	4.7208449e+03	4.7380306e+03	4.8756125e+03	4.8186524e+03	4.7593836e+03	4.8320042e+03	4.8580204e+03	4.3942328e+03	4.6968480e+03	4.6100958e+03	4.7651911e+03	4.9079355e+03	4.7634909e+03	4.5721399e+03	4.7089045e+03	4.8960422e+03	4.9328681e+03	4.8725644e+03	4.5672748e+03	4.8214060e+03	4.6861026e+03	4.8636244e+03	4.4849311e+03	4.6684327e+03	4.8320266e+03	4.6756665e+03	4.7223239e+03	4.9373544e+03	4.5258417e+03	4.8447733e+03	4.7878893e+03	4.5124685e+03	4.8845020e+03	4.9375877e+03	4.7692192e+03	4.7607262e+03	4.7012375e+03	4.8496208e+03	4.9382555e+03	4.9602895e+03	4.6830088e+03	4.4289291e+03	4.9256378e+03	4.8694834e+03	4.7992171e+03	4.7728057e+03	4.5792570e+03	4.8797982e+03
4.7600407e+03	4.5825401e+03	4.7431482e+03	4.7391505e+03	4.9134678e+03	4.8240386e+03	4.7765316e+03	4.8375360e+03	4.9274814e+03	4.4189067e+03	4.6987339e+03	4.6245092e+03	4.7748814e+03	4.9201303e+03	4.7726028e+03	4.5953144e+03	4.7126560e+03	4.9090445e+03	4.9675805e+03	4.8786457e+03	4.5872652e+03	4.8269444e+03	4.7424379e+03	4.8743764e+03	4.5586256e+03	4.6764482e+03	4.8429236e+03	4.6784989e+03	4.7335239e+03	4.9710808e+03	4.5479039e+03	4.8461949e+03	4.8223815e+03	4.5358333e+03	4.8971912e+03	4.9416458e+03	4.7970529e+03	4.7817926e+03	4.7607421e+03	4.8874167e+03	4.9408176e+03	4.9783792e+03	4.6927943e+03	4.4437736e+03	4.9343354e+03	4.8928620e+03	4.8310218e+03	4.7772619e+03	4.6074194e+03	4.8821398e+03
4.7828598e+03	4.5923512e+03	4.7735430e+03	4.7456478e+03	4.9254673e+03	4.8218401e+03	4.7802830e+03	4.8375358e+03	4.9318199e+03	4.4250838e+03	4.7229692e+03	4.6300981e+03	4.7766764e+03	4.9247704e+03	4.8021876e+03	4.6050060e+03	4.7257835e+03	4.9311888e+03	4.9693943e+03	4.8975975e+03	4.6438963e+03	4.8335391e+03	4.7624958e+03	4.8813127e+03	4.5668216e+03	4.6778467e+03	4.8794153e+03	4.7035696e+03	4.7373358e+03	4.9732777e+03	4.5771384e+03	4.8527723e+03	4.8464808e+03	4.5359937e+03	4.9675976e+03	4.9771817e+03	4.8011985e+03	4.7945068e+03	4.8021849e+03	4.9011757e+03	4.9650187e+03	4.9813903e+03	4.7032739e+03	4.4504643e+03	4.9466992e+03	4.9274860e+03	4.8472061e+03	4.7816582e+03	4.6422784e+03	4.9052595e+03
4.8157503e+03	4.6409888e+03	4.7949904e+03	4.7741682e+03	4.9373484e+03	4.8325619e+03	4.8113190e+03	4.8396219e+03	4.9344865e+03	4.4283346e+03	4.7310576e+03	4.6342644e+03	4.7820196e+03	4.9279256e+03	4.8190013e+03	4.6245823e+03	4.7352083e+03	4.9522613e+03	4.9760707e+03	4.9109962e+03	4.6841264e+03	4.8757830e+03	4.7662494e+03	4.8948133e+03	4.5786866e+03	4.6909319e+03	4.9362276e+03	4.7331908e+03	4.7509888e+03	5.0081748e+03	4.5843978e+03	4.8726146e+03	4.8516501e+03	4.5592175e+03	4.9685418e+03	5.0348093e+03	4.8049648e+03	4.8166624e+03	4.8030116e+03	4.9118160e+03	4.9891423e+03	5.0031796e+03	4.7238678e+03	4.4576390e+03	4.9742296e+03	4.9367403e+03	4.8656388e+03	4.8110215e+03	4.6518864e+03	4.9132798e+03
4.8191211e+03	4.6476083e+03	4.7960598e+03	4.7959803e+03	4.9432357e+03	4.8725756e+03	4.8323860e+03	4.8574329e+03	4.9586728e+03	4.4346826e+03	4.7462872e+03	4.6407482e+03	4.8157767e+03	4.9364484e+03	4.8456584e+03	4.6677892e+03	4.7361793e+03	5.0045767e+03	4.9810673e+03	4.9204717e+03	4.7028736e+03	4.8861251e+03	4.7691792e+03	4.9147222e+03	4.5937729e+03	4.7287522e+03	4.9591611e+03	4.7410974e+03	4.7776570e+03	5.0325861e+03	4.6830694e+03	4.8730850e+03	4.8676703e+03	4.5672742e+03	4.9977446e+03	5.0410938e+03	4.8059721e+03	4.8252699e+03	4.8052177e+03	4.9261349e+03	4.9942692e+03	5.0231717e+03	4.7672967e+03	4.5566604e+03	5.0142842e+03	4.9555650e+03	4.8759989e+03	4.8134687e+03	4.6592088e+03	4.9151546e+03
4.8500892e+03	4.6529945e+03	4.8115697e+03	4.7971169e+03	4.9965949e+03	4.9073681e+03	4.8361281e+03	4.9030951e+03	4.9597014e+03	4.4383765e+03	4.7499002e+03	4.7089597e+03	4.8327978e+03	4.9579778e+03	4.8648391e+03	4.6908586e+03	4.7713775e+03	5.0163402e+03	5.0057275e+03	4.9812653e+03	4.7047863e+03	4.9054872e+03	4.8246079e+03	4.9205739e+03	4.5933090e+03	4.7309744e+03	4.9836183e+03	4.7461634e+03	4.8019105e+03	5.0324420e+03	4.7410058e+03	4.8812820e+03	4.8686999e+03	4.5684847e+03	5.0258393e+03	5.0440379e+03	4.8355811e+03	4.8275061e+03	4.8180292e+03	4.9536627e+03	5.0015398e+03	5.0631165e+03	4.7838980e+03	4.5855061e+03	5.1011404e+03	5.0320009e+03	4.8944507e+03	4.8182506e+03	4.7019614e+03	5.0018592e+03
4.8543517e+03	4.6953764e+03	4.8247388e+03	4.8138565e+03	4.9987418e+03	4.9392834e+03	4.8585997e+03	5.0142528e+03	5.0334199e+03	4.4435724e+03	4.7594819e+03	4.7326506e+03	4.8382457e+03	4.9668963e+03	4.9219076e+03	4.6918870e+03	4.8221199e+03	5.0830413e+03	5.0279458e+03	4.9903185e+03	4.7334575e+03	4.9097189e+03	4.8319079e+03	4.9384640e+03	4.5982543e+03	4.7585263e+03	4.9958312e+03	4.7555772e+03	4.8400878e+03	5.0376680e+03	4.7485789e+03	4.8801267e+03	4.8863660e+03	4.5753163e+03	5.0294464e+03	5.1011720e+03	4.8361811e+03	4.8665248e+03	4.8223485e+03	4.9776051e+03	5.0249665e+03	5.0686097e+03	4.8311801e+03	4.6013636e+03	5.1197346e+03	5.0374685e+03	4.9060675e+03	4.8434822e+03	4.7117589e+03	5.0054232e+03
4.8586024e+03	4.7604712e+03	4.8534040e+03	4.9425172e+03	5.0183573e+03	4.9693080e+03	4.8757678e+03	5.0162420e+03	5.0962134e+03	4.4628930e+03	4.7665868e+03	4.7589354e+03	4.8533690e+03	4.9859395e+03	4.9308321e+03	4.6939922e+03	4.8496806e+03	5.1066454e+03	5.0362466e+03	5.0225532e+03	4.7709888e+03	4.9736886e+03	4.8739570e+03	4.9405787e+03	4.6021670e+03	4.7576571e+03	5.0026217e+03	4.7638328e+03	4.8675800e+03	5.0532994e+03	4.7569108e+03	4.8897904e+03	4.8895034e+03	4.5779430e+03	5.0528669e+03	5.1067789e+03	4.8478469e+03	4.8846887e+03	4.8663713e+03	4.9992062e+03	5.0332804e+03	5.0879076e+03	4.8451825e+03	4.6206798e+03	5.1476254e+03	5.0367707e+03	4.9526086e+03	4.8493718e+03	4.7457691e+03	5.0306584e+03
4.8826607e+03	4.7624912e+03	4.8575777e+03	4.9629905e+03	5.0361878e+03	5.0206904e+03	4.8987231e+03	5.0714041e+03	5.0997425e+03	4.4970658e+03	4.8100694e+03	4.7702689e+03	4.8876430e+03	4.9881565e+03	4.9343132e+03	4.7138465e+03	4.8857473e+03	5.1657079e+03	5.0917463e+03	5.0353986e+03	4.7711998e+03	4.9905783e+03	4.8773007e+03	4.9390392e+03	4.6251489e+03	4.7822523e+03	5.0070539e+03	4.7669615e+03	4.8777956e+03	5.0972748e+03	4.7814258e+03	4.9016269e+03	4.9096093e+03	4.6015024e+03	5.0569042e+03	5.1223554e+03	4.8618774e+03	4.9148637e+03	4.8670950e+03	5.0195506e+03	5.0361032e+03	5.1025255e+03	4.8498402e+03	4.6297790e+03	5.1514590e+03	5.0745898e+03	4.9588544e+03	4.8850784e+03	4.7557438e+03	5.0437158e+03
4.8856373e+03	4.7874295e+03	4.8815288e+03	4.9894623e+03	5.0354188e+03	5.0339397e+03	4.9202147e+03	5.0825754e+03	5.1062687e+03	4.5050534e+03	4.8351956e+03	4.7974242e+03	4.9027106e+03	5.0370004e+03	4.9367593e+03	4.7712076e+03	4.8930107e+03	5.1647424e+03	5.1303467e+03	5.0358738e+03	4.8331148e+03	4.9908768e+03	4.8929860e+03	4.9409738e+03	4.6232096e+03	4.7810669e+03	5.0095359e+03	4.8577082e+03	4.9209165e+03	5.1187396e+03	4.7942784e+03	4.9165322e+03	4.9287408e+03	4.6082247e+03	5.0707454e+03	5.1308067e+03	4.9415592e+03	4.9306532e+03	4.9742412e+03	5.0472315e+03	5.1207955e+03	5.1064465e+03	4.8809521e+03	4.6432366e+03	5.1619260e+03	5.1465558e+03	4.9844695e+03	4.9319608e+03	4.7696577e+03	5.0654443e+03
4.9228894e+03	4.8269314e+03	4.8962458e+03	5.0265878e+03	5.0628141e+03	5.0411748e+03	4.9235822e+03	5.1316149e+03	5.1215320e+03	4.5079374e+03	4.8470391e+03	4.8257639e+03	4.9147612e+03	5.0387270e+03	4.9578794e+03	4.7892006e+03	4.8909992e+03	5.1876500e+03	5.1636611e+03	5.0380900e+03	4.8529664e+03	5.0283455e+03	4.9230737e+03	4.9544669e+03	4.6400166e+03	4.7846921e+03	5.0121992e+03	4.8608973e+03	4.9373629e+03	5.1840635e+03	4.8428052e+03	4.9157666e+03	4.9308116e+03	4.6237639e+03	5.0709260e+03	5.1338723e+03	4.9427504e+03	4.9591344e+03	4.9865565e+03	5.0536293e+03	5.1205294e+03	5.1463621e+03	4.8829762e+03	4.6468510e+03	5.1885570e+03	5.1731100e+03	5.0048470e+03	5.0077248e+03	4.7737793e+03	5.0808232e+03
4.9253649e+03	4.8312887e+03	4.9234100e+03	5.0370672e+03	5.0994301e+03	5.0443333e+03	4.9372495e+03	5.1333086e+03	5.1249713e+03	4.6202761e+03	4.8556793e+03	4.8293857e+03	4.9191545e+03	5.0524028e+03	5.0069331e+03	4.8399235e+03	4.9013228e+03	5.2265542e+03	5.1998903e+03	5.0496524e+03	4.8636756e+03	5.0547757e+03	5.0483276e+03	5.0142803e+03	4.6490434e+03	4.7860225e+03	5.0441098e+03	4.8679501e+03	4.9424048e+03	5.1875015e+03	4.8473581e+03	4.9426655e+03	4.9436526e+03	4.6246742e+03	5.0772096e+03	5.1540968e+03	4.9546838e+03	5.0507192e+03	5.0045591e+03	5.0790584e+03	5.1746858e+03	5.1481838e+03	4.9406652e+03	4.7013071e+03	5.2094506e+03	5.1748616e+03	5.0078953e+03	5.0202821e+03	4.7938935e+03	5.0894423e+03
4.9775692e+03	4.8450873e+03	4.9292826e+03	5.0453870e+03	5.1177742e+03	5.1128947e+03	4.9433363e+03	5.1367263e+03	5.1263940e+03	4.6313272e+03	4.8575751e+03	4.9336215e+03	4.9237662e+03	5.0546822e+03	5.0146687e+03	4.8431056e+03	4.9127936e+03	5.2550041e+03	5.2086724e+03	5.0541149e+03	4.8672623e+03	5.0943578e+03	5.0496885e+03	5.0196264e+03	4.6810040e+03	4.8065954e+03	5.0826672e+03	4.9081437e+03	4.9505682e+03	5.1906785e+03	4.8932241e+03	4.9718203e+03	4.9465693e+03	4.6747646e+03	5.0865400e+03	5.1825929e+03	4.9546895e+03	5.0565469e+03	5.0453414e+03	5.1100236e+03	5.1938038e+03	5.1637027e+03	4.9635989e+03	4.7177252e+03	5.2729088e+03	5.1846011e+03	5.0074818e+03	5.0300109e+03	4.8005555e+03	5.1007841e+03
4.9833127e+03	4.8748551e+03	4.9682300e+03	5.0506710e+03	5.1413859e+03	5.1178776e+03	4.9453293e+03	5.1909221e+03	5.3323070e+03	4.6373398e+03	4.8891602e+03	4.9761668e+03	4.9270120e+03	5.1102947e+03	5.0171251e+03	4.8449962e+03	4.9635755e+03	5.2608260e+03	5.3112056e+03	5.0695089e+03	4.8941338e+03	5.1187653e+03	5.0730148e+03	5.0468414e+03	4.6805436e+03	4.8217375e+03	5.0902633e+03	4.9097942e+03	4.9921040e+03	5.2162097e+03	4.9023647e+03	4.9870192e+03	4.9451282e+03	4.7755086e+03	5.0882799e+03	5.2338090e+03	5.0143041e+03	5.1177423e+03	5.0954728e+03	5.1259019e+03	5.2079374e+03	5.2144470e+03	4.9666702e+03	4.7682304e+03	5.2807404e+03	5.1879836e+03	5.0267275e+03	5.0334986e+03	4.8222506e+03	5.1294650e+03
5.0090093e+03	4.9397505e+03	5.0131314e+03	5.0911406e+03	5.1625777e+03	5.1343408e+03	4.9523689e+03	5.2211046e+03	5.3559002e+03	4.6922234e+03	4.8893890e+03	4.9879850e+03	4.9290275e+03	5.1127553e+03	5.0737372e+03	4.8517367e+03	4.9695609e+03	5.2754901e+03	5.3423731e+03	5.0792660e+03	4.8953279e+03	5.1190413e+03	5.1706198e+03	5.0532098e+03	4.7096965e+03	4.8292940e+03	5.0918052e+03	4.9477176e+03	5.0032642e+03	5.2345004e+03	4.9041343e+03	5.0258375e+03	4.9584087e+03	4.8146180e+03	5.1079720e+03	5.2559052e+03	5.0174324e+03	5.1263689e+03	5.1597714e+03	5.1690531e+03	5.2105687e+03	5.2389926e+03	4.9700889e+03	4.8237053e+03	5.2871187e+03	5.2036062e+03	5.0299939e+03	5.0369143e+03	4.8266964e+03	5.1411446e+03
5.0490087e+03	5.0124033e+03	5.0687018e+03	5.1409192e+03	5.1823961e+03	5.1704430e+03	4.9856812e+03	5.2973074e+03	5.3626583e+03	4.7968376e+03	4.8976693e+03	4.9987315e+03	4.9362681e+03	5.2038257e+03	5.0800677e+03	4.8605469e+03	4.9781364e+03	5.2925563e+03	5.3779132e+03	5.0836059e+03	4.9647021e+03	5.1289603e+03	5.2118302e+03	5.0701806e+03	4.8216304e+03	4.8605136e+03	5.1019560e+03	4.9626078e+03	5.0192893e+03	5.2371772e+03	4.9339985e+03	5.0337080e+03	4.9901689e+03	4.8300162e+03	5.1230387e+03	5.2707670e+03	5.0453643e+03	5.1383294e+03	5.1689106e+03	5.2658005e+03	5.2175681e+03	5.2444790e+03	4.9726437e+03	4.8424317e+03	5.2931006e+03	5.2117382e+03	5.0358750e+03	5.0400604e+03	4.8552288e+03	5.1478693e+03
5.0697178e+03	5.0260886e+03	5.1053098e+03	5.1454068e+03	5.2108891e+03	5.1684491e+03	4.9888235e+03	5.3041825e+03	5.4211463e+03	4.7975656e+03	4.9068882e+03	5.0437566e+03	4.9580663e+03	5.2062516e+03	5.1284903e+03	4.8660404e+03	5.0261157e+03	5.3244300e+03	5.3942457e+03	5.0841765e+03	4.9673580e+03	5.1360782e+03	5.2157134e+03	5.1078339e+03	4.8271319e+03	4.8903824e+03	5.1153990e+03	4.9670727e+03	5.0474025e+03	5.2596065e+03	5.0345805e+03	5.0606815e+03	5.0013878e+03	4.8600560e+03	5.1430416e+03	5.3012774e+03	5.0823515e+03	5.1569381e+03	5.1916168e+03	5.2777480e+03	5.2583657e+03	5.2648209e+03	5.0130166e+03	4.8513039e+03	5.2979402e+03	5.2173892e+03	5.0420504e+03	5.0562223e+03	4.9073244e+03	5.1529143e+03
5.0801193e+03	5.0472757e+03	5.1078389e+03	5.1605614e+03	5.2466748e+03	5.2235364e+03	5.0177040e+03	5.3436037e+03	5.4385812e+03	4.8058157e+03	4.9072257e+03	5.0608273e+03	4.9754584e+03	5.2213818e+03	5.1415398e+03	4.8714517e+03	5.1018868e+03	5.3557800e+03	5.4064741e+03	5.0899526e+03	5.0023280e+03	5.1935546e+03	5.2147167e+03	5.1509454e+03	4.8391126e+03	4.9289366e+03	5.1293974e+03	4.9814781e+03	5.0628870e+03	5.2929553e+03	5.0489537e+03	5.0729728e+03	5.0419640e+03	4.8720069e+03	5.1664412e+03	5.3116468e+03	5.1225468e+03	5.1619251e+03	5.2273804e+03	5.2906105e+03	5.2620007e+03	5.3010975e+03	5.0786405e+03	4.8591911e+03	5.3014149e+03	5.2759970e+03	5.0553713e+03	5.0884829e+03	4.9093839e+03	5.1702215e+03
5.0834138e+03	5.0567827e+03	5.1329685e+03	5.1916832e+03	5.3713995e+03	5.2909094e+03	5.0272441e+03	5.3542078e+03	5.4397146e+03	4.8225363e+03	4.9245963e+03	5.0632406e+03	5.0006424e+03	5.2651422e+03	5.2337669e+03	4.8757965e+03	5.1372525e+03	5.3840269e+03	5.5339273e+03	5.0930839e+03	5.0200507e+03	5.1995750e+03	5.2284549e+03	5.1792974e+03	4.8801970e+03	4.9399972e+03	5.1478351e+03	5.0084818e+03	5.0637380e+03	5.3262261e+03	5.0673221e+03	5.0887172e+03	5.0793521e+03	4.9069756e+03	5.1728094e+03	5.3178133e+03	5.1514184e+03	5.1822138e+03	5.2461659e+03	5.3272391e+03	5.3286919e+03	5.3444514e+03	5.1037150e+03	4.8600857e+03	5.3000300e+03	5.2880077e+03	5.0608855e+03	5.1028424e+03	4.9388900e+03	5.1868272e+03
5.0881689e+03	5.0642185e+03	5.1571588e+03	5.2157301e+03	5.3909451e+03	5.3016728e+03	5.0951000e+03	5.3826889e+03	5.4599329e+03	4.8706548e+03	4.9296931e+03	5.0827227e+03	5.0035302e+03	5.2944131e+03	5.2551971e+03	4.9084428e+03	5.1619342e+03	5.4416889e+03	5.5419709e+03	5.1527377e+03	5.0249302e+03	5.2430183e+03	5.2318089e+03	5.1882658e+03	4.8851949e+03	4.9407344e+03	5.1778844e+03	5.0491285e+03	5.0655397e+03	5.3319841e+03	5.0734611e+03	5.0957443e+03	5.0936497e+03	4.9240099e+03	5.1798552e+03	5.3532193e+03	5.1810355e+03	5.1826730e+03	5.2701983e+03	5.3502845e+03	5.3333474e+03	5.3725046e+03	5.1334728e+03	4.8648613e+03	5.3292145e+03	5.3269379e+03	5.0870901e+03	5.1270256e+03	4.9427353e+03	5.2009157e+03
5.0921858e+03	5.0740346e+03	5.1663474e+03	5.2218532e+03	5.3943670e+03	5.3369386e+03	5.1037815e+03	5.4129236e+03	5.4623651e+03	4.8773935e+03	4.9434948e+03	5.1056385e+03	5.0071349e+03	5.3007717e+03	5.2567927e+03	4.9094087e+03	5.1877214e+03	5.4702804e+03	5.5625759e+03	5.1657960e+03	5.0279636e+03	5.2620773e+03	5.2418347e+03	5.2644242e+03	4.8990538e+03	4.9555529e+03	5.1795580e+03	5.0605202e+03	5.0868559e+03	5.3737048e+03	5.1499229e+03	5.1127919e+03	5.1300170e+03	4.9435935e+03	5.1928293e+03	5.3548276e+03	5.2007827e+03	5.2687627e+03	5.3233026e+03	5.4171521e+03	5.3786281e+03	5.4389581e+03	5.1748037e+03	4.9038147e+03	5.3339567e+03	5.3608175e+03	5.1384706e+03	5.1432976e+03	4.9600910e+03	5.2225430e+03
5.0962562e+03	5.0861833e+03	5.1796530e+03	5.2301239e+03	5.4225901e+03	5.3521052e+03	5.1167490e+03	5.4682383e+03	5.5754406e+03	4.9014840e+03	4.9480541e+03	5.1135748e+03	5.0750973e+03	5.3005369e+03	5.3380869e+03	4.9176649e+03	5.1909668e+03	5.4781697e+03	5.6306949e+03	5.1919809e+03	5.0343540e+03	5.2677604e+03	5.2420365e+03	5.3041857e+03	4.9124135e+03	4.9649729e+03	5.1844421e+03	5.0707131e+03	5.1175073e+03	5.3810479e+03	5.1854018e+03	5.1228256e+03	5.1383725e+03	4.9458982e+03	5.2359812e+03	5.3588187e+03	5.2024018e+03	5.2941124e+03	5.3447161e+03	5.4426053e+03	5.3996132e+03	5.5067322e+03	5.2467209e+03	4.9793458e+03	5.3511484e+03	5.3602605e+03	5.1793460e+03	5.1733567e+03	4.9869978e+03	5.2382111e+03
5.0982399e+03	5.1205020e+03	5.2219645e+03	5.2458576e+03	5.4323500e+03	5.3580709e+03	5.1294648e+03	5.4760019e+03	5.5833251e+03	4.9189328e+03	4.9645309e+03	5.1612456e+03	5.0788276e+03	5.3530519e+03	5.3525511e+03	4.9337897e+03	5.1987597e+03	5.5037032e+03	5.6320530e+03	5.2070663e+03	5.0460269e+03	5.2949674e+03	5.2524550e+03	5.3342147e+03	4.9255100e+03	4.9769501e+03	5.1976469e+03	5.1284752e+03	5.1255215e+03	5.3842543e+03	5.1956979e+03	5.1265704e+03	5.1431236e+03	5.0063333e+03	5.2468783e+03	5.3650357e+03	5.2284541e+03	5.3012467e+03	5.3455508e+03	5.4469966e+03	5.4781530e+03	5.5363544e+03	5.2760950e+03	4.9792683e+03	5.3579810e+03	5.3755469e+03	5.1771562e+03	5.2213875e+03	5.0321658e+03	5.2513598e+03
5.1185089e+03	5.1229721e+03	5.2216600e+03	5.2909858e+03	5.4545225e+03	5.3729962e+03	5.1555493e+03	5.5088345e+03	5.6008993e+03	4.9455065e+03	4.9675823e+03	5.1715955e+03	5.0898932e+03	5.4047475e+03	5.3876907e+03	4.9398407e+03	5.2102686e+03	5.5199130e+03	5.6342447e+03	5.2097635e+03	5.0508906e+03	5.4104074e+03	5.3917826e+03	5.4155046e+03	4.9288143e+03	5.0195634e+03	5.2064469e+03	5.1460727e+03	5.1305796e+03	5.4050136e+03	5.2340173e+03	5.1435927e+03	5.1440998e+03	5.0059782e+03	5.2572669e+03	5.4208024e+03	5.2358833e+03	5.3231965e+03	5.3467939e+03	5.4580651e+03	5.4770079e+03	5.5366900e+03	5.3034729e+03	4.9851492e+03	5.3608513e+03	5.4184132e+03	5.2255098e+03	5.2252694e+03	5.0576581e+03	5.2804063e+03
5.1635100e+03	5.1231424e+03	5.2475516e+03	5.3049518e+03	5.4847473e+03	5.4504632e+03	5.2452524e+03	5.5412218e+03	5.6188731e+03	4.9877893e+03	4.9799957e+03	5.1832951e+03	5.1462070e+03	5.4139645e+03	5.4017740e+03	4.9452571e+03	5.2303260e+03	5.5321666e+03	5.6903830e+03	5.2159962e+03	5.0791985e+03	5.4193727e+03	5.3966810e+03	5.4309118e+03	5.0148516e+03	5.0485354e+03	5.2262452e+03	5.1519532e+03	5.1451538e+03	5.4269588e+03	5.2384489e+03	5.2008699e+03	5.1539768e+03	5.0391214e+03	5.3086196e+03	5.4433788e+03	5.2569541e+03	5.3254835e+03	5.3617456e+03	5.5283972e+03	5.4759979e+03	5.5574277e+03	5.3169625e+03	4.9938530e+03	5.3622313e+03	5.4511419e+03	5.2270578e+03	5.2305719e+03	5.0871230e+03	5.3042572e+03
5.2186320e+03	5.1286031e+03	5.2473179e+03	5.3253677e+03	5.5040373e+03	5.4637047e+03	5.2450984e+03	5.5612721e+03	5.6313452e+03	5.0365979e+03	4.9934172e+03	5.1909472e+03	5.1663334e+03	5.4598115e+03	5.4290436e+03	4.9498241e+03	5.2751242e+03	5.5320606e+03	5.7003021e+03	5.2342799e+03	5.0839411e+03	5.4436287e+03	5.4176646e+03	5.4356061e+03	5.0176421e+03	5.0756963e+03	5.2428445e+03	5.1520466e+03	5.1622628e+03	5.4534377e+03	5.2526925e+03	5.2273309e+03	5.1619081e+03	5.0431696e+03	5.3225299e+03	5.4430249e+03	5.2670052e+03	5.3354138e+03	5.3848012e+03	5.5677166e+03	5.5495038e+03	5.5882688e+03	5.3188752e+03	5.0430227e+03	5.3784130e+03	5.4724092e+03	5.2361775e+03	5.2334558e+03	5.0925910e+03	5.3075013e+03
5.2323015e+03	5.1438511e+03	5.2753270e+03	5.3409146e+03	5.5115772e+03	5.4991539e+03	5.2628726e+03	5.5657370e+03	5.6520946e+03	5.0592822e+03	5.0324854e+03	5.1929059e+03	5.1943266e+03	5.4634686e+03	5.4962590e+03	4.9813018e+03	5.3259379e+03	5.5638772e+03	5.7056693e+03	5.2784356e+03	5.1107953e+03	5.4625036e+03	5.5105886e+03	5.4554381e+03	5.0836659e+03	5.1052158e+03	5.2503742e+03	5.1909991e+03	5.1675130e+03	5.4812361e+03	5.3019514e+03	5.2355134e+03	5.1947874e+03	5.1254808e+03	5.3373300e+03	5.4567332e+03	5.2671748e+03	5.3838461e+03	5.4338757e+03	5.6015698e+03	5.5538158e+03	5.6254150e+03	5.3595377e+03	5.0645628e+03	5.4055497e+03	5.5056051e+03	5.2735410e+03	5.2416687e+03	5.0956474e+03	5.3284988e+03
5.2867019e+03	5.1782582e+03	5.2806280e+03	5.3402676e+03	5.5515011e+03	5.5541793e+03	5.3369910e+03	5.5681676e+03	5.6632736e+03	5.0708631e+03	5.0306186e+03	5.2193679e+03	5.1976644e+03	5.4746355e+03	5.5059092e+03	5.0014072e+03	5.3458534e+03	5.5757733e+03	5.7472255e+03	5.2808781e+03	5.1156929e+03	5.4640038e+03	5.5237993e+03	5.4669826e+03	5.0975955e+03	5.1270010e+03	5.2771378e+03	5.1984483e+03	5.1691189e+03	5.4995721e+03	5.3109629e+03	5.2653849e+03	5.2167399e+03	5.1235601e+03	5.3498431e+03	5.4872918e+03	5.3374031e+03	5.4178825e+03	5.5214113e+03	5.6022617e+03	5.5523685e+03	5.6273265e+03	5.3678795e+03	5.0689711e+03	5.5048093e+03	5.5152005e+03	5.2939018e+03	5.2523008e+03	5.0993712e+03	5.3881932e+03
5.2869697e+03	5.1842781e+03	5.3203082e+03	5.3515847e+03	5.5751094e+03	5.5724498e+03	5.3563302e+03	5.6729930e+03	5.6872950e+03	5.0740346e+03	5.1327553e+03	5.2429962e+03	5.2192957e+03	5.4787361e+03	5.5070420e+03	5.0182254e+03	5.3608729e+03	5.6236802e+03	5.7503139e+03	5.2932619e+03	5.1876172e+03	5.4739916e+03	5.5389484e+03	5.4755227e+03	5.1266880e+03	5.1648089e+03	5.3522891e+03	5.2088323e+03	5.1944660e+03	5.5361833e+03	5.3484542e+03	5.2750343e+03	5.2250081e+03	5.1514347e+03	5.3557993e+03	5.4963232e+03	5.3564674e+03	5.4303981e+03	5.5452243e+03	5.6587775e+03	5.5666442e+03	5.6437880e+03	5.4370415e+03	5.0868104e+03	5.5326117e+03	5.5342169e+03	5.3654577e+03	5.2645603e+03	5.1965146e+03	5.3939965e+03
5.3123818e+03	5.2562365e+03	5.3199385e+03	5.3667950e+03	5.5807080e+03	5.5738508e+03	5.3695928e+03	5.6833554e+03	5.7140782e+03	5.1197924e+03	5.1547095e+03	5.2521282e+03	5.2265923e+03	5.5140955e+03	5.5349009e+03	5.0265404e+03	5.3823857e+03	5.6296705e+03	5.7498953e+03	5.3825022e+03	5.1998594e+03	5.4969196e+03	5.6098259e+03	5.5071713e+03	5.1496055e+03	5.2344201e+03	5.4031343e+03	5.2126813e+03	5.2455724e+03	5.5859594e+03	5.3510980e+03	5.3085623e+03	5.2489375e+03	5.1736441e+03	5.3739166e+03	5.5099746e+03	5.4215988e+03	5.4863944e+03	5.5731827e+03	5.7393317e+03	5.6218201e+03	5.6511326e+03	5.4781207e+03	5.1142198e+03	5.5375619e+03	5.5468654e+03	5.4057788e+03	5.3054322e+03	5.2037236e+03	5.3959039e+03
5.3158299e+03	5.2941103e+03	5.3353597e+03	5.3820437e+03	5.5897355e+03	5.5777978e+03	5.4107434e+03	5.7102731e+03	5.7299219e+03	5.1540260e+03	5.1587369e+03	5.2673517e+03	5.2286162e+03	5.5216487e+03	5.5594791e+03	5.0415898e+03	5.3897688e+03	5.6373492e+03	5.7555156e+03	5.3993559e+03	5.2417782e+03	5.7141925e+03	5.6126444e+03	5.5085156e+03	5.1919294e+03	5.2366692e+03	5.4757967e+03	5.2288908e+03	5.2548013e+03	5.5876325e+03	5.3518308e+03	5.3169825e+03	5.2501122e+03	5.1854869e+03	5.4131526e+03	5.5323308e+03	5.4480536e+03	5.5234773e+03	5.5793233e+03	5.7560531e+03	5.6274587e+03	5.6531410e+03	5.5094292e+03	5.1462116e+03	5.5878913e+03	5.5686729e+03	5.4087242e+03	5.3597928e+03	5.2580014e+03	5.3970955e+03
5.3186743e+03	5.3013625e+03	5.4539530e+03	5.4072487e+03	5.6124104e+03	5.5821837e+03	5.4165422e+03	5.7324862e+03	5.8143577e+03	5.1694929e+03	5.1807208e+03	5.2741901e+03	5.2630171e+03	5.5293289e+03	5.5736633e+03	5.0568071e+03	5.4603379e+03	5.7385957e+03	5.8021717e+03	5.4143241e+03	5.2832482e+03	5.7278704e+03	5.8161787e+03	5.5271809e+03	5.1953598e+03	5.2474944e+03	5.4868377e+03	5.2570735e+03	5.2843490e+03	5.5978662e+03	5.3675419e+03	5.3229006e+03	5.2845663e+03	5.2132630e+03	5.4434821e+03	5.5653203e+03	5.4646060e+03	5.5580327e+03	5.6082171e+03	5.7949598e+03	5.6291179e+03	5.6809020e+03	5.5240564e+03	5.1673632e+03	5.6598618e+03	5.6051084e+03	5.4249012e+03	5.3746282e+03	5.3377426e+03	5.3966583e+03
5.3253964e+03	5.3284593e+03	5.4640214e+03	5.4152469e+03	5.6599166e+03	5.5884983e+03	5.5013856e+03	5.7524267e+03	5.8460299e+03	5.1753002e+03	5.1909868e+03	5.2964815e+03	5.3032787e+03	5.5339777e+03	5.5783943e+03	5.1291665e+03	5.4803446e+03	5.7397678e+03	5.8359251e+03	5.4171879e+03	5.3188171e+03	5.7552397e+03	5.8339228e+03	5.5679584e+03	5.2195320e+03	5.2789273e+03	5.5256366e+03	5.2927375e+03	5.3025637e+03	5.6037714e+03	5.3948821e+03	5.3685589e+03	5.3116748e+03	5.2505885e+03	5.5164232e+03	5.6037384e+03	5.4903072e+03	5.5754901e+03	5.6969987e+03	5.8827442e+03	5.6407508e+03	5.6840984e+03	5.5456447e+03	5.2709578e+03	5.7059187e+03	5.6348244e+03	5.4349303e+03	5.3895350e+03	5.3592439e+03	5.4388616e+03
5.3636296e+03	5.3453410e+03	5.4874496e+03	5.4345712e+03	5.6690744e+03	5.6066487e+03	5.5878387e+03	5.7915967e+03	5.8592256e+03	5.1951988e+03	5.3571259e+03	5.3223842e+03	5.3289644e+03	5.5676543e+03	5.6223219e+03	5.1637001e+03	5.5238283e+03	5.7887858e+03	5.8458958e+03	5.4895619e+03	5.3935213e+03	5.7851450e+03	5.8507100e+03	5.5668326e+03	5.2630958e+03	5.2820184e+03	5.5391487e+03	5.3257938e+03	5.3114370e+03	5.6099615e+03	5.4339586e+03	5.3720556e+03	5.3220303e+03	5.2530805e+03	5.5801514e+03	5.6627771e+03	5.4984044e+03	5.5769603e+03	5.7123943e+03	5.8837996e+03	5.6654106e+03	5.6887146e+03	5.5787191e+03	5.2921141e+03	5.7272458e+03	5.6737811e+03	5.5670082e+03	5.4099019e+03	5.3598647e+03	5.4757328e+03
5.4092297e+03	5.3493434e+03	5.5739494e+03	5.4666129e+03	5.7321159e+03	5.6092472e+03	5.6321142e+03	5.8309907e+03	5.8724122e+03	5.2056261e+03	5.3864616e+03	5.3527470e+03	5.3670209e+03	5.5768515e+03	5.6487244e+03	5.1664913e+03	5.6194501e+03	5.7950144e+03	5.8493688e+03	5.4951499e+03	5.4241144e+03	5.8689084e+03	5.8735381e+03	5.5848417e+03	5.2713366e+03	5.3610701e+03	5.5696825e+03	5.3765853e+03	5.3565964e+03	5.6710822e+03	5.4836476e+03	5.4207716e+03	5.3306611e+03	5.2625573e+03	5.6549525e+03	5.6663243e+03	5.5032083e+03	5.5941170e+03	5.7275600e+03	5.9023513e+03	5.6639308e+03	5.7280296e+03	5.5931145e+03	5.3590966e+03	5.7346166e+03	5.7109187e+03	5.5973929e+03	5.4205794e+03	5.3624779e+03	5.4804863e+03
5.4229385e+03	5.3928754e+03	5.5968554e+03	5.4682787e+03	5.8051356e+03	5.6443246e+03	5.6421932e+03	5.9047800e+03	5.8961401e+03	5.2078484e+03	5.4133498e+03	5.3522006e+03	5.3805959e+03	5.6020394e+03	5.6675552e+03	5.2019413e+03	5.6907279e+03	5.7987580e+03	5.9336350e+03	5.4976746e+03	5.4438974e+03	5.8932409e+03	5.8718812e+03	5.6217650e+03	5.2989951e+03	5.3779782e+03	5.5858953e+03	5.4028434e+03	5.4009885e+03	5.6750213e+03	5.5066282e+03	5.4591123e+03	5.3573077e+03	5.2645722e+03	5.6934332e+03	5.7029764e+03	5.5915111e+03	5.6522750e+03	5.7287332e+03	5.9061530e+03	5.6680401e+03	5.7651842e+03	5.6324796e+03	5.3687647e+03	5.7888655e+03	5.7150151e+03	5.6581409e+03	5.4838298e+03	5.3681115e+03	5.5326088e+03
5.4274902e+03	5.4233895e+03	5.6366144e+03	5.4848302e+03	5.8267829e+03	5.6585359e+03	5.6515475e+03	5.9087481e+03	5.9073373e+03	5.2298767e+03	5.4172803e+03	5.3734884e+03	5.4995985e+03	5.6136596e+03	5.7734288e+03	5.2299546e+03	5.7241302e+03	5.8099037e+03	5.9695555e+03	5.5008423e+03	5.4509208e+03	5.9493004e+03	5.8899440e+03	5.6263876e+03	5.3135307e+03	5.4722228e+03	5.5878453e+03	5.4111929e+03	5.4054907e+03	5.6772039e+03	5.5160668e+03	5.4782630e+03	5.3735874e+03	5.3679464e+03	5.7139325e+03	5.7097397e+03	5.6593799e+03	5.6716362e+03	5.7288692e+03	5.9138484e+03	5.6878035e+03	5.7712591e+03	5.6660470e+03	5.3786677e+03	5.8186110e+03	5.7770317e+03	5.6606682e+03	5.4915937e+03	5.3641667e+03	5.5613730e+03
5.5278961e+03	5.4384037e+03	5.6495064e+03	5.5781545e+03	5.9007307e+03	5.6930868e+03	5.6746811e+03	5.9211240e+03	5.9409467e+03	5.2393045e+03	5.4805746e+03	5.3810481e+03	5.5195957e+03	5.6173453e+03	5.7935632e+03	5.2766890e+03	5.7536102e+03	5.8301426e+03	5.9764697e+03	5.5124574e+03	5.4636628e+03	5.9509684e+03	5.9277843e+03	5.6460589e+03	5.3817835e+03	5.4913105e+03	5.6083773e+03	5.5305087e+03	5.4521989e+03	5.6878001e+03	5.5190063e+03	5.4898476e+03	5.4143034e+03	5.3901716e+03	5.7213213e+03	5.7105953e+03	5.6749445e+03	5.6832606e+03	5.7297346e+03	5.9170779e+03	5.7149284e+03	5.7772657e+03	5.6699137e+03	5.4039854e+03	5.8259500e+03	5.8033332e+03	5.6948021e+03	5.5322208e+03	5.3677874e+03	5.5805082e+03
5.5374995e+03	5.4566060e+03	5.6524647e+03	5.6043694e+03	5.9027962e+03	5.7290425e+03	5.6801234e+03	5.9500834e+03	6.0029788e+03	5.2470650e+03	5.4955499e+03	5.3974474e+03	5.5952616e+03	5.6516050e+03	5.7960148e+03	5.3100219e+03	5.7596615e+03	5.8314608e+03	5.9888501e+03	5.5654498e+03	5.4732259e+03	5.9842231e+03	5.9432396e+03	5.6983538e+03	5.3890286e+03	5.5087238e+03	5.6628651e+03	5.5618806e+03	5.5776623e+03	5.6925184e+03	5.5894053e+03	5.5041548e+03	5.5128317e+03	5.4592764e+03	5.7244574e+03	5.7308159e+03	5.7027113e+03	5.6839213e+03	5.7312056e+03	5.9255603e+03	5.7465088e+03	5.7852229e+03	5.7047132e+03	5.4083227e+03	5.8463850e+03	5.8064423e+03	5.7329809e+03	5.5398963e+03	5.3860725e+03	5.5945815e+03
5.5432861e+03	5.4569739e+03	5.6801943e+03	5.6208274e+03	5.9869222e+03	5.7516926e+03	5.7562812e+03	5.9547415e+03	6.0320388e+03	5.3027931e+03	5.5133802e+03	5.4138294e+03	5.6096883e+03	5.6610531e+03	5.7987865e+03	5.3400233e+03	5.7777593e+03	5.8741796e+03	6.0172931e+03	5.5758711e+03	5.4777327e+03	6.0691765e+03	5.9763541e+03	5.7338284e+03	5.4270081e+03	5.5107486e+03	5.6667165e+03	5.6156920e+03	5.5894381e+03	5.7742258e+03	5.6094188e+03	5.5040718e+03	5.6214065e+03	5.5957269e+03	5.7857119e+03	5.7549776e+03	5.7050715e+03	5.7812766e+03	5.7545459e+03	5.9633273e+03	5.7496376e+03	5.8080886e+03	5.7657261e+03	5.4200334e+03	5.8689750e+03	5.8104253e+03	5.7524760e+03	5.5664262e+03	5.4028515e+03	5.6259759e+03
5.5489842e+03	5.4609787e+03	5.6915100e+03	5.6314698e+03	6.0117976e+03	5.7623085e+03	5.7804201e+03	5.9562338e+03	6.0434275e+03	5.3237677e+03	5.5201140e+03	5.4281800e+03	5.6283149e+03	5.6740087e+03	5.8048863e+03	5.4520407e+03	5.8349333e+03	5.8772635e+03	6.0329766e+03	5.6205332e+03	5.4841525e+03	6.1534038e+03	5.9907014e+03	5.7663276e+03	5.4428386e+03	5.6401346e+03	5.6681317e+03	5.6190574e+03	5.6278840e+03	5.7899426e+03	5.6555882e+03	5.5215638e+03	5.6647410e+03	5.6038537e+03	5.8725064e+03	5.8138356e+03	5.7476017e+03	5.7991091e+03	5.7685229e+03	6.0060899e+03	5.7706361e+03	5.8105623e+03	5.8025187e+03	5.5476144e+03	5.8881020e+03	5.8536659e+03	5.7659415e+03	5.5719149e+03	5.4110696e+03	5.6463261e+03
5.5668513e+03	5.4722464e+03	5.6987068e+03	5.6370044e+03	6.0201085e+03	5.8139071e+03	5.7967444e+03	5.9610271e+03	6.0605712e+03	5.3743644e+03	5.5847513e+03	5.4490637e+03	5.6780102e+03	5.6902318e+03	5.8521664e+03	5.4842110e+03	5.8439628e+03	5.8791380e+03	6.0372340e+03	5.6338179e+03	5.5496358e+03	6.1947444e+03	6.0804536e+03	5.8319567e+03	5.4597580e+03	5.6423987e+03	5.6823484e+03	5.6457032e+03	5.6632573e+03	5.8201707e+03	5.6688863e+03	5.6415498e+03	5.6873550e+03	5.6435576e+03	5.8972959e+03	5.9033743e+03	5.7612954e+03	5.8079561e+03	5.7754234e+03	6.0060690e+03	5.8023590e+03	5.8415566e+03	5.8023004e+03	5.6401220e+03	5.8874330e+03	5.8754117e+03	5.7754091e+03	5.5810491e+03	5.5138639e+03	5.6535468e+03
5.5904414e+03	5.4992496e+03	5.7009417e+03	5.7207617e+03	6.0767869e+03	5.8397403e+03	5.8473197e+03	5.9904674e+03	6.1193988e+03	5.3952479e+03	5.6023316e+03	5.4642762e+03	5.6757251e+03	5.7351328e+03	5.8836038e+03	5.5162542e+03	5.8487535e+03	5.9285161e+03	6.0486531e+03	5.6970658e+03	5.5684814e+03	6.2662187e+03	6.1065906e+03	5.8425950e+03	5.5400719e+03	5.6555899e+03	5.7102671e+03	5.7001599e+03	5.7101434e+03	5.8265129e+03	5.6920526e+03	5.6908014e+03	5.6958538e+03	5.6763694e+03	6.0561400e+03	5.9241032e+03	5.7646396e+03	5.8283562e+03	5.7861514e+03	6.0275221e+03	5.8299684e+03	5.8498419e+03	5.8428912e+03	5.6522220e+03	5.8882916e+03	5.8733112e+03	5.7875256e+03	5.6460425e+03	5.5144291e+03	5.6962532e+03
5.6228848e+03	5.5058844e+03	5.7262548e+03	5.7312989e+03	6.0749633e+03	5.9147749e+03	5.9042589e+03	6.0067068e+03	6.1866191e+03	5.4155694e+03	5.7184519e+03	5.5085265e+03	5.6783054e+03	5.7444672e+03	5.8845996e+03	5.5333815e+03	5.9192196e+03	5.9355248e+03	6.0879383e+03	5.7214145e+03	5.5839322e+03	6.2744662e+03	6.1394170e+03	5.8580093e+03	5.5428577e+03	5.6934612e+03	5.8111114e+03	5.7724628e+03	5.7150397e+03	5.8548887e+03	5.7071208e+03	5.7500225e+03	5.8537252e+03	5.7245169e+03	6.0762841e+03	5.9303526e+03	5.7785618e+03	5.8893076e+03	5.8299867e+03	6.0540756e+03	5.8703361e+03	5.9428226e+03	5.9248107e+03	5.6637446e+03	5.8908776e+03	5.9340924e+03	5.8416696e+03	5.6585478e+03	5.5208125e+03	5.7776183e+03
5.6545018e+03	5.5312410e+03	5.7480569e+03	5.7409114e+03	6.0786136e+03	5.9353461e+03	5.9332493e+03	6.0244549e+03	6.1978493e+03	5.4170668e+03	5.7433601e+03	5.5090244e+03	5.7210469e+03	5.8278513e+03	5.8947135e+03	5.5396638e+03	5.9382760e+03	5.9404894e+03	6.1081239e+03	5.7432068e+03	5.6079050e+03	6.3084887e+03	6.1677758e+03	5.8770575e+03	5.5760607e+03	5.7020420e+03	5.8172965e+03	5.8038700e+03	5.7628299e+03	5.8920890e+03	5.7113553e+03	5.7591752e+03	5.8817683e+03	5.7525337e+03	6.1295750e+03	6.0277079e+03	5.8147719e+03	5.9075978e+03	5.8624455e+03	6.0858182e+03	5.9055415e+03	5.9562479e+03	6.0578709e+03	5.7563071e+03	5.9588688e+03	5.9389111e+03	5.9361528e+03	5.6875025e+03	5.5343875e+03	5.7782263e+03
5.6569610e+03	5.5338507e+03	5.8142211e+03	5.8514565e+03	6.0829303e+03	6.0019956e+03	5.9504709e+03	6.0278500e+03	6.2089734e+03	5.4448439e+03	5.7740781e+03	5.5261983e+03	5.7245290e+03	5.8847645e+03	5.9317415e+03	5.5382440e+03	5.9626792e+03	5.9834852e+03	6.2006978e+03	5.7726042e+03	5.6250140e+03	6.4139620e+03	6.1787862e+03	5.9103677e+03	5.5955246e+03	5.7045247e+03	5.8437875e+03	5.9649772e+03	5.7872805e+03	5.9311394e+03	5.7654979e+03	5.7630231e+03	5.8993648e+03	5.7600280e+03	6.3095325e+03	6.0407829e+03	5.8431168e+03	5.9112763e+03	5.8733470e+03	6.1082101e+03	5.9175514e+03	5.9746289e+03	6.0749715e+03	5.8320639e+03	5.9999142e+03	5.9472981e+03	6.0457346e+03	5.7021694e+03	5.5368937e+03	5.9166481e+03
5.6543631e+03	5.5397418e+03	5.9141463e+03	5.8605326e+03	6.1317276e+03	6.0463010e+03	5.9723561e+03	6.0284779e+03	6.2186320e+03	5.4533253e+03	5.8113083e+03	5.5264184e+03	5.7946151e+03	5.8918788e+03	5.9719542e+03	5.5453014e+03	5.9783177e+03	6.0207170e+03	6.3175356e+03	5.9150361e+03	5.7068971e+03	6.4300956e+03	6.2279704e+03	5.9193720e+03	5.6083147e+03	5.7573491e+03	5.9127583e+03	6.0127010e+03	5.8132510e+03	5.9377487e+03	5.8292584e+03	5.7664919e+03	5.9766075e+03	5.8414144e+03	6.3707413e+03	6.0379970e+03	5.8437633e+03	5.9360746e+03	5.9707802e+03	6.1888167e+03	5.9767902e+03	6.0851443e+03	6.2608189e+03	5.8392706e+03	6.0425223e+03	5.9973666e+03	6.0675367e+03	5.7342302e+03	5.5617097e+03	6.0392340e+03
5.7375951e+03	5.5898097e+03	5.9535101e+03	5.8643471e+03	6.2459428e+03	6.0942602e+03	6.0048457e+03	6.0849088e+03	6.2211421e+03	5.4678312e+03	5.8652798e+03	5.5793903e+03	5.8252506e+03	5.8974482e+03	6.0515183e+03	5.5500015e+03	6.0177517e+03	6.0642558e+03	6.4253867e+03	5.9247104e+03	5.7156872e+03	6.4350563e+03	6.2521426e+03	6.0243917e+03	5.6348317e+03	5.7624895e+03	5.9220549e+03	6.0698342e+03	5.8455911e+03	5.9705730e+03	5.8642134e+03	5.7901484e+03	6.0762127e+03	5.8700404e+03	6.3811695e+03	6.0413187e+03	5.8512273e+03	5.9564633e+03	6.0158936e+03	6.3340050e+03	5.9807803e+03	6.1247594e+03	6.2695170e+03	5.9022793e+03	6.0675515e+03	6.0220922e+03	6.1074601e+03	5.7591788e+03	5.7812861e+03	6.0644288e+03
5.7636931e+03	5.5947117e+03	5.9746761e+03	6.0159787e+03	6.2691294e+03	6.1439168e+03	6.0479668e+03	6.0927023e+03	6.2377139e+03	5.4958525e+03	5.8696315e+03	5.5955604e+03	5.8420136e+03	5.9071115e+03	6.0519774e+03	5.5640456e+03	6.0354164e+03	6.0863738e+03	6.4429718e+03	5.9560753e+03	5.7374827e+03	6.4612647e+03	6.2776194e+03	6.0418905e+03	5.6521775e+03	5.7773581e+03	5.9221818e+03	6.0829981e+03	5.8718404e+03	6.0687134e+03	5.9150361e+03	5.8663887e+03	6.0903309e+03	5.9080286e+03	6.3871258e+03	6.0576968e+03	5.9253834e+03	5.9964382e+03	6.0337576e+03	6.3437214e+03	5.9807488e+03	6.2502860e+03	6.2870215e+03	5.9231994e+03	6.0812264e+03	6.0486178e+03	6.1152621e+03	5.7589041e+03	5.8316659e+03	6.1700632e+03
5.8089172e+03	5.6473794e+03	6.0121128e+03	6.0296968e+03	6.3443811e+03	6.1449870e+03	6.1144477e+03	6.1424604e+03	6.2582477e+03	5.5237745e+03	5.9409054e+03	5.6790282e+03	5.8890090e+03	5.9091594e+03	6.0919423e+03	5.5677917e+03	6.0467841e+03	6.0910382e+03	6.4548155e+03	5.9880161e+03	5.7452499e+03	6.4938390e+03	6.3460015e+03	6.0917662e+03	5.6929920e+03	5.8045341e+03	5.9300169e+03	6.0869517e+03	5.8926623e+03	6.1057252e+03	5.9514838e+03	5.9331363e+03	6.1972160e+03	5.9108542e+03	6.3929205e+03	6.0696024e+03	5.9625086e+03	6.0098529e+03	6.0391219e+03	6.3790739e+03	6.0110432e+03	6.2522200e+03	6.3326477e+03	5.9890247e+03	6.1087573e+03	6.0818808e+03	6.1645302e+03	5.7815853e+03	5.9336046e+03	6.1724077e+03
5.8356114e+03	5.6515764e+03	6.0644023e+03	6.0544141e+03	6.3481131e+03	6.2125399e+03	6.1184446e+03	6.1938279e+03	6.2969254e+03	5.5283173e+03	5.9708085e+03	5.7197861e+03	5.8915304e+03	5.9534472e+03	6.0991440e+03	5.5904004e+03	6.1077876e+03	6.1267238e+03	6.4686700e+03	6.0488279e+03	5.7896709e+03	6.5211903e+03	6.3512048e+03	6.0950077e+03	5.6960991e+03	5.8255791e+03	5.9679313e+03	6.0900571e+03	5.8932784e+03	6.1102446e+03	5.9692908e+03	5.9422696e+03	6.1982161e+03	5.9338918e+03	6.3916800e+03	6.1158088e+03	5.9778475e+03	6.0419429e+03	6.0528583e+03	6.4224571e+03	6.0296828e+03	6.2623408e+03	6.3758233e+03	5.9979170e+03	6.1124941e+03	6.1060556e+03	6.1923389e+03	5.8575971e+03	6.0226147e+03	6.1796344e+03
5.8458498e+03	5.6888496e+03	6.1283487e+03	6.1413896e+03	6.3685362e+03	6.2491237e+03	6.1422059e+03	6.2349757e+03	6.3229258e+03	5.5445991e+03	5.9747073e+03	5.7323425e+03	5.8983326e+03	5.9620116e+03	6.1150800e+03	5.6360786e+03	6.1597105e+03	6.1360219e+03	6.4974281e+03	6.0773127e+03	5.8857843e+03	6.5554813e+03	6.3548328e+03	6.1050230e+03	5.7584093e+03	5.8281399e+03	5.9832540e+03	6.1062980e+03	5.9402656e+03	6.1364196e+03	5.9733251e+03	5.9560285e+03	6.2422857e+03	5.9392486e+03	6.3954955e+03	6.1229329e+03	5.9891440e+03	6.1025035e+03	6.0787295e+03	6.4635106e+03	6.0819756e+03	6.2689532e+03	6.3882433e+03	6.0033918e+03	6.1463006e+03	6.2038291e+03	6.2142109e+03	5.9047385e+03	6.0304105e+03	6.1904154e+03
5.8492153e+03	5.8055010e+03	6.1950161e+03	6.1867545e+03	6.3727021e+03	6.2606583e+03	6.1771905e+03	6.2745513e+03	6.3724088e+03	5.5569921e+03	5.9975173e+03	5.7547889e+03	5.9745438e+03	5.9782794e+03	6.1176026e+03	5.6631336e+03	6.3212854e+03	6.1912907e+03	6.6005488e+03	6.2196024e+03	5.8835342e+03	6.6711053e+03	6.4341879e+03	6.2465738e+03	5.7601284e+03	5.8511049e+03	5.9997365e+03	6.1086398e+03	6.0275854e+03	6.2210075e+03	6.0623918e+03	5.9564781e+03	6.2573987e+03	5.9709567e+03	6.4069079e+03	6.1668130e+03	6.0355198e+03	6.1075176e+03	6.0899495e+03	6.4859234e+03	6.1638840e+03	6.2805523e+03	6.4450866e+03	6.1472053e+03	6.1808258e+03	6.2053331e+03	6.2685564e+03	5.9143789e+03	6.0937357e+03	6.2415104e+03
5.8624760e+03	5.8467211e+03	6.2015233e+03	6.2278698e+03	6.5068759e+03	6.2903710e+03	6.1877665e+03	6.2907412e+03	6.3960071e+03	5.5541946e+03	6.0058455e+03	5.8081678e+03	5.9894797e+03	5.9987472e+03	6.1508060e+03	5.6764742e+03	6.3296109e+03	6.2066654e+03	6.6333168e+03	6.2288096e+03	5.9031947e+03	6.6741719e+03	6.4488947e+03	6.2590743e+03	5.7882868e+03	5.8818573e+03	6.0247528e+03	6.1981915e+03	6.0947757e+03	6.2304067e+03	6.1582030e+03	5.9617144e+03	6.3046841e+03	6.0113409e+03	6.4069904e+03	6.2186267e+03	6.1177726e+03	6.1178862e+03	6.1065627e+03	6.5466804e+03	6.1893834e+03	6.2910770e+03	6.4473838e+03	6.1788266e+03	6.1838398e+03	6.2329459e+03	6.2778000e+03	5.9495264e+03	6.0974269e+03	6.2581231e+03
5.8705536e+03	5.8751231e+03	6.2702799e+03	6.2771967e+03	6.5238894e+03	6.3023473e+03	6.2308441e+03	6.3080757e+03	6.4519973e+03	5.5637443e+03	6.0143442e+03	5.8500702e+03	6.0027888e+03	6.0201438e+03	6.1674249e+03	5.6905536e+03	6.3558816e+03	6.2371571e+03	6.6369658e+03	6.2694005e+03	5.9610602e+03	6.7982710e+03	6.4747362e+03	6.2749422e+03	5.8902624e+03	5.9021523e+03	6.0366843e+03	6.2465053e+03	6.1308244e+03	6.2607334e+03	6.1589953e+03	6.0124429e+03	6.3056352e+03	6.0436003e+03	6.4542496e+03	6.2395925e+03	6.1977558e+03	6.1388319e+03	6.1782228e+03	6.5499540e+03	6.1996032e+03	6.3191114e+03	6.4608726e+03	6.2294285e+03	6.2140551e+03	6.2368682e+03	6.3236831e+03	5.9516242e+03	6.1057450e+03	6.2671832e+03
5.8722720e+03	5.8847338e+03	6.3371762e+03	6.2998788e+03	6.5342303e+03	6.3034727e+03	6.3021397e+03	6.3452909e+03	6.4795577e+03	5.6219324e+03	6.0476635e+03	5.8759518e+03	6.0351295e+03	6.0647757e+03	6.1755444e+03	5.8769115e+03	6.3611945e+03	6.2980862e+03	6.6511387e+03	6.2844211e+03	6.0431627e+03	6.8020293e+03	6.4958331e+03	6.3361048e+03	5.9542667e+03	5.9137036e+03	6.0487194e+03	6.3750046e+03	6.1686458e+03	6.2739208e+03	6.1964768e+03	6.0449093e+03	6.3344108e+03	6.0568659e+03	6.5254698e+03	6.2652995e+03	6.2455586e+03	6.1846773e+03	6.1968919e+03	6.6140450e+03	6.2220204e+03	6.3499775e+03	6.4781319e+03	6.2777980e+03	6.2115922e+03	6.2701666e+03	6.3412664e+03	6.0089012e+03	6.1207515e+03	6.3264127e+03
5.9249288e+03	5.9846979e+03	6.3722264e+03	6.3034473e+03	6.6145181e+03	6.3103462e+03	6.3423325e+03	6.3499752e+03	6.6023749e+03	5.6324113e+03	6.1229407e+03	5.8989319e+03	6.1116039e+03	6.0775649e+03	6.1918109e+03	5.9094115e+03	6.3888474e+03	6.3907097e+03	6.6723674e+03	6.2921870e+03	6.0864077e+03	6.8596889e+03	6.5247207e+03	6.3615782e+03	5.9741265e+03	5.9219253e+03	6.0494173e+03	6.3931070e+03	6.1990389e+03	6.2744878e+03	6.2071370e+03	6.0635475e+03	6.4267034e+03	6.1135606e+03	6.5334134e+03	6.2661453e+03	6.2544740e+03	6.2227887e+03	6.3358322e+03	6.6559293e+03	6.2280576e+03	6.3735361e+03	6.4915748e+03	6.3324222e+03	6.2946756e+03	6.3415531e+03	6.3524376e+03	6.0312501e+03	6.1971617e+03	6.3731160e+03
5.9651308e+03	5.9969467e+03	6.4912967e+03	6.3700262e+03	6.6362146e+03	6.3369700e+03	6.3486496e+03	6.3532599e+03	6.6415416e+03	5.6542029e+03	6.1890317e+03	5.8988653e+03	6.1256168e+03	6.0769048e+03	6.2049886e+03	5.9582463e+03	6.4096475e+03	6.4686479e+03	6.7422483e+03	6.3494618e+03	6.1059338e+03	6.9167837e+03	6.5863856e+03	6.4027026e+03	5.9770098e+03	5.9367092e+03	6.1558741e+03	6.4705502e+03	6.2069485e+03	6.2842526e+03	6.2206549e+03	6.1433571e+03	6.4382939e+03	6.1173120e+03	6.6116036e+03	6.2887540e+03	6.2547717e+03	6.2366233e+03	6.3710014e+03	6.6779469e+03	6.2348894e+03	6.3792283e+03	6.4985035e+03	6.3776231e+03	6.4204614e+03	6.3681037e+03	6.3556592e+03	6.0847255e+03	6.2516691e+03	6.4216717e+03
6.1095180e+03	6.0506892e+03	6.5217492e+03	6.3906796e+03	6.6811154e+03	6.3807813e+03	6.3675135e+03	6.3620326e+03	6.6484414e+03	5.7283897e+03	6.2361227e+03	5.9269275e+03	6.1980732e+03	6.1256258e+03	6.2212359e+03	5.9660047e+03	6.4102693e+03	6.5092964e+03	6.7492321e+03	6.3565266e+03	6.1237585e+03	6.9366077e+03	6.6333762e+03	6.4063994e+03	6.0486002e+03	5.9984676e+03	6.1868937e+03	6.6488814e+03	6.2494340e+03	6.3571577e+03	6.2636032e+03	6.1812567e+03	6.4708464e+03	6.1285229e+03	6.6233073e+03	6.3696870e+03	6.2819344e+03	6.2638114e+03	6.3798393e+03	6.6969113e+03	6.2404819e+03	6.4243674e+03	6.5268038e+03	6.4180654e+03	6.5150732e+03	6.4365981e+03	6.3735839e+03	6.1445018e+03	6.2666920e+03	6.5464087e+03
6.1321200e+03	6.0678093e+03	6.5310787e+03	6.3975440e+03	6.7546807e+03	6.3886754e+03	6.4109737e+03	6.3670688e+03	6.7047949e+03	5.7540023e+03	6.2950386e+03	5.9702786e+03	6.3845533e+03	6.1536013e+03	6.2556741e+03	5.9738526e+03	6.4128035e+03	6.5531017e+03	6.7541142e+03	6.4173479e+03	6.1458912e+03	7.0122727e+03	6.6493911e+03	6.4396286e+03	6.0745371e+03	6.1262358e+03	6.2235154e+03	6.7014390e+03	6.2833219e+03	6.3641405e+03	6.2726987e+03	6.2131250e+03	6.5100218e+03	6.1384991e+03	6.7153496e+03	6.3779452e+03	6.3428861e+03	6.2930750e+03	6.4545235e+03	6.7255790e+03	6.3210449e+03	6.4399886e+03	6.5414141e+03	6.4278604e+03	6.5420673e+03	6.5084807e+03	6.3869189e+03	6.3299514e+03	6.2993942e+03	6.5821062e+03
6.2051657e+03	6.0806973e+03	6.5526970e+03	6.4225120e+03	6.7581810e+03	6.4156238e+03	6.4230001e+03	6.3933267e+03	6.7481111e+03	5.7798329e+03	6.3490871e+03	5.9756149e+03	6.4484459e+03	6.1653243e+03	6.3002161e+03	5.9944271e+03	6.4387366e+03	6.5879230e+03	6.7629174e+03	6.4733980e+03	6.1884540e+03	7.1024628e+03	6.7725688e+03	6.5208502e+03	6.1326228e+03	6.1407853e+03	6.2420878e+03	6.7274017e+03	6.2853177e+03	6.3669116e+03	6.3541541e+03	6.2549243e+03	6.5169760e+03	6.1688560e+03	6.7287871e+03	6.3893547e+03	6.3589372e+03	6.5070218e+03	6.5049556e+03	6.8429085e+03	6.4200341e+03	6.4637175e+03	6.5805456e+03	6.4507895e+03	6.6350529e+03	6.6388663e+03	6.5184193e+03	6.3493170e+03	6.3440317e+03	6.6507458e+03
6.2203404e+03	6.1150380e+03	6.5714349e+03	6.4996742e+03	6.8261021e+03	6.4841684e+03	6.5041185e+03	6.4027602e+03	6.7527755e+03	5.7896169e+03	6.4367857e+03	5.9958004e+03	6.4827865e+03	6.1665193e+03	6.3301868e+03	6.1629548e+03	6.4370168e+03	6.6473679e+03	6.8146026e+03	6.7105898e+03	6.2357226e+03	7.1077672e+03	6.7998495e+03	6.5238950e+03	6.1536649e+03	6.1409557e+03	6.2498873e+03	6.7376440e+03	6.3148559e+03	6.3722145e+03	6.3529068e+03	6.3067009e+03	6.5265078e+03	6.1677796e+03	6.7316230e+03	6.3980330e+03	6.3744895e+03	6.5676840e+03	6.5079460e+03	6.8746182e+03	6.4228531e+03	6.4998071e+03	6.6387190e+03	6.5197708e+03	6.6406122e+03	6.6511861e+03	6.5786858e+03	6.3657618e+03	6.3473963e+03	6.7019773e+03
6.2214434e+03	6.2701454e+03	6.5846728e+03	6.6204378e+03	6.8307157e+03	6.5776125e+03	6.5268449e+03	6.4379567e+03	6.8128960e+03	5.8279419e+03	6.4690961e+03	6.0449596e+03	6.4891004e+03	6.1727624e+03	6.3568944e+03	6.2141207e+03	6.4619062e+03	6.7057659e+03	6.8169367e+03	6.7326344e+03	6.3059893e+03	7.1639903e+03	6.8489001e+03	6.5517589e+03	6.1592864e+03	6.1519436e+03	6.3068033e+03	6.7882655e+03	6.3383612e+03	6.3896878e+03	6.4229059e+03	6.3146947e+03	6.5732176e+03	6.2123414e+03	6.7655226e+03	6.4857613e+03	6.3931514e+03	6.5973089e+03	6.5503055e+03	6.8766898e+03	6.4834383e+03	6.5343807e+03	6.6981823e+03	6.5250243e+03	6.6542545e+03	6.7042571e+03	6.5848866e+03	6.4226005e+03	6.4645363e+03	6.7094191e+03
6.2722166e+03	6.3308574e+03	6.5854654e+03	6.6751377e+03	6.8664247e+03	6.7826157e+03	6.5611936e+03	6.4764492e+03	6.8518616e+03	5.9281401e+03	6.5968616e+03	6.0563939e+03	6.5140405e+03	6.1792750e+03	6.3960742e+03	6.3154406e+03	6.4952781e+03	6.7469930e+03	6.9110318e+03	6.7556614e+03	6.3779634e+03	7.2102717e+03	6.8758263e+03	6.5773914e+03	6.1574639e+03	6.1927142e+03	6.3257335e+03	6.8430396e+03	6.4331620e+03	6.4115311e+03	6.4284121e+03	6.4230867e+03	6.5892756e+03	6.2655252e+03	6.7752614e+03	6.5000906e+03	6.4348352e+03	6.6202559e+03	6.5736888e+03	6.8888097e+03	6.5090283e+03	6.5648799e+03	6.7104915e+03	6.5397321e+03	6.6564421e+03	6.7262122e+03	6.6225190e+03	6.4627876e+03	6.4874778e+03	6.7404181e+03
6.3063145e+03	6.3561085e+03	6.6002501e+03	6.8581915e+03	6.8724423e+03	6.8550080e+03	6.5742211e+03	6.5376672e+03	6.8742822e+03	5.9683392e+03	6.5996204e+03	6.1235482e+03	6.5173996e+03	6.2112517e+03	6.4184380e+03	6.3434240e+03	6.5481157e+03	6.8648209e+03	6.9252238e+03	6.8624772e+03	6.3877545e+03	7.3201056e+03	6.9730794e+03	6.5941650e+03	6.1705901e+03	6.2030078e+03	6.5915335e+03	6.9380268e+03	6.4577125e+03	6.5022776e+03	6.4356208e+03	6.4733336e+03	6.6130101e+03	6.2747374e+03	6.8058177e+03	6.5048578e+03	6.4401289e+03	6.6302346e+03	6.5972112e+03	6.8949131e+03	6.5135001e+03	6.5915273e+03	6.7387280e+03	6.5574456e+03	6.7586753e+03	6.7482438e+03	6.6876521e+03	6.4823889e+03	6.4934508e+03	6.8963559e+03
6.3719452e+03	6.4887381e+03	6.6128025e+03	6.9465480e+03	6.8742300e+03	6.8782859e+03	6.6041694e+03	6.5634732e+03	6.8812274e+03	6.1084187e+03	6.6593499e+03	6.1671617e+03	6.5869003e+03	6.2820107e+03	6.4349173e+03	6.3847647e+03	6.7701928e+03	6.9080647e+03	6.9766523e+03	6.8753755e+03	6.4297927e+03	7.3839872e+03	7.0162560e+03	6.6688267e+03	6.2481369e+03	6.2043210e+03	6.5949812e+03	6.9708001e+03	6.5066561e+03	6.5555485e+03	6.6888294e+03	6.5090682e+03	6.6495344e+03	6.3001299e+03	6.9448862e+03	6.5105541e+03	6.4871511e+03	6.6310258e+03	6.5964045e+03	6.9665004e+03	6.6034397e+03	6.6346149e+03	6.7454392e+03	6.6667807e+03	6.7724758e+03	6.8142070e+03	6.6866238e+03	6.4995161e+03	6.5578912e+03	6.9902978e+03
6.5235629e+03	6.5337832e+03	6.6201146e+03	6.9511893e+03	6.9034264e+03	6.8950514e+03	6.6521077e+03	6.6024184e+03	7.0177205e+03	6.1151767e+03	6.7781422e+03	6.2143852e+03	6.7126783e+03	6.3229633e+03	6.4401804e+03	6.4219761e+03	6.7959703e+03	6.9277839e+03	6.9822887e+03	6.9635222e+03	6.4703174e+03	7.3951901e+03	7.0362298e+03	6.6857037e+03	6.2773783e+03	6.2159905e+03	6.5982020e+03	6.9902810e+03	6.5544807e+03	6.6397447e+03	6.7296122e+03	6.5213191e+03	6.7297006e+03	6.3129426e+03	7.0344573e+03	6.5241642e+03	6.5263684e+03	6.6328549e+03	6.6190940e+03	6.9711509e+03	6.6420067e+03	6.7011312e+03	6.7543790e+03	6.7197363e+03	6.7969017e+03	6.8295229e+03	6.7706091e+03	6.6354581e+03	6.5683531e+03	7.0663160e+03
6.5329757e+03	6.5932123e+03	6.6228578e+03	6.9706988e+03	6.9533611e+03	6.9203529e+03	6.6785362e+03	6.7136739e+03	7.0438090e+03	6.1801552e+03	6.8262118e+03	6.2510900e+03	6.7499027e+03	6.5033892e+03	6.4625701e+03	6.4343064e+03	6.7974951e+03	6.9477534e+03	7.0299688e+03	6.9794892e+03	6.5940157e+03	7.5579454e+03	7.0392717e+03	6.8030016e+03	6.3012910e+03	6.2397220e+03	6.6115789e+03	6.9931867e+03	6.6260256e+03	6.6879172e+03	6.7651398e+03	6.5413644e+03	6.8741677e+03	6.3754632e+03	7.0912121e+03	6.6623782e+03	6.5368839e+03	6.8295085e+03	6.7642631e+03	7.0358070e+03	6.6591351e+03	6.7340790e+03	6.7578180e+03	6.7835874e+03	6.8101615e+03	6.8426882e+03	6.8218173e+03	6.6724767e+03	6.5991325e+03	7.0758231e+03
6.5386335e+03	6.6246923e+03	6.6414008e+03	6.9705605e+03	6.9717986e+03	6.9342743e+03	6.7059981e+03	6.7163030e+03	7.0565197e+03	6.2181711e+03	6.9006092e+03	6.3993524e+03	6.7864176e+03	6.5565895e+03	6.4766196e+03	6.4538912e+03	6.8231203e+03	7.0039680e+03	7.0659639e+03	7.0546468e+03	6.6201817e+03	7.5901349e+03	7.0518645e+03	6.8247435e+03	6.3018182e+03	6.2853401e+03	6.6482924e+03	6.9993148e+03	6.6302078e+03	6.7246645e+03	6.8385844e+03	6.5643314e+03	6.8881118e+03	6.4203160e+03	7.1371014e+03	6.7079634e+03	6.6282019e+03	6.8342886e+03	6.7907703e+03	7.3560038e+03	6.6914319e+03	6.8969765e+03	6.9171061e+03	6.8313162e+03	6.8367149e+03	6.8523165e+03	6.8733715e+03	6.7061190e+03	6.6378337e+03	7.0842860e+03
6.5431379e+03	6.6245139e+03	6.7472765e+03	7.0263751e+03	6.9972777e+03	7.0140938e+03	6.7250359e+03	6.7316027e+03	7.1009214e+03	6.2666981e+03	7.0326304e+03	6.4491122e+03	6.8488718e+03	6.5566095e+03	6.6100054e+03	6.4587579e+03	6.8912867e+03	7.2190160e+03	7.1049786e+03	7.1030531e+03	6.6345170e+03	7.6519139e+03	7.0600840e+03	6.8387579e+03	6.3268376e+03	6.3223602e+03	6.6535440e+03	7.0768820e+03	6.6978063e+03	6.7706414e+03	6.8728033e+03	6.6572325e+03	6.9806177e+03	6.4289528e+03	7.1589036e+03	6.7135976e+03	6.6962862e+03	6.8368798e+03	6.8159439e+03	7.3657207e+03	6.6996196e+03	6.8987106e+03	7.0392835e+03	6.8419671e+03	6.9293825e+03	6.9090404e+03	6.8855775e+03	6.7092730e+03	6.6741986e+03	7.1625914e+03
6.5613368e+03	6.7566128e+03	6.7524621e+03	7.0500971e+03	7.0020504e+03	7.0696784e+03	6.7290649e+03	6.7602888e+03	7.1106462e+03	6.2822004e+03	7.0790865e+03	6.4569450e+03	6.9546875e+03	6.5729297e+03	6.6923271e+03	6.4667150e+03	6.8975907e+03	7.3508920e+03	7.1120240e+03	7.1347436e+03	6.6709605e+03	7.6691821e+03	7.3191599e+03	7.0031458e+03	6.4368536e+03	6.4098024e+03	6.6970730e+03	7.1320400e+03	6.8324846e+03	6.7699609e+03	6.8783056e+03	6.9030219e+03	6.9922870e+03	6.4905451e+03	7.2834156e+03	6.8120621e+03	6.7133564e+03	6.8355068e+03	6.8374461e+03	7.3828061e+03	6.7431837e+03	6.9656446e+03	7.0438010e+03	6.9043040e+03	6.9534594e+03	6.9785274e+03	6.8927683e+03	6.7432486e+03	6.7030426e+03	7.2234774e+03
6.5791420e+03	6.7557482e+03	6.8340998e+03	7.0924512e+03	7.0038903e+03	7.1126546e+03	6.8173358e+03	6.7704385e+03	7.1250732e+03	6.2819007e+03	7.0954649e+03	6.4806749e+03	6.9607076e+03	6.5849482e+03	6.7310225e+03	6.5340719e+03	6.9279533e+03	7.3525570e+03	7.2611384e+03	7.2519580e+03	6.8614413e+03	7.6694090e+03	7.3319500e+03	7.1543000e+03	6.5080166e+03	6.4325388e+03	6.7027846e+03	7.2094900e+03	6.8537209e+03	6.8395959e+03	6.9135247e+03	7.0366095e+03	7.2244773e+03	6.5970648e+03	7.3775965e+03	6.8368495e+03	6.7164135e+03	6.9336552e+03	6.9352844e+03	7.5685502e+03	6.7632830e+03	6.9673350e+03	7.0567350e+03	6.9279242e+03	7.0125411e+03	6.9790815e+03	6.9274964e+03	6.7933732e+03	6.7371770e+03	7.2262438e+03
6.6085379e+03	6.7772645e+03	6.9210172e+03	7.2075163e+03	7.1115865e+03	7.1221890e+03	6.9199169e+03	6.8545424e+03	7.1599831e+03	6.3031862e+03	7.1231982e+03	6.6254084e+03	6.9775271e+03	6.6052667e+03	6.7654334e+03	6.7470518e+03	7.0344835e+03	7.3748910e+03	7.2736986e+03	7.3062457e+03	6.9093800e+03	7.7809831e+03	7.3536495e+03	7.1597246e+03	6.6561912e+03	6.4422570e+03	6.7042136e+03	7.3625000e+03	6.9714580e+03	6.8896310e+03	7.0756170e+03	7.1178885e+03	7.3123827e+03	6.6302817e+03	7.3975508e+03	6.8570976e+03	6.7344031e+03	6.9855221e+03	6.9850296e+03	7.6240954e+03	6.8265609e+03	6.9674785e+03	7.0584689e+03	6.9297902e+03	7.0641428e+03	6.9915065e+03	6.9657029e+03	6.8056722e+03	6.7621406e+03	7.2392825e+03
6.6823798e+03	6.8525118e+03	6.9460198e+03	7.2165714e+03	7.3240993e+03	7.1352039e+03	7.0125429e+03	6.9066917e+03	7.2058717e+03	6.3310673e+03	7.1259139e+03	6.6945552e+03	6.9859346e+03	6.6168125e+03	6.7676117e+03	6.7514069e+03	7.0449392e+03	7.4352403e+03	7.2996256e+03	7.3283317e+03	6.9322008e+03	7.7822316e+03	7.4467429e+03	7.1878016e+03	6.6646370e+03	6.4541525e+03	6.7508067e+03	7.4729855e+03	7.1928751e+03	6.9836021e+03	7.0844694e+03	7.1945941e+03	7.4286010e+03	6.6335340e+03	7.4153467e+03	6.9049653e+03	6.7366210e+03	7.0014652e+03	7.0051632e+03	7.6347631e+03	6.8521145e+03	6.9968542e+03	7.0742931e+03	6.9462673e+03	7.0699787e+03	7.0112372e+03	7.0137109e+03	6.8190962e+03	6.8844075e+03	7.2664184e+03
6.7401341e+03	6.8541884e+03	7.0497239e+03	7.2927694e+03	7.3308406e+03	7.2258349e+03	7.0830978e+03	6.9133295e+03	7.2125629e+03	6.3652125e+03	7.1422409e+03	6.7216942e+03	6.9869861e+03	6.6593166e+03	6.7727691e+03	6.9045094e+03	7.0724917e+03	7.4940837e+03	7.3980304e+03	7.3430696e+03	6.9350091e+03	7.8862545e+03	7.4727717e+03	7.1970671e+03	6.7591042e+03	6.6039148e+03	6.7606517e+03	7.4772034e+03	7.2267522e+03	7.0461749e+03	7.2568067e+03	7.2589575e+03	7.4393718e+03	6.6334141e+03	7.4600048e+03	6.9142323e+03	6.7755574e+03	7.0188390e+03	7.0311641e+03	7.7197071e+03	6.8906878e+03	7.0560364e+03	7.1957617e+03	7.0002081e+03	7.1305839e+03	7.0425416e+03	7.0570291e+03	6.9613820e+03	6.8893892e+03	7.2990458e+03
6.8660002e+03	6.8916029e+03	7.0542556e+03	7.2903121e+03	7.3371175e+03	7.2476416e+03	7.1036366e+03	6.9505996e+03	7.2441857e+03	6.3705517e+03	7.1465401e+03	6.7494567e+03	7.0212084e+03	6.7838012e+03	6.8507466e+03	7.0323900e+03	7.1374354e+03	7.5202087e+03	7.4241122e+03	7.3567035e+03	6.9649006e+03	7.9984847e+03	7.5446067e+03	7.2399336e+03	6.9468543e+03	6.6073300e+03	6.8231097e+03	7.5771229e+03	7.2348716e+03	7.0628422e+03	7.2682277e+03	7.3804022e+03	7.4674739e+03	6.6602784e+03	7.4922804e+03	6.9594064e+03	6.7797479e+03	7.1078019e+03	7.0576668e+03	7.7805847e+03	6.9668573e+03	7.0714004e+03	7.2392220e+03	7.0068457e+03	7.2536229e+03	7.0510100e+03	7.0584374e+03	6.9700572e+03	6.9737545e+03	7.3552726e+03
6.9538326e+03	7.1282309e+03	7.1039252e+03	7.3247187e+03	7.3479942e+03	7.3116542e+03	7.2837709e+03	7.0610831e+03	7.2549248e+03	6.3967248e+03	7.1604155e+03	6.7527920e+03	7.0412785e+03	6.7864287e+03	7.0151497e+03	7.2530861e+03	7.1311746e+03	7.6070964e+03	7.5814333e+03	7.3694095e+03	7.0666763e+03	8.0058018e+03	7.7350504e+03	7.3160894e+03	7.1821955e+03	6.6267583e+03	6.8404557e+03	7.6112106e+03	7.4762368e+03	7.0849264e+03	7.3176098e+03	7.4969261e+03	7.5732830e+03	6.6669353e+03	7.5042937e+03	7.0126309e+03	6.8128005e+03	7.1384394e+03	7.0789486e+03	7.8199678e+03	6.9811271e+03	7.1910908e+03	7.2702155e+03	7.0103666e+03	7.2722701e+03	7.1272177e+03	7.0634288e+03	6.9947629e+03	7.1176914e+03	7.3714600e+03
7.0071753e+03	7.1282390e+03	7.2947456e+03	7.3902438e+03	7.4315479e+03	7.3208394e+03	7.3464219e+03	7.1322845e+03	7.2651838e+03	6.4396616e+03	7.2760912e+03	6.7868527e+03	7.1354671e+03	6.8165926e+03	7.1345568e+03	7.3967555e+03	7.1343618e+03	7.6792972e+03	7.5944885e+03	7.4016969e+03	7.0986276e+03	8.0233077e+03	7.7991167e+03	7.3662158e+03	7.1920127e+03	6.6763133e+03	6.9313954e+03	7.6387554e+03	7.5042851e+03	7.2054868e+03	7.3522852e+03	7.5632879e+03	7.5765812e+03	6.7105831e+03	7.5702193e+03	7.0914625e+03	6.8744716e+03	7.2127872e+03	7.1076660e+03	7.8328490e+03	6.9936458e+03	7.2041667e+03	7.2992448e+03	7.0124378e+03	7.2827836e+03	7.1406393e+03	7.0655436e+03	7.0395708e+03	7.1322548e+03	7.4507321e+03
7.0894222e+03	7.4383024e+03	7.3834596e+03	7.4400208e+03	7.4406517e+03	7.3408282e+03	7.3540091e+03	7.2131412e+03	7.2959651e+03	6.5078552e+03	7.3477709e+03	6.8731412e+03	7.1388947e+03	6.8228619e+03	7.2532121e+03	7.4504583e+03	7.1407541e+03	7.7468287e+03	7.5986133e+03	7.8112184e+03	7.2082409e+03	8.1546133e+03	7.8263180e+03	7.4254232e+03	7.2884519e+03	6.7065069e+03	7.0382024e+03	7.7250867e+03	7.5951463e+03	7.2668309e+03	7.4195352e+03	7.6183187e+03	7.6212364e+03	6.7462893e+03	7.7362176e+03	7.1153886e+03	6.9495613e+03	7.2343091e+03	7.1405056e+03	7.8881942e+03	7.0196035e+03	7.3105243e+03	7.3590190e+03	7.0221641e+03	7.3074192e+03	7.1661359e+03	7.0855118e+03	7.0420565e+03	7.1254046e+03	7.4883456e+03
7.4066363e+03	7.4522843e+03	7.3874767e+03	7.4665476e+03	7.4391916e+03	7.3505095e+03	7.3602658e+03	7.2191621e+03	7.3111074e+03	6.5519733e+03	7.3949151e+03	6.8767631e+03	7.1573693e+03	6.9052523e+03	7.3089502e+03	7.5148279e+03	7.1404948e+03	7.7573644e+03	7.8906468e+03	7.9311210e+03	7.2454422e+03	8.2901580e+03	7.8284313e+03	7.4497006e+03	7.2950661e+03	6.7119327e+03	7.0705126e+03	7.7365993e+03	7.6598548e+03	7.3101256e+03	7.4848641e+03	7.6246570e+03	7.6586027e+03	6.8202796e+03	7.7639433e+03	7.2013939e+03	6.9773291e+03	7.2377474e+03	7.1864174e+03	8.0086759e+03	7.0632920e+03	7.3488765e+03	7.3665744e+03	7.0265272e+03	7.4039141e+03	7.2096519e+03	7.0956545e+03	7.0737020e+03	7.1469964e+03	7.5113754e+03
7.5488477e+03	7.5321575e+03	7.4099162e+03	7.4699917e+03	7.5304606e+03	7.4018003e+03	7.3643353e+03	7.2351664e+03	7.3121569e+03	6.5894020e+03	7.4060697e+03	6.9133859e+03	7.1690188e+03	7.0130359e+03	7.4363361e+03	7.6212010e+03	7.2424386e+03	7.7770693e+03	7.9167520e+03	7.9685982e+03	7.4676429e+03	8.2976292e+03	7.8817987e+03	7.4931255e+03	7.2946810e+03	6.7932574e+03	7.0781104e+03	7.8125695e+03	7.6699754e+03	7.3739019e+03	7.4899750e+03	7.6654548e+03	7.6794100e+03	6.8389958e+03	7.8178747e+03	7.4500029e+03	7.1664857e+03	7.3656746e+03	7.3363118e+03	8.0708026e+03	7.1382327e+03	7.4633414e+03	7.5182570e+03	7.1016937e+03	7.4761520e+03	7.2410888e+03	7.3137424e+03	7.1087230e+03	7.2783584e+03	7.5456135e+03
7.5522173e+03	7.5524041e+03	7.4467923e+03	7.4932512e+03	7.5302504e+03	7.4892368e+03	7.4094900e+03	7.3217053e+03	7.3357885e+03	6.6117371e+03	7.4655138e+03	6.9906640e+03	7.2175289e+03	7.1310187e+03	7.4876922e+03	7.6990043e+03	7.2958120e+03	7.7869507e+03	7.9203610e+03	7.9899440e+03	7.4814382e+03	8.3594150e+03	8.0103797e+03	7.6505515e+03	7.3509904e+03	6.8336321e+03	7.2013456e+03	7.8206463e+03	7.6798310e+03	7.4217309e+03	7.6542215e+03	7.7515573e+03	7.9703074e+03	6.9633708e+03	7.8743167e+03	7.5292528e+03	7.1964650e+03	7.5107803e+03	7.3731553e+03	8.1071175e+03	7.5523764e+03	7.5156551e+03	7.5915261e+03	7.1117825e+03	7.5288775e+03	7.3389884e+03	7.3288758e+03	7.1317140e+03	7.2892782e+03	7.5539583e+03
7.6022095e+03	7.5658112e+03	7.4778519e+03	7.5909452e+03	7.5926316e+03	7.7736709e+03	7.4462086e+03	7.3238919e+03	7.4650843e+03	6.6486854e+03	7.4809280e+03	6.9944483e+03	7.2316381e+03	7.1861817e+03	7.5853858e+03	7.7773229e+03	7.3273750e+03	7.8077599e+03	7.9561544e+03	8.0055502e+03	7.6709433e+03	8.4161844e+03	8.3756674e+03	7.6545603e+03	7.3659994e+03	7.0499663e+03	7.2086907e+03	7.8301228e+03	7.7201862e+03	7.4315819e+03	7.7639519e+03	7.8790882e+03	8.0202043e+03	6.9827070e+03	7.8867762e+03	7.5853656e+03	7.2194122e+03	7.5497021e+03	7.5238738e+03	8.1849539e+03	7.6603854e+03	7.5443377e+03	7.7052463e+03	7.1495408e+03	7.5514859e+03	7.3896457e+03	7.3896100e+03	7.2455446e+03	7.5287161e+03	7.7774517e+03
7.6087266e+03	7.6579382e+03	7.4806145e+03	7.5914335e+03	7.8331903e+03	7.7967879e+03	7.4483358e+03	7.3957488e+03	7.4999147e+03	6.6586703e+03	7.5352588e+03	7.0527760e+03	7.2348085e+03	7.3068154e+03	7.8373654e+03	7.7748727e+03	7.3306131e+03	7.9426860e+03	7.9862858e+03	8.0435411e+03	7.8159459e+03	8.4315809e+03	8.4003488e+03	7.7094460e+03	7.5135700e+03	7.0871680e+03	7.2481486e+03	7.8760460e+03	7.7518641e+03	7.6103343e+03	7.7728531e+03	7.9500012e+03	8.0429189e+03	7.1650138e+03	7.9560800e+03	7.5906975e+03	7.2739362e+03	7.5661252e+03	7.5322442e+03	8.3296416e+03	7.7357333e+03	7.6077998e+03	7.7240641e+03	7.1698277e+03	7.5543768e+03	7.3938615e+03	7.6685717e+03	7.2488886e+03	7.6781008e+03	7.8150104e+03
7.8106497e+03	7.8030024e+03	7.6479849e+03	7.6102031e+03	7.9752660e+03	7.9294954e+03	7.4749524e+03	7.4377456e+03	7.6108545e+03	6.6659823e+03	7.5428717e+03	7.2495614e+03	7.3824592e+03	7.6719879e+03	7.8433602e+03	7.8591395e+03	7.3812994e+03	7.9497718e+03	8.0770093e+03	8.0549736e+03	7.8476684e+03	8.4487852e+03	8.4560512e+03	7.7540943e+03	7.5425158e+03	7.1748428e+03	7.2568917e+03	7.9500750e+03	7.7848662e+03	7.7096522e+03	7.7831396e+03	7.9506945e+03	8.0959073e+03	7.1797975e+03	8.0142698e+03	7.6835948e+03	7.3214314e+03	7.6616771e+03	7.5303308e+03	8.3444551e+03	7.8092962e+03	7.6343682e+03	7.7538671e+03	7.2118158e+03	7.5657989e+03	7.3972691e+03	7.6742389e+03	7.2557590e+03	7.7357060e+03	7.8394137e+03
7.8154550e+03	7.9019000e+03	7.7388066e+03	7.6255036e+03	8.0569823e+03	7.9686528e+03	7.5078950e+03	7.4593988e+03	7.6295455e+03	6.8369941e+03	7.6229754e+03	7.2762575e+03	7.5824145e+03	7.6832534e+03	8.0697265e+03	7.9145755e+03	7.4757812e+03	8.0612308e+03	8.1756024e+03	8.1386160e+03	8.1487296e+03	8.4597002e+03	8.5634884e+03	7.7506174e+03	7.5536011e+03	7.2230442e+03	7.3044417e+03	7.9644205e+03	7.8978503e+03	7.7516574e+03	7.8754187e+03	7.9822110e+03	8.0998430e+03	7.2050107e+03	8.1335112e+03	7.6838531e+03	7.4197779e+03	7.6889448e+03	7.5376509e+03	8.3512525e+03	7.9238853e+03	7.8020554e+03	7.7778878e+03	7.3224269e+03	7.5868015e+03	7.3996825e+03	7.7138321e+03	7.2741384e+03	7.7970275e+03	7.8414479e+03
7.8269906e+03	8.0093952e+03	8.0051271e+03	7.6429693e+03	8.1406424e+03	7.9999596e+03	7.6259016e+03	7.6821041e+03	7.6865910e+03	6.8883742e+03	7.7088762e+03	7.2863464e+03	7.5895015e+03	7.6862501e+03	8.1311362e+03	7.9380368e+03	7.5734183e+03	8.1123094e+03	8.2293776e+03	8.1868361e+03	8.1776563e+03	8.4879294e+03	8.5747839e+03	7.7689726e+03	7.7560331e+03	7.2975041e+03	7.3760585e+03	8.0489228e+03	7.9095158e+03	7.8060567e+03	7.8775923e+03	8.0509102e+03	8.1030776e+03	7.2562073e+03	8.2690315e+03	7.7356458e+03	7.5282919e+03	7.7244274e+03	7.8056694e+03	8.4453231e+03	7.9237089e+03	7.8281227e+03	7.8011067e+03	7.3368667e+03	7.6657245e+03	7.4498465e+03	7.7288191e+03	7.5511191e+03	7.8142173e+03	7.9865454e+03
7.8620248e+03	8.0142708e+03	8.0249464e+03	7.6593867e+03	8.1524348e+03	8.1353816e+03	7.6272517e+03	7.7275117e+03	7.7466168e+03	6.9540290e+03	7.7243324e+03	7.3379248e+03	7.6460633e+03	7.7203017e+03	8.1863868e+03	8.0218690e+03	7.5743487e+03	8.1191756e+03	8.2616754e+03	8.3110374e+03	8.2489398e+03	8.5120234e+03	8.5891389e+03	7.8375840e+03	7.8346223e+03	7.3976852e+03	7.6390853e+03	8.1374161e+03	8.0799145e+03	7.9019743e+03	7.9105455e+03	8.0732261e+03	8.1286530e+03	7.2905325e+03	8.5513442e+03	7.7716567e+03	7.6826879e+03	7.7345578e+03	7.8257174e+03	8.4576903e+03	7.9777524e+03	7.8398673e+03	7.9766033e+03	7.4243103e+03	7.7538804e+03	7.4586070e+03	7.7318709e+03	7.7965493e+03	7.8280763e+03	8.0030836e+03
7.8642213e+03	8.1035433e+03	8.0682425e+03	7.6658417e+03	8.2367769e+03	8.2012308e+03	7.9598227e+03	7.9195144e+03	7.7766404e+03	7.0659564e+03	7.7414567e+03	7.3445314e+03	7.7183695e+03	7.7335959e+03	8.4413310e+03	8.0436629e+03	7.6204634e+03	8.2218709e+03	8.2770123e+03	8.3146533e+03	8.2834998e+03	8.5327571e+03	8.6734053e+03	7.8802889e+03	7.9593611e+03	7.4280727e+03	7.7808712e+03	8.1425303e+03	8.1409263e+03	7.9556214e+03	8.0056534e+03	8.1550032e+03	8.1887603e+03	7.3578979e+03	8.6033582e+03	7.7751129e+03	7.6852880e+03	7.7380118e+03	7.8527108e+03	8.5984947e+03	8.2084540e+03	7.9623116e+03	8.1249659e+03	7.4904031e+03	7.8113783e+03	7.4774423e+03	7.7654233e+03	7.8248448e+03	7.8374894e+03	8.1042874e+03
7.9851854e+03	8.1115377e+03	8.0752872e+03	7.7254847e+03	8.2610554e+03	8.2338493e+03	8.2016900e+03	8.0110679e+03	7.7959829e+03	7.0803485e+03	7.7557940e+03	7.4179320e+03	7.7502573e+03	7.7856227e+03	8.4643406e+03	8.0608427e+03	7.6867074e+03	8.2370552e+03	8.3091480e+03	8.4380960e+03	8.3009115e+03	8.6116236e+03	8.6997461e+03	8.0440135e+03	8.0011523e+03	7.4633330e+03	7.7991172e+03	8.1512821e+03	8.1527789e+03	7.9864555e+03	8.0401724e+03	8.2145291e+03	8.2034879e+03	7.4951875e+03	8.6058660e+03	7.9222960e+03	7.7110810e+03	7.8024795e+03	8.0242140e+03	8.6539172e+03	8.2164225e+03	8.0142183e+03	8.1393586e+03	7.8082882e+03	7.8811473e+03	7.5885530e+03	7.8332712e+03	7.8299877e+03	7.9357325e+03	8.1628907e+03
8.0004223e+03	8.1488654e+03	8.1639381e+03	7.7313118e+03	8.3181442e+03	8.2699665e+03	8.3759863e+03	8.0831196e+03	7.9784130e+03	7.2751526e+03	7.7723189e+03	7.4513371e+03	8.1644269e+03	7.9358005e+03	8.5118256e+03	8.1895537e+03	7.7663644e+03	8.5943332e+03	8.3835637e+03	8.6705312e+03	8.3566361e+03	8.6565346e+03	8.7214241e+03	8.1218314e+03	8.0236451e+03	7.4944435e+03	7.8710216e+03	8.3944583e+03	8.1596446e+03	8.0849532e+03	8.0730101e+03	8.2267017e+03	8.3019390e+03	7.5092057e+03	8.6769013e+03	8.0321587e+03	7.7243966e+03	8.0959555e+03	8.1091961e+03	8.6580275e+03	8.2385496e+03	8.0620814e+03	8.2300145e+03	7.9672147e+03	7.9216582e+03	7.6950986e+03	7.8626680e+03	8.0122272e+03	8.0442222e+03	8.2140634e+03
8.1115645e+03	8.2715289e+03	8.2405455e+03	7.7903666e+03	8.3473998e+03	8.4118118e+03	8.3764148e+03	8.1802146e+03	8.2121042e+03	7.5171091e+03	8.2287941e+03	7.4578561e+03	8.1971720e+03	7.9740985e+03	8.5989888e+03	8.2672280e+03	7.7698389e+03	8.6630565e+03	8.5308190e+03	8.7058538e+03	8.4192451e+03	8.7029575e+03	8.7527388e+03	8.1566385e+03	8.1950312e+03	7.5821947e+03	7.9228374e+03	8.4112049e+03	8.2512843e+03	8.1147560e+03	8.0813988e+03	8.2316908e+03	8.5929930e+03	7.5688962e+03	8.7441766e+03	8.0486980e+03	7.7413315e+03	8.1740599e+03	8.2133574e+03	8.6624465e+03	8.2548427e+03	8.1178717e+03	8.2475012e+03	7.9944156e+03	8.1318650e+03	7.7126881e+03	7.8756336e+03	8.0722733e+03	8.0724211e+03	8.2224423e+03
8.1795857e+03	8.4890003e+03	8.5452046e+03	7.7961779e+03	8.6919097e+03	8.5159505e+03	8.3816646e+03	8.1826751e+03	8.2479252e+03	7.5991025e+03	8.3094437e+03	7.4723928e+03	8.2225635e+03	8.0321030e+03	8.9570232e+03	8.2705373e+03	7.7761187e+03	8.6825875e+03	8.6175469e+03	8.7559557e+03	8.6103966e+03	8.7245635e+03	8.8093147e+03	8.2312615e+03	8.2112543e+03	7.5986407e+03	8.1445766e+03	8.5393424e+03	8.4883151e+03	8.1595524e+03	8.0945329e+03	8.2622754e+03	8.6384858e+03	7.7576844e+03	8.8705371e+03	8.2702144e+03	7.8079012e+03	8.2546958e+03	8.2315999e+03	8.7378459e+03	8.3041231e+03	8.2771761e+03	8.4268791e+03	8.0081774e+03	8.3090188e+03	7.7774813e+03	7.8985024e+03	8.1109802e+03	8.1483818e+03	8.2204479e+03
8.3114175e+03	8.5208026e+03	8.5991282e+03	7.8072892e+03	8.7410002e+03	8.5263649e+03	8.4019422e+03	8.1915094e+03	8.3783054e+03	7.8086748e+03	8.4060445e+03	7.6806821e+03	8.4300725e+03	8.2068478e+03	8.9641900e+03	8.2836751e+03	7.9572782e+03	8.8329760e+03	8.7201927e+03	8.9040848e+03	8.6723424e+03	8.7327350e+03	8.8281689e+03	8.3469608e+03	8.2302277e+03	7.7592337e+03	8.3454092e+03	8.6443715e+03	8.5304493e+03	8.2649233e+03	8.1476017e+03	8.3277741e+03	8.7960897e+03	7.9238953e+03	8.8801723e+03	8.4157048e+03	7.9806382e+03	8.3243979e+03	8.4366899e+03	8.7561715e+03	8.4139657e+03	8.3713696e+03	8.4365148e+03	8.0553298e+03	8.3097721e+03	7.8356570e+03	8.0709306e+03	8.1249298e+03	8.1622541e+03	8.2533334e+03
8.3327798e+03	8.6488891e+03	8.7153061e+03	7.8118758e+03	8.7852006e+03	8.5418144e+03	8.4420810e+03	8.1918231e+03	8.4366700e+03	7.8646704e+03	8.4298821e+03	7.7829588e+03	8.4885511e+03	8.2165715e+03	9.0118728e+03	8.4719588e+03	8.1179728e+03	8.9505524e+03	8.9500450e+03	8.9135594e+03	9.0254206e+03	8.8146494e+03	8.9246302e+03	8.3512988e+03	8.3091086e+03	7.8380145e+03	8.4117418e+03	8.6620764e+03	8.5643339e+03	8.2937312e+03	8.2749328e+03	8.3481565e+03	8.8037441e+03	8.0146096e+03	8.9127631e+03	8.4944152e+03	8.0300617e+03	8.4092712e+03	8.6298789e+03	8.7635852e+03	8.9494526e+03	8.4478181e+03	8.5691364e+03	8.1605591e+03	8.3098461e+03	8.0185757e+03	8.2004800e+03	8.1557783e+03	8.1639343e+03	8.3091688e+03
8.4051208e+03	8.7664474e+03	8.7442697e+03	7.9212776e+03	8.8747149e+03	8.8378018e+03	8.4750700e+03	8.2123972e+03	8.5167488e+03	8.1483016e+03	8.4447416e+03	7.9243484e+03	8.7473972e+03	8.2215224e+03	9.0384680e+03	8.5591276e+03	8.1818852e+03	9.0480807e+03	8.9969270e+03	8.9354158e+03	9.1932420e+03	8.8901933e+03	8.9314945e+03	8.4154028e+03	8.3364583e+03	7.9563715e+03	8.9667208e+03	8.7087766e+03	8.5825999e+03	8.4615431e+03	8.4848165e+03	8.4671303e+03	8.8104150e+03	8.0615126e+03	8.9705185e+03	8.8982612e+03	8.0731265e+03	8.6930591e+03	8.6753348e+03	8.7825137e+03	8.9750490e+03	8.5779435e+03	8.6587628e+03	8.1975097e+03	8.6123739e+03	8.0479513e+03	8.4075565e+03	8.3878318e+03	8.1729501e+03	8.3362576e+03
8.4080878e+03	8.7888368e+03	8.8904748e+03	8.0186527e+03	8.9486043e+03	8.8441284e+03	8.5424696e+03	8.2787864e+03	8.9837509e+03	8.1776950e+03	8.7619682e+03	8.1555113e+03	8.8120554e+03	8.3644851e+03	9.1458005e+03	8.5951015e+03	8.2235396e+03	9.1220886e+03	9.0757387e+03	8.9413837e+03	9.3898924e+03	9.0007839e+03	9.0424469e+03	8.5336583e+03	8.5284878e+03	8.1314714e+03	8.9745738e+03	8.7178347e+03	8.6892363e+03	8.5742628e+03	8.7447304e+03	8.4821687e+03	8.8436141e+03	8.1382693e+03	9.0900358e+03	9.0118063e+03	8.1912119e+03	8.6950065e+03	8.7033721e+03	8.9254163e+03	9.0079570e+03	8.6569506e+03	8.9282000e+03	8.3735114e+03	8.7461447e+03	8.1915719e+03	8.4204337e+03	8.4194982e+03	8.2678881e+03	8.4722883e+03
8.4512460e+03	8.8292769e+03	9.2180171e+03	8.0800052e+03	8.9919369e+03	8.8905450e+03	8.8951192e+03	8.4726696e+03	8.9988032e+03	8.2231609e+03	8.7722000e+03	8.6792637e+03	9.1944257e+03	8.4968389e+03	9.1641565e+03	8.9376739e+03	8.2492044e+03	9.1653589e+03	9.0805262e+03	8.9791100e+03	9.4155050e+03	9.0583478e+03	9.0716697e+03	8.6626676e+03	8.5736923e+03	8.1579548e+03	9.0045956e+03	8.7429921e+03	8.7055533e+03	8.6688269e+03	8.9936749e+03	8.5746208e+03	8.9934219e+03	8.2338961e+03	9.0997471e+03	9.0567019e+03	8.2778741e+03	8.6991090e+03	9.0586734e+03	9.0944560e+03	9.0397750e+03	8.6627222e+03	8.9535893e+03	8.5336259e+03	8.8740730e+03	8.2179892e+03	8.4784067e+03	8.5289890e+03	8.3028201e+03	8.6028084e+03
8.4947334e+03	8.8429627e+03	9.2473964e+03	8.3053882e+03	8.9999211e+03	9.0966381e+03	8.9825197e+03	8.5063125e+03	9.0140419e+03	8.3813398e+03	8.9435399e+03	8.7018705e+03	9.2727749e+03	9.0038771e+03	9.2738121e+03	9.1324290e+03	8.4464048e+03	9.2346640e+03	9.0925111e+03	9.0343849e+03	9.4420124e+03	9.0841585e+03	9.0890092e+03	8.9445099e+03	8.9436507e+03	8.2565974e+03	9.1290574e+03	8.8063821e+03	8.7706904e+03	8.7515984e+03	9.0876520e+03	8.6105289e+03	9.0375326e+03	8.3238658e+03	9.2501199e+03	9.1543205e+03	8.3299065e+03	8.7249322e+03	9.1274117e+03	9.1855069e+03	9.1034566e+03	8.8432390e+03	9.0303190e+03	8.5915162e+03	9.0507032e+03	8.3082404e+03	8.4830362e+03	8.5598892e+03	8.4350273e+03	8.8116795e+03
8.6270664e+03	9.0052587e+03	9.4422151e+03	9.0437260e+03	9.1181335e+03	9.1214906e+03	9.0071716e+03	8.6087465e+03	9.0374717e+03	8.4553124e+03	9.2025853e+03	8.9555351e+03	9.4249944e+03	9.0230211e+03	9.2976280e+03	9.1643507e+03	8.4859794e+03	9.4845439e+03	9.0935072e+03	9.0838701e+03	9.6409582e+03	9.1741928e+03	9.1158361e+03	8.9529935e+03	8.9497283e+03	8.3062112e+03	9.3565859e+03	8.8922368e+03	8.8398799e+03	9.1646303e+03	9.1435731e+03	9.1266773e+03	9.0385649e+03	8.3945465e+03	9.3862687e+03	9.2353668e+03	8.4970110e+03	8.8211143e+03	9.1958802e+03	9.2879630e+03	9.1145103e+03	8.9506851e+03	9.2442455e+03	9.0657206e+03	9.0805930e+03	8.4898490e+03	8.8546413e+03	8.6534917e+03	8.6188489e+03	8.8907606e+03
8.8266036e+03	9.0707747e+03	9.4966341e+03	9.2636420e+03	9.1899008e+03	9.1695345e+03	9.0381313e+03	8.6219757e+03	9.0693535e+03	8.6863625e+03	9.2487023e+03	8.9981668e+03	9.4298388e+03	9.0263204e+03	9.3971325e+03	9.2778945e+03	8.6375385e+03	9.5317344e+03	9.1882595e+03	9.1031719e+03	9.6656227e+03	9.2999746e+03	9.2374131e+03	9.1852679e+03	9.0703399e+03	8.3844982e+03	9.3854460e+03	8.9264038e+03	9.0464166e+03	9.3485993e+03	9.1839671e+03	9.2563636e+03	9.3254201e+03	8.4104530e+03	9.5107132e+03	9.2648909e+03	8.5147178e+03	8.9380972e+03	9.2151795e+03	9.6107418e+03	9.3814445e+03	9.0860515e+03	9.3377292e+03	9.1513577e+03	9.2370961e+03	8.5351805e+03	9.1723064e+03	8.8572705e+03	8.7348474e+03	9.0321108e+03
9.0935068e+03	9.1180973e+03	9.5786799e+03	9.2876448e+03	9.2135668e+03	9.2154653e+03	9.3754268e+03	8.9913583e+03	9.1833777e+03	9.1058421e+03	9.3200728e+03	9.2987967e+03	9.5203622e+03	9.1681528e+03	9.4236704e+03	9.3371538e+03	8.9335269e+03	9.6180906e+03	9.2678903e+03	9.1844078e+03	9.6701107e+03	9.3302161e+03	9.4070587e+03	9.2342499e+03	9.3371678e+03	8.5385945e+03	9.4476082e+03	9.2027621e+03	9.0478087e+03	9.3623217e+03	9.2521395e+03	9.2852417e+03	9.4821580e+03	8.6558758e+03	9.6026401e+03	9.3763952e+03	8.7684561e+03	8.9777768e+03	9.2793459e+03	9.6761369e+03	9.4370479e+03	9.1200132e+03	9.3935907e+03	9.3216851e+03	9.4812889e+03	8.5624242e+03	9.2633004e+03	9.0610952e+03	8.8966076e+03	9.0374922e+03
9.1184255e+03	9.1401453e+03	9.5812920e+03	9.3510986e+03	9.2502142e+03	9.4498259e+03	9.4192641e+03	9.4118413e+03	9.2678310e+03	9.6358201e+03	9.4254062e+03	9.4006438e+03	9.5231949e+03	9.3952366e+03	9.4716417e+03	9.5165883e+03	9.1582394e+03	9.6902783e+03	9.2771569e+03	9.2636690e+03	9.7111705e+03	9.3785578e+03	9.4719700e+03	9.3250076e+03	9.4640021e+03	8.7188441e+03	9.5505311e+03	9.3401747e+03	9.1855319e+03	9.4909275e+03	9.3524513e+03	9.3747836e+03	9.7058418e+03	8.8401883e+03	9.6651638e+03	9.3942968e+03	8.9600806e+03	8.9816867e+03	9.2913060e+03	9.6919628e+03	9.6427792e+03	9.2893398e+03	9.5114980e+03	9.4241778e+03	9.4815067e+03	8.7361964e+03	9.4256169e+03	9.2351320e+03	8.9412262e+03	9.0388247e+03
9.2433000e+03	9.2678181e+03	9.6993633e+03	9.3593708e+03	9.5473079e+03	9.5034015e+03	9.4488674e+03	9.5818593e+03	9.3517732e+03	9.6810647e+03	9.5226561e+03	9.7156198e+03	9.7148166e+03	9.5119911e+03	9.6236517e+03	9.5732438e+03	9.4536732e+03	9.7839782e+03	9.3127275e+03	9.3629557e+03	9.7533017e+03	9.5186576e+03	9.5501741e+03	9.4171910e+03	9.5570431e+03	8.7703055e+03	9.8651075e+03	9.4060030e+03	9.2876067e+03	9.5321950e+03	9.6183713e+03	9.3875174e+03	9.7391258e+03	8.9310952e+03	9.7536090e+03	9.5150452e+03	9.2966474e+03	9.0657636e+03	9.5248684e+03	9.6956063e+03	9.6713462e+03	9.3062180e+03	9.5865911e+03	9.4888406e+03	9.6618042e+03	9.0040919e+03	9.4551164e+03	9.3138833e+03	9.3876037e+03	9.3497777e+03
9.4433080e+03	9.5660762e+03	9.7705765e+03	9.4696682e+03	9.6656723e+03	9.5677134e+03	9.4793680e+03	9.5822945e+03	9.4067445e+03	9.7441383e+03	9.5658053e+03	9.8610841e+03	9.8380231e+03	9.5259594e+03	9.6256457e+03	9.6143811e+03	9.5221540e+03	9.8631681e+03	9.3267141e+03	9.4843082e+03	9.7761760e+03	9.8629510e+03	9.5648940e+03	9.4323706e+03	9.5636294e+03	8.8525217e+03	9.9280239e+03	9.4929205e+03	9.3623257e+03	9.5560823e+03	9.6793727e+03	9.4014765e+03	9.7815437e+03	9.2199107e+03	9.9045248e+03	9.5624111e+03	9.4216676e+03	9.0943753e+03	9.6956206e+03	9.7485954e+03	9.7095972e+03	9.3554658e+03	9.7215539e+03	9.7260397e+03	9.6949915e+03	9.1372269e+03	9.5988398e+03	9.3439672e+03	9.6892782e+03	9.5901327e+03
9.6111816e+03	9.8698178e+03	9.7967972e+03	9.8248520e+03	9.7313351e+03	9.6828231e+03	9.5385304e+03	9.8125961e+03	9.8398466e+03	9.8349017e+03	9.5747073e+03	9.8674612e+03	9.8392944e+03	9.5454060e+03	9.8361482e+03	9.7702128e+03	9.6597037e+03	9.9011815e+03	9.4232043e+03	9.5976749e+03	9.8974354e+03	9.9726147e+03	9.6044838e+03	9.4971251e+03	9.8949408e+03	9.1605223e+03	9.9506073e+03	9.6818583e+03	9.3995389e+03	9.6522692e+03	9.7981522e+03	9.5186175e+03	9.8845449e+03	9.2921088e+03	9.9071323e+03	9.7588689e+03	9.8044651e+03	9.2205392e+03	9.8127416e+03	9.8183195e+03	9.8700594e+03	9.9243388e+03	9.7922936e+03	9.8449000e+03	9.7838002e+03	9.5372819e+03	9.7028178e+03	9.6996961e+03	9.7832386e+03	9.7172756e+03
9.6867625e+03	9.9248442e+03	9.8038369e+03	9.8558895e+03	9.9708458e+03	9.9616170e+03	9.7909222e+03	9.8934198e+03	9.8884577e+03	9.8388061e+03	9.8386306e+03	9.9877382e+03	9.9500145e+03	9.9797878e+03	9.9656472e+03	9.8724450e+03	9.8828006e+03	9.9944936e+03	9.5515960e+03	9.6602018e+03	9.9517012e+03	9.9958604e+03	9.7292125e+03	9.6970588e+03	9.9856556e+03	9.8977474e+03	9.9864868e+03	9.7606908e+03	9.7410591e+03	9.9521417e+03	9.8123878e+03	9.9565892e+03	9.9990869e+03	9.5423252e+03	9.9621871e+03	9.9671104e+03	9.8972489e+03	9.8375790e+03	9.9519733e+03	9.9539302e+03	9.8760022e+03	9.9705451e+03	9.7917808e+03	9.9387102e+03	9.9734764e+03	9.7187086e+03	9.8283037e+03	9.9324164e+03	9.9070485e+03	9.7845291e+03
